# Supplementary material for: Systematic identification of Y-chromosome gene functions in mouse spermatogenesis
Source: Science. Author manuscript; Available in PMC 2025 Feb 9. (PMC7617377; doi:10.1126/science.ads6495)
Supplement: Supplementary Table 1 [file EMS202884-supplement-Supplementary_Table_1.xlsx]

## Sheet: guide
Supplementary Table 1: Gene Log2 Fold Change in each Y-KO compared to the controls

## Sheet: Ddx3y_KO_vs_control
X	baseMean	log2FoldChange	lfcSE	pvalue	padj
Gnai3	1364.06	-0.167718	0.0459082	8.22338e-05	0.00128956
Cdc45	712.492	-0.0210293	0.0405011	0.578729	0.75635
H19	33.3279	0.0795575	0.131298	0.155713	0.336381
Scml2	663.53	-0.0982097	0.0642315	0.06947	0.193574
Apoh	876.102	-0.0142025	0.0529195	0.761431	0.877195
Narf	198.135	0.0019034	0.0591053	0.970402	0.986708
Cav2	63.6324	-0.00574484	0.0933747	0.916181	0.961491
Klf6	247.948	-0.155739	0.0866564	0.0204514	0.0803051
Scmh1	3412.96	0.0347423	0.0368987	0.319364	0.5324
Cox5a	2518.01	0.026298	0.0570332	0.59553	0.768553
Tbx2	110.221	0.605041	0.172101	1.69056e-05	0.000420959
Tbx4	25.703	0.23376	0.201104	0.0189528	0.0762698
Zfy2	214.356	0.159204	0.100144	0.0285388	0.102583
Ngfr	475.397	-0.023582	0.0842497	0.684264	0.828628
Wnt3	832.411	0.109705	0.0877634	0.0913276	0.234879
Wnt9a	16.6063	0.134724	0.178245	0.0571414	0.168889
Fer	723.449	-0.162027	0.0407376	2.3548e-05	0.000525639
Xpo6	9132.06	-0.0272535	0.0314428	0.366714	0.578768
Tfe3	750.496	0.176483	0.064821	0.00174695	0.012623
Axin2	111.262	0.129721	0.0857134	0.0470914	0.147284
Brat1	790.898	0.210754	0.0521161	1.14002e-05	0.000320981
Gna12	1601.99	0.0487943	0.0406855	0.199112	0.396513
Slc22a18	292.777	0.0424851	0.074095	0.459538	0.663171
Itgb2l	0.423241	-0.00142422	0.115115	0.92741
Igsf5	24.5595	0.0476493	0.110187	0.365617	0.577588
Pih1d2	897.997	-0.155929	0.051293	0.000800168	0.00710092
Dlat	2959.68	0.0566319	0.0434784	0.15905	0.341579
Sdhd	1052.59	-0.122824	0.046424	0.00385423	0.0229835
Fgf23	0.492986	-0.00609284	0.115266	0.484971
Fgf6	3.47595	-0.0264226	0.116711	0.303245	0.515576
Ccnd2	193.683	-0.0801731	0.0998369	0.211408	0.412219
Gpr107	1633.8	-0.00956598	0.0283718	0.727695	0.855643
Nalcn	48.5069	-0.0675793	0.101488	0.276045	0.487045
Btbd17	3.75982	0.052539	0.130182	0.0508581	0.155646
Slfn4	15.1558	0.0818601	0.144721	0.0846908	0.223019
Th	1.18658	-0.0159953	0.116114	0.273127
Ins2	2.93031	-0.00343756	0.113584	0.870716	0.938238
Scnn1g	0.754965	-0.0177308	0.116909	0.134216
Drp2	234.807	-0.160879	0.0815958	0.0135965	0.0593729
Tspan32	1.80438	0.00406365	0.114062	0.826712
Lhx2	89.9279	0.0138748	0.0904053	0.807094	0.903256
Clec2g	0.148437	-0.000418009	0.115414	0.985443
Gmpr	135.961	0.238173	0.114856	0.00502967	0.0282457
Mid2	68.1854	-0.186405	0.129848	0.0247426	0.0919664
Trim25	330.136	-0.13448	0.082634	0.0363602	0.122438
Dgke	339.372	-0.254475	0.0631872	1.00577e-05	0.000294157
Scpep1	919.787	-0.0671411	0.049443	0.131769	0.301321
Mnt	2056.94	0.320964	0.0666424	1.70185e-07	1.88244e-05
Itgb2	45.2999	-8.44198e-05	0.0937363	0.998339	0.99898
Hddc2	96.9014	-0.0712257	0.0868985	0.250472	0.459042
Tpd52l1	398.232	0.0656801	0.0529851	0.162869	0.346445
Pemt	272.896	-0.0192318	0.0863025	0.737313	0.861148
Cdh1	36.4717	0.050553	0.119888	0.256345	0.465479
Cdh4	24.2078	-0.0159976	0.105037	0.724244	0.853667
Ckmt1	3.53535	0.0213811	0.114958	0.423856	0.631329
Bcl6b	107.616	0.0727814	0.0814217	0.230879	0.435325
Clec10a	37.1769	-0.0954199	0.138538	0.120803	0.284085
Alox12	164.154	0.0220366	0.0734036	0.698788	0.837998
Comt	273.393	0.165147	0.0751663	0.0078615	0.0397114
Rtca	2049.05	0.0950066	0.0319992	0.00192928	0.0135573
Dbt	226.197	-0.158585	0.0787395	0.0127514	0.0566406
Dazap2	2941.07	-0.0407315	0.0343781	0.213092	0.414295
Mcts1	55.9465	-0.0524494	0.0925597	0.386839	0.597849
Rem1	37.691	0.183121	0.208183	0.0234927	0.0887316
Rnf17	4167.31	-0.115675	0.0610067	0.0275624	0.099958
Trappc10	989.772	-0.145665	0.0488151	0.00108645	0.00885489
Ccm2	330.561	0.0522	0.0541069	0.274475	0.485214
Wap	0.627613	0.0148861	0.116268	0.249745
Tbrg4	1361.73	0.0774445	0.0398237	0.0374795	0.125017
Tmprss2	23.1255	-0.0601003	0.116794	0.264733	0.474177
Mx1	44.7072	0.0809339	0.108204	0.207121	0.4073
Fap	2.44885	0.0230501	0.116751	0.284713	0.496319
Gcg	0.0486208	-0.000101978	0.115418	0.985035
Ndufa9	2327.66	-0.127128	0.050649	0.00535695	0.0296535
Egfl6	15.6467	-0.0318889	0.111197	0.460414	0.66362
Lck	75.662	0.412451	0.16371	0.000728303	0.0066148
Tssk3	4514.03	0.143848	0.049893	0.0015414	0.0114106
Cttnbp2	76.2174	-0.0985213	0.113532	0.143481	0.318408
Galnt1	1099.54	-0.142934	0.0579535	0.005126	0.0286663
Myf5	0.347755	0.00310602	0.115274	0.704219
Mkrn2	2111.08	-0.125266	0.0393928	0.000699768	0.0064073
Pparg	57.2295	0.145294	0.108141	0.0471791	0.147502
Raf1	1414.27	-0.0149534	0.0335565	0.793794	0.895906
Septin1	25.7305	0.0189356	0.101329	0.708604	0.844618
Pdgfb	68.4782	0.130978	0.109197	0.0686783	0.192081
Acvrl1	162.067	-0.0397088	0.0827247	0.502082	0.697857
Tamalin	50.1716	0.576227	0.169763	3.84606e-05	0.000743901
Acvr1b	698.455	0.0113741	0.0400999	0.762579	0.877871
Tom1l2	1025.41	-0.0230546	0.038676	0.526548	0.71821
Gpa33	7.07366	0.0122856	0.110823	0.725643	0.854689
Zfp385a	3446.24	0.337158	0.082114	4.14361e-06	0.000158926
Itga5	66.5031	-0.0830817	0.10868	0.197589	0.394525
Gabra2	0.441468	0.00596429	0.115348	0.544084
Wdr77	822.406	-0.156997	0.049365	0.00049633	0.00494872
Adora3	205.842	0.0750497	0.0779811	0.21	0.410803
Atp5pb	2404.48	0.00109306	0.0417019	0.977941	0.990112
Sox9	519.675	0.273414	0.122958	0.0082007	0.0408995
Hnrnpd	1737.03	-0.0205785	0.0528894	0.661273	0.813483
Dynlt1c	380.891	-0.290609	0.1348	0.00274644	0.017758
C1d	246.541	-0.0120151	0.064103	0.821281	0.911026
Gm2a	7168.61	-0.0248785	0.0433796	0.534819	0.724522
Krit1	773.572	-0.13843	0.0484394	0.00188661	0.0133365
Clcn4	962.079	-0.0603671	0.0533951	0.185061	0.377635
Vmn2r88	23.7519	-0.0637283	0.120288	0.232845	0.437956
Grm6	24.4789	0.0216525	0.104309	0.655433	0.809676
Sema4f	48.1966	0.0633976	0.0917684	0.275435	0.48628
Hk2	969.211	-0.132174	0.0670917	0.0193833	0.077374
Myo18a	1292.2	0.113794	0.0646364	0.037983	0.126255
Sez6	144.731	0.00380636	0.0728598	0.89205	0.948543
Haao	4.31145	0.0175107	0.112358	0.585101	0.76124
Cd52	82.8999	3.68105	0.694644	7.72442e-09	2.48556e-06
Abhd15	8.20176	-0.0193551	0.112572	0.580552	0.757723
Hoxb6	4.09275	0.0493489	0.130134	0.0122172	0.054808
Loxl3	56.5642	0.127444	0.114283	0.0775207	0.20923
Btn1a1	7.23772	0.00275377	0.109673	0.936371	0.970694
Kat2b	994.134	-0.127763	0.0535325	0.00754243	0.0385079
Rab5b	1443.39	-0.0964987	0.0362062	0.00487173	0.0275147
Dnmt3l	192.931	-0.094562	0.0905122	0.141416	0.315806
Aire	26.4943	-0.0117555	0.100252	0.814512	0.907182
Icosl	100.005	-0.19925	0.126066	0.0153963	0.0650534
Spg7	2229.84	0.0575033	0.0374403	0.103681	0.255993
Sult5a1	45.3234	0.0662901	0.102853	0.280955	0.492621
Rpl13	8241.49	0.428534	0.105556	3.66179e-06	0.000146336
Chmp1a	2331.72	0.0584308	0.042317	0.136431	0.308314
Rpa1	5492.5	-0.196593	0.0468579	6.58733e-06	0.000218493
Serpinf1	248.29	0.0420272	0.0857834	0.481246	0.680739
Tubgcp3	436.789	0.00936076	0.04592	0.880511	0.943269
Oprm1	0.81471	-0.00602677	0.114901	0.656803
Polr3d	318.128	0.229062	0.067643	0.000120502	0.00172284
Tcf7	299.568	0.0610477	0.0563161	0.214541	0.416199
Ddx3x	877.733	-0.23785	0.0789578	0.000410006	0.00427916
Il12rb1	8.3659	0.0417734	0.118242	0.309377	0.521884
Slc5a5	32.3388	0.37836	0.238068	0.00524734	0.029223
Kcnn3	60.9059	0.100449	0.0908068	0.119709	0.282373
Usp32	4268.98	-0.218176	0.0559068	1.89608e-05	0.000452593
Car4	53.8711	0.128693	0.195797	0.0437704	0.139863
Txnrd3	13262	-0.0189342	0.028232	0.488635	0.686722
Fasl	24.1898	-0.00629095	0.0990941	0.900419	0.953446
Zfp512b	5037.96	-0.00945246	0.03758	0.789969	0.893951
Dnajc5	1166.76	-0.195694	0.0434262	1.67644e-06	8.58205e-05
Tpd52l2	480.811	-0.00361658	0.0486576	0.934411	0.969998
Fmr1	505.794	-0.133095	0.075798	0.0292785	0.104726
Bcl11a	318.864	0.0743454	0.0663263	0.17549	0.364621
Il4	0.0823161	0.00137155	0.115415	0.937622
Pxmp4	101.322	-0.0330323	0.081208	0.573111	0.752504
Dlg3	409.79	0.27394	0.0655559	5.19939e-06	0.000187508
Gnb1l	544.782	0.00454879	0.0550345	0.925584	0.966049
Dbh	2.51249	-0.0073299	0.1136	0.733792	0.858976
Mmp11	130.748	0.0595005	0.0867885	0.33021	0.543881
Smarcb1	1375.03	0.0365564	0.0366372	0.292006	0.50378
Vpreb3	6.44164	-0.00497608	0.111148	0.869481	0.937815
Hip1r	1407.47	0.219648	0.0735686	0.000540342	0.0052564
Nsun5	265.807	0.0875462	0.0532047	0.0637157	0.182191
Top1mt	323.033	0.198715	0.0861711	0.0042535	0.0247974
Hoxa10	1.79824	0.0138328	0.115305	0.438686
Hoxa4	2047.34	0.387728	0.0772328	4.44057e-08	8.08999e-06
Gm38393	1.00272	-0.0196132	0.117716	0.0233842
Mmp14	658.663	0.122289	0.0691437	0.033494	0.115406
Slc7a7	231.954	-0.00603138	0.0559116	0.901446	0.953963
Oxa1l	515.508	0.146184	0.0505246	0.00143594	0.0108206
Heatr6	405.615	-0.0214326	0.044019	0.598024	0.770379
Ccl3	0.740273	-0.0146626	0.116498	0.239592
Wfdc18	20.2014	0.00867022	0.115332	0.453766	0.658472
Icam4	2.62718	-0.011002	0.114114	0.62315	0.788332
Ilf2	1645.22	-0.128814	0.0341028	0.000195236	0.0024807
Chtop	2503.69	0.128187	0.0441062	0.00129795	0.0100498
Snapin	1098.27	0.0304657	0.0447939	0.460186	0.663448
S100a4	10.345	0.0287708	0.113935	0.443631	0.649291
S100a3	0.13692	-0.00123158	0.115413	0.974555
S100a6	104.153	-0.0258054	0.0886135	0.706439	0.84362
Scn4a	64.6614	0.0978126	0.157598	0.0718363	0.198274
Icam2	12.5158	0.00844317	0.105668	0.845437	0.924908
Mapk7	319.485	0.214449	0.0660939	0.00023502	0.00282264
Epn2	1167.72	-0.127785	0.0334747	6.19123e-05	0.00104567
B9d1	1655.54	0.0417831	0.0444391	0.307429	0.519801
Sec24b	4438.36	-0.0371001	0.0452896	0.372003	0.583325
N4bp3	514.454	0.203066	0.0857714	0.00354484	0.0215641
Rmnd5b	1582.73	0.0728706	0.0423977	0.0636627	0.182102
Nhp2	483.192	0.236708	0.0609132	1.81033e-05	0.00043975
Vps9d1	731.013	0.148419	0.0521993	0.00163599	0.0119666
Zfp276	265.319	0.0973764	0.0664171	0.0785235	0.2112
C1ql4	10.4763	0.0552252	0.125591	0.176026	0.365483
Mfsd10	149.703	0.232176	0.0973457	0.00252912	0.0166926
Luzp1	8121.87	-0.114759	0.0602905	0.027385	0.0994078
Slc13a2	58.3093	0.0542208	0.0965684	0.369789	0.581326
Kctd10	1886.35	-0.0754182	0.0383603	0.035012	0.119243
Poldip2	3603.04	0.0430944	0.0252126	0.0794281	0.212848
Ift20	1003.69	-0.0519895	0.0415205	0.178184	0.368367
Col6a1	808.754	0.16334	0.140854	0.0444447	0.141343
Pcbp3	6574.51	0.0394532	0.0383894	0.275031	0.485789
Lgals9	100.562	-0.271359	0.117816	0.00228869	0.0154599
Araf	457.31	0.0415588	0.0450832	0.315792	0.528496
Cfp	34.849	0.0375965	0.10083	0.498277	0.694834
Timp1	55.7721	0.0254876	0.110771	0.527074	0.718529
Uxt	55.3702	-0.00196827	0.0828305	0.972462	0.987609
Cnnm3	257.749	0.0284106	0.061713	0.5868	0.762369
Lman2l	512.808	-0.0203864	0.0582603	0.684901	0.828926
Mcm3ap	875.699	-0.146629	0.0659134	0.00906992	0.0441297
Pcnt	2828.52	0.0233966	0.0508568	0.608865	0.778083
Ftcd	3.56939	0.0554433	0.131852	0.052019	0.15797
Mxd1	1845.45	0.0198923	0.0298055	0.489953	0.687561
Gmcl1	3679.22	-0.102119	0.0368459	0.00333232	0.0206291
Snrnp27	757.817	0.0392949	0.0766233	0.499779	0.695989
Oas1c	10.7307	-0.0104813	0.105916	0.821051	0.911022
Oas1h	0.828927	-0.0114608	0.115363	0.423643
Ocrl	289.911	-0.0647193	0.0734095	0.263225	0.47251
Calm1	15925.1	-0.0500433	0.0332141	0.114669	0.273954
Agpat3	10526.2	0.0736582	0.0396126	0.0469364	0.146911
Slc26a3	8.78325	0.0663269	0.138883	0.0529182	0.159934
Sema6b	26.2718	0.624309	0.218301	0.000199001	0.00251179
Uhrf1	2406.82	-0.0110267	0.0387214	0.762131	0.877591
Dpp9	578.334	0.123244	0.0476748	0.00462189	0.0264351
Ramp2	42.794	0.113522	0.128241	0.105772	0.259896
Lsr	889.234	0.140222	0.076261	0.0231346	0.0878071
Gramd1a	862.664	0.224287	0.0586207	2.51381e-05	0.000551192
Hpn	7.16814	0.025293	0.111601	0.512018	0.706953
Gabrg1	0.19136	-0.00186434	0.115423	0.904849
Ckb	188.473	0.00214556	0.0820386	0.970679	0.98689
Sp1	1027.67	-0.218475	0.0526552	6.71602e-06	0.000221575
Itgb7	10.2321	0.115795	0.182165	0.0469531	0.146911
Myg1	385.498	0.0577589	0.0489437	0.191685	0.386816
Rarg	145.829	0.267285	0.0993519	0.000881462	0.00759124
Pfdn5	3997.54	0.0457956	0.0473816	0.288375	0.500391
Efnb2	275.337	0.0520596	0.0616779	0.320154	0.533207
Rrp15	323.809	0.062933	0.0647502	0.242204	0.449535
Rnd2	452.15	0.0354285	0.0710783	0.530289	0.720931
Srr	1143.82	0.0746879	0.0409691	0.0505884	0.155146
Sync	15.3416	0.271568	0.278119	0.01161	0.0529176
Fndc5	775.382	0.0157081	0.0516723	0.734341	0.859256
Acp5	85.1314	0.172443	0.136254	0.035578	0.120689
Cnn1	120.986	-0.17113	0.1023	0.0209241	0.0816692
Fbxo9	811.005	0.055447	0.0380802	0.122065	0.285914
Vps50	525.247	-0.0932772	0.0580233	0.0587947	0.172316
Hars1	669.098	-0.184769	0.0821676	0.00548195	0.0302374
Zmat2	862.506	-0.00824925	0.0490451	0.831515	0.916804
Ube2c	393.475	0.177746	0.0699449	0.00285528	0.0182757
Smg5	6559.95	0.0688404	0.0368458	0.048318	0.150229
Cct3	9046.23	-0.11504	0.0364048	0.0008426	0.00736406
Glmp	331.768	0.0388414	0.0584748	0.44146	0.647797
Mef2d	850.04	0.0914483	0.0566499	0.0651659	0.185354
Tmem79	182.252	0.0510327	0.0820142	0.393526	0.604152
Snd1	739.991	0.186792	0.0521453	9.05825e-05	0.00138746
Col18a1	920.364	0.162692	0.0950388	0.0222488	0.0854133
Slc19a1	55.8678	-0.0380758	0.091326	0.517503	0.711605
Kpnb1	7552.62	-0.186112	0.0401084	9.70209e-07	5.84888e-05
Npepps	3161.89	-0.170127	0.0336134	1.34038e-07	1.67029e-05
Tbx21	3.70631	0.0125071	0.113029	0.643751	0.801669
Mrpl10	723.819	-0.0146628	0.037821	0.681038	0.826068
Cyp51	2454.23	0.0218004	0.0450046	0.598835	0.770931
Tcf25	1956	0.064922	0.0367832	0.0543704	0.163032
Tubb6	751.809	-0.0800648	0.111965	0.203883	0.402704
Def8	147.473	0.29814	0.102147	0.000372099	0.00396879
Meox1	110.15	-0.0111699	0.0766631	0.844708	0.924727
Sost	69.1888	0.636019	0.168926	9.18734e-06	0.000278635
Nkx2.1	0.239063	-0.00226968	0.115415	0.953844
Pax9	71.9872	0.0357248	0.0872855	0.546176	0.733037
Irx2	93.6664	0.202349	0.139664	0.0204947	0.0804114
Col1a1	1130.89	0.193528	0.228603	0.0306925	0.108313
Itga3	128.277	0.171049	0.11476	0.0278156	0.100611
Sgca	172.217	-0.263586	0.193285	0.011929	0.053788
Dlx3	4.95334	-0.0145534	0.114016	0.548668	0.734948
Foxm1	4950.12	-0.0591412	0.0439559	0.143906	0.319065
Itfg2	258.426	-0.013823	0.054745	0.773767	0.885008
Nrip2	41.4357	0.0973043	0.11282	0.147638	0.324711
Tulp3	261.014	0.0477021	0.0750656	0.411037	0.619458
Gtf2h4	519.372	0.107025	0.0613994	0.0406176	0.132593
Tubb5	1785.56	-0.00121097	0.0475405	0.97734	0.989995
Ell2	3363.45	0.195701	0.0507178	2.86669e-05	0.000606558
Jup	2198.81	0.361487	0.0862433	2.52226e-06	0.000114458
Fkbp10	198.912	0.0680459	0.0848464	0.26806	0.477822
Klhl10	10344	0.0288728	0.0406119	0.447548	0.652677
Mnx1	12.257	0.635368	0.320783	0.00170578	0.0123942
Nom1	530.325	-0.0730698	0.0484699	0.0958798	0.242615
Ergic1	1093.34	0.0941566	0.0476786	0.0297439	0.105901
Tnk1	80.9932	0.666575	0.226491	0.000137992	0.00191007
Acap1	234.196	0.170919	0.0732607	0.00580766	0.0316209
Tcea3	29.592	-0.0479776	0.108159	0.343955	0.557168
Csn3	0.744025	-0.00332024	0.1149	0.794413
Ifrd1	450.085	-0.052242	0.0543095	0.275078	0.485789
Stk38l	331.438	-0.292495	0.0714093	4.54044e-06	0.000168663
Brpf1	1023.02	0.028037	0.0458624	0.505836	0.701388
Akr1b1	4290.31	-0.0067562	0.034722	0.837812	0.9207
Hoxc13	0.614904	-0.00643885	0.115339	0.528879
Hoxc11	1.06766	-0.00558615	0.114973	0.662047
Hoxc8	19.5102	0.0352616	0.113081	0.383894	0.595263
Hoxc6	31.6859	0.0834126	0.130295	0.154886	0.335367
Gstt1	97.7399	0.224561	0.137861	0.0127189	0.0565268
Gstt3	842.695	-0.00189243	0.0514624	0.966731	0.985627
Ddt	2944.27	0.06235	0.0579036	0.212884	0.414021
Tat	1.99643	-0.00262219	0.114072	0.880961
Marveld3	42.5654	-0.0348278	0.0967164	0.539186	0.727875
Ddx18	1624.34	-0.0321591	0.0329199	0.307484	0.519831
Ubl3	4297.67	0.240978	0.0486995	1.3701e-07	1.67029e-05
Gramd2b	461.705	-0.141496	0.0609573	0.00664889	0.0350435
Eef1e1	205.477	0.00583395	0.0612825	0.910973	0.95864
Akt1	1100.1	0.194498	0.0640442	0.000565157	0.00544436
Cldn15	13.5057	0.0765045	0.142829	0.0752256	0.205
Il16	68.9192	-0.357039	0.48149	0.00885715	0.0433446
Tcirg1	163.595	0.109152	0.0927311	0.0999687	0.24969
Naglu	1201.22	0.104682	0.048706	0.0177243	0.0724677
Coasy	516.97	0.116522	0.0487692	0.00849271	0.0420306
Smo	198.473	0.107639	0.0886136	0.0980418	0.246417
Tspan33	278.427	0.0229043	0.0643203	0.668992	0.818118
Crnkl1	1367.22	-0.0669445	0.0389046	0.0667243	0.188166
Rin2	343.566	-0.0867601	0.0701207	0.127571	0.294661
Folh1	139.198	-0.28478	0.145111	0.0042275	0.0246516
Chordc1	388.266	-0.310179	0.071584	1.64998e-06	8.4993e-05
Rtcb	1155.2	-0.0184734	0.0365852	0.593979	0.767391
Pwp1	725.757	-0.0115101	0.0351904	0.731018	0.857412
Fbxo7	909.517	-0.0315834	0.0373369	0.384891	0.5961
Capns1	5602.53	0.0292259	0.0361259	0.393463	0.604152
Lrp3	32.9619	0.116725	0.14148	0.137875	0.310332
Evx2	1.96895	0.002721	0.113593	0.89447
Hoxd13	2.178	0.0266297	0.117577	0.245633
Hoxd12	0.192064	0.00280749	0.115411	0.792678
Folr1	520.63	0.0141796	0.0699433	0.799218	0.89904
Clpb	17752	0.209809	0.0551804	3.13264e-05	0.000646273
Septin7	1298.26	-0.112406	0.0569824	0.0244334	0.0912687
Zdhhc4	2621.09	0.125228	0.0521413	0.00735581	0.0377887
Rac1	975.761	-0.0398548	0.0452902	0.303765	0.516258
Nup214	4249.19	-0.0493769	0.0464887	0.243973	0.451651
Aif1l	61.0299	-0.097244	0.101557	0.144833	0.320433
Cpa3	6.436	-0.0078472	0.110149	0.815137	0.907592
Ltbp1	309.735	-0.139422	0.0822754	0.0302823	0.10721
Ugp2	1009.33	-0.157003	0.0541314	0.00124384	0.0097527
Kcnh6	7.71842	0.0431916	0.121319	0.207224	0.407323
Trmt1	2396.77	0.172851	0.0473548	0.000124509	0.00176486
Nacc1	1341.38	0.103709	0.0382636	0.00399248	0.023609
Nfix	351.929	0.302245	0.0948729	0.00015934	0.00213287
Slc1a5	366.137	0.393607	0.112441	3.68628e-05	0.000723849
Uba1	5858.82	0.177559	0.0461905	3.53926e-05	0.000705489
Vwf	683.299	-0.0710739	0.060102	0.167118	0.352338
Siae	537.148	-0.0553529	0.0515866	0.201825	0.40021
Vsig2	3.64506	-0.0119699	0.113439	0.635963	0.796786
Esam	72.9005	-0.0563822	0.0870489	0.353459	0.565562
Spa17	13933.2	-0.105825	0.0520223	0.0227395	0.0866928
Fam50a	106.826	0.183931	0.1195	0.0224195	0.0858162
Emd	371.172	0.109396	0.0634556	0.0424666	0.136898
Taco1	75.3318	0.0862393	0.087808	0.17272	0.360803
Grik3	35.5781	-0.0492892	0.112755	0.336875	0.550214
Gria3	52.4225	-0.0510583	0.106969	0.305207	0.517847
Npas1	22.2107	0.0735097	0.137673	0.108955	0.265018
Sipa1l2	1786.95	0.0444501	0.0558874	0.36432	0.576575
Ap4e1	195.851	-0.297771	0.108002	0.000609926	0.0057592
Blvra	159.911	-0.116749	0.0808256	0.0444502	0.141343
Pdzd4	41.8147	-0.0460302	0.0984102	0.431151	0.638408
Srpk3	4.80732	0.0129288	0.113387	0.611487	0.780406
Idh3g	449.147	-0.0226779	0.0496128	0.612047	0.780708
Pnck	30.5767	0.0531174	0.102697	0.282834	0.494167
Ssr4	331.824	-0.0633419	0.0640548	0.236697	0.443015
Bcap31	423.303	0.0486361	0.0503859	0.282453	0.493954
Fam98a	3424.54	-0.0869529	0.0399436	0.0198742	0.0787272
Ltbp2	287.577	0.0352861	0.0892587	0.549971	0.735739
Kmt2a	390.923	-0.156108	0.0967785	0.027766	0.100461
Ift46	2236.53	-0.0288444	0.0437858	0.474713	0.674889
Tmem25	61.0758	0.161332	0.155586	0.0469131	0.146875
Cd3g	2.83479	-0.0191367	0.115006	0.446394	0.651871
Trappc6a	511.209	0.112516	0.102981	0.101861	0.252861
Supt6	3294.35	-0.115214	0.0589481	0.0245458	0.0914896
Spag5	3907.55	-0.164359	0.0399464	1.30818e-05	0.00034815
Foxn1	1.02757	0.0130368	0.11562	0.37063
Unc119	701.364	0.183791	0.0659082	0.00134885	0.0103168
Rab34	221.357	0.0748389	0.0690524	0.183623	0.375626
Sdf2	403.044	-0.0217222	0.0516248	0.637399	0.797594
Ccne1	161.843	-0.0108236	0.0658456	0.840791	0.922414
Hsf2bp	1189.17	-0.0647541	0.0438898	0.108961	0.265018
Bbc3	69.5269	0.695663	0.270122	0.000440516	0.00451953
Mybpc3	3.95957	-0.017573	0.114776	0.461887	0.66505
Psmc3	15691.9	0.0762899	0.0374314	0.0307761	0.108503
Acp2	586.688	-0.0908313	0.0422541	0.0211523	0.0822361
Rapsn	146.908	0.0487601	0.105613	0.385337	0.596341
Slc39a13	840.416	0.15605	0.064893	0.00507007	0.0284275
Celf2	569.051	-0.122676	0.0620786	0.0214366	0.0830574
Nr1h3	272.04	0.0517843	0.0645485	0.337117	0.550296
Ddb2	259.946	-0.125701	0.0695025	0.0290407	0.104085
Spi1	30.8116	0.163951	0.163996	0.0449634	0.142482
Sf3a1	2140.95	-0.00467035	0.0291298	0.868245	0.937119
Stat6	250.267	0.0202187	0.0696579	0.716622	0.849463
Clgn	18132	-0.0419818	0.0371077	0.230991	0.435494
Napsa	8.60856	0.0872375	0.156129	0.0469532	0.146911
Vrk3	2511.59	-0.0290104	0.0382783	0.420277	0.628324
Smg9	3504.03	0.277134	0.0922216	0.000330147	0.00365288
Paxip1	1528.43	0.0872645	0.0461805	0.0387516	0.128009
Rmnd5a	840.38	-0.0922007	0.0462881	0.0247018	0.0918422
Mov10	761.72	0.108879	0.0486223	0.0175835	0.0720467
Ppm1j	2701.05	0.266205	0.0638583	4.47024e-06	0.000167563
Rhoc	125.71	0.0928386	0.10833	0.16197	0.345334
Prr27	2280.91	0.143872	0.0682148	0.0123452	0.0552324
Tead3	70.0576	0.052899	0.0890825	0.383674	0.595035
Ppard	122.943	0.231902	0.108558	0.0184801	0.0748294
Def6	39.9789	0.919532	0.192409	9.63506e-08	1.32627e-05
Peg3	137.364	-0.146986	0.104212	0.0424811	0.136912
Zim1	3.45996	0.00526437	0.112165	0.876259	0.941014
Metrn	174.746	0.251647	0.122954	0.00443905	0.0256199
Lmf1	2056.47	0.0589988	0.0458286	0.158976	0.341478
Ciao3	665.381	0.0172867	0.0487288	0.69552	0.835616
Angptl4	84.4596	0.357678	0.127642	0.000703032	0.00642768
Dbf4	1572.76	-0.0311757	0.0409047	0.413996	0.622237
Daxx	3178.83	0.184698	0.0499686	6.05104e-05	0.0010276
Cd320	2349.43	-0.0711792	0.0544438	0.136751	0.308672
Ipo4	11085.1	0.0909721	0.0392302	0.0133806	0.0586884
Tm9sf1	464.709	0.00911986	0.0476924	0.833776	0.918027
Rec8	1977.82	0.226608	0.0639174	7.42364e-05	0.00119984
Irf9	122.137	0.0123014	0.0736432	0.833335	0.917832
Gmpr2	554.19	-0.16254	0.0558498	0.00112808	0.00911327
Mdp1	175.981	0.0479832	0.0672249	0.953034	0.979576
Dhrs1	3426.57	-0.0327787	0.0430566	0.410041	0.618581
Ncan	641.817	0.345933	0.10502	9.02177e-05	0.0013841
Tmem161a	219.838	0.220335	0.0792369	0.000965017	0.00809693
Armc6	107.563	0.316668	0.0956923	0.000317865	0.00355173
Borcs8	539.349	0.179351	0.0626332	0.00109926	0.00892473
Slc25a42	218.235	0.0558468	0.0770105	0.342492	0.55558
Snx9	496.505	0.0440444	0.0465782	0.30103	0.513243
Ranbp3	3534.72	0.129797	0.0535595	0.006743	0.035419
Ndufa11	527.862	0.0838467	0.0597017	0.102308	0.253615
Bmp8b	47.2971	-0.0230691	0.0901707	0.687164	0.83045
Nr2f6	117.859	0.718363	0.204565	4.178e-05	0.000793851
Use1	1709.62	0.188517	0.055068	0.000159449	0.00213287
Ocel1	809.904	0.51617	0.120185	1.15954e-06	6.68139e-05
Dyrk1b	10783.7	0.437333	0.0991141	7.56366e-07	4.98873e-05
Braf	1707.85	-0.0593796	0.043342	0.137926	0.310404
Ndufb2	378.894	0.0341177	0.083239	0.562399	0.744845
Hltf	184.072	-0.26245	0.0899542	0.000460954	0.00467743
Prpf6	1692.77	0.0258047	0.0334625	0.420698	0.62862
Rgs19	219.396	0.104249	0.0670345	0.0619545	0.178785
Rgs20	3.97524	-0.0437774	0.123447	0.144405	0.319914
Abhd3	268.177	-0.113209	0.0798862	0.0681534	0.190979
Snrpd1	610.359	-0.143407	0.0531929	0.00171888	0.0124601
Tchp	2742.27	0.226894	0.0803171	0.000834528	0.00731834
Tiam1	1665.1	0.037892	0.0803811	0.52081	0.714038
Tsc2	1326.32	-0.123677	0.0580847	0.0149739	0.0636489
Rpl3l	8.16047	0.962702	0.476749	0.0013145	0.0101336
Nherf2	95.3689	0.123565	0.107566	0.0809	0.215858
Puf60	3556.75	0.190416	0.0421431	1.66502e-06	8.55896e-05
Golga2	2371.41	0.187667	0.0586461	0.000358111	0.00386619
Uck1	621.421	0.164973	0.0497035	0.000224522	0.00273365
Scin	20.9961	-0.0706692	0.134324	0.127845	0.295073
Ikzf4	60.627	0.0662777	0.0919788	0.286221	0.497998
Mien1	528.239	0.0810067	0.0474149	0.0602778	0.17552
Pon1	0.315394	-0.00102855	0.115275	0.848959
Axl	1608.7	-0.0294222	0.0445753	0.473686	0.674241
Tgfb1	326.457	0.139094	0.106233	0.0544358	0.163086
Ccdc97	2079.84	0.144181	0.0489669	0.00126363	0.00985224
Zfp40	55.5961	-0.141531	0.135516	0.0634232	0.181616
Akap8l	2665.02	0.196494	0.0518454	3.743e-05	0.000732547
Shh	2.69982	2.50465	1.03908	0.000630658	0.00591438
Pdcd2l	602.229	0.0963724	0.0596606	0.0611103	0.177139
Gtf2f1	5649.58	0.254466	0.0928208	0.000869169	0.00753223
Clpp	253.176	0.0783794	0.0656224	0.151093	0.329754
Alkbh7	333.785	0.154123	0.0857576	0.0208651	0.0815547
Pspn	0.200136	-0.00334691	0.115468	0.691108
Dennd1c	10.5344	-0.0225552	0.111106	0.553249	0.738411
Med6	277.391	-0.00677016	0.0548797	0.888125	0.946917
Prkd1	173.461	-0.125618	0.08159	0.0479169	0.149319
Lcp2	19.7225	0.0212702	0.106008	0.583107	0.759762
Cse1l	2038.26	-0.124431	0.0481999	0.00460554	0.0263902
Naa20	571.657	-0.139285	0.0621415	0.00943091	0.0453904
Prkra	578.817	-0.0185248	0.0459456	0.659535	0.812205
Fkbp7	361.904	-0.039331	0.0670382	0.47258	0.673648
Plekha3	904.967	0.102965	0.0401744	0.00613001	0.0329702
Ykt6	1523.43	-0.13015	0.0364991	0.000168756	0.0022229
Baz1b	915.736	-0.147938	0.065015	0.00790212	0.0398279
Pex6	1580.36	0.118291	0.0679898	0.0371147	0.124213
Mrpl2	546.7	0.249531	0.0697668	5.52122e-05	0.000968833
Mea1	14514.4	0.250749	0.0626242	1.01297e-05	0.000294581
Gnmt	48.6681	0.021038	0.0977116	0.696901	0.836707
Grin2d	1220.21	0.336872	0.0982483	5.93692e-05	0.00101649
Kdelr1	565.631	-0.0269305	0.0520605	0.561373	0.744147
Tmem143	115.895	0.0578507	0.0757979	0.357718	0.570016
Pdxk.ps	4.15803	0.0619471	0.133858	0.0870194	0.227123
Ggct	379.11	-0.228617	0.0691356	0.000165136	0.00218961
Jag2	393.585	0.422331	0.0959538	8.77816e-07	5.46676e-05
Btbd6	141.126	0.196617	0.139223	0.0228349	0.0869897
Nudt14	84.3193	0.0864107	0.0914743	0.17705	0.36688
Epdr1	23.7811	-0.0643801	0.128872	0.160612	0.343413
Flii	1109.29	0.12469	0.0426742	0.00168063	0.0122399
Top3a	913.464	-0.0469751	0.0465776	0.269154	0.478842
Atg4d	774.624	0.193554	0.0567618	0.00017571	0.00229015
Qtrt1	160.759	0.044804	0.0770255	0.443331	0.649112
Plin4	85.267	0.0483186	0.112898	0.341672	0.554576
Hdgfl2	3735.35	0.346493	0.087306	7.45946e-06	0.000239719
Chaf1a	6128.25	0.0849853	0.0591508	0.0968592	0.244229
Adprh	1039.68	0.135889	0.046215	0.00140314	0.0106122
Tmem39a	365.742	-0.0752623	0.0524768	0.106767	0.261477
Timmdc1	200.22	0.0334083	0.0586137	0.508531	0.703876
Pla1a	98.485	-0.287968	0.0961442	0.000313788	0.00352204
Mcm2	322.239	0.120084	0.0682024	0.0349234	0.119007
Tpra1	143.144	0.117089	0.100603	0.0884012	0.229665
Nab1	423.274	-0.140527	0.0617452	0.00862125	0.0424778
Adgre5	238.748	0.158736	0.0899792	0.0211219	0.0821628
Il17ra	271.525	0.00277826	0.0634965	0.693163	0.834078
Lamb1	529.295	-0.19319	0.0832082	0.0042659	0.0248405
Kcnn1	21.9268	0.126105	0.179398	0.0564915	0.167447
Arrdc2	228.171	0.337223	0.0822313	3.57492e-06	0.00014426
Ppp1r17	3.31632	-0.0241344	0.116326	0.324901	0.538395
Cd36	689.885	-0.0712064	0.113565	0.235817	0.442104
Map2k7	4778.53	0.196183	0.0470744	7.56908e-06	0.000241674
Timm44	1408.21	-0.0309532	0.0415983	0.424605	0.632086
Ap2a2	2161.24	0.0498591	0.0353669	0.162854	0.346445
Pnkp	617.292	0.162909	0.0473564	0.000192673	0.00245948
Med25	2843.23	0.377476	0.0825653	4.34832e-07	3.46425e-05
Bcam	190.093	0.293396	0.134461	0.00271808	0.0176437
Clptm1	2904.56	0.100666	0.0403608	0.00755655	0.0385275
Relb	122.829	0.222817	0.099218	0.00388262	0.0230861
Tomm40	770.05	0.378108	0.0833827	5.35734e-07	3.97422e-05
Apoe	2515.36	0.559205	0.151899	1.42501e-05	0.000370878
Apoc2	2.40541	0.071998	0.14842	0.00699888	0.036408
Hbp1	1065.69	-0.00815811	0.0485436	0.852763	0.929352
Prkar2b	258.074	-0.244159	0.104841	0.00261045	0.0170928
Cdkn1b	327.887	-0.0442194	0.0580438	0.378569	0.590073
Klf4	4367.47	0.210974	0.0827283	0.00202941	0.0141045
Ap1m1	6096.33	0.142587	0.0614809	0.00757034	0.0385619
Rab8a	1169.27	0.0881954	0.050529	0.0522351	0.158438
Hmgn2	1091.95	-0.107219	0.0792327	0.0809718	0.215973
Fam32a	620.975	0.108304	0.048158	0.0134585	0.0589153
Elf3	4.47552	0.0375207	0.123161	0.0454438	0.143562
Cyp2c29	22.4631	0.0238383	0.111891	0.525626	0.717703
Stard3nl	224.713	-0.0761055	0.0901177	0.225581	0.429313
Stk11	3868.62	0.237851	0.0638404	3.44717e-05	0.000691024
Efna2	27.282	0.489543	0.212502	0.00094205	0.00795541
Atp5f1d	1548.91	0.371734	0.0825839	6.14371e-07	4.38233e-05
Ppp5c	1416.09	0.20232	0.0450787	2.12608e-06	0.000102089
Cdk12	1150.33	-0.148858	0.0565382	0.0030305	0.019106
Lipe	11566	0.130416	0.0492164	0.00353982	0.0215441
Pafah1b2	4176.88	-0.0547892	0.031289	0.0679693	0.190657
Tbc1d8	586.38	-0.0515934	0.0492929	0.246315	0.45435
Cnot11	673.141	0.101878	0.058724	0.0455055	0.143669
Slc2a3	30985.2	-0.150464	0.0412266	9.75067e-05	0.00147178
Foxj2	278.262	0.177581	0.074027	0.00419876	0.0245129
Sri	146.913	-0.0411062	0.0743892	0.474637	0.674869
Dgcr2	3973.32	0.111766	0.0450667	0.00703547	0.0365272
Irf3	1022.17	0.268523	0.06373	3.74748e-06	0.000149279
Bcl2l12	915.631	0.228344	0.0747593	0.000386401	0.00408964
Zfp959	25.6434	-0.0359565	0.103265	0.424489	0.632011
Mpnd	222.611	0.177524	0.108817	0.0210625	0.0820028
Sh3gl1	2356.49	0.144636	0.0528427	0.00236615	0.0158908
Ebi3	6.31946	-0.0704111	0.141619	0.0606271	0.176289
Yju2	199.099	0.0947915	0.0781696	0.119511	0.282011
Ranbp2	2020.58	-0.253565	0.0677572	2.76589e-05	0.000591801
Edar	35.848	-0.112023	0.143939	0.0956661	0.242216
Grk5	282.339	-0.0198406	0.0528902	0.672735	0.820696
Dvl3	366.522	0.177105	0.066827	0.00216131	0.014762
Abcf3	2977.63	-0.103497	0.0457773	0.013578	0.0593129
Eif2b5	2274.59	0.0109726	0.0363918	0.750919	0.870067
Cyth2	4105.03	0.207022	0.0421285	2.11012e-07	2.1694e-05
Sult2b1	114.073	0.162095	0.107109	0.0302313	0.107164
Car11	36.0561	0.223534	0.225324	0.0219594	0.0845383
Dlgap1	105.894	0.170441	0.123101	0.0324529	0.112775
Plag1	16.7823	0.0334883	0.107291	0.495048	0.691928
Hck	13.5477	0.0162709	0.105853	0.711762	0.846265
Mrpl4	588.319	0.230959	0.0642781	5.81071e-05	0.00100189
Keap1	1590.26	0.293271	0.0809891	3.65607e-05	0.000720656
Ap1m2	59.5867	0.132097	0.189146	0.0482251	0.149978
Glg1	1291.13	-0.0422635	0.0526813	0.366848	0.57884
Atp8b3	67938.7	0.00947988	0.0408867	0.804918	0.902035
Btbd2	435.758	0.101662	0.0671146	0.0687755	0.192222
Csnk1g2	17226.7	0.336373	0.0779693	1.71861e-06	8.74375e-05
Abhd17a	2809.81	0.340176	0.0983638	5.09982e-05	0.000912334
Mob3a	364.676	0.0990458	0.0518447	0.0326801	0.11332
Cacnb3	106.464	0.0120226	0.0853804	0.835207	0.918791
Ccdc65	6864.76	0.0740237	0.0328356	0.0183723	0.0745026
Fkbp11	9.97129	0.0168333	0.109135	0.667527	0.817362
Ddx23	1263.45	0.0963954	0.0484496	0.0310513	0.109222
Pld3	3124.23	-0.0685373	0.0696439	0.222899	0.42676
Grik5	2154.49	0.338771	0.0731062	3.82368e-07	3.19758e-05
Cd79a	3.31535	0.00616075	0.114013	0.744691	0.865951
Rabac1	2058.6	0.200244	0.0794945	0.00237637	0.0159349
Etv3	347.179	-0.0930954	0.0654702	0.0891417	0.230959
Prkcsh	1352.46	0.225779	0.0625743	5.88675e-05	0.00101008
Elavl3	119.883	-0.0311194	0.0794957	0.593757	0.767304
Rab3b	117.586	-0.00297231	0.08554	0.958149	0.981504
St8sia6	14.815	-0.0219841	0.105621	0.639291	0.798855
Fcgrt	245.981	-0.0463056	0.0816347	0.435156	0.64192
Nosip	1452.67	0.239028	0.0746345	0.000222581	0.00272246
Pih1d1	2910.25	0.115696	0.0502492	0.0106988	0.0499122
Rps11	3601.63	-0.039602	0.0433013	0.32158	0.534714
Supt5	6661.69	0.0847555	0.0424865	0.0315778	0.110571
Dll3	319.592	0.342609	0.100167	5.35092e-05	0.000944973
Paf1	1855.86	0.227931	0.0605442	3.23163e-05	0.000661318
Timm50	430.59	0.140667	0.0572157	0.00533437	0.0295616
Med29	904.985	0.248847	0.0610623	7.16948e-06	0.000232207
Bicd1	55.6099	-0.054979	0.099502	0.389089	0.599979
Ncstn	1970.77	0.00843044	0.0454661	0.840523	0.922223
Pex19	1040.3	-0.0273412	0.0397883	0.463207	0.666034
Phyhip	25.6736	0.110558	0.137907	0.104285	0.257306
Crhr2	2.26383	0.0302285	0.11928	0.152299
Inmt	4.59161	-0.010433	0.113544	0.641289	0.799838
Cyp4f18	2.22228	0.0307821	0.120143	0.084053
Impdh1	204.966	0.137028	0.0770685	0.0268434	0.0978952
Psg18	0.104545	0.000785952	0.115404	0.963496
Dusp3	1466.84	0.159358	0.0545952	0.00115061	0.00923222
Prodh	83.0675	0.176888	0.12645	0.0239787	0.0901547
Ess2	882.385	0.108066	0.0541537	0.0245505	0.0914896
Slc25a1	1078.94	0.227867	0.0572525	1.3789e-05	0.000362464
Dgcr6	2804.57	0.135309	0.0683047	0.0183865	0.0745481
Ddr1	954.722	-0.000515326	0.0752762	0.992538	0.995967
Ier3	36.8023	-0.0216278	0.106276	0.633492	0.794978
Fosb	95.9039	0.463324	0.135408	3.52078e-05	0.000703503
Klc4	740.122	0.229222	0.0859896	0.00129164	0.0100119
Ercc1	570.489	0.148204	0.0623943	0.0060927	0.0328118
Cyp17a1	10697.5	-0.492316	0.121571	3.07184e-06	0.000130104
As3mt	392.959	-0.0892116	0.0502948	0.0311732	0.109557
Homer3	151.695	0.602584	0.0968874	3.32728e-11	5.1525e-08
Crtc1	549.524	0.341008	0.0822114	3.45341e-06	0.000141899
Rnf215	118.971	0.0589154	0.0729964	0.327669	0.54146
Sec14l2	120.867	0.106324	0.116726	0.123398	0.28803
Aven	3480.27	0.086079	0.0382227	0.0166548	0.0689444
Cp	362.364	-0.0797179	0.0978226	0.21328	0.414563
Crot	296.653	-0.259459	0.0655288	1.12653e-05	0.000318994
Rps6ka1	1574.29	0.0838598	0.0650553	0.123238	0.287836
Calb2	5.11091	-0.0316161	0.117573	0.290438	0.502507
Snrnp200	4048.23	-0.127046	0.0704638	0.0289269	0.103753
Ciao1	479.781	-0.21699	0.0766782	0.000835672	0.00732159
Has1	0.820066	-0.0264489	0.119157	0.0484746
Taf6l	794.935	0.204757	0.0694687	0.000678914	0.00625101
Insig2	1378.26	-0.122851	0.0430034	0.00206428	0.0143068
Kpna6	8221.33	-0.0475865	0.0408369	0.21147	0.412274
Man1a	49.3647	-0.00929051	0.0937512	0.865324	0.93558
Itpkc	299.31	-0.0317959	0.058073	0.518111	0.712018
Coq8b	471.64	0.133149	0.060293	0.012263	0.0550037
Brd8	1631.38	-0.177547	0.0449459	2.29245e-05	0.000514028
Kif20a	2687.41	-0.164419	0.0450788	8.62646e-05	0.0013367
Farsa	1352.58	-0.0302041	0.0864422	0.604501	0.775083
Gcdh	130.736	0.0459242	0.0761794	0.431079	0.638408
Mast2	6193.3	-0.0084691	0.0402246	0.821919	0.911325
Dnase2a	67.0453	-0.148471	0.120399	0.0442737	0.141017
Rad23a	2051.97	0.128816	0.0482268	0.00339985	0.0209028
Calr	13345.6	0.0913965	0.0341664	0.00500562	0.0281553
Syce2	2717.86	0.227566	0.0495045	8.43664e-07	5.4154e-05
Nfat5	1374.01	-0.177816	0.0584266	0.000633509	0.00593214
Nob1	373.011	0.0273697	0.0480333	0.530626	0.721231
Nqo1	75.565	-0.0413796	0.09258	0.428889	0.636323
Ppfia3	35.4542	0.144678	0.153342	0.0601426	0.17523
Gys1	62.823	0.00793355	0.0833769	0.891107	0.94823
Ruvbl2	3978.23	0.24223	0.0601406	9.78025e-06	0.000289516
Lin7b	23.1201	0.0471048	0.111019	0.363279	0.575768
Bax	187.196	0.128058	0.0798155	0.0412847	0.134262
Il7r	5.55448	-0.0472675	0.124499	0.142411	0.316913
Tfam	4019.6	-0.0988403	0.0720614	0.0882552	0.229358
Zfp81	324.707	-0.0186864	0.0691985	0.735614	0.860096
Efnb3	70.0232	0.0841968	0.100231	0.195282	0.39156
Mmd	77.1963	0.0530148	0.0956413	0.379661	0.591143
Hlf	87.2267	-0.00303405	0.091734	0.956251	0.980641
Fam162a	592.348	-0.129124	0.0579834	0.0108997	0.0505732
Rpl8	6932.7	0.0925764	0.0470142	0.0308765	0.108746
Grm3	11.8986	-0.0439677	0.114669	0.33944	0.552655
Ssbp2	203.183	0.00382985	0.0638592	0.942989	0.973883
Fancl	362.727	-0.0910095	0.0629228	0.0873162	0.227586
Brinp2	3.97007	-0.03785	0.121543	0.145024	0.320737
Gstm5	33553.2	-0.0299738	0.0427211	0.448408	0.65335
Gstm7	1434.96	0.0652695	0.0533017	0.1672	0.352398
Gstm3	3.52537	-0.00922338	0.113255	0.708304	0.84453
Stat3	1088.29	0.0211475	0.0390556	0.565017	0.746835
Stat5a	143.089	0.250938	0.0936979	0.00101228	0.00841978
Cavin1	543.185	0.219624	0.1204	0.00991326	0.047199
Map3k11	1077.75	0.335648	0.0959649	4.69649e-05	0.000863241
Akt2	2644.51	0.0848861	0.0314713	0.00577792	0.0315052
Dnaja3	1225.8	-0.00992724	0.0288461	0.721914	0.852405
Hmox2	13181.2	0.0162313	0.0371014	0.644345	0.801991
Cdip1	1785.59	-0.0171936	0.0317971	0.573202	0.752504
Map3k20	212.438	-0.137904	0.0810631	0.0307678	0.108503
Cwc15	1544.37	-0.0206889	0.0335903	0.613916	0.78209
Col5a3	45.5419	0.444545	0.200876	0.00142191	0.0107345
Dnmt1	1598.32	-0.0658975	0.053777	0.165779	0.350409
Ppan	508.492	0.379615	0.0709389	8.51148e-09	2.62282e-06
Angptl2	98.7739	0.116893	0.109531	0.112907	0.271624
Cacna1e	49.2159	-0.00944932	0.0898547	0.866682	0.936332
Cacna1b	73.0242	-0.016542	0.0913738	0.769241	0.881741
Trmt10a	2228.96	-0.138088	0.0530138	0.00371043	0.0222727
Etv1	140.964	-0.0849089	0.0713978	0.140352	0.314195
Kifc2	147.158	0.283414	0.0873194	0.000144409	0.00198119
Psap	8105.6	0.0334948	0.0418708	0.390206	0.600916
Ikbkg	154.166	-0.409361	0.0858849	1.5575e-07	1.8026e-05
Pax2	101.419	0.604672	0.254013	0.00072259	0.00657852
Wars2	67.5098	-0.0992836	0.0992192	0.135901	0.307621
Atn1	650.52	0.395436	0.0792883	5.27649e-08	8.88846e-06
Phb2	1279.4	0.224235	0.0470317	3.75146e-07	3.18215e-05
Ptpn6	53.0953	0.213287	0.154886	0.0196106	0.0780175
Eno2	12.4111	-0.00730583	0.105322	0.867235	0.936687
Emg1	688.751	-0.00930554	0.0412134	0.808538	0.903901
Lpcat3	4180.77	0.000928874	0.0362353	0.978842	0.990313
Atp6v1f	1968.52	0.219676	0.0539362	9.28546e-06	0.000280568
Il12b	0.391493	0.00400779	0.11525	0.64092
Clcn5	177.497	-0.0947721	0.0826467	0.128416	0.29606
Clcn3	1176.04	-0.032518	0.0438795	0.422154	0.629913
Hif3a	261.275	-0.0593046	0.122213	0.220954	0.424057
Gpx6	408.929	0.0645334	0.107264	0.284454	0.496158
Gpx5	1.16573	-0.0216244	0.117808	0.0954357
Pde1c	4165.63	-0.146586	0.0411889	0.000145518	0.001992
Utp20	701.983	-0.189114	0.0547946	0.000141235	0.00194518
Spic	3.00392	0.0238298	0.11569	0.372079	0.58334
X9330159F19Rik	22.4752	-0.045424	0.1169	0.302479	0.514875
Cul3	12109.2	-0.151243	0.0381713	2.81333e-05	0.000597822
Il11	154.993	0.0767158	0.077013	0.198279	0.395392
Large1	163.91	0.00213374	0.0680275	0.969445	0.986498
Ddx56	923.199	-0.00257266	0.0367261	0.94076	0.972757
Tmed4	2127.68	0.0154161	0.0327381	0.623293	0.788332
Col26a1	334.59	0.37613	0.122333	0.000169679	0.0022316
Bid	105.613	-0.0300432	0.0761989	0.595608	0.768614
Ralb	727.972	0.0674866	0.0618352	0.199254	0.396763
Ppp1cc	17887	0.0588378	0.0324161	0.0579467	0.170698
Dnajb11	2099.75	0.033799	0.0366672	0.330799	0.544453
Tbccd1	635.659	-0.0295443	0.040877	0.438773	0.645191
Clec11a	45.9121	0.108992	0.126065	0.114619	0.273914
Zfp324	50.4717	0.0299003	0.0917489	0.604823	0.775336
Gab2	1735.02	0.0333794	0.0543158	0.48689	0.685098
Coro1c	585.938	0.0556538	0.0445633	0.175167	0.364195
Tax1bp1	10535.8	-0.108091	0.0362369	0.00163241	0.0119522
Psg17	22.7233	0.0691887	0.126442	0.200921	0.399087
Psg19	68.8136	0.0582007	0.121239	0.234565	0.440523
Ctse	4.3326	-0.0197966	0.11498	0.430533	0.637806
Ndrg2	637.6	0.0628818	0.0703353	0.567522	0.748549
Mettl17	282.923	0.0258203	0.0536439	0.586387	0.762138
Arhgef40	162.986	0.288114	0.120457	0.000611116	0.00576165
Pnpla6	350.297	0.0855956	0.058288	0.0904603	0.233133
Mcoln1	333.647	-0.018065	0.0516514	0.695339	0.835616
Arhgef18	586.108	0.0362331	0.053524	0.445486	0.650891
Pkn2	1712.38	-0.193316	0.0466491	8.63231e-06	0.000266023
Cd33	94.9085	-0.107613	0.092695	0.105701	0.259817
Etfb	719.668	0.0648509	0.069635	0.25084	0.459378
Nkg7	0.650008	0.0204614	0.117511	0.102469
Stxbp2	1916.08	0.164966	0.0413174	2.164e-05	0.000491904
Pcp2	0.0663519	-0.000360627	0.115416	0.987
Sgce	200.667	0.126484	0.0724432	0.0327435	0.113451
Chn2	7573.8	0.0802348	0.0513761	0.0807228	0.215548
Wwox	601.711	-0.00959902	0.0370135	0.783942	0.890629
Slbp	2224.4	0.0139201	0.0338969	0.667655	0.817397
Tyr	0.318914	-0.00652045	0.115646	0.365257
Ghrhr	0.10857	-0.000514604	0.115417	0.946911
Aqp1	43.8968	0.0536963	0.123078	0.210761	0.411572
Arid3b	2027.35	0.0359032	0.0395539	0.300217	0.51215
Cnn2	164.537	0.0487972	0.078872	0.408961	0.617651
Polr2e	787.686	0.120589	0.0551577	0.0136472	0.0595271
Abca13	17.0017	-0.070791	0.12439	0.195475	0.391851
Myo9b	954.391	-0.000201511	0.0466662	0.995965	0.997566
Hdac9	210.227	0.0444971	0.100539	0.439069	0.645398
Ly9	52.6326	0.200906	0.164109	0.0256095	0.0943798
Cd244a	5.93298	-0.00545992	0.109437	0.89882	0.952438
Adgre1	125.884	-0.060844	0.0856816	0.317914	0.530653
Mtfp1	171.258	0.0252717	0.0604987	0.623995	0.788611
Rab23	747.001	-0.113567	0.0456158	0.00508222	0.0284699
Rab11a	1828.77	-0.0170491	0.0408614	0.654885	0.809327
Eif2b2	640.377	0.119996	0.0522582	0.0104399	0.0490741
Dlst	2972.73	-0.0437199	0.0376627	0.21809	0.420698
Pgf	75.7703	-0.0573108	0.100196	0.341002	0.553816
Ulk2	5756.87	-0.0260974	0.0379384	0.465807	0.66791
Ccl24	10.2219	0.00583657	0.109905	0.747566	0.867783
Dgkq	171.394	-0.00886068	0.0636996	0.867279	0.936687
Grap	21.8406	-0.017729	0.0997806	0.731781	0.857819
Pou1f1	0.217579	-0.00127946	0.115401	0.777559
Chmp2b	2839.87	-0.0830035	0.038962	0.023084	0.0876959
Plod3	459.696	0.393387	0.077603	3.51309e-08	7.31462e-06
Ap1s1	485.086	0.0738222	0.0463737	0.0812087	0.216356
Mapk13	29.7761	-0.00169818	0.0994616	0.972596	0.987704
Srpk1	9568.18	-0.0440574	0.0359898	0.196195	0.392691
Pax3	18.9392	0.13219	0.172589	0.0622568	0.17949
Lbr	747.536	-0.107368	0.0507112	0.0155352	0.0654104
Crabp2	6.03252	-0.0553299	0.128135	0.141041	0.315359
Nes	77.5011	-0.0118057	0.0951465	0.83609	0.919395
Bcan	10.3296	0.0388681	0.118882	0.242862	0.450403
Hapln2	114.033	0.531158	0.160269	5.11964e-05	0.000913242
Prcc	714.343	0.132574	0.0454909	0.00174207	0.0126024
Mettl25b	530.778	-0.0145892	0.0468984	0.732821	0.858337
Hdgf	7308.77	0.00306905	0.0482624	0.944805	0.975109
Slc25a18	167.534	0.0200242	0.0684309	0.716988	0.849463
Thop1	8848.1	0.306114	0.0772495	8.79797e-06	0.000270121
Apba3	794.13	0.461114	0.103927	6.67634e-07	4.58198e-05
Matk	53.6091	0.326923	0.135425	0.00151208	0.011271
Pias4	3849.69	0.301073	0.0878961	7.1069e-05	0.00116153
Map2k1	251.584	0.0536657	0.0607864	0.287826	0.499704
Sgta	3256.31	0.205679	0.0548889	4.01541e-05	0.000771836
Nmrk2	0.337333	0.00660892	0.115532	0.431048
Tmem242	795.518	-0.0172953	0.0483271	0.69301	0.834056
Dtx2	1068.59	0.131506	0.0678009	0.0227106	0.0866492
Zp3	5.60307	0.0239944	0.112921	0.482916	0.681915
Hspb1	569.161	0.51433	0.117587	7.80266e-07	5.08754e-05
Rasa4	73.3772	0.349841	0.150887	0.00120099	0.00953443
Syt5	106.242	0.0872436	0.0987205	0.180832	0.372009
Hnrnpa2b1	9181.02	-0.0706508	0.0490468	0.110768	0.268174
Fxyd4	0.145039	0.0011816	0.115402	0.940085
Yju2b	1298.74	0.0513877	0.0500563	0.254238	0.463146
Mri1	116.439	0.128345	0.103113	0.068428	0.191554
Prkacb	374.273	-0.144045	0.073027	0.0166555	0.0689444
Sgsh	485.325	-0.035152	0.0812836	0.54931	0.735411
Chd5	15518.8	0.181868	0.0769229	0.00447846	0.0258053
Cstb	243.332	-0.149003	0.0933656	0.0311826	0.109558
Sh2b2	61.4702	0.301982	0.169326	0.00551154	0.0303469
Pex5	1198.58	0.0677361	0.0408044	0.0752867	0.205044
Jkamp	152.353	-0.224733	0.0992354	0.00356497	0.0216493
Cd44	10.6108	0.0405706	0.117887	0.297459	0.509308
Slc1a2	588.397	-0.0338999	0.0587351	0.501446	0.697331
Eif2ak4	257.731	-0.158132	0.0754483	0.0118811	0.0536502
Wdr1	2586.81	0.0863591	0.0418717	0.0264403	0.096768
Slc2a9	9.45932	-0.0322693	0.112503	0.435558	0.642256
Ccn4	47.246	-0.0107524	0.0891659	0.858885	0.932447
Ndrg1	434.653	-0.0538567	0.0635043	0.311804	0.524465
X4930550C14Rik	967.442	-0.0887695	0.0568684	0.0735461	0.201576
Man2b1	974.459	0.0849837	0.053561	0.0735578	0.201586
Klf5	502.499	0.364516	0.0964949	1.44685e-05	0.000375493
Wdr83	289.712	0.117671	0.0607356	0.0256208	0.094395
Prdx2	1288.74	-0.0650947	0.0562382	0.188689	0.382612
Polr2a	6784.76	-0.0802768	0.0494923	0.0718534	0.198276
Shbg	209.901	-0.161658	0.0931239	0.0210071	0.0818871
Senp3	1475.33	-0.000286345	0.0339547	0.992691	0.996068
Corin	793.67	-0.0975719	0.0715817	0.0921521	0.236194
Plekha8	1443.55	-0.0746139	0.0422114	0.0566606	0.167728
G6pc2	3.21227	-0.0128042	0.113267	0.621244	0.787383
Spc25	414.524	-0.207984	0.118518	0.0116465	0.0530062
Dnah2	4409.21	-0.14599	0.0797576	0.0212945	0.0826442
Ripk4	100.486	-0.00181593	0.0748163	0.974348	0.988673
Ufd1	2293.55	0.0243755	0.0482014	0.577548	0.755459
Zfp287	117.034	-0.190323	0.0953296	0.00921804	0.0447053
Prlr	759.499	-0.387385	0.102817	1.2987e-05	0.000347361
Letm1	1164.72	0.120062	0.0449723	0.00381755	0.0227921
Ubqln1	3916.69	0.0464852	0.0290115	0.0973363	0.244997
Fgfr4	135.198	-3.78804e-05	0.0866117	0.914403	0.960617
Cadm3	4.78982	0.00189176	0.111738	0.91944	0.963226
Fcer1a	0.112038	-0.000132773	0.115402	0.993041
Txn2	1507.24	0.0442262	0.0438561	0.286036	0.497806
Casp14	0.178167	0.000526718	0.115361	0.950203
Slc1a6	11.2294	-0.0173681	0.107259	0.684059	0.828474
Slc1a3	135.688	0.0810472	0.0691458	0.150753	0.329368
Crbn	2102.9	-0.161106	0.0425596	5.17639e-05	0.000921375
Il5ra	14.7465	-0.0613026	0.124001	0.205553	0.404897
Msh6	1054.08	-0.203455	0.0559863	6.29986e-05	0.00105897
Fbxo11	815.856	-0.239887	0.0670546	5.74569e-05	0.00099676
Mlxipl	487.496	0.0789062	0.0680483	0.158058	0.340125
Tbl2	2644.66	-0.00560878	0.0316087	0.853156	0.929539
Bud23	451.506	0.151002	0.0536847	0.00177793	0.0127834
Nid1	738.212	-0.11547	0.0749831	0.0545144	0.163267
Mcm5	605.928	0.0178846	0.0531934	0.705279	0.84256
Hmox1	286.94	0.00244511	0.0642315	0.963819	0.984291
Mprip	19304.6	0.0389721	0.0353479	0.246581	0.454512
Cic	2706.92	0.243541	0.0635652	2.14165e-05	0.000489066
Pafah1b3	270.892	0.0874656	0.0653032	0.108846	0.264866
Il27ra	3.00988	-0.00536394	0.112859	0.823716	0.912144
Prkaca	2815.9	-0.0347995	0.0329488	0.269417	0.479128
Asf1b	959.025	-0.0355561	0.0477842	0.411983	0.620229
Myl10	882.381	-0.398446	0.130174	0.000146456	0.00200041
Ddx39a	2272.75	-0.0792576	0.05827	0.1153	0.274939
Dnajb1	8621.78	0.107278	0.0382583	0.00288426	0.0184136
Msh4	461.606	-0.0866004	0.0608883	0.0961249	0.243153
Usp40	514.634	-0.313245	0.071243	1.36625e-06	7.4893e-05
Evx1	1.58199	-0.0212311	0.1169	0.237386
Kbtbd4	847.823	-0.0801904	0.0460531	0.0758368	0.206054
Celf1	1296.15	-0.108344	0.0486814	0.0141818	0.0612472
Ndufs3	1755.88	0.103505	0.0350325	0.00185098	0.0131587
Por	721.389	0.144045	0.070986	0.0148813	0.0633637
Igf1r	558.647	-0.273116	0.0640913	2.84032e-06	0.000124999
Insr	480.721	-0.116468	0.0773308	0.0566311	0.167682
Fcer2a	16.615	-0.0643674	0.124178	0.197513	0.394436
Cyp2a5	0.754334	-0.00784832	0.115246	0.515721
Atp4a	46.9875	0.107649	0.112647	0.118969	0.281063
Trim28	12339.9	0.0474287	0.0306675	0.108049	0.263431
Ube2m	3455.88	0.288422	0.0562533	3.87393e-08	7.55783e-06
Adcy9	157.556	-0.160516	0.180839	0.0450245	0.14262
Mef2c	138.721	-0.168624	0.10154	0.0220716	0.0848647
Ctr9	2916.29	-0.138169	0.0387524	0.000157463	0.00211232
Eif4g2	17761.1	-0.231444	0.0459424	9.04026e-08	1.27267e-05
Irag1	101.97	-0.10824	0.104366	0.113611	0.272549
Pcyt1a	3111.92	-0.0446125	0.0325128	0.151956	0.330917
Zfp592	1697.4	-0.0883074	0.0477916	0.0418277	0.135392
Psmd4	3333.01	0.107222	0.0392228	0.00359244	0.0217895
Tmod4	59.2935	-0.00689086	0.0948416	0.897883	0.951899
Insrr	1.37353	0.00236693	0.114552	0.891141
Cabp5	0.393264	0.00338929	0.11529	0.85951
Snx6	503.033	-0.105409	0.0586016	0.0383372	0.127186
Mthfd2	817.988	-0.0319308	0.036619	0.356742	0.569069
Kit	872.786	-0.178313	0.104196	0.0178687	0.0729019
Tomm40l	196.587	0.181313	0.0765255	0.00398666	0.0235971
Nr1i3	1.48468	0.00544976	0.114409	0.741676
Apoa2	16.8887	-0.497381	0.33571	0.00427283	0.0248633
Pan2	1250.22	-0.230701	0.048072	3.00234e-07	2.77675e-05
Cs	2077.88	0.0367809	0.0302696	0.201413	0.399745
Ampd3	92.3992	-0.0364153	0.0971028	0.52196	0.714904
Bcas2	2127.91	0.0275987	0.0389518	0.451558	0.656241
Sh2d1a	7.04077	0.00746946	0.109729	0.861238	0.933479
Ctcf	807.555	-0.0593752	0.047031	0.165897	0.35054
Pard6a	766.511	0.0955299	0.0657004	0.0819511	0.217888
Agrp	0.435399	-0.00183017	0.115088	0.823452
Pvalb	1.13666	-0.0103653	0.11471	0.553161
Tfap4	53.3274	0.319767	0.12661	0.00101029	0.00840847
Ranbp1	1406.57	0.229639	0.0655001	8.32827e-05	0.00130189
Cd247	118.381	0.218554	0.108183	0.00658766	0.0348171
Rfx5	503.615	-0.0335636	0.0459714	0.408528	0.617314
Psmb4	1962.72	0.0784046	0.0437559	0.0519383	0.157834
Mmp8	0.285711	0.00246827	0.115336	0.872668
Slc30a4	2680.29	0.0386525	0.0396679	0.298673	0.51049
Sqor	7826.46	0.00239038	0.042954	0.952784	0.979427
Bloc1s6	490.968	0.064738	0.102041	0.300323	0.512261
Metap1	1038.27	-0.089054	0.0392885	0.0154619	0.0652364
Gpr108	1181.98	0.0140969	0.0440801	0.729151	0.856208
Tnfsf14	0.72287	-0.00561532	0.115203	0.640047
Gata6	279.288	0.240553	0.0761746	0.000255467	0.00302134
Rsl1d1	1006.7	-0.0619471	0.0482557	0.166626	0.351631
Cnga2	3.49803	0.0343355	0.120623	0.128958	0.296819
Apc	495.144	-0.110525	0.0646392	0.0429103	0.137826
Reep5	575.472	-0.036031	0.0527846	0.441787	0.648086
Ergic3	3660.63	0.0278857	0.043825	0.491336	0.688799
Uqcc1	1081.96	0.00626302	0.0398572	0.867398	0.936687
Spo11	1399.77	-0.0955275	0.0579589	0.0574225	0.169456
Ncoa2	2595.97	-0.0318219	0.0536568	0.50251	0.698062
Prl4a1	0.298375	-0.00106521	0.115286	0.839908
Trh	49.7243	0.121905	0.137841	0.0949162	0.240908
Nr2c2	1952.66	-0.190576	0.0500662	3.55732e-05	0.00070795
Nr2c1	906.479	-0.0605667	0.0528542	0.196357	0.392888
Smpd4	3774.88	-0.0470775	0.0377373	0.185091	0.377666
Pex1	212.468	-0.0659885	0.0607699	0.193166	0.388796
Otx1	5.70692	-0.0141812	0.111092	0.630177	0.792551
Kctd20	1127.7	-0.0675667	0.0418075	0.0591704	0.172998
Itgae	1141.65	-0.132854	0.0630717	0.0138164	0.0600894
Ctns	320.864	0.0332932	0.0635725	0.530995	0.721534
P2rx5	21.9954	-0.0451966	0.106992	0.40107	0.611159
Shpk	94.5715	0.0637537	0.0805597	0.289478	0.501655
Trpv1	95.8933	0.0787403	0.118864	0.200564	0.39873
Ephb3	62.4635	0.0335523	0.0927825	0.56342	0.745578
Tuft1	646.349	-0.176958	0.0654046	0.00178906	0.0128226
Rcn1	274.412	-0.039281	0.0857938	0.508091	0.703555
Dnase1	1.44695	6.77843e-05	0.114148	0.998352
Trap1	2953.09	0.0234274	0.0271444	0.374436	0.585972
Naa60	1471.36	0.072031	0.0501901	0.109861	0.266578
X1700037C18Rik	1849.91	0.365894	0.0882016	3.19325e-06	0.000133647
Ankrd13d	62.0744	0.255852	0.137278	0.00756314	0.0385424
Tyrp1	0.0383277	-0.000113485	0.115418	0.985873
Tpr	2467.77	-0.0355115	0.0563936	0.470097	0.671859
Pdc	0.094824	0.000823194	0.11541	0.971185
Odr4	360.096	-0.0283335	0.0574428	0.568867	0.749355
Prg4	24.9361	1.09111	0.328407	4.34169e-05	0.000814955
Dhx34	1182.72	0.232825	0.0756418	0.000357527	0.00386421
Kptn	254.235	-0.0842318	0.0757148	0.159484	0.342183
Napa	2864.77	0.114208	0.0428535	0.00387017	0.0230286
Sra1	909.077	0.078631	0.0440794	0.0528542	0.15982
Calcoco2	5.42301	-0.0177967	0.11355	0.489311	0.687052
Atp5mc1	1370.33	0.154951	0.0663189	0.00617513	0.0331369
Snf8	972.15	-0.00176639	0.0512141	0.968898	0.986413
Tbcb	1243.43	0.0920498	0.0477581	0.0340861	0.116872
Inpp5k	3166.3	0.00599837	0.0370045	0.864408	0.935055
Crkl	515.957	-0.206917	0.0575918	5.79684e-05	0.00100126
Upk3bl	306.31	0.275596	0.161057	0.00738249	0.0378943
Eps8l1	18.4127	0.632606	0.265687	0.000692224	0.00634781
Clint1	1723.17	0.107388	0.034943	0.00123441	0.00971009
Prss16	2.98122	-0.00103387	0.11277	0.938078	0.971443
Cdkal1	1504.64	-0.0847268	0.0385857	0.0193002	0.0771418
Rhox6	0.673668	0.00889412	0.115433	0.416443
Cdcp3	22.9244	-0.0490172	0.108088	0.369439	0.58096
Htra1	446.487	-0.0771861	0.0855639	0.213864	0.415275
Zbtb17	717.668	0.252218	0.068864	4.01349e-05	0.000771836
Clcnkb	7.01937	-0.0031999	0.109483	0.981018	0.991303
Fam131c	119.046	0.269578	0.14452	0.00582843	0.0317038
Fblim1	125.105	0.0644685	0.0785469	0.28001	0.49159
Hspb7	843.607	0.146523	0.0622151	0.00615094	0.0330446
Epor	27.3501	-0.0260731	0.0959041	0.639435	0.798892
Ccdc159	1513.24	0.117574	0.0682155	0.0386494	0.127877
Mob1b	545.612	-0.104415	0.061657	0.0476967	0.148745
Atp6v1b1	224.873	0.13039	0.0924821	0.0545318	0.163299
Vax1	7.57191	0.0248008	0.113637	0.460442	0.66362
Atp6v1b2	1182.08	-0.0431636	0.0377276	0.224843	0.428666
Eps15l1	437.205	0.03088	0.0530082	0.512218	0.707151
Tep1	580.041	-0.106773	0.0938676	0.10676	0.261477
Ttc5	413.332	0.0308827	0.0494875	0.489634	0.687346
Osgep	518.897	0.104616	0.0548708	0.0309223	0.10883
Aamp	9973.22	0.0539499	0.0446746	0.189344	0.383564
Tmbim1	189.297	-0.0567824	0.0730235	0.302777	0.515277
Arpc2	3455.64	-0.0118103	0.0339395	0.715285	0.848425
Kmt2b	2878.48	0.108229	0.0599449	0.0368169	0.123522
Zbtb32	1536.98	0.164122	0.0559863	0.00105326	0.00867574
Etv2	79.2479	0.359756	0.17513	0.00250818	0.0165853
Upk1a	7.55659	-0.0178932	0.111391	0.606548	0.776504
Tmem147	897.873	0.0333403	0.0520773	0.471698	0.672972
Rps9	3054.89	0.0287343	0.0421294	0.463246	0.666034
Tfpt	384.472	0.199017	0.0837483	0.00362987	0.0219145
Susd2	133.32	-0.0302923	0.0760552	0.599507	0.77144
Ggt5	57.9087	-0.0534978	0.0933087	0.337453	0.550542
Ggt1	38.0949	-0.136089	0.144798	0.069365	0.193346
Crip2	2040.08	0.481262	0.0828482	4.70634e-10	3.27151e-07
Crip1	80.029	0.235181	0.159646	0.0140434	0.0607672
Cbfa2t3	62.9003	0.104792	0.108739	0.12551	0.29134
Fbln1	262.956	0.197597	0.0773442	0.00228138	0.0154352
Pgrmc1	3463.76	-0.0456912	0.0516203	0.32127	0.53444
Gcat	90.2243	-0.0717011	0.0997674	0.253254	0.462135
Tek	71.6495	-0.137072	0.0987228	0.0507396	0.155476
Mpl	0.21632	-0.00250681	0.115438	0.842598
Elovl1	169.756	0.0215718	0.0756944	0.73111	0.857461
Med8	821.6	-0.0193334	0.0399304	0.605387	0.775538
Hyi	55.3622	0.15325	0.137502	0.0513029	0.156543
Cdc20	3224.54	0.144223	0.0625279	0.00774926	0.0392806
Adamts4	15.9895	-0.0247716	0.109894	0.546812	0.733652
Nectin4	256.637	0.209599	0.160955	0.0222565	0.0854298
Pfdn2	432.77	0.269372	0.099188	0.000837536	0.00733274
Rnf114	1615.18	0.00384188	0.0371365	0.913256	0.960068
Steep1	167.415	-0.210151	0.0786761	0.0014474	0.0108838
Neurl1a	1162.52	0.558636	0.159653	2.6844e-05	0.000578864
Srm	170.069	0.132372	0.0872325	0.0519516	0.157842
Epha2	55.3623	0.0953721	0.124155	0.146018	0.322142
Rbm14	1469.28	0.187207	0.0474067	1.96244e-05	0.000460355
Actn3	337.639	0.204481	0.0785388	0.00188785	0.0133377
A530013C23Rik	1.34082	0.0167032	0.11548	0.39574
Zdhhc24	199.136	0.0616136	0.0631745	0.246371	0.45435
Bbs1	903.575	-0.131761	0.0476666	0.00248716	0.0164814
Slc34a3	3.97335	0.0160546	0.112772	0.592973	0.766531
Ndor1	543.046	-0.026631	0.0502784	0.576588	0.754947
Nsmf	903.75	0.27135	0.076046	4.83972e-05	0.000880425
Pdk1	463.619	-0.200227	0.0590569	9.77089e-05	0.00147348
Ptbp1	3506.82	0.0832954	0.0391024	0.0230442	0.087626
Mvd	151.12	0.0590417	0.0797602	0.323084	0.536495
Cyba	59.5613	-0.0747822	0.103394	0.237328	0.443675
Itih3	37.1017	-0.289863	0.227026	0.0111127	0.0512928
Stimate	208.017	-0.0121369	0.0662713	0.822609	0.91161
Sfmbt1	3686.27	-0.154863	0.0338153	1.74479e-06	8.7867e-05
Ihh	10.3533	-0.0313093	0.113329	0.423537	0.631007
Prkag3	15.9288	-0.0571587	0.122106	0.226892	0.430913
Cryba2	15.2237	0.0303166	0.10845	0.512812	0.707576
Atp7b	237.451	-0.244479	0.0871151	0.000639341	0.00597547
Defb2	1.23788	0.00251809	0.115445	0.455287
Slc4a1	1.25342	-0.0150861	0.115952	0.287615
Rundc3a	985.852	0.464715	0.12806	1.95805e-05	0.000460113
Slc4a3	531.059	0.0951565	0.0760972	0.121129	0.284528
Cdt1	83.8744	0.150657	0.130044	0.0521124	0.158195
Runx1t1	364.848	0.000406502	0.0792523	0.995218	0.99706
Snai3	42.0258	0.0633249	0.10791	0.256524	0.465566
Aprt	2124.96	0.014575	0.0544235	0.761553	0.877203
Gtf2h1	3544.05	-0.124818	0.0369239	0.000350153	0.00381016
Hfe	309.327	-0.0392041	0.0640673	0.463152	0.666022
Abhd1	32.2703	0.0266222	0.112058	0.488933	0.686791
Slc5a6	109.033	0.0985334	0.077878	0.104821	0.258372
Tcf23	71.8726	-0.0338598	0.0844153	0.566434	0.74803
Nphs1	2.49726	0.0223971	0.116464	0.306782	0.519203
Aplp1	453.915	0.239481	0.0849088	0.000722716	0.00657852
Qrich1	5576.07	-0.138664	0.0753759	0.0231578	0.0878686
P4htm	91.9752	0.26318	0.136596	0.00565865	0.0309844
Usp19	5964.32	0.0644195	0.0332266	0.0425036	0.136945
Pola1	48.6806	-0.224773	0.15235	0.0158391	0.0663249
Cdc42	2040	-0.130794	0.0558129	0.00808361	0.0405133
Pknox1	1513.47	-0.0468166	0.0346794	0.155937	0.336581
D130043K22Rik	93.4087	-0.0117604	0.0784042	0.837834	0.9207
Gmnn	486.804	-0.091274	0.0601365	0.076998	0.208331
Acot13	116.277	-0.114481	0.0893376	0.0808016	0.215699
Zfp184	399.66	-0.0916868	0.0538887	0.0546279	0.16352
Cyp27b1	8.58327	0.0659594	0.134148	0.105247	0.258958
Cdk4	725.686	0.0151419	0.0466613	0.722767	0.852841
B4galnt1	917.413	0.192643	0.0546784	0.000105219	0.00155642
Mettl1	177.545	-0.0510141	0.0661029	0.34866	0.561075
Tspan31	299.699	-0.136075	0.0723914	0.0221021	0.0849424
Kif5b	771.045	-0.0607517	0.0957774	0.32248	0.53583
Saal1	447.653	-0.0501299	0.0438545	0.215054	0.416998
Tph2	11.8941	-0.0433613	0.116182	0.318875	0.531824
Krt23	20.3508	0.037901	0.1086	0.458153	0.662175
Cnp	193.878	0.0676077	0.0681947	0.225208	0.428998
Odad4	5324.05	0.111878	0.0493473	0.012466	0.055632
Sulf2	919.989	0.111751	0.0564833	0.0245223	0.0914356
Sod2	2063.36	-0.0810835	0.0496129	0.0756764	0.205792
Tmco6	112.212	0.12492	0.0887178	0.0587736	0.172285
Stambp	1473.42	0.0267599	0.0475283	0.536925	0.726009
Ezh1	929.749	-0.0678411	0.03579	0.0455727	0.14375
Hap1	1543.39	0.345616	0.0627461	3.94663e-09	1.43802e-06
P3h4	182.074	0.0905559	0.0826547	0.144854	0.320451
Ctnnb1	3468.74	-0.0787568	0.035755	0.020051	0.0792098
Eif1b	2658.27	-0.0342286	0.0444934	0.40264	0.612408
Klk4	0.574168	0.0213902	0.117925	0.0546775
Chrd	92.5319	0.043376	0.0951192	0.414736	0.622985
Psmd2	12623.2	-0.0907421	0.0259326	0.000318415	0.00355377
Syngr3	3.83583	0.0430984	0.122388	0.173544	0.361991
Vars	14606.1	0.196106	0.0611547	0.000317949	0.00355173
Vwa7	26.2062	-0.00023673	0.0940426	0.983004	0.99215
Hspa1l	20826.7	0.139486	0.0588757	0.00699658	0.0364036
Slc44a4	11.5828	0.0674683	0.138838	0.068495	0.191698
Msh5	389.504	-0.0826169	0.0606911	0.111104	0.268594
Abhd16a	1866.31	0.163336	0.0548198	0.000924764	0.00783882
Neu1	154.156	0.364182	0.112818	0.000103807	0.00154661
Ddah2	167.957	0.208323	0.100757	0.00666712	0.0351097
Clic1	643.872	-0.0461703	0.0638357	0.385801	0.596803
Lsm2	2176.3	0.0454229	0.0411191	0.236164	0.442466
Pole	1204.48	-0.0238231	0.0599701	0.641503	0.800006
Atp1a2	1319.74	0.0464081	0.0748912	0.424353	0.631901
Atp1a4	17941.5	-0.05092	0.0452821	0.219264	0.421922
Casq1	141.726	0.0472458	0.0710326	0.404304	0.613913
Stx1a	189.717	0.010156	0.0752073	0.858888	0.932447
Ceacam9	0.15229	-0.00175067	0.115428	0.913059
Zfp775	86.7256	0.246598	0.11268	0.00361599	0.0218574
Scube2	565.547	0.0072427	0.0646408	0.894982	0.950288
Mrpl49	319.071	-0.0497125	0.0497572	0.26073	0.470056
Dennd2c	93.5056	-0.143516	0.0954787	0.0362345	0.122247
Mark3	1271.5	0.0156112	0.0384269	0.666891	0.816987
Gatad1	2856.62	0.0544487	0.0362379	0.113	0.27171
Pcdha10	5.72827	-0.0194232	0.116141	0.313779	0.526564
M6pr	1175.28	-0.104582	0.0369372	0.0027262	0.017664
Lrrc8a	415.879	0.148519	0.0499096	0.00110938	0.00898564
Mc5r	3.08094	-0.0123975	0.113555	0.627491	0.790731
Ppp2r1a	1077.24	-0.0121259	0.0400413	0.746399	0.86706
Fance	106.366	0.209889	0.110359	0.00916952	0.0445302
Tinf2	1128.48	0.138147	0.0386595	0.000150144	0.00203428
Tssk4	2334.54	0.0574006	0.0550956	0.235799	0.442102
Hapln4	7.87482	0.0162774	0.110419	0.637325	0.797594
Dus3l	657.998	0.364289	0.0698878	1.8386e-08	4.44018e-06
Gtpbp3	144.21	0.290496	0.123068	0.00373776	0.0223913
Tgfbr1	934.053	-0.178803	0.0595517	0.000959632	0.00806267
Homer1	359.858	-0.0755281	0.0597019	0.140888	0.315109
Rad51c	722.701	-0.0116338	0.037373	0.771146	0.883203
Gabrb2	2.17048	-0.0296146	0.119055	0.163367
Cav1	260.245	0.0230279	0.0751621	0.688072	0.8311
Arpp19	952.005	0.0600044	0.0376818	0.134915	0.305948
Bcl2l1	2618.26	0.0378881	0.0312818	0.207875	0.408027
Khsrp	2242.64	0.226064	0.0592544	2.62991e-05	0.000568454
Dio2	108.614	-0.0280746	0.0767769	0.626324	0.790232
Ccdc124	1187.91	0.500847	0.145506	3.7888e-05	0.000738899
Cct4	9478.44	-0.106399	0.0413261	0.00567437	0.0310568
Trappc2b	472.676	-0.0312675	0.0491257	0.480551	0.679897
Cpt1c	2338.07	0.215989	0.0530899	9.72332e-06	0.000288866
Twist2	4.73537	0.0554984	0.131713	0.0561464	0.166703
Zfp655	371.436	-0.412836	0.0674215	7.87594e-11	1.02706e-07
Rhoa	1805.49	-0.0748957	0.0371321	0.0325063	0.112903
Zmiz1	552.096	0.0206277	0.0633729	0.69736	0.837014
Ankrd26	88.7624	-0.0272837	0.0832866	0.640995	0.799694
Aldh16a1	283.53	0.221331	0.091806	0.00268588	0.0174942
Hnrnpa0	1717.95	0.581332	0.160186	1.72449e-05	0.000425999
Prrg2	209.478	0.114846	0.0852479	0.0744393	0.20335
Hnrnph1	6010.08	-0.0946723	0.0416819	0.014518	0.0623094
Ift43	1966.44	0.0981666	0.0387156	0.00694418	0.0362028
Id3	88.0945	0.331877	0.157259	0.00141351	0.0106808
Tcap	2.16119	-0.00121369	0.113253	0.953278
Arid1a	3330.68	0.0108534	0.0534495	0.819344	0.910109
Crlf1	469.142	0.465933	0.133914	3.0708e-05	0.000636848
Ctsd	2336.47	-0.0468871	0.0499491	0.296564	0.508416
Rplp1	4274.63	0.0712441	0.063313	0.181325	0.372651
Cabs1	13845.8	-0.0122838	0.0468257	0.772897	0.884448
Hmgcll1	38.7298	0.00278764	0.0956	0.960041	0.982634
Ttc9b	12.0326	0.0441274	0.118282	0.282051	0.493622
Phox2a	2.50555	0.0561673	0.133697	0.024336	0.0910835
Abhd8	4442.15	0.461388	0.124906	1.56197e-05	0.000396934
Ift22	2255.79	-0.0116765	0.0516644	0.799298	0.89904
Fzd3	221.246	-0.101881	0.0687794	0.0693146	0.193293
X1700008O03Rik	646.275	0.271348	0.0992371	0.000754432	0.0068072
Mid1ip1	499.201	0.368351	0.0828481	8.54421e-07	5.4282e-05
Ap2s1	1483.52	0.255722	0.0842446	0.00033805	0.00371271
Fgfrl1	543.187	0.240292	0.0618099	1.75605e-05	0.000430789
Brme1	1701.08	0.081962	0.0626301	0.123106	0.287646
Fhl2	234.499	-0.0425365	0.0760555	0.434767	0.641509
Emc10	1191.97	0.500783	0.0959876	1.29525e-08	3.41408e-06
Clstn3	204.392	0.0612277	0.0761343	0.297844	0.509646
Fbxw9	1297.25	0.198938	0.0605431	0.000232976	0.00280352
Spib	3.96052	0.0545454	0.130955	0.0625713	0.180076
Fnbp4	1666.49	-0.0934538	0.0386613	0.010043	0.0476383
Cers4	73.882	-0.00161022	0.0840761	0.972877	0.987848
Scrn3	145.39	-0.228267	0.0889243	0.00152557	0.0113477
Phax	277.108	-0.00442708	0.052937	0.924757	0.96575
Tle1	495.13	0.140079	0.0589285	0.00679319	0.0356524
X1700109H08Rik	872.06	-0.0851969	0.0678884	0.126478	0.29301
Relt	61.9758	0.23463	0.159166	0.0141237	0.0610585
Snrpb2	766.932	-0.134083	0.0551303	0.00683378	0.0357853
Ubc	30609.5	0.207245	0.0517285	1.38235e-05	0.000362464
Prpf31	780.243	0.109813	0.0522686	0.0189833	0.0763429
Sertad1	258.006	0.0265122	0.0665487	0.627091	0.790669
Carhsp1	2987.72	0.141742	0.0504958	0.00196168	0.0137379
Elk3	72.7437	0.116762	0.0954861	0.0837313	0.221221
Herpud2	3440.25	0.146737	0.0443743	0.000361074	0.00388628
Rdh13	101.463	-0.123791	0.0958695	0.0697358	0.194009
Adam21	898.368	-0.20296	0.0637196	0.000310242	0.00349403
Nutf2	407.234	0.101563	0.0694286	0.0745985	0.203584
Fut1	1.92555	-0.037813	0.122859	0.0706607
Arpc5	752.87	0.0104749	0.0504647	0.817857	0.909354
Rnf151	7113.18	0.165087	0.0739372	0.0072415	0.0372942
Elavl2	105.798	-0.0612877	0.0836781	0.312693	0.525367
Pou2f2	758.686	0.0227554	0.0765837	0.694056	0.834707
Mgst1	918.64	-0.158724	0.0747196	0.00975662	0.0466652
Nfib	185.38	-0.0138754	0.0831931	0.810506	0.904713
Htr3b	5.64171	-0.00221053	0.109022	0.987092	0.993456
Rab25	2.22162	0.0248824	0.117881	0.18153
Ubqln4	1285.07	0.0474325	0.0543541	0.308864	0.521409
Rbfox1	3.40478	-0.00627759	0.112823	0.773825	0.885013
Rps18	3189.91	0.0830025	0.109288	0.199366	0.396921
Rpl10	1169.77	-0.0342709	0.066086	0.52716	0.718529
Rps15a	2957.46	-0.0356834	0.0619036	0.494071	0.691182
Ncaph2	1143.88	0.121912	0.0452853	0.00314128	0.0196544
Hipk1	6917.46	0.00849293	0.040487	0.823113	0.912005
Gprc5b	1427.71	0.0905267	0.0368887	0.00934935	0.0451118
Man1a2	2433.46	-0.156271	0.0695815	0.00762829	0.0387944
Ceacam5	0.396417	-0.00708569	0.115687	0.336793
Tppp2	3784.9	0.00213944	0.0513136	0.963833	0.984291
Acyp1	3257.5	-0.0508568	0.0494326	0.252567	0.461324
Cldn13	93.0829	0.0608393	0.0838016	0.316341	0.528879
Cd163	37.1653	-0.546337	0.229932	0.000688528	0.00632542
Hdac5	1085.96	0.313599	0.0706574	1.0667e-06	6.33806e-05
Rala	697.753	0.122108	0.0526652	0.00968466	0.0463595
Clec3a	0.592816	0.00478965	0.11509	0.631354
Vdac3	7445.92	-0.131819	0.050123	0.00363975	0.0219626
Slc1a7	41.78	-0.0714993	0.131757	0.145986	0.322142
Vps72	788.001	0.275273	0.0672726	6.09901e-06	0.000208723
Gabpa	648.732	-0.224305	0.0511305	2.24009e-06	0.000105508
Bmp7	76.3413	0.198091	0.138687	0.0214963	0.0832384
Dynll1	6857.75	0.0805586	0.0429772	0.0424282	0.136827
Pdcl	215.566	-0.0491294	0.0674596	0.358655	0.570944
Tmem184b	212.615	0.121706	0.0633693	0.0244754	0.091367
Gm5965	0.178701	0.00203284	0.115387	0.838398
Rsph14	396.755	0.0996616	0.0594362	0.0523488	0.158641
Nf2	4254.96	0.0174028	0.0310304	0.621972	0.787469
Cabp7	1.70251	-0.00420462	0.113895	0.824468
Zmat5	250.591	0.0940737	0.0743648	0.111004	0.26843
Ewsr1	8969.78	0.154691	0.0581375	0.00270163	0.017583
Ap1b1	1757.68	-0.0333999	0.0356592	0.323744	0.537159
Derl3	593.363	0.0382787	0.063312	0.469269	0.671193
Gstt4	5275.39	-0.0197587	0.0480065	0.649326	0.805755
Tbx1	166.028	0.775633	0.177413	5.91635e-07	4.28624e-05
Gnat2	12.7739	-0.0584772	0.122513	0.220478	0.42352
Bcl2l13	1065.04	0.0140108	0.0351377	0.687222	0.83045
X2610028H24Rik	10.5575	0.0382543	0.113931	0.364814	0.577055
Spatc1l	2879.74	0.0818973	0.0590517	0.107725	0.262949
Dqx1	29.2877	0.0144405	0.0927477	0.813167	0.906411
Ccl8	31.627	-0.0391405	0.117181	0.305815	0.518381
Lnpk	1779.86	0.00147533	0.0605224	0.977916	0.990112
Prr29	2.12041	0.0066793	0.113628	0.75525
Mymk	0.137215	-0.00138669	0.115423	0.885573
Fam163b	13.7894	0.320656	0.316785	0.0112361	0.0517082
Trpm5	38.1686	0.0939874	0.13475	0.129641	0.297666
Ascl2	12.824	0.129092	0.212699	0.0281819	0.101541
Rarres2	166.447	0.158218	0.172167	0.0493237	0.152419
Pttg1ip	3723.38	0.0532852	0.029557	0.0701553	0.194864
Trpm2	6.0668	0.0471225	0.124641	0.125931	0.292014
Ube2g2	1607.76	0.0895294	0.048977	0.0431878	0.138512
Mpo	57.4202	-0.0611409	0.114977	0.268383	0.478191
Lpo	111.968	0.0249806	0.11904	0.0101804	0.048119
Met	17.8041	-0.294163	0.291234	0.0133094	0.0585108
Slc16a12	15.4579	0.00852189	0.107763	0.830927	0.916361
Syn2	190.586	-0.0560305	0.101968	0.345118	0.55793
Elk1	77.8144	-0.0830149	0.0904493	0.192441	0.38784
Nav1	158.065	-0.0255709	0.0786131	0.659355	0.812205
Tnpo1	3419.03	-0.210609	0.041036	6.43375e-08	9.96306e-06
Myod1	0.113491	-0.000741556	0.115421	0.916375
Otog	21.043	0.263818	0.273119	0.0166474	0.0689444
Rnmt	471.478	-0.166786	0.0563404	0.000929817	0.00787626
Kcnq1	36.2602	0.0916297	0.127044	0.164868	0.34908
Srp14	2848.6	0.0244669	0.0636213	0.645782	0.803079
X6330409D20Rik	1.12964	-0.00666499	0.114555	0.751568
Cdk9	1204.28	0.0399396	0.0386372	0.271823	0.481998
Tor2a	277.76	0.146641	0.0654299	0.00873054	0.0429029
Fpgs	561.181	0.298036	0.0659351	8.72024e-07	5.46676e-05
Mrtfb	1053.72	-0.0350295	0.0563002	0.475431	0.675561
Cbx5	1516.64	-0.265088	0.0453519	7.70132e-10	4.14816e-07
Odam	4.98852	0.0062934	0.115655	0.00933734	0.0450798
Apobec3	227.549	0.061045	0.0983448	0.320517	0.533557
St6galnac1	0.303846	0.00248749	0.115237	0.782959
Taf7l	892.035	0.0167658	0.0523824	0.719989	0.851268
Sardh	295.669	0.113797	0.154676	0.0861469	0.225463
Vav2	983.88	0.0505305	0.0603787	0.327161	0.540874
Tex15	1702.62	-0.0576551	0.0588729	0.254938	0.464012
Ppp2cb	2305.83	-0.0208829	0.0356371	0.536957	0.726013
G0s2	39.4704	0.139289	0.167612	0.0615453	0.178019
Dmap1	1348.55	0.178187	0.0495497	7.52892e-05	0.00121132
Pla2g12b	1.61352	-0.000678574	0.113709	0.985987
Mcu	525.823	0.0966055	0.0556388	0.0483929	0.150386
Oit3	78.6747	0.0428108	0.0844694	0.472045	0.673337
Tex11	282.321	-0.175945	0.086718	0.009985	0.0474398
Bcr	837.811	-0.0423209	0.0550922	0.315714	0.528491
Fxyd5	115.656	0.00566088	0.0781184	0.921917	0.964638
Kcnd1	49.0027	0.39011	0.135126	0.00027191	0.00317041
Tfcp2	544.395	0.0389327	0.0399815	0.302803	0.515285
Pou6f2	86.2919	0.124768	0.154789	0.078651	0.211428
Pou6f1	1888.41	-0.0795813	0.0405113	0.0350377	0.119314
Ubp1	2330.89	0.100749	0.0427071	0.0109488	0.0507347
Nuak2	200.606	0.263441	0.0743336	5.58815e-05	0.00097919
Cilk1	490.544	-0.156066	0.0538849	0.000980211	0.00820219
Sdhb	1791	0.0656488	0.0401274	0.0731871	0.200837
Cox4i2	5.34358	0.00177294	0.110519	0.955799	0.980492
Snap47	560.103	0.0254584	0.0453254	0.541198	0.729372
Wnt3a	60.5798	-0.0596917	0.108657	0.301625	0.513809
Kdsr	154.978	-0.0757054	0.0759204	0.200875	0.399033
Vps4b	833.606	-0.120314	0.0404686	0.00148162	0.0110907
Rps25	4021.32	0.00164239	0.0405931	0.965876	0.985208
Nxf2	492.657	-0.0340464	0.0649922	0.526434	0.718134
Tafazzin	245.087	-0.0156312	0.0694525	0.778168	0.887687
Kif19a	620.942	0.303519	0.0975734	0.000203657	0.00254978
Aldh3a2	865.09	-0.0456787	0.0418687	0.217864	0.420392
Zmynd10	6319.73	0.067444	0.0425034	0.086923	0.226919
Tmem115	1109.41	0.0962948	0.0488034	0.0292625	0.104683
Hyal2	157.099	0.229195	0.0851878	0.00115361	0.00925017
Ifrd2	353.207	0.156824	0.0860552	0.0190314	0.0763877
Hyal1	93.8034	0.0919777	0.105483	0.177629	0.367589
Tusc2	399.491	0.225755	0.0647665	9.10001e-05	0.00139266
Nprl2	581.981	0.0769916	0.0501257	0.0873635	0.227685
Slc38a3	1.40597	-0.00971306	0.115017	0.505608
Cacna2d2	165.924	0.0306053	0.0770047	0.597837	0.770372
Rassf1	1602.99	0.0300482	0.0471866	0.485201	0.683914
Epn3	94.9186	-0.00492739	0.0919615	0.929051	0.967481
Rnf112	544.256	0.0480785	0.0608795	0.353734	0.565778
Slc3a2	3536.76	0.108846	0.040337	0.00391076	0.0232144
Nxf1	4646.38	-0.0755873	0.0312017	0.0115781	0.052837
Stx5a	1654.49	0.0129433	0.0392995	0.726212	0.855044
Slc47a1	44.3818	0.0864207	0.120286	0.17331	0.361667
Pifo	1947.71	0.03687	0.044066	0.364683	0.576886
Tnfrsf13b	5.43861	-0.020931	0.114071	0.462659	0.665582
Spire2	910.539	0.172519	0.0758941	0.00611822	0.032926
Prox1	357.974	0.201814	0.0889525	0.0045429	0.026128
Raver1	3002.63	0.248126	0.0584824	3.65509e-06	0.000146304
Bltp2	10172.3	-0.145844	0.0935413	0.0345893	0.118161
AI597479	664.82	-0.217507	0.0468616	7.11309e-07	4.81533e-05
Tmem86a	801.208	0.0900331	0.0618009	0.0877507	0.2285
Optc	10.3729	0.0526539	0.121232	0.173568	0.361995
Tex14	1619.31	-0.215793	0.0573698	3.43399e-05	0.000688939
Ifi35	63.1021	0.167465	0.116539	0.0311675	0.109553
Rdm1	64.2081	0.0715681	0.10665	0.250501	0.459042
Nedd8	1248.74	0.168707	0.0392283	5.41792e-06	0.000193669
Gosr1	1007.9	-0.15057	0.0384492	3.42154e-05	0.000687554
Mrpl52	393.549	0.195326	0.106172	0.0119137	0.0537483
Spaca7	1765.71	0.0749293	0.0519474	0.106013	0.2603
Kansl3	6268	-0.0742763	0.0346565	0.0240349	0.0902841
Eya4	1824.41	0.0353061	0.0410923	0.357586	0.56988
Ebf3	71.2016	0.0436564	0.0840839	0.464675	0.667062
Uckl1os	55.719	0.0583773	0.109991	0.308608	0.521139
Myt1	84.2723	-0.223133	0.138199	0.0129418	0.0573013
Faf1	2784	-0.0294811	0.0339544	0.362949	0.575457
Gm266	13.8559	0.0461324	0.118653	0.282678	0.493998
Tsacc	2831.81	-0.000420402	0.0566211	0.992242	0.99594
Mettl16	646.096	-0.0662323	0.042672	0.0939577	0.239308
Dazl	2613.21	-0.159988	0.0785721	0.0118239	0.053499
Apol7a	1.92275	-0.0186379	0.115872	0.326735
Pigyl	384.742	0.150487	0.0808671	0.0192873	0.0771023
Rbm25	3918.84	-0.0642403	0.0641445	0.231377	0.435957
Psen2	160.142	0.0949162	0.0849297	0.132363	0.302142
Acaa1b	18.2246	0.0431	0.109326	0.422397	0.630042
Plcd1	333.227	0.155052	0.0550593	0.00301622	0.0190354
Fads1	2718.96	-0.353995	0.101472	4.01959e-05	0.000772041
Lmbr1	1206.58	-0.0547857	0.0459124	0.191833	0.386992
Tnfrsf22	20.6204	0.0228271	0.10352	0.603945	0.774813
Cars	699.125	-0.00880289	0.0361581	0.706381	0.843592
Phlda2	2.74145	0.0513026	0.129575	0.0511777	0.156258
Asz1	551.625	-0.136285	0.0720082	0.021416	0.0830125
Wnt2	57.5448	0.021696	0.0890742	0.706743	0.843742
Gabra1	75.6024	-0.23985	0.131191	0.00779626	0.0394462
Grid2ip	2.31019	-0.00422403	0.113121	0.851992
Kdelr3	45.2724	-0.0375077	0.100444	0.470083	0.671859
Cfap97d1	1920.75	0.0879497	0.0597673	0.0876382	0.228257
Apip	261.161	-0.208986	0.0989445	0.00581416	0.0316471
Pdhx	1405.94	-0.119553	0.0532588	0.0112643	0.0517784
Vac14	419.339	0.0778518	0.0540341	0.10316	0.25514
Mcoln2	11.1543	-0.0615702	0.124701	0.184187	0.376462
Slc5a1	2.43898	-0.0213429	0.115907	0.347705	0.560347
Akt1s1	888.545	0.438161	0.126415	3.67541e-05	0.000722742
Tbrg1	3641.82	0.0753037	0.0332677	0.0176684	0.0723228
Panx3	14.6314	-0.0458764	0.112724	0.350383	0.562779
Adssl1	39.2675	0.372987	0.183784	0.00224504	0.0152357
Cfap161	2263.15	-0.0447646	0.0427595	0.258177	0.467231
Brf1	1680.43	0.0542373	0.0517513	0.241134	0.448297
Vipr2	2.76125	-0.0104493	0.114454	0.584295	0.760431
Odc1	10962	-0.0548911	0.0393775	0.136533	0.30846
Thg1l	479.521	-0.0366417	0.0509875	0.422184	0.62992
Adam19	74.3035	-0.19274	0.122794	0.0219957	0.0845991
Pabpc4	283.886	0.0760421	0.0662523	0.166215	0.350973
Exoc3l2	898.076	0.135433	0.0842867	0.0377345	0.125648
Zfp296	128.782	0.310413	0.195725	0.00722994	0.0372657
Plin5	59.7125	0.0267549	0.0977104	0.625945	0.790185
Sugp1	2569.83	0.226702	0.0512261	1.93442e-06	9.54763e-05
Dmrtc2	1781.69	0.209492	0.0680829	0.000420518	0.00435949
Gm5893	4021.37	0.0850487	0.0533431	0.0723699	0.199257
Dhdh	355.257	-0.202676	0.0735676	0.00120862	0.00957563
Zfp790	80.2182	-0.116933	0.105368	0.0930521	0.237808
Cpb1	3.33498	0.0208389	0.114271	0.465779	0.66791
Slc25a41	432.125	0.211767	0.0866048	0.00263045	0.0171897
Fsd1	50.0646	0.0247711	0.0927154	0.655643	0.809774
Pinlyp	86.7018	0.0772216	0.0965679	0.22578	0.429525
Fuz	668.68	0.281539	0.0731009	1.30481e-05	0.000348002
Sptbn4	1163.2	0.334775	0.100754	8.66615e-05	0.00134117
Pgam1	1803.98	0.0146566	0.0430935	0.713989	0.847571
Evi5	665.573	-0.0988673	0.0620052	0.0616366	0.178137
Evi5l	5642.45	0.176298	0.0543891	0.000346046	0.00378041
Snapc2	366.232	0.207658	0.0691022	0.000538388	0.00524563
Git1	22863.4	0.222422	0.0629486	7.82668e-05	0.0012415
Gltp	179.209	0.171029	0.0744229	0.00575679	0.0314246
Bnip2	1191.23	-0.0817082	0.0354053	0.0149784	0.0636571
Ccnt1	778.405	0.0672714	0.0510139	0.141324	0.315743
Scarf2	140.477	0.363329	0.164709	0.00182656	0.0130085
X4930579F01Rik	2086.09	0.0673157	0.0645315	0.212371	0.413348
Brms1l	412.683	-0.0602959	0.0558542	0.217374	0.419586
Med15	2180.06	0.117134	0.0472001	0.00658489	0.0348098
Dhdds	713.309	-0.0693692	0.0548082	0.14995	0.328208
Crybg2	52.1918	-0.0242842	0.0923524	0.669135	0.818118
Ubxn11	6619.44	0.104123	0.0469023	0.0151276	0.0641698
Mogat1	5.54944	0.0163361	0.112327	0.623078	0.788332
Tex22	2913.18	0.227778	0.0767798	0.000524097	0.00513725
Wnt8a	2.16156	-0.0206294	0.116342	0.302338
Tjap1	857.995	0.144086	0.0592726	0.00580622	0.0316209
Ehf	9.11807	1.12994	0.552485	0.00128968	0.0100024
Nanog	2.57691	-0.00663672	0.113321	0.769547	0.881879
Rpl15	3360.17	0.00344855	0.0587501	0.946107	0.975688
Tmem167	407.044	-0.150717	0.0556854	0.00162554	0.0119089
Steap4	67.584	0.03401	0.0949418	0.554108	0.739064
Mplkip	604.64	0.069154	0.0621863	0.187135	0.380591
Kif11	837.61	-0.299633	0.10552	0.000447907	0.00457829
Rpa3	76.9252	0.0397904	0.0864175	0.502591	0.698062
Mlkl	209.012	0.0510287	0.0840331	0.395768	0.606521
Phox2b	0.407886	-0.00623728	0.115539	0.767402
Tnpo3	1529.16	-0.214368	0.0462311	7.72281e-07	5.04876e-05
Ttll5	8757.89	-0.0839275	0.0393156	0.0226177	0.0863879
Zfp715	442.654	-0.185647	0.064367	0.00113931	0.00917949
Retn	15.1316	-0.00499188	0.111006	0.86774	0.936737
Acp4	376.834	0.26004	0.0945893	0.000770464	0.00689162
Cdh23	1843.59	0.0513173	0.0689233	0.358604	0.570944
Rps5	2788.77	0.0169725	0.0519533	0.714428	0.847807
Podnl1	2.11345	0.0181877	0.115177	0.436759
Adgrl1	2482.45	0.117238	0.0693133	0.0415451	0.134786
Amotl1	2774.14	0.195068	0.0666216	0.000800606	0.00710226
X2200002J24Rik	385.538	0.105003	0.0803877	0.0898998	0.23234
Etv5	740.949	0.0248373	0.0605214	0.630273	0.792624
Tmem190	997.304	0.230856	0.0772133	0.000464202	0.00470026
Gfod2	155.069	0.0876938	0.0742664	0.136589	0.308535
Enkd1	1987.28	0.194451	0.0750077	0.00212104	0.0145859
X4933405L10Rik	983.022	0.276256	0.11097	0.00148911	0.0111333
Atp6v0d1	854.048	0.0341045	0.0409233	0.371981	0.583325
Ptprs	1963.91	0.170387	0.0671095	0.00316516	0.0197691
Slc41a1	945.524	0.106437	0.0488754	0.0163557	0.0679996
Fer1l4	93.9663	0.0897649	0.118273	0.168435	0.354091
X4931406B18Rik	466.819	-0.165846	0.0748492	0.00724097	0.0372942
Iglon5	141.003	0.273081	0.103187	0.000940486	0.00795033
Igf2bp1	344.147	0.282673	0.163404	0.00695553	0.0362433
B4galnt2	11.1831	-0.0124894	0.107916	0.754445	0.872276
Zfp651	164.944	0.271222	0.0952644	0.000546727	0.00530579
Nelfb	642.172	0.0449871	0.0374583	0.2034	0.402142
Card14	33.9094	-0.0102992	0.0935027	0.851214	0.928362
Tmem175	2236.67	-0.00473271	0.0453252	0.90898	0.957535
Bcas1	301.431	0.0919728	0.105303	0.166029	0.350728
Tango2	160.326	0.00393317	0.0625395	0.939001	0.971593
Aldh1a2	2868.1	0.024511	0.0262412	0.337217	0.550338
Ndufs2	2964.5	-0.0411914	0.0565047	0.40143	0.611293
Snx31	16.0195	-0.080929	0.137659	0.125102	0.290856
Atraid	455.45	-0.0513618	0.0594913	0.313434	0.526155
Cad	937.139	0.150027	0.0532113	0.00176376	0.012711
Lypd8	22.4729	0.0240068	0.103899	0.626369	0.790232
Sh3bp5l	381.401	0.125175	0.0790556	0.0427647	0.137465
X1810065E05Rik	29.8601	0.0205626	0.105877	0.65568	0.809779
Atad1	3671.69	-0.0380606	0.0417561	0.326639	0.540154
Pten	3527.71	-0.0984755	0.0413777	0.0105716	0.0495344
X4933402N03Rik	880.022	-0.000865329	0.0587775	0.985008	0.992579
Pea15a	892.56	-0.0235783	0.0685138	0.311849	0.524465
Timm23	1808.18	0.0458422	0.0338346	0.155352	0.335889
Tnfaip8l2	9.8363	0.125087	0.2156	0.0201171	0.0793824
Trnt1	1538.59	-0.109613	0.0489364	0.013391	0.0587236
Ly6g6e	2.30221	-0.0224574	0.116436	0.306759
Ehmt2	9358.89	0.280238	0.0762763	3.22098e-05	0.000660648
Elof1	8064.08	0.0902551	0.0467965	0.0342955	0.1174
Med16	4164.78	0.220772	0.073109	0.000463951	0.00470026
St3gal1	175.202	-0.164349	0.101067	0.0243479	0.0911
Tmem259	2956.08	0.448141	0.0813412	2.85713e-09	1.12367e-06
Rnf170	386.902	-0.182601	0.0649107	0.00124204	0.00974789
Clip3	309.801	0.171087	0.0835508	0.0454348	0.143552
X1700020L13Rik	17.2845	-0.0309775	0.106196	0.528069	0.719058
Myl2	9.12056	0.0878695	0.150906	0.0727407	0.199944
Dedd	3235.13	0.0740493	0.0334389	0.0202941	0.0799279
Mcemp1	4.63506	0.00803484	0.11055	0.808368	0.903837
Nit1	1453.86	0.021358	0.0417514	0.58295	0.759598
Pax5	556.538	0.160552	0.0752854	0.00967432	0.0463279
Prdm15	154.107	-0.252474	0.110606	0.0027291	0.0176781
Rnf168	1135.8	-0.036512	0.0477025	0.399629	0.609716
Dynlt2b	2201.07	-0.0830634	0.045975	0.0477439	0.148874
Chp1	912.765	-0.11096	0.0550042	0.0223622	0.0856632
Sval2	2.10604	-0.0323575	0.119817	0.151279
Trpv4	28.1424	0.205136	0.224348	0.0267511	0.0976592
Klhl3	419.387	0.00634981	0.0492796	0.887146	0.946308
Tvp23b	549.099	-0.193137	0.0720804	0.0011488	0.00922949
Dnajc7	5824.32	-0.057818	0.0350734	0.0826618	0.219237
Zfp385c	45.9511	0.466885	0.158263	0.000291375	0.00334386
Cacybp	1350.58	-0.0434159	0.0492745	0.328744	0.542332
Cluap1	1437.2	0.0812125	0.0451514	0.0501851	0.154196
Zswim7	577.488	0.0388111	0.052653	0.426017	0.633389
Pigl	147.12	-0.227345	0.086223	0.00134313	0.0102807
Ndufa2	1143.99	-0.072775	0.0645961	0.176221	0.365743
Pam16	1647.93	0.1106	0.0644289	0.0424875	0.136912
Glis2	88.5511	0.114676	0.091724	0.0838818	0.22142
Cox6c	2244.2	-0.120455	0.0554533	0.0138248	0.0601047
Bicc1	290.815	-0.0854117	0.0804349	0.162169	0.34564
Ube2z	1278.74	-0.0484399	0.033055	0.125427	0.291257
Gip	5.39878	-0.0863504	0.157152	0.0371714	0.124324
Tmem87b	410.787	-0.237104	0.0614713	1.95584e-05	0.000460113
Anapc1	1392.8	-0.125492	0.0528972	0.00801582	0.0402653
Mertk	242.487	-0.146574	0.092655	0.0336125	0.115733
Tsg101	1115.46	0.0330626	0.0347141	0.317384	0.530157
Hps5	866.434	-0.255568	0.0522448	1.5953e-07	1.82219e-05
Map3k4	654.277	-0.0840403	0.059362	0.070148	0.194864
Piezo1	231.542	0.0873498	0.0776779	0.186433	0.379373
Blk	3.04441	-0.00779113	0.113527	0.727806	0.855704
Rnf166	2419.09	0.161673	0.0580479	0.00168235	0.0122455
Ankrd28	1503.55	-0.138993	0.049649	0.00207606	0.014359
Ankrd52	542.058	-0.0281607	0.0708496	0.615745	0.78342
Pkd2l2	1012.95	-0.305661	0.0950938	0.000132433	0.00185488
Srp19	889.842	0.0911041	0.0442338	0.025435	0.0938792
Tmbim7	4694.61	-0.106507	0.0468035	0.012512	0.0558073
Clec4f	0.625027	-0.00357205	0.11476	0.772022
Wdfy2	354.836	-0.13912	0.0648644	0.0120396	0.0541585
Rbsn	560.783	-0.189148	0.0584567	0.000302754	0.00343154
Mrps25	315.113	0.019306	0.0557824	0.692814	0.833941
Dguok	142.825	0.0492712	0.0700144	0.380871	0.592282
Camta1	557.03	0.134954	0.0608601	0.010709	0.0499418
Csf1	238.274	-0.0811926	0.0801592	0.181946	0.373428
Strip1	715.831	0.0138894	0.0367725	0.690511	0.832374
Kif1a	904.574	0.0428971	0.0615021	0.41106	0.619458
Alx3	2.54978	0.0227212	0.116373	0.320831	0.533935
Slc25a11	428.53	-0.0302919	0.047314	0.481666	0.681062
Chrne	1010.52	0.139817	0.0740838	0.0209893	0.0818593
Cmc2	224.681	-0.0315802	0.0802973	0.587409	0.762847
Chfr	1687.08	-0.182629	0.0547474	0.00022311	0.00272373
Ceacam16	4.00407	-0.00443128	0.112419	0.89102	0.94823
Hoxa2	2.71655	-0.0029267	0.113316	0.887264	0.946308
Adam28	0.467534	0.00691169	0.115499	0.600008
Ankrd53	1600.22	0.15621	0.0467829	0.000292562	0.00334972
Tex261	1524.16	0.0148759	0.03994	0.776512	0.886723
Fam120b	1798.05	-0.0218454	0.028211	0.427221	0.634683
Tbp	3059.22	-0.0109811	0.03701	0.75346	0.871726
Psmb1	1382	-0.0886586	0.0475596	0.0400468	0.131135
Pdcd2	190.244	0.153075	0.0756169	0.013374	0.0586698
Dll1	17.5441	0.0852989	0.140186	0.116628	0.276912
Nol3	12.9149	0.0266143	0.112426	0.482356	0.68157
Fhod1	994.114	0.0780124	0.05674	0.115198	0.274812
Plekhg4	663.524	0.118907	0.0505262	0.00919239	0.0446151
Slc9a5	1234.45	0.0718202	0.0550548	0.137843	0.310287
Elmo3	82.2188	-0.0256776	0.0871962	0.657639	0.811228
Stc1	5.82253	0.0724433	0.147619	0.0156654	0.0657558
Matcap1	2421.94	0.263903	0.0659171	9.30664e-06	0.000280651
Tppp3	278.998	0.210088	0.100305	0.00620032	0.0332378
Msh3	801.362	-0.228178	0.049349	7.20067e-07	4.84813e-05
Adamts13	0.338092	-0.00561927	0.115527	0.735191
Tmem208	167.099	-0.0153931	0.0589746	0.760894	0.876828
E2f4	821.715	0.158034	0.0524141	0.000860252	0.00748664
Surf4	5217.45	-0.0470299	0.0249454	0.0530401	0.160129
Surf2	223.793	0.1032	0.0624117	0.0525018	0.159007
Dnajb9	2720.01	0.0115282	0.0463157	0.858032	0.931942
Naf1	827.681	0.289227	0.0849838	8.13087e-05	0.00127829
Yes1	399.053	-0.217008	0.0917487	0.00252106	0.0166661
Ppp1cb	1646.46	-0.251824	0.0685541	3.6159e-05	0.000716729
Gorasp2	5312.59	0.0959781	0.0370854	0.00604427	0.0326059
Tsen15	147.57	-0.204114	0.100558	0.00738985	0.0379243
Oc90	5.65132	-0.0214182	0.112615	0.523656	0.716142
Efr3a	2533.48	-0.113365	0.0577154	0.024533	0.0914618
Trappc2l	627.241	0.0351485	0.0607709	0.497434	0.694021
Acsf3	558.63	0.0820254	0.0559302	0.0941462	0.239591
Ddx19a	248.113	0.0100481	0.0543271	0.834183	0.918242
Galns	152.243	0.0436344	0.0699484	0.436649	0.643098
Gata2	535.747	0.230317	0.0988972	0.00297589	0.0188529
C8g	268.222	-0.0685019	0.0738356	0.236922	0.443185
Entpd2	105.788	-0.00345877	0.0818204	0.951679	0.97886
Rabl6	2072.59	0.0601583	0.0386113	0.097863	0.246025
Ptgds	6962.7	0.0590474	0.0914278	0.337446	0.550542
Edf1	2553.81	0.331646	0.0912669	2.87794e-05	0.000607901
Clic3	5.49829	0.0682304	0.14477	0.00870596	0.0428161
Npdc1	251.093	0.0831271	0.0803855	0.179331	0.370027
Fbxw5	9917.15	0.0803149	0.0411318	0.0358345	0.121269
Slc25a13	171.029	0.0127925	0.0699364	0.819159	0.909985
Ube2i	4818.47	0.0621421	0.0273447	0.0190095	0.0763739
Tsr3	250.59	0.276276	0.0700778	1.10104e-05	0.000313984
Unkl	277.68	0.392751	0.113975	4.46164e-05	0.000832064
Lrrk1	162.724	-0.0416872	0.0824185	0.482046	0.681327
Aldh1a3	132.626	-0.0747269	0.0843663	0.226482	0.430367
Actn1	427.868	0.176548	0.0689473	0.00281673	0.0180804
Sirt2	3148.68	0.154984	0.0393992	3.01924e-05	0.000631288
Hnrnpl	4791.33	0.0583271	0.0325877	0.0613949	0.177687
Nolc1	1034.38	-0.0333271	0.050841	0.464766	0.667062
Casd1	259.386	-0.12621	0.0688592	0.0259798	0.095434
Cnksr3	374.149	0.00652914	0.0559611	0.894107	0.949848
Mtmr1	407.837	-0.0526738	0.064253	0.325963	0.539562
Hmgb3	755.665	0.00524225	0.0555822	0.914723	0.960831
Map2	2117.8	0.108037	0.0447564	0.00879191	0.0431361
Cyp2j9	7.76304	0.0159625	0.111365	0.634974	0.795991
Nipsnap3a	1280	0.173848	0.0639828	0.00185664	0.0131849
Abca1	1108.5	-0.250219	0.13756	0.00713081	0.0369083
Nipsnap3b	141.592	0.0523048	0.0742163	0.365889	0.577874
Lage3	51.9717	0.0551236	0.0975437	0.361493	0.573927
Ubl4a	268.668	0.0380909	0.0614487	0.464745	0.667062
Gdi1	342.623	0.0356739	0.0571542	0.47259	0.673648
Sash1	346.068	-0.217822	0.0872615	0.00214735	0.0147211
Gadd45b	125.447	0.0541553	0.0840763	0.369625	0.581178
Slamf6	1.75828	-0.0106777	0.115003	0.525312
Slamf1	28.7447	0.0656069	0.115154	0.237419	0.443675
Zdhhc12	1018.01	0.160592	0.0624993	0.0031652	0.0197691
Endog	33.4032	0.371498	0.208262	0.00402191	0.0237434
Cybb	62.2986	-0.185535	0.173751	0.0335229	0.115489
Golga7	1406.97	0.00425131	0.0350806	0.89906	0.952536
Xk	335.049	0.217822	0.0583324	3.80811e-05	0.000740609
Pcolce2	39.7154	0.309808	0.152533	0.00333443	0.020631
Cd48	23.5354	-0.149226	0.183613	0.0461566	0.145056
Clpx	5191.13	-0.0665278	0.0333756	0.0367097	0.123263
Trabd	645.813	0.189213	0.0714986	0.00244593	0.0162955
Mov10l1	2163.63	-0.160572	0.0612942	0.00274814	0.0177593
Dennd6b	1451.93	0.149446	0.0527199	0.00166536	0.0121504
Cd83	14.0951	-0.0525919	0.12642	0.161611	0.344774
Cltrn	0.481724	0.00262634	0.115261	0.778246
Ace2	17.5641	-0.167469	0.205255	0.040184	0.131449
Gzmb	0.69573	-0.011334	0.115639	0.345678
Gzmf	0.413736	0.00391173	0.115195	0.71944
Gzmn	545.454	0.14426	0.0865316	0.0300241	0.106577
C4a	179.69	-0.0952123	0.108976	0.152103	0.331136
Ager	9.76673	-0.0117504	0.108111	0.765933	0.880031
Atf6b	749.664	0.263603	0.0739654	5.18848e-05	0.000922863
Egfl8	4.61739	0.080097	0.153332	0.0218878	0.0843282
Notch4	220.126	0.254082	0.0826958	0.000309561	0.00349112
Ppt2	327.306	0.264195	0.0669678	1.15708e-05	0.00032447
Prrt1	22.4809	0.631742	0.243061	0.000420184	0.00435949
Rnf5	460.224	0.284268	0.0672594	3.16239e-06	0.000132804
Fam163a	3.02685	0.00376789	0.112304	0.886299	0.945852
Cacfd1	364.243	0.014515	0.0467291	0.734069	0.859147
Hivep2	92.623	-0.136522	0.121148	0.04496	0.142482
X2310057J18Rik	0.818601	0.0201801	0.117227	0.150361
Arnt	693.319	-0.150791	0.049032	0.000768714	0.00688143
Itga2	92.9013	-0.0159995	0.0744978	0.717429	0.849695
Mocs2	271.815	-0.185423	0.0706716	0.00209612	0.0144748
Nat9	1110.86	0.00136276	0.069649	0.901095	0.953795
Lpl	87.4929	0.0455764	0.121606	0.216255	0.418442
Atp6v0e	588.083	-0.0539837	0.0497265	0.227285	0.431305
Nkx2.5	0.479471	0.00357694	0.115198	0.699279
Zfp318	5697.46	-0.15063	0.046959	0.000491989	0.00492044
Ttbk1	8809.23	0.302733	0.0817864	2.57193e-05	0.000560312
Srf	1170.48	0.38747	0.0773087	8.99942e-08	1.27267e-05
Gata3	43.5151	0.40446	0.178691	0.00124702	0.00976529
Gata5	4.20124	0.0179565	0.112663	0.560382	0.743485
Lama5	393.517	0.175671	0.0787238	0.00644169	0.0342208
Steap1	42.6387	0.0815081	0.118399	0.19147	0.386544
Steap2	248.664	-0.0181954	0.0626522	0.728804	0.855931
Hspa8	6310.31	-0.255315	0.0594173	2.69303e-06	0.000119777
Serac1	334.767	-0.157715	0.0756666	0.0109334	0.0506825
Awat1	0.703737	-0.021269	0.117681	0.0867049
Pdzd11	160.295	0.0100737	0.0659776	0.852624	0.929286
Psma2	876.891	-0.097596	0.0452	0.0186092	0.0752293
Mrpl32	591.64	-0.0159079	0.0472078	0.711281	0.845938
Setdb1	2062.27	-0.146912	0.0354214	1.34953e-05	0.000356711
Anxa9	140.532	0.00101956	0.068848	0.976472	0.989742
Arnt2	151.952	0.0725568	0.078814	0.227924	0.431851
Prune1	750.178	0.00453741	0.0354923	0.882473	0.943972
Cers2	764.026	0.00896024	0.0472437	0.835572	0.918988
Nlrp5	88.8465	-0.41135	0.270804	0.00469481	0.026741
Capza2	898.802	-0.0967366	0.0520051	0.0372197	0.124436
Plekho1	817.276	0.181648	0.0831804	0.0066954	0.0352287
Vps45	268.191	-0.141169	0.0706172	0.0161656	0.0674303
Prpf3	782.066	-0.0175421	0.0394064	0.635298	0.796276
Anp32e	513.754	-0.114447	0.0691615	0.0455089	0.143669
Aph1a	551.754	0.00846789	0.0543855	0.985305	0.992717
Tab2	1053.01	-0.165827	0.0531715	0.000491257	0.00491595
Ppil4	886.596	-0.0874821	0.0476011	0.032266	0.11233
Cnih1	294.503	-0.011171	0.0629526	0.794978	0.896548
Eps8	477.329	-0.143469	0.0992348	0.0425331	0.137023
Med22	731.502	-0.0406212	0.0413935	0.291739	0.503659
Abo	40.0638	-0.0320867	0.0965572	0.567934	0.748713
Surf1	253.34	-0.0610869	0.0619115	0.243373	0.451149
Med28	2841.6	0.0252327	0.0470749	0.556606	0.740856
Qdpr	508.809	0.0247602	0.0451668	0.551136	0.736582
Gnrh1	3.98897	-0.0166585	0.114325	0.501439	0.697331
Tnr	5.08018	0.0260319	0.115234	0.387984	0.598929
Sqstm1	2260.32	0.0743535	0.043231	0.0628306	0.180493
Nfe2l2	658.939	-0.00222462	0.0597502	0.964942	0.984656
Rxrg	29.7008	-0.0353785	0.103555	0.502228	0.697857
Rxra	1280.27	0.29978	0.0585568	3.95678e-08	7.59978e-06
Adamtsl4	47.953	0.039699	0.0981519	0.532776	0.723122
Fcrl2	59.8113	0.00567732	0.0933768	0.917983	0.962624
Cd5l	114.503	0.0233708	0.105019	0.626371	0.790232
Prpsap1	1143.33	-0.0513493	0.047136	0.230675	0.435097
Fam184b	55.5514	0.0172222	0.0942568	0.82011	0.910429
Ncapg	1516.32	-0.216868	0.0815692	0.00138647	0.0105247
Lcorl	772.353	-0.146557	0.0755703	0.017167	0.070691
Lta4h	578.966	-0.0280384	0.0438961	0.488928	0.686791
Amdhd1	2.39996	-0.00766934	0.113537	0.726311	0.855044
Dstn	1318.87	-0.0758258	0.0545255	0.114247	0.273462
Macroh2a1	1763.52	0.116475	0.0427803	0.00339232	0.0208845
Gtf2ird2	571.095	0.0728485	0.0570932	0.1428	0.317438
Bola1	371.23	0.362383	0.131993	0.000467659	0.0047256
Castor2	322.717	0.0470965	0.0623496	0.425176	0.632652
Fcgr1	15.6245	0.00465876	0.105026	0.916077	0.961439
Ncf1	35.209	0.0454077	0.107032	0.37078	0.5822
Wnt11	14.6172	0.679237	0.344026	0.00159903	0.011759
Adss	2597.24	-0.125181	0.0415756	0.00123441	0.00971009
X1700016C15Rik	1347.3	-0.020398	0.0653154	0.702868	0.840977
Il17rb	124.064	0.191543	0.202097	0.0322762	0.112334
Cacna1d	478.918	0.0249358	0.0584412	0.621288	0.787385
Chdh	1491.34	-0.103343	0.0705907	0.0723868	0.199281
Actr8	1555.88	0.0151178	0.0320359	0.62362	0.788332
Lrrc27	14138.4	0.0585168	0.0399474	0.117374	0.278189
Stk32c	74.1577	0.259491	0.159776	0.00961158	0.0460928
Fnta	2646.63	-0.020607	0.0358285	0.544386	0.731749
Mtrex	3788.5	-0.0523946	0.0710835	0.354961	0.567264
Lbp	325.337	0.00135	0.078589	0.981829	0.991748
Celsr1	36.0666	0.00433697	0.100256	0.942575	0.973606
Fli1	25.9077	-0.0614341	0.115265	0.268592	0.478231
Stard13	277.245	-0.0163405	0.0675018	0.76514	0.879553
Tenm1	0.670579	-0.00320927	0.115141	0.682519
Camk1g	118.63	0.0323751	0.0746804	0.573222	0.752504
Utp25	242.619	-0.0520792	0.0566816	0.291228	0.503121
Hsd11b1	9.98796	-0.0297537	0.111196	0.475769	0.675809
Syt14	105.67	-0.238061	0.10029	0.0020196	0.0140482
H2.M3	25.9903	-0.0422456	0.104672	0.516348	0.7108
Lonrf3	234.339	0.00214595	0.0646245	0.968359	0.98615
Atp5f1e	1616.75	-0.0137897	0.0582323	0.78274	0.890046
Nelfcd	737.682	0.158077	0.0386505	1.55e-05	0.000395513
Tubb1	0.607762	-0.00601672	0.115361	0.412287
Ctsz	210.642	0.193409	0.0882717	0.0234986	0.0887404
Prelid3b	796.871	0.0809035	0.0332721	0.0108578	0.0504545
Sertad4	70.5369	-0.0327696	0.0884388	0.576019	0.754681
H2.M2	0.687546	-0.00122401	0.115223	0.805867
Ube2a	312.625	0.13872	0.0733744	0.0212132	0.0823953
Slc25a5	1100.05	-0.117576	0.0585881	0.0212078	0.0823953
Atp1b4	0.624391	-0.00058049	0.115009	0.917924
Ppdpf	92.0038	0.358214	0.129976	0.000433462	0.00446009
Kcnq2	243.59	0.0731057	0.0808035	0.229167	0.433474
Eef1a2	1.75774	0.000190866	0.11367	0.963055
Col20a1	1278.58	0.14895	0.0751881	0.0154129	0.0650795
Pls3	377.33	-0.0972185	0.0678147	0.0727221	0.199924
Mpped2	36.0557	-0.00651312	0.102627	0.889263	0.947382
Nkap	54.096	-0.100469	0.103244	0.135963	0.307706
Ndufa1	372.799	0.0868601	0.0705914	0.128953	0.296819
Wt1	1208.11	0.087894	0.0551865	0.070443	0.195428
E2f3	117.933	-0.0755786	0.0801358	0.212454	0.413437
Cr1l	213.786	-0.104202	0.0750682	0.0811931	0.216353
Ppfibp1	935.993	-0.325512	0.090287	3.10083e-05	0.000641313
Cd46	430.869	-0.0781262	0.0708312	0.170545	0.357534
Cd34	361.375	-0.115718	0.0764309	0.0464043	0.145576
Plgrkt	107.084	-0.172905	0.0963249	0.0150632	0.063927
Cd274	59.1316	-0.0185699	0.0874202	0.7265	0.855096
Pdcd1lg2	7.07776	0.00223667	0.108929	0.953126	0.979576
Gtf3a	227.646	0.133741	0.0887371	0.0452585	0.143105
Mtif3	615.073	0.0157345	0.0489999	0.715401	0.848429
Lnx2	393.411	0.0969496	0.0607214	0.0680686	0.190806
Il19	0.198876	2.29079e-05	0.115362	0.925775
Dyrk3	5721.44	0.00275868	0.032704	0.930335	0.968037
Mapkapk2	778.85	0.0528716	0.0485073	0.228935	0.433233
Il10	0.210332	-0.00204928	0.115421	0.91674
Lamp2	1541.15	-0.0154924	0.0505563	0.732643	0.858284
Atxn10	4379.54	-0.0267173	0.0289626	0.339843	0.552977
Foxred2	51.6517	0.493421	0.290709	0.00343266	0.0210626
Eif3d	3371.9	0.0135143	0.0332547	0.556302	0.74061
H3f3b	10496.5	0.107481	0.0439837	0.00817209	0.0407979
Nup50	4092.87	-0.0245119	0.0276707	0.398738	0.609134
Phf21b	187.027	0.0891228	0.0752937	0.133323	0.30356
Nlrp14	4492.01	-0.159868	0.0631364	0.00347131	0.0212158
Ift27	592.796	0.0296602	0.0501639	0.510668	0.705767
Pacsin2	2034.35	0.197413	0.0422485	7.59047e-07	4.98873e-05
Cmah	18.7875	-0.13129	0.173601	0.0616163	0.178099
Ttll12	443.49	0.148287	0.062765	0.00633766	0.0338335
Bik	93.4776	0.00616313	0.0840627	0.93427	0.969891
Scube1	41.3355	-0.119591	0.119811	0.0944948	0.240133
Tox4	2692.89	-0.0763936	0.0405712	0.0432809	0.138711
Mrps18c	398.801	-0.0404323	0.054352	0.414619	0.622909
Sulf1	434.821	-0.0988387	0.0600553	0.0559743	0.166352
Srsf6	2934.71	-0.0240924	0.0283566	0.380416	0.591872
Plcg1	1123.17	-0.133029	0.0611459	0.0120085	0.0540482
Kctd2	522.527	0.0339312	0.0457922	0.419379	0.627624
Tmprss6	26.4359	0.100963	0.146822	0.10089	0.251175
Kctd5	360.408	0.0730084	0.0500053	0.104496	0.257685
Pom121l2	5415.64	-0.0904185	0.0631884	0.0900994	0.232662
Etaa1	161.319	-0.0719463	0.0668345	0.1962	0.392691
Matn4	5.87888	-0.0235958	0.116056	0.346137	0.558905
Svs4	6.33321	-0.0189894	0.111448	0.586252	0.762097
Svs6	3.87745	-0.0272447	0.115924	0.357002	0.569303
Slpi	32.262	0.680169	0.556105	0.0050758	0.0284468
Svs3a	0.412152	0.00443089	0.115309	0.579586
Svs5	44.2725	-0.0594508	0.114207	0.280004	0.49159
Rbpjl	0.475109	0.000250637	0.115155	0.937719
Sdc4	1055.1	-0.0469882	0.0548274	0.329773	0.543451
Ccdc70	3675.75	-0.0810945	0.0608413	0.118355	0.280059
Il13ra1	102.496	-0.059826	0.096722	0.329464	0.543158
Prl5a1	0.0639158	0.000730701	0.115395	0.966358
Nbr1	19421.9	-0.0546949	0.0388329	0.133543	0.303922
Cyth1	949.624	0.125488	0.049011	0.00490003	0.0276556
Rnd3	127.933	-0.189297	0.102889	0.0126706	0.0563729
Brca1	362.528	-0.168823	0.0664325	0.00310998	0.019493
Gast	0.660276	0.00896042	0.115447	0.389192
Cntnap1	51.2223	0.0724523	0.113576	0.232823	0.437949
Nt5c3b	1608	0.14431	0.0481266	0.00105807	0.00869798
Coa3	352.472	0.0279731	0.0535862	0.55506	0.739751
Zpbp2	5803.15	-0.131425	0.0496196	0.0034491	0.0211165
Gsdma	229.972	0.136058	0.100299	0.0532649	0.160611
Med24	4355.97	0.0441626	0.0361075	0.196888	0.393601
Gsdma2	3.81407	0.770647	0.659597	0.00472294	0.0268765
Psmd3	1786.54	0.140753	0.0488142	0.0015882	0.0116973
Exosc10	3029.7	0.094997	0.0331998	0.00207646	0.014359
Glod4	517.395	-0.1327	0.0475188	0.0022814	0.0154352
Vps53	671.799	0.0589285	0.0365617	0.0886743	0.230206
Taok1	1401.64	-0.208608	0.0643208	0.000244147	0.00291108
Dnttip1	911.192	0.199241	0.0496864	1.47977e-05	0.000381522
Tnnc2	11.4459	-0.0138097	0.105965	0.751676	0.870588
Acot8	415.418	0.10995	0.0687818	0.0533579	0.160814
Cd300lg	63.8643	-0.00669455	0.0893309	0.904364	0.955254
Spint4	0.43183	0.00208359	0.115432	0.72666
Pyy	13.9423	0.0837588	0.136545	0.13109	0.300089
Mpp2	35.6427	0.0368551	0.0996925	0.509619	0.70474
Vtn	28.7553	-0.0131975	0.100426	0.792891	0.895622
Nlk	489.09	-0.16129	0.0591197	0.00200709	0.0139848
Traf4	163.869	0.0645045	0.0799848	0.282729	0.494018
Aldoc	263.917	-0.160665	0.115501	0.0355433	0.120605
Stac2	320.48	0.0726316	0.0680034	0.192391	0.387772
Rpl19	3684.79	0.0956425	0.042774	0.0157814	0.066117
Nek8	584.545	0.0501651	0.0589035	0.322786	0.536112
Cacnb4	46.5206	-0.0908792	0.110679	0.168221	0.3537
Plxdc1	1861.76	-0.00592308	0.0519731	0.897652	0.951763
Arl5b	408.524	0.0354242	0.0525262	0.448648	0.653506
Zfp207	2188.82	-0.0764095	0.0372648	0.0295255	0.10532
Psmd11	2131.91	-0.0866439	0.0285925	0.00170201	0.0123704
C1qtnf1	69.2813	0.013744	0.0933825	0.804669	0.901895
Pipox	19.7353	0.0359124	0.109674	0.410653	0.619127
Timp2	5861.29	-0.0493291	0.0550584	0.30758	0.519914
Zc3h18	1742.42	0.289019	0.0709854	6.19523e-06	0.000210131
Top2b	673.943	-0.280356	0.067172	3.97056e-06	0.000154927
Rarb	29.1605	-0.0219576	0.104342	0.571316	0.751511
Igfbp4	402.744	0.168549	0.108602	0.0267011	0.0975195
Cdc6	251.06	-0.0616617	0.0567021	0.211824	0.412639
Suz12	926.571	-0.229963	0.0698513	0.000172423	0.00226158
Atad5	146.203	-0.16579	0.0878695	0.0151817	0.0643664
Crlf3	240.518	-0.0780293	0.0590772	0.1321	0.301774
Krt27	0.657829	-0.00016417	0.115017	0.977119
Tns4	24.3683	0.573166	0.272204	0.00131333	0.0101277
Tnfaip1	666.817	-0.0122546	0.0409646	0.748713	0.868724
Abr	580.684	-0.0620026	0.0660044	0.25592	0.464955
Rab11fip4	875.785	0.00711329	0.0443643	0.862458	0.934046
Cd40	7.563	-0.0845734	0.147206	0.0871253	0.227304
Slc35c2	757.345	0.0434215	0.0511776	0.34312	0.556234
Zfp334	118.507	-0.0709553	0.0894797	0.255593	0.464658
Elmo2	391.625	-0.00249472	0.0474882	0.953723	0.979864
Wsb1	435.494	-0.168778	0.0608324	0.00160293	0.0117781
Ttpal	202.728	-0.282055	0.0836733	9.1834e-05	0.00140109
Rhot1	2460.84	-0.0972036	0.0358951	0.00425785	0.0248142
Rhbdl3	33.4215	0.0750105	0.117058	0.214825	0.416652
Ada	82.0809	0.0461961	0.0900601	0.440578	0.646886
Serinc3	10580.3	-0.0662965	0.0345952	0.0436621	0.139607
Tha1	61.8174	0.177805	0.150513	0.0351646	0.119631
Pgs1	1467.82	0.128181	0.0416068	0.000963478	0.00808676
Birc5	1024.36	-0.0298952	0.0488422	0.49748	0.694034
Afmid	102.194	0.0191471	0.0890956	0.906314	0.956133
Trp53tg5	2260.23	0.072775	0.0665623	0.185904	0.378857
Pigt	2284.8	0.178818	0.0570605	0.000463573	0.00470026
Wfdc2	2.12535	-0.0104931	0.114786	0.519507
Etv4	16.3771	-0.0286991	0.109289	0.483133	0.682123
Eppin	508.712	0.0580911	0.0621552	0.269265	0.478936
Dbndd2	194.997	0.0399528	0.0738647	0.486909	0.685098
Mmp9	15.2726	0.4622	0.28859	0.00409032	0.0240327
Slc12a5	699.415	0.152076	0.0589428	0.00343547	0.0210695
Ghdc	62.2223	0.0504339	0.0927478	0.402662	0.612408
Pltp	393.236	-0.02296	0.0667264	0.672731	0.820696
Slc12a7	796.173	-0.00632488	0.0519882	0.891243	0.94823
Ctsa	465.86	0.0627212	0.0553726	0.196334	0.392874
Zswim1	677.345	0.073915	0.0537758	0.119836	0.282602
Slc12a4	210.907	0.0358079	0.0686272	0.518512	0.712248
Spata25	1022.95	0.145982	0.0932586	0.0351901	0.119669
Myo1c	2582.34	-0.0393782	0.0523416	0.397182	0.60758
Crk	1003.03	-0.0511516	0.0367674	0.11043	0.267539
Cox7c	2156.82	-0.0549677	0.0947882	0.361301	0.573659
Pitpna	1683.56	0.0831207	0.0346579	0.0117232	0.053228
Mlx	157.427	-0.00928502	0.0609984	0.857522	0.93175
Retreg3	1652.98	0.146062	0.0404453	0.00010699	0.00157136
Jph2	145.206	0.260851	0.15909	0.00940419	0.0453146
Dhx58	1310.23	0.0728792	0.0469086	0.0813906	0.216654
Rab5a	533.107	-0.0451308	0.0582935	0.369992	0.58157
Hspb9	9322	0.146286	0.0645178	0.00830743	0.0413071
Nkiras2	3721.78	0.113155	0.044693	0.0059897	0.0324066
Ppp2r5c	11390.4	-0.142126	0.0474688	0.00108366	0.00883802
Ift52	1282.78	-0.12147	0.0363386	0.000414227	0.00431413
Mybl2	494.007	0.050107	0.0599037	0.32879	0.542336
Sgk2	23.4809	0.0736345	0.125332	0.187843	0.381478
Eya2	14.312	0.0241601	0.107871	0.586571	0.762216
Prl3c1	25.5921	-0.0374764	0.105938	0.468522	0.670358
B4galt5	417.657	0.0354992	0.0553106	0.465049	0.667225
Gdap1l1	5.64102	0.0317515	0.117262	0.344086	0.55721
Hnf4a	4.04265	-0.0673109	0.140641	0.0393119	0.129353
Ptgis	250.115	0.101391	0.0827888	0.106155	0.260572
Cadps2	67.4729	-0.0124544	0.083522	0.793401	0.895868
Ddx27	1064.84	0.162646	0.0574157	0.00150531	0.0112341
Cyth3	1342.71	-0.0495674	0.0387985	0.174116	0.362679
Cyth4	73.051	0.0338165	0.0827514	0.566213	0.747818
Rac3	21.3878	0.0418679	0.107002	0.427159	0.634629
Rrp7a	2569	0.119899	0.0543415	0.0131383	0.0580056
Cyb5r3	1420.81	0.120585	0.0517889	0.00957178	0.0459336
Ints2	512.486	-0.316801	0.0696224	2.72607e-07	2.58853e-05
Med13l	854.706	-0.0657452	0.0790237	0.271243	0.481285
H2bc4	255.541	0.282752	0.157916	0.0105817	0.0495524
Baiap2l2	10.5464	0.400082	0.414198	0.00862432	0.0424778
Mafk	561.856	0.383467	0.0933619	3.55587e-06	0.000144237
Med1	2782.12	-0.149679	0.051684	0.00136294	0.0103958
Erbb3	70.1733	0.061957	0.110663	0.286682	0.498433
Stard3	357.254	0.0130303	0.0531989	0.796498	0.897324
Ikzf3	4.6464	0.00265004	0.112069	0.950616	0.978213
Mfng	17.4433	0.042322	0.107922	0.416836	0.624725
Vmp1	694.304	-0.168434	0.0560492	0.000786377	0.0070011
Uchl5	1140.54	-0.103117	0.0659715	0.0616909	0.178222
Glrx2	1882.65	0.00654143	0.0442808	0.873255	0.939662
Ro60	76.8719	-0.038019	0.0905288	0.564936	0.74678
Stk4	1371.56	-0.255377	0.0546658	4.73596e-07	3.63291e-05
Wfdc15b	12.7945	0.00428676	0.115522	1.20285e-06	6.83557e-05
Pmp22	188.657	0.0742206	0.0723268	0.198699	0.395963
Gdf9	226.989	-0.0334167	0.0666229	0.539351	0.727978
Zcchc10	126.055	-0.0246169	0.0702321	0.659459	0.812205
Prl8a2	0.125895	-0.000377702	0.115395	0.9133
Tbx5	222.514	0.301119	0.127197	0.00163751	0.0119718
Psmb6	2896.23	0.102148	0.0439802	0.0117692	0.0533882
Spag7	868.915	0.116986	0.0548231	0.0154865	0.0652677
Pfn1	1665.57	0.119137	0.0493003	0.00872528	0.0428856
Tomm34	1614.59	0.043704	0.0394248	0.237425	0.443675
Ywhab	1662.28	-0.0661876	0.0429471	0.0959086	0.242656
Ksr1	247.273	0.04245	0.0723732	0.456261	0.660442
Gpx3	532.042	0.843481	0.419555	0.0015163	0.011294
Anxa6	353.477	-0.0466177	0.0557945	0.339738	0.552887
Il12rb2	1.28536	0.00586638	0.11414	0.753841
Zkscan6	691.987	-0.0385154	0.0375627	0.276946	0.488145
Kpna2	11401.4	-0.123709	0.0563841	0.0126614	0.0563521
Smurf2	1892.27	-0.23551	0.0845182	0.000820565	0.00723097
Cep95	2047.95	-0.0806511	0.0362748	0.018793	0.0757745
Vezf1	376.636	0.00399363	0.0533695	0.933115	0.96914
Cuedc1	103.621	0.221833	0.14188	0.0144419	0.0620904
Srsf1	3225.44	-0.0944437	0.0362469	0.00589405	0.0319625
Abi3	20.7455	0.113235	0.156206	0.0873803	0.227705
Shroom1	22.2092	0.00365997	0.102864	0.957998	0.981448
Kif3a	2308.01	0.00595673	0.0474573	0.89115	0.94823
Septin8	251.044	0.0159203	0.0639996	0.76552	0.879846
Mtmr4	2413.9	-0.179045	0.053064	0.00020399	0.00255137
Mrm1	125.304	0.140228	0.0822995	0.0296462	0.105634
Mapt	118.799	0.119311	0.0934162	0.0757174	0.20582
Kansl1	2480.16	-0.0534902	0.0333552	0.0954649	0.241854
Gid4	2043.48	0.213839	0.0832758	0.00191019	0.0134533
Myo1b	150.34	-0.0500939	0.0817562	0.401391	0.611293
Dhx40	4448.41	-0.121877	0.0423333	0.00180493	0.0129055
Ypel2	136.346	-0.279087	0.100841	0.000651723	0.00606146
Akap1	20004.5	0.0583715	0.0465798	0.170082	0.356909
Nol11	328.728	-0.184554	0.0525339	0.000118643	0.00170552
Derl2	1158.44	-0.080479	0.0525419	0.0845402	0.222717
C1qbp	584.432	0.0770393	0.0534604	0.103617	0.255861
Rpain	476.54	-0.0358215	0.0557853	0.46215	0.665256
X6330403K07Rik	2.55565	0.0323679	0.119834	0.155918	0.336581
Slc13a3	23.4825	0.0317928	0.0997344	0.567375	0.748482
Kcnab3	293.494	0.0315491	0.0756808	0.584061	0.760258
Chd3	2730.77	0.0938067	0.0659608	0.0893315	0.231318
Kdm6b	1021.51	0.331578	0.0853073	1.07262e-05	0.000307953
Chct1	616.076	-0.019619	0.0526151	0.674234	0.821254
Appbp2	2192.06	-0.167209	0.0368759	1.9133e-06	9.48115e-05
Wnt9b	4.22702	-0.0216324	0.112794	0.517541	0.711605
Adora2b	18.8593	-0.0113387	0.104541	0.792202	0.895129
Ncor1	2542.55	-0.091104	0.0568735	0.0665814	0.188032
Trpv2	16.875	-0.0186563	0.104794	0.690208	0.832278
Cenpv	5284.13	0.184874	0.0457502	1.44881e-05	0.000375493
Pcgf2	91.9812	0.253695	0.119721	0.00400571	0.023659
Cwc25	365.204	0.120611	0.0499829	0.00770203	0.0390731
X1700001P01Rik	941.118	0.137382	0.0838885	0.0347952	0.118782
Pip4k2b	272.252	-0.0231813	0.0610805	0.654722	0.8092
Trim37	17524.8	-0.338809	0.0575979	4.35635e-10	3.17462e-07
Ybx2	37296.8	0.442466	0.0925123	1.3984e-07	1.69015e-05
Ctdnep1	1289.29	0.182728	0.0447851	1.23481e-05	0.000338813
Elp5	3605.8	-0.0464798	0.0550287	0.334183	0.548095
Slc2a4	30.1434	0.0480759	0.103026	0.399597	0.609716
Gabarap	6825.52	0.00155168	0.0364385	0.964597	0.984585
Cldn7	16.4026	0.0922085	0.155538	0.0662321	0.187273
X2810408A11Rik	6203.45	0.137027	0.042897	0.000598524	0.0056775
Phf23	887.831	0.0759277	0.0417086	0.0504273	0.154787
Acadvl	761.664	0.038649	0.0493431	0.385975	0.596845
Dnah11	80.4175	-0.0241175	0.113363	0.474413	0.674738
G3bp1	1506.07	-0.0164104	0.0270685	0.574999	0.753916
Atox1	464.966	0.117834	0.0727493	0.0456439	0.143919
Glra2	0.467105	0.00759232	0.115522	0.487192
Sparc	9482.73	0.017563	0.0514644	0.703104	0.841138
Glra4	0.067856	-0.000246235	0.115417	0.977894
Mief2	176.969	0.0172829	0.0707565	0.726076	0.855006
Tbx3	67.0384	0.0147668	0.106825	0.732027	0.857927
Mmp20	0.577261	0.000278203	0.115007	0.955266
Mmp7	1.71759	-0.00630633	0.115667	0.0297917
Crhr1	22.3364	-0.0186182	0.101633	0.708441	0.844538
Dusp14	19.9828	0.013683	0.102953	0.775191	0.885709
Tada2a	157.562	-0.101974	0.0729934	0.0826399	0.219208
Ikzf1	24.7944	-0.0290856	0.106146	0.548685	0.734948
Pnpo	126.461	-0.213552	0.101369	0.00570453	0.0312011
Cog1	2451.57	0.124082	0.0442978	0.00245136	0.0163185
Cbx1	892.075	-0.073793	0.0469208	0.0843692	0.222407
Cdk5rap3	2335.57	0.0730562	0.0565675	0.139613	0.313277
Copz2	117.941	0.0630878	0.0900742	0.307222	0.519573
Slc25a39	13014	0.161931	0.0562067	0.00124363	0.0097527
Sp2	526.436	0.283084	0.0764665	2.73276e-05	0.000587246
Aatf	1251.98	0.0641129	0.0442342	0.115986	0.276087
Lhx1	72.2669	0.0897868	0.12256	0.161091	0.343964
Dync1h1	13548.4	-0.108379	0.0857961	0.0901729	0.23273
Cpsf4l	606.79	-0.044291	0.10619	0.411122	0.619458
Pex12	883.941	0.00851257	0.0492981	0.883554	0.944426
Ndel1	2154.87	0.162805	0.0380506	6.42378e-06	0.000214793
Slc25a35	578.487	0.180352	0.061559	0.000974706	0.00816164
Zbtb4	507.009	0.0735088	0.0662667	0.181455	0.372826
Tnfsfm13	47.5989	0.00647733	0.0993393	0.864703	0.935217
Mpdu1	520.438	-0.0412792	0.0514869	0.369187	0.580783
Fxr2	2528.19	0.140689	0.045698	0.000866306	0.00752084
Atp5mc3	1387.54	-0.0858732	0.0485029	0.0504445	0.15482
Cd68	71.014	0.300661	0.128871	0.0032432	0.0201446
Slc35g3	1930.55	0.16733	0.0588417	0.00134118	0.0102753
Acsl1	20846.2	0.0207174	0.0387834	0.570885	0.751146
Abca5	656.538	-0.0961481	0.076733	0.109666	0.266156
Smyd4	130.155	0.0116674	0.0685638	0.832766	0.91745
Lsp1	64.0109	0.0679545	0.105905	0.256449	0.465534
Zfyve27	1132.46	0.0629394	0.0425857	0.111034	0.26845
Avpi1	183.201	0.238242	0.105984	0.00337238	0.020801
Sfrp5	0.902136	0.0108332	0.115626	0.35239
Myh11	1162.25	-0.0192334	0.0772859	0.738564	0.862081
Rad51d	341.223	-0.0308864	0.0699041	0.579903	0.75726
Fndc8	2229.86	0.0503233	0.057075	0.310739	0.523398
Unc45b	98.2629	0.254287	0.188615	0.0123702	0.0553244
Pank3	555.468	-0.164298	0.075809	0.00839686	0.0416431
Rars	641.501	-0.0582329	0.0453915	0.161737	0.344956
Wwc1	128.809	0.109125	0.10704	0.113619	0.272549
Mrpl58	187.816	0.00217054	0.0640076	0.967836	0.986092
Fdxr	1040.44	0.246601	0.0792028	0.000285614	0.00329808
Otop3	9.01162	0.00519663	0.108506	0.892075	0.948543
Sult4a1	42.7021	-0.0260343	0.0935005	0.645368	0.802739
Pnpla5	0.205887	0.00069846	0.11533	0.968869
Mrpl45	590.228	-0.0180445	0.0483922	0.680568	0.825901
Mb	2.22229	0.00126995	0.113219	0.955754
Irf1	99.1675	-0.0527593	0.0840628	0.381149	0.592454
Slc22a5	868.783	-0.13129	0.0546649	0.00687538	0.0359543
[truncated: 34,989 more rows]

## Sheet: Eif2s3y_KO_vs_control
X	baseMean	log2FoldChange	lfcSE	pvalue	padj
Gnai3	1364.06	0.879609	0.059901	3.859e-49	1.69172e-48
Cdc45	712.492	-2.03331	0.0686377	4.39068e-194	6.08267e-193
H19	33.3279	2.29542	0.271461	6.06428e-18	1.51928e-17
Scml2	663.53	-1.23938	0.0949023	1.97956e-39	7.53182e-39
Apoh	876.102	-7.79209	0.291847	1.03318e-155	1.12883e-154
Narf	198.135	1.42493	0.0822876	4.71267e-67	2.54995e-66
Cav2	63.6324	2.41495	0.193484	2.45657e-36	8.90101e-36
Klf6	247.948	2.61851	0.107314	4.51991e-133	4.22824e-132
Scmh1	3412.96	-1.96753	0.0545062	1.42594e-284	3.12027e-283
Cox5a	2518.01	-1.40591	0.0876787	1.08636e-57	5.2938e-57
Tbx2	110.221	2.53067	0.212293	6.26096e-35	2.21963e-34
Tbx4	25.703	-2.24044	0.3314	3.06501e-12	6.49396e-12
Zfy2	214.356	-7.12952	0.469015	7.66189e-52	3.48355e-51
Ngfr	475.397	-3.85862	0.186711	5.34258e-96	3.75907e-95
Wnt3	832.411	-9.56525	0.551065	2.24072e-66	1.20428e-65
Wnt9a	16.6063	0.835392	0.260285	0.000837652	0.00125181
Fer	723.449	-1.54853	0.0602592	3.72668e-147	3.85457e-146
Xpo6	9132.06	-2.05986	0.0451888	0	0
Tfe3	750.496	1.97407	0.0836626	1.91775e-123	1.67836e-122
Axin2	111.262	2.06235	0.103648	4.73565e-89	3.13894e-88
Brat1	790.898	0.974857	0.0672035	1.32906e-47	5.718e-47
Gna12	1601.99	1.29487	0.055597	2.66477e-120	2.27723e-119
Slc22a18	292.777	-0.787084	0.122911	1.29615e-10	2.61373e-10
Itgb2l	0.423241	0.0221289	0.880545	0.954808	0.961304
Igsf5	24.5595	1.69601	0.244407	1.43175e-12	3.05903e-12
Pih1d2	897.997	-5.96701	0.159004	5.10928e-308	1.25131e-306
Dlat	2959.68	-2.16368	0.0652103	5.4248e-243	9.69632e-242
Sdhd	1052.59	0.630732	0.0608666	4.3647e-25	1.29445e-24
Fgf23	0.492986	0.462129	0.964933	0.356868	0.404617
Fgf6	3.47595	-5.46795	2.44077	1.64394e-05	2.69921e-05
Ccnd2	193.683	2.38691	0.160547	1.26064e-50	5.6348e-50
Gpr107	1633.8	0.240965	0.0380755	2.43925e-10	4.87288e-10
Nalcn	48.5069	0.593129	0.167628	0.000324068	0.000496655
Btbd17	3.75982	-0.504351	0.647816	0.323382	0.37038
Slfn4	15.1558	0.112171	0.366269	0.74165	0.772525
Th	1.18658	-0.855313	1.06993	0.143348	0.174742
Ins2	2.93031	2.12024	0.651021	0.000313073	0.000480134
Scnn1g	0.754965	0.0693066	0.834147	0.950576	0.957691
Drp2	234.807	2.71778	0.0962557	2.14739e-176	2.67043e-175
Tspan32	1.80438	1.87682	0.78489	0.0042449	0.00605644
Lhx2	89.9279	-1.08536	0.200157	2.55578e-08	4.75154e-08
Clec2g	0.148437	0.177888	1.03571	0.7479
Gmpr	135.961	1.89986	0.136729	9.80213e-45	4.06915e-44
Mid2	68.1854	2.46437	0.141818	1.77284e-68	9.73082e-68
Trim25	330.136	2.51589	0.106758	2.46966e-123	2.15834e-122
Dgke	339.372	-0.132832	0.0808963	0.0994998	0.123962
Scpep1	919.787	2.18401	0.066659	1.2728e-235	2.20313e-234
Mnt	2056.94	-0.56901	0.0889061	1.17008e-10	2.36393e-10
Itgb2	45.2999	2.14307	0.187461	1.08545e-30	3.5795e-30
Hddc2	96.9014	2.38202	0.120303	7.4956e-88	4.91718e-87
Tpd52l1	398.232	2.24389	0.067752	1.81443e-241	3.21734e-240
Pemt	272.896	-0.552366	0.165931	0.000831675	0.00124323
Cdh1	36.4717	1.24753	0.363137	0.000253953	0.000391602
Cdh4	24.2078	-0.282884	0.302638	0.320729	0.367567
Ckmt1	3.53535	0.968878	0.56052	0.0421064	0.0548342
Bcl6b	107.616	0.053569	0.123529	0.6634	0.701074
Clec10a	37.1769	2.29255	0.240778	3.49196e-22	9.70193e-22
Alox12	164.154	0.64524	0.118783	4.53319e-08	8.32961e-08
Comt	273.393	2.43611	0.0914567	7.76652e-157	8.51835e-156
Rtca	2049.05	-1.79946	0.0476208	0	0
Dbt	226.197	2.77823	0.0934299	9.27777e-196	1.30089e-194
Dazap2	2941.07	0.56219	0.0470928	9.24986e-33	3.16221e-32
Mcts1	55.9465	2.9425	0.133109	2.24524e-108	1.74359e-107
Rem1	37.691	2.48692	0.231147	2.83956e-27	8.78249e-27
Rnf17	4167.31	-5.75062	0.108205	0	0
Trappc10	989.772	0.59091	0.0639803	1.97492e-20	5.25781e-20
Ccm2	330.561	1.4895	0.0715997	1.21754e-96	8.62495e-96
Wap	0.627613	-0.00937021	0.913318	0.87341	0.890462
Tbrg4	1361.73	-0.991373	0.0569836	1.11885e-67	6.09513e-67
Tmprss2	23.1255	1.05977	0.249148	1.12508e-05	1.86365e-05
Mx1	44.7072	-1.37146	0.222186	2.23726e-10	4.47423e-10
Fap	2.44885	2.88286	0.690876	3.60894e-06	6.12494e-06
Gcg	0.0486208	0.0910108	1.01979	0.83725
Ndufa9	2327.66	-0.722544	0.0691035	1.63092e-25	4.87575e-25
Egfl6	15.6467	2.50927	0.301916	1.32795e-17	3.29229e-17
Lck	75.662	-0.00265248	0.196789	0.98938	0.990808
Tssk3	4514.03	-11.2719	0.436068	2.10666e-145	2.14695e-144
Cttnbp2	76.2174	0.230387	0.175287	0.175655	0.211067
Galnt1	1099.54	2.35728	0.0757763	3.01436e-214	4.70161e-213
Myf5	0.347755	-0.300366	1.06356	0.441961	0.490081
Mkrn2	2111.08	-2.00943	0.0570758	4.84172e-271	9.99917e-270
Pparg	57.2295	-0.489649	0.153685	0.00125467	0.00185741
Raf1	1414.27	0.565028	0.0451296	6.40181e-36	2.30329e-35
Septin1	25.7305	3.11172	0.220137	9.99871e-47	4.26006e-46
Pdgfb	68.4782	2.11	0.133467	8.23189e-57	3.96742e-56
Acvrl1	162.067	3.07483	0.133541	6.17317e-118	5.17625e-117
Tamalin	50.1716	1.87994	0.196457	1.57843e-22	4.42125e-22
Acvr1b	698.455	-0.757688	0.0596171	7.74894e-37	2.83136e-36
Tom1l2	1025.41	2.34446	0.0504158	0	0
Gpa33	7.07366	-1.30871	0.563685	0.00787946	0.0109851
Zfp385a	3446.24	-2.3774	0.110355	3.82842e-104	2.87578e-103
Itga5	66.5031	2.40138	0.167793	3.34061e-47	1.43092e-46
Gabra2	0.441468	-0.0453984	0.94733	0.786264	0.812896
Wdr77	822.406	-0.111347	0.0651384	0.0875781	0.109898
Adora3	205.842	-8.58654	0.80543	2.40288e-25	7.16025e-25
Atp5pb	2404.48	-0.0572551	0.059602	0.337042	0.384442
Sox9	519.675	2.06675	0.155551	1.45067e-41	5.72894e-41
Hnrnpd	1737.03	-0.128287	0.0796879	0.104973	0.130437
Dynlt1c	380.891	-0.735004	0.166835	7.45988e-06	1.24548e-05
C1d	246.541	1.05655	0.0965698	4.1036e-28	1.28848e-27
Gm2a	7168.61	2.05243	0.0621271	7.02253e-239	1.23194e-237
Krit1	773.572	-0.203046	0.064966	0.00162449	0.00238588
Clcn4	962.079	0.0817358	0.0768215	0.284859	0.329836
Vmn2r88	23.7519	-8.83971	2.79935	4.18505e-13	9.10107e-13
Grm6	24.4789	-8.86958	2.80473	4.22655e-13	9.18876e-13
Sema4f	48.1966	-1.19758	0.179992	1.23025e-11	2.56327e-11
Hk2	969.211	2.13247	0.0901106	7.8745e-126	7.04957e-125
Myo18a	1292.2	1.03068	0.089989	7.28974e-31	2.41056e-30
Sez6	144.731	-2.60452	0.163246	8.49983e-58	4.14971e-57
Haao	4.31145	1.18143	0.451416	0.00385365	0.00551435
Cd52	82.8999	4.90385	0.917367	1.31964e-08	2.47891e-08
Abhd15	8.20176	2.71843	0.425169	2.56889e-11	5.29689e-11
Hoxb6	4.09275	2.26795	0.989879	0.00317844	0.00457373
Loxl3	56.5642	2.72477	0.138009	1.52516e-87	9.95502e-87
Btn1a1	7.23772	0.729142	0.418573	0.0619762	0.0791716
Kat2b	994.134	0.731745	0.0714483	7.52986e-25	2.2207e-24
Rab5b	1443.39	0.695023	0.047694	2.56642e-48	1.11165e-47
Dnmt3l	192.931	-5.09196	0.264648	1.94758e-82	1.21484e-81
Aire	26.4943	-4.36391	0.61655	8.12691e-13	1.75159e-12
Icosl	100.005	2.19251	0.145001	2.0619e-52	9.44889e-52
Spg7	2229.84	-0.656891	0.05294	1.67972e-35	6.00949e-35
Sult5a1	45.3234	1.23623	0.172309	4.84774e-13	1.05202e-12
Rpl13	8241.49	-0.731182	0.136895	6.77336e-08	1.23644e-07
Chmp1a	2331.72	-0.185735	0.0595786	0.0010556	0.00157008
Rpa1	5492.5	-2.41515	0.0646681	9.74412e-306	2.36051e-304
Serpinf1	248.29	3.06512	0.148528	3.1098e-95	2.17435e-94
Tubgcp3	436.789	0.961942	0.0621722	2.95178e-54	1.38314e-53
Oprm1	0.81471	-0.25538	0.794601	0.611095	0.651776
Polr3d	318.128	0.877751	0.0848801	2.02436e-25	6.04386e-25
Tcf7	299.568	1.20496	0.0748288	1.39278e-58	6.86085e-58
Ddx3x	877.733	2.11262	0.101226	3.94338e-98	2.82876e-97
Il12rb1	8.3659	1.34006	0.378727	0.000156963	0.000244772
Slc5a5	32.3388	-4.36514	0.619039	1.38038e-12	2.9509e-12
Kcnn3	60.9059	-2.49052	0.199746	3.89012e-36	1.40496e-35
Usp32	4268.98	-1.64629	0.0755566	7.14159e-106	5.43248e-105
Car4	53.8711	1.47412	0.340489	5.49562e-06	9.23657e-06
Txnrd3	13262	-5.23925	0.0494253	0	0
Fasl	24.1898	-3.93359	0.499422	1.14052e-15	2.68001e-15
Zfp512b	5037.96	-0.842076	0.0541691	7.15753e-55	3.37819e-54
Dnajc5	1166.76	1.70788	0.0547671	1.37257e-214	2.14406e-213
Tpd52l2	480.811	1.83175	0.0655304	1.85413e-172	2.2432e-171
Fmr1	505.794	0.216679	0.102432	0.0334993	0.0440794
Bcl11a	318.864	-6.63236	0.32585	1.41408e-91	9.57206e-91
Il4	0.0823161	0.0217414	1.01416	0.982429
Pxmp4	101.322	2.58043	0.124051	7.42245e-97	5.26758e-96
Dlg3	409.79	-0.166103	0.0870463	0.051996	0.0670395
Gnb1l	544.782	-2.96764	0.10433	2.45147e-178	3.08419e-177
Dbh	2.51249	-4.16498	2.31042	0.000622487	0.000939205
Mmp11	130.748	3.23571	0.132204	1.44994e-132	1.35314e-131
Smarcb1	1375.03	-0.507454	0.0517487	9.5307e-23	2.68428e-22
Vpreb3	6.44164	2.14526	0.444859	3.75248e-07	6.64747e-07
Hip1r	1407.47	-2.49804	0.104776	3.1495e-128	2.86891e-127
Nsun5	265.807	0.772656	0.0671621	1.05352e-30	3.47495e-30
Top1mt	323.033	0.509965	0.110717	3.57795e-06	6.07433e-06
Hoxa10	1.79824	1.93001	0.925499	0.00758055	0.0105877
Hoxa4	2047.34	-8.38294	0.263351	1.0811e-221	1.75368e-220
Gm38393	1.00272	-1.22799	1.92806	0.0356042	0.0467349
Mmp14	658.663	2.59071	0.0928971	2.17831e-173	2.65496e-172
Slc7a7	231.954	-0.0152165	0.0825297	0.853314	0.872167
Oxa1l	515.508	1.97963	0.0615086	9.95713e-227	1.65296e-225
Heatr6	405.615	0.237985	0.0600458	7.19144e-05	0.000114233
Ccl3	0.740273	3.24162	1.47138	0.00273648	0.00395453
Wfdc18	20.2014	7.84361	1.54767	2.80652e-08	5.20529e-08
Icam4	2.62718	3.01252	0.64724	3.92876e-07	6.95461e-07
Ilf2	1645.22	-0.715594	0.0466285	2.43247e-53	1.12812e-52
Chtop	2503.69	-0.639709	0.0608046	4.09923e-26	1.23961e-25
Snapin	1098.27	0.0388147	0.0638848	0.717739	0.750901
S100a4	10.345	3.03632	0.391716	3.22026e-15	7.47572e-15
S100a3	0.13692	0.0170219	1.00222	0.953824
S100a6	104.153	1.35039	0.163535	1.24494e-16	3.00167e-16
Scn4a	64.6614	-3.39998	0.471323	4.20914e-14	9.44553e-14
Icam2	12.5158	1.49292	0.29788	2.07551e-07	3.71467e-07
Mapk7	319.485	1.5444	0.0809085	1.09341e-81	6.77436e-81
Epn2	1167.72	-0.999457	0.0473041	1.76484e-99	1.27982e-98
B9d1	1655.54	-4.28443	0.0860841	0	0
Sec24b	4438.36	-2.09578	0.0674794	6.66514e-213	1.02931e-211
N4bp3	514.454	-0.172229	0.113004	0.12411	0.152674
Rmnd5b	1582.73	0.100805	0.0584914	0.0848013	0.106611
Nhp2	483.192	1.45938	0.0760602	1.43448e-82	8.96039e-82
Vps9d1	731.013	-0.726516	0.0721127	6.35119e-24	1.83717e-23
Zfp276	265.319	1.59078	0.0867825	1.59778e-75	9.35188e-75
C1ql4	10.4763	-3.60973	0.793685	1.68375e-06	2.90159e-06
Mfsd10	149.703	2.65664	0.112118	7.19358e-121	6.16598e-120
Luzp1	8121.87	-4.58525	0.0898273	0	0
Slc13a2	58.3093	0.657206	0.17135	9.76971e-05	0.000154208
Kctd10	1886.35	-0.112464	0.0526542	0.0324957	0.0428167
Poldip2	3603.04	-0.853239	0.0352598	2.72553e-129	2.49802e-128
Ift20	1003.69	0.79897	0.0559945	2.66913e-46	1.13273e-45
Col6a1	808.754	2.56828	0.191689	4.15559e-42	1.65704e-41
Pcbp3	6574.51	-5.03052	0.0670739	0	0
Lgals9	100.562	2.39592	0.126305	1.49347e-80	9.16212e-80
Araf	457.31	2.07248	0.056202	6.02669e-298	1.40755e-296
Cfp	34.849	2.27618	0.200042	8.60668e-31	2.84274e-30
Timp1	55.7721	4.68578	0.364927	3.59611e-38	1.34128e-37
Uxt	55.3702	1.81992	0.129134	1.76311e-45	7.39885e-45
Cnnm3	257.749	1.59129	0.0878344	3.02798e-74	1.75128e-73
Lman2l	512.808	0.516105	0.0873174	3.0036e-09	5.77207e-09
Mcm3ap	875.699	0.0403322	0.0886664	0.646927	0.685894
Pcnt	2828.52	-0.5403	0.076344	1.077e-12	2.31041e-12
Ftcd	3.56939	-0.390489	0.6265	0.423976	0.472302
Mxd1	1845.45	-0.530564	0.04193	7.23917e-37	2.64603e-36
Gmcl1	3679.22	-3.63702	0.0599652	0	0
Snrnp27	757.817	-1.33245	0.132931	3.91774e-24	1.13885e-23
Oas1c	10.7307	0.705186	0.298083	0.014249	0.0194289
Oas1h	0.828927	-2.1927	2.24437	0.0232284	0.0310754
Ocrl	289.911	2.76534	0.105384	1.89698e-152	2.03278e-151
Calm1	15925.1	-1.52414	0.0466828	1.88497e-234	3.24656e-233
Agpat3	10526.2	-0.762735	0.0553206	2.81798e-43	1.14219e-42
Slc26a3	8.78325	1.2826	0.550543	0.00787615	0.010981
Sema6b	26.2718	1.51107	0.247248	4.26633e-10	8.44504e-10
Uhrf1	2406.82	-3.36324	0.0674282	0	0
Dpp9	578.334	0.132282	0.063156	0.0360472	0.0472807
Ramp2	42.794	1.45344	0.185722	1.8013e-15	4.20983e-15
Lsr	889.234	3.49598	0.101405	4.16796e-262	8.19061e-261
Gramd1a	862.664	2.15219	0.0748195	1.22354e-182	1.59127e-181
Hpn	7.16814	1.89593	0.356095	2.80311e-08	5.19927e-08
Gabrg1	0.19136	0.0116676	0.996092	0.974436
Ckb	188.473	2.18755	0.146624	1.55944e-50	6.96342e-50
Sp1	1027.67	-0.137921	0.0690925	0.0457998	0.0593963
Itgb7	10.2321	2.01638	0.323616	9.63323e-11	1.9519e-10
Myg1	385.498	0.586094	0.0654722	9.15939e-19	2.34147e-18
Rarg	145.829	1.13385	0.119681	1.42368e-21	3.89759e-21
Pfdn5	3997.54	-1.19509	0.0691795	5.56718e-67	3.00866e-66
Efnb2	275.337	0.0948626	0.0917657	0.297989	0.343802
Rrp15	323.809	-0.0242761	0.0970071	0.800077	0.825155
Rnd2	452.15	3.33946	0.110918	2.23914e-201	3.25812e-200
Srr	1143.82	-0.638714	0.0581701	3.35974e-28	1.05693e-27
Sync	15.3416	1.6188	0.248829	2.32783e-11	4.80777e-11
Fndc5	775.382	2.64967	0.0731399	2.73757e-290	6.18548e-289
Acp5	85.1314	1.06436	0.171156	2.63657e-10	5.25799e-10
Cnn1	120.986	1.50303	0.121356	7.69002e-36	2.76327e-35
Fbxo9	811.005	0.495376	0.0506428	1.12657e-22	3.16551e-22
Vps50	525.247	-0.0414124	0.0809015	0.607175	0.648083
Hars1	669.098	0.711975	0.106259	1.78934e-11	3.70738e-11
Zmat2	862.506	0.442892	0.0714852	4.48424e-10	8.87132e-10
Ube2c	393.475	-3.72467	0.135997	3.23372e-167	3.78898e-166
Smg5	6559.95	-1.79028	0.052902	1.7362e-253	3.26791e-252
Cct3	9046.23	-1.91218	0.0506032	0	0
Glmp	331.768	2.92682	0.078189	2.83266e-306	6.87813e-305
Mef2d	850.04	1.90005	0.0774259	4.83499e-134	4.55437e-133
Tmem79	182.252	0.565838	0.134856	2.3753e-05	3.86973e-05
Snd1	739.991	2.07943	0.0657424	3.33797e-221	5.395e-220
Col18a1	920.364	3.39499	0.126832	2.48942e-159	2.77921e-158
Slc19a1	55.8678	2.61333	0.151442	2.54521e-67	1.38292e-66
Kpnb1	7552.62	-1.05699	0.054394	9.7505e-85	6.21619e-84
Npepps	3161.89	-0.711325	0.0455578	5.2081e-55	2.46294e-54
Tbx21	3.70631	-0.465976	0.593352	0.343141	0.390742
Mrpl10	723.819	0.922985	0.0493075	3.86485e-78	2.31728e-77
Cyp51	2454.23	0.590381	0.0647376	7.52464e-20	1.97549e-19
Tcf25	1956	2.23739	0.0489474	0	0
Tubb6	751.809	-1.21911	0.206361	1.37926e-09	2.68258e-09
Def8	147.473	2.37687	0.119791	2.996e-87	1.94984e-86
Meox1	110.15	-2.29432	0.173463	5.00109e-41	1.95694e-40
Sost	69.1888	-3.80794	0.363738	1.37167e-26	4.19221e-26
Nkx2.1	0.239063	0.344197	1.05765	0.457753
Pax9	71.9872	-5.56628	0.437446	8.49253e-37	3.10234e-36
Irx2	93.6664	-1.68959	0.19684	2.1237e-18	5.37876e-18
Col1a1	1130.89	2.09507	0.276687	9.70021e-15	2.22001e-14
Itga3	128.277	2.96298	0.138748	2.81751e-100	2.0532e-99
Sgca	172.217	-5.47582	0.33841	1.48801e-59	7.41415e-59
Dlx3	4.95334	2.99076	0.581913	4.20641e-08	7.73736e-08
Foxm1	4950.12	-5.18686	0.079285	0	0
Itfg2	258.426	0.537921	0.0782395	5.51848e-12	1.16095e-11
Nrip2	41.4357	0.904558	0.169192	5.51685e-08	1.01014e-07
Tulp3	261.014	2.46157	0.11578	7.26418e-101	5.32718e-100
Gtf2h4	519.372	-1.10507	0.0902087	7.16674e-35	2.53901e-34
Tubb5	1785.56	2.30725	0.0680314	1.3236e-251	2.47046e-250
Ell2	3363.45	-3.60951	0.0757996	0	0
Jup	2198.81	-1.16076	0.11366	1.07662e-24	3.16529e-24
Fkbp10	198.912	2.37617	0.129813	2.52944e-75	1.47717e-74
Klhl10	10344	-9.44599	0.156893	0	0
Mnx1	12.257	-6.60211	2.52749	6.11923e-08	1.11873e-07
Nom1	530.325	0.655805	0.0649036	3.13183e-24	9.11753e-24
Ergic1	1093.34	0.441525	0.0646549	9.00558e-12	1.88225e-11
Tnk1	80.9932	-2.663	0.332786	1.16281e-16	2.80623e-16
Acap1	234.196	-1.26274	0.10778	5.39377e-32	1.82023e-31
Tcea3	29.592	2.61861	0.218283	1.98955e-33	6.88527e-33
Csn3	0.744025	-0.398587	0.902209	0.419103	0.467724
Ifrd1	450.085	0.578812	0.0764628	5.90152e-14	1.31884e-13
Stk38l	331.438	0.76363	0.0877841	2.17109e-18	5.497e-18
Brpf1	1023.02	0.180683	0.066121	0.00596066	0.00839585
Akr1b1	4290.31	1.48826	0.0480147	4.12428e-210	6.28218e-209
Hoxc13	0.614904	2.4797	1.84695	0.0206889	0.0278138
Hoxc11	1.06766	1.0993	0.960958	0.081634	0.10282
Hoxc8	19.5102	2.7566	0.334538	3.76081e-17	9.20987e-17
Hoxc6	31.6859	3.05018	0.239254	7.72264e-38	2.86739e-37
Gstt1	97.7399	3.42962	0.153502	1.16884e-111	9.32264e-111
Gstt3	842.695	-1.04423	0.0786179	3.3667e-40	1.29804e-39
Ddt	2944.27	-2.01179	0.0865541	6.29814e-119	5.3196e-118
Tat	1.99643	0.694584	0.737951	0.208051	0.246859
Marveld3	42.5654	-3.10478	0.333533	1.53292e-21	4.19334e-21
Ddx18	1624.34	-1.29741	0.0484174	1.2523e-158	1.39211e-157
Ubl3	4297.67	-1.10143	0.0657551	1.20609e-63	6.3116e-63
Gramd2b	461.705	0.984487	0.0781644	5.21351e-36	1.87922e-35
Eef1e1	205.477	0.590315	0.0901791	4.98045e-11	1.01786e-10
Akt1	1100.1	2.06906	0.0835852	1.67917e-136	1.60839e-135
Cldn15	13.5057	1.28016	0.400433	0.000637444	0.000960843
Il16	68.9192	0.542583	0.335754	0.0970643	0.121135
Tcirg1	163.595	2.97706	0.125042	1.32415e-126	1.19261e-125
Naglu	1201.22	0.487871	0.0659024	1.28835e-13	2.84532e-13
Coasy	516.97	1.37996	0.0613012	4.31098e-112	3.45166e-111
Smo	198.473	2.80095	0.119887	1.01718e-117	8.51771e-117
Tspan33	278.427	-3.15418	0.142635	3.66908e-110	2.89101e-109
Crnkl1	1367.22	-0.50033	0.0544772	3.21246e-20	8.50896e-20
Rin2	343.566	1.10176	0.0981377	1.45804e-29	4.70825e-29
Folh1	139.198	1.2804	0.167006	1.06481e-14	2.4341e-14
Chordc1	388.266	0.605188	0.0895538	8.4246e-12	1.76247e-11
Rtcb	1155.2	1.07065	0.0489782	4.91319e-106	3.74193e-105
Pwp1	725.757	-0.423954	0.049857	4.08534e-18	1.02828e-17
Fbxo7	909.517	-1.13795	0.055538	1.91203e-93	1.32032e-92
Capns1	5602.53	0.743521	0.0503491	3.9097e-49	1.7137e-48
Lrp3	32.9619	1.88039	0.199911	2.02995e-21	5.53697e-21
Evx2	1.96895	-2.5528	1.38564	0.00519317	0.00735594
Hoxd13	2.178	-3.83193	2.30438	0.00138664	0.00204628
Hoxd12	0.192064	-0.0491395	1.01434	0.883991
Folr1	520.63	3.21772	0.111862	3.53598e-181	4.53075e-180
Clpb	17752	-3.90915	0.0757407	0	0
Septin7	1298.26	0.380454	0.0781927	9.99203e-07	1.73861e-06
Zdhhc4	2621.09	-2.44606	0.0749023	2.42881e-232	4.13308e-231
Rac1	975.761	1.87809	0.0615651	4.6012e-205	6.79967e-204
Nup214	4249.19	-2.07067	0.068761	2.33185e-199	3.33704e-198
Aif1l	61.0299	1.81894	0.135084	7.66087e-42	3.0404e-41
Cpa3	6.436	-0.395312	0.4329	0.31358	0.360125
Ltbp1	309.735	2.67828	0.103636	4.60133e-148	4.79096e-147
Ugp2	1009.33	0.737185	0.0709189	2.25802e-25	6.73437e-25
Kcnh6	7.71842	-1.00152	0.54958	0.0329801	0.0434348
Trmt1	2396.77	-0.903576	0.0644669	1.11556e-44	4.62423e-44
Nacc1	1341.38	1.56471	0.0497234	4.5771e-218	7.30324e-217
Nfix	351.929	1.99502	0.118569	2.96481e-64	1.56015e-63
Slc1a5	366.137	1.54611	0.142253	7.20736e-28	2.25192e-27
Uba1	5858.82	0.934588	0.0617328	8.38516e-52	3.81073e-51
Vwf	683.299	0.254853	0.0862463	0.00322722	0.00464029
Siae	537.148	1.4995	0.0694019	2.36097e-103	1.7633e-102
Vsig2	3.64506	2.57625	0.566791	6.83515e-07	1.19752e-06
Esam	72.9005	1.93891	0.124035	2.53902e-55	1.20491e-54
Spa17	13933.2	-7.9972	0.104144	0	0
Fam50a	106.826	2.42113	0.142799	5.18126e-66	2.77799e-65
Emd	371.172	0.358952	0.0860003	2.88004e-05	4.66986e-05
Taco1	75.3318	1.13094	0.11833	8.36295e-22	2.30162e-21
Grik3	35.5781	0.935468	0.271876	0.000293518	0.00045092
Gria3	52.4225	2.64027	0.218967	1.59733e-34	5.62261e-34
Npas1	22.2107	-6.76005	1.31925	1.35294e-10	2.72684e-10
Sipa1l2	1786.95	-0.57768	0.0844991	5.51264e-12	1.15983e-11
Ap4e1	195.851	0.00120427	0.133754	0.99282	0.993616
Blvra	159.911	1.54893	0.101168	4.83546e-53	2.2346e-52
Pdzd4	41.8147	0.790311	0.18181	9.56287e-06	1.58785e-05
Srpk3	4.80732	3.52936	0.477962	3.68094e-14	8.27391e-14
Idh3g	449.147	2.49502	0.0644733	0	0
Pnck	30.5767	1.98452	0.17259	5.33927e-31	1.77065e-30
Ssr4	331.824	2.58261	0.0858867	4.53398e-198	6.43537e-197
Bcap31	423.303	2.20857	0.0647228	3.87307e-255	7.32086e-254
Fam98a	3424.54	-2.7592	0.0605384	0	0
Ltbp2	287.577	1.85179	0.17121	4.23667e-28	1.32973e-27
Kmt2a	390.923	1.99937	0.126082	3.14469e-57	1.5236e-56
Ift46	2236.53	-1.83534	0.0655461	6.70892e-172	8.0854e-171
Tmem25	61.0758	1.21833	0.198825	6.05941e-10	1.19316e-09
Cd3g	2.83479	1.89185	0.583211	0.000328845	0.000503877
Trappc6a	511.209	0.317679	0.151934	0.0349656	0.0459353
Supt6	3294.35	0.281745	0.081607	0.000514922	0.000780229
Spag5	3907.55	-4.99135	0.0748342	0	0
Foxn1	1.02757	0.325861	0.792497	0.543059	0.587682
Unc119	701.364	2.66454	0.0839182	8.05346e-223	1.31114e-221
Rab34	221.357	2.89625	0.0900347	1.88036e-227	3.12819e-226
Sdf2	403.044	1.85859	0.0695969	3.66549e-157	4.03024e-156
Ccne1	161.843	-1.19906	0.115167	1.36804e-25	4.09965e-25
Hsf2bp	1189.17	-5.50577	0.124883	0	0
Bbc3	69.5269	0.503152	0.317847	0.091369	0.114416
Mybpc3	3.95957	3.45743	0.562471	9.96184e-11	2.01717e-10
Psmc3	15691.9	-2.8386	0.053404	0	0
Acp2	586.688	0.612055	0.0538623	7.14879e-30	2.32336e-29
Rapsn	146.908	-2.71811	0.267736	3.05333e-25	9.07685e-25
Slc39a13	840.416	-0.485345	0.0876592	2.71102e-08	5.03057e-08
Celf2	569.051	1.35044	0.081695	5.07528e-62	2.60659e-61
Nr1h3	272.04	-0.88191	0.102416	3.14013e-18	7.92674e-18
Ddb2	259.946	0.468534	0.0903946	2.01906e-07	3.61509e-07
Spi1	30.8116	2.22025	0.17778	1.38892e-36	5.05424e-36
Sf3a1	2140.95	-0.439317	0.0408483	8.36809e-28	2.61093e-27
Stat6	250.267	2.50664	0.105884	5.9989e-124	5.27667e-123
Clgn	18132	-9.54254	0.129019	0	0
Napsa	8.60856	1.36653	0.423324	0.000539794	0.000817043
Vrk3	2511.59	-1.92581	0.0569647	8.40543e-250	1.55215e-248
Smg9	3504.03	-3.76019	0.125546	3.29107e-198	4.67548e-197
Paxip1	1528.43	-1.55478	0.0675923	2.4336e-117	2.03132e-116
Rmnd5a	840.38	-0.172412	0.0635225	0.00650073	0.0091339
Mov10	761.72	1.95434	0.0628581	4.0887e-213	6.32049e-212
Ppm1j	2701.05	-6.72068	0.144234	0	0
Rhoc	125.71	3.71602	0.160876	4.14863e-118	3.48427e-117
Prr27	2280.91	-11.4216	0.63849	9.57342e-70	5.31827e-69
Tead3	70.0576	1.27351	0.144189	2.98933e-19	7.73555e-19
Ppard	122.943	2.36771	0.126102	2.82175e-79	1.70826e-78
Def6	39.9789	0.692056	0.241996	0.00284543	0.00410683
Peg3	137.364	1.92238	0.129237	1.31588e-50	5.87918e-50
Zim1	3.45996	2.20907	0.536947	9.05706e-06	1.5053e-05
Metrn	174.746	-1.10048	0.162618	5.7565e-12	1.21029e-11
Lmf1	2056.47	-1.83461	0.0677606	1.05956e-160	1.19486e-159
Ciao3	665.381	-0.793656	0.0731266	1.64485e-27	5.11065e-27
Angptl4	84.4596	2.46451	0.144405	9.33961e-66	4.99467e-65
Dbf4	1572.76	-3.8251	0.0779689	0	0
Daxx	3178.83	-0.615906	0.0677165	5.66244e-20	1.49161e-19
Cd320	2349.43	-2.08665	0.0804927	1.48943e-147	1.54361e-146
Ipo4	11085.1	-2.73757	0.0558863	0	0
Tm9sf1	464.709	1.74808	0.0634865	1.61658e-166	1.88426e-165
Rec8	1977.82	-5.66429	0.125236	0	0
Irf9	122.137	2.09062	0.113531	2.11784e-76	1.25154e-75
Gmpr2	554.19	-1.13572	0.0779043	3.15146e-48	1.36374e-47
Mdp1	175.981	2.74898	0.0876025	6.06541e-217	9.6386e-216
Dhrs1	3426.57	-2.55744	0.0651209	0	0
Ncan	641.817	-7.59256	0.363534	1.62203e-97	1.15797e-96
Tmem161a	219.838	2.5598	0.0933011	8.31787e-167	9.70967e-166
Armc6	107.563	0.979114	0.111609	1.03312e-17	2.56911e-17
Borcs8	539.349	-1.32366	0.0878299	2.88873e-51	1.30352e-50
Slc25a42	218.235	1.93783	0.11698	7.51341e-62	3.84928e-61
Snx9	496.505	1.2809	0.0621372	3.07746e-95	2.15222e-94
Ranbp3	3534.72	-1.44861	0.0746336	1.42402e-84	9.06372e-84
Ndufa11	527.862	0.221429	0.0829012	0.00768942	0.0107321
Bmp8b	47.2971	-3.07442	0.294578	5.71598e-26	1.72468e-25
Nr2f6	117.859	1.46056	0.253241	3.05991e-09	5.87703e-09
Use1	1709.62	-0.446198	0.0739462	1.4456e-09	2.81003e-09
Ocel1	809.904	-1.9935	0.161735	6.75237e-36	2.4283e-35
Dyrk1b	10783.7	-5.58235	0.13514	0	0
Braf	1707.85	-1.94024	0.0654788	2.02137e-193	2.78427e-192
Ndufb2	378.894	-0.394947	0.149786	0.00786577	0.0109689
Hltf	184.072	1.26524	0.106544	6.17086e-33	2.11725e-32
Prpf6	1692.77	-0.0532031	0.0465842	0.251233	0.293964
Rgs19	219.396	-0.855474	0.0996234	6.69471e-18	1.67521e-17
Rgs20	3.97524	2.06595	0.46388	1.68328e-06	2.90093e-06
Abhd3	268.177	2.43654	0.105059	1.62937e-119	1.38183e-118
Snrpd1	610.359	-0.540646	0.0717111	3.48898e-14	7.84864e-14
Tchp	2742.27	-3.02743	0.111784	1.46373e-164	1.68162e-163
Tiam1	1665.1	1.06508	0.141495	2.58625e-14	5.84063e-14
Tsc2	1326.32	0.600371	0.0787742	1.79855e-14	4.0815e-14
Rpl3l	8.16047	0.594821	0.482412	0.165475	0.199657
Nherf2	95.3689	2.2946	0.140383	1.43084e-58	7.04722e-58
Puf60	3556.75	0.0620004	0.0563615	0.27028	0.31433
Golga2	2371.41	-0.099696	0.0789675	0.203232	0.241748
Uck1	621.421	1.26745	0.0625505	1.40256e-91	9.49615e-91
Scin	20.9961	4.44225	0.309479	1.45575e-48	6.32494e-48
Ikzf4	60.627	-0.62734	0.166307	0.000131217	0.000205579
Mien1	528.239	0.287286	0.0636211	1.51934e-05	2.49897e-05
Pon1	0.315394	-0.21535	1.03165	0.525806	0.571507
Axl	1608.7	2.54815	0.0619309	0	0
Tgfb1	326.457	1.94172	0.145001	1.40962e-41	5.56824e-41
Ccdc97	2079.84	-0.415724	0.0666602	4.04895e-10	8.02389e-10
Zfp40	55.5961	2.09045	0.167476	3.41507e-36	1.23439e-35
Akap8l	2665.02	0.173037	0.0693771	0.0122077	0.0167397
Shh	2.69982	1.57727	1.20383	0.0360773	0.0473161
Pdcd2l	602.229	-1.8051	0.0910448	6.22718e-88	4.08766e-87
Gtf2f1	5649.58	-2.37603	0.124033	2.15247e-84	1.36862e-83
Clpp	253.176	1.53847	0.087134	2.82424e-69	1.56199e-68
Alkbh7	333.785	-0.565208	0.116248	9.74935e-07	1.69714e-06
Pspn	0.200136	0.00963022	0.9861	0.920383
Dennd1c	10.5344	3.09122	0.3301	2.3317e-21	6.3495e-21
Med6	277.391	0.249494	0.0794722	0.00132225	0.00195394
Prkd1	173.461	2.79908	0.0988082	5.43257e-178	6.81548e-177
Lcp2	19.7225	2.52189	0.275964	7.77478e-21	2.09181e-20
Cse1l	2038.26	-0.750683	0.0666466	8.97631e-31	2.96388e-30
Naa20	571.657	-1.22949	0.0873338	2.82541e-45	1.18298e-44
Prkra	578.817	2.14175	0.0604759	1.27043e-273	2.64999e-272
Fkbp7	361.904	0.171936	0.104339	0.0971562	0.121231
Plekha3	904.967	0.452712	0.0529819	1.22177e-17	3.03243e-17
Ykt6	1523.43	1.1011	0.0469974	1.1209e-121	9.66617e-121
Baz1b	915.736	0.857697	0.0864623	1.79523e-23	5.14198e-23
Pex6	1580.36	-0.135066	0.0949272	0.152457	0.185022
Mrpl2	546.7	0.646426	0.0898082	4.3054e-13	9.35628e-13
Mea1	14514.4	-4.54524	0.0864936	0	0
Gnmt	48.6681	3.30934	0.196918	1.23574e-65	6.60175e-65
Grin2d	1220.21	-3.93245	0.143349	2.19648e-168	2.59506e-167
Kdelr1	565.631	1.41454	0.0729945	2.15778e-83	1.35845e-82
Tmem143	115.895	1.74268	0.106687	3.43737e-60	1.72648e-59
Pdxk.ps	4.15803	-1.31786	0.693433	0.0224074	0.0300272
Ggct	379.11	0.957712	0.0847952	9.3951e-30	3.04738e-29
Jag2	393.585	-0.768715	0.129164	1.37074e-09	2.66667e-09
Btbd6	141.126	1.04711	0.172153	6.20106e-10	1.22074e-09
Nudt14	84.3193	0.65441	0.131084	6.8326e-07	1.19714e-06
Epdr1	23.7811	3.83229	0.314289	8.01227e-35	2.8376e-34
Flii	1109.29	1.73538	0.0551527	2.87829e-218	4.59731e-217
Top3a	913.464	-0.598264	0.0678379	6.70907e-19	1.72227e-18
Atg4d	774.624	-0.987327	0.0782771	1.10782e-36	4.03933e-36
Qtrt1	160.759	-0.259468	0.127581	0.0400566	0.0522782
Plin4	85.267	2.71892	0.290905	2.0878e-21	5.69227e-21
Hdgfl2	3735.35	-1.11574	0.116347	1.68933e-22	4.72849e-22
Chaf1a	6128.25	-4.41696	0.0931234	0	0
Adprh	1039.68	-0.115133	0.0623525	0.064037	0.0816571
Tmem39a	365.742	0.517213	0.0694446	9.15921e-14	2.03244e-13
Timmdc1	200.22	0.731118	0.0817998	2.75013e-19	7.12659e-19
Pla1a	98.485	1.4132	0.102375	9.88976e-44	4.03051e-43
Mcm2	322.239	0.770147	0.0911403	1.52948e-17	3.78474e-17
Tpra1	143.144	2.7165	0.135083	3.39366e-90	2.26869e-89
Nab1	423.274	2.54988	0.0753431	6.24212e-253	1.17278e-251
Adgre5	238.748	1.65202	0.115436	5.51108e-47	2.35352e-46
Il17ra	271.525	3.1836	0.0895468	1.33933e-277	2.83347e-276
Lamb1	529.295	2.62575	0.105059	5.1631e-140	5.07469e-139
Kcnn1	21.9268	1.5572	0.279518	7.52668e-09	1.42597e-08
Arrdc2	228.171	0.534479	0.104259	2.32198e-07	4.14842e-07
Ppp1r17	3.31632	-5.02623	2.41692	7.80117e-05	0.000123692
Cd36	689.885	3.11918	0.225006	2.78245e-44	1.14337e-43
Map2k7	4778.53	-1.7377	0.0643287	8.98027e-161	1.01307e-159
Timm44	1408.21	-0.0487271	0.0590843	0.407334	0.455812
Ap2a2	2161.24	-1.01765	0.0506725	7.29827e-89	4.8283e-88
Pnkp	617.292	0.125491	0.061801	0.0418575	0.0545396
Med25	2843.23	0.232021	0.107901	0.0306402	0.0404845
Bcam	190.093	2.20851	0.162117	8.35562e-43	3.36401e-42
Clptm1	2904.56	0.168889	0.0549191	0.00210225	0.00306423
Relb	122.829	2.33537	0.11234	1.01061e-96	7.16237e-96
Tomm40	770.05	1.13867	0.108317	2.61466e-26	7.9406e-26
Apoe	2515.36	3.44341	0.196242	5.03342e-71	2.8289e-70
Apoc2	2.40541	-0.100108	0.722103	0.852931	0.871947
Hbp1	1065.69	1.37842	0.0699042	8.35923e-87	5.42446e-86
Prkar2b	258.074	2.28245	0.125461	3.05114e-75	1.78017e-74
Cdkn1b	327.887	2.0007	0.0788732	2.73205e-143	2.74842e-142
Klf4	4367.47	-4.22895	0.115762	5.53912e-294	1.27367e-292
Ap1m1	6096.33	-3.08227	0.0863703	7.95796e-279	1.6939e-277
Rab8a	1169.27	-0.322334	0.0710983	5.2869e-06	8.8939e-06
Hmgn2	1091.95	0.820201	0.112401	2.44112e-13	5.34398e-13
Fam32a	620.975	1.10706	0.0624361	4.345e-70	2.4241e-69
Elf3	4.47552	2.01552	0.999357	0.00833061	0.0115923
Cyp2c29	22.4631	-9.60077	2.92106	7.21864e-14	1.60823e-13
Stard3nl	224.713	1.0022	0.141094	8.33101e-13	1.79472e-12
Stk11	3868.62	-0.209452	0.0850006	0.0130506	0.0178525
Efna2	27.282	0.323466	0.240923	0.163604	0.197567
Atp5f1d	1548.91	0.0159657	0.10765	0.881462	0.897647
Ppp5c	1416.09	-0.815548	0.0617945	4.02954e-40	1.55131e-39
Cdk12	1150.33	-0.919161	0.0779265	2.52713e-32	8.58394e-32
Lipe	11566	-4.70914	0.0726627	0	0
Pafah1b2	4176.88	-1.53219	0.0445723	3.89018e-258	7.48919e-257
Tbc1d8	586.38	1.84017	0.0655038	9.0286e-175	1.10995e-173
Cnot11	673.141	-0.694205	0.0832261	5.50106e-17	1.34053e-16
Slc2a3	30985.2	-5.85442	0.0610562	0	0
Foxj2	278.262	1.54158	0.0930832	5.53201e-62	2.84023e-61
Sri	146.913	2.87244	0.105028	3.87612e-165	4.46956e-164
Dgcr2	3973.32	-1.23036	0.062735	1.27862e-85	8.22879e-85
Irf3	1022.17	0.242442	0.0839152	0.00321002	0.00461641
Bcl2l12	915.631	-2.15828	0.105103	5.58987e-94	3.87371e-93
Zfp959	25.6434	1.92019	0.208588	1.0234e-20	2.74731e-20
Mpnd	222.611	3.55083	0.133728	3.1709e-157	3.48888e-156
Sh3gl1	2356.49	-1.21813	0.0730235	7.16163e-63	3.71354e-62
Ebi3	6.31946	1.44496	0.397888	0.000116847	0.000183667
Yju2	199.099	-0.191927	0.114957	0.0917805	0.114895
Ranbp2	2020.58	-0.819334	0.0899739	5.06078e-20	1.3347e-19
Edar	35.848	-0.645868	0.238432	0.00532554	0.00753798
Grk5	282.339	1.16535	0.0709485	6.86741e-61	3.48176e-60
Dvl3	366.522	1.9763	0.0832126	2.01594e-125	1.79754e-124
Abcf3	2977.63	-1.13002	0.0640177	5.40758e-70	3.01213e-69
Eif2b5	2274.59	-1.621	0.0541303	2.60489e-197	3.68389e-196
Cyth2	4105.03	-0.283388	0.056534	5.01037e-07	8.82872e-07
Sult2b1	114.073	-0.681804	0.150484	4.56236e-06	7.69785e-06
Car11	36.0561	3.78504	0.213408	1.13684e-70	6.37554e-70
Dlgap1	105.894	1.96627	0.152149	3.73473e-39	1.41496e-38
Plag1	16.7823	-1.38096	0.351325	3.1144e-05	5.04436e-05
Hck	13.5477	1.78136	0.285463	1.43332e-10	2.88568e-10
Mrpl4	588.319	0.630774	0.0826196	2.00588e-14	4.54606e-14
Keap1	1590.26	-0.368755	0.106928	0.0004824	0.000732016
Ap1m2	59.5867	0.0272061	0.295075	0.925112	0.93569
Glg1	1291.13	1.48616	0.0762275	1.15152e-85	7.41387e-85
Atp8b3	67938.7	-10.7753	0.11138	0	0
Btbd2	435.758	0.857716	0.0921996	8.73056e-21	2.34674e-20
Csnk1g2	17226.7	-3.17246	0.104147	2.32575e-206	3.46323e-205
Abhd17a	2809.81	-1.17972	0.127989	1.54317e-20	4.11856e-20
Mob3a	364.676	0.0579563	0.0696162	0.369083	0.417255
Cacnb3	106.464	1.99122	0.155435	4.01488e-38	1.4964e-37
Ccdc65	6864.76	-9.28294	0.177974	0	0
Fkbp11	9.97129	2.3146	0.333417	7.82892e-13	1.68842e-12
Ddx23	1263.45	0.307006	0.066925	3.90747e-06	6.6172e-06
Pld3	3124.23	2.9844	0.104771	1.43615e-178	1.8112e-177
Grik5	2154.49	-3.13037	0.103663	2.24436e-202	3.27948e-201
Cd79a	3.31535	4.03817	0.74613	1.19155e-08	2.24276e-08
Rabac1	2058.6	0.254227	0.103787	0.0143757	0.019593
Etv3	347.179	0.15535	0.0916906	0.0842758	0.105972
Prkcsh	1352.46	1.05953	0.0821654	1.69326e-38	6.34891e-38
Elavl3	119.883	-5.94313	0.416556	3.52975e-46	1.49491e-45
Rab3b	117.586	1.26887	0.158413	5.94435e-16	1.40663e-15
St8sia6	14.815	0.289288	0.27702	0.281265	0.326001
Fcgrt	245.981	3.13197	0.130479	1.36268e-127	1.23479e-126
Nosip	1452.67	-0.152471	0.0979912	0.118074	0.145644
Pih1d1	2910.25	-3.20742	0.0754118	0	0
Rps11	3601.63	0.356231	0.0611067	8.68536e-09	1.6418e-08
Supt5	6661.69	-0.0337261	0.0592464	0.567791	0.611437
Dll3	319.592	-6.18083	0.294126	1.69579e-98	1.22124e-97
Paf1	1855.86	-0.39827	0.0813128	7.66656e-07	1.33988e-06
Timm50	430.59	0.22231	0.0744683	0.00378717	0.0054217
Med29	904.985	-0.724552	0.0814107	5.37515e-19	1.38257e-18
Bicd1	55.6099	-0.0565977	0.186569	0.734619	0.765968
Ncstn	1970.77	1.60688	0.0653382	3.69367e-134	3.48244e-133
Pex19	1040.3	2.17735	0.0520107	0	0
Phyhip	25.6736	1.34477	0.204426	2.21366e-11	4.57469e-11
Crhr2	2.26383	-0.105467	0.606996	0.837697	0.858199
Inmt	4.59161	1.6387	0.631526	0.00283844	0.00409693
Cyp4f18	2.22228	2.7845	0.940787	0.000566256	0.000856018
Impdh1	204.966	2.65251	0.0925026	3.50738e-181	4.49595e-180
Psg18	0.104545	-0.00176482	1.01961	0.931905
Dusp3	1466.84	-0.174095	0.0732824	0.0174199	0.0235682
Prodh	83.0675	3.62123	0.141884	7.5546e-145	7.67654e-144
Ess2	882.385	-0.555986	0.0758887	2.01226e-13	4.41534e-13
Slc25a1	1078.94	1.86045	0.0733714	5.56086e-142	5.54417e-141
Dgcr6	2804.57	-2.41387	0.0970576	1.27349e-137	1.22887e-136
Ddr1	954.722	3.71946	0.130189	1.68339e-179	2.13248e-178
Ier3	36.8023	2.78864	0.295132	1.44357e-21	3.95099e-21
Fosb	95.9039	-1.59869	0.193306	4.9564e-17	1.21007e-16
Klc4	740.122	0.715759	0.112186	1.03151e-10	2.08763e-10
Ercc1	570.489	-1.35342	0.0883257	3.60778e-53	1.67022e-52
Cyp17a1	10697.5	3.22808	0.156555	5.48865e-95	3.8282e-94
As3mt	392.959	0.163926	0.0667748	0.0139601	0.0190507
Homer3	151.695	2.78642	0.117596	7.82401e-125	6.93085e-124
Crtc1	549.524	1.71241	0.105277	3.48684e-60	1.75104e-59
Rnf215	118.971	1.93508	0.099659	8.42114e-85	5.37198e-84
Sec14l2	120.867	-1.9061	0.20737	9.96422e-21	2.67558e-20
Aven	3480.27	-4.42429	0.0681545	0	0
Cp	362.364	2.49387	0.159381	4.35652e-56	2.08549e-55
Crot	296.653	1.76353	0.0763051	6.91504e-119	5.8375e-118
Rps6ka1	1574.29	-2.14942	0.0987907	2.88252e-105	2.18364e-104
Calb2	5.11091	0.653265	0.432666	0.0971656	0.121238
Snrnp200	4048.23	-1.29936	0.0986601	3.23605e-40	1.24829e-39
Ciao1	479.781	0.425385	0.0977794	1.27088e-05	2.0986e-05
Has1	0.820066	-0.474142	0.826763	0.38051	0.428513
Taf6l	794.935	-1.51323	0.0966105	4.8196e-56	2.30576e-55
Insig2	1378.26	-0.311802	0.0581184	8.0663e-08	1.46816e-07
Kpna6	8221.33	-2.0684	0.0590805	2.43585e-269	5.00406e-268
Man1a	49.3647	2.10625	0.18999	7.04373e-29	2.24597e-28
Itpkc	299.31	0.715698	0.0831585	4.91419e-18	1.23452e-17
Coq8b	471.64	-0.177164	0.0818561	0.0301558	0.0398799
Brd8	1631.38	-0.486055	0.0605545	7.88136e-16	1.85963e-15
Kif20a	2687.41	-4.32288	0.0777724	0	0
Farsa	1352.58	-0.0632783	0.16219	0.694267	0.729619
Gcdh	130.736	2.86022	0.110529	1.90748e-149	2.00481e-148
Mast2	6193.3	-0.345906	0.0579556	2.13648e-09	4.12628e-09
Dnase2a	67.0453	2.8946	0.12871	8.1023e-112	6.47065e-111
Rad23a	2051.97	-1.10124	0.0668684	5.06827e-61	2.5742e-60
Calr	13345.6	-0.27527	0.0471121	4.51119e-09	8.60463e-09
Syce2	2717.86	-4.67467	0.0856888	0	0
Nfat5	1374.01	1.0299	0.076535	1.98393e-41	7.81805e-41
Nob1	373.011	0.313493	0.0662351	2.10462e-06	3.61112e-06
Nqo1	75.565	3.15279	0.154906	1.92551e-92	1.31711e-91
Ppfia3	35.4542	2.52736	0.184241	1.99763e-43	8.10945e-43
Gys1	62.823	2.55237	0.132325	1.08345e-83	6.84717e-83
Ruvbl2	3978.23	-2.9111	0.0837604	6.56095e-267	1.32775e-265
Lin7b	23.1201	2.09082	0.240595	8.10788e-19	2.07607e-18
Bax	187.196	1.902	0.100242	1.72356e-80	1.05653e-79
Il7r	5.55448	0.561592	0.459357	0.181328	0.217466
Tfam	4019.6	-3.21322	0.106499	1.15875e-198	1.64994e-197
Zfp81	324.707	-1.24757	0.120699	2.13492e-25	6.37089e-25
Efnb3	70.0232	-0.406071	0.169946	0.014989	0.0203978
Mmd	77.1963	1.83576	0.166913	1.0991e-28	3.49316e-28
Hlf	87.2267	2.8277	0.18756	3.14275e-51	1.41732e-50
Fam162a	592.348	-0.742663	0.0794227	6.34649e-21	1.70944e-20
Rpl8	6932.7	-0.0472071	0.0654634	0.46977	0.517517
Grm3	11.8986	-2.24733	0.455587	2.41693e-07	4.31361e-07
Ssbp2	203.183	0.443868	0.0961072	3.65553e-06	6.20199e-06
Fancl	362.727	-1.56391	0.0971742	1.14374e-58	5.64029e-58
Brinp2	3.97007	2.00286	0.498923	1.70753e-05	2.80171e-05
Gstm5	33553.2	-4.66321	0.0631826	0	0
Gstm7	1434.96	2.82981	0.0747133	0	0
Gstm3	3.52537	3.68096	0.548182	3.87803e-12	8.1943e-12
Stat3	1088.29	2.34363	0.0513021	0	0
Stat5a	143.089	1.41563	0.110917	1.86609e-37	6.88127e-37
Cavin1	543.185	3.00305	0.153986	1.4634e-87	9.55787e-87
Map3k11	1077.75	-0.104318	0.124727	0.397095	0.445535
Akt2	2644.51	1.34035	0.0415903	1.66752e-228	2.79345e-227
Dnaja3	1225.8	0.018214	0.0385689	0.63672	0.676427
Hmox2	13181.2	-3.88525	0.0558547	0	0
Cdip1	1785.59	0.637131	0.0426361	2.17793e-50	9.70848e-50
Map3k20	212.438	0.662362	0.104248	1.80083e-10	3.61299e-10
Cwc15	1544.37	-0.599091	0.047262	2.01961e-36	7.33051e-36
Col5a3	45.5419	3.12558	0.221419	1.34278e-46	5.71406e-46
Dnmt1	1598.32	-0.667311	0.0788084	1.42184e-17	3.52116e-17
Ppan	508.492	0.558704	0.0921009	9.98816e-10	1.95322e-09
Angptl2	98.7739	1.44968	0.151452	5.2427e-22	1.45029e-21
Cacna1e	49.2159	-2.04509	0.246604	1.93858e-17	4.78645e-17
Cacna1b	73.0242	-0.233725	0.191352	0.211467	0.250646
Trmt10a	2228.96	-3.38098	0.0816966	0	0
Etv1	140.964	1.30023	0.0917591	5.19574e-46	2.19454e-45
Kifc2	147.158	1.1848	0.105963	1.85848e-29	5.9902e-29
Psap	8105.6	2.57747	0.0595796	0	0
Ikbkg	154.166	2.30997	0.0934307	4.73258e-136	4.52617e-135
Pax2	101.419	-2.88034	0.348463	5.82599e-18	1.46064e-17
Wars2	67.5098	1.52476	0.129933	4.1466e-32	1.40253e-31
Atn1	650.52	1.41093	0.102005	8.82531e-44	3.60093e-43
Phb2	1279.4	1.06592	0.0607944	4.53732e-69	2.50411e-68
Ptpn6	53.0953	1.94312	0.174114	9.75879e-30	3.16318e-29
Eno2	12.4111	1.56751	0.28528	1.36156e-08	2.55582e-08
Emg1	688.751	0.00960941	0.0573723	0.840962	0.861036
Lpcat3	4180.77	-1.4378	0.0523085	2.52985e-166	2.94545e-165
Atp6v1f	1968.52	-1.16061	0.072951	5.14814e-57	2.48771e-56
Il12b	0.391493	1.06808	1.43325	0.116947	0.144317
Clcn5	177.497	2.46894	0.110085	9.41878e-113	7.57627e-112
Clcn3	1176.04	-0.364073	0.0633341	7.83957e-09	1.48453e-08
Hif3a	261.275	-0.912286	0.328178	0.00307895	0.00443404
Gpx6	408.929	-9.13352	0.731563	1.76097e-34	6.19443e-34
Gpx5	1.16573	-2.34001	2.24028	0.0228039	0.0305323
Pde1c	4165.63	-7.28519	0.123123	0	0
Utp20	701.983	0.0832225	0.0716118	0.243226	0.285162
Spic	3.00392	2.71012	0.593004	6.88374e-07	1.20577e-06
X9330159F19Rik	22.4752	1.67266	0.327049	1.3627e-07	2.45623e-07
Cul3	12109.2	-2.97917	0.0534742	0	0
Il11	154.993	-5.12189	0.291682	4.35497e-69	2.4039e-68
Large1	163.91	0.21068	0.108352	0.0499675	0.0645386
Ddx56	923.199	-0.473187	0.052152	1.18684e-19	3.09972e-19
Tmed4	2127.68	-0.316814	0.0456322	4.15263e-12	8.76799e-12
Col26a1	334.59	-5.5125	0.290955	2.74071e-81	1.69334e-80
Bid	105.613	0.596282	0.12163	7.75964e-07	1.35584e-06
Ralb	727.972	2.46334	0.0884473	6.59553e-173	8.01058e-172
Ppp1cc	17887	-1.72877	0.0453343	0	0
Dnajb11	2099.75	-0.528417	0.0521252	3.22279e-24	9.38058e-24
Tbccd1	635.659	-0.970558	0.0610347	4.88122e-57	2.35946e-56
Clec11a	45.9121	-0.217867	0.198957	0.239182	0.280757
Zfp324	50.4717	2.41982	0.159379	7.57949e-52	3.44759e-51
Gab2	1735.02	0.667745	0.0812124	1.27554e-16	3.07497e-16
Coro1c	585.938	1.09864	0.0593479	5.28901e-77	3.14341e-76
Tax1bp1	10535.8	-1.41973	0.0501363	3.01607e-177	3.7687e-176
Psg17	22.7233	-5.82255	0.986985	1.74394e-09	3.38029e-09
Psg19	68.8136	-10.9296	3.05551	1.50889e-18	3.83624e-18
Ctse	4.3326	2.95479	0.544961	7.88168e-09	1.49241e-08
Ndrg2	637.6	3.25412	0.104423	2.23545e-213	3.46594e-212
Mettl17	282.923	0.457535	0.0753548	1.28749e-09	2.50675e-09
Arhgef40	162.986	3.76839	0.138535	2.82017e-163	3.21514e-162
Pnpla6	350.297	1.92161	0.0754308	7.30917e-145	7.42957e-144
Mcoln1	333.647	1.20906	0.0692956	7.73033e-68	4.21858e-67
Arhgef18	586.108	1.9513	0.0752809	6.10751e-150	6.43866e-149
Pkn2	1712.38	-0.615925	0.06259	6.16966e-23	1.7441e-22
Cd33	94.9085	1.32204	0.119088	8.80435e-29	2.80364e-28
Etfb	719.668	1.58674	0.105197	2.9531e-52	1.35072e-51
Nkg7	0.650008	1.45115	1.21144	0.0481309	0.0622875
Stxbp2	1916.08	-0.428567	0.0558712	1.65367e-14	3.75929e-14
Pcp2	0.0663519	-0.0300781	1.01995	0.885047
Sgce	200.667	1.61113	0.0886966	2.17382e-73	1.24756e-72
Chn2	7573.8	-5.16535	0.0821938	0	0
Wwox	601.711	-0.44771	0.0526885	6.02055e-18	1.50869e-17
Slbp	2224.4	-2.04366	0.0522971	0	0
Tyr	0.318914	-0.154965	0.9963	0.495209	0.542062
Ghrhr	0.10857	0.0707357	1.01789	0.98608
Aqp1	43.8968	1.35256	0.387803	0.000237369	0.000366698
Arid3b	2027.35	-3.1715	0.0677726	0	0
Cnn2	164.537	2.16059	0.121296	7.54345e-72	4.27033e-71
Polr2e	787.686	0.274695	0.0744468	0.000210067	0.00032565
Abca13	17.0017	-3.69528	0.552113	6.89261e-12	1.44594e-11
Myo9b	954.391	0.852729	0.0667128	8.21398e-38	3.04656e-37
Hdac9	210.227	-1.15611	0.223459	9.40246e-08	1.70609e-07
Ly9	52.6326	-1.1007	0.220473	3.29919e-07	5.8561e-07
Cd244a	5.93298	-0.393908	0.431925	0.312638	0.359137
Adgre1	125.884	1.93004	0.131315	4.43927e-49	1.94337e-48
Mtfp1	171.258	0.0155012	0.0900715	0.862883	0.880996
Rab23	747.001	-1.83788	0.0699054	1.36754e-152	1.46694e-151
Rab11a	1828.77	0.397045	0.0575355	4.95715e-12	1.04434e-11
Eif2b2	640.377	-0.181534	0.0710737	0.0104008	0.0143484
Dlst	2972.73	0.110063	0.0523956	0.0331995	0.0437034
Pgf	75.7703	-1.06408	0.203176	7.89287e-08	1.43718e-07
Ulk2	5756.87	-2.99258	0.0577416	0	0
Ccl24	10.2219	3.73966	0.390635	1.06652e-22	2.99947e-22
Dgkq	171.394	2.28744	0.0887681	6.63312e-147	6.84713e-146
Grap	21.8406	1.50717	0.210867	4.19865e-13	9.12937e-13
Pou1f1	0.217579	-0.0853843	1.02322	0.639568
Chmp2b	2839.87	-2.12042	0.0571749	5.11856e-302	1.22196e-300
Plod3	459.696	1.3803	0.0988373	1.66161e-44	6.85589e-44
Ap1s1	485.086	0.843261	0.0604011	2.05504e-44	8.46691e-44
Mapk13	29.7761	1.53899	0.23765	3.37747e-11	6.9394e-11
Srpk1	9568.18	-2.59524	0.052185	0	0
Pax3	18.9392	-4.33899	0.663043	3.799e-11	7.78805e-11
Lbr	747.536	-1.14378	0.0735497	2.94501e-55	1.39631e-54
Crabp2	6.03252	-0.269321	0.436422	0.489048	0.536126
Nes	77.5011	3.7234	0.204293	1.57355e-77	9.40033e-77
Bcan	10.3296	4.43086	0.404092	9.99599e-29	3.17921e-28
Hapln2	114.033	-3.61617	0.278151	8.38318e-40	3.21312e-39
Prcc	714.343	0.269213	0.0599146	6.71054e-06	1.12288e-05
Mettl25b	530.778	-0.490158	0.0694356	3.7642e-13	8.19499e-13
Hdgf	7308.77	-1.74206	0.0726657	5.88144e-128	5.34499e-127
Slc25a18	167.534	2.41861	0.0985807	1.47602e-133	1.38492e-132
Thop1	8848.1	-3.71736	0.104867	3.11596e-278	6.60997e-277
Apba3	794.13	-0.904278	0.137398	2.59968e-11	5.35932e-11
Matk	53.6091	-0.417293	0.175905	0.0157242	0.0213546
Pias4	3849.69	-2.77349	0.117776	2.16722e-124	1.91222e-123
Map2k1	251.584	1.56754	0.082813	2.5837e-80	1.58038e-79
Sgta	3256.31	-1.05046	0.0740935	6.84964e-46	2.88841e-45
Nmrk2	0.337333	-0.238944	1.0282	0.65238	0.690854
Tmem242	795.518	-0.256554	0.0704929	0.000166986	0.000260143
Dtx2	1068.59	-1.21308	0.095518	2.60571e-37	9.58262e-37
Zp3	5.60307	-0.407546	0.466336	0.324309	0.371301
Hspb1	569.161	2.27311	0.150094	1.86849e-52	8.57393e-52
Rasa4	73.3772	2.34095	0.169003	3.17854e-44	1.30493e-43
Syt5	106.242	-3.52917	0.241014	1.10865e-49	4.88895e-49
Hnrnpa2b1	9181.02	0.507574	0.0699374	2.99683e-13	6.5449e-13
Fxyd4	0.145039	0.00836197	1.0068	0.970443
Yju2b	1298.74	-3.04715	0.0842127	1.3512e-288	3.02455e-287
Mri1	116.439	1.98926	0.134066	2.42272e-50	1.07858e-49
Prkacb	374.273	1.87521	0.0932515	3.64058e-91	2.45478e-90
Sgsh	485.325	1.3561	0.143023	7.83057e-22	2.15757e-21
Chd5	15518.8	-8.37537	0.139828	0	0
Cstb	243.332	3.02446	0.115045	3.70496e-152	3.96067e-151
Sh2b2	61.4702	0.811623	0.189831	1.58766e-05	2.60915e-05
Pex5	1198.58	1.40246	0.0547237	1.30805e-145	1.3348e-144
Jkamp	152.353	2.19474	0.112054	1.22177e-85	7.86458e-85
Cd44	10.6108	1.84704	0.404448	1.34054e-06	2.31999e-06
Slc1a2	588.397	-7.53937	0.331646	3.07135e-114	2.50015e-113
Eif2ak4	257.731	1.52468	0.0933513	1.90406e-60	9.5959e-60
Wdr1	2586.81	-0.552794	0.0583947	3.86111e-21	1.04559e-20
Slc2a9	9.45932	2.16322	0.301012	2.43697e-13	5.33526e-13
Ccn4	47.246	1.52069	0.161922	2.17869e-21	5.93853e-21
Ndrg1	434.653	2.02576	0.0907421	2.6672e-111	2.1214e-110
X4930550C14Rik	967.442	-5.76963	0.15248	0	0
Man2b1	974.459	2.26293	0.0729643	2.59331e-211	3.9793e-210
Klf5	502.499	-3.53829	0.152959	3.34923e-119	2.83654e-118
Wdr83	289.712	0.111722	0.0816672	0.170014	0.204762
Prdx2	1288.74	2.85999	0.0789419	2.85698e-286	6.32261e-285
Polr2a	6784.76	-0.454477	0.0700035	7.62924e-11	1.55017e-10
Shbg	209.901	3.59422	0.108147	1.64164e-241	2.91426e-240
Senp3	1475.33	0.281058	0.0463413	1.34896e-09	2.62512e-09
Corin	793.67	0.368404	0.102276	0.00028094	0.000432129
Plekha8	1443.55	-0.88274	0.0600285	3.3732e-49	1.47979e-48
G6pc2	3.21227	-2.07796	0.969478	0.00697112	0.00976801
Spc25	414.524	-2.65753	0.163377	4.69112e-60	2.35204e-59
Dnah2	4409.21	-2.47127	0.110611	4.17151e-111	3.31112e-110
Ripk4	100.486	1.65882	0.113392	3.50609e-49	1.53744e-48
Ufd1	2293.55	-0.81559	0.0711707	2.51375e-30	8.24086e-30
Zfp287	117.034	-1.33518	0.135992	2.72085e-23	7.76256e-23
Prlr	759.499	2.7463	0.130342	2.92626e-100	2.13145e-99
Letm1	1164.72	-0.0485257	0.0611857	0.425345	0.473623
Ubqln1	3916.69	-0.500284	0.0401842	1.19677e-35	4.28804e-35
Fgfr4	135.198	3.14406	0.160683	1.07594e-85	6.9287e-85
Cadm3	4.78982	1.95776	0.512442	2.88179e-05	4.67245e-05
Fcer1a	0.112038	0.101501	1.01806	0.936826
Txn2	1507.24	-0.487429	0.0627028	7.87801e-15	1.80775e-14
Casp14	0.178167	0.0412182	0.994589	0.903015
Slc1a6	11.2294	1.73981	0.298214	1.67791e-09	3.25411e-09
Slc1a3	135.688	1.31543	0.0899312	9.41379e-49	4.10265e-48
Crbn	2102.9	-2.07265	0.0610019	1.37864e-253	2.59803e-252
Il5ra	14.7465	-4.68422	0.838368	1.73783e-08	3.2506e-08
Msh6	1054.08	-0.79363	0.0756467	4.37259e-26	1.3219e-25
Fbxo11	815.856	0.796142	0.0861799	1.4885e-20	3.97638e-20
Mlxipl	487.496	3.17411	0.0947784	2.35359e-246	4.27783e-245
Tbl2	2644.66	-2.02037	0.0480283	0	0
Bud23	451.506	0.417469	0.0689544	1.34684e-09	2.62115e-09
Nid1	738.212	0.908769	0.104126	1.50778e-18	3.83373e-18
Mcm5	605.928	-0.886193	0.0829914	5.67681e-27	1.74593e-26
Hmox1	286.94	2.09757	0.0954366	1.88545e-107	1.45479e-106
Mprip	19304.6	-2.37778	0.0506437	0	0
Cic	2706.92	0.904311	0.0838631	2.5871e-27	8.01039e-27
Pafah1b3	270.892	0.52128	0.0896013	5.2524e-09	9.99826e-09
Il27ra	3.00988	2.88955	0.599938	2.17238e-07	3.88493e-07
Prkaca	2815.9	-0.0171282	0.0455585	0.706957	0.740936
Asf1b	959.025	-3.54367	0.0907574	0	0
Myl10	882.381	-12.3159	1.32517	9.25901e-33	3.16499e-32
Ddx39a	2272.75	-2.01553	0.0861397	6.10707e-121	5.24043e-120
Dnajb1	8621.78	-3.36821	0.0557338	0	0
Msh4	461.606	-6.00603	0.227701	4.50691e-154	4.86965e-153
Usp40	514.634	0.213041	0.0909844	0.0178318	0.0241056
Evx1	1.58199	-3.24214	2.26218	0.00469654	0.00667551
Kbtbd4	847.823	-0.677865	0.0651895	2.28146e-25	6.803e-25
Celf1	1296.15	0.840311	0.065598	7.29045e-38	2.70756e-37
Ndufs3	1755.88	0.13889	0.0467157	0.00335458	0.00481964
Por	721.389	2.03209	0.094354	7.39208e-104	5.54468e-103
Igf1r	558.647	2.53178	0.0777857	5.75079e-234	9.88845e-233
Insr	480.721	0.0519653	0.107763	0.628519	0.668488
Fcer2a	16.615	-1.33332	0.365972	0.000128257	0.000201071
Cyp2a5	0.754334	-0.719153	1.22033	0.200444	0.238668
Atp4a	46.9875	1.54125	0.154087	5.42026e-24	1.57109e-23
Trim28	12339.9	-1.69813	0.0432535	0	0
Ube2m	3455.88	-1.39201	0.0755554	5.19976e-76	3.05893e-75
Adcy9	157.556	2.62945	0.236108	7.00765e-30	2.27796e-29
Mef2c	138.721	2.33022	0.119806	4.30793e-85	2.75824e-84
Ctr9	2916.29	-0.154423	0.0523895	0.00303444	0.00437176
Eif4g2	17761.1	-0.56742	0.0615599	2.28669e-20	6.07696e-20
Irag1	101.97	2.31383	0.141051	1.78385e-61	9.11064e-61
Pcyt1a	3111.92	-0.102649	0.04493	0.023577	0.0315174
Zfp592	1697.4	-1.65963	0.0698762	2.23663e-125	1.99204e-124
Psmd4	3333.01	0.0795257	0.05344	0.135839	0.166133
Tmod4	59.2935	-2.32566	0.264439	1.14805e-19	3.00016e-19
Insrr	1.37353	1.80394	0.915471	0.0142102	0.0193801
Cabp5	0.393264	-0.125015	1.00318	0.768565	0.796999
Snx6	503.033	1.17611	0.076679	3.46343e-53	1.60435e-52
Mthfd2	817.988	1.18862	0.046796	4.13985e-142	4.13006e-141
Kit	872.786	2.79746	0.136279	1.93791e-95	1.35741e-94
Tomm40l	196.587	1.73437	0.0912856	4.57394e-81	2.82041e-80
Nr1i3	1.48468	3.67503	0.920968	7.07253e-06	1.18233e-05
Apoa2	16.8887	0.320732	0.291591	0.270975	0.315068
Pan2	1250.22	-0.804638	0.0646275	1.17515e-35	4.21157e-35
Cs	2077.88	0.688472	0.0405791	1.57533e-64	8.31215e-64
Ampd3	92.3992	2.15939	0.196699	1.23413e-28	3.91795e-28
Bcas2	2127.91	-1.83923	0.0586395	1.56698e-216	2.48252e-215
Sh2d1a	7.04077	-4.43892	1.01421	4.0377e-06	6.8333e-06
Ctcf	807.555	0.141447	0.065755	0.0307502	0.0406247
Pard6a	766.511	-2.91949	0.107724	5.16478e-162	5.85605e-161
Agrp	0.435399	0.544386	0.984844	0.328865	0.375966
Pvalb	1.13666	-1.87054	1.42087	0.0233388	0.0312137
Tfap4	53.3274	1.49081	0.139176	2.46823e-27	7.64385e-27
Ranbp1	1406.57	-0.86631	0.0880246	3.71673e-23	1.05652e-22
Cd247	118.381	-3.49564	0.213925	3.1813e-60	1.59915e-59
Rfx5	503.615	-0.421041	0.0670605	3.11871e-10	6.20444e-10
Psmb4	1962.72	0.540166	0.0599398	2.23353e-19	5.80042e-19
Mmp8	0.285711	-0.201372	1.02586	0.67822
Slc30a4	2680.29	-1.18278	0.0576401	3.21952e-100	2.34397e-99
Sqor	7826.46	-4.01399	0.0669347	0	0
Bloc1s6	490.968	0.237834	0.189607	0.202705	0.241167
Metap1	1038.27	-0.00837613	0.0526653	0.873735	0.890707
Gpr108	1181.98	-0.0686291	0.0629124	0.275584	0.319855
Tnfsf14	0.72287	1.29317	1.19731	0.043617	0.0567116
Gata6	279.288	1.24216	0.0945672	9.43821e-40	3.61262e-39
Rsl1d1	1006.7	0.259204	0.0674926	8.46036e-05	0.000133954
Cnga2	3.49803	4.91857	0.649337	9.9233e-15	2.27007e-14
Apc	495.144	1.59408	0.0855273	4.68105e-78	2.80504e-77
Reep5	575.472	2.58668	0.0713369	1.60747e-287	3.58022e-286
Ergic3	3660.63	0.00801567	0.0630312	0.898787	0.91273
Uqcc1	1081.96	-0.99704	0.0591596	7.10925e-64	3.73036e-63
Spo11	1399.77	-7.57408	0.226894	1.40672e-243	2.52596e-242
Ncoa2	2595.97	0.430485	0.0800127	6.59053e-08	1.20356e-07
Prl4a1	0.298375	-0.238955	1.04894	0.426656
Trh	49.7243	-5.29232	0.607368	2.64307e-18	6.68333e-18
Nr2c2	1952.66	-1.58621	0.0691789	1.35388e-116	1.12317e-115
Nr2c1	906.479	-1.94345	0.0826165	1.40654e-122	1.22138e-121
Smpd4	3774.88	-2.00463	0.0553104	1.42744e-286	3.16346e-285
Pex1	212.468	0.208497	0.0844052	0.0115731	0.015903
Otx1	5.70692	-0.738007	0.489316	0.0855734	0.107511
Kctd20	1127.7	0.19204	0.0572636	0.000830809	0.001242
Itgae	1141.65	-6.56737	0.176767	8.70596e-301	2.06418e-299
Ctns	320.864	-0.17989	0.0981767	0.0665088	0.0846397
P2rx5	21.9954	-2.62552	0.379785	1.1017e-12	2.36227e-12
Shpk	94.5715	1.36607	0.115334	8.90389e-33	3.04527e-32
Trpv1	95.8933	-5.75377	0.489506	4.26272e-32	1.4415e-31
Ephb3	62.4635	-0.850128	0.200829	1.36795e-05	2.25472e-05
Tuft1	646.349	-0.724326	0.0879526	1.14625e-16	2.76712e-16
Rcn1	274.412	3.1897	0.150923	5.12714e-98	3.67455e-97
Dnase1	1.44695	-1.4521	1.30717	0.0483119	0.0625044
Trap1	2953.09	-0.077709	0.037056	0.0359614	0.0471779
Naa60	1471.36	-0.621055	0.0714607	4.12031e-18	1.037e-17
X1700037C18Rik	1849.91	-5.31992	0.145875	2.39789e-294	5.53412e-293
Ankrd13d	62.0744	0.208049	0.165415	0.201531	0.239861
Tyrp1	0.0383277	0.0955542	1.02096	0.882228
Tpr	2467.77	-0.347772	0.0856585	4.28017e-05	6.87903e-05
Pdc	0.094824	-0.0147336	1.01819	0.909469
Odr4	360.096	1.27417	0.0822844	8.9623e-55	4.22107e-54
Prg4	24.9361	0.809187	0.400261	0.0280019	0.0371401
Dhx34	1182.72	-1.88546	0.104582	1.02444e-73	5.89446e-73
Kptn	254.235	-0.0982446	0.110671	0.371716	0.419821
Napa	2864.77	-0.467225	0.05861	1.69479e-15	3.96536e-15
Sra1	909.077	0.416155	0.0595665	2.7442e-12	5.82176e-12
Calcoco2	5.42301	0.902262	0.500775	0.0396575	0.0517811
Atp5mc1	1370.33	0.875921	0.0879571	3.02116e-23	8.61383e-23
Snf8	972.15	0.372165	0.0757244	7.81272e-07	1.36474e-06
Tbcb	1243.43	0.0715856	0.065801	0.275055	0.319325
Inpp5k	3166.3	-2.10617	0.0556205	0	0
Crkl	515.957	0.160666	0.0734712	0.0287956	0.0381539
Upk3bl	306.31	-13.0197	3.27207	2.3419e-27	7.25767e-27
Eps8l1	18.4127	0.953337	0.293363	0.00077961	0.0011677
Clint1	1723.17	0.428862	0.0467107	3.74958e-20	9.91316e-20
Prss16	2.98122	-2.51276	1.09526	0.00432212	0.00616183
Cdkal1	1504.64	-3.19376	0.0679657	0	0
Rhox6	0.673668	0.180512	0.841509	0.725314	0.75786
Cdcp3	22.9244	-2.60482	0.368762	2.39312e-13	5.24147e-13
Htra1	446.487	3.06623	0.130677	1.4632e-123	1.28271e-122
Zbtb17	717.668	-0.681466	0.0931295	1.46557e-13	3.23192e-13
Clcnkb	7.01937	-1.11331	0.51846	0.0143055	0.0195033
Fam131c	119.046	-3.13239	0.241203	1.8316e-39	6.9748e-39
Fblim1	125.105	1.44741	0.113085	4.29182e-38	1.59886e-37
Hspb7	843.607	-2.88811	0.0981453	9.23172e-191	1.25608e-189
Epor	27.3501	0.0381102	0.189229	0.838196	0.858653
Ccdc159	1513.24	-2.9568	0.103544	1.23302e-179	1.56323e-178
Mob1b	545.612	0.241568	0.0841561	0.00403469	0.00576547
Atp6v1b1	224.873	-6.55802	0.401199	4.12238e-60	2.06888e-59
Vax1	7.57191	0.179458	0.408141	0.629001	0.668932
Atp6v1b2	1182.08	0.864101	0.0506109	2.3549e-65	1.25399e-64
Eps15l1	437.205	1.34898	0.0741479	9.75078e-74	5.61249e-73
Tep1	580.041	-0.109221	0.138193	0.42437	0.472724
Ttc5	413.332	0.770074	0.0680936	9.89261e-30	3.20609e-29
Osgep	518.897	-0.0238867	0.0748747	0.749107	0.779435
Aamp	9973.22	-1.58752	0.0643145	1.23146e-134	1.16596e-133
Tmbim1	189.297	3.20409	0.100324	2.35503e-225	3.88269e-224
Arpc2	3455.64	-0.26903	0.0475736	1.58021e-08	2.95877e-08
Kmt2b	2878.48	0.471608	0.0835469	1.51482e-08	2.83856e-08
Zbtb32	1536.98	-5.46446	0.126912	0	0
Etv2	79.2479	-6.68206	0.722746	6.30868e-20	1.65974e-19
Upk1a	7.55659	2.03771	0.382707	2.98376e-08	5.52615e-08
Tmem147	897.873	0.831539	0.0746614	1.24049e-28	3.93775e-28
Rps9	3054.89	0.573345	0.0596905	8.37369e-22	2.30417e-21
Tfpt	384.472	-0.604863	0.113094	5.67378e-08	1.03839e-07
Susd2	133.32	1.83259	0.114773	8.86641e-58	4.3253e-57
Ggt5	57.9087	3.00405	0.134587	6.26982e-111	4.96907e-110
Ggt1	38.0949	1.04581	0.188401	1.46188e-08	2.741e-08
Crip2	2040.08	-0.809234	0.110127	1.31612e-13	2.90541e-13
Crip1	80.029	1.70225	0.182081	5.12255e-21	1.38287e-20
Cbfa2t3	62.9003	2.51438	0.14647	2.46931e-66	1.32668e-65
Fbln1	262.956	1.08931	0.0970172	2.1536e-29	6.93211e-29
Pgrmc1	3463.76	2.88789	0.074746	0	0
Gcat	90.2243	2.34525	0.156341	8.14867e-51	3.65275e-50
Tek	71.6495	1.10761	0.116156	7.93167e-22	2.18485e-21
Mpl	0.21632	0.0540639	0.991896	0.876526
Elovl1	169.756	2.31599	0.119947	6.29333e-83	3.9461e-82
Med8	821.6	0.0464359	0.0555538	0.402436	0.450848
Hyi	55.3622	2.98011	0.154522	9.92208e-84	6.27434e-83
Cdc20	3224.54	-4.64011	0.0997205	0	0
Adamts4	15.9895	0.192265	0.342271	0.553588	0.598019
Nectin4	256.637	-2.3311	0.215344	5.9537e-28	1.86395e-27
Pfdn2	432.77	1.13685	0.127018	1.03868e-19	2.71685e-19
Rnf114	1615.18	-0.621998	0.0531063	1.04452e-31	3.50372e-31
Steep1	167.415	1.86487	0.0869342	8.51694e-103	6.32762e-102
Neurl1a	1162.52	-2.21345	0.208028	2.0233e-27	6.28026e-27
Srm	170.069	1.19796	0.111283	4.7312e-27	1.45797e-26
Epha2	55.3623	3.37843	0.196514	3.08847e-67	1.67577e-66
Rbm14	1469.28	-1.29009	0.0661695	5.7983e-85	3.70716e-84
Actn3	337.639	0.311904	0.102466	0.00220614	0.00321041
A530013C23Rik	1.34082	0.0941131	0.654555	0.85547	0.874199
Zdhhc24	199.136	1.94013	0.0830029	2.87439e-121	2.47329e-120
Bbs1	903.575	-2.07577	0.0732973	1.23956e-176	1.54394e-175
Slc34a3	3.97335	-1.76093	0.729728	0.00474367	0.00673942
Ndor1	543.046	0.657578	0.0710758	2.21783e-20	5.89747e-20
Nsmf	903.75	-0.379982	0.0999637	0.000137244	0.000214719
Pdk1	463.619	2.29974	0.070335	1.18229e-235	2.04759e-234
Ptbp1	3506.82	0.455718	0.0535847	1.7862e-17	4.41474e-17
Mvd	151.12	2.17464	0.117433	5.22634e-77	3.10675e-76
Cyba	59.5613	2.60957	0.153417	8.85921e-66	4.73938e-65
Itih3	37.1017	1.86548	0.214358	2.08724e-18	5.28769e-18
Stimate	208.017	1.25779	0.100034	1.02877e-36	3.75329e-36
Sfmbt1	3686.27	-3.23363	0.053257	0	0
Ihh	10.3533	-1.16605	0.421155	0.00241429	0.00350172
Prkag3	15.9288	3.03162	0.285655	4.05754e-27	1.25174e-26
Cryba2	15.2237	-5.16769	0.973185	4.49397e-08	8.25853e-08
Atp7b	237.451	-3.95614	0.182111	2.72439e-106	2.07999e-105
Defb2	1.23788	0.107679	1.02273	0.531218	0.576486
Slc4a1	1.25342	-0.728828	0.955164	0.205801	0.244515
Rundc3a	985.852	-6.92644	0.26927	2.31772e-148	2.41888e-147
Slc4a3	531.059	3.58864	0.10648	3.05846e-250	5.66114e-249
Cdt1	83.8744	0.731666	0.170701	1.28098e-05	2.11461e-05
Runx1t1	364.848	-2.47334	0.163654	1.09588e-52	5.04125e-52
Snai3	42.0258	-1.06334	0.227592	2.0172e-06	3.46322e-06
Aprt	2124.96	-3.88491	0.0936936	0	0
Gtf2h1	3544.05	-1.59087	0.0516688	3.09901e-208	4.66811e-207
Hfe	309.327	2.30061	0.0916329	2.66422e-140	2.62439e-139
Abhd1	32.2703	3.34473	0.397961	9.33743e-18	2.32494e-17
Slc5a6	109.033	2.21746	0.0943297	5.0651e-123	4.41672e-122
Tcf23	71.8726	2.57895	0.131087	9.69144e-88	6.347e-87
Nphs1	2.49726	3.02236	0.714344	3.88611e-06	6.58354e-06
Aplp1	453.915	2.673	0.105297	1.13018e-141	1.12285e-140
Qrich1	5576.07	-1.86447	0.105293	9.09448e-72	5.14558e-71
P4htm	91.9752	-1.00979	0.180453	1.26992e-08	2.38768e-08
Usp19	5964.32	0.741249	0.0457093	1.98232e-59	9.86609e-59
Pola1	48.6806	1.6674	0.156737	5.44889e-27	1.67715e-26
Cdc42	2040	1.79541	0.0749916	4.40721e-127	3.97859e-126
Pknox1	1513.47	-2.13014	0.0550323	0	0
D130043K22Rik	93.4087	-3.08981	0.225135	2.36423e-43	9.58774e-43
Gmnn	486.804	-1.7003	0.0921331	1.87045e-76	1.10619e-75
Acot13	116.277	2.67385	0.103898	1.26036e-146	1.2993e-145
Zfp184	399.66	-2.41327	0.0951495	4.56319e-143	4.58168e-142
Cyp27b1	8.58327	-0.367342	0.430821	0.348837	0.396721
Cdk4	725.686	1.76712	0.0639421	4.7723e-168	5.62127e-167
B4galnt1	917.413	1.88473	0.069797	1.33092e-160	1.50034e-159
Mettl1	177.545	0.103919	0.0970016	0.282886	0.327734
Tspan31	299.699	2.49138	0.088859	2.95476e-173	3.5985e-172
Kif5b	771.045	1.42928	0.175167	6.45417e-17	1.56949e-16
Saal1	447.653	-1.25748	0.0675486	1.10549e-79	6.72118e-79
Tph2	11.8941	-2.51292	0.557181	1.49925e-06	2.58865e-06
Krt23	20.3508	-1.94	0.356293	1.45965e-08	2.73698e-08
Cnp	193.878	3.01649	0.0864821	1.20007e-267	2.44126e-266
Odad4	5324.05	-6.85844	0.111888	0	0
Sulf2	919.989	2.714	0.0748366	1.01968e-289	2.29729e-288
Sod2	2063.36	0.0209932	0.0692042	0.761368	0.790533
Tmco6	112.212	1.51873	0.109978	1.11121e-43	4.52511e-43
Stambp	1473.42	-1.06156	0.0713724	2.25563e-50	1.00491e-49
Ezh1	929.749	1.1528	0.045325	3.93196e-143	3.95043e-142
Hap1	1543.39	-3.61227	0.100862	1.27071e-282	2.74977e-281
P3h4	182.074	2.63863	0.11198	5.83847e-120	4.97441e-119
Ctnnb1	3468.74	1.40196	0.0481781	4.90642e-186	6.51117e-185
Eif1b	2658.27	-2.10676	0.0666224	4.66798e-219	7.4865e-218
Klk4	0.574168	-0.38581	1.05171	0.477505	0.524958
Chrd	92.5319	3.49482	0.173861	1.17979e-91	7.99654e-91
Psmd2	12623.2	-1.2834	0.0358498	3.33648e-281	7.19013e-280
Syngr3	3.83583	-0.393523	0.5358	0.378256	0.426248
Vars	14606.1	-3.06341	0.0831542	1.79406e-298	4.2058e-297
Vwa7	26.2062	0.919211	0.185501	7.96608e-07	1.39082e-06
Hspa1l	20826.7	-11.515	0.234178	0	0
Slc44a4	11.5828	1.58563	0.496996	0.000480359	0.000728955
Msh5	389.504	-2.39695	0.105443	8.94983e-115	7.32165e-114
Abhd16a	1866.31	-0.956182	0.075075	1.8695e-37	6.89302e-37
Neu1	154.156	2.45667	0.134422	3.89813e-75	2.27053e-74
Ddah2	167.957	2.92537	0.118587	1.7687e-135	1.6828e-134
Clic1	643.872	2.69133	0.0934966	6.18886e-182	8.00221e-181
Lsm2	2176.3	-3.78671	0.0718232	0	0
Pole	1204.48	-1.76343	0.0972591	3.08048e-74	1.78099e-73
Atp1a2	1319.74	0.688299	0.123827	1.69546e-08	3.1721e-08
Atp1a4	17941.5	-9.43039	0.129834	0	0
Casq1	141.726	-2.76812	0.165112	8.3327e-64	4.36792e-63
Stx1a	189.717	3.54639	0.116426	7.97726e-204	1.17278e-202
Ceacam9	0.15229	-0.0551857	1.01628	0.88539
Zfp775	86.7256	0.919771	0.133649	3.65623e-12	7.73191e-12
Scube2	565.547	-0.603966	0.104909	8.26019e-09	1.56323e-08
Mrpl49	319.071	1.173	0.063567	3.0032e-76	1.7724e-75
Dennd2c	93.5056	-0.107248	0.126315	0.391651	0.440028
Mark3	1271.5	0.339576	0.0533348	1.71943e-10	3.45235e-10
Gatad1	2856.62	-1.35933	0.0523321	1.03911e-149	1.09471e-148
Pcdha10	5.72827	-0.750894	0.791466	0.162138	0.195919
M6pr	1175.28	1.36892	0.0469526	3.73132e-187	4.98777e-186
Lrrc8a	415.879	0.823394	0.0627704	1.41467e-39	5.39699e-39
Mc5r	3.08094	-0.314447	0.575524	0.48116	0.528443
Ppp2r1a	1077.24	2.08535	0.053396	0	0
Fance	106.366	2.01919	0.128576	2.05628e-56	9.88294e-56
Tinf2	1128.48	-1.76106	0.0585185	9.39238e-199	1.3386e-197
Tssk4	2334.54	-7.56574	0.177559	0	0
Hapln4	7.87482	-1.17396	0.482216	0.00674864	0.00946731
Dus3l	657.998	0.565866	0.0910438	4.1577e-10	8.2347e-10
Gtpbp3	144.21	1.88593	0.146439	5.80999e-38	2.16082e-37
Tgfbr1	934.053	-0.626824	0.0798434	3.60773e-15	8.36278e-15
Homer1	359.858	0.0622855	0.0840272	0.456496	0.504318
Rad51c	722.701	-3.57805	0.0873511	0	0
Gabrb2	2.17048	-1.75968	1.10429	0.0261268	0.0347756
Cav1	260.245	2.48968	0.122401	5.49466e-92	3.73479e-91
Arpp19	952.005	0.627747	0.0499794	3.50701e-36	1.26704e-35
Bcl2l1	2618.26	-1.21759	0.0451912	3.18754e-160	3.58295e-159
Khsrp	2242.64	-0.24438	0.0791211	0.00189742	0.00277525
Dio2	108.614	-2.53143	0.176808	3.51828e-47	1.50599e-46
Ccdc124	1187.91	-1.50706	0.191468	4.47007e-16	1.06187e-15
Cct4	9478.44	-2.42139	0.0579819	0	0
Trappc2b	472.676	-0.998394	0.0743381	2.96869e-41	1.16663e-40
Cpt1c	2338.07	-3.63727	0.0822434	0	0
Twist2	4.73537	1.64868	0.568976	0.00120728	0.00178963
Zfp655	371.436	1.09277	0.0823259	4.75323e-41	1.86089e-40
Rhoa	1805.49	1.34511	0.0493555	4.31709e-164	4.93973e-163
Zmiz1	552.096	1.31049	0.0977786	4.06191e-41	1.59203e-40
Ankrd26	88.7624	0.545706	0.146049	0.000147596	0.0002305
Aldh16a1	283.53	1.20501	0.115815	7.72357e-26	2.32504e-25
Hnrnpa0	1717.95	0.0802625	0.203935	0.684368	0.720453
Prrg2	209.478	1.03414	0.116452	3.38989e-19	8.76118e-19
Hnrnph1	6010.08	-0.296528	0.0575205	2.50231e-07	4.46268e-07
Ift43	1966.44	-2.1973	0.0582325	0	0
Id3	88.0945	3.28078	0.174445	6.04622e-80	3.68605e-79
Tcap	2.16119	3.33284	0.688962	1.3134e-07	2.36818e-07
Arid1a	3330.68	0.155827	0.0810086	0.0532639	0.0685694
Crlf1	469.142	-4.60554	0.205149	3.87686e-113	3.12975e-112
Ctsd	2336.47	2.7742	0.0711934	0	0
Rplp1	4274.63	0.684203	0.0931348	1.8935e-13	4.15944e-13
Cabs1	13845.8	-16.2011	1.34068	4.66508e-56	2.23218e-55
Hmgcll1	38.7298	-4.53531	0.494904	2.42889e-20	6.45155e-20
Ttc9b	12.0326	-5.69768	1.2924	2.87408e-08	5.32776e-08
Phox2a	2.50555	-0.293086	0.679379	0.574689	0.617843
Abhd8	4442.15	-2.86606	0.164269	7.40549e-70	4.11905e-69
Ift22	2255.79	-3.24217	0.0840753	0	0
Fzd3	221.246	1.06549	0.0894357	6.77485e-33	2.32219e-32
X1700008O03Rik	646.275	-6.63931	0.263005	1.2569e-140	1.24123e-139
Mid1ip1	499.201	2.94682	0.104983	4.76048e-176	5.90352e-175
Ap2s1	1483.52	-0.679965	0.110194	5.54529e-10	1.09372e-09
Fgfrl1	543.187	0.904675	0.0790699	1.41334e-30	4.65144e-30
Brme1	1701.08	-4.85554	0.118444	0	0
Fhl2	234.499	1.84179	0.119265	2.23338e-54	1.04808e-53
Emc10	1191.97	0.481806	0.12521	0.000106019	0.00016709
Clstn3	204.392	-0.331152	0.121957	0.00613309	0.00863327
Fbxw9	1297.25	-0.849614	0.0816989	1.98463e-25	5.92637e-25
Spib	3.96052	1.84872	0.606178	0.000544825	0.000824459
Fnbp4	1666.49	-0.368368	0.053127	3.85427e-12	8.14539e-12
Cers4	73.882	2.47753	0.145608	2.40616e-65	1.28063e-64
Scrn3	145.39	1.43956	0.101165	2.49884e-46	1.06075e-45
Phax	277.108	1.52836	0.0703059	3.31527e-105	2.50964e-104
Tle1	495.13	1.41465	0.0760287	2.97789e-78	1.78856e-77
X1700109H08Rik	872.06	-6.65637	0.211407	1.58695e-215	2.49894e-214
Relt	61.9758	-0.724387	0.202623	0.000257369	0.000396791
Snrpb2	766.932	-0.773888	0.0759792	4.2735e-25	1.26764e-24
Ubc	30609.5	-0.801439	0.0692762	4.18711e-31	1.39181e-30
Prpf31	780.243	-0.171994	0.0722027	0.0167128	0.0226498
Sertad1	258.006	0.979032	0.101516	2.33563e-22	6.5124e-22
Carhsp1	2987.72	0.900232	0.0676438	2.64282e-40	1.02135e-39
Elk3	72.7437	1.2376	0.120964	2.13304e-24	6.23947e-24
Herpud2	3440.25	-2.25197	0.062605	1.25892e-282	2.72614e-281
Rdh13	101.463	2.70934	0.112928	1.47522e-127	1.33638e-126
Adam21	898.368	-7.31264	0.256497	3.91243e-178	4.91233e-177
Nutf2	407.234	0.610584	0.0953749	1.48509e-10	2.98914e-10
Fut1	1.92555	0.750285	0.659793	0.146794	0.178608
Arpc5	752.87	2.1835	0.0712534	1.17872e-207	1.77041e-206
Rnf151	7113.18	-12.2399	0.486083	1.99317e-138	1.93588e-137
Elavl2	105.798	-1.80252	0.167421	8.97196e-28	2.7985e-27
Pou2f2	758.686	-3.33637	0.151565	8.05417e-110	6.32862e-109
Mgst1	918.64	3.21598	0.0964825	7.81291e-243	1.39489e-241
Nfib	185.38	2.27463	0.152728	1.42069e-51	6.43586e-51
Htr3b	5.64171	-1.24283	0.533546	0.00911766	0.0126441
Rab25	2.22162	1.71104	0.941622	0.0128402	0.0175793
Ubqln4	1285.07	-0.35776	0.0801342	6.26994e-06	1.0512e-05
Rbfox1	3.40478	1.70878	0.567123	0.000702983	0.00105611
Rps18	3189.91	-0.00559625	0.191579	0.976109	0.979655
Rpl10	1169.77	2.85642	0.102626	5.27201e-170	6.28096e-169
Rps15a	2957.46	-0.270769	0.0955702	0.0045299	0.00644745
Ncaph2	1143.88	0.958967	0.0599317	5.62291e-58	2.75335e-57
Hipk1	6917.46	-2.15348	0.0597814	2.83971e-284	6.19657e-283
Gprc5b	1427.71	2.02327	0.0474749	0	0
Man1a2	2433.46	-0.724378	0.0943038	1.11441e-14	2.54486e-14
Ceacam5	0.396417	-0.266202	1.04849	0.373609	0.421761
Tppp2	3784.9	-12.2895	0.637105	1.36409e-80	8.37334e-80
Acyp1	3257.5	-4.68706	0.0863008	0	0
Cldn13	93.0829	-8.73383	1.28567	8.25175e-18	2.05888e-17
Cd163	37.1653	2.17748	0.236616	1.16108e-20	3.11317e-20
Hdac5	1085.96	0.63363	0.0924925	5.41859e-12	1.14032e-11
Rala	697.753	0.405555	0.0701714	6.49587e-09	1.23315e-08
Clec3a	0.592816	-0.641493	1.18751	0.26179	0.305298
Vdac3	7445.92	-0.776339	0.0682278	5.83308e-30	1.89871e-29
Slc1a7	41.78	-4.09705	0.480501	4.01198e-18	1.01014e-17
Vps72	788.001	0.0420733	0.0885166	0.631709	0.67156
Gabpa	648.732	-0.186618	0.0665121	0.00493366	0.00700107
Bmp7	76.3413	0.174303	0.169337	0.304964	0.351097
Dynll1	6857.75	-2.01698	0.0607962	4.42396e-240	7.80026e-239
Pdcl	215.566	1.60903	0.0961175	2.41025e-63	1.25647e-62
Tmem184b	212.615	1.88063	0.0759517	6.29917e-136	6.01338e-135
Gm5965	0.178701	-0.0943759	1.0219	0.792422
Rsph14	396.755	-10.072	0.966752	1.03062e-25	3.09444e-25
Nf2	4254.96	-0.359901	0.043499	1.14709e-16	2.76895e-16
Cabp7	1.70251	0.8989	0.714363	0.101862	0.126778
Zmat5	250.591	0.12656	0.104492	0.207205	0.245968
Ewsr1	8969.78	-1.0705	0.0798245	8.30229e-42	3.29245e-41
Ap1b1	1757.68	0.399723	0.0488457	2.6875e-16	6.4213e-16
Derl3	593.363	1.44287	0.0942405	1.78023e-52	8.1701e-52
Gstt4	5275.39	-12.7406	0.636739	1.07709e-86	6.98218e-86
Tbx1	166.028	-2.54208	0.248889	2.6987e-25	8.03562e-25
Gnat2	12.7739	1.00703	0.293815	0.000357181	0.000546251
Bcl2l13	1065.04	-0.228447	0.0491732	3.2748e-06	5.57208e-06
X2610028H24Rik	10.5575	-1.13796	0.413204	0.00293561	0.00423308
Spatc1l	2879.74	-13.1216	0.977791	7.35554e-42	2.9207e-41
Dqx1	29.2877	0.439021	0.183682	0.0151675	0.0206299
Ccl8	31.627	2.79517	0.400173	6.65621e-13	1.43829e-12
Lnpk	1779.86	-3.15854	0.103198	1.63689e-205	2.42359e-204
Prr29	2.12041	-2.41698	1.32966	0.00579739	0.00817472
Mymk	0.137215	0.0684768	1.01128	0.938858
Fam163b	13.7894	0.0725562	0.303173	0.826626	0.848388
Trpm5	38.1686	-6.00386	0.824179	9.1664e-13	1.97196e-12
Ascl2	12.824	0.55224	0.367441	0.106456	0.132157
Rarres2	166.447	2.67198	0.232811	4.04505e-31	1.34545e-30
Pttg1ip	3723.38	1.04343	0.0397854	3.0406e-151	3.23165e-150
Trpm2	6.0668	2.04973	0.470973	3.70448e-06	6.28264e-06
Ube2g2	1607.76	-0.229936	0.068285	0.000633878	0.000955606
Mpo	57.4202	-10.7476	3.02484	1.23973e-18	3.15938e-18
Lpo	111.968	-1.23103	1.81348	0.0331266	0.0436166
Met	17.8041	-0.0160166	0.256863	0.942077	0.950137
Slc16a12	15.4579	0.195553	0.363128	0.56321	0.607027
Syn2	190.586	-2.0199	0.218215	2.26903e-21	6.18208e-21
Elk1	77.8144	2.24855	0.119109	3.88721e-80	2.37399e-79
Nav1	158.065	2.03465	0.129643	3.98747e-56	1.90941e-55
Tnpo1	3419.03	-1.23803	0.0559371	5.87767e-109	4.59529e-108
Myod1	0.113491	-0.0266308	1.01902	0.895656
Otog	21.043	-8.43855	2.7493	4.19823e-12	8.86369e-12
Rnmt	471.478	0.197358	0.0727441	0.006115	0.00860858
Kcnq1	36.2602	-1.23031	0.26625	1.40135e-06	2.42255e-06
Srp14	2848.6	-1.41606	0.102069	4.27961e-44	1.75282e-43
X6330409D20Rik	1.12964	-0.529894	0.832306	0.333704	0.38101
Cdk9	1204.28	0.894145	0.0521816	6.86668e-66	3.67849e-65
Tor2a	277.76	1.59868	0.08131	3.09764e-86	2.00014e-85
Fpgs	561.181	-0.815431	0.0894418	8.32975e-20	2.1841e-19
Mrtfb	1053.72	0.164203	0.0842124	0.0503636	0.065026
Cbx5	1516.64	-0.0492991	0.0595021	0.40746	0.45592
Odam	4.98852	0.319275	1.07975	0.0933459	0.116728
Apobec3	227.549	2.89718	0.178483	3.82244e-60	1.91897e-59
St6galnac1	0.303846	0.165068	0.965246	0.741568	0.772466
Taf7l	892.035	-1.78376	0.0851006	3.51773e-98	2.52633e-97
Sardh	295.669	3.44627	0.275505	5.25364e-37	1.92457e-36
Vav2	983.88	-0.536553	0.0915881	4.30048e-09	8.20925e-09
Tex15	1702.62	-3.38913	0.0982302	8.39001e-263	1.65814e-261
Ppp2cb	2305.83	-1.56245	0.0523263	8.90136e-196	1.24867e-194
G0s2	39.4704	3.1711	0.227243	1.31858e-45	5.54532e-45
Dmap1	1348.55	-1.98446	0.0724388	6.12512e-167	7.15804e-166
Pla2g12b	1.61352	1.084	0.720275	0.0526543	0.0678433
Mcu	525.823	-0.931728	0.0806646	4.56434e-31	1.51591e-30
Oit3	78.6747	-0.143025	0.146474	0.322103	0.368979
Tex11	282.321	-1.7448	0.127044	8.48511e-44	3.46303e-43
Bcr	837.811	0.646343	0.0802071	5.87617e-16	1.3907e-15
Fxyd5	115.656	0.996539	0.129328	1.23521e-14	2.81703e-14
Kcnd1	49.0027	0.0604959	0.16586	0.711512	0.745184
Tfcp2	544.395	-0.140949	0.0557279	0.0113081	0.0155472
Pou6f2	86.2919	-10.8779	3.03903	4.21535e-19	1.08685e-18
Pou6f1	1888.41	-1.91707	0.0602064	3.11969e-222	5.07372e-221
Ubp1	2330.89	-0.437808	0.0590977	1.2274e-13	2.71244e-13
Nuak2	200.606	2.37601	0.0860216	5.27948e-169	6.26357e-168
Cilk1	490.544	0.516388	0.0689896	4.52479e-14	1.01451e-13
Sdhb	1791	0.095039	0.0552992	0.085383	0.107299
Cox4i2	5.34358	1.71944	0.398234	5.44873e-06	9.16073e-06
Snap47	560.103	1.21687	0.0606414	1.00005e-89	6.66258e-89
Wnt3a	60.5798	-5.29096	0.478487	8.92689e-29	2.84179e-28
Kdsr	154.978	1.56886	0.104005	4.48802e-52	2.04917e-51
Vps4b	833.606	0.785448	0.0517031	2.22488e-52	1.01883e-51
Rps25	4021.32	-0.231318	0.0578692	6.71939e-05	0.000106909
Nxf2	492.657	-1.41404	0.10855	1.93148e-39	7.35068e-39
Tafazzin	245.087	3.09595	0.104458	6.56087e-194	9.06904e-193
Kif19a	620.942	-3.57544	0.151744	1.72123e-124	1.52e-123
Aldh3a2	865.09	1.76023	0.0552923	6.29485e-223	1.0259e-221
Zmynd10	6319.73	-9.91112	0.232528	0	0
Tmem115	1109.41	-0.26174	0.0674942	0.000104138	0.000164208
Hyal2	157.099	1.63422	0.0999261	1.5769e-60	7.95739e-60
Ifrd2	353.207	-0.158656	0.114741	0.166318	0.200627
Hyal1	93.8034	1.29585	0.166619	1.74171e-15	4.07299e-15
Tusc2	399.491	0.615739	0.0815602	3.71525e-14	8.34801e-14
Nprl2	581.981	-1.38606	0.0755086	1.35293e-75	7.92471e-75
Slc38a3	1.40597	0.653791	0.742499	0.227132	0.26777
Cacna2d2	165.924	-2.68964	0.17197	2.51339e-56	1.20687e-55
Rassf1	1602.99	-2.12832	0.0737018	1.37875e-185	1.82504e-184
Epn3	94.9186	2.95971	0.188289	6.67448e-55	3.15211e-54
Rnf112	544.256	-6.37943	0.255269	2.63546e-137	2.53683e-136
Slc3a2	3536.76	2.56879	0.0539535	0	0
Nxf1	4646.38	-0.783706	0.0432701	2.26086e-73	1.29703e-72
Stx5a	1654.49	-0.135281	0.0557397	0.0152897	0.0207862
Slc47a1	44.3818	3.72213	0.188177	2.46923e-88	1.62839e-87
Pifo	1947.71	-10.649	0.506743	3.28517e-96	2.31407e-95
Tnfrsf13b	5.43861	3.10225	0.444355	4.53802e-13	9.85356e-13
Spire2	910.539	0.423972	0.100888	2.28763e-05	3.73099e-05
Prox1	357.974	-4.70362	0.199047	2.15874e-125	1.92377e-124
Raver1	3002.63	-0.950479	0.0785083	5.79766e-34	2.02412e-33
Bltp2	10172.3	-0.332054	0.128226	0.00880779	0.0122274
AI597479	664.82	-0.908556	0.0643075	1.97456e-45	8.28063e-45
Tmem86a	801.208	3.14267	0.0844271	8.82085e-305	2.13189e-303
Optc	10.3729	2.00922	0.292804	2.22177e-12	4.72466e-12
Tex14	1619.31	-3.17526	0.0869727	6.72848e-294	1.54602e-292
Ifi35	63.1021	2.99851	0.127242	3.92578e-120	3.35027e-119
Rdm1	64.2081	2.34536	0.182236	1.51197e-38	5.67461e-38
Nedd8	1248.74	0.0220067	0.0518048	0.671199	0.708381
Gosr1	1007.9	-0.306463	0.0510146	1.8442e-09	3.57106e-09
Mrpl52	393.549	0.31597	0.135927	0.0214361	0.0287724
Spaca7	1765.71	-16.0584	3.58014	1.46804e-42	5.88533e-42
Kansl3	6268	0.516807	0.0473924	1.27543e-27	3.96758e-27
Eya4	1824.41	-8.19728	0.240145	4.90945e-255	9.27419e-254
Ebf3	71.2016	-1.59014	0.17537	2.82826e-20	7.50023e-20
Uckl1os	55.719	2.61448	0.220249	2.12732e-33	7.35958e-33
Myt1	84.2723	-8.49532	1.2869	7.59307e-17	1.84228e-16
Faf1	2784	-2.37515	0.0522195	0	0
Gm266	13.8559	-2.54923	0.508698	1.22732e-07	2.21655e-07
Tsacc	2831.81	-7.01003	0.145236	0	0
Mettl16	646.096	0.540778	0.0569389	1.43365e-21	3.92454e-21
Dazl	2613.21	-2.82467	0.110239	5.29125e-147	5.46558e-146
Apol7a	1.92275	0.177238	0.600146	0.720112	0.75308
Pigyl	384.742	-0.0861841	0.10809	0.422178	0.470534
Rbm25	3918.84	-1.13151	0.0980044	9.69131e-32	3.25329e-31
Psen2	160.142	3.2773	0.110176	6.91489e-195	9.62659e-194
Acaa1b	18.2246	0.89712	0.238331	0.000113235	0.000178121
Plcd1	333.227	1.44571	0.0671522	7.86891e-103	5.84896e-102
Fads1	2718.96	3.07349	0.129515	1.40659e-124	1.24319e-123
Lmbr1	1206.58	-2.59545	0.0754102	3.85427e-260	7.49399e-259
Tnfrsf22	20.6204	1.97304	0.247386	3.11658e-16	7.43513e-16
Cars	699.125	-0.161068	0.0499847	0.00123191	0.00182457
Phlda2	2.74145	-0.388559	0.637601	0.448474	0.496439
Asz1	551.625	-2.81458	0.11557	5.02125e-133	4.69442e-132
Wnt2	57.5448	-1.45811	0.20437	5.22742e-13	1.13324e-12
Gabra1	75.6024	-7.75324	0.963172	5.11963e-16	1.21441e-15
Grid2ip	2.31019	1.07621	0.569284	0.0289492	0.0383493
Kdelr3	45.2724	2.30507	0.194683	4.6369e-33	1.59322e-32
Cfap97d1	1920.75	-13.3379	1.32471	1.16537e-38	4.38379e-38
Apip	261.161	0.251419	0.124056	0.0441694	0.0573867
Pdhx	1405.94	-0.91112	0.0738531	4.48973e-35	1.59622e-34
Vac14	419.339	1.30855	0.0712817	1.51141e-75	8.84803e-75
Mcoln2	11.1543	0.413231	0.299416	0.146293	0.178061
Slc5a1	2.43898	-0.732823	0.690238	0.173265	0.208412
Akt1s1	888.545	0.84855	0.160752	8.7323e-08	1.58735e-07
Tbrg1	3641.82	-0.83616	0.0463048	7.24488e-73	4.13959e-72
Panx3	14.6314	-6.19809	1.27196	8.94415e-10	1.75224e-09
Adssl1	39.2675	-1.46316	0.253896	3.09054e-09	5.93475e-09
Cfap161	2263.15	-7.80374	0.184697	0	0
Brf1	1680.43	-1.24372	0.0774998	1.9965e-58	9.82084e-58
Vipr2	2.76125	0.035475	0.653634	0.941006	0.949296
Odc1	10962	-2.15186	0.0562598	0	0
Thg1l	479.521	-0.576402	0.0755427	2.20912e-14	4.99977e-14
Adam19	74.3035	1.15315	0.141769	2.32552e-16	5.56621e-16
Pabpc4	283.886	1.72711	0.0905196	9.23086e-82	5.72365e-81
Exoc3l2	898.076	1.34363	0.115797	1.74316e-31	5.83222e-31
Zfp296	128.782	-3.39887	0.283857	4.0021e-34	1.40038e-33
Plin5	59.7125	2.8669	0.203466	9.50581e-46	4.00416e-45
Sugp1	2569.83	-1.80539	0.0713135	5.82665e-143	5.84838e-142
Dmrtc2	1781.69	-8.60804	0.295534	9.21032e-187	1.23012e-185
Gm5893	4021.37	-13.5125	0.978102	2.82464e-44	1.1604e-43
Dhdh	355.257	1.67025	0.090126	4.31198e-77	2.56615e-76
Zfp790	80.2182	1.77116	0.135205	6.77092e-40	2.599e-39
Cpb1	3.33498	-2.93772	1.05664	0.00118322	0.00175496
Slc25a41	432.125	-10.1931	0.97058	3.84657e-26	1.16422e-25
Fsd1	50.0646	0.268778	0.183343	0.134072	0.164177
Pinlyp	86.7018	-7.45941	0.808064	1.90543e-19	4.95618e-19
Fuz	668.68	-0.31507	0.0964589	0.00103859	0.00154574
Sptbn4	1163.2	-6.67352	0.222653	1.79088e-197	2.53499e-196
Pgam1	1803.98	2.68809	0.0599081	0	0
Evi5	665.573	0.927703	0.0855741	1.61364e-27	5.01619e-27
Evi5l	5642.45	-0.814236	0.0738301	1.27445e-28	4.04432e-28
Snapc2	366.232	1.00566	0.0865874	2.76093e-31	9.20488e-31
Git1	22863.4	-3.30749	0.0845307	0	0
Gltp	179.209	2.03135	0.08565	1.08682e-124	9.61388e-124
Bnip2	1191.23	0.978722	0.0458299	7.82798e-101	5.73795e-100
Ccnt1	778.405	-0.394837	0.0737138	7.23005e-08	1.3188e-07
Scarf2	140.477	0.3997	0.194762	0.0363028	0.0475839
X4930579F01Rik	2086.09	-11.4666	0.639086	6.48357e-70	3.60756e-69
Brms1l	412.683	1.90286	0.0745895	1.851e-144	1.87477e-143
Med15	2180.06	-1.2043	0.0661302	2.32288e-74	1.34572e-73
Dhdds	713.309	0.17096	0.0774427	0.0269233	0.0357824
Crybg2	52.1918	2.00624	0.173713	2.0181e-31	6.74557e-31
Ubxn11	6619.44	-5.47002	0.0807652	0	0
Mogat1	5.54944	-1.60645	0.615505	0.0027778	0.00401276
Tex22	2913.18	-12.0793	0.710751	1.1472e-62	5.93479e-62
Wnt8a	2.16156	-0.352888	0.665553	0.491704	0.538754
Tjap1	857.995	-0.344911	0.0807776	1.81475e-05	2.9742e-05
Ehf	9.11807	2.82948	0.598567	4.67923e-07	8.25547e-07
Nanog	2.57691	-1.08129	0.76535	0.0654356	0.083335
Rpl15	3360.17	0.0203377	0.0909611	0.823201	0.84534
Tmem167	407.044	1.06742	0.0687886	6.26667e-54	2.92764e-53
Steap4	67.584	1.90061	0.185843	4.52837e-25	1.34235e-24
Mplkip	604.64	-1.45092	0.0961146	4.4999e-52	2.0543e-51
Kif11	837.61	-3.34642	0.148589	7.50897e-114	6.09185e-113
Rpa3	76.9252	0.988872	0.144104	4.79051e-12	1.00985e-11
Mlkl	209.012	-0.285777	0.143666	0.0455663	0.0591107
Phox2b	0.407886	-0.270578	1.01719	0.621082	0.661366
Tnpo3	1529.16	-0.165632	0.0613303	0.00502602	0.0071276
Ttll5	8757.89	-4.20986	0.0605702	0	0
Zfp715	442.654	-1.04821	0.0893937	3.48213e-32	1.17957e-31
Retn	15.1316	-0.344542	0.481344	0.411899	0.460507
Acp4	376.834	-13.3531	3.30338	2.6463e-29	8.50224e-29
Cdh23	1843.59	1.01404	0.108099	3.45828e-21	9.37804e-21
Rps5	2788.77	0.55687	0.0770234	5.0768e-13	1.10104e-12
Podnl1	2.11345	2.28613	0.664586	0.000146666	0.000229092
Adgrl1	2482.45	2.4222	0.097408	6.56322e-139	6.40047e-138
Amotl1	2774.14	-1.99207	0.0916778	5.89811e-106	4.48877e-105
X2200002J24Rik	385.538	-3.12881	0.139866	4.05841e-111	3.22299e-110
Etv5	740.949	1.99659	0.091327	2.8487e-106	2.17331e-105
Tmem190	997.304	-15.0229	3.47674	4.26415e-37	1.56374e-36
Gfod2	155.069	1.94988	0.0963054	5.46081e-92	3.71259e-91
Enkd1	1987.28	-4.39543	0.11579	0	0
X4933405L10Rik	983.022	-10.6823	0.81578	1.87036e-37	6.89538e-37
Atp6v0d1	854.048	0.733561	0.0554866	3.49164e-39	1.32366e-38
Ptprs	1963.91	-1.37724	0.0925619	8.07343e-51	3.61954e-50
Slc41a1	945.524	2.66382	0.0636161	0	0
Fer1l4	93.9663	-6.17215	0.609757	4.74796e-24	1.37788e-23
X4931406B18Rik	466.819	-9.04596	0.636212	1.11287e-44	4.6137e-44
Iglon5	141.003	-6.25038	0.513421	1.02496e-33	3.56407e-33
Igf2bp1	344.147	-0.425155	0.19639	0.0273361	0.0363017
B4galnt2	11.1831	-2.92858	0.597123	2.95301e-07	5.24938e-07
Zfp651	164.944	1.29609	0.114171	3.54836e-30	1.15986e-29
Nelfb	642.172	0.542231	0.0493647	3.57128e-28	1.1228e-27
Card14	33.9094	0.994054	0.188913	9.08029e-08	1.64926e-07
Tmem175	2236.67	-1.98885	0.0691715	2.03396e-181	2.61475e-180
Bcas1	301.431	-4.64686	0.239104	1.69589e-85	1.0894e-84
Tango2	160.326	1.17391	0.0880485	1.3044e-40	5.06164e-40
Aldh1a2	2868.1	-1.44744	0.038537	0	0
Ndufs2	2964.5	0.0642611	0.0839428	0.444432	0.492454
Snx31	16.0195	-1.50797	0.375798	1.78344e-05	2.92396e-05
Atraid	455.45	2.343	0.0821521	1.48243e-178	1.8688e-177
Cad	937.139	1.78805	0.0693119	6.56423e-148	6.82566e-147
Lypd8	22.4729	-3.0987	0.419789	2.85628e-14	6.44251e-14
Sh3bp5l	381.401	0.96517	0.109002	2.84721e-19	7.37266e-19
X1810065E05Rik	29.8601	-6.30184	0.994253	8.79567e-11	1.78381e-10
Atad1	3671.69	-1.74442	0.0611605	1.15307e-178	1.45478e-177
Pten	3527.71	-1.03944	0.0577882	7.4195e-73	4.23859e-72
X4933402N03Rik	880.022	-14.9146	3.46531	1.2477e-36	4.54618e-36
Pea15a	892.56	2.97315	0.109683	3.86775e-162	4.3918e-161
Timm23	1808.18	0.022584	0.0462048	0.625496	0.665672
Tnfaip8l2	9.8363	3.316	0.381178	2.72887e-19	7.0721e-19
Trnt1	1538.59	-1.39331	0.0695449	1.05629e-89	7.03275e-89
Ly6g6e	2.30221	1.67797	0.625665	0.00195536	0.00285718
Ehmt2	9358.89	-0.743373	0.101132	1.06072e-13	2.34928e-13
Elof1	8064.08	-4.01751	0.0694914	0	0
Med16	4164.78	-2.67489	0.0991375	8.6631e-161	9.77997e-160
St3gal1	175.202	2.25061	0.122566	2.91492e-75	1.70102e-74
Tmem259	2956.08	-0.590029	0.107694	3.34829e-08	6.18625e-08
Rnf170	386.902	0.282174	0.0830933	0.00064858	0.000976875
Clip3	309.801	2.42634	0.10525	1.92783e-118	1.62435e-117
X1700020L13Rik	17.2845	-0.0238721	0.262012	0.91199	0.924033
Myl2	9.12056	-5.1878	1.25615	2.15528e-07	3.85546e-07
Dedd	3235.13	-2.62078	0.051224	0	0
Mcemp1	4.63506	-0.902875	0.495463	0.0401322	0.0523703
Nit1	1453.86	-0.836283	0.0607921	4.57568e-43	1.84743e-42
Pax5	556.538	-6.1504	0.236211	1.86527e-149	1.96177e-148
Prdm15	154.107	0.0570145	0.135544	0.685798	0.721715
Rnf168	1135.8	-1.55733	0.0735546	2.14558e-100	1.5661e-99
Dynlt2b	2201.07	-4.23795	0.0808566	0	0
Chp1	912.765	1.76982	0.0727501	8.31669e-131	7.68562e-130
Sval2	2.10604	-5.65471	2.51719	1.98901e-05	3.25484e-05
Trpv4	28.1424	2.42451	0.230361	7.61214e-27	2.33631e-26
Klhl3	419.387	-3.56559	0.118389	9.45464e-200	1.36051e-198
Tvp23b	549.099	0.389317	0.0924844	2.17233e-05	3.54813e-05
Dnajc7	5824.32	-0.380816	0.0489173	6.27442e-15	1.44424e-14
Zfp385c	45.9511	-0.0675143	0.19835	0.729201	0.761208
Cacybp	1350.58	-0.909827	0.0729739	1.10322e-36	4.02303e-36
Cluap1	1437.2	-2.58285	0.0720354	7.66542e-283	1.66222e-281
Zswim7	577.488	-2.13221	0.0883156	7.47305e-129	6.83319e-128
Pigl	147.12	-0.348402	0.109093	0.00129046	0.00190885
Ndufa2	1143.99	-0.422921	0.0943094	7.38503e-06	1.23325e-05
Pam16	1647.93	-2.74384	0.0962109	1.76545e-179	2.23552e-178
Glis2	88.5511	1.79872	0.115064	1.91373e-55	9.09561e-55
Cox6c	2244.2	0.276756	0.0750801	0.000236787	0.000365855
Bicc1	290.815	2.00994	0.114525	1.49975e-69	8.3152e-69
Ube2z	1278.74	1.54156	0.0423111	2.54489e-291	5.79204e-290
Gip	5.39878	-6.88078	2.57803	3.37731e-08	6.23875e-08
Tmem87b	410.787	1.47637	0.0743937	1.36983e-87	8.94859e-87
Anapc1	1392.8	0.917985	0.0708147	1.0982e-38	4.13263e-38
Mertk	242.487	2.91131	0.117003	9.02673e-139	8.78643e-138
Tsg101	1115.46	-0.450271	0.0486238	1.88236e-20	5.01352e-20
Hps5	866.434	-0.753357	0.0703055	2.06591e-27	6.41188e-27
Map3k4	654.277	1.29878	0.0818988	2.36946e-57	1.14997e-56
Piezo1	231.542	2.00026	0.108948	3.4439e-76	2.02981e-75
Blk	3.04441	2.43544	0.681772	6.07766e-05	9.68468e-05
Rnf166	2419.09	-1.1133	0.0789741	3.21117e-45	1.34341e-44
Ankrd28	1503.55	-0.190472	0.0670919	0.00438588	0.00624931
Ankrd52	542.058	1.60445	0.115617	2.02866e-44	8.3593e-44
Pkd2l2	1012.95	-4.74368	0.15483	2.27079e-206	3.383e-205
Srp19	889.842	-0.879595	0.0629083	1.34768e-44	5.57237e-44
Tmbim7	4694.61	-17.5487	3.7247	5.78412e-51	2.59878e-50
Clec4f	0.625027	-0.0877267	0.835373	0.806228	0.830648
Wdfy2	354.836	1.31513	0.0819156	1.81643e-58	8.9393e-58
Rbsn	560.783	1.12815	0.0736593	2.28824e-53	1.06186e-52
Mrps25	315.113	0.776109	0.0793234	9.62182e-23	2.70945e-22
Dguok	142.825	2.11155	0.0944098	3.95283e-111	3.14074e-110
Camta1	557.03	-1.2725	0.0884584	1.78107e-47	7.65531e-47
Csf1	238.274	3.05818	0.111352	6.04116e-167	7.06257e-166
Strip1	715.831	0.404768	0.0491782	1.68377e-16	4.04814e-16
Kif1a	904.574	1.67999	0.0923932	7.91127e-74	4.55788e-73
Alx3	2.54978	-2.26527	1.37353	0.00956392	0.0132401
Slc25a11	428.53	0.857527	0.0627426	1.94466e-42	7.78711e-42
Chrne	1010.52	-10.9454	0.809663	1.26024e-39	4.81198e-39
Cmc2	224.681	0.00393496	0.137512	0.977229	0.98062
Chfr	1687.08	-1.66286	0.0755768	4.30513e-107	3.31276e-106
Ceacam16	4.00407	1.32899	0.471883	0.00186153	0.0027239
Hoxa2	2.71655	-0.278071	0.625019	0.57465	0.617822
Adam28	0.467534	-0.425525	1.08703	0.372853	0.420937
Ankrd53	1600.22	-13.0584	1.32138	2.89628e-37	1.06474e-36
Tex261	1524.16	-0.0551206	0.0563085	0.328623	0.37573
Fam120b	1798.05	-1.28985	0.0417137	3.81296e-210	5.81081e-209
Tbp	3059.22	-3.19291	0.059848	0	0
Psmb1	1382	0.738343	0.0643261	1.85963e-30	6.10672e-30
Pdcd2	190.244	0.945509	0.0933943	2.61246e-24	7.62329e-24
Dll1	17.5441	0.75735	0.29421	0.007412	0.0103639
Nol3	12.9149	3.80914	0.386078	3.08747e-24	8.99089e-24
Fhod1	994.114	-1.80501	0.0870871	4.99572e-96	3.5166e-95
Plekhg4	663.524	-3.86771	0.113834	1.86066e-256	3.54275e-255
Slc9a5	1234.45	-5.35948	0.135	0	0
Elmo3	82.2188	1.31272	0.157315	4.43748e-17	1.08457e-16
Stc1	5.82253	2.49679	0.695686	5.78484e-05	9.22655e-05
Matcap1	2421.94	-3.53866	0.09619	1.22889e-297	2.86796e-296
Tppp3	278.998	1.81884	0.126046	8.99425e-48	3.87813e-47
Msh3	801.362	-0.702387	0.0661275	1.86873e-26	5.69576e-26
Adamts13	0.338092	-0.290442	1.04266	0.572922	0.616282
Tmem208	167.099	1.55035	0.077504	4.13511e-89	2.74146e-88
E2f4	821.715	-0.111644	0.0700271	0.110919	0.137361
Surf4	5217.45	0.164214	0.0337557	1.1487e-06	1.99284e-06
Surf2	223.793	1.54047	0.0769547	2.23131e-89	1.48308e-88
Dnajb9	2720.01	-1.50541	0.0696073	1.42382e-102	1.05656e-101
Naf1	827.681	-1.42938	0.114461	2.03861e-36	7.39776e-36
Yes1	399.053	-0.336598	0.118505	0.0042279	0.00603301
Ppp1cb	1646.46	0.415387	0.0894301	3.1154e-06	5.30607e-06
Gorasp2	5312.59	-1.34388	0.0515566	4.10456e-149	4.3082e-148
Tsen15	147.57	0.717519	0.119481	1.47312e-09	2.86298e-09
Oc90	5.65132	-6.28115	2.50346	3.95362e-07	6.99664e-07
Efr3a	2533.48	-1.56368	0.0817631	2.62487e-82	1.63536e-81
Trappc2l	627.241	-1.38628	0.0962256	3.6622e-47	1.56695e-46
Acsf3	558.63	-1.43068	0.0852095	2.18544e-63	1.14042e-62
Ddx19a	248.113	2.07605	0.0699322	4.90175e-194	6.78166e-193
Galns	152.243	-0.241532	0.110624	0.0286868	0.0380177
Gata2	535.747	-3.68059	0.153103	2.02837e-128	1.84982e-127
C8g	268.222	-1.84148	0.123254	1.20725e-50	5.39693e-50
Entpd2	105.788	2.06025	0.140247	4.03655e-49	1.76856e-48
Rabl6	2072.59	-0.175074	0.0541669	0.00115501	0.00171402
Ptgds	6962.7	3.90579	0.163959	6.60015e-127	5.9531e-126
Edf1	2553.81	-1.44978	0.120818	5.71415e-34	1.99519e-33
Clic3	5.49829	3.30282	0.782824	3.78196e-06	6.40986e-06
Npdc1	251.093	2.11493	0.114014	1.75875e-76	1.04032e-75
Fbxw5	9917.15	-2.78335	0.0588272	0	0
Slc25a13	171.029	2.03813	0.104516	6.34579e-85	4.05388e-84
Ube2i	4818.47	-0.800076	0.0378567	4.7896e-99	3.46444e-98
Tsr3	250.59	0.22396	0.0893491	0.011878	0.0163054
Unkl	277.68	0.875885	0.143762	8.0291e-10	1.57476e-09
Lrrk1	162.724	2.71851	0.13227	5.55116e-95	3.87094e-94
Aldh1a3	132.626	3.19955	0.114195	3.14938e-174	3.85808e-173
Actn1	427.868	2.01536	0.0880035	8.00863e-118	6.71349e-117
Sirt2	3148.68	-1.1069	0.054087	5.52974e-93	3.80083e-92
Hnrnpl	4791.33	0.0989878	0.0448758	0.0273787	0.0363552
Nolc1	1034.38	0.0599904	0.0744524	0.417841	0.466466
Casd1	259.386	0.619438	0.0889214	4.02704e-12	8.50628e-12
Cnksr3	374.149	1.78442	0.0788028	7.92403e-114	6.42523e-113
Mtmr1	407.837	1.53329	0.0931569	2.06277e-61	1.05231e-60
Hmgb3	755.665	2.18446	0.0821621	1.00317e-157	1.10728e-156
Map2	2117.8	-3.93594	0.0779054	0	0
Cyp2j9	7.76304	2.83315	0.412509	2.18667e-12	4.65192e-12
Nipsnap3a	1280	-10.9221	0.707052	5.69019e-52	2.59389e-51
Abca1	1108.5	2.73083	0.169901	2.75367e-59	1.36855e-58
Nipsnap3b	141.592	2.16108	0.105606	9.1336e-94	6.31965e-93
Lage3	51.9717	2.64812	0.159513	4.85738e-63	2.52206e-62
Ubl4a	268.668	1.63997	0.0859057	1.50018e-81	9.28719e-81
Gdi1	342.623	2.7257	0.0770791	2.42942e-273	5.05403e-272
Sash1	346.068	1.5501	0.10826	4.83969e-47	2.06821e-46
Gadd45b	125.447	2.44118	0.128208	8.91763e-82	5.53162e-81
Slamf6	1.75828	2.61951	0.894601	0.000580086	0.000876458
Slamf1	28.7447	-2.97442	0.388564	6.12986e-15	1.41117e-14
Zdhhc12	1018.01	-0.187414	0.0835707	0.0212356	0.0285181
Endog	33.4032	2.09915	0.210095	3.00932e-24	8.7674e-24
Cybb	62.2986	3.39084	0.18862	8.40485e-74	4.84046e-73
Golga7	1406.97	0.392738	0.0479475	2.56404e-16	6.12912e-16
Xk	335.049	-1.03254	0.0828735	7.87221e-36	2.82809e-35
Pcolce2	39.7154	-3.00266	0.310932	1.07773e-22	3.03045e-22
Cd48	23.5354	0.899095	0.227487	4.87787e-05	7.8143e-05
Clpx	5191.13	-2.2602	0.0486751	0	0
Trabd	645.813	-0.256512	0.0953118	0.00681947	0.00956238
Mov10l1	2163.63	-3.12069	0.0902201	8.02676e-266	1.61393e-264
Dennd6b	1451.93	-1.41361	0.0739705	2.03725e-81	1.25995e-80
Cd83	14.0951	4.14448	0.387555	5.14125e-27	1.58309e-26
Cltrn	0.481724	0.803457	1.25959	0.15297	0.18558
Ace2	17.5641	2.18612	0.21372	2.90067e-25	8.63044e-25
Gzmb	0.69573	1.66515	1.18288	0.0304541	0.0402539
Gzmf	0.413736	-0.348367	1.04558	0.518385	0.564325
Gzmn	545.454	-14.1225	3.3845	1.01294e-32	3.46025e-32
C4a	179.69	-0.126641	0.171835	0.468857	0.516657
Ager	9.76673	1.63735	0.333225	2.59396e-07	4.62296e-07
Atf6b	749.664	0.631499	0.0958607	3.75112e-11	7.69091e-11
Egfl8	4.61739	2.72301	0.489834	4.68552e-09	8.92952e-09
Notch4	220.126	-0.19908	0.106573	0.0595011	0.0761655
Ppt2	327.306	1.20255	0.0831968	3.01757e-47	1.29343e-46
Prrt1	22.4809	0.882631	0.284287	0.00132446	0.00195701
Rnf5	460.224	0.509062	0.0866972	3.66564e-09	7.01841e-09
Fam163a	3.02685	0.599557	0.513864	0.180332	0.216354
Cacfd1	364.243	1.22707	0.0617524	5.94137e-88	3.90333e-87
Hivep2	92.623	2.06047	0.156444	8.13813e-41	3.16702e-40
X2310057J18Rik	0.818601	-1.07623	1.52256	0.121511	0.149677
Arnt	693.319	1.10856	0.0622715	3.79741e-71	2.13731e-70
Itga2	92.9013	-3.67675	0.227992	9.62964e-59	4.75107e-58
Mocs2	271.815	1.76033	0.0842678	2.12168e-97	1.51259e-96
Nat9	1110.86	-2.31981	0.122807	1.10145e-80	6.76643e-80
Lpl	87.4929	1.5749	0.476603	0.00032849	0.000503383
Atp6v0e	588.083	1.96881	0.0654399	4.4388e-198	6.30314e-197
Nkx2.5	0.479471	-0.0153181	0.925994	0.928188	0.938314
Zfp318	5697.46	-3.54292	0.0686245	0	0
Ttbk1	8809.23	-7.47015	0.140722	0	0
Srf	1170.48	-0.522962	0.102181	1.80109e-07	3.23187e-07
Gata3	43.5151	-2.30465	0.283942	4.74253e-17	1.15831e-16
Gata5	4.20124	-1.06335	0.581514	0.0311875	0.0411711
Lama5	393.517	1.59055	0.101384	1.30574e-55	6.21731e-55
Steap1	42.6387	-1.8528	0.277346	5.17065e-12	1.08866e-11
Steap2	248.664	-1.95381	0.11662	7.6279e-68	4.16341e-67
Hspa8	6310.31	1.54646	0.0787713	8.36593e-87	5.42769e-86
Serac1	334.767	-2.14135	0.116792	1.0113e-75	5.93366e-75
Awat1	0.703737	-3.10992	2.76027	0.0106154	0.0146308
Pdzd11	160.295	2.34935	0.0910739	1.51597e-146	1.55972e-145
Psma2	876.891	1.12585	0.058964	2.2833e-81	1.41185e-80
Mrpl32	591.64	-0.929341	0.071009	2.44672e-39	9.29684e-39
Setdb1	2062.27	-0.912619	0.0488438	2.98019e-78	1.7896e-77
Anxa9	140.532	1.37334	0.102206	2.4253e-41	9.54651e-41
Arnt2	151.952	1.14351	0.115094	1.23757e-23	3.55742e-23
Prune1	750.178	0.989636	0.0459261	2.5283e-103	1.88737e-102
Cers2	764.026	2.18053	0.0651161	2.40531e-245	4.34906e-244
Nlrp5	88.8465	-7.55077	0.845044	1.17767e-18	3.00343e-18
Capza2	898.802	1.12183	0.0699385	4.84891e-58	2.3777e-57
Plekho1	817.276	-0.0745059	0.109377	0.494886	0.541765
Vps45	268.191	0.151513	0.0918481	0.114513	0.141545
Prpf3	782.066	-0.979353	0.0590202	4.61188e-62	2.36976e-61
Anp32e	513.754	2.45949	0.0921264	7.6963e-160	8.62305e-159
Aph1a	551.754	2.64366	0.0762569	1.33961e-262	2.64081e-261
Tab2	1053.01	0.998828	0.0692053	1.48683e-47	6.395e-47
Ppil4	886.596	-0.606496	0.0675318	1.71098e-19	4.4556e-19
Cnih1	294.503	2.382	0.0918681	5.75913e-149	6.03471e-148
Eps8	477.329	2.07918	0.134217	1.74112e-55	8.28404e-55
Med22	731.502	0.954677	0.0548919	2.13723e-68	1.17227e-67
Abo	40.0638	-3.40103	0.345251	5.3278e-24	1.54443e-23
Surf1	253.34	1.53935	0.082037	9.47161e-79	5.70856e-78
Med28	2841.6	-2.42637	0.0717813	1.14247e-249	2.10844e-248
Qdpr	508.809	2.34039	0.0574626	0	0
Gnrh1	3.98897	0.588758	0.531803	0.193879	0.231353
Tnr	5.08018	-0.628681	0.524042	0.169279	0.203939
Sqstm1	2260.32	2.09608	0.0589962	2.83257e-277	5.98847e-276
Nfe2l2	658.939	2.42185	0.0902524	8.29677e-160	9.28917e-159
Rxrg	29.7008	-4.02393	0.454446	2.8146e-19	7.29003e-19
Rxra	1280.27	1.16642	0.0766124	9.43204e-53	4.34531e-52
Adamtsl4	47.953	3.04099	0.183381	8.63355e-62	4.41953e-61
Fcrl2	59.8113	3.18798	0.185715	7.91203e-67	4.27219e-66
Cd5l	114.503	-3.41006	0.355825	1.16006e-22	3.25845e-22
Prpsap1	1143.33	0.806568	0.0655079	8.30218e-35	2.93861e-34
Fam184b	55.5514	0.872257	0.196991	6.66634e-06	1.11568e-05
Ncapg	1516.32	-5.03682	0.13665	7.25538e-301	1.72155e-299
Lcorl	772.353	-2.57787	0.113804	2.89205e-115	2.379e-114
Lta4h	578.966	0.405934	0.0601074	1.36267e-11	2.83482e-11
Amdhd1	2.39996	-4.40029	2.34605	0.000386096	0.00058923
Dstn	1318.87	2.13682	0.0757287	1.52767e-175	1.88698e-174
Macroh2a1	1763.52	-0.256412	0.0585466	1.0735e-05	1.77991e-05
Gtf2ird2	571.095	-1.07878	0.085668	1.53063e-36	5.56795e-36
Bola1	371.23	-0.763649	0.167597	3.693e-06	6.26352e-06
Castor2	322.717	1.26093	0.0895913	3.3938e-45	1.41924e-44
Fcgr1	15.6245	2.69781	0.281199	1.95206e-22	5.45507e-22
Ncf1	35.209	3.02994	0.217615	1.37129e-44	5.66924e-44
Wnt11	14.6172	2.21771	0.355083	1.09636e-10	2.21743e-10
Adss	2597.24	-1.76524	0.0589297	5.42903e-197	7.66396e-196
X1700016C15Rik	1347.3	-15.5989	3.53509	5.87376e-40	2.25657e-39
Il17rb	124.064	3.91048	0.242231	9.87391e-60	4.9308e-59
Cacna1d	478.918	0.138616	0.0884263	0.116063	0.143339
Chdh	1491.34	1.07001	0.0996534	4.30851e-27	1.32863e-26
Actr8	1555.88	-1.04623	0.0466752	6.50381e-112	5.19805e-111
Lrrc27	14138.4	-7.70723	0.0901682	0	0
Stk32c	74.1577	-2.07875	0.247354	4.28187e-18	1.0774e-17
Fnta	2646.63	-1.28575	0.0518158	7.56549e-136	7.21564e-135
Mtrex	3788.5	-2.30469	0.115436	1.4541e-90	9.74372e-90
Lbp	325.337	2.99067	0.13711	6.03893e-105	4.56369e-104
Celsr1	36.0666	4.1199	0.233369	2.38997e-70	1.33696e-69
Fli1	25.9077	1.6998	0.232983	6.31974e-14	1.41048e-13
Stard13	277.245	-1.25029	0.117346	5.54004e-27	1.70454e-26
Tenm1	0.670579	-0.86903	1.44898	0.104859	0.130306
Camk1g	118.63	-4.57712	0.285098	2.26056e-58	1.11145e-57
Utp25	242.619	0.398848	0.0784479	3.50068e-07	6.20986e-07
Hsd11b1	9.98796	0.948567	0.312919	0.00160239	0.00235399
Syt14	105.67	0.825397	0.114459	6.19844e-13	1.34076e-12
H2.M3	25.9903	2.94069	0.196116	1.43728e-51	6.51007e-51
Lonrf3	234.339	1.28296	0.0967456	1.13712e-40	4.41692e-40
Atp5f1e	1616.75	-0.494864	0.0895266	3.41724e-08	6.31065e-08
Nelfcd	737.682	-0.063312	0.0513561	0.216485	0.256185
Tubb1	0.607762	0.13092	0.900648	0.837064	0.857664
Ctsz	210.642	2.96143	0.104792	1.05936e-176	1.32002e-175
Prelid3b	796.871	-0.556521	0.0458825	7.72522e-34	2.69197e-33
Sertad4	70.5369	0.480042	0.158983	0.00221186	0.00321828
H2.M2	0.687546	0.844291	1.37543	0.096703	0.120718
Ube2a	312.625	0.0280245	0.0987956	0.795168	0.820823
Slc25a5	1100.05	2.60257	0.0776776	1.04656e-246	1.90553e-245
Atp1b4	0.624391	0.621043	1.01041	0.165743	0.199957
Ppdpf	92.0038	2.6787	0.144005	3.04294e-76	1.79552e-75
Kcnq2	243.59	-7.8352	0.588037	1.11471e-39	4.26254e-39
Eef1a2	1.75774	-1.85035	1.17329	0.0219544	0.0294379
Col20a1	1278.58	-3.61929	0.115237	5.65094e-216	8.92545e-215
Pls3	377.33	1.82899	0.0909157	1.71313e-90	1.14721e-89
Mpped2	36.0557	0.0344178	0.282776	0.91389	0.925688
Nkap	54.096	1.62398	0.133733	1.12527e-34	3.97395e-34
Ndufa1	372.799	2.08523	0.0969834	3.0622e-102	2.26589e-101
Wt1	1208.11	2.01753	0.0759983	8.58831e-156	9.38672e-155
E2f3	117.933	1.80967	0.10876	8.12949e-63	4.2133e-62
Cr1l	213.786	2.63466	0.0950234	3.41353e-170	4.07302e-169
Ppfibp1	935.993	0.82037	0.115888	7.91547e-13	1.70673e-12
Cd46	430.869	-2.66213	0.12238	3.77854e-107	2.90971e-106
Cd34	361.375	1.9441	0.101286	2.73558e-82	1.704e-81
Plgrkt	107.084	2.44215	0.10509	3.67731e-120	3.13994e-119
Cd274	59.1316	0.533139	0.164078	0.000962668	0.00143493
Pdcd1lg2	7.07776	-5.07081	1.28699	5.67919e-07	9.98414e-07
Gtf3a	227.646	0.89522	0.119267	3.16521e-14	7.13108e-14
Mtif3	615.073	-0.908806	0.074708	2.45842e-34	8.62837e-34
Lnx2	393.411	-0.688948	0.0881865	3.68234e-15	8.5332e-15
Il19	0.198876	0.135008	1.00939	0.896391
Dyrk3	5721.44	-4.777	0.0596329	0	0
Mapkapk2	778.85	2.51667	0.0650528	0	0
Il10	0.210332	0.0276178	0.998566	0.740684
Lamp2	1541.15	1.79177	0.0737194	1.48873e-130	1.37495e-129
Atxn10	4379.54	-1.29853	0.041319	3.89786e-218	6.22263e-217
Foxred2	51.6517	1.62475	0.315235	8.23129e-08	1.49785e-07
Eif3d	3371.9	-1.17544	0.0478135	7.76293e-134	7.29258e-133
H3f3b	10496.5	-0.763367	0.0608236	2.68656e-36	9.72757e-36
Nup50	4092.87	-2.11324	0.0414096	0	0
Phf21b	187.027	1.80772	0.099986	2.61331e-73	1.49786e-72
Nlrp14	4492.01	-9.76535	0.268045	1.90507e-291	4.34217e-290
Ift27	592.796	-1.64652	0.0801829	1.39859e-93	9.66418e-93
Pacsin2	2034.35	-0.208239	0.0568211	0.000213363	0.000330579
Cmah	18.7875	1.45721	0.226135	5.2522e-11	1.07263e-10
Ttll12	443.49	1.97777	0.0791553	6.60298e-138	6.39134e-137
Bik	93.4776	0.696888	0.152611	4.75771e-06	8.02097e-06
Scube1	41.3355	-0.231822	0.172484	0.1719	0.206882
Tox4	2692.89	-0.405764	0.0562436	5.76909e-13	1.24876e-12
Mrps18c	398.801	0.0688562	0.0780676	0.377233	0.425312
Sulf1	434.821	2.44794	0.076516	8.51777e-225	1.39914e-223
Srsf6	2934.71	0.376034	0.0384887	4.52631e-22	1.25379e-21
Plcg1	1123.17	0.787774	0.0824914	6.8656e-22	1.89403e-21
Kctd2	522.527	1.6235	0.0597812	4.32137e-163	4.92119e-162
Tmprss6	26.4359	2.62099	0.249606	9.76678e-27	2.9935e-26
Kctd5	360.408	0.236852	0.0675761	0.000605211	0.000913712
Pom121l2	5415.64	-14.652	1.33351	3.96168e-46	1.67625e-45
Etaa1	161.319	0.698066	0.0906057	8.94525e-15	2.04934e-14
Matn4	5.87888	2.69661	0.602758	8.72217e-07	1.52113e-06
Svs4	6.33321	-6.5397	2.52344	9.7035e-08	1.7599e-07
Svs6	3.87745	0.783008	0.483557	0.0680172	0.0864255
Slpi	32.262	2.03543	0.521498	2.05438e-05	3.35952e-05
Svs3a	0.412152	-0.129852	0.95661	0.735394	0.766751
Svs5	44.2725	1.51825	0.242234	1.71582e-10	3.44576e-10
Rbpjl	0.475109	1.05134	1.36801	0.11293	0.13973
Sdc4	1055.1	2.78781	0.0782834	3.73735e-280	8.02631e-279
Ccdc70	3675.75	-17.1835	3.69035	1.11424e-48	4.8506e-48
Il13ra1	102.496	3.36978	0.159444	1.5457e-100	1.12982e-99
Prl5a1	0.0639158	-0.0289298	1.01968	0.881143
Nbr1	19421.9	-3.13726	0.0560601	0	0
Cyth1	949.624	0.00267172	0.0665817	0.964988	0.969833
Rnd3	127.933	2.38219	0.117942	4.21386e-91	2.83765e-90
Brca1	362.528	-0.589062	0.0896099	4.3647e-11	8.93367e-11
Gast	0.660276	-0.329863	0.977589	0.526821	0.572431
Cntnap1	51.2223	3.39446	0.198699	5.87859e-66	3.15133e-65
Nt5c3b	1608	0.28122	0.0644931	1.29659e-05	2.13947e-05
Coa3	352.472	-0.404037	0.0788665	2.95328e-07	5.24957e-07
Zpbp2	5803.15	-10.5463	0.289729	2.48142e-288	5.55049e-287
Gsdma	229.972	-10.0499	1.30163	9.2541e-23	2.60708e-22
Med24	4355.97	-1.94873	0.0527087	4.77024e-299	1.12165e-297
Gsdma2	3.81407	-5.33748	2.4085	1.82127e-05	2.98442e-05
Psmd3	1786.54	0.172743	0.0657619	0.0084263	0.0117161
Exosc10	3029.7	-2.08321	0.0492143	0	0
Glod4	517.395	0.664065	0.0597498	7.59583e-29	2.42127e-28
Vps53	671.799	0.306145	0.048201	2.00459e-10	4.01639e-10
Taok1	1401.64	-0.375961	0.0852819	9.34707e-06	1.55226e-05
Dnttip1	911.192	-0.55584	0.067077	8.65723e-17	2.09819e-16
Tnnc2	11.4459	-0.140337	0.311837	0.636848	0.67654
Acot8	415.418	-1.13095	0.100509	1.32132e-29	4.27074e-29
Cd300lg	63.8643	-0.991371	0.19301	1.72123e-07	3.09104e-07
Spint4	0.43183	0.120943	1.02439	0.583097	0.62559
Pyy	13.9423	-7.90997	2.68354	7.52986e-11	1.53028e-10
Mpp2	35.6427	2.01451	0.192856	5.18184e-26	1.56487e-25
Vtn	28.7553	2.11416	0.230368	1.40843e-20	3.76635e-20
Nlk	489.09	0.924422	0.0750254	4.61123e-35	1.63905e-34
Traf4	163.869	1.31895	0.119753	4.73015e-28	1.48342e-27
Aldoc	263.917	3.46265	0.145625	2.81932e-125	2.50744e-124
Stac2	320.48	1.83959	0.0957332	1.42134e-82	8.88187e-82
Rpl19	3684.79	0.617135	0.0584519	1.9293e-26	5.87692e-26
Nek8	584.545	-0.626694	0.0895625	2.20224e-12	4.6844e-12
Cacnb4	46.5206	0.600176	0.166321	0.000262015	0.000403834
Plxdc1	1861.76	-2.65702	0.0840129	5.09691e-219	8.16603e-218
Arl5b	408.524	-0.599664	0.0786357	2.03519e-14	4.61181e-14
Zfp207	2188.82	0.206461	0.0506333	4.63739e-05	7.44281e-05
Psmd11	2131.91	-0.676827	0.0393226	1.74884e-66	9.4105e-66
C1qtnf1	69.2813	2.87528	0.188922	1.43354e-53	6.66921e-53
Pipox	19.7353	1.92878	0.272816	4.82949e-13	1.04814e-12
Timp2	5861.29	2.70095	0.0814932	3.35394e-243	6.00172e-242
Zc3h18	1742.42	-0.419322	0.0945048	7.34655e-06	1.22722e-05
Top2b	673.943	0.907985	0.0856617	1.61328e-26	4.92532e-26
Rarb	29.1605	0.175877	0.274026	0.504549	0.550978
Igfbp4	402.744	2.15858	0.143103	2.20182e-52	1.00842e-51
Cdc6	251.06	-2.81465	0.119606	3.70413e-123	3.23539e-122
Suz12	926.571	-0.16873	0.0914661	0.0634585	0.0809591
Atad5	146.203	-0.609526	0.118999	2.46963e-07	4.40591e-07
Crlf3	240.518	1.86627	0.0730128	6.87615e-145	6.99168e-144
Krt27	0.657829	1.3441	1.33792	0.0618079	0.0789766
Tns4	24.3683	0.612055	0.287689	0.0273294	0.0362943
Tnfaip1	666.817	1.28174	0.053934	3.8027e-125	3.37435e-124
Abr	580.684	2.53286	0.0957164	1.5234e-155	1.66211e-154
Rab11fip4	875.785	0.535417	0.0628169	1.19896e-17	2.97676e-17
Cd40	7.563	0.585954	0.322889	0.0559472	0.0718327
Slc35c2	757.345	-0.0560464	0.0740312	0.448778	0.496702
Zfp334	118.507	0.817693	0.139428	2.93479e-09	5.64262e-09
Elmo2	391.625	0.686023	0.0654235	8.83715e-26	2.65744e-25
Wsb1	435.494	0.0651207	0.0793485	0.333251	0.380535
Ttpal	202.728	1.44242	0.0978128	1.2469e-49	5.49786e-49
Rhot1	2460.84	-1.11482	0.0504177	1.08497e-108	8.45291e-108
Rhbdl3	33.4215	0.860704	0.21706	5.09343e-05	8.14918e-05
Ada	82.0809	1.90421	0.149355	1.2256e-37	4.53334e-37
Serinc3	10580.3	2.14791	0.047414	0	0
Tha1	61.8174	2.64963	0.173213	5.12475e-55	2.42389e-54
Pgs1	1467.82	-0.521331	0.0570501	5.46292e-20	1.4399e-19
Birc5	1024.36	-4.36543	0.104905	0	0
Afmid	102.194	1.64705	0.169956	1.51287e-22	4.23914e-22
Trp53tg5	2260.23	-16.4296	3.61745	2.20167e-44	9.06503e-44
Pigt	2284.8	0.848509	0.0753769	2.72669e-29	8.75784e-29
Wfdc2	2.12535	2.24343	0.888777	0.0020652	0.00301219
Etv4	16.3771	2.67724	0.288459	2.18026e-21	5.94229e-21
Eppin	508.712	1.25557	0.089893	1.74462e-44	7.19366e-44
Dbndd2	194.997	-0.25749	0.122295	0.0331734	0.0436727
Mmp9	15.2726	1.74869	0.275524	5.35355e-11	1.0929e-10
Slc12a5	699.415	-1.79853	0.0879358	5.98247e-94	4.14486e-93
Ghdc	62.2223	3.2985	0.1454	2.75374e-115	2.26643e-114
Pltp	393.236	2.14487	0.101732	1.37401e-98	9.90188e-98
Slc12a7	796.173	1.63314	0.0744118	1.14207e-106	8.74506e-106
Ctsa	465.86	2.82703	0.0725305	0	0
Zswim1	677.345	-1.45056	0.0814358	5.06945e-71	2.84864e-70
Slc12a4	210.907	2.60389	0.0985884	3.818e-154	4.12672e-153
Spata25	1022.95	-14.8865	3.46394	3.14681e-36	1.13795e-35
Myo1c	2582.34	-0.468703	0.07736	1.28526e-09	2.50272e-09
Crk	1003.03	1.05931	0.0481837	5.42588e-108	4.2021e-107
Cox7c	2156.82	0.00160529	0.171825	0.99257	0.99346
Pitpna	1683.56	0.319545	0.0466085	9.82122e-12	2.05067e-11
Mlx	157.427	1.45885	0.0821018	3.99636e-71	2.24807e-70
Retreg3	1652.98	0.575151	0.053311	4.6972e-27	1.44778e-26
Jph2	145.206	0.503569	0.189397	0.00651998	0.00915931
Dhx58	1310.23	-2.34716	0.0734723	7.88861e-225	1.29716e-223
Rab5a	533.107	1.47236	0.0838309	1.5872e-70	8.89164e-70
Hspb9	9322	-11.8654	0.358986	1.608e-237	2.80511e-236
Nkiras2	3721.78	-2.6997	0.0652043	0	0
Ppp2r5c	11390.4	-2.80011	0.0658439	0	0
Ift52	1282.78	-0.908989	0.0504837	1.8458e-72	1.05177e-71
Mybl2	494.007	-2.03576	0.101961	6.17181e-90	4.12061e-89
Sgk2	23.4809	-4.41094	0.668423	2.47528e-11	5.10793e-11
Eya2	14.312	1.42556	0.291754	2.71458e-07	4.83269e-07
Prl3c1	25.5921	-9.36189	2.86097	1.46295e-14	3.33032e-14
B4galt5	417.657	0.564676	0.080067	2.25054e-12	4.78486e-12
Gdap1l1	5.64102	-1.34107	0.625695	0.0111253	0.0153045
Hnf4a	4.04265	-2.33888	0.715656	0.000185615	0.000288559
Ptgis	250.115	2.13056	0.113882	2.51837e-78	1.51345e-77
Cadps2	67.4729	0.0228431	0.152708	0.879581	0.895877
Ddx27	1064.84	-0.129702	0.0775948	0.0930767	0.11641
Cyth3	1342.71	0.948906	0.0527585	2.97316e-72	1.69015e-71
Cyth4	73.051	2.87031	0.125	5.6883e-118	4.77096e-117
Rac3	21.3878	2.36642	0.215945	4.77979e-28	1.49883e-27
Rrp7a	2569	-0.526286	0.0752784	2.15889e-12	4.59408e-12
Cyb5r3	1420.81	1.98083	0.069159	5.23881e-181	6.70164e-180
Ints2	512.486	0.189276	0.0889448	0.032342	0.0426303
Med13l	854.706	-0.0575008	0.125358	0.643286	0.682497
H2bc4	255.541	2.80701	0.188266	3.99382e-51	1.79932e-50
Baiap2l2	10.5464	-2.47267	0.571376	3.531e-06	5.99723e-06
Mafk	561.856	1.31772	0.12028	2.2106e-28	6.98101e-28
Med1	2782.12	-1.72074	0.0717506	1.90447e-127	1.72374e-126
Erbb3	70.1733	3.05614	0.220872	5.68711e-44	2.32473e-43
Stard3	357.254	1.38378	0.0735955	3.95854e-79	2.39321e-78
Ikzf3	4.6464	2.87577	0.535064	1.04269e-08	1.96695e-08
Mfng	17.4433	2.27626	0.220368	1.38825e-25	4.15983e-25
Vmp1	694.304	1.4768	0.0707879	1.10195e-96	7.80793e-96
Uchl5	1140.54	-2.20454	0.09936	1.59963e-110	1.26392e-109
Glrx2	1882.65	-2.79927	0.0715951	0	0
Ro60	76.8719	1.45524	0.163498	1.08732e-19	2.84288e-19
Stk4	1371.56	-0.363647	0.0721918	4.36397e-07	7.70711e-07
Wfdc15b	12.7945	0.238844	1.05429	7.92275e-05	0.000125582
Pmp22	188.657	2.45912	0.0971032	7.46182e-142	7.43231e-141
Gdf9	226.989	-4.35838	0.188125	1.92959e-118	1.6254e-117
Zcchc10	126.055	-0.323215	0.115165	0.00464288	0.00660255
Prl8a2	0.125895	-0.0406784	1.01856	0.84508
Tbx5	222.514	-10.0234	1.30387	1.50652e-22	4.2217e-22
Psmb6	2896.23	-0.608776	0.060614	1.03972e-23	2.99367e-23
Spag7	868.915	-0.745234	0.0772093	2.60293e-22	7.25252e-22
Pfn1	1665.57	0.914647	0.0658816	1.32116e-43	5.37377e-43
Tomm34	1614.59	0.38455	0.0547357	2.58699e-12	5.49271e-12
Ywhab	1662.28	1.92356	0.0583845	5.96797e-240	1.05108e-238
Ksr1	247.273	1.68596	0.110789	1.08291e-52	4.98303e-52
Gpx3	532.042	2.78422	0.477021	1.21163e-09	2.36272e-09
Anxa6	353.477	2.99481	0.0712912	0	0
Il12rb2	1.28536	1.11176	0.830585	0.0634976	0.0810056
Zkscan6	691.987	-1.38299	0.0584944	1.08744e-123	9.54369e-123
Kpna2	11401.4	-3.81227	0.0798768	0	0
Smurf2	1892.27	-1.87353	0.112973	9.07922e-63	4.70396e-62
Cep95	2047.95	-3.38702	0.0634849	0	0
Vezf1	376.636	1.09521	0.0755741	4.69446e-48	2.02751e-47
Cuedc1	103.621	3.3562	0.161105	1.23326e-97	8.81987e-97
Srsf1	3225.44	-0.132289	0.0495144	0.00982776	0.0135878
Abi3	20.7455	1.41093	0.245457	3.93458e-09	7.52411e-09
Shroom1	22.2092	2.01196	0.271864	2.0321e-14	4.60515e-14
Kif3a	2308.01	-2.90948	0.077411	0	0
Septin8	251.044	2.73329	0.0917375	2.16543e-196	3.04721e-195
Mtmr4	2413.9	-1.66225	0.0730235	4.35895e-115	3.57909e-114
Mrm1	125.304	2.11622	0.0967104	4.46682e-107	3.43549e-106
Mapt	118.799	2.13283	0.121123	1.05058e-69	5.83209e-69
Kansl1	2480.16	-0.746112	0.0470378	7.61447e-57	3.67211e-56
Gid4	2043.48	-1.30637	0.111643	2.49224e-32	8.46636e-32
Myo1b	150.34	2.08318	0.127759	1.23089e-60	6.21838e-60
Dhx40	4448.41	-1.95777	0.0595097	5.84717e-238	1.02345e-236
Ypel2	136.346	1.85254	0.114019	8.43184e-60	4.2147e-59
Akap1	20004.5	-4.07973	0.0689268	0	0
Nol11	328.728	0.179887	0.0654328	0.00365106	0.00523285
Derl2	1158.44	-0.425406	0.0739774	9.04451e-09	1.70907e-08
C1qbp	584.432	1.37305	0.0713638	2.27475e-82	1.41808e-81
Rpain	476.54	-1.16345	0.0871174	8.88764e-41	3.45654e-40
X6330403K07Rik	2.55565	3.54668	0.668931	1.21569e-08	2.28722e-08
Slc13a3	23.4825	-0.942846	0.248127	8.59198e-05	0.000135996
Kcnab3	293.494	-1.11558	0.13376	4.64214e-17	1.13415e-16
Chd3	2730.77	0.33988	0.0955726	0.000318649	0.000488469
Kdm6b	1021.51	1.24539	0.111041	9.30903e-30	3.02009e-29
Chct1	616.076	-6.1122	0.200397	2.44544e-203	3.58336e-202
Appbp2	2192.06	0.459538	0.0484783	2.03396e-21	5.54742e-21
Wnt9b	4.22702	-0.79108	0.489454	0.0676634	0.0860214
Adora2b	18.8593	-1.34328	0.360257	7.69744e-05	0.000122103
Ncor1	2542.55	-0.166609	0.0806932	0.0374894	0.0490693
Trpv2	16.875	2.20137	0.251102	3.71821e-19	9.59941e-19
Cenpv	5284.13	-3.37806	0.0657535	0	0
Pcgf2	91.9812	1.93379	0.132941	7.9174e-50	3.50034e-49
Cwc25	365.204	0.466078	0.064496	3.95744e-13	8.60971e-13
X1700001P01Rik	941.118	-7.53643	0.272353	1.05214e-168	1.24495e-167
Pip4k2b	272.252	2.45589	0.0856893	2.1295e-181	2.73646e-180
Trim37	17524.8	-4.70274	0.0799675	0	0
Ybx2	37296.8	-10.5907	0.174314	0	0
Ctdnep1	1289.29	-0.168629	0.0595599	0.00453534	0.0064546
Elp5	3605.8	-1.60941	0.082133	5.09864e-85	3.26384e-84
Slc2a4	30.1434	2.28136	0.186654	1.19344e-34	4.21185e-34
Gabarap	6825.52	-1.18922	0.0520785	3.28857e-115	2.70376e-114
Cldn7	16.4026	1.57329	0.364611	8.44501e-06	1.4056e-05
X2810408A11Rik	6203.45	-6.28796	0.0865754	0	0
Phf23	887.831	0.899919	0.0554173	1.04241e-59	5.20391e-59
Acadvl	761.664	1.96962	0.0682921	1.01663e-183	1.33104e-182
Dnah11	80.4175	-0.866122	0.476845	0.0375053	0.0490879
G3bp1	1506.07	0.391427	0.0355074	2.61337e-28	8.2363e-28
Atox1	464.966	0.935515	0.0978799	1.4873e-21	4.06998e-21
Glra2	0.467105	0.438089	1.02727	0.476217	0.52379
Sparc	9482.73	2.80523	0.0766744	6.17163e-292	1.40874e-290
Glra4	0.067856	-0.000155365	1.02005	0.938622
Mief2	176.969	2.11336	0.109377	5.78521e-84	3.66577e-83
Tbx3	67.0384	2.54465	0.358975	8.8148e-14	1.95755e-13
Mmp20	0.577261	-0.461684	1.07111	0.409065	0.457519
Mmp7	1.71759	-0.149648	1.00364	0.572911	0.616282
Crhr1	22.3364	-5.35574	0.729265	2.25715e-13	4.94575e-13
Dusp14	19.9828	0.551843	0.264828	0.0316857	0.0418022
Tada2a	157.562	1.41814	0.0915663	1.62553e-54	7.63864e-54
Ikzf1	24.7944	1.9637	0.259505	9.50375e-15	2.17553e-14
Pnpo	126.461	2.37039	0.113399	9.43559e-98	6.75306e-97
Cog1	2451.57	-1.6775	0.0628743	1.99024e-157	2.19214e-156
Cbx1	892.075	-0.0756458	0.0656112	0.24706	0.289331
Cdk5rap3	2335.57	-1.27809	0.0836697	2.03208e-53	9.43689e-53
Copz2	117.941	3.14554	0.137583	6.02958e-117	5.01544e-116
Slc25a39	13014	-2.15561	0.076099	1.11839e-175	1.38253e-174
Sp2	526.436	-0.545729	0.101472	6.61927e-08	1.20859e-07
Aatf	1251.98	-1.84385	0.067752	2.87763e-164	3.29629e-163
Lhx1	72.2669	-0.742836	0.228156	0.00070134	0.0010537
Dync1h1	13548.4	-1.1575	0.125657	1.23783e-20	3.31668e-20
Cpsf4l	606.79	-5.9128	0.303114	2.17513e-86	1.40593e-85
Pex12	883.941	-1.70258	0.0784006	1.11338e-104	8.38957e-104
Ndel1	2154.87	-0.278889	0.051357	5.59978e-08	1.02508e-07
Slc25a35	578.487	1.39578	0.0786211	2.03139e-70	1.13698e-69
Zbtb4	507.009	1.17241	0.0965347	1.65921e-34	5.83912e-34
Tnfsfm13	47.5989	2.55621	0.238809	1.72441e-27	5.3568e-27
Mpdu1	520.438	1.65042	0.0697454	8.30685e-124	7.29648e-123
Fxr2	2528.19	0.209195	0.0619771	0.000679157	0.0010215
Atp5mc3	1387.54	2.08375	0.0652092	3.98478e-224	6.52142e-223
Cd68	71.014	3.12273	0.135965	9.8569e-117	8.1903e-116
Slc35g3	1930.55	-13.2985	1.32401	1.75907e-38	6.5933e-38
Acsl1	20846.2	-5.35719	0.0611685	0	0
Abca5	656.538	-0.978657	0.114215	6.2013e-18	1.55311e-17
Smyd4	130.155	1.03784	0.102493	2.29641e-24	6.71168e-24
Lsp1	64.0109	2.63229	0.185249	8.64399e-47	3.68538e-46
Zfyve27	1132.46	0.817195	0.0581984	6.31916e-45	2.62991e-44
Avpi1	183.201	1.86913	0.127292	3.93155e-49	1.7228e-48
Sfrp5	0.902136	1.02045	1.17931	0.0982858	0.122559
Myh11	1162.25	2.02867	0.138534	3.02541e-50	1.34556e-49
Rad51d	341.223	-0.534532	0.1155	3.01959e-06	5.14625e-06
Fndc8	2229.86	-12.6733	0.976496	3.32149e-39	1.26023e-38
Unc45b	98.2629	-1.72556	0.24252	4.62582e-13	1.00421e-12
Pank3	555.468	1.44361	0.0983404	2.80104e-49	1.23087e-48
Rars	641.501	1.00788	0.0604914	1.56498e-62	8.08537e-62
Wwc1	128.809	1.01151	0.157755	7.09682e-11	1.44406e-10
Mrpl58	187.816	1.39128	0.0917596	2.39471e-52	1.09612e-51
Fdxr	1040.44	3.26803	0.101629	3.17804e-228	5.30965e-227
Otop3	9.01162	-7.38535	2.6361	2.88768e-09	5.55308e-09
Sult4a1	42.7021	-0.0776922	0.190534	0.635313	0.67507
Pnpla5	0.205887	0.133873	1.00149	0.729181
Mrpl45	590.228	-0.356896	0.0706396	4.23175e-07	7.4791e-07
Mb	2.22229	-0.227198	0.626688	0.639362	0.678933
Irf1	99.1675	2.65558	0.122529	1.18932e-105	9.03372e-105
Slc22a5	868.783	1.56225	0.0710675	3.76441e-106	2.86841e-105
[truncated: 34,989 more rows]

## Sheet: H2al2y_KO_vs_control
X	baseMean	log2FoldChange	lfcSE	pvalue	padj
Gnai3	1364.06	0.000156038	0.0344432	0.993887	0.998532
Cdc45	712.492	-0.0248599	0.0393562	0.265947	0.690739
H19	33.3279	-0.00347022	0.0421008	0.550119
Scml2	663.53	-0.00879919	0.0391609	0.599257	0.873477
Apoh	876.102	-0.0129138	0.0390745	0.484477	0.819339
Narf	198.135	-0.00436206	0.0387173	0.785917	0.944223
Cav2	63.6324	-0.00940382	0.0429888	0.255166	0.683565
Klf6	247.948	-0.0148918	0.0430234	0.300597	0.71761
Scmh1	3412.96	0.00948926	0.0329183	0.654909	0.897816
Cox5a	2518.01	0.0132985	0.0398397	0.458724	0.807713
Tbx2	110.221	0.00935985	0.0429441	0.263482	0.689107
Tbx4	25.703	0.00495552	0.0420485	0.508175
Zfy2	214.356	-0.0119189	0.0425947	0.337048	0.743697
Ngfr	475.397	0.00614769	0.0413401	0.579302	0.865641
Wnt3	832.411	0.00971815	0.0413725	0.47075	0.813752
Wnt9a	16.6063	-0.00281257	0.0420225	0.61044
Fer	723.449	0.00277309	0.0330385	0.893508	0.970545
Xpo6	9132.06	0.0897635	0.0443262	0.00534435	0.197818
Tfe3	750.496	-0.0401767	0.0596071	0.0716604	0.468016
Axin2	111.262	0.00939468	0.0412575	0.484825	0.819339
Brat1	790.898	0.025595	0.042799	0.232823	0.660234
Gna12	1601.99	-0.00192345	0.0336884	0.924767	0.979681
Slc22a18	292.777	0.00670608	0.0404175	0.635127	0.888822
Itgb2l	0.423241	-0.000177352	0.0422889	0.921152
Igsf5	24.5595	-0.00116358	0.0418284	0.854848
Pih1d2	897.997	-0.0401539	0.0519883	0.101409	0.520325
Dlat	2959.68	0.0700815	0.0628544	0.0311207	0.358403
Sdhd	1052.59	-0.0643617	0.0637414	0.0379253	0.381691
Fgf23	0.492986	-0.00048323	0.0422928	0.625303
Fgf6	3.47595	0.00196638	0.0422572	0.523643
Ccnd2	193.683	-0.00789471	0.0419841	0.445015	0.800176
Gpr107	1633.8	0.0143081	0.0294239	0.378842	0.765103
Nalcn	48.5069	-0.00320419	0.0413694	0.731573
Btbd17	3.75982	0.00174189	0.0422707	0.507411
Slfn4	15.1558	-0.00529935	0.0426021	0.188483
Th	1.18658	2.57841e-05	0.0422679	0.99641
Ins2	2.93031	-0.000745351	0.0422514	0.733321
Scnn1g	0.754965	0.00068648	0.0422846	0.646484
Drp2	234.807	0.0331472	0.0559502	0.07323	0.471807
Tspan32	1.80438	0.000130161	0.0422532	0.947526
Lhx2	89.9279	-0.00740525	0.0421945	0.416624	0.785775
Clec2g	0.148437	-9.04208e-06	0.0422978	0.974402
Gmpr	135.961	0.00983397	0.0420818	0.40411	0.778518
Mid2	68.1854	-0.0157562	0.0451352	0.142394	0.574427
Trim25	330.136	0.0314205	0.0546651	0.0758575	0.475456
Dgke	339.372	0.0137048	0.0396587	0.452452	0.803788
Scpep1	919.787	-0.117378	0.0841494	0.00826806	0.233437
Mnt	2056.94	0.0391747	0.0577013	0.0814959	0.489507
Itgb2	45.2999	-0.00878978	0.0428171	0.281014
Hddc2	96.9014	-0.0402943	0.0721257	0.011811	0.266386
Tpd52l1	398.232	-0.00454551	0.0371158	0.802004	0.949539
Pemt	272.896	-0.00720803	0.041795	0.489088	0.82029
Cdh1	36.4717	0.000552679	0.042022	0.90875
Cdh4	24.2078	0.00357592	0.0421023	0.5452
Ckmt1	3.53535	-0.00220978	0.042312	0.374065
Bcl6b	107.616	0.000354525	0.0401534	0.99406	0.998532
Clec10a	37.1769	-0.012998	0.0447732	0.0504176
Alox12	164.154	-0.00421028	0.0402884	0.745945	0.93038
Comt	273.393	-0.00839149	0.0399421	0.586066	0.868483
Rtca	2049.05	-0.00389304	0.0300001	0.854153	0.961891
Dbt	226.197	-0.00893297	0.0403362	0.550667	0.852845
Dazap2	2941.07	-0.0435624	0.0416111	0.0930592	0.508808
Mcts1	55.9465	0.0117338	0.0432698	0.40585	0.779263
Rem1	37.691	0.00859782	0.04298	0.224465
Rnf17	4167.31	0.0129047	0.0394891	0.475578	0.815651
Trappc10	989.772	0.043664	0.052396	0.0906004	0.505878
Ccm2	330.561	-0.0686162	0.0896258	0.0291213	0.350983
Wap	0.627613	0.00196219	0.0423484	0.148946
Tbrg4	1361.73	0.030528	0.0403385	0.199417	0.631658
Tmprss2	23.1255	0.00208417	0.0418653	0.930645
Mx1	44.7072	0.00270947	0.0414223	0.761993
Fap	2.44885	0.00269647	0.0423667	0.230173
Gcg	0.0486208	-1.04784e-05	0.0422978	0.990857
Ndufa9	2327.66	-0.0476389	0.0576217	0.0711133	0.466579
Egfl6	15.6467	-0.000105023	0.0419912	0.818812
Lck	75.662	-0.0120414	0.0439593	0.151823	0.582473
Tssk3	4514.03	0.0137446	0.0373134	0.495231	0.823806
Cttnbp2	76.2174	-0.00321417	0.0413571	0.732165	0.925963
Galnt1	1099.54	0.0250367	0.0441783	0.220552	0.652357
Myf5	0.347755	-0.000185751	0.0422946	0.828466
Mkrn2	2111.08	0.0435589	0.0446982	0.0969918	0.516946
Pparg	57.2295	-0.00858345	0.0419826	0.433012	0.794351
Raf1	1414.27	-0.00894904	0.0316109	0.674939	0.905768
Septin1	25.7305	-0.000118682	0.0417814	0.985708
Pdgfb	68.4782	-0.000902088	0.0408474	0.939853	0.983711
Acvrl1	162.067	-0.0172806	0.0455226	0.152043	0.582711
Tamalin	50.1716	0.00169733	0.0415631	0.830539
Acvr1b	698.455	-0.00307207	0.03393	0.99713	0.999142
Tom1l2	1025.41	-0.0327235	0.0417999	0.171147	0.603188
Gpa33	7.07366	-0.000546967	0.0421482	0.878588
Zfp385a	3446.24	0.071763	0.131305	0.0188686	0.30264
Itga5	66.5031	-0.0217259	0.0496729	0.0284737	0.348532
Gabra2	0.441468	-0.000491802	0.0422985	0.755889
Wdr77	822.406	0.000609718	0.0352564	0.976178	0.994497
Adora3	205.842	-0.0124398	0.0421883	0.369375	0.759277
Atp5pb	2404.48	-0.00981161	0.0350396	0.532679	0.844694
Sox9	519.675	0.0111616	0.0426711	0.33046	0.738359
Hnrnpd	1737.03	-0.0187724	0.0413381	0.324438	0.734406
Dynlt1c	380.891	-0.000664097	0.0408907	0.948989	0.98647
C1d	246.541	-0.00687916	0.0396812	0.650871	0.895808
Gm2a	7168.61	-0.0104215	0.0356129	0.607945	0.876704
Krit1	773.572	0.00849618	0.0358925	0.668228	0.903046
Clcn4	962.079	0.0372119	0.0525688	0.107556	0.531495
Vmn2r88	23.7519	0.00397525	0.0420783	0.532399
Grm6	24.4789	-0.00152261	0.0419073	0.796456
Sema4f	48.1966	-0.0128931	0.0436819	0.227818
Hk2	969.211	0.000919411	0.0382006	0.955271	0.988161
Myo18a	1292.2	0.0343393	0.0536827	0.100721	0.520305
Sez6	144.731	0.0159829	0.0437888	0.182195	0.614707
Haao	4.31145	-0.00388972	0.0424499	0.214598
Cd52	82.8999	0.00404644	0.0425257	0.0859774	0.498042
Abhd15	8.20176	-0.00486305	0.0425885	0.140876
Hoxb6	4.09275	-0.000110624	0.0422646	0.912362
Loxl3	56.5642	-0.0113839	0.0432806	0.251306	0.679994
Btn1a1	7.23772	0.00277809	0.0422558	0.476477
Kat2b	994.134	0.0181957	0.0398246	0.286881	0.707139
Rab5b	1443.39	0.013286	0.0329696	0.537556	0.847315
Dnmt3l	192.931	0.0149739	0.0437114	0.256709	0.684549
Aire	26.4943	0.00303468	0.0419029	0.653218
Icosl	100.005	-0.0145965	0.0443798	0.187034	0.619556
Spg7	2229.84	0.0235627	0.0365052	0.321036	0.731552
Sult5a1	45.3234	-0.0397886	0.0759571	0.00081951
Rpl13	8241.49	0.0215691	0.0475217	0.128879	0.558272
Chmp1a	2331.72	0.00807835	0.0346195	0.693496	0.910589
Rpa1	5492.5	0.0123624	0.0359483	0.547648	0.852157
Serpinf1	248.29	-0.017726	0.0460223	0.125087	0.555494
Tubgcp3	436.789	0.00658258	0.0361313	0.73342	0.925963
Oprm1	0.81471	-3.27658e-05	0.0422718	0.980858
Polr3d	318.128	-0.000711755	0.0382038	0.847522	0.960585
Tcf7	299.568	0.0154462	0.0404697	0.397077	0.775
Ddx3x	877.733	0.000232839	0.0389133	0.987901	0.997442
Il12rb1	8.3659	-0.00257332	0.0422424	0.49857
Slc5a5	32.3388	-0.000202065	0.0417928	0.951884
Kcnn3	60.9059	0.0114803	0.0424078	0.359114	0.752979
Usp32	4268.98	0.102247	0.086662	0.0137102	0.279848
Car4	53.8711	0.00359038	0.0421786	0.50218	0.82703
Txnrd3	13262	0.0368349	0.0333204	0.123217	0.551786
Fasl	24.1898	0.00353904	0.0419022	0.617819
Zfp512b	5037.96	0.0965168	0.0562832	0.00806669	0.231342
Dnajc5	1166.76	0.00520594	0.0339456	0.725501	0.923462
Tpd52l2	480.811	-0.154308	0.0850546	0.00311508	0.171142
Fmr1	505.794	0.00332162	0.0391262	0.826901	0.955595
Bcl11a	318.864	0.00685217	0.0392681	0.667674	0.902702
Il4	0.0823161	0.00013079	0.0422975	0.924063
Pxmp4	101.322	-0.0311052	0.0578138	0.0265675	0.336376
Dlg3	409.79	-0.0204316	0.0434845	0.324096	0.734332
Gnb1l	544.782	0.00050988	0.0374987	0.976892	0.994801
Dbh	2.51249	0.00283943	0.0423623	0.27117
Mmp11	130.748	-0.0296173	0.0562951	0.040946	0.393079
Smarcb1	1375.03	-0.0109532	0.0332242	0.5929	0.870731
Vpreb3	6.44164	-0.000910178	0.0421775	0.78686
Hip1r	1407.47	0.0156437	0.041803	0.352619	0.750362
Nsun5	265.807	0.00302124	0.0369281	0.867858	0.965289
Top1mt	323.033	-0.00556363	0.0400022	0.693412	0.910589
Hoxa10	1.79824	0.000991391	0.0422765	0.586081
Hoxa4	2047.34	0.0366485	0.0581863	0.0736854	0.472825
Gm38393	1.00272	-0.000890114	0.0423015	0.379001
Mmp14	658.663	0.00663269	0.0391113	0.679315	0.906894
Slc7a7	231.954	-0.00387305	0.0380195	0.819341	0.954109
Oxa1l	515.508	-0.0180566	0.0394458	0.371065	0.760111
Heatr6	405.615	0.159632	0.0683468	0.0010507	0.113083
Ccl3	0.740273	5.988e-05	0.0422876	0.992383
Wfdc18	20.2014	-0.0012541	0.0423198	0.162976
Icam4	2.62718	0.0015324	0.0422697	0.5272
Ilf2	1645.22	-0.0436441	0.0404401	0.0906666	0.505878
Chtop	2503.69	-0.00811277	0.0347838	0.72374	0.923141
Snapin	1098.27	0.0378488	0.0481385	0.170569	0.602108
S100a4	10.345	-0.00174404	0.0421784	0.649641
S100a3	0.13692	0.000145709	0.0422964	0.908274
S100a6	104.153	-0.00570995	0.0415989	0.565564	0.859325
Scn4a	64.6614	0.000970071	0.0420006	0.849878	0.961245
Icam2	12.5158	-0.00271424	0.0421181	0.591914
Mapk7	319.485	-0.020583	0.0437901	0.252654	0.681404
Epn2	1167.72	0.0147935	0.0317891	0.497134	0.824696
B9d1	1655.54	-0.00727778	0.035346	0.715167	0.919858
Sec24b	4438.36	0.0391106	0.0489837	0.11502	0.542888
N4bp3	514.454	-0.00868312	0.0406143	0.543788	0.851218
Rmnd5b	1582.73	0.0551078	0.0544405	0.0561834	0.435007
Nhp2	483.192	-0.0112254	0.0389178	0.531259	0.843559
Vps9d1	731.013	0.0324757	0.04706	0.153467	0.583832
Zfp276	265.319	0.0355825	0.0563614	0.0684283	0.460715
C1ql4	10.4763	0.000345336	0.0420968	0.934533
Mfsd10	149.703	-0.0177464	0.0451277	0.190284	0.622428
Luzp1	8121.87	0.0060816	0.0378132	0.731	0.925687
Slc13a2	58.3093	-0.00846991	0.0424466	0.361051	0.75425
Kctd10	1886.35	0.0804155	0.0548697	0.0167965	0.293604
Poldip2	3603.04	-0.0126639	0.0268932	0.544835	0.851226
Ift20	1003.69	-0.0190392	0.0371972	0.375755	0.763652
Col6a1	808.754	-0.00862773	0.0425145	0.345624	0.747128
Pcbp3	6574.51	0.0152586	0.0346022	0.479339	0.817225
Lgals9	100.562	-0.0512129	0.102506	0.00532105	0.197427
Araf	457.31	-0.0343468	0.0472721	0.142206	0.574427
Cfp	34.849	-0.0145572	0.0453528	0.0575907
Timp1	55.7721	-1.08717	0.545329	0.00119727	0.116625
Uxt	55.3702	-0.00639667	0.0415028	0.551077	0.853309
Cnnm3	257.749	-0.0153768	0.04195	0.349802	0.749116
Lman2l	512.808	0.0234862	0.0451646	0.211347	0.644646
Mcm3ap	875.699	0.215794	0.0974904	0.00109956	0.113982
Pcnt	2828.52	0.0662884	0.0770655	0.0348698	0.373106
Ftcd	3.56939	0.000809422	0.042235	0.740628
Mxd1	1845.45	0.0162541	0.0305509	0.333457	0.740546
Gmcl1	3679.22	0.0129343	0.0330038	0.548398	0.852745
Snrnp27	757.817	0.0162864	0.0440434	0.238098	0.665915
Oas1c	10.7307	0.000154909	0.0419729	0.976584
Oas1h	0.828927	-0.0010068	0.0422903	0.478785
Ocrl	289.911	-0.00367452	0.0397348	0.794237	0.947508
Calm1	15925.1	0.015154	0.0319727	0.487828	0.820124
Agpat3	10526.2	0.02074	0.0363759	0.349392	0.748931
Slc26a3	8.78325	-0.000775363	0.0422032	0.795094
Sema6b	26.2718	0.0019263	0.0418952	0.856119
Uhrf1	2406.82	0.0608601	0.0532025	0.0422531	0.398552
Dpp9	578.334	0.0192284	0.0389371	0.348535	0.748603
Ramp2	42.794	-0.00340296	0.0416418	0.68151
Lsr	889.234	-0.00109599	0.0390573	0.941877	0.984421
Gramd1a	862.664	-0.00167433	0.0369944	0.925777	0.979681
Hpn	7.16814	-0.00597846	0.0427468	0.130099
Gabrg1	0.19136	0.000197278	0.0422958	0.790423
Ckb	188.473	-0.0081436	0.041827	0.461797	0.808994
Sp1	1027.67	0.00469918	0.0360013	0.806794	0.951209
Itgb7	10.2321	-0.00585753	0.0426686	0.253425
Myg1	385.498	-0.00341339	0.0361975	0.969246	0.991911
Rarg	145.829	-0.000276602	0.0401882	0.98238	0.995897
Pfdn5	3997.54	-0.0144905	0.0377932	0.468662	0.812662
Efnb2	275.337	-0.0111643	0.0401912	0.494472	0.822986
Rrp15	323.809	0.00184849	0.0387458	0.905622	0.973203
Rnd2	452.15	-0.0177144	0.044466	0.225966	0.656468
Srr	1143.82	0.00975009	0.0344605	0.638271	0.89031
Sync	15.3416	0.00459873	0.0422532	0.364625
Fndc5	775.382	-0.00463913	0.037154	0.7974	0.948806
Acp5	85.1314	0.00139043	0.0411861	0.883695	0.968528
Cnn1	120.986	-0.0238854	0.0496616	0.0883943	0.502327
Fbxo9	811.005	0.00920323	0.0335278	0.589929	0.869362
Vps50	525.247	-0.00132801	0.0373596	0.939402	0.983651
Hars1	669.098	-0.02595	0.0494123	0.121509	0.548743
Zmat2	862.506	-0.0389518	0.0531891	0.0953034	0.513417
Ube2c	393.475	0.0200989	0.0436196	0.260426	0.687362
Smg5	6559.95	0.0393282	0.0418095	0.120079	0.547721
Cct3	9046.23	-0.0054439	0.0317816	0.796154	0.948403
Glmp	331.768	-0.10439	0.13584	0.014002	0.281219
Mef2d	850.04	0.0132334	0.0392267	0.473291	0.814814
Tmem79	182.252	0.0172791	0.0450217	0.19032	0.622428
Snd1	739.991	0.0115001	0.037407	0.553632	0.854727
Col18a1	920.364	-0.0290615	0.0542085	0.0546539	0.430297
Slc19a1	55.8678	-0.0123796	0.043769	0.200412	0.632438
Kpnb1	7552.62	0.0797387	0.0553739	0.0176139	0.298446
Npepps	3161.89	0.026137	0.0341735	0.257102	0.684549
Tbx21	3.70631	0.000599575	0.0422115	0.865112
Mrpl10	723.819	-0.0230952	0.0372303	0.302887	0.719503
Cyp51	2454.23	-0.0574461	0.0620527	0.0486017	0.417888
Tcf25	1956	-0.0106037	0.0331138	0.617183	0.880664
Tubb6	751.809	-0.0190586	0.0478406	0.0347086	0.373106
Def8	147.473	-0.00214317	0.040373	0.861129	0.962829
Meox1	110.15	-0.0367581	0.0651876	0.0196544	0.305315
Sost	69.1888	0.000567498	0.0415177	0.943542	0.985065
Nkx2.1	0.239063	0.000283624	0.042296	0.838247
Pax9	71.9872	0.000457865	0.0408921	0.966563	0.99143
Irx2	93.6664	-0.000805627	0.0411158	0.933248	0.981985
Col1a1	1130.89	0.000467251	0.0417675	0.943809	0.985065
Itga3	128.277	0.00620984	0.0413317	0.576732	0.863989
Sgca	172.217	-0.00690823	0.0423216	0.389276	0.771322
Dlx3	4.95334	0.00104713	0.0422242	0.652994
Foxm1	4950.12	0.043135	0.0497781	0.0968975	0.516946
Itfg2	258.426	-0.00566112	0.0380465	0.74294	0.929869
Nrip2	41.4357	-0.00056403	0.0412813	0.950005
Tulp3	261.014	-0.00519642	0.0403344	0.695064	0.911667
Gtf2h4	519.372	-0.0087981	0.038788	0.609443	0.877087
Tubb5	1785.56	-0.000808284	0.0358274	0.919322	0.977914
Ell2	3363.45	-0.0346367	0.0477122	0.137107	0.567652
Jup	2198.81	0.010106	0.0407864	0.497442	0.824696
Fkbp10	198.912	0.00176501	0.0404173	0.883684	0.968528
Klhl10	10344	-0.00738003	0.0341408	0.719329	0.921514
Mnx1	12.257	0.00758053	0.0430406	0.112684
Nom1	530.325	-0.00743146	0.0363865	0.699531	0.9135
Ergic1	1093.34	-0.00816326	0.0360017	0.678452	0.906894
Tnk1	80.9932	-0.0119186	0.0443571	0.0836429	0.493563
Acap1	234.196	0.0194299	0.0439424	0.252501	0.681269
Tcea3	29.592	0.00140766	0.0417334	0.840394
Csn3	0.744025	-0.0014896	0.0423253	0.236691
Ifrd1	450.085	-0.0166933	0.0405848	0.38317	0.768454
Stk38l	331.438	0.0065521	0.0387856	0.666753	0.902143
Brpf1	1023.02	0.037152	0.0486676	0.101245	0.520305
Akr1b1	4290.31	-0.0941584	0.0512867	0.00665458	0.212265
Hoxc13	0.614904	0.000438664	0.0422897	0.812862
Hoxc11	1.06766	7.47362e-05	0.0422777	0.945228
Hoxc8	19.5102	-0.00270992	0.0421685	0.561018
Hoxc6	31.6859	-0.00145666	0.0418508	0.818025
Gstt1	97.7399	0.00692775	0.0418346	0.488777	0.820124
Gstt3	842.695	0.010102	0.0378716	0.589037	0.869119
Ddt	2944.27	-0.0204939	0.0428748	0.275669	0.699192
Tat	1.99643	-0.000405729	0.0422601	0.825079
Marveld3	42.5654	0.0120465	0.043811	0.182592
Ddx18	1624.34	-0.0720421	0.046842	0.0188195	0.30264
Ubl3	4297.67	-0.0249737	0.041209	0.25076	0.678796
Gramd2b	461.705	-0.027241	0.0468088	0.173884	0.605675
Eef1e1	205.477	0.000730686	0.0386267	0.963169	0.990374
Akt1	1100.1	-0.00362197	0.0378352	0.832636	0.956748
Cldn15	13.5057	-0.0046146	0.0425	0.228947
Il16	68.9192	0.000653851	0.0419802	0.90147	0.972272
Tcirg1	163.595	-0.00167129	0.0404621	0.664891	0.901358
Naglu	1201.22	0.0169271	0.0383391	0.408484	0.781316
Coasy	516.97	0.00312498	0.0356947	0.871298	0.965994
Smo	198.473	-0.0237839	0.0494902	0.0900502	0.50462
Tspan33	278.427	0.0368678	0.0590312	0.06686	0.459131
Crnkl1	1367.22	0.0243933	0.03748	0.281581	0.703909
Rin2	343.566	0.00407736	0.0391366	0.834234	0.957556
Folh1	139.198	0.00267444	0.0411218	0.791336	0.946416
Chordc1	388.266	-0.0145725	0.0411727	0.389909	0.771322
Rtcb	1155.2	-0.0603562	0.0510316	0.0413363	0.394032
Pwp1	725.757	-0.0128196	0.0332667	0.549961	0.852814
Fbxo7	909.517	-0.0139601	0.0341908	0.51445	0.835171
Capns1	5602.53	-0.0361805	0.0405665	0.142799	0.574606
Lrp3	32.9619	0.00668322	0.0423313	0.388613
Evx2	1.96895	-0.00169443	0.0423003	0.406243
Hoxd13	2.178	0.00351509	0.0424433	0.156129
Hoxd12	0.192064	-8.63522e-05	0.0422975	0.993463
Folr1	520.63	-0.0211099	0.0465221	0.163071	0.593517
Clpb	17752	0.0333555	0.0481629	0.143424	0.575265
Septin7	1298.26	0.00522494	0.0372533	0.772845	0.939802
Zdhhc4	2621.09	0.0064361	0.0363566	0.737762	0.927433
Rac1	975.761	-0.0965686	0.075269	0.0132913	0.277147
Nup214	4249.19	0.0563499	0.0610334	0.0529112	0.425048
Aif1l	61.0299	-0.0336512	0.0622474	0.0114161	0.263234
Cpa3	6.436	-0.00608302	0.0428051	0.0885569
Ltbp1	309.735	0.0160392	0.0430974	0.295344	0.713957
Ugp2	1009.33	-0.0471293	0.0598791	0.0682386	0.460119
Kcnh6	7.71842	0.000456147	0.0421602	0.952641
Trmt1	2396.77	0.0231638	0.0398257	0.288219	0.708053
Nacc1	1341.38	0.0309863	0.039462	0.192697	0.62464
Nfix	351.929	0.00533472	0.0402841	0.691146	0.909864
Slc1a5	366.137	-0.00309868	0.0406721	0.790052	0.945952
Uba1	5858.82	-0.0440011	0.0508858	0.0898884	0.504521
Vwf	683.299	0.0309741	0.0501154	0.128254	0.55735
Siae	537.148	0.00232947	0.036579	0.899693	0.972272
Vsig2	3.64506	0.00337809	0.0424085	0.221081
Esam	72.9005	0.0140721	0.0437462	0.24235	0.671017
Spa17	13933.2	-0.0588854	0.0689565	0.0433521	0.401944
Fam50a	106.826	0.00902027	0.0420974	0.411456	0.782839
Emd	371.172	-0.0542273	0.0799038	0.0364061	0.378545
Taco1	75.3318	0.00500232	0.0408125	0.675986	0.905768
Grik3	35.5781	0.00749522	0.0427531	0.254736
Gria3	52.4225	-0.00619822	0.042306	0.396601
Npas1	22.2107	0.00223279	0.0421307	0.629548
Sipa1l2	1786.95	0.0245129	0.044766	0.214486	0.646659
Ap4e1	195.851	0.0123885	0.0425723	0.248697	0.676483
Blvra	159.911	-0.0107099	0.0412088	0.458935	0.807717
Pdzd4	41.8147	0.00146685	0.0414076	0.864305
Srpk3	4.80732	0.00186486	0.0422692	0.496908
Idh3g	449.147	-0.0792972	0.0869973	0.0238964	0.32489
Pnck	30.5767	0.00412725	0.0417916	0.607052
Ssr4	331.824	-0.139886	0.140385	0.00873854	0.235445
Bcap31	423.303	-0.0263564	0.044496	0.207801	0.6425
Fam98a	3424.54	0.00278145	0.0331139	0.893028	0.970481
Ltbp2	287.577	0.00655689	0.0416762	0.721438	0.922476
Kmt2a	390.923	0.030219	0.0549128	0.0597189	0.443577
Ift46	2236.53	-0.0270039	0.0416299	0.177307	0.609259
Tmem25	61.0758	-0.0020177	0.0415313	0.846519	0.960255
Cd3g	2.83479	-0.00255931	0.0423433	0.299314
Trappc6a	511.209	-0.00927203	0.0421033	0.408924	0.781405
Supt6	3294.35	0.127219	0.0986159	0.00860824	0.235052
Spag5	3907.55	0.0847884	0.0558938	0.0139801	0.281219
Foxn1	1.02757	0.00133784	0.0423034	0.373914
Unc119	701.364	-0.118449	0.125528	0.0109311	0.259865
Rab34	221.357	-0.0350298	0.0581552	0.06349	0.450826
Sdf2	403.044	-0.000450518	0.0368713	0.980033	0.995407
Ccne1	161.843	-0.00945377	0.0405287	0.526647	0.840714
Hsf2bp	1189.17	-0.0663773	0.0631612	0.0349986	0.373121
Bbc3	69.5269	0.00488776	0.042325	0.387076	0.770368
Mybpc3	3.95957	0.000124241	0.0422194	0.961051
Psmc3	15691.9	0.00736834	0.0325948	0.726624	0.923698
Acp2	586.688	-0.00140032	0.0339203	0.944854	0.985492
Rapsn	146.908	-0.0120942	0.0442046	0.103525	0.523956
Slc39a13	840.416	0.0128196	0.0398257	0.450427	0.802424
Celf2	569.051	-0.00187295	0.0377215	0.738839	0.927868
Nr1h3	272.04	0.0333434	0.0545651	0.0896827	0.504521
Ddb2	259.946	-0.192699	0.121459	0.00281602	0.170696
Spi1	30.8116	0.00300523	0.0416782	0.8852
Sf3a1	2140.95	0.0697685	0.0401882	0.0150848	0.289057
Stat6	250.267	-0.0287821	0.0528413	0.0825711	0.491993
Clgn	18132	0.00131892	0.0322808	0.950017	0.986718
Napsa	8.60856	0.00140111	0.0421605	0.712823
Vrk3	2511.59	-0.00362343	0.0329128	0.861344	0.962829
Smg9	3504.03	0.0139788	0.0424972	0.338316	0.743836
Paxip1	1528.43	0.0991977	0.071446	0.0120178	0.269088
Rmnd5a	840.38	-0.00323571	0.0350778	0.869298	0.965448
Mov10	761.72	-0.00687167	0.0360738	0.723311	0.922822
Ppm1j	2701.05	0.0212618	0.0429801	0.268804	0.692929
Rhoc	125.71	-0.00970257	0.0427281	0.31676	0.72811
Prr27	2280.91	-0.015728	0.0415555	0.360341	0.753889
Tead3	70.0576	0.013714	0.0438752	0.223138	0.654171
Ppard	122.943	-0.00390376	0.0407505	0.738273	0.927785
Def6	39.9789	-0.00894051	0.0431661	0.274354
Peg3	137.364	0.00176672	0.0404688	0.658656	0.899684
Zim1	3.45996	-0.00231793	0.0423115	0.378779
Metrn	174.746	0.0178187	0.0458402	0.142615	0.574447
Lmf1	2056.47	0.00591697	0.0353378	0.765809	0.937478
Ciao3	665.381	0.0140441	0.0382432	0.473922	0.814814
Angptl4	84.4596	0.0135929	0.0439076	0.215948	0.647837
Dbf4	1572.76	-0.0447952	0.0491561	0.137575	0.568184
Daxx	3178.83	0.0116937	0.036729	0.557321	0.856633
Cd320	2349.43	-0.00202732	0.0368528	0.910928	0.974343
Ipo4	11085.1	0.061276	0.0517916	0.0410946	0.393079
Tm9sf1	464.709	-0.0492859	0.0611785	0.0638805	0.451718
Rec8	1977.82	0.00341281	0.0376713	0.844431	0.960255
Irf9	122.137	-0.0555336	0.112048	0.00875007	0.235445
Gmpr2	554.19	-0.0107239	0.0378363	0.569524	0.861176
Mdp1	175.981	-0.0201742	0.0452186	0.207398	0.642158
Dhrs1	3426.57	-0.021694	0.0388435	0.316252	0.727933
Ncan	641.817	0.0168856	0.0445971	0.21351	0.645063
Tmem161a	219.838	0.00511381	0.0395639	0.729868	0.92518
Armc6	107.563	0.00770497	0.0409556	0.555073	0.855545
Borcs8	539.349	0.00533934	0.0378309	0.760671	0.9359
Slc25a42	218.235	-0.0158671	0.0439534	0.245185	0.673173
Snx9	496.505	0.0213518	0.0402901	0.307107	0.722411
Ranbp3	3534.72	0.0176641	0.03961	0.375927	0.763772
Ndufa11	527.862	-0.0233453	0.0447238	0.220088	0.651964
Bmp8b	47.2971	0.00234765	0.0412737	0.803105
Nr2f6	117.859	-0.00422076	0.0420395	0.530328	0.842811
Use1	1709.62	0.00123642	0.0363387	0.98832	0.997629
Ocel1	809.904	0.0192703	0.0466959	0.121705	0.548966
Dyrk1b	10783.7	0.0381617	0.0648115	0.0349087	0.373106
Braf	1707.85	0.0499458	0.0532469	0.0702844	0.46503
Ndufb2	378.894	0.0123731	0.0429707	0.305274	0.720878
Hltf	184.072	-0.00774923	0.0404759	0.58646	0.868483
Prpf6	1692.77	0.0706186	0.047052	0.0161489	0.291331
Rgs19	219.396	0.000283135	0.0385673	0.985913	0.996957
Rgs20	3.97524	0.00167498	0.0422195	0.645477
Abhd3	268.177	-0.0114923	0.0414845	0.426481	0.790785
Snrpd1	610.359	-0.0588795	0.0693472	0.0608469	0.444987
Tchp	2742.27	-0.0133819	0.041664	0.385274	0.769454
Tiam1	1665.1	0.052153	0.0989005	0.0109553	0.259865
Tsc2	1326.32	0.131362	0.0946412	0.00739154	0.223288
Rpl3l	8.16047	0.0072219	0.0430704	0.075124
Nherf2	95.3689	0.0023491	0.0408952	0.827063	0.955595
Puf60	3556.75	0.00802206	0.0339066	0.699014	0.913325
Golga2	2371.41	-0.00388216	0.0371242	0.828957	0.955773
Uck1	621.421	0.0222976	0.040595	0.291736	0.711188
Scin	20.9961	-0.00559639	0.0425939	0.224949
Ikzf4	60.627	-0.009962	0.0425669	0.332768	0.739953
Mien1	528.239	-0.0783013	0.0755493	0.0242669	0.326372
Pon1	0.315394	-0.000372714	0.0422988	0.665537
Axl	1608.7	0.0344068	0.0459227	0.14796	0.578728
Tgfb1	326.457	-0.000457818	0.0405895	0.968033	0.991583
Ccdc97	2079.84	0.023357	0.0406486	0.277924	0.700561
Zfp40	55.5961	-0.00856604	0.0425375	0.343304	0.74529
Akap8l	2665.02	0.0415527	0.0526606	0.0968397	0.516946
Shh	2.69982	0.00287379	0.0424127	0.0857773
Pdcd2l	602.229	0.0356212	0.0532833	0.105566	0.529436
Gtf2f1	5649.58	-0.0231137	0.0481966	0.121736	0.548966
Clpp	253.176	-0.0347531	0.0562509	0.0795624	0.484287
Alkbh7	333.785	0.0180863	0.0443512	0.236226	0.664285
Pspn	0.200136	1.11676e-05	0.0422953	0.951473
Dennd1c	10.5344	-0.00344024	0.0422978	0.413419
Med6	277.391	-0.0230174	0.0444364	0.268417	0.692735
Prkd1	173.461	-0.00971217	0.0409966	0.494119	0.822939
Lcp2	19.7225	0.000904695	0.0419399	0.869579
Cse1l	2038.26	0.0109577	0.0363088	0.584629	0.867817
Naa20	571.657	-0.0148604	0.0403232	0.410908	0.782839
Prkra	578.817	-0.0588528	0.0655946	0.0459951	0.409279
Fkbp7	361.904	-0.0285246	0.0514853	0.100574	0.520305
Plekha3	904.967	-0.0594159	0.0541516	0.0449772	0.407733
Ykt6	1523.43	-0.0293653	0.037494	0.211715	0.644735
Baz1b	915.736	0.0535163	0.0748118	0.0433279	0.401944
Pex6	1580.36	0.0950858	0.13351	0.0166008	0.292052
Mrpl2	546.7	0.000976134	0.0382538	0.952385	0.9876
Mea1	14514.4	-0.00586722	0.0377645	0.739072	0.927868
Gnmt	48.6681	-0.0182125	0.0475836	0.0190626
Grin2d	1220.21	0.254118	0.152093	0.00282709	0.170696
Kdelr1	565.631	0.00338314	0.0369579	0.85237	0.961824
Tmem143	115.895	-0.00293144	0.0400553	0.824382	0.955595
Pdxk.ps	4.15803	0.00594307	0.0427854	0.200548
Ggct	379.11	0.0158027	0.0412121	0.370917	0.760111
Jag2	393.585	0.0144646	0.0430872	0.297898	0.716475
Btbd6	141.126	0.0137096	0.0441556	0.188071	0.619914
Nudt14	84.3193	-0.00529371	0.0409932	0.648094	0.894736
Epdr1	23.7811	0.00355821	0.0421937	0.495449
Flii	1109.29	-0.0196283	0.0374788	0.362002	0.755143
Top3a	913.464	0.13441	0.0740054	0.00413917	0.188496
Atg4d	774.624	0.0517437	0.0650707	0.0565234	0.436306
Qtrt1	160.759	0.0113923	0.0420205	0.391913	0.772837
Plin4	85.267	-0.000441121	0.0418605	0.941643	0.984332
Hdgfl2	3735.35	-0.0236057	0.0480877	0.13184	0.560627
Chaf1a	6128.25	-0.00476992	0.0378603	0.781868	0.942819
Adprh	1039.68	0.0185683	0.0380231	0.378765	0.765046
Tmem39a	365.742	-0.0350425	0.0507205	0.121358	0.548708
Timmdc1	200.22	-0.00729582	0.0389752	0.584083	0.867817
Pla1a	98.485	-0.293359	0.150332	0.00131505	0.12111
Mcm2	322.239	-0.00164911	0.0385959	0.916962	0.976679
Tpra1	143.144	4.69748e-05	0.0406124	0.99668	0.999142
Nab1	423.274	-0.0436504	0.0624026	0.0643176	0.453123
Adgre5	238.748	0.00463779	0.0401799	0.729168	0.924804
Il17ra	271.525	-0.0176477	0.0435266	0.312121	0.724631
Lamb1	529.295	0.0121486	0.0413075	0.424531	0.79002
Kcnn1	21.9268	0.00974781	0.0435349	0.106847
Arrdc2	228.171	0.0236021	0.047468	0.153991	0.584078
Ppp1r17	3.31632	0.00221803	0.0422922	0.43142
Cd36	689.885	-0.00499173	0.0419663	0.524697	0.839672
Map2k7	4778.53	0.0286119	0.0420692	0.210466	0.6441
Timm44	1408.21	-0.0144223	0.0360504	0.488788	0.820124
Ap2a2	2161.24	-0.000786575	0.0316179	0.891865	0.970321
Pnkp	617.292	0.054653	0.058738	0.0532604	0.426213
Med25	2843.23	0.0771033	0.147784	0.0173653	0.296551
Bcam	190.093	0.00325384	0.0411108	0.752581	0.932663
Clptm1	2904.56	-0.00132874	0.0331273	0.948483	0.986438
Relb	122.829	0.000620544	0.0401907	0.960494	0.98986
Tomm40	770.05	-0.00028378	0.039286	0.984358	0.996661
Apoe	2515.36	-0.0174983	0.0466578	0.0604003	0.444987
Apoc2	2.40541	0.00343304	0.042453	0.0880406
Hbp1	1065.69	-0.00264742	0.0362334	0.887662	0.968665
Prkar2b	258.074	-0.0112059	0.0421745	0.38052	0.76659
Cdkn1b	327.887	0.0180344	0.0420162	0.290632	0.710271
Klf4	4367.47	0.0196914	0.0446741	0.227936	0.657338
Ap1m1	6096.33	0.00944919	0.038434	0.598185	0.873477
Rab8a	1169.27	-0.00777207	0.0366826	0.626118	0.885023
Hmgn2	1091.95	-0.0543477	0.0961574	0.0179309	0.300571
Fam32a	620.975	-0.0173987	0.0386751	0.39337	0.773879
Elf3	4.47552	1.62943e-05	0.0422617	0.992132
Cyp2c29	22.4631	-0.00765828	0.0431832	0.0361874
Stard3nl	224.713	-0.320859	0.184543	0.00193795	0.148435
Stk11	3868.62	0.00550992	0.037867	0.752315	0.932536
Efna2	27.282	0.00374349	0.0419748	0.540471
Atp5f1d	1548.91	0.019534	0.0445547	0.231996	0.659388
Ppp5c	1416.09	0.00799489	0.0348602	0.69398	0.910709
Cdk12	1150.33	0.0627258	0.0749622	0.0385814	0.382893
Lipe	11566	0.0420202	0.0515538	0.0988997	0.519521
Pafah1b2	4176.88	0.00977994	0.0301271	0.648583	0.894835
Tbc1d8	586.38	0.00808701	0.0367427	0.536661	0.846749
Cnot11	673.141	-0.0147832	0.0401079	0.417891	0.785851
Slc2a3	30985.2	0.0203959	0.036385	0.356346	0.751569
Foxj2	278.262	-0.00467537	0.0391394	0.762362	0.936378
Sri	146.913	-0.0179122	0.0449707	0.202198	0.634475
Dgcr2	3973.32	0.0211805	0.0385047	0.329	0.737853
Irf3	1022.17	0.0132052	0.0396804	0.462659	0.809184
Bcl2l12	915.631	0.00221415	0.0386721	0.889008	0.969177
Zfp959	25.6434	-0.00356184	0.0419165	0.610572
Mpnd	222.611	-0.00417898	0.0408364	0.716888	0.919858
Sh3gl1	2356.49	-0.000196307	0.0360356	0.99149	0.99846
Ebi3	6.31946	-0.0030019	0.0423051	0.400327
Yju2	199.099	-0.00896625	0.0408798	0.51975	0.837257
Ranbp2	2020.58	0.0424115	0.0614278	0.0682231	0.460119
Edar	35.848	-0.00451987	0.04198	0.541352
Grk5	282.339	0.0184629	0.0413314	0.330395	0.738359
Dvl3	366.522	-0.00444837	0.0384555	0.787135	0.94532
Abcf3	2977.63	0.0197342	0.0382781	0.355318	0.751299
Eif2b5	2274.59	0.00236334	0.032212	0.910162	0.973928
Cyth2	4105.03	-0.00773123	0.0338872	0.708466	0.91746
Sult2b1	114.073	0.0128905	0.0431619	0.287526	0.707554
Car11	36.0561	-0.00418956	0.0420914	0.518568
Dlgap1	105.894	0.0236124	0.0503496	0.0492485	0.420004
Plag1	16.7823	-0.00267165	0.0420164	0.644271
Hck	13.5477	-0.0117232	0.0444547	0.0207211
Mrpl4	588.319	0.0314492	0.0500575	0.13265	0.56129
Keap1	1590.26	0.0189941	0.0441322	0.245755	0.674052
Ap1m2	59.5867	-0.0150628	0.0460658	0.00588716	0.208913
Glg1	1291.13	0.0321154	0.0486794	0.142964	0.57468
Atp8b3	67938.7	0.123949	0.062567	0.00331359	0.174664
Btbd2	435.758	0.026021	0.0476563	0.16145	0.592353
Csnk1g2	17226.7	0.0112639	0.0405298	0.479776	0.817385
Abhd17a	2809.81	0.0225733	0.0477566	0.135309	0.565092
Mob3a	364.676	0.00194705	0.0363735	0.664324	0.901244
Cacnb3	106.464	0.000216116	0.0409778	0.983026	0.996208
Ccdc65	6864.76	-0.0128945	0.0313603	0.550424	0.852814
Fkbp11	9.97129	-0.00237444	0.042184	0.573198
Ddx23	1263.45	-0.00989571	0.036611	0.612524	0.878229
Pld3	3124.23	-0.0513714	0.0840688	0.0263767	0.336376
Grik5	2154.49	0.0261012	0.0476668	0.161667	0.592903
Cd79a	3.31535	-7.51815e-05	0.0422546	0.973495
Rabac1	2058.6	0.0102923	0.0403852	0.512235	0.833905
Etv3	347.179	0.0180059	0.0426598	0.300679	0.717696
Prkcsh	1352.46	-0.0177918	0.0414308	0.335495	0.742045
Elavl3	119.883	-0.0108877	0.0423604	0.364198	0.756849
Rab3b	117.586	-0.00638558	0.0416739	0.529149	0.842023
St8sia6	14.815	-0.00154409	0.0419411	0.78817
Fcgrt	245.981	-0.0325384	0.059271	0.0267802	0.336825
Nosip	1452.67	0.015712	0.0418716	0.350893	0.749116
Pih1d1	2910.25	-0.00217837	0.0356808	0.909602	0.973707
Rps11	3601.63	-0.0928948	0.0685051	0.0134792	0.278289
Supt5	6661.69	0.0163844	0.0362418	0.440732	0.797171
Dll3	319.592	0.0197695	0.0459925	0.173075	0.605089
Paf1	1855.86	-0.00542665	0.0375309	0.760008	0.935702
Timm50	430.59	0.016446	0.0400761	0.389061	0.771202
Med29	904.985	0.00496522	0.0374372	0.781676	0.942819
Bicd1	55.6099	-0.00943994	0.0428207	0.293065	0.711753
Ncstn	1970.77	-0.0125988	0.0369858	0.530539	0.842842
Pex19	1040.3	-0.0681256	0.0585556	0.0315913	0.359662
Phyhip	25.6736	0.00507204	0.0420566	0.496948
Crhr2	2.26383	0.00010272	0.0422437	0.976008
Inmt	4.59161	-0.000446222	0.0422238	0.863714
Cyp4f18	2.22228	-0.000449557	0.042274	0.913859
Impdh1	204.966	-0.0180361	0.0441097	0.246184	0.674467
Psg18	0.104545	0.00020863	0.042298	0.938684
Dusp3	1466.84	0.0191589	0.0403152	0.34077	0.744351
Prodh	83.0675	-0.00473009	0.0414231	0.778217	0.941185
Ess2	882.385	0.00518665	0.036857	0.77942	0.94183
Slc25a1	1078.94	-0.010611	0.0380162	0.569441	0.861176
Dgcr6	2804.57	0.0104494	0.0396624	0.533665	0.845297
Ddr1	954.722	0.0143583	0.0432656	0.286597	0.707032
Ier3	36.8023	-0.0172332	0.0474168	0.00134846
Fosb	95.9039	-0.0101115	0.042774	0.544407	0.851226
Klc4	740.122	0.00627396	0.0399841	0.662697	0.900961
Ercc1	570.489	-0.0230541	0.044398	0.227415	0.656796
Cyp17a1	10697.5	-0.642655	0.159909	1.86912e-06	0.00389369
As3mt	392.959	-0.0369619	0.0507463	0.109656	0.534869
Homer3	151.695	-0.0126815	0.0428614	0.369102	0.759152
Crtc1	549.524	0.0313413	0.0538953	0.0863789	0.499156
Rnf215	118.971	-0.00678453	0.040438	0.620729	0.882733
Sec14l2	120.867	0.00784925	0.0421653	0.418825	0.786512
Aven	3480.27	-0.0198961	0.0355737	0.367095	0.758227
Cp	362.364	-0.000479886	0.0408457	0.963879	0.990618
Crot	296.653	-0.0690857	0.0973469	0.0265605	0.336376
Rps6ka1	1574.29	-0.0121887	0.0403852	0.463755	0.809692
Calb2	5.11091	0.00780716	0.0432077	0.0424141
Snrnp200	4048.23	0.228949	0.10758	0.0013022	0.12111
Ciao1	479.781	-0.0657832	0.113198	0.0203066	0.307721
Has1	0.820066	-0.00285804	0.0424258	0.0173674
Taf6l	794.935	0.0490084	0.0712318	0.0470925	0.413166
Insig2	1378.26	-0.0240265	0.0389211	0.279926	0.702399
Kpna6	8221.33	-0.0159473	0.035882	0.45256	0.803788
Man1a	49.3647	-0.0075974	0.0424761	0.351187
Itpkc	299.31	0.0103654	0.0393375	0.545196	0.851399
Coq8b	471.64	0.0107265	0.0388078	0.549837	0.852814
Brd8	1631.38	0.0328821	0.0433346	0.166916	0.598172
Kif20a	2687.41	-0.00325656	0.0342976	0.871221	0.965994
Farsa	1352.58	-0.00485977	0.0412528	0.646279	0.893905
Gcdh	130.736	-0.00786654	0.0411051	0.538633	0.847872
Mast2	6193.3	0.137324	0.060803	0.0015718	0.134358
Dnase2a	67.0453	-0.00350549	0.0410948	0.738325	0.927785
Rad23a	2051.97	-0.00782804	0.0357907	0.691947	0.910048
Calr	13345.6	-0.00127738	0.0308058	0.951546	0.987121
Syce2	2717.86	-0.0138903	0.0371997	0.491085	0.821596
Nfat5	1374.01	0.0324034	0.0488594	0.141723	0.574427
Nob1	373.011	-0.0154131	0.0387848	0.299686	0.717298
Nqo1	75.565	-0.00254062	0.041246	0.790616	0.946122
Ppfia3	35.4542	0.00158095	0.0416148	0.836409
Gys1	62.823	-0.311665	0.256869	0.00440917	0.190024
Ruvbl2	3978.23	0.00641655	0.0374761	0.723048	0.922608
Lin7b	23.1201	0.00794796	0.0428869	0.299546
Bax	187.196	-0.0112435	0.0413835	0.437816	0.796313
Il7r	5.55448	-1.70306	0.876706	0.00251146
Tfam	4019.6	-0.0117691	0.0408753	0.453662	0.804382
Zfp81	324.707	-0.0193086	0.0452558	0.199303	0.631658
Efnb3	70.0232	-0.0198149	0.0478437	0.0568901	0.436777
Mmd	77.1963	-0.0144165	0.0447456	0.136638	0.56685
Hlf	87.2267	0.00255347	0.0414577	0.769182	0.938764
Fam162a	592.348	-0.0269954	0.0457836	0.187765	0.619556
Rpl8	6932.7	0.00990218	0.0360023	0.620883	0.882733
Grm3	11.8986	0.00145231	0.0419754	0.790887
Ssbp2	203.183	-0.0366808	0.0597579	0.0552726	0.431889
Fancl	362.727	0.00249486	0.0380825	0.881525	0.968469
Brinp2	3.97007	0.00205794	0.0422643	0.531736
Gstm5	33553.2	-0.0464517	0.0517428	0.0805469	0.487567
Gstm7	1434.96	-0.0677277	0.0831421	0.0309173	0.356713
Gstm3	3.52537	-0.000446528	0.0422286	0.857065
Stat3	1088.29	-0.0236014	0.0381447	0.290685	0.710271
Stat5a	143.089	-0.0146692	0.043302	0.284124	0.704855
Cavin1	543.185	-0.0186368	0.0465928	0.107077	0.531027
Map3k11	1077.75	0.0105179	0.0414941	0.443765	0.799628
Akt2	2644.51	0.0401594	0.0371478	0.107982	0.532238
Dnaja3	1225.8	0.0301395	0.0328511	0.19463	0.626009
Hmox2	13181.2	-0.0159801	0.0344029	0.46017	0.807998
Cdip1	1785.59	0.0180887	0.0320703	0.413328	0.784087
Map3k20	212.438	0.0113887	0.0411824	0.447513	0.801544
Cwc15	1544.37	-0.084714	0.0492669	0.0102489	0.254616
Col5a3	45.5419	-0.00407144	0.042013	0.54932
Dnmt1	1598.32	0.0530038	0.0672014	0.0525559	0.425048
Ppan	508.492	-0.00604903	0.0389376	0.707557	0.91742
Angptl2	98.7739	0.00261571	0.0410391	0.800609	0.949442
Cacna1e	49.2159	0.00859278	0.0424599	0.358953
Cacna1b	73.0242	-0.00302341	0.0414624	0.733351	0.925963
Trmt10a	2228.96	-0.00944687	0.0371026	0.620097	0.882706
Etv1	140.964	-0.0162233	0.0429909	0.299462	0.717298
Kifc2	147.158	-0.0143702	0.0429092	0.309249	0.723422
Psap	8105.6	-0.0281682	0.0411342	0.216771	0.64847
Ikbkg	154.166	-0.00733676	0.0401758	0.61285	0.878557
Pax2	101.419	0.00181366	0.0419088	0.765785	0.937478
Wars2	67.5098	0.0076571	0.041598	0.499162	0.824973
Atn1	650.52	0.0170658	0.0430622	0.293929	0.712354
Phb2	1279.4	0.00105366	0.0347354	0.957678	0.988662
Ptpn6	53.0953	-0.00341011	0.0415383	0.695861
Eno2	12.4111	0.00463166	0.042332	0.385186
Emg1	688.751	-0.00649943	0.0345012	0.81198	0.953729
Lpcat3	4180.77	-0.0506759	0.0464922	0.0652711	0.456023
Atp6v1f	1968.52	-0.0500679	0.0616554	0.061308	0.44659
Il12b	0.391493	-0.000478462	0.0422982	0.838135
Clcn5	177.497	-0.0107359	0.0416732	0.426728	0.790785
Clcn3	1176.04	0.118689	0.0694041	0.0056354	0.203717
Hif3a	261.275	-0.00304767	0.0421004	0.576706	0.863989
Gpx6	408.929	0.0137381	0.0445539	0.136535	0.56685
Gpx5	1.16573	0.00258429	0.0423737	0.185044
Pde1c	4165.63	0.0298918	0.0399779	0.20406	0.636541
Utp20	701.983	0.0084451	0.0370294	0.736218	0.927081
Spic	3.00392	0.00311319	0.0423819	0.250895
X9330159F19Rik	22.4752	-0.00373721	0.0422507	0.431185
Cul3	12109.2	0.02541	0.0366277	0.268567	0.692835
Il11	154.993	-0.026261	0.0507969	0.0911511	0.506169
Large1	163.91	-0.0189839	0.0450425	0.206744	0.640936
Ddx56	923.199	-0.0268179	0.0379645	0.244623	0.672922
Tmed4	2127.68	-0.0105287	0.0313322	0.623759	0.883714
Col26a1	334.59	0.00667361	0.0414182	0.550019	0.852814
Bid	105.613	-0.0201662	0.0467822	0.136617	0.56685
Ralb	727.972	-0.0159427	0.0416496	0.353078	0.750597
Ppp1cc	17887	-0.120866	0.045954	0.000702411	0.104497
Dnajb11	2099.75	0.00252058	0.0323169	0.904035	0.972957
Tbccd1	635.659	0.00628632	0.034272	0.758182	0.935467
Clec11a	45.9121	0.00245552	0.0414896	0.774095
Zfp324	50.4717	0.00843867	0.0424043	0.369509
Gab2	1735.02	0.0125716	0.0391067	0.491835	0.821689
Coro1c	585.938	-0.0282331	0.0429375	0.20653	0.640667
Tax1bp1	10535.8	0.0317008	0.0378961	0.186003	0.618642
Psg17	22.7233	0.00866278	0.0431778	0.152577
Psg19	68.8136	0.00129422	0.041954	0.81949	0.954109
Ctse	4.3326	-0.00328223	0.0424169	0.187398
Ndrg2	637.6	-0.165427	0.166359	0.00685864	0.216124
Mettl17	282.923	-0.0261584	0.0459149	0.190737	0.622973
Arhgef40	162.986	-0.00268555	0.0408924	0.805082	0.950363
Pnpla6	350.297	0.0274772	0.0470577	0.170811	0.602549
Mcoln1	333.647	0.00520638	0.037244	0.773987	0.940023
Arhgef18	586.108	0.0322634	0.0495783	0.134951	0.564735
Pkn2	1712.38	0.0922226	0.06762	0.0141691	0.281883
Cd33	94.9085	-0.00422934	0.0406347	0.727523	0.924309
Etfb	719.668	-0.0245719	0.0481643	0.23419	0.661825
Nkg7	0.650008	0.00186797	0.0423396	0.207872
Stxbp2	1916.08	0.0197103	0.0363924	0.368959	0.759114
Pcp2	0.0663519	0.000129823	0.0422971	0.951532
Sgce	200.667	-0.0143259	0.0418829	0.36603	0.757777
Chn2	7573.8	-0.0412006	0.054428	0.0912668	0.506485
Wwox	601.711	-0.0180003	0.0353732	0.409086	0.781405
Slbp	2224.4	0.000129999	0.0311269	0.995255	0.998769
Tyr	0.318914	-0.00044519	0.0423002	0.49846
Ghrhr	0.10857	0.000154154	0.0422977	0.945915
Aqp1	43.8968	-0.00626171	0.0427795	0.139832
Arid3b	2027.35	0.118808	0.0596203	0.00342479	0.174664
Cnn2	164.537	-0.0353355	0.0625543	0.0256674	0.332774
Polr2e	787.686	-0.00759724	0.0373592	0.669222	0.903587
Abca13	17.0017	0.00295275	0.0419503	0.645753
Myo9b	954.391	0.181995	0.0730101	0.000636739	0.102621
Hdac9	210.227	-0.00235749	0.0415681	0.771662	0.939304
Ly9	52.6326	-0.00364825	0.0416529	0.663559
Cd244a	5.93298	-0.00280538	0.0422676	0.456074
Adgre1	125.884	-0.00404098	0.0407714	0.729524	0.92488
Mtfp1	171.258	0.0197018	0.0437091	0.258677	0.685669
Rab23	747.001	0.0380333	0.0471119	0.169696	0.601778
Rab11a	1828.77	-0.0130082	0.0353841	0.533086	0.84504
Eif2b2	640.377	0.00736718	0.0367509	0.697804	0.912977
Dlst	2972.73	0.013472	0.0338933	0.529978	0.842649
Pgf	75.7703	-0.00646126	0.0419939	0.472667	0.814814
Ulk2	5756.87	0.0876972	0.0562039	0.0123793	0.271245
Ccl24	10.2219	0.00182364	0.0421806	0.632195
Dgkq	171.394	0.00147424	0.0391141	0.845175	0.960255
Grap	21.8406	-0.00765162	0.0427229	0.280615
Pou1f1	0.217579	-0.000144582	0.0422981	0.761674
Chmp2b	2839.87	0.00916673	0.0333774	0.663135	0.901088
Plod3	459.696	0.0297884	0.0517346	0.107428	0.531256
Ap1s1	485.086	0.0169266	0.0382133	0.409233	0.781451
Mapk13	29.7761	0.000796358	0.0417606	0.997258
Srpk1	9568.18	0.00232305	0.0318232	0.912166	0.975001
Pax3	18.9392	-0.0030211	0.0419859	0.626903
Lbr	747.536	0.00837299	0.036614	0.663742	0.901244
Crabp2	6.03252	-0.00285228	0.0422843	0.43032
Nes	77.5011	-0.00648352	0.0422874	0.398582	0.77584
Bcan	10.3296	-0.00361205	0.042399	0.276693
Hapln2	114.033	-0.000213614	0.0413623	0.979849	0.995407
Prcc	714.343	-0.000743544	0.0346801	0.970013	0.992282
Mettl25b	530.778	-0.024038	0.0420471	0.254826	0.683565
Hdgf	7308.77	-0.0475108	0.0591704	0.0681146	0.460119
Slc25a18	167.534	-0.0197357	0.0455173	0.192311	0.62464
Thop1	8848.1	0.0468336	0.0717669	0.0428003	0.400563
Apba3	794.13	0.0364862	0.0632865	0.0314534	0.359149
Matk	53.6091	0.00527634	0.0415485	0.59058	0.869406
Pias4	3849.69	0.0115945	0.0413544	0.433082	0.794386
Map2k1	251.584	0.00294805	0.0384315	0.856089	0.961891
Sgta	3256.31	0.037563	0.0511658	0.11405	0.541621
Nmrk2	0.337333	0.000500145	0.0422956	0.643533
Tmem242	795.518	-0.0144498	0.0383491	0.460826	0.807998
Dtx2	1068.59	0.0201528	0.0435607	0.262348	0.688546
Zp3	5.60307	-0.00285613	0.0423013	0.403792
Hspb1	569.161	0.00234527	0.0407166	0.835734	0.957693
Rasa4	73.3772	0.00379047	0.0414869	0.678891	0.906894
Syt5	106.242	0.0168568	0.0453908	0.152826	0.583832
Hnrnpa2b1	9181.02	-0.0263378	0.0431857	0.219481	0.651429
Fxyd4	0.145039	-7.21938e-05	0.0422979	0.945043
Yju2b	1298.74	0.00253636	0.0362541	0.892627	0.970481
Mri1	116.439	0.0131742	0.0433306	0.27271	0.696085
Prkacb	374.273	-0.00691446	0.0393968	0.659089	0.899799
Sgsh	485.325	-0.0229263	0.0493555	0.0749175	0.474655
Chd5	15518.8	0.0172231	0.0429233	0.296986	0.715281
Cstb	243.332	-0.451223	0.13799	4.05584e-05	0.0298819
Sh2b2	61.4702	0.00135753	0.0414424	0.872261	0.966324
Pex5	1198.58	0.0202673	0.0371892	0.352821	0.750562
Jkamp	152.353	-0.0053015	0.0404418	0.692624	0.910488
Cd44	10.6108	-0.00474328	0.042525	0.209814
Slc1a2	588.397	0.00881589	0.0389285	0.606794	0.875975
Eif2ak4	257.731	0.0196483	0.0441686	0.219977	0.651884
Wdr1	2586.81	0.0161007	0.03594	0.450396	0.802424
Slc2a9	9.45932	0.00241899	0.0421073	0.625716
Ccn4	47.246	-0.012301	0.0438256	0.188564
Ndrg1	434.653	-0.0217325	0.0452042	0.210653	0.6441
X4930550C14Rik	967.442	0.00606464	0.0375299	0.735931	0.927074
Man2b1	974.459	-0.0199824	0.0414059	0.309385	0.723422
Klf5	502.499	-0.00878331	0.0411582	0.506504	0.829915
Wdr83	289.712	0.0141773	0.0401944	0.416821	0.785775
Prdx2	1288.74	-0.179492	0.0943363	0.00220907	0.156783
Polr2a	6784.76	0.0577043	0.0645587	0.0491096	0.419561
Shbg	209.901	-0.000854601	0.039946	0.948412	0.986438
Senp3	1475.33	-0.00364994	0.0313486	0.862592	0.963147
Corin	793.67	0.00278868	0.0390201	0.855061	0.961891
Plekha8	1443.55	0.0627244	0.057295	0.0404018	0.390197
G6pc2	3.21227	-0.000278374	0.0422114	0.926941
Spc25	414.524	-0.00357946	0.0408096	0.753496	0.933096
Dnah2	4409.21	0.22127	0.126119	0.0027554	0.170696
Ripk4	100.486	-0.0189865	0.0461177	0.150126	0.581499
Ufd1	2293.55	-0.0320291	0.0469344	0.154879	0.58503
Zfp287	117.034	0.00131427	0.0399257	0.921147	0.978255
Prlr	759.499	-0.0267491	0.0520746	0.0645076	0.454077
Letm1	1164.72	0.0283033	0.0417862	0.32067	0.731231
Ubqln1	3916.69	0.0467427	0.0361658	0.0660343	0.457743
Fgfr4	135.198	0.0182483	0.046563	0.10027	0.520305
Cadm3	4.78982	-0.000466154	0.0421971	0.875672
Fcer1a	0.112038	-3.9721e-05	0.0422978	0.979232
Txn2	1507.24	-0.0190514	0.0381763	0.367651	0.758569
Casp14	0.178167	-0.000140715	0.0422976	0.999241
Slc1a6	11.2294	0.00351108	0.0421906	0.49848
Slc1a3	135.688	0.0028892	0.039241	0.846169	0.960255
Crbn	2102.9	0.00120836	0.0334953	0.953138	0.987607
Il5ra	14.7465	-0.00540618	0.0424915	0.291594
Msh6	1054.08	0.0312055	0.0470577	0.195321	0.626494
Fbxo11	815.856	0.00870791	0.038771	0.613291	0.878557
Mlxipl	487.496	0.000100236	0.038889	0.994701	0.998532
Tbl2	2644.66	0.00846471	0.030403	0.692438	0.910384
Bud23	451.506	0.0180163	0.0399197	0.36434	0.756849
Nid1	738.212	0.00289058	0.0391559	0.847762	0.960585
Mcm5	605.928	0.0126083	0.0390381	0.492894	0.822225
Hmox1	286.94	-0.130004	0.187583	0.00994385	0.252006
Mprip	19304.6	0.0290869	0.0370916	0.216628	0.648165
Cic	2706.92	0.108288	0.106548	0.0135079	0.278289
Pafah1b3	270.892	-0.00584339	0.0389532	0.716118	0.919858
Il27ra	3.00988	-0.0006605	0.0422332	0.788263
Prkaca	2815.9	0.00778538	0.0309428	0.715248	0.919858
Asf1b	959.025	-0.0380284	0.0507829	0.112211	0.538523
Myl10	882.381	-0.0159412	0.0451375	0.147056	0.578423
Ddx39a	2272.75	-0.00765791	0.0381473	0.664516	0.901244
Dnajb1	8621.78	-0.0129376	0.0336418	0.544969	0.851349
Msh4	461.606	-0.0157127	0.0410615	0.375273	0.763318
Usp40	514.634	0.0317868	0.0517682	0.1378	0.568848
Evx1	1.58199	-0.00129122	0.0422874	0.48208
Kbtbd4	847.823	-0.047939	0.0553297	0.0732296	0.471807
Celf1	1296.15	0.0153047	0.0377518	0.450402	0.802424
Ndufs3	1755.88	-0.0277434	0.0362453	0.234015	0.661796
Por	721.389	-0.0147681	0.0416241	0.369902	0.759438
Igf1r	558.647	0.00706796	0.0380809	0.687522	0.909215
Insr	480.721	0.0019277	0.0392852	0.998173	0.99948
Fcer2a	16.615	0.00139518	0.0419428	0.805763
Cyp2a5	0.754334	-3.36404e-05	0.0422826	0.914333
Atp4a	46.9875	-0.00835962	0.0423608	0.378236
Trim28	12339.9	0.0101401	0.0298725	0.636246	0.88917
Ube2m	3455.88	0.00233477	0.0364271	0.759201	0.935702
Adcy9	157.556	0.0106689	0.0435064	0.179202	0.6119
Mef2c	138.721	-0.0106662	0.0420465	0.398029	0.775508
Ctr9	2916.29	0.0421396	0.043639	0.103111	0.523331
Eif4g2	17761.1	0.0221829	0.038713	0.310329	0.723759
Irag1	101.97	0.0103873	0.0424705	0.361539	0.754583
Pcyt1a	3111.92	0.0383326	0.0377845	0.120632	0.54793
Zfp592	1697.4	0.0332251	0.0459523	0.15503	0.585172
Psmd4	3333.01	-0.0175476	0.0352367	0.418836	0.786512
Tmod4	59.2935	0.0104518	0.0432937	0.275218	0.698723
Insrr	1.37353	-0.000918	0.0422881	0.540298
Cabp5	0.393264	0.00107785	0.042311	0.461691
Snx6	503.033	-0.0332043	0.051162	0.120628	0.54793
Mthfd2	817.988	-0.0156615	0.0343412	0.469067	0.81279
Kit	872.786	-0.003228	0.0404615	0.791434	0.946416
Tomm40l	196.587	-0.00070828	0.0391061	0.962057	0.990075
Nr1i3	1.48468	-0.000819578	0.0422841	0.584527
Apoa2	16.8887	-0.00336239	0.0421395	0.501931
Pan2	1250.22	0.00633985	0.0351781	0.750901	0.932107
Cs	2077.88	-0.00290375	0.0294198	0.89076	0.969944
Ampd3	92.3992	-0.0054908	0.0419374	0.5138	0.834946
Bcas2	2127.91	-0.0316034	0.0410352	0.182462	0.614817
Sh2d1a	7.04077	-0.00495531	0.0425646	0.188331
Ctcf	807.555	0.00371365	0.035542	0.564778	0.859076
Pard6a	766.511	0.00987212	0.0395511	0.554763	0.855375
Agrp	0.435399	-0.000298989	0.0422905	0.747727
Pvalb	1.13666	-0.00022303	0.0422569	0.901302
Tfap4	53.3274	-0.000499892	0.041003	0.841723
Ranbp1	1406.57	0.00909186	0.0387286	0.601875	0.875065
Cd247	118.381	-0.0132358	0.0432694	0.253729	0.681898
Rfx5	503.615	0.00762113	0.036072	0.696809	0.912439
Psmb4	1962.72	0.0278808	0.0411608	0.222363	0.654171
Mmp8	0.285711	0.000463183	0.0422961	0.676142
Slc30a4	2680.29	-0.00971222	0.0341284	0.641224	0.891536
Sqor	7826.46	-0.0475686	0.053049	0.0760163	0.475456
Bloc1s6	490.968	-0.00309749	0.0414138	0.733731	0.925963
Metap1	1038.27	0.0149026	0.0346003	0.488126	0.820124
Gpr108	1181.98	0.00378123	0.034976	0.848975	0.961054
Tnfsf14	0.72287	-0.000217853	0.0422828	0.899184
Gata6	279.288	0.0135278	0.0413516	0.400461	0.776929
Rsl1d1	1006.7	-0.0206234	0.0402609	0.317714	0.728787
Cnga2	3.49803	-0.000408545	0.0422617	0.827913
Apc	495.144	0.0572582	0.0819013	0.0363113	0.378297
Reep5	575.472	-0.315226	0.0829925	6.45229e-06	0.00998299
Ergic3	3660.63	0.00568007	0.0349788	0.776573	0.940602
Uqcc1	1081.96	-0.00443539	0.0337984	0.828252	0.955773
Spo11	1399.77	0.0185119	0.0412501	0.333661	0.740661
Ncoa2	2595.97	0.130895	0.0955684	0.00766686	0.226481
Prl4a1	0.298375	-0.000405239	0.0422998	0.571339
Trh	49.7243	-0.0103369	0.04341	0.185409
Nr2c2	1952.66	0.0157026	0.0377426	0.442393	0.799151
Nr2c1	906.479	0.0012373	0.0366875	0.94632	0.985931
Smpd4	3774.88	0.0648999	0.0516979	0.0342021	0.372396
Pex1	212.468	0.0279651	0.0483518	0.150957	0.582385
Otx1	5.70692	-0.00316492	0.0423261	0.368836
Kctd20	1127.7	-0.0020205	0.0339255	0.920551	0.978186
Itgae	1141.65	-0.0192053	0.0423618	0.298659	0.716633
Ctns	320.864	0.00586129	0.0391975	0.709605	0.917833
P2rx5	21.9954	-0.00627414	0.0423997	0.361867
Shpk	94.5715	0.0053235	0.0406259	0.608481	0.876879
Trpv1	95.8933	0.00625424	0.0422307	0.419701	0.787011
Ephb3	62.4635	0.0077897	0.0422352	0.403894	0.778518
Tuft1	646.349	-0.00733997	0.0384632	0.669011	0.903539
Rcn1	274.412	-0.0234374	0.0502985	0.0500318	0.421858
Dnase1	1.44695	-0.000871077	0.0422796	0.591773
Trap1	2953.09	0.0204432	0.0293461	0.349984	0.749116
Naa60	1471.36	-0.00987786	0.037102	0.534288	0.845517
X1700037C18Rik	1849.91	-0.00482073	0.0398812	0.7314	0.925963
Ankrd13d	62.0744	0.00604325	0.0416616	0.64272	0.892333
Tyrp1	0.0383277	-6.8894e-06	0.0422979	0.988247
Tpr	2467.77	0.0163098	0.0408097	0.373976	0.762247
Pdc	0.094824	-2.53788e-05	0.0422978	0.989896
Odr4	360.096	-0.00426395	0.0381811	0.799532	0.949442
Prg4	24.9361	0.00869018	0.0433695	0.0822847
Dhx34	1182.72	0.026549	0.0484748	0.147269	0.578423
Kptn	254.235	-0.0341968	0.0584389	0.053964	0.428609
Napa	2864.77	0.00552877	0.034042	0.787359	0.945442
Sra1	909.077	-0.00752469	0.0351126	0.68691	0.909215
Calcoco2	5.42301	-0.00202576	0.0422644	0.494045
Atp5mc1	1370.33	-0.0283879	0.048758	0.146107	0.577922
Snf8	972.15	-0.077613	0.0904284	0.0236749	0.323437
Tbcb	1243.43	0.00139583	0.0353439	0.942825	0.98477
Inpp5k	3166.3	0.0143763	0.0339549	0.505279	0.828851
Crkl	515.957	-0.00207638	0.0366946	0.964638	0.990896
Upk3bl	306.31	0.0058704	0.0417859	0.532684	0.844694
Eps8l1	18.4127	-0.858676	0.505209	0.00243625
Clint1	1723.17	-0.0522949	0.0446837	0.0577039	0.439151
Prss16	2.98122	0.00194838	0.0422739	0.484494
Cdkal1	1504.64	-0.0112562	0.0337015	0.594707	0.871667
Rhox6	0.673668	-0.00126669	0.0423189	0.225269
Cdcp3	22.9244	0.00389047	0.0419179	0.53529
Htra1	446.487	-0.027396	0.0529607	0.0543835	0.43011
Zbtb17	717.668	0.00210009	0.0382235	0.898371	0.972272
Clcnkb	7.01937	0.000473535	0.0421209	0.904005
Fam131c	119.046	0.0114492	0.0431933	0.267604	0.692215
Fblim1	125.105	0.00214926	0.0400944	0.766264	0.937575
Hspb7	843.607	-0.0119506	0.0393973	0.500331	0.826337
Epor	27.3501	0.0119761	0.0438021	0.179456
Ccdc159	1513.24	-0.0175831	0.042684	0.302369	0.719503
Mob1b	545.612	0.0258885	0.0461396	0.187969	0.619868
Atp6v1b1	224.873	0.0298316	0.0545974	0.0603209	0.444987
Vax1	7.57191	0.00123797	0.0421509	0.744755
Atp6v1b2	1182.08	-0.000634605	0.0326696	0.975506	0.994359
Eps15l1	437.205	0.0172279	0.0406373	0.363604	0.756548
Tep1	580.041	0.212913	0.204512	0.00615227	0.209238
Ttc5	413.332	-0.0230326	0.0426003	0.257971	0.684956
Osgep	518.897	0.0157173	0.0395693	0.412792	0.783723
Aamp	9973.22	-0.000336077	0.0347341	0.986245	0.996957
Tmbim1	189.297	-0.0108658	0.0414157	0.442709	0.799179
Arpc2	3455.64	-0.0449785	0.0418809	0.0855484	0.497173
Kmt2b	2878.48	-0.00109273	0.0374557	0.94983	0.986701
Zbtb32	1536.98	0.0126713	0.0383052	0.507489	0.830148
Etv2	79.2479	0.00233329	0.0415156	0.782212	0.942819
Upk1a	7.55659	-0.00673003	0.0429443	0.0678677
Tmem147	897.873	-0.0235617	0.0433299	0.243167	0.672387
Rps9	3054.89	-0.0439507	0.0499139	0.091397	0.506517
Tfpt	384.472	-0.00335325	0.0395704	0.814297	0.953746
Susd2	133.32	-0.00636222	0.0407633	0.618526	0.881562
Ggt5	57.9087	-0.026782	0.0540794	0.0183751	0.30264
Ggt1	38.0949	-0.0130353	0.0443785	0.137681
Crip2	2040.08	-0.00262953	0.0393386	0.857477	0.962275
Crip1	80.029	-0.00183062	0.0413525	0.837915	0.958276
Cbfa2t3	62.9003	0.0165223	0.0455472	0.127915	0.55735
Fbln1	262.956	-0.00269995	0.0391028	0.858214	0.962513
Pgrmc1	3463.76	-0.0646912	0.0779178	0.0343608	0.372787
Gcat	90.2243	-0.00830769	0.0422169	0.403933	0.778518
Tek	71.6495	0.0186647	0.045802	0.162816	0.593517
Mpl	0.21632	0.000169175	0.0422952	0.811887
Elovl1	169.756	-0.0370351	0.0650793	0.0228591	0.322109
Med8	821.6	0.0228455	0.0379723	0.303896	0.719801
Hyi	55.3622	-0.00327663	0.041468	0.71584	0.919858
Cdc20	3224.54	0.0296626	0.048459	0.150805	0.582262
Adamts4	15.9895	-0.00347208	0.0422483	0.456591
Nectin4	256.637	0.00733823	0.0421669	0.424852	0.79002
Pfdn2	432.77	-0.0194961	0.0461796	0.154124	0.584078
Rnf114	1615.18	-0.00404646	0.032653	0.846062	0.960255
Steep1	167.415	-0.00715017	0.0396857	0.640545	0.891213
Neurl1a	1162.52	0.00667115	0.0420292	0.462066	0.808994
Srm	170.069	-0.00261821	0.0399469	0.845282	0.960255
Epha2	55.3623	-0.00367577	0.0417892	0.63454	0.888552
Rbm14	1469.28	0.175419	0.0666071	0.000473055	0.0971696
Actn3	337.639	-0.0199088	0.0449267	0.21614	0.647921
A530013C23Rik	1.34082	-0.0020593	0.0423383	0.238335
Zdhhc24	199.136	-0.00323669	0.0387863	0.830146	0.956429
Bbs1	903.575	0.0171208	0.0378611	0.409999	0.782183
Slc34a3	3.97335	0.000922108	0.0421898	0.776051
Ndor1	543.046	0.0185506	0.0403516	0.349171	0.748931
Nsmf	903.75	0.00813842	0.0395818	0.609363	0.877087
Pdk1	463.619	0.0348693	0.0508962	0.120998	0.548677
Ptbp1	3506.82	0.0261032	0.0379468	0.256134	0.684264
Mvd	151.12	-0.0567055	0.118108	0.00789806	0.2304
Cyba	59.5613	-0.0253195	0.0527693	0.0182181	0.302003
Itih3	37.1017	-0.0140264	0.0451528	0.0497843
Stimate	208.017	-0.0225702	0.046953	0.161123	0.591537
Sfmbt1	3686.27	0.0425977	0.0392018	0.0959668	0.515197
Ihh	10.3533	-0.0035461	0.0422864	0.394884
Prkag3	15.9288	-0.00191604	0.0420447	0.708726
Cryba2	15.2237	0.00591131	0.0425017	0.309208
Atp7b	237.451	0.0569489	0.0977236	0.0218801	0.316071
Defb2	1.23788	0.000161466	0.0422977	0.798642
Slc4a1	1.25342	-0.000642768	0.0422761	0.682031
Rundc3a	985.852	0.00272165	0.0409572	0.799005	0.949332
Slc4a3	531.059	-0.00605182	0.0400055	0.671991	0.904436
Cdt1	83.8744	0.0168827	0.0458844	0.108238	0.532896
Runx1t1	364.848	-0.00691293	0.0413265	0.549407	0.852814
Snai3	42.0258	-0.00267546	0.0416234	0.73936
Aprt	2124.96	-0.0101471	0.0385793	0.571978	0.861711
Gtf2h1	3544.05	0.00111649	0.0317228	0.957789	0.988662
Hfe	309.327	-0.0168295	0.0428656	0.300964	0.717822
Abhd1	32.2703	-0.916859	0.690921	0.0027276
Slc5a6	109.033	-0.000719812	0.0397597	0.957746	0.988662
Tcf23	71.8726	-0.0310381	0.0585713	0.0160881	0.29127
Nphs1	2.49726	-0.000239529	0.042256	0.90366
Aplp1	453.915	-0.012639	0.0417668	0.393392	0.773879
Qrich1	5576.07	0.0282571	0.0502474	0.122206	0.549804
P4htm	91.9752	0.00288198	0.0411477	0.774219	0.940037
Usp19	5964.32	0.0490726	0.0414005	0.0666333	0.459131
Pola1	48.6806	-0.00444904	0.0414971	0.638657
Cdc42	2040	-0.141008	0.0900217	0.00493572	0.196312
Pknox1	1513.47	0.0584882	0.0460405	0.0549676	0.430692
D130043K22Rik	93.4087	0.0215592	0.0479703	0.106444	0.531027
Gmnn	486.804	-0.0163928	0.0411048	0.209166	0.64351
Acot13	116.277	-0.0457106	0.0804578	0.0160606	0.29127
Zfp184	399.66	-0.0491881	0.0640599	0.0591096	0.442678
Cyp27b1	8.58327	0.00327195	0.0422903	0.420896
Cdk4	725.686	-0.0353173	0.0486752	0.130931	0.559603
B4galnt1	917.413	0.000728154	0.0363377	0.968833	0.99165
Mettl1	177.545	-0.022794	0.0465202	0.170271	0.602017
Tspan31	299.699	-0.236076	0.116772	0.00146347	0.127925
Kif5b	771.045	-0.0024179	0.041123	0.807609	0.951662
Saal1	447.653	-0.0283486	0.0424045	0.142091	0.574427
Tph2	11.8941	-0.00327578	0.0422089	0.4965
Krt23	20.3508	-0.000821796	0.0418618	0.892004
Cnp	193.878	0.0157198	0.0426442	0.523282	0.839019
Odad4	5324.05	-0.00204029	0.0355704	0.915094	0.975831
Sulf2	919.989	-0.0407867	0.05717	0.0821573	0.491736
Sod2	2063.36	0.0332273	0.0469249	0.163031	0.593517
Tmco6	112.212	0.0011579	0.0401311	0.92753	0.980711
Stambp	1473.42	0.00653297	0.0362102	0.734781	0.926682
Ezh1	929.749	0.018331	0.0341873	0.405493	0.778966
Hap1	1543.39	0.0151404	0.0401752	0.410608	0.78267
P3h4	182.074	-0.0224417	0.0480525	0.107808	0.531892
Ctnnb1	3468.74	0.00053892	0.0315381	0.979677	0.995407
Eif1b	2658.27	-0.00188661	0.0348376	0.837097	0.957971
Klk4	0.574168	0.00113335	0.042308	0.340523
Chrd	92.5319	-0.00395585	0.041569	0.656561	0.898033
Psmd2	12623.2	0.00378858	0.0264479	0.854566	0.961891
Syngr3	3.83583	0.00287202	0.0423228	0.36566
Vars	14606.1	0.147162	0.094753	0.005309	0.197427
Vwa7	26.2062	-0.00536298	0.0420336	0.494507
Hspa1l	20826.7	0.0133361	0.0391067	0.47437	0.815224
Slc44a4	11.5828	-0.00196202	0.0422444	0.569945
Msh5	389.504	0.0352492	0.0537037	0.102626	0.522858
Abhd16a	1866.31	0.033241	0.0483255	0.142357	0.574427
Neu1	154.156	-0.0199596	0.0472501	0.105316	0.5287
Ddah2	167.957	-0.0277044	0.0532851	0.0528745	0.425048
Clic1	643.872	-0.0023848	0.0387027	0.87981	0.968177
Lsm2	2176.3	-0.00395593	0.0338909	0.845987	0.960255
Pole	1204.48	0.0259498	0.0471472	0.171386	0.603246
Atp1a2	1319.74	0.00425597	0.0401045	0.750929	0.932107
Atp1a4	17941.5	0.0127607	0.036441	0.53239	0.844567
Casq1	141.726	-0.0215224	0.0467754	0.157588	0.588086
Stx1a	189.717	-0.00117323	0.0402571	0.924937	0.979681
Ceacam9	0.15229	0.000120265	0.0422962	0.906029
Zfp775	86.7256	0.0207887	0.0476167	0.143998	0.575396
Scube2	565.547	-0.0216454	0.0458876	0.161119	0.591537
Mrpl49	319.071	-0.00568221	0.0366611	0.761833	0.936216
Dennd2c	93.5056	-0.00324704	0.0403417	0.796315	0.948403
Mark3	1271.5	0.013586	0.0345377	0.523048	0.838785
Gatad1	2856.62	-0.048263	0.0453505	0.0730761	0.471687
Pcdha10	5.72827	0.000734331	0.0422482	0.743654
M6pr	1175.28	-0.0634699	0.0501626	0.0368587	0.379992
Lrrc8a	415.879	0.12368	0.0785688	0.00620263	0.209238
Mc5r	3.08094	0.00184149	0.0422636	0.513343
Ppp2r1a	1077.24	-0.0270974	0.0400193	0.234447	0.662108
Fance	106.366	0.000319422	0.0405867	0.950377	0.986718
Tinf2	1128.48	-0.00294892	0.0326449	0.887194	0.968665
Tssk4	2334.54	-0.0392279	0.0560765	0.0875161	0.500583
Hapln4	7.87482	0.0026865	0.0422145	0.521305
Dus3l	657.998	0.00379767	0.038456	0.816404	0.953746
Gtpbp3	144.21	0.00540234	0.0412303	0.826676	0.955595
Tgfbr1	934.053	-0.00594935	0.0374394	0.741215	0.929035
Homer1	359.858	0.0284475	0.0480123	0.156585	0.587278
Rad51c	722.701	-0.0099603	0.0335846	0.636214	0.88917
Gabrb2	2.17048	-0.000963116	0.0422565	0.663722
Cav1	260.245	-0.0134187	0.0429501	0.307828	0.722884
Arpp19	952.005	-0.0192956	0.0356516	0.379659	0.765656
Bcl2l1	2618.26	0.00349241	0.0298719	0.869146	0.965448
Khsrp	2242.64	0.0343448	0.0506017	0.124587	0.554866
Dio2	108.614	-9.97934e-05	0.04023	0.993192	0.998532
Ccdc124	1187.91	-0.00948124	0.0427181	0.311511	0.724631
Cct4	9478.44	0.0159896	0.0354259	0.456541	0.806591
Trappc2b	472.676	-0.110846	0.0879608	0.00628507	0.209575
Cpt1c	2338.07	0.00762268	0.036486	0.692891	0.910488
Twist2	4.73537	-0.00224988	0.0423152	0.363417
Zfp655	371.436	-0.0272205	0.04769	0.160223	0.591216
Rhoa	1805.49	-0.0159507	0.034145	0.461922	0.808994
Zmiz1	552.096	-0.0140753	0.0416243	0.380088	0.766187
Ankrd26	88.7624	-0.00989366	0.0423796	0.368459	0.758584
Aldh16a1	283.53	0.0428635	0.0716446	0.0287437	0.349557
Hnrnpa0	1717.95	-0.00638359	0.0420777	0.454285	0.804382
Prrg2	209.478	-0.00446732	0.0402159	0.735558	0.927045
Hnrnph1	6010.08	0.003384	0.0336185	0.869035	0.965442
Ift43	1966.44	-0.0042873	0.0327824	0.836621	0.957836
Id3	88.0945	0.00930752	0.042701	0.316744	0.72811
Tcap	2.16119	-0.00349935	0.0424814	0.0243326
Arid1a	3330.68	0.0251806	0.0446656	0.213358	0.645063
Crlf1	469.142	0.0124572	0.0433972	0.25764	0.684956
Ctsd	2336.47	-0.17692	0.0803765	0.00120718	0.116625
Rplp1	4274.63	-0.00649907	0.0388196	0.692988	0.910488
Cabs1	13845.8	-0.0237479	0.0415482	0.262034	0.688546
Hmgcll1	38.7298	0.0079752	0.0426138	0.426394
Ttc9b	12.0326	0.00207216	0.0421236	0.65219
Phox2a	2.50555	0.000792063	0.0422578	0.700901
Abhd8	4442.15	0.0166673	0.0452342	0.160667	0.591285
Ift22	2255.79	-0.0472975	0.0623887	0.0634993	0.450826
Fzd3	221.246	-0.0203357	0.0445062	0.232726	0.660202
X1700008O03Rik	646.275	0.0279032	0.052342	0.0789151	0.483363
Mid1ip1	499.201	-0.00149203	0.0393754	0.917643	0.977036
Ap2s1	1483.52	0.027637	0.0504536	0.115848	0.543049
Fgfrl1	543.187	-0.0186718	0.0418344	0.315835	0.727606
Brme1	1701.08	0.00438429	0.038312	0.79267	0.947021
Fhl2	234.499	-0.00903777	0.0412702	0.492593	0.822035
Emc10	1191.97	0.00431107	0.0401878	0.745579	0.93038
Clstn3	204.392	-0.00864422	0.041022	0.520643	0.837257
Fbxw9	1297.25	0.0210755	0.0423819	0.281622	0.703909
Spib	3.96052	-7.03308e-05	0.0422193	0.979269
Fnbp4	1666.49	0.0234159	0.0367258	0.299937	0.717298
Cers4	73.882	0.00170048	0.0409943	0.868487	0.965289
Scrn3	145.39	-0.0258908	0.0499895	0.107291	0.531032
Phax	277.108	-0.0500351	0.0684992	0.0519722	0.423992
Tle1	495.13	0.0043766	0.0374718	0.804819	0.950363
X1700109H08Rik	872.06	-0.00277172	0.0387563	0.859564	0.962513
Relt	61.9758	0.00686514	0.0420773	0.448116	0.801665
Snrpb2	766.932	-0.0302038	0.047048	0.128407	0.557439
Ubc	30609.5	0.00673583	0.0360512	0.729064	0.924804
Prpf31	780.243	-0.00118997	0.036282	0.948958	0.98647
Sertad1	258.006	0.00395736	0.039405	0.789004	0.945728
Carhsp1	2987.72	-0.00258144	0.035618	0.8935	0.970545
Elk3	72.7437	-0.011789	0.0426905	0.331573	0.738993
Herpud2	3440.25	0.0554768	0.0548746	0.0557859	0.434383
Rdh13	101.463	0.00384653	0.0405685	0.849777	0.961234
Adam21	898.368	0.0388487	0.056159	0.0892061	0.503852
Nutf2	407.234	-0.0415006	0.0650103	0.0501421	0.421984
Fut1	1.92555	-0.000308677	0.0422412	0.985329
Arpc5	752.87	-0.0546201	0.0692804	0.0478307	0.41516
Rnf151	7113.18	-0.00762417	0.0394639	0.630354	0.886541
Elavl2	105.798	-0.000775659	0.0404484	0.567958	0.860692
Pou2f2	758.686	0.0121712	0.0424284	0.352947	0.750597
Mgst1	918.64	-0.307919	0.10815	0.000160929	0.0637444
Nfib	185.38	-0.000737012	0.0408022	0.91294	0.97508
Htr3b	5.64171	0.00307083	0.042267	0.449428
Rab25	2.22162	-0.00139109	0.0423038	0.399125
Ubqln4	1285.07	-0.00237387	0.0371607	0.894225	0.970933
Rbfox1	3.40478	0.00335583	0.0424014	0.267685
Rps18	3189.91	-0.0183932	0.0472306	0.0515981	0.423066
Rpl10	1169.77	-0.187702	0.137383	0.00450299	0.192045
Rps15a	2957.46	-0.0199467	0.0439289	0.250596	0.678784
Ncaph2	1143.88	-0.00926214	0.0354302	0.930879	0.981604
Hipk1	6917.46	0.0889163	0.0616796	0.0141548	0.281883
Gprc5b	1427.71	0.00067829	0.0321298	0.974172	0.994258
Man1a2	2433.46	0.0874664	0.124624	0.0188906	0.30264
Ceacam5	0.396417	-0.000450813	0.0422999	0.506039
Tppp2	3784.9	-0.0121826	0.0384331	0.516412	0.835654
Acyp1	3257.5	-0.00545239	0.0362904	0.774556	0.940037
Cldn13	93.0829	-0.0267287	0.0526768	0.0504461	0.421984
Cd163	37.1653	-0.00826946	0.0429504	0.216774
Hdac5	1085.96	0.00944027	0.0394207	0.570883	0.861211
Rala	697.753	0.000278777	0.0362196	0.98822	0.997629
Clec3a	0.592816	0.00100582	0.042299	0.409779
Vdac3	7445.92	-0.0323622	0.0461915	0.157297	0.587708
Slc1a7	41.78	-0.00757807	0.0429999	0.141102
Vps72	788.001	0.0014069	0.0379979	0.932943	0.981938
Gabpa	648.732	0.0194973	0.0393392	0.347893	0.74813
Bmp7	76.3413	-0.0115374	0.043383	0.239032	0.666417
Dynll1	6857.75	-0.0212094	0.0380891	0.330047	0.738359
Pdcl	215.566	0.0126816	0.0413518	0.413865	0.784269
Tmem184b	212.615	0.0101862	0.0394878	0.573146	0.862316
Gm5965	0.178701	-0.000143047	0.0422978	0.935708
Rsph14	396.755	0.00809647	0.0383448	0.645652	0.893837
Nf2	4254.96	0.0336464	0.0353356	0.161027	0.591537
Cabp7	1.70251	-0.000672424	0.0422636	0.722797
Zmat5	250.591	0.000427108	0.0392442	0.961079	0.990075
Ewsr1	8969.78	-0.0318842	0.0491886	0.136148	0.56646
Ap1b1	1757.68	0.0426683	0.0424473	0.100089	0.520305
Derl3	593.363	0.00778146	0.0393784	0.629661	0.886073
Gstt4	5275.39	-0.0436161	0.055344	0.0836253	0.493563
Tbx1	166.028	0.00555518	0.0420244	0.492209	0.821933
Gnat2	12.7739	-0.0102081	0.0438358	0.0474404
Bcl2l13	1065.04	0.0123412	0.0329349	0.510966	0.832691
X2610028H24Rik	10.5575	0.0055798	0.0425443	0.265242
Spatc1l	2879.74	-0.00956916	0.0386742	0.587485	0.868652
Dqx1	29.2877	0.0128528	0.0441878	0.150765
Ccl8	31.627	-0.00965547	0.0437963	0.010969
Lnpk	1779.86	-0.0257649	0.0476915	0.158637	0.589299
Prr29	2.12041	-0.000802346	0.0422522	0.715391
Mymk	0.137215	-8.2013e-05	0.0422977	0.930254
Fam163b	13.7894	0.000882707	0.0419726	0.867924
Trpm5	38.1686	0.00377756	0.0419482	0.591456
Ascl2	12.824	0.00378715	0.0423091	0.397884
Rarres2	166.447	-0.000623763	0.0416105	0.933869	0.981985
Pttg1ip	3723.38	-0.0183338	0.0306238	0.325647	0.735717
Trpm2	6.0668	0.00263052	0.0422959	0.449541
Ube2g2	1607.76	-0.0305874	0.0453875	0.172705	0.604803
Mpo	57.4202	-0.00312943	0.0418908	0.646265	0.893905
Lpo	111.968	0.000758498	0.0422836	0.605981	0.875968
Met	17.8041	-0.0105201	0.0437784	0.0945062
Slc16a12	15.4579	0.00310036	0.0422005	0.523846
Syn2	190.586	-0.0153886	0.0455123	0.0820648	0.491736
Elk1	77.8144	-0.00330097	0.040694	0.776627	0.940602
Nav1	158.065	0.0202868	0.0468944	0.135851	0.565937
Tnpo1	3419.03	0.0271614	0.0385816	0.239888	0.667185
Myod1	0.113491	0.000156081	0.0422971	0.891533
Otog	21.043	0.00194214	0.0419098	0.752448
Rnmt	471.478	-0.00712844	0.0372189	0.699606	0.9135
Kcnq1	36.2602	0.0122022	0.0441457	0.121717
Srp14	2848.6	-0.0137476	0.0414378	0.392272	0.772986
X6330409D20Rik	1.12964	0.00148851	0.0422958	0.484688
Cdk9	1204.28	-0.0353326	0.0425789	0.114708	0.542744
Tor2a	277.76	-0.00732485	0.0388478	0.660423	0.900587
Fpgs	561.181	0.0408467	0.0594686	0.0747616	0.474451
Mrtfb	1053.72	-0.00799064	0.0383743	0.900192	0.972272
Cbx5	1516.64	0.0186764	0.0372294	0.384355	0.76871
Odam	4.98852	0.000421287	0.0422988	0.334173
Apobec3	227.549	0.00171856	0.0412036	0.856232	0.961891
St6galnac1	0.303846	-9.48333e-05	0.0422934	0.894526
Taf7l	892.035	0.00533012	0.0372929	0.768324	0.93876
Sardh	295.669	0.00386362	0.0420089	0.562883	0.858528
Vav2	983.88	0.0192278	0.0428454	0.287713	0.707554
Tex15	1702.62	0.00801546	0.0385312	0.643856	0.892818
Ppp2cb	2305.83	-0.0673605	0.0503674	0.0279655	0.345593
G0s2	39.4704	-0.00141415	0.0417655	0.83514
Dmap1	1348.55	0.0292493	0.0437628	0.193533	0.624738
Pla2g12b	1.61352	-0.00171365	0.0423097	0.351273
Mcu	525.823	-0.00838038	0.0378259	0.644786	0.893414
Oit3	78.6747	-0.0456787	0.086542	0.00468857	0.195128
Tex11	282.321	-0.00659924	0.0401951	0.640345	0.891213
Bcr	837.811	0.0170557	0.0407579	0.363997	0.756849
Fxyd5	115.656	-0.0268642	0.0527615	0.0512222	0.422278
Kcnd1	49.0027	0.0199687	0.0478491	0.0686261
Tfcp2	544.395	0.0446395	0.0482761	0.0548777	0.430692
Pou6f2	86.2919	-0.00327435	0.0418759	0.640184	0.891213
Pou6f1	1888.41	-0.0038358	0.0334335	0.852085	0.961824
Ubp1	2330.89	0.0214376	0.0378439	0.328887	0.737853
Nuak2	200.606	0.00190797	0.0389919	0.900059	0.972272
Cilk1	490.544	0.0230177	0.0419463	0.267478	0.692158
Sdhb	1791	-0.0509467	0.0507414	0.065846	0.457539
Cox4i2	5.34358	-0.00199184	0.0422198	0.571282
Snap47	560.103	-0.0127475	0.0370388	0.523871	0.839408
Wnt3a	60.5798	-0.015176	0.0456291	0.0565319	0.436306
Kdsr	154.978	-0.00314305	0.0397956	0.819997	0.954196
Vps4b	833.606	-0.00881877	0.0338703	0.671919	0.904436
Rps25	4021.32	-0.0667413	0.0586847	0.0335473	0.369952
Nxf2	492.657	-0.0250275	0.0481277	0.145459	0.576912
Tafazzin	245.087	0.00115871	0.0396583	0.784388	0.943411
Kif19a	620.942	0.0373354	0.0634215	0.0375196	0.38016
Aldh3a2	865.09	0.0120931	0.0354188	0.559355	0.857666
Zmynd10	6319.73	0.0241063	0.0390089	0.280556	0.702659
Tmem115	1109.41	0.0206412	0.0398385	0.324349	0.734406
Hyal2	157.099	-0.0013724	0.039601	0.921781	0.97849
Ifrd2	353.207	0.00493705	0.0399196	0.726697	0.923715
Hyal1	93.8034	-0.00590773	0.0416856	0.542472	0.850607
Tusc2	399.491	0.00513876	0.0380621	0.764753	0.937104
Nprl2	581.981	-0.0420442	0.0548155	0.0887306	0.502359
Slc38a3	1.40597	-4.41344e-05	0.0422611	0.988243
Cacna2d2	165.924	0.00502991	0.0405922	0.689673	0.909479
Rassf1	1602.99	-0.000363323	0.035648	0.984644	0.996672
Epn3	94.9186	0.000785017	0.0413703	0.927839	0.980885
Rnf112	544.256	0.00462364	0.0384956	0.779377	0.94183
Slc3a2	3536.76	-0.190086	0.0571014	4.71678e-05	0.0320473
Nxf1	4646.38	-0.0188285	0.0315326	0.393884	0.774159
Stx5a	1654.49	-0.0392075	0.0450455	0.159841	0.590651
Slc47a1	44.3818	-0.00323405	0.0417823	0.667044
Pifo	1947.71	-0.0578967	0.0603615	0.0484041	0.417229
Tnfrsf13b	5.43861	-0.00466303	0.0425783	0.120715
Spire2	910.539	-0.0062996	0.0394339	0.618339	0.881562
Prox1	357.974	-0.00756886	0.0405433	0.584813	0.867852
Raver1	3002.63	0.0492433	0.0632788	0.0620643	0.447429
Bltp2	10172.3	0.0649424	0.141057	0.0122401	0.26977
AI597479	664.82	0.0231802	0.0395306	0.289352	0.708777
Tmem86a	801.208	-0.0238535	0.0455717	0.200541	0.632703
Optc	10.3729	-0.00141171	0.0420777	0.782709
Tex14	1619.31	0.0293985	0.0462909	0.17341	0.605507
Ifi35	63.1021	0.00523158	0.0413187	0.621025	0.882733
Rdm1	64.2081	0.00227979	0.0414485	0.792266	0.946706
Nedd8	1248.74	0.00440633	0.032766	0.832733	0.956748
Gosr1	1007.9	-0.00142105	0.0322776	0.945564	0.985833
Mrpl52	393.549	0.00140279	0.0403414	0.908877	0.973617
Spaca7	1765.71	-0.0496004	0.0627245	0.0603456	0.444987
Kansl3	6268	0.018537	0.0332988	0.403361	0.778398
Eya4	1824.41	0.000608546	0.0338566	0.976455	0.994583
Ebf3	71.2016	0.00176648	0.0407124	0.884924	0.968528
Uckl1os	55.719	0.00624061	0.0422694	0.408808	0.781405
Myt1	84.2723	0.028073	0.0548454	0.0267988	0.336825
Faf1	2784	-0.0196877	0.0336917	0.375328	0.763318
Gm266	13.8559	0.00533539	0.0425117	0.276338
Tsacc	2831.81	-0.00834975	0.0385947	0.630572	0.886556
Mettl16	646.096	-0.0884755	0.0678706	0.0156681	0.29127
Dazl	2613.21	-0.00818703	0.0400172	0.588468	0.869064
Apol7a	1.92275	-0.0044634	0.042612	0.0124476
Pigyl	384.742	8.28065e-05	0.0392934	0.995649	0.998877
Rbm25	3918.84	-0.0250449	0.0473077	0.161944	0.592909
Psen2	160.142	-0.0113994	0.042166	0.358136	0.75174
Acaa1b	18.2246	-0.000720732	0.041832	0.908515
Plcd1	333.227	-0.0703739	0.0856401	0.0293545	0.351527
Fads1	2718.96	-0.347287	0.145272	0.000489285	0.0971696
Lmbr1	1206.58	0.0477806	0.0548538	0.0756921	0.475287
Tnfrsf22	20.6204	0.00141197	0.041886	0.815437
Cars	699.125	0.0310356	0.0390053	0.192077	0.62464
Phlda2	2.74145	0.000604163	0.0422361	0.715037
Asz1	551.625	-0.0061222	0.0391665	0.698217	0.913171
Wnt2	57.5448	-0.0216685	0.0495101	0.0341936	0.372396
Gabra1	75.6024	0.00759773	0.0417103	0.489498	0.820646
Grid2ip	2.31019	-0.000438514	0.0422266	0.861128
Kdelr3	45.2724	-0.00508575	0.0419836	0.608196
Cfap97d1	1920.75	-0.0439426	0.0629478	0.062204	0.447429
Apip	261.161	-0.0161428	0.0440985	0.237225	0.664918
Pdhx	1405.94	-0.00601199	0.036624	0.744105	0.930251
Vac14	419.339	0.0245733	0.0439333	0.227397	0.656796
Mcoln2	11.1543	-0.0119718	0.0445621	0.0183688
Slc5a1	2.43898	-0.00109556	0.0422505	0.6331
Akt1s1	888.545	0.00912388	0.0420909	0.413114	0.783873
Tbrg1	3641.82	0.00332373	0.030551	0.875452	0.967499
Panx3	14.6314	-0.00224665	0.0419665	0.701311
Adssl1	39.2675	0.00568978	0.0420631	0.477439
Cfap161	2263.15	0.00334343	0.0343542	0.868568	0.965289
Brf1	1680.43	0.024006	0.042992	0.243948	0.672538
Vipr2	2.76125	-0.00140009	0.04229	0.467623
Odc1	10962	0.00607656	0.0333031	0.770288	0.939231
Thg1l	479.521	-0.128096	0.0925157	0.00735239	0.223288
Adam19	74.3035	-0.0307243	0.0580894	0.0155853	0.29127
Pabpc4	283.886	-0.0154925	0.0421348	0.341626	0.744351
Exoc3l2	898.076	0.114814	0.259645	0.0115169	0.264769
Zfp296	128.782	0.00489528	0.0419111	0.522259	0.838321
Plin5	59.7125	-0.00195336	0.0416267	0.800329	0.949442
Sugp1	2569.83	0.0197645	0.039568	0.340397	0.744351
Dmrtc2	1781.69	0.023715	0.0451991	0.21186	0.644778
Gm5893	4021.37	0.00308239	0.0365909	0.868534	0.965289
Dhdh	355.257	0.0315122	0.052263	0.108355	0.533019
Zfp790	80.2182	0.00583558	0.0412632	0.598588	0.873477
Cpb1	3.33498	-0.00180608	0.042259	0.526595
Slc25a41	432.125	-0.00359853	0.0396869	0.798787	0.949308
Fsd1	50.0646	-0.00480962	0.0417433	0.580788
Pinlyp	86.7018	-0.00413059	0.0411764	0.692115	0.910114
Fuz	668.68	0.0140426	0.0411013	0.40271	0.778063
Sptbn4	1163.2	0.00146014	0.0400955	0.910033	0.973907
Pgam1	1803.98	-0.123979	0.0698713	0.00447769	0.191908
Evi5	665.573	-0.0121731	0.0398006	0.482092	0.818762
Evi5l	5642.45	0.0117311	0.0376939	0.542494	0.850607
Snapc2	366.232	-0.00560696	0.0386815	0.732728	0.925963
Git1	22863.4	0.0435011	0.0602713	0.0731978	0.471807
Gltp	179.209	-0.0026308	0.0390528	0.862612	0.963147
Bnip2	1191.23	0.00283594	0.0315623	0.892844	0.970481
Ccnt1	778.405	-0.00148492	0.0363854	0.936063	0.98271
Scarf2	140.477	0.0177173	0.0466223	0.0750541	0.474655
X4930579F01Rik	2086.09	-0.00426463	0.0387131	0.789842	0.945883
Brms1l	412.683	-0.0346934	0.0526489	0.0987397	0.519521
Med15	2180.06	0.0468089	0.0536198	0.0797638	0.484914
Dhdds	713.309	-0.110057	0.101288	0.0117952	0.266386
Crybg2	52.1918	-0.0138157	0.0446473	0.122467
Ubxn11	6619.44	0.0113451	0.0361826	0.574678	0.863383
Mogat1	5.54944	-0.00355627	0.0423973	0.251077
Tex22	2913.18	0.0176138	0.0429513	0.295395	0.713957
Wnt8a	2.16156	-1.36633e-05	0.0422407	0.99516
Tjap1	857.995	0.0976387	0.0996706	0.016251	0.291331
Ehf	9.11807	1.26886e-05	0.0422072	0.96775
Nanog	2.57691	0.00145873	0.0422561	0.641852
Rpl15	3360.17	-0.00930146	0.0392499	0.580714	0.866591
Tmem167	407.044	-0.0242738	0.0434267	0.230055	0.658749
Steap4	67.584	-0.000605988	0.0413673	0.944217	0.985148
Mplkip	604.64	0.000531162	0.0381696	0.974515	0.994309
Kif11	837.61	0.0189941	0.0457297	0.174244	0.605785
Rpa3	76.9252	-0.00047973	0.0408291	0.964126	0.990688
Mlkl	209.012	-0.0170185	0.0452847	0.16551	0.596776
Phox2b	0.407886	0.000316149	0.0422927	0.771012
Tnpo3	1529.16	0.0414691	0.0486424	0.104368	0.525942
Ttll5	8757.89	0.0732981	0.0550168	0.0240492	0.32521
Zfp715	442.654	0.0404243	0.0582938	0.0790726	0.483543
Retn	15.1316	-0.00304838	0.0423365	0.351042
Acp4	376.834	0.0112679	0.0416676	0.421461	0.788423
Cdh23	1843.59	0.0906064	0.181367	0.0148958	0.288834
Rps5	2788.77	-0.00272829	0.0368659	0.880792	0.968352
Podnl1	2.11345	0.00101885	0.0422543	0.650931
Adgrl1	2482.45	0.029445	0.0504979	0.123199	0.551786
Amotl1	2774.14	0.040764	0.0595608	0.0740854	0.473642
X2200002J24Rik	385.538	-0.0158536	0.0434146	0.278691	0.701352
Etv5	740.949	0.0496191	0.0731723	0.044184	0.405706
Tmem190	997.304	-0.00563988	0.039254	0.716061	0.919858
Gfod2	155.069	-0.0115001	0.0414763	0.427435	0.790966
Enkd1	1987.28	0.0262262	0.0481531	0.15295	0.583832
X4933405L10Rik	983.022	-0.000922967	0.0404364	0.936871	0.982863
Atp6v0d1	854.048	-0.0764494	0.0628019	0.0233815	0.322792
Ptprs	1963.91	0.095445	0.120347	0.0169605	0.293862
Slc41a1	945.524	0.00801592	0.0362653	0.680681	0.907191
Fer1l4	93.9663	0.00915308	0.0428138	0.290439	0.710238
X4931406B18Rik	466.819	0.0271166	0.0489141	0.142432	0.574427
Iglon5	141.003	-0.00207706	0.0403645	0.865163	0.964533
Igf2bp1	344.147	0.00302464	0.0414215	0.739215	0.927868
B4galnt2	11.1831	0.000386826	0.0420299	0.893405
Zfp651	164.944	0.0668651	0.150138	0.0117809	0.266386
Nelfb	642.172	-0.00963902	0.0336682	0.645983	0.893905
Card14	33.9094	-0.00391635	0.0417461	0.628434
Tmem175	2236.67	0.00747255	0.0357218	0.706065	0.916765
Bcas1	301.431	0.00910448	0.0422939	0.3868	0.770368
Tango2	160.326	-0.0163619	0.0426986	0.312155	0.724631
Aldh1a2	2868.1	0.0623268	0.0350033	0.0178362	0.29983
Ndufs2	2964.5	-0.00305267	0.0376011	0.860754	0.962789
Snx31	16.0195	1.27368e-05	0.0419244	0.998781
Atraid	455.45	-0.259856	0.0984656	0.000325284	0.085238
Cad	937.139	0.00869479	0.0370655	0.646856	0.894224
Lypd8	22.4729	-0.00455975	0.0421904	0.463234
Sh3bp5l	381.401	0.00065501	0.0394359	0.963298	0.99044
X1810065E05Rik	29.8601	0.000596037	0.0419183	0.917535
Atad1	3671.69	-0.0185459	0.0371284	0.386298	0.770207
Pten	3527.71	0.047171	0.0487069	0.0805335	0.487567
X4933402N03Rik	880.022	-0.00536248	0.0385252	0.745614	0.93038
Pea15a	892.56	-0.0101628	0.0409119	0.382645	0.767986
Timm23	1808.18	-0.026528	0.0355227	0.251385	0.680088
Tnfaip8l2	9.8363	-0.00240452	0.042246	0.527521
Trnt1	1538.59	-0.0101409	0.0365044	0.606657	0.875975
Ly6g6e	2.30221	0.000322489	0.0422346	0.952505
Ehmt2	9358.89	0.0233557	0.0462009	0.187373	0.619556
Elof1	8064.08	0.00288202	0.0350373	0.88434	0.968528
Med16	4164.78	0.052361	0.077913	0.0393367	0.385445
St3gal1	175.202	-0.284546	0.174062	0.00254582	0.165845
Tmem259	2956.08	0.0165554	0.0429244	0.301808	0.71906
Rnf170	386.902	0.00726383	0.0383681	0.860759	0.962789
Clip3	309.801	-0.0151239	0.0429911	0.122202	0.549804
X1700020L13Rik	17.2845	-0.00209332	0.0419174	0.633464
Myl2	9.12056	0.00478007	0.0424274	0.318464
Dedd	3235.13	0.0169322	0.0323901	0.441732	0.798487
Mcemp1	4.63506	0.000127473	0.0421359	0.973602
Nit1	1453.86	-0.0186703	0.0373754	0.381945	0.767711
Pax5	556.538	-0.00136791	0.0388933	0.928456	0.981024
Prdm15	154.107	0.0185904	0.0457464	0.121361	0.548708
Rnf168	1135.8	0.00149802	0.0357889	0.93767	0.983008
Dynlt2b	2201.07	-0.0914769	0.0719875	0.0150279	0.288834
Chp1	912.765	-0.02492	0.0439075	0.224226	0.655133
Sval2	2.10604	-0.0034114	0.0424477	0.122397
Trpv4	28.1424	-0.00304807	0.0419591	0.565278
Klhl3	419.387	-0.0150214	0.0390485	0.436209	0.795594
Tvp23b	549.099	-0.00217873	0.0384551	0.892418	0.970481
Dnajc7	5824.32	-0.0128177	0.0325699	0.551371	0.853508
Zfp385c	45.9511	-0.0101251	0.0432244	0.257225
Cacybp	1350.58	-0.0175159	0.039501	0.37845	0.764764
Cluap1	1437.2	-0.0137359	0.0366717	0.500998	0.826732
Zswim7	577.488	-0.00858392	0.0377775	0.639227	0.891163
Pigl	147.12	-0.00688966	0.040084	0.634145	0.888319
Ndufa2	1143.99	-0.0049625	0.0386927	0.802947	0.950076
Pam16	1647.93	0.00998836	0.0392338	0.560825	0.857851
Glis2	88.5511	0.0148415	0.0437263	0.252526	0.681269
Cox6c	2244.2	-0.0257017	0.0442583	0.214653	0.646755
Bicc1	290.815	0.0109051	0.0414976	0.4187	0.786512
Ube2z	1278.74	-0.0402447	0.0395728	0.111137	0.537364
Gip	5.39878	-0.00376126	0.0423763	0.319571
Tmem87b	410.787	0.0344886	0.0514075	0.118962	0.546978
Anapc1	1392.8	0.0383484	0.0514803	0.109901	0.535132
Mertk	242.487	-0.006138	0.0405974	0.637282	0.889969
Tsg101	1115.46	-0.068504	0.049653	0.0258408	0.333768
Hps5	866.434	0.0867541	0.0771248	0.0193081	0.304303
Map3k4	654.277	0.117553	0.107987	0.0111267	0.260836
Piezo1	231.542	-0.00192207	0.0397565	0.888411	0.968933
Blk	3.04441	5.34224e-05	0.042232	0.982546
Rnf166	2419.09	0.0236716	0.0432406	0.245118	0.673173
Ankrd28	1503.55	0.0446154	0.0537508	0.12219	0.549804
Ankrd52	542.058	0.0188827	0.0448847	0.214863	0.646914
Pkd2l2	1012.95	-0.00990179	0.0412904	0.470361	0.813649
Srp19	889.842	0.0210872	0.0385274	0.32952	0.737985
Tmbim7	4694.61	0.00602261	0.0351657	0.763654	0.936828
Clec4f	0.625027	-0.000523449	0.0422865	0.684902
Wdfy2	354.836	0.000659979	0.0379247	0.968732	0.99165
Rbsn	560.783	0.0219569	0.0424186	0.270908	0.69453
Mrps25	315.113	-0.00768503	0.0384854	0.655723	0.898014
Dguok	142.825	-0.0108475	0.0412184	0.45509	0.805053
Camta1	557.03	-0.00207914	0.037573	0.904267	0.973085
Csf1	238.274	-0.0472085	0.0828577	0.0166869	0.292721
Strip1	715.831	0.00870797	0.0331895	0.67885	0.906894
Kif1a	904.574	0.0967909	0.132773	0.0162733	0.291331
Alx3	2.54978	0.000846643	0.0422506	0.707936
Slc25a11	428.53	-0.0339995	0.0480191	0.140184	0.571754
Chrne	1010.52	0.0101331	0.040159	0.525753	0.840163
Cmc2	224.681	-0.00340344	0.0405899	0.77648	0.940602
Chfr	1687.08	-0.00429229	0.036418	0.819056	0.954098
Ceacam16	4.00407	0.00127663	0.0422183	0.645819
Hoxa2	2.71655	-0.00286251	0.0423921	0.177709
Adam28	0.467534	0.000104456	0.0422914	0.977722
Ankrd53	1600.22	0.0204014	0.0386002	0.341556	0.744351
Tex261	1524.16	0.0116052	0.0346557	0.580269	0.866371
Fam120b	1798.05	0.00404945	0.0283144	0.847645	0.960585
Tbp	3059.22	-0.0163796	0.0345167	0.450112	0.802424
Psmb1	1382	-0.0665858	0.0681333	0.0348457	0.373106
Pdcd2	190.244	0.00924555	0.0401397	0.550485	0.852814
Dll1	17.5441	-0.00368735	0.0422103	0.480181
Nol3	12.9149	0.00122276	0.0421305	0.760495
Fhod1	994.114	0.15525	0.094232	0.00430909	0.188868
Plekhg4	663.524	0.0354272	0.0488023	0.130642	0.559603
Slc9a5	1234.45	0.0087937	0.0378805	0.631126	0.88666
Elmo3	82.2188	-0.0162032	0.0454518	0.125196	0.555759
Stc1	5.82253	-0.00203167	0.0423117	0.367091
Matcap1	2421.94	-0.00576561	0.0381867	0.735883	0.927074
Tppp3	278.998	-0.0245602	0.0501081	0.0826517	0.491993
Msh3	801.362	0.0141751	0.0370735	0.486399	0.820052
Adamts13	0.338092	0.000819856	0.0423008	0.43188
Tmem208	167.099	-0.112619	0.14766	0.0127818	0.272396
E2f4	821.715	-0.00859059	0.0368414	0.6537	0.897464
Surf4	5217.45	0.000485637	0.0259424	0.981194	0.995534
Surf2	223.793	-0.0190733	0.042981	0.283848	0.704855
Dnajb9	2720.01	-0.000857772	0.0354907	0.974913	0.994359
Naf1	827.681	0.0119399	0.0413144	0.428952	0.791596
Yes1	399.053	0.00861349	0.0407194	0.54173	0.850325
Ppp1cb	1646.46	-0.0175842	0.0421087	0.320321	0.731053
Gorasp2	5312.59	0.00842817	0.0324145	0.691689	0.909903
Tsen15	147.57	-0.00608889	0.0406322	0.655038	0.897905
Oc90	5.65132	-0.000199548	0.0421342	0.95405
Efr3a	2533.48	0.0577516	0.0733638	0.0436089	0.403456
Trappc2l	627.241	-0.0254497	0.0471793	0.19313	0.624738
Acsf3	558.63	0.00891298	0.0380399	0.623284	0.883589
Ddx19a	248.113	-0.0409621	0.0597107	0.0729895	0.471422
Galns	152.243	0.00243175	0.0395602	0.864276	0.964209
Gata2	535.747	-0.0116055	0.0421184	0.382327	0.767986
C8g	268.222	-0.00956259	0.040805	0.509369	0.831588
Entpd2	105.788	-0.0349203	0.0639558	0.00972293	0.250305
Rabl6	2072.59	0.00439723	0.0330425	0.831931	0.956748
Ptgds	6962.7	-0.0218068	0.0490835	0.0572293	0.436777
Edf1	2553.81	0.00218661	0.0397141	0.874419	0.967141
Clic3	5.49829	0.000134835	0.042246	0.946008
Npdc1	251.093	-0.0197212	0.045951	0.172516	0.604704
Fbxw5	9917.15	0.00963958	0.0341949	0.644468	0.893229
Slc25a13	171.029	0.0109661	0.041425	0.405215	0.778965
Ube2i	4818.47	0.0138487	0.0282696	0.516705	0.835654
Tsr3	250.59	0.0165132	0.0420483	0.491183	0.821596
Unkl	277.68	-0.00449422	0.0408966	0.695847	0.912094
Lrrk1	162.724	0.0222886	0.0485571	0.0958568	0.514785
Aldh1a3	132.626	-0.0195821	0.0464659	0.142435	0.574427
Actn1	427.868	-0.0112618	0.0401229	0.494176	0.822939
Sirt2	3148.68	-0.0171388	0.0349306	0.430486	0.793002
Hnrnpl	4791.33	-0.0276988	0.0347927	0.232914	0.660288
Nolc1	1034.38	0.00971931	0.0375643	0.605206	0.875764
Casd1	259.386	0.026111	0.0476197	0.19503	0.626428
Cnksr3	374.149	-0.00770098	0.0385531	0.653724	0.897464
Mtmr1	407.837	-0.00563703	0.0391097	0.720178	0.921985
Hmgb3	755.665	-0.0117948	0.039433	0.765418	0.937478
Map2	2117.8	0.00484859	0.0346284	0.809752	0.952201
Cyp2j9	7.76304	0.00060869	0.0421425	0.869062
Nipsnap3a	1280	-0.0309362	0.0502141	0.128084	0.55735
Abca1	1108.5	-0.0163467	0.0455138	0.122787	0.551344
Nipsnap3b	141.592	-0.00534488	0.0402986	0.690164	0.909864
Lage3	51.9717	-0.000133428	0.0412703	0.911124
Ubl4a	268.668	-0.0149187	0.041567	0.35856	0.752324
Gdi1	342.623	-0.0276069	0.0481459	0.0976922	0.517812
Sash1	346.068	0.0270896	0.0504212	0.110598	0.536586
Gadd45b	125.447	-0.00413796	0.0408329	0.719544	0.921588
Slamf6	1.75828	-0.00209066	0.0423509	0.137504
Slamf1	28.7447	0.00568421	0.0422362	0.410695
Zdhhc12	1018.01	0.0128009	0.0394507	0.47955	0.817225
Endog	33.4032	0.001113	0.0416803	0.877162
Cybb	62.2986	-0.0031147	0.0416534	0.699989	0.913558
Golga7	1406.97	-0.0616092	0.0488905	0.0370984	0.379992
Xk	335.049	-0.0229325	0.0435212	0.244226	0.672538
Pcolce2	39.7154	-0.0034404	0.0415087	0.697799
Cd48	23.5354	-0.00966657	0.0433601	0.160527
Clpx	5191.13	0.0151353	0.0320003	0.488127	0.820124
Trabd	645.813	0.0202168	0.0438829	0.252382	0.681204
Mov10l1	2163.63	0.00351717	0.0374297	0.84226	0.959833
Dennd6b	1451.93	-0.00943967	0.0370402	0.622535	0.883468
Cd83	14.0951	-0.00527831	0.042636	0.148002
Cltrn	0.481724	-0.00047107	0.0422988	0.754224
Ace2	17.5641	-0.00155696	0.0418261	0.810151
Gzmb	0.69573	-0.000344869	0.0422817	0.782779
Gzmf	0.413736	0.000869289	0.0423002	0.436451
Gzmn	545.454	3.80335e-05	0.0396649	0.999055	0.999507
C4a	179.69	0.468019	0.187164	0.000473962	0.0971696
Ager	9.76673	-0.00477239	0.0424663	0.279943
Atf6b	749.664	0.0101651	0.0399276	0.532647	0.844694
Egfl8	4.61739	0.00305144	0.042355	0.339687
Notch4	220.126	0.00414704	0.0395164	0.776969	0.940602
Ppt2	327.306	-0.0134768	0.0405679	0.43036	0.793002
Prrt1	22.4809	-0.00369678	0.0421638	0.553722
Rnf5	460.224	-0.0134661	0.0404754	0.39268	0.773265
Fam163a	3.02685	0.000288911	0.0422047	0.91882
Cacfd1	364.243	0.0121537	0.0374913	0.467099	0.812227
Hivep2	92.623	-0.0114907	0.0432405	0.257793	0.684956
X2310057J18Rik	0.818601	-0.000709745	0.0422927	0.563378
Arnt	693.319	0.00309043	0.0353753	0.874138	0.967084
Itga2	92.9013	-0.00187862	0.0401801	0.882003	0.968528
Mocs2	271.815	0.0170011	0.0421038	0.327893	0.73721
Nat9	1110.86	0.00129703	0.0396077	0.926315	0.979954
Lpl	87.4929	-0.0042622	0.042474	0.223154	0.654171
Atp6v0e	588.083	-0.208658	0.0782242	0.000350254	0.0885092
Nkx2.5	0.479471	-5.50972e-05	0.0422908	0.980773
Zfp318	5697.46	0.0457126	0.0520206	0.0845067	0.495485
Ttbk1	8809.23	0.0495858	0.0787644	0.0329488	0.367565
Srf	1170.48	0.0162055	0.0423871	0.326464	0.73664
Gata3	43.5151	-0.00145214	0.0415634	0.84835
Gata5	4.20124	-0.00100777	0.0421901	0.710498
Lama5	393.517	0.0531778	0.0856639	0.0291276	0.350983
Steap1	42.6387	-0.0118071	0.0440378	0.121288
Steap2	248.664	0.0378599	0.0594533	0.0683101	0.460119
Hspa8	6310.31	-0.0924175	0.0982133	0.0165831	0.292052
Serac1	334.767	0.0267681	0.0488794	0.140507	0.572331
Awat1	0.703737	-0.000942044	0.0422919	0.488386
Pdzd11	160.295	-0.016406	0.0433148	0.283823	0.704855
Psma2	876.891	-0.146002	0.0687887	0.00183382	0.143881
Mrpl32	591.64	-0.0694539	0.0743526	0.0313763	0.359149
Setdb1	2062.27	0.0464057	0.0420219	0.0795018	0.484287
Anxa9	140.532	-0.034858	0.0598278	0.0446538	0.406881
Arnt2	151.952	-0.0023867	0.0400752	0.854726	0.961891
Prune1	750.178	-0.0409143	0.042913	0.153222	0.583832
Cers2	764.026	-0.117926	0.0832203	0.00810415	0.231342
Nlrp5	88.8465	-0.0116874	0.0442834	0.0539921	0.428613
Capza2	898.802	-0.00784471	0.0369109	0.678294	0.906894
Plekho1	817.276	-0.0189152	0.0446671	0.224106	0.655085
Vps45	268.191	0.00311943	0.0386503	0.591345	0.869772
Prpf3	782.066	-0.0176476	0.0362546	0.411698	0.782992
Anp32e	513.754	-0.0564849	0.0897989	0.0269955	0.338452
Aph1a	551.754	-0.00021479	0.0374379	0.990153	0.997931
Tab2	1053.01	0.00303056	0.0361019	0.872826	0.966459
Ppil4	886.596	0.00578739	0.0356842	0.80424	0.950226
Cnih1	294.503	-0.0217077	0.0456551	0.197702	0.62964
Eps8	477.329	-0.00653919	0.0409669	0.594409	0.871481
Med22	731.502	-0.0134318	0.035717	0.519218	0.837174
Abo	40.0638	-0.0122527	0.0440435	0.147872
Surf1	253.34	-0.0292285	0.0500338	0.129644	0.559106
Med28	2841.6	0.00501069	0.0358031	0.796593	0.948418
Qdpr	508.809	-0.125892	0.0776676	0.00304462	0.171066
Gnrh1	3.98897	0.00398911	0.0424685	0.215993
Tnr	5.08018	0.00105146	0.0421884	0.749965
Sqstm1	2260.32	-0.0239878	0.039567	0.276255	0.699432
Nfe2l2	658.939	-0.0332604	0.0540892	0.0928489	0.508516
Rxrg	29.7008	-0.00505273	0.0421362	0.460035
Rxra	1280.27	-0.00282924	0.0369815	0.875395	0.967499
Adamtsl4	47.953	-0.00329341	0.0416855	0.681786
Fcrl2	59.8113	-0.00820632	0.0426407	0.2923	0.711255
Cd5l	114.503	0.00452329	0.042176	0.47387	0.814814
Prpsap1	1143.33	-0.0219221	0.0404899	0.297256	0.715548
Fam184b	55.5514	0.0155108	0.0455028	0.0906093	0.505878
Ncapg	1516.32	-0.00135499	0.0391265	0.926895	0.980241
Lcorl	772.353	0.0431282	0.0668855	0.0484861	0.417229
Lta4h	578.966	0.0144081	0.0368518	0.48319	0.819339
Amdhd1	2.39996	-0.000226441	0.0422344	0.91823
Dstn	1318.87	-0.0662727	0.0825086	0.0318549	0.36054
Macroh2a1	1763.52	0.000465985	0.0338655	0.981767	0.995602
Gtf2ird2	571.095	0.101872	0.104217	0.0150697	0.289057
Bola1	371.23	0.00621333	0.0414802	0.561051	0.858105
Castor2	322.717	0.00853515	0.0394932	0.598364	0.873477
Fcgr1	15.6245	-0.0116508	0.0444212	0.022162
Ncf1	35.209	-0.00408426	0.0420366	0.544514
Wnt11	14.6172	-0.00528402	0.0425835	0.213466
Adss	2597.24	0.0149197	0.0351635	0.484837	0.819339
X1700016C15Rik	1347.3	-0.0186717	0.0440563	0.248927	0.676556
Il17rb	124.064	-0.000621198	0.0416965	0.929881	0.98152
Cacna1d	478.918	0.0168452	0.0417046	0.342463	0.745021
Chdh	1491.34	0.0571056	0.0889675	0.0302817	0.354442
Actr8	1555.88	-0.00616765	0.0305898	0.771251	0.939304
Lrrc27	14138.4	-0.0105077	0.0341724	0.615508	0.879829
Stk32c	74.1577	-0.00418804	0.041662	0.627082	0.885175
Fnta	2646.63	-0.00383342	0.0319955	0.855004	0.961891
Mtrex	3788.5	-0.00384187	0.0396213	0.787769	0.945502
Lbp	325.337	-0.398818	0.164038	0.00045113	0.0971696
Celsr1	36.0666	-0.000720631	0.0418056	0.910916
Fli1	25.9077	-0.00893444	0.0431771	0.173231
Stard13	277.245	0.0120088	0.0413815	0.423945	0.79002
Tenm1	0.670579	0.000810744	0.042292	0.537753
Camk1g	118.63	0.0283405	0.0529059	0.0722589	0.469832
Utp25	242.619	-0.00772786	0.0384622	0.655192	0.897966
Hsd11b1	9.98796	-0.0127925	0.0449884	0.00674919
Syt14	105.67	-0.0137049	0.0429852	0.244179	0.672538
H2.M3	25.9903	-0.0022342	0.0417959	0.747059
Lonrf3	234.339	0.0253932	0.0483334	0.143593	0.575265
Atp5f1e	1616.75	-0.00949904	0.0391626	0.577408	0.864742
Nelfcd	737.682	0.0162509	0.034805	0.452827	0.803883
Tubb1	0.607762	0.000343493	0.0422876	0.779328
Ctsz	210.642	-0.220858	0.166647	0.00435641	0.189332
Prelid3b	796.871	-0.0292127	0.0360514	0.298428	0.716633
Sertad4	70.5369	0.00258273	0.04109	0.740785	0.928813
H2.M2	0.687546	-0.000210074	0.0422935	0.784945
Ube2a	312.625	-0.0310197	0.053198	0.0921543	0.508251
Slc25a5	1100.05	-0.130163	0.101462	0.00769801	0.226481
Atp1b4	0.624391	-0.00112777	0.0423133	0.331707
Ppdpf	92.0038	0.00277073	0.0410519	0.789398	0.945791
Kcnq2	243.59	0.0282724	0.0527627	0.0744479	0.47382
Eef1a2	1.75774	0.000970877	0.0422568	0.65306
Col20a1	1278.58	0.00710444	0.0394915	0.650436	0.895783
Pls3	377.33	-0.0170806	0.0426565	0.307727	0.72281
Mpped2	36.0557	-0.0114162	0.0442166	0.0482328
Nkap	54.096	-0.00224365	0.0409305	0.832022	0.956748
Ndufa1	372.799	-0.00731251	0.0397722	0.631805	0.886889
Wt1	1208.11	0.0105137	0.0381485	0.570411	0.861207
E2f3	117.933	0.00610166	0.0405364	0.643362	0.892818
Cr1l	213.786	-0.0521927	0.0881709	0.0230658	0.322792
Ppfibp1	935.993	0.0263503	0.0500527	0.110995	0.537321
Cd46	430.869	-0.0390357	0.0633097	0.0476818	0.41516
Cd34	361.375	-0.29601	0.121477	0.000504415	0.097422
Plgrkt	107.084	-0.538718	0.14493	8.8143e-06	0.0123977
Cd274	59.1316	-0.0111562	0.043209	0.256848	0.684549
Pdcd1lg2	7.07776	-0.0022501	0.0421947	0.575662
Gtf3a	227.646	0.015523	0.0435089	0.272009	0.695073
Mtif3	615.073	0.0317152	0.0470583	0.156246	0.586793
Lnx2	393.411	0.0811217	0.105987	0.0217262	0.314745
Il19	0.198876	-0.000113295	0.0422975	0.919225
Dyrk3	5721.44	0.01251	0.0314575	0.562988	0.858528
Mapkapk2	778.85	-0.00911912	0.0368778	0.635135	0.888822
Il10	0.210332	-0.000184993	0.042298	0.89638
Lamp2	1541.15	-0.148106	0.0881416	0.00395418	0.18791
Atxn10	4379.54	-0.0145455	0.0296275	0.500594	0.826645
Foxred2	51.6517	0.00137357	0.0419541	0.805315
Eif3d	3371.9	0.0122014	0.0317668	0.716186	0.919858
H3f3b	10496.5	-0.00328374	0.0342564	0.870471	0.96565
Nup50	4092.87	0.0275874	0.0309542	0.223441	0.654171
Phf21b	187.027	0.0441549	0.0719055	0.0337601	0.371241
Nlrp14	4492.01	-0.00326655	0.0376415	0.850354	0.961261
Ift27	592.796	-0.0100019	0.0375772	0.596449	0.872483
Pacsin2	2034.35	-0.0474194	0.0497033	0.0778006	0.479695
Cmah	18.7875	0.00226322	0.0418395	0.735999
Ttll12	443.49	-0.00290445	0.0378568	0.864826	0.964366
Bik	93.4776	0.000858383	0.0408968	0.934766	0.98226
Scube1	41.3355	0.012625	0.0437108	0.205966
Tox4	2692.89	0.0441801	0.0468767	0.09422	0.510782
Mrps18c	398.801	-0.0358207	0.0532719	0.117405	0.544378
Sulf1	434.821	0.0363178	0.0540648	0.100144	0.520305
Srsf6	2934.71	-0.0287915	0.0320778	0.209243	0.643619
Plcg1	1123.17	0.00637626	0.0379136	0.716938	0.919858
Kctd2	522.527	-0.0317855	0.0457595	0.163493	0.593821
Tmprss6	26.4359	0.00740614	0.0427708	0.241282
Kctd5	360.408	0.0333998	0.0481055	0.117197	0.544102
Pom121l2	5415.64	0.200568	0.100944	0.0019209	0.147862
Etaa1	161.319	0.0322585	0.0537587	0.0974776	0.517754
Matn4	5.87888	0.000723745	0.0422213	0.785683
Svs4	6.33321	0.00330009	0.0422748	0.441032
Svs6	3.87745	-0.00365191	0.0424392	0.199807
Slpi	32.262	-0.000836815	0.0421726	0.805098
Svs3a	0.412152	-0.00016667	0.0422926	0.907377
Svs5	44.2725	-0.00681232	0.0425522	0.345485
Rbpjl	0.475109	0.00129887	0.0423147	0.276531
Sdc4	1055.1	0.0198075	0.0419026	0.302606	0.719503
Ccdc70	3675.75	-0.0636445	0.0914735	0.0285419	0.348645
Il13ra1	102.496	-0.00174948	0.0411777	0.85535	0.961891
Prl5a1	0.0639158	-6.06403e-05	0.0422979	0.974879
Nbr1	19421.9	0.0524119	0.0491076	0.0622651	0.447453
Cyth1	949.624	0.013032	0.0372033	0.514263	0.835171
Rnd3	127.933	-0.00526564	0.0406971	0.670956	0.904322
Brca1	362.528	0.025089	0.0460077	0.19215	0.62464
Gast	0.660276	0.00114838	0.0423044	0.328629
Cntnap1	51.2223	-0.0177393	0.0472624	0.0225732
Nt5c3b	1608	-0.0113695	0.0364443	0.570284	0.861207
Coa3	352.472	0.00154449	0.0371519	0.92969	0.98152
Zpbp2	5803.15	-0.00559771	0.0356887	0.773961	0.940023
Gsdma	229.972	-0.00632687	0.0410416	0.599241	0.873477
Med24	4355.97	0.0490051	0.0448515	0.0685307	0.460802
Gsdma2	3.81407	-0.00159339	0.0422559	0.556618
Psmd3	1786.54	-0.00867231	0.0360645	0.659765	0.900248
Exosc10	3029.7	0.0628995	0.04403	0.0301659	0.354386
Glod4	517.395	-0.0128848	0.0367248	0.523537	0.839048
Vps53	671.799	-0.00716919	0.0328215	0.732643	0.925963
Taok1	1401.64	0.0196832	0.0423049	0.295904	0.714512
Dnttip1	911.192	-0.0304865	0.0448963	0.175814	0.607344
Tnnc2	11.4459	-0.00140393	0.0420057	0.787352
Acot8	415.418	0.0228199	0.0456092	0.202352	0.634475
Cd300lg	63.8643	-0.00625997	0.0418721	0.450301	0.802424
Spint4	0.43183	-2.72842e-05	0.0422978	0.992057
Pyy	13.9423	0.00124954	0.0419326	0.828071
Mpp2	35.6427	-0.00398094	0.0418381	0.605492
Vtn	28.7553	-0.00704093	0.0426318	0.34391
Nlk	489.09	0.00160943	0.0370708	0.928448	0.981024
Traf4	163.869	0.00370159	0.0402683	0.774545	0.940037
Aldoc	263.917	-0.366216	0.188295	0.00130543	0.12111
Stac2	320.48	-0.0364787	0.0594546	0.060802	0.444987
Rpl19	3684.79	-0.0224982	0.0384368	0.305553	0.721189
Nek8	584.545	0.0226728	0.0444774	0.228599	0.657955
Cacnb4	46.5206	-0.00729655	0.0420894	0.6994
Plxdc1	1861.76	0.00827124	0.0375812	0.654525	0.897569
Arl5b	408.524	0.0139753	0.0392016	0.563104	0.858528
Zfp207	2188.82	-0.00174262	0.0321762	0.933492	0.981985
Psmd11	2131.91	-0.041515	0.0346194	0.132922	0.56129
C1qtnf1	69.2813	0.00863241	0.0426406	0.321378	0.731552
Pipox	19.7353	-0.00395653	0.0422078	0.472195
Timp2	5861.29	-0.0460583	0.0634366	0.0607192	0.444987
Zc3h18	1742.42	0.00535872	0.0386517	0.743438	0.929869
Top2b	673.943	0.00930013	0.0388959	0.59047	0.869384
Rarb	29.1605	-0.002276	0.0419491	0.704466
Igfbp4	402.744	-0.0101315	0.0421913	0.388446	0.770814
Cdc6	251.06	-0.0238133	0.0447439	0.21751	0.64928
Suz12	926.571	0.0197709	0.0431861	0.273509	0.697152
Atad5	146.203	0.00446776	0.0399432	0.747334	0.93068
Crlf3	240.518	-0.0351524	0.0541448	0.0982927	0.518685
Krt27	0.657829	-0.000267472	0.0422888	0.86778
Tns4	24.3683	0.0001409	0.0419509	0.950348
Tnfaip1	666.817	-0.00772873	0.0346367	0.704553	0.915961
Abr	580.684	-0.0021547	0.0388263	0.889408	0.969352
Rab11fip4	875.785	-0.0030608	0.0352414	0.87553	0.967517
Cd40	7.563	-0.00375669	0.0422876	0.418851
Slc35c2	757.345	0.00236375	0.0365964	0.898227	0.972272
Zfp334	118.507	0.00984688	0.0420697	0.406003	0.779269
Elmo2	391.625	0.0205308	0.0405336	0.316638	0.72811
Wsb1	435.494	0.0139394	0.0395869	0.448898	0.801854
Ttpal	202.728	-0.00811476	0.0401745	0.585272	0.868117
Rhot1	2460.84	0.0276001	0.0364631	0.23655	0.664348
Rhbdl3	33.4215	-0.00614029	0.0423238	0.39165
Ada	82.0809	0.00123477	0.0409799	0.835143	0.957693
Serinc3	10580.3	-0.0426691	0.0410483	0.0974805	0.517754
Tha1	61.8174	-0.00846811	0.0426112	0.324768	0.734406
Pgs1	1467.82	0.0841926	0.0599296	0.0162988	0.291331
Birc5	1024.36	0.00325851	0.0361008	0.864139	0.964209
Afmid	102.194	-0.00123221	0.0411879	0.842123	0.959833
Trp53tg5	2260.23	-0.0219126	0.0454332	0.204996	0.638298
Pigt	2284.8	-0.00307256	0.0367382	0.867134	0.965289
Wfdc2	2.12535	-0.00147183	0.0423051	0.362822
Etv4	16.3771	-0.00388163	0.0422391	0.452307
Eppin	508.712	-0.186836	0.116335	0.00343436	0.174664
Dbndd2	194.997	-0.00989075	0.0414088	0.504033	0.828474
Mmp9	15.2726	0.00536274	0.0424165	0.418912
Slc12a5	699.415	0.139938	0.0946075	0.00607789	0.209238
Ghdc	62.2223	-0.0239448	0.0514618	0.0231556	0.322792
Pltp	393.236	-0.214304	0.137763	0.00329733	0.174664
Slc12a7	796.173	0.0171548	0.0402841	0.373134	0.761434
Ctsa	465.86	-0.0762737	0.0985962	0.0241389	0.325329
Zswim1	677.345	0.00475283	0.0369606	0.422616	0.789045
Slc12a4	210.907	-0.00829527	0.0404802	0.564723	0.859076
Spata25	1022.95	-0.00075058	0.0400271	0.952437	0.9876
Myo1c	2582.34	0.0384239	0.0532941	0.103341	0.523885
Crk	1003.03	-0.0261315	0.0374653	0.254378	0.682921
Cox7c	2156.82	0.00337697	0.0411647	0.741828	0.929357
Pitpna	1683.56	-0.0618856	0.0471489	0.0346657	0.373106
Mlx	157.427	0.000172377	0.0386479	0.991313	0.99846
Retreg3	1652.98	0.000357632	0.0330303	0.986283	0.996957
Jph2	145.206	0.00233567	0.0413598	0.795986	0.948367
Dhx58	1310.23	0.0827242	0.0723525	0.0212413	0.31299
Rab5a	533.107	-0.0780235	0.112816	0.0207148	0.310335
Hspb9	9322	0.00491698	0.0380433	0.775008	0.940037
Nkiras2	3721.78	0.00756503	0.0348192	0.709924	0.917929
Ppp2r5c	11390.4	0.0855363	0.0694429	0.018847	0.30264
Ift52	1282.78	-0.00247155	0.0316378	0.906284	0.973203
Mybl2	494.007	0.0274808	0.0479457	0.158493	0.589143
Sgk2	23.4809	0.00442609	0.0421524	0.484797
Eya2	14.312	0.00955073	0.0435205	0.0943469
Prl3c1	25.5921	-0.00172468	0.041808	0.792616
B4galt5	417.657	-0.0097551	0.0387531	0.579563	0.865708
Gdap1l1	5.64102	0.000696376	0.0421798	0.831012
Hnf4a	4.04265	-0.00408522	0.0424815	0.183185
Ptgis	250.115	-0.0249999	0.0498777	0.0981915	0.518574
Cadps2	67.4729	0.0318435	0.0590383	0.020819	0.310593
Ddx27	1064.84	-0.0027228	0.0369862	0.690808	0.909864
Cyth3	1342.71	0.00952579	0.0337608	0.649177	0.894998
Cyth4	73.051	-0.024676	0.0513423	0.0449095	0.407531
Rac3	21.3878	-0.00642644	0.0425089	0.32152
Rrp7a	2569	0.0145153	0.0387737	0.453176	0.804196
Cyb5r3	1420.81	-0.128408	0.0840777	0.00603301	0.209108
Ints2	512.486	0.00269464	0.0381653	0.888232	0.968933
Med13l	854.706	0.16226	0.218531	0.0085309	0.234441
H2bc4	255.541	0.0060429	0.0418177	0.517813	0.836233
Baiap2l2	10.5464	0.00703665	0.0428767	0.143944
Mafk	561.856	0.000787693	0.039848	0.952999	0.987607
Med1	2782.12	0.080498	0.0762212	0.0235863	0.323312
Erbb3	70.1733	-0.00301686	0.0417808	0.720122	0.921985
Stard3	357.254	0.0111536	0.0387453	0.538446	0.847858
Ikzf3	4.6464	0.00413455	0.0424943	0.180165
Mfng	17.4433	-0.00800105	0.0429615	0.195374
Vmp1	694.304	-0.0233664	0.0428027	0.251615	0.680219
Uchl5	1140.54	-0.0122309	0.0403089	0.464057	0.809702
Glrx2	1882.65	-0.0127136	0.0365488	0.530899	0.843161
Ro60	76.8719	-0.00463458	0.041465	0.597911	0.873477
Stk4	1371.56	0.137442	0.0810287	0.00518923	0.197188
Wfdc15b	12.7945	0.000386939	0.0422997	0.000689295
Pmp22	188.657	-0.0436332	0.0721503	0.0305015	0.355628
Gdf9	226.989	0.00605873	0.0395885	0.688168	0.909215
Zcchc10	126.055	0.00252171	0.0397701	0.854533	0.961891
Prl8a2	0.125895	7.96285e-05	0.0422968	0.990776
Tbx5	222.514	-0.0118242	0.0431366	0.279627	0.702109
Psmb6	2896.23	-0.0246401	0.0397478	0.266935	0.691447
Spag7	868.915	0.00171092	0.0366713	0.925638	0.979681
Pfn1	1665.57	-0.0381283	0.0499323	0.114843	0.542744
Tomm34	1614.59	0.0272031	0.0391207	0.237809	0.665591
Ywhab	1662.28	-0.0151814	0.0364375	0.466513	0.811911
Ksr1	247.273	0.00171237	0.0397359	0.900858	0.972272
Gpx3	532.042	0.00153955	0.0421493	0.699496	0.9135
Anxa6	353.477	-0.0137829	0.0399506	0.44274	0.799179
Il12rb2	1.28536	0.00128544	0.0422858	0.492293
Zkscan6	691.987	0.00855903	0.0332792	0.683872	0.908246
Kpna2	11401.4	-0.0111194	0.0381872	0.550737	0.852868
Smurf2	1892.27	0.0370336	0.0603458	0.0581602	0.44093
Cep95	2047.95	-0.0239814	0.0359247	0.290426	0.710238
Vezf1	376.636	-0.00144373	0.0373687	0.891591	0.970228
Cuedc1	103.621	0.00184546	0.0411944	0.846658	0.960255
Srsf1	3225.44	-0.00950504	0.0323414	0.654653	0.897569
Abi3	20.7455	0.000344985	0.0418295	0.943721
Shroom1	22.2092	0.000862393	0.0419003	0.881732
Kif3a	2308.01	-0.00441059	0.0360731	0.816307	0.953746
Septin8	251.044	-0.00966964	0.0403889	0.526859	0.840714
Mtmr4	2413.9	0.0864534	0.0795547	0.0200425	0.307265
Mrm1	125.304	-0.0258582	0.0502963	0.0991857	0.519521
Mapt	118.799	-0.0272931	0.0530824	0.0509789	0.421984
Kansl1	2480.16	0.0285972	0.035497	0.210969	0.6441
Gid4	2043.48	0.00802431	0.0401214	0.590772	0.869513
Myo1b	150.34	0.0145607	0.0436366	0.257588	0.684956
Dhx40	4448.41	0.0142179	0.0352767	0.502182	0.82703
Ypel2	136.346	0.0148625	0.0433369	0.28213	0.703909
Akap1	20004.5	0.0164763	0.0378977	0.42347	0.789701
Nol11	328.728	-0.0490536	0.0603169	0.0653146	0.456023
Derl2	1158.44	-0.0171765	0.039786	0.380664	0.766632
C1qbp	584.432	0.00435	0.0368942	0.812747	0.953746
Rpain	476.54	-0.00584031	0.0379224	0.769475	0.938764
X6330403K07Rik	2.55565	0.00131014	0.0422777	0.520905
Slc13a3	23.4825	-0.00122088	0.0416338	0.939351
Kcnab3	293.494	-0.00392309	0.0403196	0.760137	0.935702
Chd3	2730.77	0.0256535	0.0472267	0.167809	0.599202
Kdm6b	1021.51	0.028426	0.0514353	0.102107	0.521541
Chct1	616.076	-0.00421781	0.0372009	0.814371	0.953746
Appbp2	2192.06	0.00518676	0.0317991	0.80571	0.95051
Wnt9b	4.22702	-0.00581087	0.0427554	0.0946907
Adora2b	18.8593	0.00253838	0.0420217	0.653753
Ncor1	2542.55	0.0787863	0.0921622	0.0243007	0.326372
Trpv2	16.875	-0.0058952	0.0425247	0.295008
Cenpv	5284.13	-0.0256377	0.0404038	0.24953	0.677146
Pcgf2	91.9812	0.00839137	0.04184	0.453465	0.804328
Cwc25	365.204	0.00571604	0.0362949	0.764224	0.937075
X1700001P01Rik	941.118	-0.0303712	0.0543472	0.0693643	0.462389
Pip4k2b	272.252	0.00734245	0.0393159	0.646085	0.893905
Trim37	17524.8	0.031841	0.0479681	0.149592	0.57999
Ybx2	37296.8	0.00211594	0.0397971	0.877412	0.968177
Ctdnep1	1289.29	-0.00621855	0.0345741	0.758943	0.935647
Elp5	3605.8	-0.044586	0.0616042	0.0669952	0.459131
Slc2a4	30.1434	-0.00555828	0.0421105	0.549901
Gabarap	6825.52	-0.0630956	0.0505576	0.0353667	0.374534
Cldn7	16.4026	-0.00424679	0.0423959	0.323268
X2810408A11Rik	6203.45	0.00593166	0.0339692	0.772969	0.939802
Phf23	887.831	-0.109438	0.0662656	0.00671048	0.212448
Acadvl	761.664	0.00045716	0.0362677	0.980478	0.995534
Dnah11	80.4175	0.00191292	0.0421741	0.630973	0.886643
G3bp1	1506.07	-0.0140175	0.0286884	0.512564	0.834076
Atox1	464.966	-0.0113271	0.0406827	0.418796	0.786512
Glra2	0.467105	-0.000386204	0.0422974	0.851514
Sparc	9482.73	-0.0194829	0.0411571	0.320356	0.731053
Glra4	0.067856	3.70969e-06	0.0422979	0.994705
Mief2	176.969	0.000857255	0.0398155	0.949299	0.98647
Tbx3	67.0384	-0.0037702	0.0422612	0.43564	0.795402
Mmp20	0.577261	0.00112346	0.0423051	0.396793
Mmp7	1.71759	-0.000418222	0.0423007	0.108753
Crhr1	22.3364	0.000704515	0.0417431	0.918944
Dusp14	19.9828	0.00246688	0.0419403	0.680933
Tada2a	157.562	-0.0388994	0.0632031	0.0486578	0.418008
Ikzf1	24.7944	8.04543e-05	0.0418471	0.98939
Pnpo	126.461	-0.0477664	0.0865309	0.0105573	0.254876
Cog1	2451.57	0.0479582	0.0515731	0.0773062	0.478433
Cbx1	892.075	-0.0192132	0.0391661	0.353214	0.750597
Cdk5rap3	2335.57	-0.0041132	0.0374848	0.815251	0.953746
Copz2	117.941	-0.009873	0.0423757	0.369344	0.759277
Slc25a39	13014	0.0126469	0.0382316	0.510322	0.832381
Sp2	526.436	0.021871	0.0453845	0.2081	0.642735
Aatf	1251.98	-0.0294332	0.0429101	0.19535	0.626494
Lhx1	72.2669	0.00295296	0.0416608	0.711964	0.918955
Dync1h1	13548.4	0.215513	0.161041	0.00482892	0.195567
Cpsf4l	606.79	-0.00105697	0.0416816	0.88133	0.968462
Pex12	883.941	0.0179362	0.0397802	0.368929	0.759114
Ndel1	2154.87	-0.00179217	0.0322125	0.931542	0.981604
Slc25a35	578.487	-0.0022081	0.0375071	0.899247	0.972272
Zbtb4	507.009	0.00222312	0.0387884	0.886568	0.968644
Tnfsfm13	47.5989	0.010683	0.0436324	0.130785
Mpdu1	520.438	-0.0174	0.0402453	0.368506	0.758584
Fxr2	2528.19	-0.015187	0.0368176	0.462031	0.808994
Atp5mc3	1387.54	-0.0323303	0.0462002	0.157239	0.587708
Cd68	71.014	-0.0266421	0.053821	0.0215359	0.313939
Slc35g3	1930.55	-0.0100932	0.0381966	0.581306	0.866973
Acsl1	20846.2	0.00173893	0.0330288	0.933255	0.981985
Abca5	656.538	0.0177034	0.0438583	0.257951	0.684956
Smyd4	130.155	0.00277619	0.0397316	0.977728	0.995192
Lsp1	64.0109	-0.0123522	0.0440698	0.146386	0.577922
Zfyve27	1132.46	0.0208474	0.0381628	0.336206	0.742743
Avpi1	183.201	0.0116972	0.0424053	0.35793	0.751673
Sfrp5	0.902136	-0.000247945	0.0422863	0.819483
Myh11	1162.25	-0.00162795	0.0403606	0.892978	0.970481
Rad51d	341.223	-0.00583969	0.0400482	0.67874	0.906894
Fndc8	2229.86	-0.0117755	0.0393052	0.507124	0.829953
Unc45b	98.2629	0.00685202	0.042256	0.41068	0.782711
Pank3	555.468	-0.0121615	0.0409371	0.441498	0.798277
Rars	641.501	-0.120882	0.07489	0.00603256	0.209108
Wwc1	128.809	0.0151193	0.044583	0.124107	0.554324
Mrpl58	187.816	-0.0186144	0.0439964	0.250511	0.678784
Fdxr	1040.44	-0.0357427	0.0588009	0.0610721	0.445501
Otop3	9.01162	-0.00459316	0.0424692	0.263277
Sult4a1	42.7021	0.00269592	0.0414556	0.75913
Pnpla5	0.205887	9.46283e-05	0.0422953	0.966236
Mrpl45	590.228	0.00229201	0.036105	0.903592	0.972736
Mb	2.22229	-0.00139808	0.0422753	0.512069
Irf1	99.1675	-0.0411775	0.0743209	0.00965213	0.249872
Slc22a5	868.783	-0.0125493	0.0382583	0.510339	0.832381
[truncated: 34,989 more rows]

## Sheet: Kdm5d_KO_vs_control
X	baseMean	log2FoldChange	lfcSE	pvalue	padj
Gnai3	1364.06	-0.190307	0.0460978	8.86676e-06	0.000342736
Cdc45	712.492	-0.0579123	0.0410121	0.12718	0.293886
H19	33.3279	0.0770238	0.128042	0.127651	0.294603
Scml2	663.53	-0.165528	0.0683287	0.00407351	0.0262502
Apoh	876.102	-0.0432064	0.053538	0.354857	0.56283
Narf	198.135	-0.0123355	0.0583219	0.803502	0.898179
Cav2	63.6324	-0.225485	0.186397	0.0179667	0.0761976
Klf6	247.948	-0.209604	0.0900415	0.00330538	0.0225579
Scmh1	3412.96	0.0132801	0.0365227	0.70011	0.834847
Cox5a	2518.01	0.0150314	0.0561112	0.756223	0.869645
Tbx2	110.221	0.310163	0.188645	0.00636603	0.0361185
Tbx4	25.703	-0.0152099	0.0953705	0.759523	0.87168
Zfy2	214.356	-0.0565691	0.0812126	0.330698	0.539878
Ngfr	475.397	-0.0604406	0.0903076	0.306943	0.516
Wnt3	832.411	0.312029	0.0994447	0.000168254	0.00263156
Wnt9a	16.6063	0.00666405	0.0987281	0.883105	0.941054
Fer	723.449	-0.139706	0.040282	0.000307019	0.00406348
Xpo6	9132.06	0.0569365	0.0316079	0.0594875	0.174479
Tfe3	750.496	0.00505705	0.0559273	0.916903	0.957248
Axin2	111.262	0.0275143	0.0709363	0.616455	0.776791
Brat1	790.898	0.142918	0.0513261	0.0019577	0.0155036
Gna12	1601.99	0.0861325	0.0413736	0.0244449	0.0938984
Slc22a18	292.777	0.0662575	0.0766987	0.227626	0.425925
Itgb2l	0.423241	0.00450806	0.110591	0.663662
Igsf5	24.5595	0.050487	0.108844	0.31677	0.525593
Pih1d2	897.997	-0.105254	0.0498012	0.0181348	0.0766598
Dlat	2959.68	0.0291547	0.0426354	0.458891	0.657655
Sdhd	1052.59	-0.123015	0.0463518	0.00355281	0.0237898
Fgf23	0.492986	-0.0151184	0.11213	0.116129
Fgf6	3.47595	0.00297902	0.107891	0.907707
Ccnd2	193.683	-0.0746417	0.0973363	0.222901	0.420599
Gpr107	1633.8	-0.0276579	0.0282861	0.311236	0.519885
Nalcn	48.5069	-0.00926913	0.0861958	0.863995	0.931201
Btbd17	3.75982	0.0493587	0.124475	0.049489
Slfn4	15.1558	0.0249921	0.10725	0.507859	0.69616
Th	1.18658	0.00669462	0.109981	0.666091
Ins2	2.93031	-0.000478676	0.10909	0.981796
Scnn1g	0.754965	-0.0169004	0.112249	0.116661
Drp2	234.807	0.154401	0.0784442	0.0138309	0.0632276
Tspan32	1.80438	-0.0140063	0.11099	0.370192
Lhx2	89.9279	-0.064929	0.101462	0.269534	0.475073
Clec2g	0.148437	0.000834516	0.110793	0.939915
Gmpr	135.961	0.012865	0.0786026	0.817295	0.90635
Mid2	68.1854	-0.308146	0.136694	0.00199041	0.015708
Trim25	330.136	-0.029172	0.0682782	0.308054	0.517015
Dgke	339.372	-0.228064	0.0626873	3.06321e-05	0.000799963
Scpep1	919.787	-0.0781514	0.0497143	0.0865871	0.227345
Mnt	2056.94	0.247604	0.0667774	3.16679e-05	0.0008215
Itgb2	45.2999	-0.00403135	0.0911065	0.937612	0.968474
Hddc2	96.9014	-0.0579721	0.0828147	0.322519	0.531357
Tpd52l1	398.232	-0.0564435	0.0526389	0.222803	0.420515
Pemt	272.896	0.239953	0.135573	0.00788332	0.042158
Cdh1	36.4717	-0.0106949	0.103837	0.7762	0.882577
Cdh4	24.2078	-0.0135869	0.101245	0.712443	0.842241
Ckmt1	3.53535	0.024971	0.11181	0.321678
Bcl6b	107.616	-0.0838817	0.0843371	0.16696	0.351427
Clec10a	37.1769	-0.250156	0.264897	0.0163057	0.0709579
Alox12	164.154	0.0495319	0.0751709	0.382465	0.589361
Comt	273.393	-0.0423257	0.0648333	0.423221	0.626646
Rtca	2049.05	0.052306	0.0314766	0.0822508	0.218985
Dbt	226.197	-0.304808	0.0821025	2.17036e-05	0.000633391
Dazap2	2941.07	-0.131798	0.0355604	8.95431e-05	0.00167379
Mcts1	55.9465	-0.178082	0.134427	0.0283541	0.104233
Rem1	37.691	0.143848	0.180355	0.0479119	0.150153
Rnf17	4167.31	-0.16595	0.0632711	0.00236534	0.0178371
Trappc10	989.772	-0.0250649	0.0448226	0.540427	0.721766
Ccm2	330.561	0.0955705	0.0559623	0.0493721	0.153219
Wap	0.627613	0.00178346	0.110457	0.95396
Tbrg4	1361.73	0.0262317	0.0387199	0.442186	0.643086
Tmprss2	23.1255	-0.0741753	0.123645	0.168045	0.353232
Mx1	44.7072	0.0785099	0.106208	0.202188	0.396154
Fap	2.44885	0.0186406	0.111308	0.340665
Gcg	0.0486208	-9.52486e-05	0.110802	0.995205
Ndufa9	2327.66	-0.154931	0.05133	0.000805727	0.00812584
Egfl6	15.6467	-0.0168673	0.103695	0.67168	0.814707
Lck	75.662	-0.0111237	0.0906958	0.832216	0.914211
Tssk3	4514.03	0.0111455	0.0458488	0.790206	0.891278
Cttnbp2	76.2174	-0.0126206	0.086442	0.816357	0.905998
Galnt1	1099.54	-0.143694	0.0580155	0.00460816	0.0286287
Myf5	0.347755	-0.00256126	0.110719	0.726926
Mkrn2	2111.08	-0.00371794	0.0372428	0.915132	0.95634
Pparg	57.2295	0.00349471	0.0792052	0.950116	0.974706
Raf1	1414.27	-0.0431035	0.0336563	0.177853	0.365842
Septin1	25.7305	0.0282429	0.0999932	0.56242	0.738267
Pdgfb	68.4782	-0.0312069	0.0835469	0.580567	0.751858
Acvrl1	162.067	0.0514895	0.08307	0.751702	0.866569
Tamalin	50.1716	0.597842	0.16782	2.06932e-05	0.000614662
Acvr1b	698.455	0.018112	0.0397705	0.625738	0.783498
Tom1l2	1025.41	-0.0423126	0.0387094	0.242387	0.443809
Gpa33	7.07366	0.0454928	0.118112	0.187449	0.37813
Zfp385a	3446.24	0.323292	0.0822843	8.70125e-06	0.000338904
Itga5	66.5031	-0.043259	0.0928981	0.44258	0.643471
Gabra2	0.441468	0.00578754	0.110767	0.551911
Wdr77	822.406	-0.180993	0.0496526	6.72732e-05	0.00136458
Adora3	205.842	0.0256322	0.0708822	0.640117	0.793989
Atp5pb	2404.48	-0.0642107	0.0426738	0.101487	0.253575
Sox9	519.675	0.27747	0.124127	0.00252233	0.0186475
Hnrnpd	1737.03	-0.0244736	0.0525462	0.59656	0.762846
Dynlt1c	380.891	-0.158896	0.124978	0.0375391	0.127037
C1d	246.541	0.0263857	0.0635835	0.61346	0.774506
Gm2a	7168.61	0.0571049	0.0439251	0.155582	0.33574
Krit1	773.572	-0.0971456	0.0471494	0.0226812	0.0889957
Clcn4	962.079	-0.0734394	0.053906	0.119172	0.281866
Vmn2r88	23.7519	-0.0672665	0.120734	0.187997	0.378639
Grm6	24.4789	0.0362684	0.105054	0.439946	0.640988
Sema4f	48.1966	0.0143376	0.0817179	0.816838	0.906231
Hk2	969.211	-0.0368658	0.0593336	0.462839	0.660669
Myo18a	1292.2	0.191667	0.0679874	0.0010709	0.00991789
Sez6	144.731	0.130794	0.0890873	0.0456147	0.144952
Haao	4.31145	0.000952586	0.106662	0.974675	0.987405
Cd52	82.8999	-0.00409793	0.109563	0.818839	0.906985
Abhd15	8.20176	-0.0112124	0.106956	0.73	0.852463
Hoxb6	4.09275	0.00899352	0.110196	0.55989	0.736462
Loxl3	56.5642	0.148599	0.119984	0.0463111	0.146468
Btn1a1	7.23772	-0.00125258	0.10562	0.968481	0.984248
Kat2b	994.134	-0.142322	0.0539833	0.00302119	0.0211438
Rab5b	1443.39	-0.112403	0.0363421	0.0010403	0.00972678
Dnmt3l	192.931	0.0668574	0.0830016	0.260382	0.46441
Aire	26.4943	0.15621	0.18825	0.0430438	0.139731
Icosl	100.005	-0.0382449	0.0844143	0.502289	0.691843
Spg7	2229.84	0.0299834	0.0368677	0.388321	0.594539
Sult5a1	45.3234	-0.109828	0.125056	0.101587	0.25367
Rpl13	8241.49	0.396099	0.105992	1.42767e-05	0.000470124
Chmp1a	2331.72	0.0447874	0.0417996	0.246223	0.448399
Rpa1	5492.5	-0.0716525	0.0444191	0.077155	0.209384
Serpinf1	248.29	-0.0717537	0.0925727	0.237634	0.43806
Tubgcp3	436.789	0.00897188	0.0453514	0.828693	0.912208
Oprm1	0.81471	0.00465775	0.11016	0.722908
Polr3d	318.128	0.147574	0.0661072	0.00830658	0.0438467
Tcf7	299.568	0.0704875	0.0563534	0.147632	0.324225
Ddx3x	877.733	-0.219852	0.0788898	0.000873453	0.00858994
Il12rb1	8.3659	0.0112325	0.1056	0.74055	0.85959
Slc5a5	32.3388	-0.00971754	0.0980673	0.83261	0.914516
Kcnn3	60.9059	0.0254025	0.0763073	0.649849	0.800483
Usp32	4268.98	-0.101913	0.053343	0.0299358	0.108476
Car4	53.8711	0.0607104	0.121745	0.181333	0.370696
Txnrd3	13262	-0.0331168	0.0282232	0.224394	0.422494
Fasl	24.1898	-0.0918569	0.134101	0.117639	0.279316
Zfp512b	5037.96	0.0562457	0.0380158	0.114641	0.275022
Dnajc5	1166.76	-0.084792	0.0415087	0.0271799	0.101175
Tpd52l2	480.811	-0.102343	0.0521234	0.0266936	0.0999705
Fmr1	505.794	-0.160668	0.0780147	0.0102844	0.0512069
Bcl11a	318.864	0.0735287	0.0658636	0.171778	0.357984
Il4	0.0823161	0.000940073	0.110797	0.947767
Pxmp4	101.322	-0.0786235	0.0897336	0.200704	0.394597
Dlg3	409.79	0.122754	0.0628847	0.0183205	0.0771552
Gnb1l	544.782	0.0304473	0.055009	0.523964	0.709281
Dbh	2.51249	0.0144738	0.109912	0.510365
Mmp11	130.748	0.00157941	0.0783216	0.977583	0.988978
Smarcb1	1375.03	0.0241954	0.0362861	0.480113	0.673789
Vpreb3	6.44164	0.00365783	0.106803	0.898053	0.947837
Hip1r	1407.47	0.334869	0.0737735	5.97022e-07	5.46615e-05
Nsun5	265.807	0.0833004	0.0525466	0.0720451	0.199199
Top1mt	323.033	0.267553	0.0871277	0.000262347	0.00363719
Hoxa10	1.79824	0.00243974	0.109771	0.871806
Hoxa4	2047.34	0.419124	0.0770682	4.16938e-09	1.64987e-06
Gm38393	1.00272	-0.0084589	0.11091	0.333312
Mmp14	658.663	0.0664628	0.0640314	0.209633	0.404925
Slc7a7	231.954	0.128937	0.0613739	0.0141024	0.0640065
Oxa1l	515.508	0.108505	0.0494391	0.0145034	0.0652556
Heatr6	405.615	0.0176396	0.0432536	0.753591	0.867858
Ccl3	0.740273	0.00526212	0.110489	0.738872
Wfdc18	20.2014	0.00298265	0.110385	0.771241	0.879028
Icam4	2.62718	-0.00165533	0.108886	0.933883
Ilf2	1645.22	-0.160975	0.0342818	8.76445e-07	6.73104e-05
Chtop	2503.69	0.156152	0.0444965	0.000151952	0.0024399
Snapin	1098.27	0.0607184	0.0453417	0.141239	0.314712
S100a4	10.345	-0.0380557	0.11475	0.256915	0.460584
S100a3	0.13692	0.000797102	0.110776	0.968726
S100a6	104.153	-0.263015	0.148006	0.00634011	0.0360325
Scn4a	64.6614	0.93908	0.285243	4.14484e-05	0.000976994
Icam2	12.5158	-0.0385835	0.110047	0.357191	0.565194
Mapk7	319.485	0.236301	0.0659349	5.53758e-05	0.00118938
Epn2	1167.72	0.0729933	0.0322644	0.017766	0.0757041
B9d1	1655.54	-0.0602309	0.0449143	0.140664	0.313966
Sec24b	4438.36	-0.00423584	0.0444856	0.916645	0.957107
N4bp3	514.454	0.245987	0.0866919	0.000635237	0.00684397
Rmnd5b	1582.73	0.0443549	0.041476	0.272434	0.478332
Nhp2	483.192	0.115208	0.0584838	0.0225731	0.0887465
Vps9d1	731.013	0.178764	0.0525644	0.00026135	0.00362766
Zfp276	265.319	0.215863	0.071101	0.000428064	0.00513567
C1ql4	10.4763	0.0178585	0.106669	0.604533	0.768069
Mfsd10	149.703	0.0901758	0.0834442	0.139705	0.312752
Luzp1	8121.87	-0.0152992	0.0543981	0.745899	0.862901
Slc13a2	58.3093	-0.143936	0.13639	0.0554742	0.166259
Kctd10	1886.35	-0.0115232	0.0371176	0.741394	0.860048
Poldip2	3603.04	0.031157	0.0250688	0.201611	0.395613
Ift20	1003.69	-0.0413996	0.040997	0.27567	0.481834
Col6a1	808.754	0.0449009	0.0937001	0.428398	0.631148
Pcbp3	6574.51	0.0250907	0.0380219	0.48224	0.675384
Lgals9	100.562	-0.340382	0.11752	0.000300906	0.00400528
Araf	457.31	-0.0299481	0.0446056	0.462534	0.660408
Cfp	34.849	-0.0283081	0.0966306	0.535985	0.718514
Timp1	55.7721	-0.0337859	0.110544	0.363574	0.571415
Uxt	55.3702	-0.0567779	0.0892715	0.335049	0.543812
Cnnm3	257.749	0.121115	0.0685866	0.0318973	0.113644
Lman2l	512.808	0.0777765	0.0612269	0.13175	0.300917
Mcm3ap	875.699	0.0144265	0.0568982	0.768301	0.877582
Pcnt	2828.52	0.232605	0.0569229	7.73026e-06	0.000315522
Ftcd	3.56939	0.0151971	0.109877	0.50802
Mxd1	1845.45	0.0429398	0.0297575	0.133858	0.304184
Gmcl1	3679.22	0.0101591	0.035382	0.762276	0.873294
Snrnp27	757.817	0.0544647	0.077935	0.344971	0.553431
Oas1c	10.7307	-0.0325474	0.107589	0.429962	0.632501
Oas1h	0.828927	-0.0192019	0.112554	0.127401
Ocrl	289.911	-0.0413942	0.0696081	0.449416	0.649106
Calm1	15925.1	-0.0482222	0.0331139	0.125986	0.291777
Agpat3	10526.2	0.137004	0.0407072	0.000309972	0.00409393
Slc26a3	8.78325	-0.00422501	0.107628	0.875739	0.93745
Sema6b	26.2718	0.349804	0.253143	0.0071257	0.0391536
Uhrf1	2406.82	0.026185	0.0385995	0.469614	0.665746
Dpp9	578.334	0.0901936	0.0466255	0.0327502	0.115641
Ramp2	42.794	0.010742	0.0903771	0.800889	0.896892
Lsr	889.234	0.124473	0.0750805	0.0373079	0.126401
Gramd1a	862.664	0.158821	0.0578415	0.0018458	0.0147694
Hpn	7.16814	0.0287563	0.108816	0.434143	0.636439
Gabrg1	0.19136	-0.00174286	0.110807	0.886728
Ckb	188.473	0.0439056	0.0846684	0.445237	0.64581
Sp1	1027.67	-0.0705831	0.048863	0.106611	0.262587
Itgb7	10.2321	-0.0286377	0.108221	0.447998	0.648149
Myg1	385.498	0.0506413	0.0482592	0.264945	0.469643
Rarg	145.829	0.268803	0.0992426	0.000767685	0.00783696
Pfdn5	3997.54	-0.0109831	0.0463296	0.793439	0.892743
Efnb2	275.337	0.167304	0.0688862	0.0040898	0.0263478
Rrp15	323.809	0.0155685	0.0609629	0.760623	0.872303
Rnd2	452.15	0.131074	0.0835239	0.0394648	0.131614
Srr	1143.82	0.0297957	0.0398644	0.423102	0.626589
Sync	15.3416	0.464756	0.244409	0.00240182	0.0179889
Fndc5	775.382	-0.0412651	0.0521667	0.369759	0.576979
Acp5	85.1314	0.115688	0.118286	0.0936963	0.240071
Cnn1	120.986	-0.0345783	0.0762373	0.538321	0.720283
Fbxo9	811.005	0.0863668	0.0383835	0.0196816	0.0810371
Vps50	525.247	-0.068951	0.0561833	0.137311	0.308933
Hars1	669.098	-0.0380497	0.0670214	0.478154	0.672255
Zmat2	862.506	-0.044844	0.0496781	0.31201	0.520406
Ube2c	393.475	0.120457	0.0672968	0.0305218	0.109968
Smg5	6559.95	0.114901	0.0375388	0.00114669	0.0103928
Cct3	9046.23	-0.0986497	0.0361778	0.00380339	0.0249712
Glmp	331.768	-0.0735793	0.0610129	0.151697	0.329779
Mef2d	850.04	0.118228	0.0579202	0.0186493	0.0780015
Tmem79	182.252	0.054671	0.0816667	0.375992	0.582732
Snd1	739.991	0.0278864	0.0475497	0.516253	0.703206
Col18a1	920.364	0.194486	0.0980374	0.00849954	0.0445529
Slc19a1	55.8678	-0.0541527	0.0936845	0.352326	0.560337
Kpnb1	7552.62	-0.00934971	0.0375428	0.790975	0.891507
Npepps	3161.89	-0.105477	0.0330842	0.000805415	0.00812584
Tbx21	3.70631	0.00764748	0.10822	0.760623
Mrpl10	723.819	-0.0963432	0.039203	0.00835766	0.0440167
Cyp51	2454.23	0.00899242	0.0445498	0.825837	0.91046
Tcf25	1956	0.0344089	0.03617	0.314085	0.522735
Tubb6	751.809	0.028631	0.0922496	0.596908	0.762948
Def8	147.473	0.0405361	0.0769533	0.474349	0.669209
Meox1	110.15	-0.0273877	0.0763993	0.623415	0.781638
Sost	69.1888	0.738608	0.16575	4.61596e-07	4.49282e-05
Nkx2.1	0.239063	0.00413533	0.110839	0.566945
Pax9	71.9872	0.12479	0.112248	0.0747735	0.204827
Irx2	93.6664	0.0289462	0.0877085	0.603556	0.767579
Col1a1	1130.89	0.00514268	0.0976389	0.91264	0.955594
Itga3	128.277	0.0445878	0.0844177	0.579861	0.751402
Sgca	172.217	-0.131852	0.150208	0.0642675	0.18406
Dlx3	4.95334	0.0233565	0.111425	0.334233	0.542917
Foxm1	4950.12	-0.0178201	0.0427901	0.650733	0.800948
Itfg2	258.426	0.070246	0.0564414	0.149299	0.326651
Nrip2	41.4357	0.0821838	0.105847	0.187533	0.37813
Tulp3	261.014	-0.055418	0.0757534	0.331599	0.540744
Gtf2h4	519.372	0.0194122	0.0557737	0.581566	0.752476
Tubb5	1785.56	0.0152482	0.0472318	0.721192	0.847391
Ell2	3363.45	0.0760108	0.0479694	0.0786712	0.212168
Jup	2198.81	0.376797	0.0862415	1.03317e-06	7.46697e-05
Fkbp10	198.912	0.0734661	0.0852945	0.223313	0.421072
Klhl10	10344	-0.0605626	0.0411827	0.111644	0.270573
Mnx1	12.257	0.761772	0.298813	0.000447379	0.00529663
Nom1	530.325	-0.00905455	0.0459897	0.810306	0.90195
Ergic1	1093.34	0.10734	0.0479936	0.0131986	0.0611141
Tnk1	80.9932	0.0657925	0.118353	0.203378	0.39761
Acap1	234.196	0.0128288	0.061469	0.802353	0.897453
Tcea3	29.592	-0.0662526	0.114911	0.224689	0.422708
Csn3	0.744025	-0.00543437	0.110537	0.554788
Ifrd1	450.085	-0.0851737	0.0559849	0.0792993	0.21352
Stk38l	331.438	-0.127078	0.0670985	0.0226426	0.0889362
Brpf1	1023.02	0.0713941	0.0469051	0.0928453	0.238698
Akr1b1	4290.31	-0.0190981	0.0346191	0.560574	0.736797
Hoxc13	0.614904	-0.00373134	0.110556	0.677089
Hoxc11	1.06766	0.0159716	0.111651	0.244203
Hoxc8	19.5102	0.0129223	0.103993	0.733508	0.855106
Hoxc6	31.6859	0.0178789	0.0990999	0.701763	0.83605
Gstt1	97.7399	-0.0238787	0.0865599	0.666286	0.811254
Gstt3	842.695	0.0484621	0.0522152	0.291916	0.499385
Ddt	2944.27	0.0251701	0.0554746	0.599906	0.765146
Tat	1.99643	-0.00175999	0.109609	0.908882
Marveld3	42.5654	-0.0835572	0.114362	0.165886	0.350175
Ddx18	1624.34	-0.081798	0.0334569	0.0100505	0.0502892
Ubl3	4297.67	0.265926	0.04871	7.24989e-09	2.22715e-06
Gramd2b	461.705	-0.0841759	0.0575043	0.0885945	0.230901
Eef1e1	205.477	-0.106928	0.0691053	0.0570668	0.169671
Akt1	1100.1	0.0865279	0.0595335	0.088299	0.230311
Cldn15	13.5057	-0.0201211	0.10776	0.549095	0.728102
Il16	68.9192	-0.0598961	0.123073	0.158556	0.34002
Tcirg1	163.595	0.0600724	0.0818184	0.30665	0.515655
Naglu	1201.22	0.139828	0.0495536	0.00180631	0.014537
Coasy	516.97	0.0543443	0.0465644	0.225987	0.424295
Smo	198.473	0.0813117	0.0832653	0.179036	0.3675
Tspan33	278.427	0.216068	0.0772165	0.000893938	0.00870341
Crnkl1	1367.22	-0.0978768	0.0394508	0.00355505	0.0237914
Rin2	343.566	0.0115287	0.062676	0.824086	0.909474
Folh1	139.198	-0.316476	0.145049	0.00203081	0.0159426
Chordc1	388.266	-0.331027	0.071425	2.42324e-07	2.85734e-05
Rtcb	1155.2	-0.0508387	0.0368322	0.142091	0.315882
Pwp1	725.757	-0.0240544	0.0349701	0.467963	0.664422
Fbxo7	909.517	-0.02004	0.0368975	0.563756	0.739284
Capns1	5602.53	0.0118078	0.0358227	0.7276	0.850959
Lrp3	32.9619	0.0964332	0.127976	0.123984	0.288872
Evx2	1.96895	0.0200863	0.111544	0.320044
Hoxd13	2.178	-0.000979424	0.10909	0.957775
Hoxd12	0.192064	-0.00145853	0.110798	0.942844
Folr1	520.63	-0.0726025	0.0759735	0.208326	0.403666
Clpb	17752	0.119092	0.053497	0.0119211	0.056777
Septin7	1298.26	-0.138308	0.0581664	0.00707177	0.0389214
Zdhhc4	2621.09	0.0636397	0.0496425	0.150317	0.328109
Rac1	975.761	-0.0820366	0.0465241	0.0515174	0.157687
Nup214	4249.19	0.106385	0.0482954	0.0145863	0.0655529
Aif1l	61.0299	-0.116251	0.107287	0.100804	0.252519
Cpa3	6.436	0.00733007	0.105895	0.822776	0.908922
Ltbp1	309.735	0.00775831	0.0664144	0.807888	0.900409
Ugp2	1009.33	-0.161109	0.0542608	0.000886252	0.00866264
Kcnh6	7.71842	0.0368627	0.114629	0.241808	0.443287
Trmt1	2396.77	0.127872	0.0467407	0.00268368	0.0194775
Nacc1	1341.38	0.115574	0.0383114	0.00130155	0.0114945
Nfix	351.929	0.309767	0.0948068	0.000110328	0.00192471
Slc1a5	366.137	0.0131444	0.0778546	0.813423	0.903822
Uba1	5858.82	-0.0338651	0.0430185	0.391743	0.597701
Vwf	683.299	-0.021084	0.0564993	0.664001	0.809857
Siae	537.148	-0.0478569	0.0508074	0.28787	0.494878
Vsig2	3.64506	0.0120602	0.108891	0.617441
Esam	72.9005	-0.0259064	0.0799604	0.545863	0.72581
Spa17	13933.2	-0.171787	0.0538656	0.000384433	0.00476978
Fam50a	106.826	0.0861473	0.0966442	0.208951	0.404201
Emd	371.172	-0.122241	0.0652534	0.0249587	0.0953857
Taco1	75.3318	0.0802844	0.0856387	0.187338	0.37806
Grik3	35.5781	-0.0499733	0.110583	0.304208	0.513064
Gria3	52.4225	-0.209502	0.212453	0.0218582	0.086726
Npas1	22.2107	0.0245732	0.10732	0.506866	0.695492
Sipa1l2	1786.95	0.139191	0.0612305	0.00839793	0.044189
Ap4e1	195.851	-0.0642446	0.0822894	0.234924	0.434919
Blvra	159.911	-0.10685	0.07915	0.0771009	0.209384
Pdzd4	41.8147	-0.0996104	0.121038	0.125743	0.291473
Srpk3	4.80732	0.0956192	0.175008	0.00854608	0.0447567
Idh3g	449.147	-0.0753589	0.0514885	0.0978891	0.247393
Pnck	30.5767	0.0198945	0.092346	0.704783	0.837809
Ssr4	331.824	0.00773844	0.0596	0.877827	0.938657
Bcap31	423.303	-0.069921	0.0514734	0.124524	0.289712
Fam98a	3424.54	-0.0263811	0.0385828	0.465117	0.662411
Ltbp2	287.577	0.00950022	0.0843309	0.86327	0.930979
Kmt2a	390.923	-0.0238904	0.0739189	0.666148	0.811158
Ift46	2236.53	-0.00875879	0.0432051	0.824967	0.910044
Tmem25	61.0758	0.100272	0.124033	0.121684	0.285352
Cd3g	2.83479	-0.0366346	0.117454	0.104003
Trappc6a	511.209	0.0924536	0.097354	0.148426	0.325371
Supt6	3294.35	0.0477589	0.0546382	0.315954	0.524538
Spag5	3907.55	-0.0955904	0.0390278	0.00869344	0.0452726
Foxn1	1.02757	0.00472939	0.110252	0.688718
Unc119	701.364	0.179943	0.0658654	0.00153578	0.0130385
Rab34	221.357	0.0180305	0.0635783	0.729632	0.85229
Sdf2	403.044	-0.046439	0.0520752	0.301213	0.509854
Ccne1	161.843	0.00797448	0.0645121	0.879589	0.939413
Hsf2bp	1189.17	-0.0827	0.0443193	0.0408284	0.134883
Bbc3	69.5269	0.426341	0.318777	0.00610307	0.0349998
Mybpc3	3.95957	-0.0437173	0.121572	0.0507607	0.156141
Psmc3	15691.9	0.0519311	0.0369251	0.135223	0.306095
Acp2	586.688	-0.00855011	0.0399868	0.70954	0.840731
Rapsn	146.908	0.468726	0.195462	0.000850744	0.00844486
Slc39a13	840.416	0.178161	0.0656378	0.00153944	0.0130571
Celf2	569.051	-0.109928	0.0612476	0.034624	0.120078
Nr1h3	272.04	0.257374	0.074439	7.47277e-05	0.00147603
Ddb2	259.946	-0.0860999	0.0656355	0.110078	0.268206
Spi1	30.8116	0.0269346	0.0952146	0.60434	0.767907
Sf3a1	2140.95	0.0184718	0.0289692	0.50924	0.697397
Stat6	250.267	-0.0782018	0.0762618	0.178526	0.366712
Clgn	18132	-0.0998792	0.038107	0.00510636	0.0307648
Napsa	8.60856	0.010292	0.10645	0.743324	0.861105
Vrk3	2511.59	-0.0131703	0.0378682	0.878556	0.939075
Smg9	3504.03	0.267035	0.0924485	0.000473096	0.00551463
Paxip1	1528.43	0.174949	0.0478895	7.14857e-05	0.00142526
Rmnd5a	840.38	-0.0528695	0.0446845	0.194941	0.387396
Mov10	761.72	0.0649885	0.0469677	0.126	0.291779
Ppm1j	2701.05	0.231791	0.0638404	4.72619e-05	0.00106817
Rhoc	125.71	0.0762947	0.101432	0.21986	0.416815
Prr27	2280.91	-0.0442971	0.060635	0.381898	0.588682
Tead3	70.0576	0.0414367	0.0851093	0.470325	0.666172
Ppard	122.943	0.0735536	0.0860144	0.224284	0.422344
Def6	39.9789	0.761125	0.196945	5.41781e-06	0.000241781
Peg3	137.364	-0.0502049	0.0814525	0.385631	0.59209
Zim1	3.45996	-0.0301159	0.113918	0.219628
Metrn	174.746	0.344628	0.12252	0.000388878	0.00480378
Lmf1	2056.47	0.0518425	0.0453949	0.209068	0.404266
Ciao3	665.381	0.0741773	0.0502679	0.0890199	0.231622
Angptl4	84.4596	0.0472091	0.0879073	0.414193	0.618244
Dbf4	1572.76	-0.0782298	0.0419096	0.0384959	0.129244
Daxx	3178.83	0.0854574	0.0477721	0.0475072	0.14926
Cd320	2349.43	-0.00366699	0.051464	0.935152	0.96756
Ipo4	11085.1	0.0988392	0.0393579	0.00710249	0.0390537
Tm9sf1	464.709	-0.0299389	0.0476911	0.426389	0.629459
Rec8	1977.82	-0.0131833	0.0549777	0.781688	0.885882
Irf9	122.137	-0.20544	0.100817	0.00669812	0.0375104
Gmpr2	554.19	-0.103953	0.0536769	0.0275522	0.102186
Mdp1	175.981	-0.052491	0.0671054	0.331329	0.540465
Dhrs1	3426.57	-0.0401916	0.0430059	0.308521	0.51746
Ncan	641.817	0.227305	0.105302	0.00427193	0.0272208
Tmem161a	219.838	0.190024	0.0785038	0.00321364	0.0220543
Armc6	107.563	0.250512	0.0955712	0.00108835	0.0100434
Borcs8	539.349	0.0514856	0.0562679	0.288289	0.495377
Slc25a42	218.235	-0.00475292	0.0713689	0.930262	0.964619
Snx9	496.505	0.0271041	0.0457146	0.515432	0.702563
Ranbp3	3534.72	0.195938	0.0548667	8.0833e-05	0.00155582
Ndufa11	527.862	0.0511113	0.0571851	0.296829	0.504996
Bmp8b	47.2971	-0.0521489	0.0948264	0.390926	0.596923
Nr2f6	117.859	0.607498	0.210086	0.00017965	0.00276122
Use1	1709.62	0.0205118	0.049385	0.642947	0.795996
Ocel1	809.904	0.464156	0.120965	8.45583e-06	0.000331795
Dyrk1b	10783.7	0.326009	0.100306	0.000105518	0.00186207
Braf	1707.85	-0.0436578	0.0427062	0.266537	0.471301
Ndufb2	378.894	0.1086	0.100643	0.101646	0.253735
Hltf	184.072	-0.163422	0.0862846	0.0153399	0.0679196
Prpf6	1692.77	0.00308382	0.0331879	0.922738	0.960676
Rgs19	219.396	0.00920897	0.059861	0.855333	0.927104
Rgs20	3.97524	0.00711777	0.107221	0.792125	0.891919
Abhd3	268.177	-0.0993423	0.0777879	0.0956477	0.243574
Snrpd1	610.359	-0.169822	0.0537336	0.000441758	0.00524072
Tchp	2742.27	0.468997	0.0798531	3.47411e-10	2.70367e-07
Tiam1	1665.1	-0.142456	0.10338	0.0429211	0.139371
Tsc2	1326.32	0.0352239	0.0528829	0.449147	0.648941
Rpl3l	8.16047	0.0528078	0.124754	0.0886075	0.23091
Nherf2	95.3689	0.184229	0.119849	0.0202817	0.0827307
Puf60	3556.75	0.145714	0.0418176	0.000184568	0.00282195
Golga2	2371.41	0.158845	0.0582306	0.00197313	0.0155999
Uck1	621.421	0.167406	0.0495875	0.000193513	0.00291293
Scin	20.9961	-0.00060662	0.102567	0.987223	0.994164
Ikzf4	60.627	0.0841399	0.0959904	0.190978	0.382161
Mien1	528.239	-0.0231591	0.0455675	0.576295	0.748818
Pon1	0.315394	-0.00382408	0.110817	0.576752
Axl	1608.7	0.0479311	0.0446403	0.240148	0.44099
Tgfb1	326.457	0.17859	0.113445	0.0207834	0.0840079
Ccdc97	2079.84	0.1705	0.0493693	0.000158985	0.00251649
Zfp40	55.5961	-0.342574	0.161953	0.0022252	0.0170501
Akap8l	2665.02	0.154981	0.0514055	0.000849038	0.0084351
Shh	2.69982	0.00913429	0.110662	0.44018
Pdcd2l	602.229	0.0808243	0.0584786	0.0886374	0.230936
Gtf2f1	5649.58	0.256858	0.0931981	0.000762383	0.00780332
Clpp	253.176	0.0958669	0.0668328	0.0799485	0.214646
Alkbh7	333.785	0.342609	0.0887669	1.04483e-05	0.000379399
Pspn	0.200136	-0.000691296	0.110736	0.859794
Dennd1c	10.5344	0.00634641	0.104262	0.860016	0.929359
Med6	277.391	-0.040628	0.0554385	0.397137	0.60292
Prkd1	173.461	-0.09262	0.0766884	0.116241	0.27723
Lcp2	19.7225	-0.0477521	0.112993	0.284053	0.490741
Cse1l	2038.26	-0.192574	0.0493221	2.2039e-05	0.000638392
Naa20	571.657	-0.233092	0.0642792	4.59307e-05	0.00105235
Prkra	578.817	-0.0591296	0.0467969	0.161806	0.344381
Fkbp7	361.904	-0.102	0.0740844	0.0800604	0.214834
Plekha3	904.967	-0.0268041	0.0387445	0.459554	0.658202
Ykt6	1523.43	-0.0800985	0.0356797	0.00593038	0.034365
Baz1b	915.736	-0.0110975	0.0562504	0.818653	0.906899
Pex6	1580.36	0.19846	0.0716995	0.00115331	0.0104349
Mrpl2	546.7	0.169788	0.0687625	0.00353816	0.0237304
Mea1	14514.4	0.17481	0.0619786	0.001251	0.0111477
Gnmt	48.6681	0.0844544	0.119707	0.163081	0.346385
Grin2d	1220.21	0.39572	0.0977721	4.2366e-06	0.000203105
Kdelr1	565.631	-0.0264372	0.0515079	0.561369	0.737426
Tmem143	115.895	0.101845	0.0818945	0.0962415	0.244662
Pdxk.ps	4.15803	0.049303	0.121739	0.124272	0.289357
Ggct	379.11	-0.225853	0.0689808	0.000174244	0.00270115
Jag2	393.585	0.27205	0.0973808	0.000605911	0.0066042
Btbd6	141.126	0.181893	0.137995	0.0276173	0.102363
Nudt14	84.3193	-0.0108747	0.0777805	0.801571	0.896892
Epdr1	23.7811	-0.0119724	0.103252	0.75933	0.871544
Flii	1109.29	0.164192	0.0430018	4.2405e-05	0.000992014
Top3a	913.464	0.027899	0.045556	0.501759	0.691328
Atg4d	774.624	0.256377	0.0569617	1.00827e-06	7.35627e-05
Qtrt1	160.759	0.0130732	0.0728167	0.812552	0.903192
Plin4	85.267	-0.00807761	0.0996422	0.853763	0.926418
Hdgfl2	3735.35	0.431158	0.0868318	5.73981e-08	1.01328e-05
Chaf1a	6128.25	0.182798	0.0636129	0.000998362	0.00946741
Adprh	1039.68	0.169963	0.0465786	7.68801e-05	0.00150207
Tmem39a	365.742	-0.069463	0.0518028	0.10159	0.25367
Timmdc1	200.22	-0.00132159	0.0569998	0.978136	0.989194
Pla1a	98.485	-0.02497	0.0699395	0.645915	0.797724
Mcm2	322.239	0.0159533	0.0599791	0.752482	0.867088
Tpra1	143.144	-0.0365704	0.0816498	0.519722	0.705979
Nab1	423.274	-0.0565296	0.0560773	0.243108	0.444641
Adgre5	238.748	-0.0444214	0.0738896	0.427962	0.630825
Il17ra	271.525	-0.0156671	0.0626838	0.761843	0.873141
Lamb1	529.295	-0.0139212	0.0655265	0.792408	0.892142
Kcnn1	21.9268	0.0770121	0.129962	0.135067	0.305919
Arrdc2	228.171	0.209177	0.0822658	0.0019492	0.0154474
Ppp1r17	3.31632	0.00218999	0.108185	0.930915
Cd36	689.885	-0.267138	0.203429	0.0112836	0.0545647
Map2k7	4778.53	0.184032	0.0470365	2.32157e-05	0.000664238
Timm44	1408.21	0.0380225	0.0413714	0.321663	0.530592
Ap2a2	2161.24	0.0369971	0.0350627	0.303599	0.512518
Pnkp	617.292	0.159652	0.0471834	0.000202041	0.00300011
Med25	2843.23	0.242914	0.0830193	0.000488347	0.00563869
Bcam	190.093	0.00797246	0.0833958	0.885163	0.941885
Clptm1	2904.56	0.113	0.0405357	0.00271452	0.0196199
Relb	122.829	0.19614	0.0982212	0.00801362	0.0427058
Tomm40	770.05	0.235706	0.0838671	0.000742088	0.00765898
Apoe	2515.36	0.439074	0.155704	0.00029943	0.00399017
Apoc2	2.40541	-0.00132497	0.109414	0.943846
Hbp1	1065.69	-0.0707833	0.0503836	0.114206	0.274487
Prkar2b	258.074	0.0598164	0.0795133	0.305196	0.514136
Cdkn1b	327.887	-0.0604949	0.0586463	0.225756	0.424085
Klf4	4367.47	0.112859	0.0766639	0.059675	0.174875
Ap1m1	6096.33	-0.00532226	0.0543028	0.909619	0.953613
Rab8a	1169.27	0.0110203	0.0477023	0.798459	0.895629
Hmgn2	1091.95	-0.192225	0.0871522	0.00507496	0.0306577
Fam32a	620.975	0.087493	0.0473444	0.0409267	0.13502
Elf3	4.47552	-0.00970746	0.110444	0.509742	0.697839
Cyp2c29	22.4631	-0.108011	0.190366	0.0151681	0.067325
Stard3nl	224.713	-0.152835	0.10897	0.0357898	0.122886
Stk11	3868.62	0.24645	0.0639624	1.83777e-05	0.000557227
Efna2	27.282	0.152849	0.187413	0.0441657	0.141971
Atp5f1d	1548.91	0.274802	0.0830924	0.000113914	0.00197449
Ppp5c	1416.09	0.152461	0.0447479	0.000269447	0.00370046
Cdk12	1150.33	-0.0142785	0.0504808	0.750361	0.86559
Lipe	11566	0.0984332	0.0483119	0.0236441	0.0917128
Pafah1b2	4176.88	-0.0417917	0.0310548	0.159758	0.341656
Tbc1d8	586.38	0.0590115	0.0488376	0.178041	0.366069
Cnot11	673.141	0.0696059	0.0565422	0.153652	0.332714
Slc2a3	30985.2	-0.017208	0.0387863	0.634887	0.790882
Foxj2	278.262	-0.0074145	0.0616793	0.884679	0.94165
Sri	146.913	-0.0826856	0.0803631	0.165598	0.349979
Dgcr2	3973.32	0.0628403	0.0436615	0.116329	0.277307
Irf3	1022.17	0.207934	0.0635491	0.000249492	0.00350474
Bcl2l12	915.631	0.21013	0.0746941	0.000883895	0.0086489
Zfp959	25.6434	-0.11918	0.15456	0.0732146	0.201526
Mpnd	222.611	0.140256	0.103844	0.0470512	0.148206
Sh3gl1	2356.49	0.105459	0.0516574	0.0217135	0.0863968
Ebi3	6.31946	0.0303155	0.111018	0.359237	0.567348
Yju2	199.099	0.0815001	0.0759653	0.181833	0.371122
Ranbp2	2020.58	-0.259368	0.0678967	1.81291e-05	0.00055328
Edar	35.848	0.098954	0.130671	0.117611	0.279277
Grk5	282.339	-0.0167422	0.052031	0.714323	0.843268
Dvl3	366.522	0.172952	0.066647	0.00244875	0.0182888
Abcf3	2977.63	-0.0614611	0.0443714	0.12932	0.297051
Eif2b5	2274.59	0.0260911	0.0362853	0.446484	0.646976
Cyth2	4105.03	0.196829	0.0421092	7.04532e-07	6.11476e-05
Sult2b1	114.073	0.285283	0.112508	0.00110895	0.0101891
Car11	36.0561	0.431405	0.21506	0.00202571	0.0159133
Dlgap1	105.894	0.0229283	0.0837002	0.682118	0.821956
Plag1	16.7823	-0.0479196	0.111039	0.293098	0.500839
Hck	13.5477	-0.0511685	0.115626	0.245657	0.44765
Mrpl4	588.319	0.140642	0.0626282	0.00830595	0.0438467
Keap1	1590.26	0.320347	0.0810033	8.1583e-06	0.000324485
Ap1m2	59.5867	-0.127988	0.194246	0.0377538	0.127597
Glg1	1291.13	0.0742398	0.0538638	0.115895	0.276732
Atp8b3	67938.7	0.0926397	0.0424929	0.0180714	0.0765186
Btbd2	435.758	0.108065	0.0675316	0.0516154	0.157876
Csnk1g2	17226.7	0.265938	0.0782414	8.9775e-05	0.00167592
Abhd17a	2809.81	0.419797	0.0977031	1.30644e-06	8.91856e-05
Mob3a	364.676	0.115914	0.05219	0.0133039	0.0614281
Cacnb3	106.464	0.159681	0.12381	0.0375249	0.127025
Ccdc65	6864.76	-0.0239512	0.0322502	0.436853	0.638449
Fkbp11	9.97129	-0.000692985	0.103967	0.984801	0.992453
Ddx23	1263.45	0.113879	0.0489397	0.00991921	0.0497923
Pld3	3124.23	0.0290542	0.0650503	0.582505	0.75302
Grik5	2154.49	0.285957	0.0733088	1.17997e-05	0.000414268
Cd79a	3.31535	0.000687861	0.10939	0.944447
Rabac1	2058.6	0.183237	0.0792401	0.00445058	0.0279848
Etv3	347.179	-0.0157997	0.0589239	0.785458	0.888172
Prkcsh	1352.46	0.190589	0.0623064	0.000509574	0.00582009
Elavl3	119.883	-0.00759007	0.0760698	0.889908	0.944111
Rab3b	117.586	-0.0146317	0.0840681	0.790514	0.89141
St8sia6	14.815	-0.0227989	0.102395	0.685284	0.824202
Fcgrt	245.981	-0.102301	0.0938021	0.11166	0.270573
Nosip	1452.67	0.197128	0.0742399	0.00160449	0.0134507
Pih1d1	2910.25	0.0838436	0.04908	0.0564652	0.16837
Rps11	3601.63	-0.0098439	0.0425365	0.801331	0.896892
Supt5	6661.69	0.0724893	0.0421134	0.0622743	0.180258
Dll3	319.592	0.16226	0.0967261	0.0210646	0.084807
Paf1	1855.86	0.19767	0.0604013	0.000236485	0.00337483
Timm50	430.59	0.163739	0.0575763	0.000880339	0.00863221
Med29	904.985	0.124744	0.0588956	0.0142189	0.0643976
Bicd1	55.6099	-0.272297	0.167218	0.00785197	0.0420652
Ncstn	1970.77	-0.0865402	0.0476144	0.0437722	0.141192
Pex19	1040.3	-0.0223652	0.0393842	0.54269	0.723236
Phyhip	25.6736	0.017179	0.0949144	0.733362	0.855021
Crhr2	2.26383	0.0469587	0.123787	0.0321406
Inmt	4.59161	-0.0213162	0.111544	0.331778	0.540949
Cyp4f18	2.22228	0.00789933	0.110213	0.576671
Impdh1	204.966	0.111861	0.0745768	0.0575956	0.170732
Psg18	0.104545	-0.000420158	0.110801	0.934446
Dusp3	1466.84	0.172245	0.0548381	0.000459821	0.00540829
Prodh	83.0675	0.12181	0.113115	0.0805262	0.21575
Ess2	882.385	0.117503	0.0544933	0.0143302	0.0647383
Slc25a1	1078.94	0.211573	0.057159	4.20012e-05	0.00098454
Dgcr6	2804.57	0.193409	0.0707418	0.00133929	0.011755
Ddr1	954.722	0.151659	0.0978121	0.0304043	0.109697
Ier3	36.8023	-0.44325	0.33241	0.00521819	0.0312302
Fosb	95.9039	0.0630392	0.0953127	0.290021	0.497146
Klc4	740.122	0.264016	0.0864505	0.000292447	0.00393077
Ercc1	570.489	0.0461161	0.0563114	0.34199	0.550459
Cyp17a1	10697.5	-0.00320319	0.0801877	0.952717	0.97613
As3mt	392.959	-0.128238	0.0515466	0.00534975	0.0318299
Homer3	151.695	0.201148	0.100393	0.00755491	0.0408392
Crtc1	549.524	0.255019	0.0825677	0.00027301	0.00373402
Rnf215	118.971	0.0104376	0.0678303	0.846164	0.921566
Sec14l2	120.867	0.071022	0.101745	0.239688	0.440335
Aven	3480.27	0.0932929	0.038291	0.00925866	0.0473832
Cp	362.364	-0.10759	0.107016	0.0751971	0.205601
Crot	296.653	-0.316329	0.0654831	1.46596e-07	2.03724e-05
Rps6ka1	1574.29	0.160911	0.0704776	0.0061982	0.0354072
Calb2	5.11091	0.0245906	0.110306	0.406972	0.612215
Snrnp200	4048.23	0.0449879	0.0625752	0.386925	0.593297
Ciao1	479.781	-0.188711	0.0760368	0.00271242	0.0196119
Has1	0.820066	-0.00766669	0.110295	0.562275
Taf6l	794.935	0.314503	0.0697621	7.18433e-07	6.14405e-05
Insig2	1378.26	-0.196873	0.0438368	1.42487e-06	9.50467e-05
Kpna6	8221.33	-0.0931689	0.041898	0.0159501	0.0697744
Man1a	49.3647	-0.202962	0.183634	0.0240879	0.092894
Itpkc	299.31	0.0340503	0.0571768	0.438646	0.639693
Coq8b	471.64	0.107207	0.0589668	0.034359	0.119479
Brd8	1631.38	-0.0822702	0.04307	0.0376437	0.127317
Kif20a	2687.41	-0.0211606	0.0417501	0.583685	0.753872
Farsa	1352.58	0.101435	0.104965	0.123824	0.288601
Gcdh	130.736	-0.111583	0.088683	0.0817101	0.217971
Mast2	6193.3	0.0819128	0.0414458	0.0327146	0.115585
Dnase2a	67.0453	0.0543169	0.0877215	0.354189	0.562151
Rad23a	2051.97	0.00533957	0.0447631	0.896616	0.947228
Calr	13345.6	-0.0392554	0.033468	0.217826	0.414338
Syce2	2717.86	0.0511877	0.0459103	0.219901	0.416859
Nfat5	1374.01	-0.121918	0.0568191	0.0137263	0.0628984
Nob1	373.011	0.0341622	0.0476492	0.426458	0.629481
Nqo1	75.565	-0.0919762	0.109273	0.112047	0.271085
Ppfia3	35.4542	0.283896	0.18448	0.00452721	0.0282865
Gys1	62.823	0.013324	0.081461	0.810788	0.902156
Ruvbl2	3978.23	0.135935	0.0585321	0.00767455	0.0413614
Lin7b	23.1201	0.0877944	0.1337	0.123399	0.287755
Bax	187.196	0.0635649	0.0714026	0.25585	0.459365
Il7r	5.55448	-0.0434753	0.118751	0.149548	0.326928
Tfam	4019.6	-0.0698718	0.0685408	0.202056	0.396033
Zfp81	324.707	-0.0785436	0.0755718	0.174992	0.362289
Efnb3	70.0232	0.0925148	0.102507	0.161289	0.343672
Mmd	77.1963	-0.0102889	0.086356	0.849346	0.923432
Hlf	87.2267	-0.0694165	0.106085	0.239831	0.440546
Fam162a	592.348	-0.135329	0.0581755	0.00750769	0.0406215
Rpl8	6932.7	0.119172	0.0477781	0.0059651	0.0345148
Grm3	11.8986	-0.0134535	0.10197	0.746731	0.863192
Ssbp2	203.183	0.024056	0.0633689	0.644283	0.796723
Fancl	362.727	-0.14495	0.0665282	0.00928985	0.0475011
Brinp2	3.97007	-0.00577875	0.108165	0.81304	0.903562
Gstm5	33553.2	-0.103993	0.0446362	0.0107253	0.052641
Gstm7	1434.96	-0.058695	0.0529276	0.206266	0.40078
Gstm3	3.52537	-0.0251231	0.112611	0.286991
Stat3	1088.29	0.0311938	0.0388413	0.390921	0.596923
Stat5a	143.089	0.0686438	0.0773489	0.237764	0.438231
Cavin1	543.185	0.0992269	0.0992988	0.128526	0.295839
Map3k11	1077.75	0.343463	0.0960272	3.2294e-05	0.000834111
Akt2	2644.51	0.0711701	0.0312431	0.0219831	0.0871076
Dnaja3	1225.8	0.0175759	0.0285588	0.524053	0.709283
Hmox2	13181.2	-0.0535659	0.0375067	0.127661	0.294603
Cdip1	1785.59	0.00152984	0.0315305	0.95986	0.979375
Map3k20	212.438	0.0103023	0.0657868	0.846208	0.921566
Cwc15	1544.37	-0.0653756	0.0340024	0.0426074	0.138797
Col5a3	45.5419	0.0990033	0.134076	0.1127	0.272269
Dnmt1	1598.32	0.122102	0.0562746	0.013278	0.06135
Ppan	508.492	0.273442	0.071414	1.67676e-05	0.000529733
Angptl2	98.7739	0.00365098	0.082384	0.947483	0.973786
Cacna1e	49.2159	0.0899991	0.109582	0.15922	0.3411
Cacna1b	73.0242	0.27317	0.157858	0.00666987	0.0374059
Trmt10a	2228.96	-0.0609151	0.0498505	0.188056	0.378722
Etv1	140.964	-0.196645	0.0806631	0.00260992	0.0191556
Kifc2	147.158	0.128372	0.082021	0.0413801	0.136002
Psap	8105.6	-0.00199296	0.041327	0.958225	0.978681
Ikbkg	154.166	-0.138617	0.0789186	0.0254791	0.0968827
Pax2	101.419	0.505542	0.265897	0.00225694	0.0171974
Wars2	67.5098	-0.125098	0.106401	0.0705898	0.196081
Atn1	650.52	0.23696	0.0798761	0.000580786	0.00641723
Phb2	1279.4	0.13241	0.0462525	0.00173939	0.0141694
Ptpn6	53.0953	0.00411234	0.0884141	0.938926	0.96906
Eno2	12.4111	0.00103559	0.101316	0.979889	0.989766
Emg1	688.751	-0.0523481	0.0417147	0.173982	0.360743
Lpcat3	4180.77	0.000239786	0.0360463	0.994794	0.9974
Atp6v1f	1968.52	0.0453602	0.0491747	0.30239	0.51118
Il12b	0.391493	-0.000891351	0.110606	0.991448
Clcn5	177.497	-0.182361	0.0939804	0.0104438	0.051758
Clcn3	1176.04	-0.0646272	0.0445964	0.112216	0.271297
Hif3a	261.275	0.0190231	0.102676	0.65394	0.803132
Gpx6	408.929	0.0637474	0.105589	0.268394	0.473745
Gpx5	1.16573	0.034889	0.117808	0.0372859
Pde1c	4165.63	-0.128767	0.0409699	0.000731364	0.00756542
Utp20	701.983	-0.124943	0.0532005	0.00810595	0.0430805
Spic	3.00392	-0.0127161	0.109352	0.58084
X9330159F19Rik	22.4752	-0.0369146	0.109876	0.364835	0.572384
Cul3	12109.2	-0.119884	0.0378672	0.00074714	0.00769684
Il11	154.993	-0.0281849	0.0704069	0.605462	0.768765
Large1	163.91	-0.0712857	0.0735804	0.211111	0.406467
Ddx56	923.199	-0.0315079	0.0367204	0.36193	0.569888
Tmed4	2127.68	0.0211122	0.0325894	0.497507	0.688091
Col26a1	334.59	0.241578	0.123724	0.00453567	0.0283057
Bid	105.613	-0.0526971	0.0782177	0.358939	0.56703
Ralb	727.972	0.00885628	0.0580798	0.85841	0.928754
Ppp1cc	17887	0.0656938	0.0324355	0.0336878	0.117847
Dnajb11	2099.75	-0.0124219	0.0363324	0.717037	0.844848
Tbccd1	635.659	0.0225571	0.0402399	0.547242	0.726781
Clec11a	45.9121	0.119829	0.132244	0.0858756	0.226061
Zfp324	50.4717	0.0878722	0.108128	0.165796	0.35008
Gab2	1735.02	0.0992092	0.0578314	0.0469883	0.148048
Coro1c	585.938	-0.0101192	0.0434053	0.799885	0.896539
Tax1bp1	10535.8	-0.141288	0.0366175	4.4943e-05	0.00103684
Psg17	22.7233	0.0199117	0.102353	0.645028	0.79705
Psg19	68.8136	-0.000670747	0.101288	0.983283	0.991608
Ctse	4.3326	0.00535554	0.108134	0.826559	0.910886
Ndrg2	637.6	-0.0218719	0.0661301	0.680341	0.820503
Mettl17	282.923	-0.0963859	0.0576938	0.051984	0.158694
Arhgef40	162.986	0.186434	0.117376	0.00740131	0.0401853
Pnpla6	350.297	0.0661866	0.0566787	0.175684	0.363207
Mcoln1	333.647	0.0255123	0.0509207	0.572829	0.746057
Arhgef18	586.108	0.150356	0.0585284	0.00340352	0.0230592
Pkn2	1712.38	-0.0884882	0.04468	0.0300226	0.108689
Cd33	94.9085	0.028014	0.0753378	0.582386	0.752919
Etfb	719.668	-0.00194272	0.064575	0.970067	0.985045
Nkg7	0.650008	0.00811625	0.11083	0.475384
Stxbp2	1916.08	0.0978912	0.0404325	0.00913308	0.0469359
Pcp2	0.0663519	0.00105127	0.110798	0.977188
Sgce	200.667	0.00306344	0.062288	0.952834	0.976164
Chn2	7573.8	0.0946973	0.0519698	0.0396356	0.131989
Wwox	601.711	-0.0357806	0.0369753	0.303788	0.512688
Slbp	2224.4	-0.0471101	0.034129	0.145526	0.320968
Tyr	0.318914	-0.00451007	0.110864	0.438386
Ghrhr	0.10857	0.000315384	0.110785	0.982688
Aqp1	43.8968	-0.0724937	0.136509	0.0857056	0.225724
Arid3b	2027.35	0.0594922	0.0397926	0.108348	0.265324
Cnn2	164.537	0.0460663	0.0772818	0.419812	0.623694
Polr2e	787.686	0.0904545	0.0537744	0.0553965	0.166111
Abca13	17.0017	-0.0317608	0.10284	0.499181	0.689282
Myo9b	954.391	0.0959616	0.0489623	0.0293423	0.10699
Hdac9	210.227	0.0369623	0.0963079	0.493092	0.684551
Ly9	52.6326	-0.0738622	0.110065	0.211509	0.406967
Cd244a	5.93298	-0.0468107	0.119007	0.173189	0.359834
Adgre1	125.884	-0.146711	0.106081	0.0405115	0.134121
Mtfp1	171.258	0.11093	0.0660331	0.0426208	0.138812
Rab23	747.001	0.0133697	0.042477	0.733426	0.855054
Rab11a	1828.77	-0.0732801	0.0419176	0.0579205	0.17139
Eif2b2	640.377	0.0554306	0.04951	0.210292	0.405691
Dlst	2972.73	0.0056187	0.0370332	0.872395	0.935204
Pgf	75.7703	0.150141	0.137399	0.0502159	0.155058
Ulk2	5756.87	-0.00475219	0.037593	0.892682	0.945486
Ccl24	10.2219	0.00933528	0.10614	0.771163	0.879028
Dgkq	171.394	-0.00510327	0.0624754	0.89828	0.947979
Grap	21.8406	-0.0339929	0.100526	0.497602	0.688091
Pou1f1	0.217579	-0.000774328	0.110772	0.83474
Chmp2b	2839.87	-0.0511394	0.0381863	0.152481	0.331052
Plod3	459.696	0.142619	0.0753507	0.0186093	0.0779181
Ap1s1	485.086	0.0562301	0.0454949	0.173909	0.360623
Mapk13	29.7761	-0.00889608	0.0967335	0.733066	0.854761
Srpk1	9568.18	-0.00517547	0.0354797	0.877113	0.938151
Pax3	18.9392	-0.0532439	0.11226	0.277092	0.483295
Lbr	747.536	-0.109486	0.0506335	0.0155723	0.0686623
Crabp2	6.03252	-0.0360023	0.113672	0.275783	0.481867
Nes	77.5011	0.0259208	0.0941082	0.623101	0.781538
Bcan	10.3296	0.0238084	0.109539	0.444266	0.645149
Hapln2	114.033	0.241998	0.1707	0.0132041	0.0611141
Prcc	714.343	0.141936	0.0454847	0.000737496	0.00762547
Mettl25b	530.778	0.0273576	0.0465491	0.516739	0.703613
Hdgf	7308.77	-0.0128901	0.0479979	0.765188	0.875556
Slc25a18	167.534	-0.0812852	0.075198	0.16073	0.343166
Thop1	8848.1	0.298311	0.0773828	1.33742e-05	0.000449277
Apba3	794.13	0.314509	0.105699	0.000277946	0.00378821
Matk	53.6091	0.126272	0.117145	0.0743764	0.20405
Pias4	3849.69	0.234962	0.0879823	0.00111378	0.0102139
Map2k1	251.584	0.058029	0.0604594	0.246746	0.448887
Sgta	3256.31	0.141779	0.0539787	0.00315573	0.0217938
Nmrk2	0.337333	0.00475434	0.110795	0.60487
Tmem242	795.518	-0.0148196	0.0478239	0.730803	0.852975
Dtx2	1068.59	0.173132	0.0698587	0.00330866	0.0225737
Zp3	5.60307	-0.0238541	0.109573	0.421251	0.625104
Hspb1	569.161	0.415517	0.119108	3.41666e-05	0.000870468
Rasa4	73.3772	0.0436413	0.0932151	0.438568	0.639633
Syt5	106.242	0.100198	0.102446	0.125901	0.291695
Hnrnpa2b1	9181.02	-0.107032	0.0504832	0.0176243	0.0752377
Fxyd4	0.145039	0.0006689	0.110774	0.952996
Yju2b	1298.74	0.0862456	0.0514286	0.055526	0.16635
Mri1	116.439	0.227324	0.114768	0.00611971	0.0350527
Prkacb	374.273	-0.113789	0.0705581	0.0464589	0.146876
Sgsh	485.325	-0.146971	0.106541	0.0402734	0.133585
Chd5	15518.8	0.290942	0.0784724	2.51996e-05	0.00070519
Cstb	243.332	-0.183405	0.0970762	0.0110524	0.0538368
Sh2b2	61.4702	0.347454	0.167251	0.00426897	0.0272167
Pex5	1198.58	0.0132429	0.0396912	0.705772	0.838643
Jkamp	152.353	-0.0607556	0.0773709	0.291926	0.499385
Cd44	10.6108	-0.0195176	0.107594	0.529	0.713223
Slc1a2	588.397	-0.0687375	0.060846	0.178241	0.366313
Eif2ak4	257.731	-0.0679209	0.0665728	0.208872	0.404121
Wdr1	2586.81	0.0550205	0.0410131	0.14773	0.324312
Slc2a9	9.45932	-0.0396118	0.112129	0.286281	0.492978
Ccn4	47.246	-0.0396141	0.0916512	0.479467	0.673371
Ndrg1	434.653	-0.0682127	0.064386	0.198303	0.391663
X4930550C14Rik	967.442	-0.201749	0.0609391	0.000189956	0.00288112
Man2b1	974.459	-0.0915941	0.0541925	0.0533637	0.161663
Klf5	502.499	0.197761	0.0960318	0.00700709	0.0386657
Wdr83	289.712	0.0362472	0.0555633	0.450989	0.650556
Prdx2	1288.74	-0.12201	0.0595805	0.0171352	0.0736784
Polr2a	6784.76	-0.0129617	0.0470445	0.760297	0.872182
Shbg	209.901	0.0406899	0.0727952	0.6392	0.793523
Senp3	1475.33	0.0543734	0.0340946	0.0928164	0.238655
Corin	793.67	-0.019448	0.0634532	0.708596	0.840142
Plekha8	1443.55	-0.0241345	0.0407839	0.523994	0.709281
G6pc2	3.21227	0.00480402	0.107905	0.852281
Spc25	414.524	-0.157381	0.113191	0.0385577	0.12934
Dnah2	4409.21	0.158985	0.0805986	0.0129524	0.0603768
Ripk4	100.486	-0.107708	0.0908102	0.0936687	0.240071
Ufd1	2293.55	-0.0539875	0.0489724	0.217344	0.413826
Zfp287	117.034	-0.0503019	0.0745493	0.340028	0.548599
Prlr	759.499	-0.220313	0.103047	0.00456654	0.0284299
Letm1	1164.72	0.229493	0.0457889	1.25619e-07	1.79928e-05
Ubqln1	3916.69	0.0508783	0.0289493	0.0681482	0.19167
Fgfr4	135.198	0.286894	0.139577	0.00481847	0.0295267
Cadm3	4.78982	0.0222045	0.110299	0.420296	0.624186
Fcer1a	0.112038	0.000539136	0.110778	0.919563
Txn2	1507.24	0.0455248	0.0436475	0.264514	0.469165
Casp14	0.178167	0.000402197	0.110754	0.97009
Slc1a6	11.2294	-0.0233486	0.105004	0.562247	0.738163
Slc1a3	135.688	-0.0144089	0.0632674	0.666784	0.811407
Crbn	2102.9	-0.13077	0.0421556	0.000814534	0.0081946
Il5ra	14.7465	-0.031977	0.106557	0.451572	0.651058
Msh6	1054.08	-0.137943	0.0547287	0.0044044	0.0278143
Fbxo11	815.856	-0.118661	0.0635162	0.0266416	0.0998879
Mlxipl	487.496	0.104747	0.070449	0.0654276	0.186172
Tbl2	2644.66	0.0414467	0.0316336	0.170622	0.356722
Bud23	451.506	0.173665	0.0538638	0.000340561	0.00438801
Nid1	738.212	-0.0292147	0.0650761	0.579917	0.751433
Mcm5	605.928	-0.0445213	0.0538804	0.356983	0.56505
Hmox1	286.94	-0.0348202	0.0648114	0.509208	0.697394
Mprip	19304.6	0.128114	0.0365621	0.000209707	0.00308897
Cic	2706.92	0.252307	0.0636578	1.10711e-05	0.00039462
Pafah1b3	270.892	0.0991446	0.0659819	0.0684188	0.192152
Il27ra	3.00988	-0.024994	0.112581	0.262768
Prkaca	2815.9	-0.0292699	0.0327437	0.348532	0.556769
Asf1b	959.025	-0.0366726	0.0474758	0.390886	0.596923
Myl10	882.381	-0.198965	0.129734	0.0165649	0.0718582
Ddx39a	2272.75	0.0204108	0.0545291	0.667551	0.812032
Dnajb1	8621.78	0.0745869	0.0376611	0.0346557	0.120134
Msh4	461.606	-0.186349	0.0658971	0.00105689	0.00983079
Usp40	514.634	-0.075215	0.062875	0.15093	0.328863
Evx1	1.58199	0.0273886	0.113921	0.176122
Kbtbd4	847.823	-0.128965	0.0474359	0.00275592	0.0198099
Celf1	1296.15	-0.0805645	0.0475934	0.0604456	0.176412
Ndufs3	1755.88	0.0453046	0.03417	0.162189	0.344929
Por	721.389	0.134972	0.0705597	0.0199082	0.0817297
Igf1r	558.647	-0.123487	0.0606944	0.0176005	0.0751988
Insr	480.721	-0.0814704	0.0727686	0.166297	0.350663
Fcer2a	16.615	0.525024	0.247804	0.00136347	0.0119002
Cyp2a5	0.754334	0.0151067	0.111613	0.25285
Atp4a	46.9875	0.0349742	0.0883718	0.534287	0.717226
Trim28	12339.9	0.0506089	0.0306263	0.0849338	0.224315
Ube2m	3455.88	0.253501	0.056268	9.96035e-07	7.32076e-05
Adcy9	157.556	0.0578439	0.107579	0.285526	0.492222
Mef2c	138.721	-0.118324	0.0934458	0.0721535	0.199381
Ctr9	2916.29	-0.0248431	0.0367643	0.473618	0.668737
Eif4g2	17761.1	-0.14236	0.0453412	0.000633536	0.0068351
Irag1	101.97	0.0475921	0.0850848	0.412379	0.61689
Pcyt1a	3111.92	0.0287701	0.0321382	0.278658	0.484798
Zfp592	1697.4	0.135247	0.0488256	0.00225781	0.0171984
Psmd4	3333.01	0.0881437	0.0388448	0.0151662	0.067325
Tmod4	59.2935	0.10261	0.127957	0.112164	0.271226
Insrr	1.37353	0.0121918	0.110832	0.391957
Cabp5	0.393264	0.00977767	0.111209	0.421806
Snx6	503.033	-0.137201	0.0601276	0.00819758	0.0434284
Mthfd2	817.988	-0.00663602	0.0360074	0.845085	0.921068
Kit	872.786	-0.011367	0.075235	0.836897	0.917283
Tomm40l	196.587	0.0631686	0.06698	0.2436	0.445401
Nr1i3	1.48468	-0.0121716	0.110923	0.371243
Apoa2	16.8887	-0.0042532	0.100716	0.974509	0.987323
Pan2	1250.22	-0.0950389	0.0459026	0.0226241	0.0888986
Cs	2077.88	0.0604243	0.0303077	0.0377103	0.127505
Ampd3	92.3992	-0.0641804	0.10488	0.181832	0.371122
Bcas2	2127.91	-0.0783538	0.0399265	0.0346895	0.120155
Sh2d1a	7.04077	-0.0538511	0.123913	0.117034	0.278304
Ctcf	807.555	0.0104875	0.0452698	0.800154	0.896669
Pard6a	766.511	0.117624	0.067444	0.0346114	0.120078
Agrp	0.435399	-0.0080816	0.111004	0.4265
Pvalb	1.13666	-0.00715768	0.109843	0.665911
Tfap4	53.3274	0.0276425	0.0842094	0.749924	0.865283
Ranbp1	1406.57	0.173866	0.0648522	0.00189651	0.0150862
Cd247	118.381	0.175724	0.10577	0.0207496	0.0839492
Rfx5	503.615	0.0480107	0.0456598	0.248088	0.45023
Psmb4	1962.72	-0.0191377	0.042229	0.62316	0.78155
Mmp8	0.285711	0.00174222	0.110715	0.901686
Slc30a4	2680.29	0.103802	0.0409119	0.00625105	0.0356046
Sqor	7826.46	-0.0486408	0.0435203	0.222209	0.419802
Bloc1s6	490.968	-0.0113499	0.0882531	0.831685	0.914016
Metap1	1038.27	-0.118182	0.0397279	0.00141663	0.012286
Gpr108	1181.98	0.086748	0.0456465	0.03656	0.124663
Tnfsf14	0.72287	0.00732351	0.110634	0.477819
Gata6	279.288	0.0971826	0.0696759	0.0841973	0.222875
Rsl1d1	1006.7	-0.183791	0.0517859	6.5998e-05	0.00135051
Cnga2	3.49803	0.0111026	0.109866	0.5548
Apc	495.144	-0.0657633	0.0606675	0.198008	0.391274
Reep5	575.472	-0.0283696	0.0519144	0.535547	0.718174
Ergic3	3660.63	0.0583189	0.0443871	0.15072	0.328588
Uqcc1	1081.96	-0.0630939	0.0406665	0.0941555	0.240772
Spo11	1399.77	0.00571374	0.053142	0.903255	0.949927
Ncoa2	2595.97	0.0482862	0.0539768	0.306333	0.51527
Prl4a1	0.298375	-0.000579665	0.110682	0.855007
Trh	49.7243	0.0169766	0.0926138	0.745657	0.862767
Nr2c2	1952.66	-0.102947	0.0482945	0.0178912	0.0760608
Nr2c1	906.479	0.0917724	0.0539993	0.0526777	0.160201
Smpd4	3774.88	0.0578265	0.0377257	0.101908	0.254165
Pex1	212.468	-0.0337357	0.0576328	0.493514	0.684819
Otx1	5.70692	-0.0156536	0.107327	0.618476	0.778221
Kctd20	1127.7	-0.122744	0.0430696	0.00200066	0.0157642
Itgae	1141.65	-0.0854524	0.0600313	0.0923685	0.237922
Ctns	320.864	0.0783142	0.0669599	0.133326	0.303358
P2rx5	21.9954	-0.00393838	0.0951826	0.989969	0.995327
Shpk	94.5715	0.0401228	0.075747	0.477165	0.67143
Trpv1	95.8933	-0.63398	0.195127	5.13604e-05	0.00112382
Ephb3	62.4635	0.0518674	0.0954626	0.347559	0.555932
Tuft1	646.349	-0.0533871	0.0579697	0.278684	0.484798
Rcn1	274.412	-0.0662375	0.0910496	0.270101	0.475675
Dnase1	1.44695	-0.00547092	0.109938	0.712215
Trap1	2953.09	0.0395247	0.0270864	0.131894	0.301181
Naa60	1471.36	0.00783244	0.0479286	0.843562	0.920652
X1700037C18Rik	1849.91	0.314465	0.0886514	4.06418e-05	0.000965274
Ankrd13d	62.0744	0.0698208	0.0969443	0.260852	0.464677
Tyrp1	0.0383277	-0.000110085	0.110802	0.996044
Tpr	2467.77	-0.0587307	0.0574523	0.232636	0.431985
Pdc	0.094824	0.000482512	0.110784	0.981351
Odr4	360.096	-0.039711	0.0573853	0.419306	0.6233
Prg4	24.9361	0.0314179	0.110074	0.386771	0.593178
Dhx34	1182.72	0.23704	0.0758227	0.000275809	0.00376129
Kptn	254.235	0.0973401	0.0762988	0.0938413	0.240284
Napa	2864.77	0.0552777	0.0413773	0.14845	0.325371
Sra1	909.077	0.0399367	0.0428385	0.311192	0.519847
Calcoco2	5.42301	0.0230192	0.110308	0.413782	0.618039
Atp5mc1	1370.33	0.0399229	0.0585391	0.421667	0.625455
Snf8	972.15	-0.0329639	0.0514325	0.468931	0.665136
Tbcb	1243.43	0.0585479	0.04644	0.164319	0.348284
Inpp5k	3166.3	-0.0343103	0.0371051	0.324971	0.533927
Crkl	515.957	-0.0828006	0.0533411	0.0767706	0.208792
Upk3bl	306.31	0.272304	0.162398	0.00743126	0.0402827
Eps8l1	18.4127	0.0588075	0.11877	0.208159	0.403514
Clint1	1723.17	0.026048	0.0338579	0.419258	0.623295
Prss16	2.98122	0.0261273	0.112443	0.285273
Cdkal1	1504.64	-0.0995217	0.0387835	0.00599179	0.0345921
Rhox6	0.673668	-0.0050423	0.110617	0.576372
Cdcp3	22.9244	0.0465382	0.103462	0.375812	0.582621
Htra1	446.487	-0.0262523	0.0758553	0.638073	0.792826
Zbtb17	717.668	0.259381	0.0689041	2.40967e-05	0.000684412
Clcnkb	7.01937	-0.0292513	0.110783	0.368477	0.575748
Fam131c	119.046	0.441725	0.139831	9.71199e-05	0.00176731
Fblim1	125.105	0.02511	0.0724756	0.649317	0.800021
Hspb7	843.607	0.0729578	0.0581026	0.142405	0.316362
Epor	27.3501	-0.0163762	0.0916862	0.754203	0.868204
Ccdc159	1513.24	0.129676	0.0692189	0.0230902	0.0901934
Mob1b	545.612	-0.0954264	0.0609153	0.0640645	0.183681
Atp6v1b1	224.873	0.0866824	0.0844582	0.156686	0.337157
Vax1	7.57191	0.0937002	0.164934	0.0275302	0.102162
Atp6v1b2	1182.08	-0.0894573	0.0385202	0.0128954	0.0601776
Eps15l1	437.205	-0.0342945	0.0527959	0.459966	0.65846
Tep1	580.041	0.0876421	0.0886625	0.159433	0.341414
Ttc5	413.332	-0.0911884	0.052238	0.0370985	0.125837
Osgep	518.897	0.060315	0.0524772	0.191723	0.383294
Aamp	9973.22	0.0669019	0.0449481	0.102704	0.255659
Tmbim1	189.297	-0.111307	0.0808294	0.0701906	0.195507
Arpc2	3455.64	-0.102295	0.0350145	0.00199633	0.0157407
Kmt2b	2878.48	0.137415	0.0614922	0.00932088	0.0475972
Zbtb32	1536.98	0.184611	0.0563622	0.000256297	0.00357667
Etv2	79.2479	0.31469	0.177973	0.00498194	0.030276
Upk1a	7.55659	-0.00479687	0.105564	0.881647	0.940353
Tmem147	897.873	0.00490264	0.0510146	0.914003	0.955848
Rps9	3054.89	-0.0155733	0.0417288	0.686348	0.825009
Tfpt	384.472	0.14417	0.0810638	0.0263782	0.0991709
Susd2	133.32	-0.0127498	0.0731395	0.816553	0.906036
Ggt5	57.9087	0.0535132	0.0901444	0.360099	0.568251
Ggt1	38.0949	-0.0744075	0.109709	0.211072	0.406467
Crip2	2040.08	0.265283	0.0839902	0.000201463	0.00299399
Crip1	80.029	-0.0254378	0.0909261	0.636942	0.792047
Cbfa2t3	62.9003	0.199249	0.132068	0.017678	0.0753928
Fbln1	262.956	-0.00933706	0.0632585	0.856832	0.927936
Pgrmc1	3463.76	-0.0893511	0.0536905	0.0576163	0.17075
Gcat	90.2243	-0.0198375	0.0853973	0.718151	0.845606
Tek	71.6495	-0.113465	0.0933043	0.0831072	0.22064
Mpl	0.21632	0.000780099	0.110759	0.827128
Elovl1	169.756	-0.000605603	0.0734962	0.990786	0.995608
Med8	821.6	-0.0682985	0.0407456	0.0703234	0.195698
Hyi	55.3622	0.360879	0.149449	0.000563085	0.00627105
Cdc20	3224.54	0.130227	0.0620538	0.0141184	0.0640293
Adamts4	15.9895	-0.0354544	0.110017	0.350551	0.55868
Nectin4	256.637	0.0887672	0.113905	0.159273	0.341182
Pfdn2	432.77	0.153078	0.0945738	0.0271792	0.101175
Rnf114	1615.18	0.0291354	0.0370511	0.403487	0.608816
Steep1	167.415	-0.107305	0.0713734	0.0612706	0.178054
Neurl1a	1162.52	0.532916	0.160479	5.08753e-05	0.00111917
Srm	170.069	0.185067	0.0916978	0.00845859	0.0444081
Epha2	55.3623	-0.0359434	0.0975678	0.527558	0.712124
Rbm14	1469.28	0.12952	0.046671	0.00235081	0.0177677
Actn3	337.639	0.151293	0.0766021	0.013902	0.0634422
A530013C23Rik	1.34082	-0.025895	0.114265	0.0938247
Zdhhc24	199.136	0.017548	0.0596784	0.72759	0.850959
Bbs1	903.575	0.0424762	0.0444272	0.296144	0.504235
Slc34a3	3.97335	0.00828547	0.107532	0.764421	0.875086
Ndor1	543.046	0.0388429	0.0500058	0.383712	0.590483
Nsmf	903.75	0.217291	0.0758743	0.000720517	0.00749974
Pdk1	463.619	-0.0549372	0.0527074	0.235687	0.435607
Ptbp1	3506.82	0.0250006	0.0379424	0.482797	0.675761
Mvd	151.12	0.0429678	0.0762026	0.44821	0.64817
Cyba	59.5613	-0.0399767	0.0905932	0.478216	0.672261
Itih3	37.1017	-0.257358	0.228299	0.0142716	0.0645561
Stimate	208.017	-0.0608348	0.0696663	0.270019	0.475621
Sfmbt1	3686.27	-0.111	0.0334315	0.000483723	0.00559638
Ihh	10.3533	-0.0164973	0.105592	0.644994	0.79705
Prkag3	15.9288	0.0729283	0.128626	0.140418	0.313658
Cryba2	15.2237	0.0166354	0.102001	0.69663	0.832099
Atp7b	237.451	0.042884	0.0684964	0.43131	0.633639
Defb2	1.23788	-0.000395089	0.1108	0.996227
Slc4a1	1.25342	-0.00568903	0.110103	0.679763
Rundc3a	985.852	0.368799	0.130343	0.000348058	0.00446734
Slc4a3	531.059	0.0939678	0.0757758	0.110087	0.268206
Cdt1	83.8744	0.189203	0.140504	0.0241977	0.0932403
Runx1t1	364.848	-0.0905675	0.0938165	0.151327	0.329311
Snai3	42.0258	0.0552476	0.102866	0.320377	0.529452
Aprt	2124.96	0.00245218	0.0537499	0.959011	0.979056
Gtf2h1	3544.05	-0.10999	0.036722	0.00145207	0.0125006
Hfe	309.327	0.00282278	0.0614108	0.956288	0.977743
Abhd1	32.2703	-0.00751235	0.104932	0.840195	0.919119
Slc5a6	109.033	0.0132678	0.0677358	0.805072	0.899085
Tcf23	71.8726	-0.00447991	0.0796114	0.935323	0.967568
Nphs1	2.49726	0.00495043	0.109256	0.793213
Aplp1	453.915	0.0442734	0.0690062	0.416731	0.620617
Qrich1	5576.07	-0.0547901	0.066497	0.307779	0.516809
P4htm	91.9752	0.140791	0.121726	0.0557402	0.166863
Usp19	5964.32	0.048329	0.0329544	0.124008	0.288872
Pola1	48.6806	-0.147303	0.134171	0.0520225	0.158747
Cdc42	2040	-0.214984	0.0575288	3.48492e-05	0.000877697
Pknox1	1513.47	0.0274041	0.0341407	0.398701	0.604446
D130043K22Rik	93.4087	0.0599629	0.0829935	0.309548	0.518275
Gmnn	486.804	-0.0335719	0.0558299	0.485479	0.677899
Acot13	116.277	0.0260127	0.0723979	0.687059	0.825312
Zfp184	399.66	-0.140189	0.0558453	0.00440008	0.0278021
Cyp27b1	8.58327	0.0525498	0.121632	0.152104	0.330403
Cdk4	725.686	-0.110971	0.0499579	0.0130805	0.0607741
B4galnt1	917.413	0.217618	0.054794	1.35047e-05	0.000452671
Mettl1	177.545	-0.201557	0.0785987	0.00190166	0.0151078
Tspan31	299.699	-0.201788	0.0754233	0.00142062	0.0123115
Kif5b	771.045	-0.024663	0.0860143	0.656311	0.80487
Saal1	447.653	-0.0445083	0.0432283	0.262184	0.466165
Tph2	11.8941	0.0704272	0.128741	0.133475	0.303551
Krt23	20.3508	0.00145868	0.0989927	0.913249	0.955681
Cnp	193.878	0.0662309	0.0672884	0.223211	0.420946
Odad4	5324.05	0.0964622	0.0488423	0.0282676	0.104062
Sulf2	919.989	0.180529	0.0584142	0.000505946	0.00579603
Sod2	2063.36	0.0194671	0.047071	0.63709	0.792047
Tmco6	112.212	0.0394052	0.0742666	0.481771	0.675172
Stambp	1473.42	-0.0218827	0.0471436	0.60738	0.770052
Ezh1	929.749	-0.00572719	0.0346265	0.861632	0.929909
Hap1	1543.39	0.443321	0.0624078	1.01183e-13	5.90578e-10
P3h4	182.074	0.119282	0.0871387	0.0627559	0.181175
Ctnnb1	3468.74	-0.0606511	0.0353667	0.0693815	0.193878
Eif1b	2658.27	-0.0150449	0.0438429	0.707799	0.83977
Klk4	0.574168	0.00840465	0.110939	0.407845
Chrd	92.5319	-0.028654	0.0904115	0.600732	0.765769
Psmd2	12623.2	-0.0833598	0.0258655	0.000891533	0.00868652
Syngr3	3.83583	-0.00860493	0.108018	0.740095
Vars	14606.1	0.277738	0.0616603	8.92111e-07	6.75842e-05
Vwa7	26.2062	-0.0379826	0.0970341	0.478259	0.672281
Hspa1l	20826.7	0.135018	0.0588368	0.00835166	0.0439951
Slc44a4	11.5828	-0.0073306	0.107432	0.791429	0.891641
Msh5	389.504	0.0371701	0.0566197	0.445934	0.646499
Abhd16a	1866.31	0.161568	0.0548597	0.000978861	0.00933557
Neu1	154.156	0.0561282	0.0844002	0.339247	0.54767
Ddah2	167.957	0.348024	0.100601	0.00010538	0.00186207
Clic1	643.872	-0.0762342	0.0663374	0.157971	0.339202
Lsm2	2176.3	-0.0564746	0.041285	0.159218	0.3411
Pole	1204.48	0.0505283	0.0609482	0.323628	0.53247
Atp1a2	1319.74	-0.0095642	0.0708549	0.860282	0.929424
Atp1a4	17941.5	0.0415578	0.0447681	0.309577	0.518275
Casq1	141.726	-0.0362944	0.0693874	0.505427	0.694416
Stx1a	189.717	0.103191	0.0881871	0.102533	0.255371
Ceacam9	0.15229	-0.000584045	0.110773	0.969865
Zfp775	86.7256	0.275811	0.112426	0.0014588	0.01254
Scube2	565.547	-0.019649	0.0642159	0.7065	0.838992
Mrpl49	319.071	-0.0682654	0.0501634	0.126397	0.292536
Dennd2c	93.5056	-0.209367	0.101716	0.00617463	0.0353072
Mark3	1271.5	-0.0501868	0.0388072	0.166327	0.350667
Gatad1	2856.62	0.0446159	0.0359612	0.189199	0.380009
Pcdha10	5.72827	-0.0232963	0.113002	0.182108	0.371419
M6pr	1175.28	-0.102388	0.0367695	0.00306657	0.0214101
Lrrc8a	415.879	0.074441	0.0476763	0.0835019	0.221436
Mc5r	3.08094	-0.00538073	0.108375	0.854038
Ppp2r1a	1077.24	-0.0195863	0.0397984	0.597381	0.76326
Fance	106.366	0.131963	0.101356	0.0564243	0.168307
Tinf2	1128.48	0.0599491	0.0374264	0.0876562	0.229198
Tssk4	2334.54	-0.0732955	0.0560178	0.129469	0.297247
Hapln4	7.87482	-0.0251475	0.109178	0.42557	0.628728
Dus3l	657.998	0.278907	0.0700782	1.01139e-05	0.000371617
Gtpbp3	144.21	0.230332	0.122865	0.00736653	0.0400807
Tgfbr1	934.053	-0.193668	0.0598384	0.000263832	0.00365344
Homer1	359.858	-0.0677733	0.0587267	0.175455	0.362844
Rad51c	722.701	-0.0733427	0.0382134	0.0398235	0.132451
Gabrb2	2.17048	-0.0204371	0.111731	0.291283
Cav1	260.245	-0.128958	0.0938853	0.052999	0.160864
Arpp19	952.005	0.00827521	0.0368633	0.811994	0.902916
Bcl2l1	2618.26	0.0406656	0.0311708	0.173519	0.360167
Khsrp	2242.64	0.162994	0.0585748	0.00158787	0.0133448
Dio2	108.614	-0.0818647	0.085365	0.184405	0.374445
Ccdc124	1187.91	0.441827	0.14738	0.000177611	0.00274071
Cct4	9478.44	-0.113229	0.0414637	0.00319657	0.021976
Trappc2b	472.676	-0.0773712	0.0507865	0.0858982	0.226095
Cpt1c	2338.07	0.0723916	0.0497042	0.102502	0.255319
Twist2	4.73537	0.0366956	0.11674	0.143691	0.318198
Zfp655	371.436	-0.191643	0.0659165	0.000797227	0.0080645
Rhoa	1805.49	-0.106074	0.037601	0.00263929	0.0192983
Zmiz1	552.096	0.0532592	0.0649824	0.31601	0.524567
Ankrd26	88.7624	-0.0968653	0.0995595	0.134748	0.30567
Aldh16a1	283.53	0.248089	0.0922291	0.000958345	0.00918825
Hnrnpa0	1717.95	0.821944	0.156273	8.73075e-09	2.57128e-06
Prrg2	209.478	0.0883231	0.0807858	0.142621	0.316657
Hnrnph1	6010.08	-0.140929	0.0425612	0.000354677	0.00452451
Ift43	1966.44	0.0287046	0.0374045	0.414635	0.618719
Id3	88.0945	0.0422027	0.0939984	0.449428	0.649106
Tcap	2.16119	0.0190649	0.110962	0.383417
Arid1a	3330.68	0.170044	0.0603694	0.00133013	0.0116922
Crlf1	469.142	0.184418	0.132263	0.0244106	0.0938276
Ctsd	2336.47	-0.0725592	0.0509135	0.108066	0.26484
Rplp1	4274.63	0.0135559	0.0591232	0.786773	0.889013
Cabs1	13845.8	-0.105218	0.0498186	0.0181895	0.0767739
Hmgcll1	38.7298	-0.065433	0.110274	0.242216	0.443704
Ttc9b	12.0326	0.0942174	0.158535	0.0497299	0.154107
Phox2a	2.50555	0.06805	0.141314	0.00784911
Abhd8	4442.15	0.321496	0.127904	0.00101154	0.00954585
Ift22	2255.79	-0.0119397	0.0511857	0.791528	0.89171
Fzd3	221.246	-0.124429	0.0706667	0.0303492	0.1096
X1700008O03Rik	646.275	0.163277	0.0955934	0.0202289	0.0826104
Mid1ip1	499.201	0.128505	0.0785575	0.0504538	0.155586
Ap2s1	1483.52	0.132371	0.079536	0.0329034	0.115954
Fgfrl1	543.187	0.25392	0.0617284	5.8492e-06	0.000255733
Brme1	1701.08	-0.00146379	0.057744	0.975535	0.987925
Fhl2	234.499	-0.0195503	0.0724253	0.721993	0.847778
Emc10	1191.97	0.404376	0.0968248	2.35618e-06	0.00013417
Clstn3	204.392	0.110227	0.0835817	0.079657	0.214232
Fbxw9	1297.25	0.188741	0.0604904	0.00041764	0.00504953
Spib	3.96052	-0.00594194	0.108686	0.800672	0.896808
Fnbp4	1666.49	-0.00827999	0.0370398	0.812219	0.902994
Cers4	73.882	-0.156374	0.124825	0.0402751	0.133585
Scrn3	145.39	-0.121994	0.0810952	0.0492584	0.15293
Phax	277.108	-0.0140075	0.0523349	0.761094	0.872608
Tle1	495.13	0.177314	0.0597289	0.000773616	0.00787341
X1700109H08Rik	872.06	-0.174772	0.0747778	0.00451429	0.0282637
Relt	61.9758	0.465764	0.152704	0.000131507	0.00218994
Snrpb2	766.932	-0.288833	0.0570368	4.94207e-08	8.94438e-06
Ubc	30609.5	0.122952	0.0504705	0.00662679	0.0372092
Prpf31	780.243	0.0496921	0.0495753	0.262261	0.466266
Sertad1	258.006	0.0899776	0.0724644	0.110135	0.268238
Carhsp1	2987.72	0.111151	0.0497081	0.0126721	0.0594925
Elk3	72.7437	-0.0303557	0.0782993	0.589105	0.758022
Herpud2	3440.25	0.135479	0.0442507	0.000880809	0.00863319
Rdh13	101.463	-0.0831928	0.0860921	0.174937	0.36224
Adam21	898.368	-0.0425326	0.0557823	0.376994	0.583666
Nutf2	407.234	0.0451665	0.0635469	0.388179	0.594438
Fut1	1.92555	-0.026305	0.113729	0.173853
Arpc5	752.87	-0.059977	0.0519394	0.190842	0.381963
Rnf151	7113.18	0.12427	0.0716242	0.0324096	0.114886
Elavl2	105.798	-0.0530272	0.0809265	0.360381	0.568462
Pou2f2	758.686	0.0209748	0.0751655	0.706942	0.839307
Mgst1	918.64	-0.141685	0.0738234	0.0174833	0.0748545
Nfib	185.38	-0.194669	0.126452	0.01768	0.0753928
Htr3b	5.64171	-0.00440625	0.105098	0.894913	0.946608
Rab25	2.22162	-0.0137838	0.111102	0.364683
Ubqln4	1285.07	0.0338881	0.0533587	0.46813	0.664444
Rbfox1	3.40478	0.00381323	0.108195	0.87105
Rps18	3189.91	-0.000971713	0.0878886	0.984176	0.99208
Rpl10	1169.77	-0.0996943	0.0730748	0.083667	0.221747
Rps15a	2957.46	-0.0627592	0.0636662	0.231877	0.430953
Ncaph2	1143.88	0.125878	0.0452972	0.00243743	0.0182218
Hipk1	6917.46	0.0733778	0.041521	0.0559386	0.167307
Gprc5b	1427.71	0.0178253	0.0357348	0.504662	0.693936
Man1a2	2433.46	0.0137261	0.0591203	0.78443	0.887568
Ceacam5	0.396417	-0.00501486	0.110888	0.409888
Tppp2	3784.9	-0.0591753	0.0528512	0.201375	0.395317
Acyp1	3257.5	-0.0824074	0.0506692	0.0667671	0.188718
Cldn13	93.0829	-0.0177699	0.0767778	0.747795	0.863825
Cd163	37.1653	-0.0989924	0.140185	0.100648	0.252235
Hdac5	1085.96	0.254454	0.0707654	4.67577e-05	0.00106295
Rala	697.753	0.0347681	0.0490285	0.428994	0.631827
Clec3a	0.592816	-0.00328603	0.110537	0.747068
Vdac3	7445.92	-0.21014	0.0512804	8.18345e-06	0.000324504
Slc1a7	41.78	-0.0664073	0.125926	0.151361	0.329311
Vps72	788.001	0.2038	0.067024	0.000478349	0.00555346
Gabpa	648.732	-0.110062	0.0489153	0.0123696	0.0584482
Bmp7	76.3413	-0.0133221	0.0859788	0.830933	0.913467
Dynll1	6857.75	-0.00648436	0.0413261	0.865023	0.931641
Pdcl	215.566	-0.0683662	0.0689695	0.221584	0.419063
Tmem184b	212.615	0.0968344	0.0614823	0.0623887	0.180472
Gm5965	0.178701	-0.00166186	0.110804	0.897449
Rsph14	396.755	0.0119502	0.0544653	0.801753	0.896997
Nf2	4254.96	0.0357611	0.0310255	0.229556	0.428344
Cabp7	1.70251	-0.0101677	0.110066	0.554074
Zmat5	250.591	0.0952448	0.0742909	0.100873	0.252556
Ewsr1	8969.78	0.169778	0.0586312	0.00106642	0.00988661
Ap1b1	1757.68	0.0327304	0.0353584	0.328142	0.537231
Derl3	593.363	0.0382368	0.0626202	0.459616	0.658202
Gstt4	5275.39	-0.0865336	0.0503154	0.0530565	0.160964
Tbx1	166.028	0.419552	0.191864	0.00148722	0.0127561
Gnat2	12.7739	-0.0556764	0.11817	0.211743	0.407247
Bcl2l13	1065.04	0.0439069	0.0350986	0.200982	0.394961
X2610028H24Rik	10.5575	0.0773329	0.136202	0.111857	0.270794
Spatc1l	2879.74	-0.0208304	0.0552792	0.661808	0.808542
Dqx1	29.2877	0.0335265	0.092876	0.460057	0.658509
Ccl8	31.627	-0.931711	0.385923	0.000471612	0.00550812
Lnpk	1779.86	-0.0917972	0.0663969	0.0911352	0.235421
Prr29	2.12041	0.0150825	0.110318	0.468085
Mymk	0.137215	-0.00128592	0.110807	0.871354
Fam163b	13.7894	0.288579	0.330095	0.0132351	0.0612124
Trpm5	38.1686	0.125433	0.161988	0.0638732	0.183377
Ascl2	12.824	0.0913754	0.155405	0.0515538	0.157729
Rarres2	166.447	-0.0794346	0.120485	0.169264	0.354708
Pttg1ip	3723.38	0.0914127	0.0298076	0.00165589	0.0136898
Trpm2	6.0668	0.0438861	0.119168	0.132704	0.302312
Ube2g2	1607.76	0.083336	0.0486644	0.056354	0.168178
Mpo	57.4202	-0.316675	0.252943	0.00869646	0.0452726
Lpo	111.968	0.0236784	0.114229	0.00758403	0.0409587
Met	17.8041	-0.443163	0.268451	0.00371564	0.0246236
Slc16a12	15.4579	0.00810485	0.103902	0.794099	0.89317
Syn2	190.586	-0.00780908	0.0895516	0.881354	0.940327
Elk1	77.8144	-0.0451907	0.0806228	0.432109	0.634494
Nav1	158.065	-0.144031	0.102832	0.0414392	0.136112
Tnpo1	3419.03	-0.161779	0.0407647	2.29124e-05	0.00065717
Myod1	0.113491	0.000561439	0.11078	0.956012
Otog	21.043	0.0862726	0.134163	0.121165	0.284507
Rnmt	471.478	-0.268114	0.0573074	3.74239e-07	3.94947e-05
Kcnq1	36.2602	0.132232	0.155981	0.0640207	0.183623
Srp14	2848.6	-0.0599817	0.0660694	0.262946	0.467022
X6330409D20Rik	1.12964	-0.0213411	0.113021	0.119609
Cdk9	1204.28	0.0771914	0.0391107	0.0343047	0.11937
Tor2a	277.76	0.00729489	0.0570947	0.88175	0.940353
Fpgs	561.181	0.0308301	0.0569463	0.52848	0.71292
Mrtfb	1053.72	0.00670485	0.0548261	0.888616	0.943324
Cbx5	1516.64	-0.0898634	0.0433214	0.0171355	0.0736784
Odam	4.98852	0.00172947	0.110769	0.51625	0.703206
Apobec3	227.549	0.0977952	0.111808	0.135221	0.306095
St6galnac1	0.303846	-0.00138683	0.110663	0.814739
Taf7l	892.035	-0.164462	0.0590899	0.00151831	0.0129467
Sardh	295.669	7.86088e-05	0.0975667	0.999033	0.999478
Vav2	983.88	0.288303	0.068932	3.4913e-06	0.000174542
Tex15	1702.62	-0.179623	0.0658036	0.0014976	0.012834
Ppp2cb	2305.83	-0.0689784	0.0362129	0.0429069	0.139345
G0s2	39.4704	-0.0278921	0.0995644	0.626281	0.783968
Dmap1	1348.55	0.140166	0.0490513	0.0016389	0.0136362
Pla2g12b	1.61352	-0.0127818	0.110464	0.46585
Mcu	525.823	0.135115	0.0571055	0.00692188	0.0383426
Oit3	78.6747	-0.0204758	0.0802049	0.685553	0.824309
Tex11	282.321	-0.255314	0.0893245	0.000530009	0.00600977
Bcr	837.811	0.206141	0.0611782	0.000154735	0.00247439
Fxyd5	115.656	-0.205617	0.113097	0.00988851	0.0496916
Kcnd1	49.0027	0.0204882	0.0858534	0.710609	0.841521
Tfcp2	544.395	0.0305643	0.0394778	0.407081	0.612283
Pou6f2	86.2919	-0.0216085	0.0975907	0.657062	0.805382
Pou6f1	1888.41	0.0126601	0.0389962	0.728874	0.851857
Ubp1	2330.89	0.0220975	0.0408259	0.560478	0.736795
Nuak2	200.606	0.117066	0.0702196	0.0403616	0.133701
Cilk1	490.544	-0.0519106	0.0493708	0.24724	0.449312
Sdhb	1791	-0.00690293	0.0390936	0.849898	0.923621
Cox4i2	5.34358	0.0369959	0.114214	0.246838	0.448931
Snap47	560.103	-0.00605322	0.0446981	0.882067	0.940434
Wnt3a	60.5798	0.161917	0.168251	0.0420486	0.137475
Kdsr	154.978	-0.163103	0.0872987	0.0149664	0.0666772
Vps4b	833.606	-0.1735	0.0410268	6.69731e-06	0.000281227
Rps25	4021.32	-0.0531061	0.0411728	0.162606	0.345747
Nxf2	492.657	-0.14395	0.0759214	0.0178948	0.0760608
Tafazzin	245.087	-0.188843	0.0893506	0.00667513	0.0374176
Kif19a	620.942	0.419262	0.0965534	1.10425e-06	7.88409e-05
Aldh3a2	865.09	-0.00871611	0.0408586	0.818226	0.906822
Zmynd10	6319.73	0.0792514	0.0427313	0.04391	0.141519
Tmem115	1109.41	0.14555	0.0500439	0.00129826	0.0114739
Hyal2	157.099	0.0835007	0.0746337	0.148679	0.325721
Ifrd2	353.207	0.189683	0.0882792	0.00610414	0.0349998
Hyal1	93.8034	0.021072	0.0854729	0.813285	0.903753
Tusc2	399.491	0.166191	0.0639833	0.00255753	0.018866
Nprl2	581.981	-0.0894348	0.0509377	0.0479136	0.150153
Slc38a3	1.40597	-0.0137282	0.111211	0.304404
Cacna2d2	165.924	0.0829862	0.0849301	0.173885	0.360623
Rassf1	1602.99	0.06852	0.0482459	0.114128	0.274356
Epn3	94.9186	-0.0685842	0.106002	0.235591	0.435532
Rnf112	544.256	0.227175	0.0695911	0.000183697	0.00281416
Slc3a2	3536.76	0.107561	0.0402954	0.00411371	0.0264654
Nxf1	4646.38	-0.0657412	0.0310264	0.0268075	0.100285
Stx5a	1654.49	-0.0251598	0.0392266	0.491797	0.683532
Slc47a1	44.3818	-0.0239882	0.0951122	0.642512	0.795565
Pifo	1947.71	-0.0583135	0.0445814	0.151044	0.329019
Tnfrsf13b	5.43861	-0.00898555	0.107599	0.744258	0.861657
Spire2	910.539	0.295125	0.0775085	1.63056e-05	0.000519354
Prox1	357.974	0.215108	0.0896072	0.0026834	0.0194775
Raver1	3002.63	0.123617	0.0565267	0.0123627	0.0584392
Bltp2	10172.3	0.034174	0.0742286	0.541814	0.722899
AI597479	664.82	-0.171183	0.0462821	6.08207e-05	0.00127297
Tmem86a	801.208	0.143612	0.0649135	0.00916597	0.0470532
Optc	10.3729	0.0285433	0.107627	0.460196	0.658669
Tex14	1619.31	-0.0663383	0.0525597	0.151439	0.329356
Ifi35	63.1021	-0.0619431	0.0910225	0.298995	0.507249
Rdm1	64.2081	-0.0160676	0.0902076	0.762227	0.873281
Nedd8	1248.74	0.0517097	0.0376056	0.114822	0.275317
Gosr1	1007.9	-0.0929363	0.0374539	0.00814148	0.0432194
Mrpl52	393.549	0.116139	0.095497	0.0794533	0.213759
Spaca7	1765.71	-0.0620062	0.0513237	0.171296	0.35733
Kansl3	6268	0.0338117	0.0339594	0.294982	0.503065
Eya4	1824.41	0.0421383	0.0410133	0.268109	0.473392
Ebf3	71.2016	0.0104004	0.0786633	0.861229	0.929683
Uckl1os	55.719	0.0136196	0.0951733	0.784463	0.887568
Myt1	84.2723	-0.0019945	0.082989	0.969737	0.984838
Faf1	2784	-0.0597548	0.0342224	0.0655316	0.1864
Gm266	13.8559	0.0469276	0.115838	0.248416	0.450531
Tsacc	2831.81	0.0387012	0.0571753	0.42907	0.631896
Mettl16	646.096	-0.13571	0.0443295	0.000888616	0.00867145
Dazl	2613.21	-0.258721	0.0813685	0.000187428	0.00285632
Apol7a	1.92275	-0.0228755	0.112674	0.221614
Pigyl	384.742	0.0481456	0.0689352	0.378025	0.584813
Rbm25	3918.84	0.0192667	0.0603712	0.704876	0.837875
Psen2	160.142	0.0461266	0.0758979	0.565326	0.740457
Acaa1b	18.2246	0.030192	0.102101	0.521869	0.707597
Plcd1	333.227	0.177101	0.0550532	0.000339075	0.00437369
Fads1	2718.96	0.0341895	0.0749932	0.541933	0.722899
Lmbr1	1206.58	-0.0871744	0.0469367	0.0398176	0.132451
Tnfrsf22	20.6204	-0.0116015	0.0988686	0.798418	0.895626
Cars	699.125	-0.00228658	0.0357607	0.752586	0.867129
Phlda2	2.74145	0.00818719	0.109262	0.68504
Asz1	551.625	-0.26056	0.0757699	7.51446e-05	0.00148176
Wnt2	57.5448	0.0671427	0.0981507	0.262722	0.466749
Gabra1	75.6024	-0.0249212	0.0826812	0.655064	0.804093
Grid2ip	2.31019	0.00712945	0.108771	0.754979
Kdelr3	45.2724	0.0443338	0.0992716	0.41334	0.617813
Cfap97d1	1920.75	-0.00308085	0.0551681	0.947505	0.973786
Apip	261.161	-0.075904	0.0811383	0.201447	0.395333
Pdhx	1405.94	-0.1789	0.0547746	0.000407083	0.00495009
Vac14	419.339	0.210666	0.0572767	4.69488e-05	0.00106575
Mcoln2	11.1543	-0.00733557	0.101411	0.858422	0.928754
Slc5a1	2.43898	-0.015925	0.110305	0.450066
Akt1s1	888.545	0.380567	0.127786	0.000210839	0.00309783
Tbrg1	3641.82	0.0317068	0.0326797	0.309271	0.518131
Panx3	14.6314	0.0298475	0.103013	0.519078	0.705382
Adssl1	39.2675	0.186313	0.177339	0.0305976	0.110156
Cfap161	2263.15	-0.0538061	0.0428186	0.171503	0.357636
Brf1	1680.43	0.107913	0.0541852	0.0237402	0.0919174
Vipr2	2.76125	-0.00974414	0.109961	0.578309
Odc1	10962	-0.00817831	0.0385323	0.820397	0.907979
Thg1l	479.521	-0.0178878	0.0498954	0.687306	0.825524
Adam19	74.3035	0.0148266	0.0800197	0.790584	0.89141
Pabpc4	283.886	0.0231799	0.061482	0.69178	0.828633
Exoc3l2	898.076	0.146773	0.0858331	0.0251416	0.095865
Zfp296	128.782	0.17237	0.177123	0.0368157	0.125159
Plin5	59.7125	0.230728	0.188914	0.0320684	0.114079
Sugp1	2569.83	0.133739	0.0502187	0.00314944	0.0217763
Dmrtc2	1781.69	0.111589	0.0645087	0.0384421	0.129119
Gm5893	4021.37	0.0281309	0.0505418	0.532078	0.715783
Dhdh	355.257	0.0299105	0.0605712	0.556486	0.734151
Zfp790	80.2182	-0.04077	0.0833982	0.47646	0.670965
Cpb1	3.33498	-0.024066	0.111564	0.337169
Slc25a41	432.125	0.0598487	0.0720166	0.286433	0.493134
Fsd1	50.0646	0.0773329	0.106703	0.205434	0.399822
Pinlyp	86.7018	-0.0676902	0.0940647	0.259367	0.463061
Fuz	668.68	0.0985369	0.0673036	0.0737996	0.202825
Sptbn4	1163.2	0.441719	0.0996861	7.14442e-07	6.14405e-05
Pgam1	1803.98	0.0368213	0.0431603	0.353463	0.561482
Evi5	665.573	-0.0251304	0.0565407	0.605215	0.768601
Evi5l	5642.45	0.258423	0.0549589	3.97543e-07	4.08874e-05
Snapc2	366.232	0.166921	0.0682758	0.00380948	0.0249963
Git1	22863.4	0.19953	0.0628641	0.000315318	0.00414046
Gltp	179.209	0.22546	0.0750139	0.000430323	0.00514892
Bnip2	1191.23	-0.14577	0.0361516	2.08583e-05	0.000616546
Ccnt1	778.405	-0.056603	0.0505495	0.207426	0.402592
Scarf2	140.477	0.49682	0.158853	0.000101341	0.00181366
X4930579F01Rik	2086.09	-0.177698	0.0729207	0.00336855	0.0228753
Brms1l	412.683	0.0275276	0.053269	0.5564	0.73408
Med15	2180.06	0.11354	0.0470678	0.00907912	0.0467616
Dhdds	713.309	-0.113334	0.0571776	0.0222799	0.0880449
Crybg2	52.1918	-0.0542253	0.0979242	0.343908	0.5526
Ubxn11	6619.44	0.0582139	0.0453438	0.158848	0.340522
Mogat1	5.54944	0.0355918	0.114149	0.253791	0.456949
Tex22	2913.18	0.219208	0.076873	0.000746258	0.00769223
Wnt8a	2.16156	-0.00841775	0.109569	0.657517
Tjap1	857.995	0.17366	0.0600292	0.00100906	0.00953015
Ehf	9.11807	-0.0300263	0.114335	0.193178	0.385348
Nanog	2.57691	0.00290604	0.10865	0.864342
Rpl15	3360.17	0.0499635	0.0601985	0.324558	0.533473
Tmem167	407.044	-0.116088	0.05421	0.00950583	0.0483724
Steap4	67.584	-0.0705089	0.106481	0.232692	0.43202
Mplkip	604.64	0.0072197	0.0582478	0.884695	0.94165
Kif11	837.61	0.0340159	0.0762656	0.546223	0.726152
Rpa3	76.9252	-0.0529059	0.0885249	0.364185	0.571964
Mlkl	209.012	0.0123615	0.0778136	0.824344	0.909674
Phox2b	0.407886	-0.00192349	0.110659	0.925876
Tnpo3	1529.16	-0.0447571	0.042772	0.255861	0.459365
Ttll5	8757.89	0.00841977	0.0379311	0.813752	0.904053
Zfp715	442.654	-0.212448	0.0647589	0.000270936	0.00371654
Retn	15.1316	-0.0384697	0.116316	0.177345	0.36541
Acp4	376.834	0.0848609	0.0803568	0.156266	0.336655
Cdh23	1843.59	0.14404	0.0793312	0.0214879	0.0857857
Rps5	2788.77	0.0058502	0.0513299	0.898064	0.947837
Podnl1	2.11345	-0.0149369	0.110547	0.434105
Adgrl1	2482.45	0.0387484	0.0620497	0.453578	0.652999
Amotl1	2774.14	0.104613	0.0629719	0.0485475	0.151468
X2200002J24Rik	385.538	0.0735307	0.0754387	0.202401	0.396364
Etv5	740.949	-0.0954295	0.0661676	0.0790564	0.213084
Tmem190	997.304	0.0682159	0.0670898	0.208951	0.404201
Gfod2	155.069	0.106795	0.0761332	0.0721681	0.199397
Enkd1	1987.28	0.164115	0.0742088	0.00718373	0.0393891
X4933405L10Rik	983.022	0.358232	0.11057	0.000102471	0.00182485
Atp6v0d1	854.048	0.00410009	0.0403325	0.913327	0.955681
Ptprs	1963.91	0.342789	0.0681749	5.095e-08	9.15022e-06
Slc41a1	945.524	0.0649575	0.0472576	0.128252	0.295557
Fer1l4	93.9663	0.162235	0.158322	0.0432625	0.140188
X4931406B18Rik	466.819	0.00415051	0.0614996	0.936241	0.967871
Iglon5	141.003	0.354354	0.101971	0.000220781	0.0032016
Igf2bp1	344.147	0.179755	0.154001	0.0326306	0.115411
B4galnt2	11.1831	0.0138041	0.104069	0.726781	0.850632
Zfp651	164.944	0.441019	0.0928521	1.51388e-07	2.08052e-05
Nelfb	642.172	0.00494514	0.0368161	0.886986	0.942494
Card14	33.9094	0.00280004	0.0903705	0.969339	0.984605
Tmem175	2236.67	0.0682933	0.0466124	0.146985	0.323375
Bcas1	301.431	0.122803	0.117041	0.0806214	0.215931
Tango2	160.326	-0.0224017	0.0621965	0.636972	0.792047
Aldh1a2	2868.1	0.034407	0.0261407	0.136056	0.307302
Ndufs2	2964.5	0.0571709	0.0569705	0.242829	0.444287
Snx31	16.0195	-0.015995	0.101739	0.796911	0.894666
Atraid	455.45	-0.141363	0.0659045	0.010748	0.0527233
Cad	937.139	0.00856396	0.0483537	0.844324	0.920798
Lypd8	22.4729	0.0393319	0.105296	0.444274	0.645149
Sh3bp5l	381.401	0.038385	0.0681913	0.479805	0.673742
X1810065E05Rik	29.8601	-0.058348	0.118921	0.204553	0.398891
Atad1	3671.69	-0.081706	0.0427801	0.0375749	0.127139
Pten	3527.71	-0.0448461	0.0400197	0.228343	0.426661
X4933402N03Rik	880.022	0.0912628	0.0636724	0.0857282	0.225724
Pea15a	892.56	0.0024328	0.0667541	0.963949	0.981579
Timm23	1808.18	-0.0235019	0.033523	0.461004	0.659623
Tnfaip8l2	9.8363	0.00338806	0.105834	0.913216	0.955681
Trnt1	1538.59	-0.178321	0.0504198	0.000105494	0.00186207
Ly6g6e	2.30221	-0.0161306	0.110515	0.432964
Ehmt2	9358.89	0.299129	0.0764082	1.05651e-05	0.000381833
Elof1	8064.08	0.00746046	0.0444185	0.85492	0.926863
Med16	4164.78	0.2786	0.0735135	1.86814e-05	0.000564237
St3gal1	175.202	-0.180004	0.103037	0.0150816	0.0670049
Tmem259	2956.08	0.463631	0.081275	8.76727e-10	5.24845e-07
Rnf170	386.902	-0.180061	0.0647372	0.00144127	0.012442
Clip3	309.801	0.079248	0.0739706	0.168503	0.353684
X1700020L13Rik	17.2845	-0.00310763	0.0982161	0.944923	0.972198
Myl2	9.12056	0.0760652	0.137638	0.0822137	0.21894
Dedd	3235.13	-0.0277505	0.032866	0.37582	0.582621
Mcemp1	4.63506	0.00416974	0.106202	0.893063	0.945594
Nit1	1453.86	-0.0281168	0.0416405	0.465046	0.662402
Pax5	556.538	0.164595	0.0757118	0.00774998	0.0416334
Prdm15	154.107	-0.0549019	0.0814031	0.34565	0.554137
Rnf168	1135.8	-0.0496239	0.0478635	0.249266	0.451553
Dynlt2b	2201.07	-0.138417	0.0474727	0.00134166	0.0117588
Chp1	912.765	-0.0374416	0.050979	0.387938	0.594303
Sval2	2.10604	-0.0353383	0.117173	0.0904916
Trpv4	28.1424	0.116866	0.155679	0.0729884	0.201133
Klhl3	419.387	0.0528836	0.0499264	0.234917	0.434919
Tvp23b	549.099	-0.22808	0.0727161	0.000245734	0.00346655
Dnajc7	5824.32	-0.0773363	0.035316	0.0204065	0.0831177
Zfp385c	45.9511	0.542543	0.154074	4.99157e-05	0.00110672
Cacybp	1350.58	-0.152017	0.0533814	0.00143677	0.0124146
Cluap1	1437.2	-0.0338551	0.043726	0.398538	0.604316
Zswim7	577.488	0.011303	0.0514119	0.804183	0.898639
Pigl	147.12	-0.0845887	0.0738652	0.141346	0.314915
Ndufa2	1143.99	-0.0185522	0.0600335	0.712238	0.842187
Pam16	1647.93	0.0875479	0.0626432	0.095245	0.242893
Glis2	88.5511	-0.0477007	0.079137	0.405297	0.610679
Cox6c	2244.2	-0.179826	0.0571713	0.000403133	0.00492772
Bicc1	290.815	0.096204	0.0810171	0.113474	0.273432
Ube2z	1278.74	-0.00306865	0.0323873	0.92089	0.959779
Gip	5.39878	-0.0654427	0.132964	0.0708325	0.196561
Tmem87b	410.787	-0.158067	0.0598649	0.00247445	0.0184278
Anapc1	1392.8	-0.0509238	0.0495256	0.249496	0.451884
Mertk	242.487	-0.0563325	0.0766597	0.203834	0.398136
Tsg101	1115.46	-0.0738507	0.0353208	0.0264069	0.099215
Hps5	866.434	-0.0170458	0.0463936	0.685369	0.824202
Map3k4	654.277	0.00724879	0.0546582	0.879371	0.93928
Piezo1	231.542	0.0558097	0.0725305	0.32079	0.529967
Blk	3.04441	-0.0343863	0.116916	0.0896585
Rnf166	2419.09	0.210097	0.0588321	6.93376e-05	0.00139434
Ankrd28	1503.55	-0.200905	0.0505455	1.60142e-05	0.000514986
Ankrd52	542.058	-0.00129408	0.0685479	0.980299	0.990015
Pkd2l2	1012.95	0.0246645	0.071147	0.653667	0.803007
Srp19	889.842	-0.0310519	0.0426471	0.41242	0.616896
Tmbim7	4694.61	-0.0741964	0.0457094	0.0733715	0.201838
Clec4f	0.625027	-0.00468341	0.110287	0.708405
Wdfy2	354.836	-0.0472676	0.0578532	0.339022	0.547609
Rbsn	560.783	-0.0415036	0.0518911	0.365072	0.572588
Mrps25	315.113	-0.0499648	0.0569129	0.30623	0.515171
Dguok	142.825	-0.035373	0.0682045	0.512892	0.70059
Camta1	557.03	0.0326213	0.0548723	0.479945	0.673742
Csf1	238.274	0.00666759	0.0700231	0.9027	0.949731
Strip1	715.831	0.0435116	0.0366889	0.207977	0.403325
Kif1a	904.574	0.210092	0.0711682	0.000592326	0.00652006
Alx3	2.54978	0.0679833	0.140852	0.0103638
Slc25a11	428.53	0.00531665	0.0462426	0.899471	0.948462
Chrne	1010.52	0.162011	0.0756404	0.00857649	0.0448757
Cmc2	224.681	0.0176994	0.0772144	0.750627	0.86577
Chfr	1687.08	-0.106275	0.0527251	0.0224402	0.0884686
Ceacam16	4.00407	0.0407425	0.117975	0.146129	0.321949
Hoxa2	2.71655	-0.00504647	0.109087	0.767011
Adam28	0.467534	-0.000341709	0.110664	0.99317
Ankrd53	1600.22	0.0407741	0.0438257	0.310211	0.518729
Tex261	1524.16	0.0218388	0.0397062	0.547025	0.72668
Fam120b	1798.05	-0.0296539	0.0281016	0.265114	0.469835
Tbp	3059.22	-0.0137484	0.0368312	0.691574	0.828519
Psmb1	1382	-0.120222	0.0485263	0.00601871	0.0346991
Pdcd2	190.244	-0.00417465	0.0632303	0.935666	0.967568
Dll1	17.5441	0.129462	0.192333	0.0425744	0.138767
Nol3	12.9149	-0.0194313	0.107221	0.581228	0.752413
Fhod1	994.114	0.218585	0.061289	6.71022e-05	0.00136348
Plekhg4	663.524	0.0897501	0.0494285	0.0428104	0.139147
Slc9a5	1234.45	0.160029	0.0588568	0.00195828	0.0155036
Elmo3	82.2188	-0.00647891	0.0833122	0.905402	0.9514
Stc1	5.82253	-0.058866	0.13355	0.00550123	0.0325075
Matcap1	2421.94	0.246992	0.0659864	2.77173e-05	0.000750715
Tppp3	278.998	0.10821	0.0891736	0.090893	0.235003
Msh3	801.362	-0.0579024	0.0454496	0.161142	0.343547
Adamts13	0.338092	0.0046965	0.110773	0.559969
Tmem208	167.099	-0.120485	0.0667615	0.0199003	0.0817261
E2f4	821.715	0.0573659	0.0490158	0.190808	0.38196
Surf4	5217.45	-0.0331377	0.024792	0.169668	0.355299
Surf2	223.793	0.0319528	0.0572161	0.514922	0.702068
Dnajb9	2720.01	-0.0346251	0.0465308	0.392603	0.598544
Naf1	827.681	0.0500906	0.0694808	0.362362	0.569988
Yes1	399.053	-0.208829	0.0917122	0.00322626	0.0221085
Ppp1cb	1646.46	-0.268336	0.0687032	1.20186e-05	0.00041943
Gorasp2	5312.59	0.0505078	0.0362597	0.139111	0.311841
Tsen15	147.57	0.00412046	0.0721433	0.940451	0.969991
Oc90	5.65132	-0.00286876	0.105765	0.924402	0.961637
Efr3a	2533.48	-0.116057	0.057921	0.0205146	0.0834269
Trappc2l	627.241	0.05732	0.0617989	0.265841	0.470695
Acsf3	558.63	0.159151	0.0589873	0.00210259	0.0163849
Ddx19a	248.113	-0.0154876	0.0536782	0.794736	0.893513
Galns	152.243	0.0151302	0.066923	0.836203	0.916953
Gata2	535.747	0.0319981	0.0742096	0.566154	0.741127
C8g	268.222	-0.0810232	0.0752477	0.156249	0.33665
Entpd2	105.788	-0.0861959	0.0967602	0.143075	0.317224
Rabl6	2072.59	0.119763	0.0395826	0.00121755	0.0109163
[truncated: 35,451 more rows]

## Sheet: Prssly_KO_vs_control
X	baseMean	log2FoldChange	lfcSE	pvalue	padj
[truncated: 36,988 more rows]

[truncated: 8 more sheets: tAZFa_KO_vs_control, Teyorf_KO_vs_control, Uba1y_KO_vs_control, Usp9y_KO_vs_control, Uty_KO_vs_control, Zfy1_KO_vs_control, Zfy12_KO_vs_control, Zfy2_KO_vs_control]
