# Supplementary material for: Systematic identification of Y-chromosome gene functions in mouse spermatogenesis
Source: Science. Author manuscript; Available in PMC 2025 Feb 9. (PMC7617377; doi:10.1126/science.ads6495)
Supplement: Supplementary Table 2 [file EMS202884-supplement-Supplementary_Table_2.xlsx]

## Sheet: guide
Supplementary Table 2: Gene Set Enrichment Analysis for each Y-KO compared to controls

## Sheet: Ddx3y_KO
X	ONTOLOGY	ID	Description	setSize	enrichmentScore	NES	pvalue	p.adjust	qvalue	rank	leading_edge	core_enrichment	Count	.sign	GeneRatio	x
activated.GO:0019730	BP	GO:0019730	antimicrobial humoral response	86	0.797601	2.40428	1.85783e-09	2.83003e-05	2.68368e-05	827	tags=9%, list=3%, signal=9%	ENSMUSG00000027468/ENSMUSG00000070530/ENSMUSG00000067704/ENSMUSG00000032496/ENSMUSG00000017002/ENSMUSG00000073888/ENSMUSG00000020660/ENSMUSG00000067847	8	activated	0.0930233	0.0930233
activated.GO:0045595	BP	GO:0045595	regulation of cell differentiation	1518	0.410869	1.48917	1.8761e-07	0.000219836	0.000208468	4062	tags=25%, list=16%, signal=22%	ENSMUSG00000032496/ENSMUSG00000002633/ENSMUSG00000056648/ENSMUSG00000031603/ENSMUSG00000044518/ENSMUSG00000020932/ENSMUSG00000071076/ENSMUSG00000047143/ENSMUSG00000025229/ENSMUSG00000035187/ENSMUSG00000070705/ENSMUSG00000022997/ENSMUSG00000024134/ENSMUSG00000031734/ENSMUSG00000009097/ENSMUSG00000041309/ENSMUSG00000078794/ENSMUSG00000091971/ENSMUSG00000048904/ENSMUSG00000031389/ENSMUSG00000049577/…	378	activated	0.249012	0.249012
activated.GO:0045165	BP	GO:0045165	cell fate commitment	256	0.594349	1.99622	2.32128e-07	0.000235733	0.000223543	2499	tags=28%, list=10%, signal=25%	ENSMUSG00000002633/ENSMUSG00000047143/ENSMUSG00000032446/ENSMUSG00000022997/ENSMUSG00000021095/ENSMUSG00000024134/ENSMUSG00000055197/ENSMUSG00000009097/ENSMUSG00000043013/ENSMUSG00000041309/ENSMUSG00000045591/ENSMUSG00000048904/ENSMUSG00000052957/ENSMUSG00000015957/ENSMUSG00000046470/ENSMUSG00000001566/ENSMUSG00000035277/ENSMUSG00000000093/ENSMUSG00000004231/ENSMUSG00000043439/ENSMUSG00000034762/…	71	activated	0.277344	0.277344
activated.GO:0008283	BP	GO:0008283	cell population proliferation	1867	0.395323	1.43839	3.09913e-07	0.000295057	0.000279799	4266	tags=25%, list=17%, signal=22%	ENSMUSG00000032496/ENSMUSG00000002633/ENSMUSG00000031603/ENSMUSG00000044518/ENSMUSG00000029595/ENSMUSG00000020932/ENSMUSG00000071076/ENSMUSG00000095562/ENSMUSG00000012350/ENSMUSG00000006014/ENSMUSG00000047143/ENSMUSG00000020635/ENSMUSG00000045515/ENSMUSG00000025229/ENSMUSG00000035187/ENSMUSG00000079019/ENSMUSG00000022997/ENSMUSG00000024134/ENSMUSG00000009097/ENSMUSG00000059326/ENSMUSG00000055633/…	459	activated	0.245849	0.245849
activated.GO:0042127	BP	GO:0042127	regulation of cell population proliferation	1557	0.407981	1.47894	3.72008e-07	0.000333341	0.000316103	4077	tags=24%, list=16%, signal=21%	ENSMUSG00000032496/ENSMUSG00000002633/ENSMUSG00000031603/ENSMUSG00000044518/ENSMUSG00000029595/ENSMUSG00000020932/ENSMUSG00000071076/ENSMUSG00000095562/ENSMUSG00000006014/ENSMUSG00000047143/ENSMUSG00000045515/ENSMUSG00000025229/ENSMUSG00000079019/ENSMUSG00000022997/ENSMUSG00000024134/ENSMUSG00000009097/ENSMUSG00000059326/ENSMUSG00000055633/ENSMUSG00000033467/ENSMUSG00000091971/ENSMUSG00000052957/…	372	activated	0.238921	0.238921
activated.GO:0045892	BP	GO:0045892	negative regulation of DNA-templated transcription	1189	0.419385	1.51224	1.01334e-06	0.000812434	0.000770421	3870	tags=27%, list=16%, signal=24%	ENSMUSG00000002633/ENSMUSG00000056648/ENSMUSG00000071076/ENSMUSG00000045515/ENSMUSG00000032446/ENSMUSG00000035187/ENSMUSG00000070705/ENSMUSG00000021095/ENSMUSG00000031734/ENSMUSG00000009097/ENSMUSG00000041309/ENSMUSG00000045591/ENSMUSG00000067438/ENSMUSG00000048385/ENSMUSG00000002393/ENSMUSG00000095789/ENSMUSG00000015957/ENSMUSG00000043099/ENSMUSG00000039081/ENSMUSG00000049577/ENSMUSG00000046470/…	322	activated	0.270816	0.270816
activated.GO:0045861	BP	GO:0045861	negative regulation of proteolysis	299	0.562076	1.90901	1.18904e-06	0.000862505	0.000817902	2173	tags=15%, list=9%, signal=14%	ENSMUSG00000071179/ENSMUSG00000067704/ENSMUSG00000032496/ENSMUSG00000002633/ENSMUSG00000050074/ENSMUSG00000021081/ENSMUSG00000079015/ENSMUSG00000041536/ENSMUSG00000039278/ENSMUSG00000071178/ENSMUSG00000022997/ENSMUSG00000052957/ENSMUSG00000017002/ENSMUSG00000044177/ENSMUSG00000004231/ENSMUSG00000019433/ENSMUSG00000090877/ENSMUSG00000025650/ENSMUSG00000017737/ENSMUSG00000042474/ENSMUSG00000041560/…	45	activated	0.150502	0.150502
activated.GO:0044092	BP	GO:0044092	negative regulation of molecular function	935	0.43804	1.57001	1.16391e-06	0.000862505	0.000817902	3941	tags=25%, list=16%, signal=22%	ENSMUSG00000071179/ENSMUSG00000067704/ENSMUSG00000032496/ENSMUSG00000002633/ENSMUSG00000050074/ENSMUSG00000021081/ENSMUSG00000079015/ENSMUSG00000020635/ENSMUSG00000041536/ENSMUSG00000032446/ENSMUSG00000039278/ENSMUSG00000071178/ENSMUSG00000017002/ENSMUSG00000029121/ENSMUSG00000049577/ENSMUSG00000044177/ENSMUSG00000029725/ENSMUSG00000004231/ENSMUSG00000002985/ENSMUSG00000044813/ENSMUSG00000090877/…	236	activated	0.252406	0.252406
activated.GO:0009887	BP	GO:0009887	animal organ morphogenesis	972	0.433246	1.5559	1.33605e-06	0.000884874	0.000839115	3838	tags=25%, list=15%, signal=22%	ENSMUSG00000032496/ENSMUSG00000002633/ENSMUSG00000056648/ENSMUSG00000031603/ENSMUSG00000044518/ENSMUSG00000024935/ENSMUSG00000025229/ENSMUSG00000022997/ENSMUSG00000021095/ENSMUSG00000024134/ENSMUSG00000031734/ENSMUSG00000009097/ENSMUSG00000048904/ENSMUSG00000052957/ENSMUSG00000015957/ENSMUSG00000031737/ENSMUSG00000049577/ENSMUSG00000029725/ENSMUSG00000000093/ENSMUSG00000004231/ENSMUSG00000030302/…	241	activated	0.247942	0.247942
activated.GO:0009888	BP	GO:0009888	tissue development	1810	0.386285	1.40474	2.51622e-06	0.00127765	0.00121158	3818	tags=23%, list=15%, signal=21%	ENSMUSG00000002633/ENSMUSG00000031603/ENSMUSG00000044518/ENSMUSG00000012350/ENSMUSG00000047143/ENSMUSG00000039481/ENSMUSG00000045515/ENSMUSG00000032446/ENSMUSG00000025229/ENSMUSG00000035187/ENSMUSG00000072662/ENSMUSG00000050541/ENSMUSG00000022997/ENSMUSG00000021095/ENSMUSG00000024134/ENSMUSG00000031734/ENSMUSG00000009097/ENSMUSG00000043013/ENSMUSG00000041309/ENSMUSG00000078794/ENSMUSG00000052957/…	425	activated	0.234807	0.234807
activated.GO:0006959	BP	GO:0006959	humoral immune response	168	0.623895	2.01703	3.50585e-06	0.00161425	0.00153078	889	tags=7%, list=4%, signal=6%	ENSMUSG00000027468/ENSMUSG00000070530/ENSMUSG00000067704/ENSMUSG00000032496/ENSMUSG00000017002/ENSMUSG00000034227/ENSMUSG00000073888/ENSMUSG00000015619/ENSMUSG00000020660/ENSMUSG00000067847/ENSMUSG00000023990	11	activated	0.0654762	0.0654762
activated.GO:0048663	BP	GO:0048663	neuron fate commitment	69	0.738723	2.14347	9.85228e-06	0.0032626	0.00309389	2457	tags=39%, list=10%, signal=35%	ENSMUSG00000002633/ENSMUSG00000047143/ENSMUSG00000022997/ENSMUSG00000055197/ENSMUSG00000009097/ENSMUSG00000041309/ENSMUSG00000045591/ENSMUSG00000001566/ENSMUSG00000043439/ENSMUSG00000096014/ENSMUSG00000002799/ENSMUSG00000021835/ENSMUSG00000001911/ENSMUSG00000048349/ENSMUSG00000022952/ENSMUSG00000013787/ENSMUSG00000000567/ENSMUSG00000019428/ENSMUSG00000015053/ENSMUSG00000025231/ENSMUSG00000026890/…	27	activated	0.391304	0.391304
activated.GO:0051254	BP	GO:0051254	positive regulation of RNA metabolic process	1630	0.384953	1.39608	1.24832e-05	0.00380313	0.00360646	3874	tags=25%, list=16%, signal=23%	ENSMUSG00000002633/ENSMUSG00000046229/ENSMUSG00000029595/ENSMUSG00000071076/ENSMUSG00000012350/ENSMUSG00000045515/ENSMUSG00000071341/ENSMUSG00000055210/ENSMUSG00000032446/ENSMUSG00000073894/ENSMUSG00000025229/ENSMUSG00000022997/ENSMUSG00000024134/ENSMUSG00000031734/ENSMUSG00000055197/ENSMUSG00000009097/ENSMUSG00000043013/ENSMUSG00000048904/ENSMUSG00000047591/ENSMUSG00000044186/ENSMUSG00000048696/…	413	activated	0.253374	0.253374
activated.GO:0052547	BP	GO:0052547	regulation of peptidase activity	376	0.509885	1.75713	1.84802e-05	0.00480263	0.00455427	2651	tags=15%, list=11%, signal=14%	ENSMUSG00000071179/ENSMUSG00000067704/ENSMUSG00000032496/ENSMUSG00000050074/ENSMUSG00000021081/ENSMUSG00000024935/ENSMUSG00000079015/ENSMUSG00000041536/ENSMUSG00000039278/ENSMUSG00000071178/ENSMUSG00000034686/ENSMUSG00000002083/ENSMUSG00000017002/ENSMUSG00000044177/ENSMUSG00000049086/ENSMUSG00000004231/ENSMUSG00000090877/ENSMUSG00000025650/ENSMUSG00000017737/ENSMUSG00000000409/ENSMUSG00000036622/…	57	activated	0.151596	0.151596
activated.GO:0009890	BP	GO:0009890	negative regulation of biosynthetic process	1511	0.385178	1.39571	2.17318e-05	0.00509811	0.00483448	3872	tags=26%, list=16%, signal=23%	ENSMUSG00000002633/ENSMUSG00000056648/ENSMUSG00000071076/ENSMUSG00000045515/ENSMUSG00000032446/ENSMUSG00000035187/ENSMUSG00000070705/ENSMUSG00000021095/ENSMUSG00000031734/ENSMUSG00000009097/ENSMUSG00000041309/ENSMUSG00000045591/ENSMUSG00000067438/ENSMUSG00000048385/ENSMUSG00000002393/ENSMUSG00000095789/ENSMUSG00000048696/ENSMUSG00000015957/ENSMUSG00000043099/ENSMUSG00000039081/ENSMUSG00000049577/…	388	activated	0.256784	0.256784
activated.GO:0010558	BP	GO:0010558	negative regulation of macromolecule biosynthetic process	1416	0.387139	1.39902	2.21736e-05	0.00511774	0.00485309	3872	tags=26%, list=16%, signal=23%	ENSMUSG00000002633/ENSMUSG00000056648/ENSMUSG00000071076/ENSMUSG00000045515/ENSMUSG00000032446/ENSMUSG00000035187/ENSMUSG00000070705/ENSMUSG00000021095/ENSMUSG00000031734/ENSMUSG00000009097/ENSMUSG00000041309/ENSMUSG00000045591/ENSMUSG00000067438/ENSMUSG00000048385/ENSMUSG00000002393/ENSMUSG00000095789/ENSMUSG00000048696/ENSMUSG00000015957/ENSMUSG00000043099/ENSMUSG00000039081/ENSMUSG00000049577/…	366	activated	0.258475	0.258475
activated.GO:0051093	BP	GO:0051093	negative regulation of developmental process	908	0.419362	1.50107	3.4165e-05	0.00703292	0.00666923	3872	tags=25%, list=16%, signal=22%	ENSMUSG00000002633/ENSMUSG00000056648/ENSMUSG00000044518/ENSMUSG00000025229/ENSMUSG00000035187/ENSMUSG00000070705/ENSMUSG00000022997/ENSMUSG00000024134/ENSMUSG00000031734/ENSMUSG00000009097/ENSMUSG00000041309/ENSMUSG00000078794/ENSMUSG00000031389/ENSMUSG00000015957/ENSMUSG00000049577/ENSMUSG00000034730/ENSMUSG00000030814/ENSMUSG00000001227/ENSMUSG00000049086/ENSMUSG00000095098/ENSMUSG00000000093/…	230	activated	0.253304	0.253304
activated.GO:0051094	BP	GO:0051094	positive regulation of developmental process	1325	0.395529	1.42704	3.8398e-05	0.00769627	0.00729828	3967	tags=24%, list=16%, signal=21%	ENSMUSG00000032496/ENSMUSG00000002633/ENSMUSG00000020932/ENSMUSG00000071076/ENSMUSG00000047143/ENSMUSG00000020635/ENSMUSG00000035187/ENSMUSG00000022997/ENSMUSG00000031734/ENSMUSG00000009097/ENSMUSG00000041309/ENSMUSG00000047085/ENSMUSG00000091971/ENSMUSG00000048904/ENSMUSG00000015957/ENSMUSG00000034730/ENSMUSG00000030814/ENSMUSG00000035277/ENSMUSG00000000093/ENSMUSG00000004231/ENSMUSG00000026815/…	320	activated	0.241509	0.241509
activated.GO:0031327	BP	GO:0031327	negative regulation of cellular biosynthetic process	1471	0.38614	1.39763	3.98436e-05	0.00778124	0.00737886	3872	tags=26%, list=16%, signal=23%	ENSMUSG00000002633/ENSMUSG00000056648/ENSMUSG00000071076/ENSMUSG00000045515/ENSMUSG00000032446/ENSMUSG00000035187/ENSMUSG00000070705/ENSMUSG00000021095/ENSMUSG00000031734/ENSMUSG00000009097/ENSMUSG00000041309/ENSMUSG00000045591/ENSMUSG00000067438/ENSMUSG00000048385/ENSMUSG00000002393/ENSMUSG00000095789/ENSMUSG00000048696/ENSMUSG00000015957/ENSMUSG00000043099/ENSMUSG00000039081/ENSMUSG00000049577/…	379	activated	0.257648	0.257648
activated.GO:0007267	BP	GO:0007267	cell-cell signaling	1474	0.385875	1.39634	4.21797e-05	0.00813321	0.00771262	4133	tags=24%, list=17%, signal=22%	ENSMUSG00000002633/ENSMUSG00000024935/ENSMUSG00000032338/ENSMUSG00000023064/ENSMUSG00000029595/ENSMUSG00000020932/ENSMUSG00000096883/ENSMUSG00000037428/ENSMUSG00000020635/ENSMUSG00000047604/ENSMUSG00000034686/ENSMUSG00000053310/ENSMUSG00000035187/ENSMUSG00000050541/ENSMUSG00000022997/ENSMUSG00000021095/ENSMUSG00000027335/ENSMUSG00000020734/ENSMUSG00000067199/ENSMUSG00000078794/ENSMUSG00000020308/…	359	activated	0.243555	0.243555
activated.GO:0050832	BP	GO:0050832	defense response to fungus	40	0.764752	2.05	8.01988e-05	0.0140422	0.013316	2768	tags=25%, list=11%, signal=22%	ENSMUSG00000032496/ENSMUSG00000054763/ENSMUSG00000030281/ENSMUSG00000020660/ENSMUSG00000031827/ENSMUSG00000022892/ENSMUSG00000028191/ENSMUSG00000041000/ENSMUSG00000002111/ENSMUSG00000009281	10	activated	0.25	0.25
activated.GO:2000026	BP	GO:2000026	regulation of multicellular organismal development	1396	0.379091	1.3688	0.000124535	0.0203982	0.0193434	3852	tags=23%, list=16%, signal=20%	ENSMUSG00000002633/ENSMUSG00000056648/ENSMUSG00000031603/ENSMUSG00000044518/ENSMUSG00000020932/ENSMUSG00000047143/ENSMUSG00000025229/ENSMUSG00000035187/ENSMUSG00000022997/ENSMUSG00000024134/ENSMUSG00000041309/ENSMUSG00000047085/ENSMUSG00000091971/ENSMUSG00000031389/ENSMUSG00000049577/ENSMUSG00000034730/ENSMUSG00000001227/ENSMUSG00000049086/ENSMUSG00000000093/ENSMUSG00000004231/ENSMUSG00000026815/…	318	activated	0.227794	0.227794
activated.GO:0021978	BP	GO:0021978	telencephalon regionalization	11	0.91251	1.88582	0.000140664	0.0222712	0.0211195	684	tags=36%, list=3%, signal=35%	ENSMUSG00000002633/ENSMUSG00000047143/ENSMUSG00000032446/ENSMUSG00000021835	4	activated	0.363636	0.363636
activated.GO:0010557	BP	GO:0010557	positive regulation of macromolecule biosynthetic process	1690	0.370683	1.34644	0.000143279	0.0222712	0.0211195	3874	tags=24%, list=16%, signal=22%	ENSMUSG00000002633/ENSMUSG00000046229/ENSMUSG00000029595/ENSMUSG00000071076/ENSMUSG00000012350/ENSMUSG00000045515/ENSMUSG00000071341/ENSMUSG00000055210/ENSMUSG00000032446/ENSMUSG00000025229/ENSMUSG00000022997/ENSMUSG00000024134/ENSMUSG00000031734/ENSMUSG00000055197/ENSMUSG00000009097/ENSMUSG00000043013/ENSMUSG00000048904/ENSMUSG00000047591/ENSMUSG00000044186/ENSMUSG00000015957/ENSMUSG00000049577/…	413	activated	0.244379	0.244379
activated.GO:0061326	BP	GO:0061326	renal tubule development	98	0.634682	1.93944	0.000148617	0.0228675	0.021685	2657	tags=33%, list=11%, signal=29%	ENSMUSG00000002633/ENSMUSG00000045515/ENSMUSG00000022997/ENSMUSG00000024134/ENSMUSG00000031734/ENSMUSG00000004231/ENSMUSG00000035342/ENSMUSG00000022382/ENSMUSG00000048387/ENSMUSG00000015619/ENSMUSG00000036862/ENSMUSG00000021835/ENSMUSG00000033227/ENSMUSG00000022528/ENSMUSG00000042797/ENSMUSG00000008855/ENSMUSG00000027803/ENSMUSG00000044042/ENSMUSG00000070407/ENSMUSG00000000567/ENSMUSG00000035112/…	32	activated	0.326531	0.326531
activated.GO:0048646	BP	GO:0048646	anatomical structure formation involved in morphogenesis	1127	0.387882	1.39695	0.000177015	0.0265696	0.0251957	4133	tags=25%, list=17%, signal=22%	ENSMUSG00000002633/ENSMUSG00000024935/ENSMUSG00000029595/ENSMUSG00000032446/ENSMUSG00000022997/ENSMUSG00000021095/ENSMUSG00000024134/ENSMUSG00000031734/ENSMUSG00000009097/ENSMUSG00000048904/ENSMUSG00000015957/ENSMUSG00000049577/ENSMUSG00000046470/ENSMUSG00000034730/ENSMUSG00000000093/ENSMUSG00000004231/ENSMUSG00000030302/ENSMUSG00000028949/ENSMUSG00000034161/ENSMUSG00000038508/ENSMUSG00000044813/…	280	activated	0.248447	0.248447
activated.GO:0060462	BP	GO:0060462	lung lobe development	9	0.917785	1.80959	0.000188858	0.0273987	0.0259819	12	tags=11%, list=0%, signal=11%	ENSMUSG00000002633	1	activated	0.111111	0.111111
activated.GO:0060463	BP	GO:0060463	lung lobe morphogenesis	9	0.917785	1.80959	0.000188858	0.0273987	0.0259819	12	tags=11%, list=0%, signal=11%	ENSMUSG00000002633	1	activated	0.111111	0.111111
activated.GO:0009891	BP	GO:0009891	positive regulation of biosynthetic process	1838	0.358938	1.30556	0.00024601	0.0337609	0.0320151	3874	tags=24%, list=16%, signal=22%	ENSMUSG00000002633/ENSMUSG00000046229/ENSMUSG00000029595/ENSMUSG00000071076/ENSMUSG00000012350/ENSMUSG00000045515/ENSMUSG00000071341/ENSMUSG00000055210/ENSMUSG00000032446/ENSMUSG00000025229/ENSMUSG00000022997/ENSMUSG00000024134/ENSMUSG00000031734/ENSMUSG00000055197/ENSMUSG00000009097/ENSMUSG00000043013/ENSMUSG00000048904/ENSMUSG00000047591/ENSMUSG00000044186/ENSMUSG00000015957/ENSMUSG00000049577/…	439	activated	0.238847	0.238847
activated.GO:0060485	BP	GO:0060485	mesenchyme development	288	0.493437	1.67164	0.000298733	0.0399175	0.0378532	2672	tags=24%, list=11%, signal=22%	ENSMUSG00000002633/ENSMUSG00000039481/ENSMUSG00000032446/ENSMUSG00000021095/ENSMUSG00000024134/ENSMUSG00000009097/ENSMUSG00000078794/ENSMUSG00000015957/ENSMUSG00000001227/ENSMUSG00000000093/ENSMUSG00000004231/ENSMUSG00000034161/ENSMUSG00000022382/ENSMUSG00000038777/ENSMUSG00000025207/ENSMUSG00000048387/ENSMUSG00000015619/ENSMUSG00000028023/ENSMUSG00000036862/ENSMUSG00000019789/ENSMUSG00000021835/…	69	activated	0.239583	0.239583
suppressed.GO:0002864	BP	GO:0002864	regulation of acute inflammatory response to antigenic stimulus	16	-0.816931	-1.99454	0.000107181	0.0177465	0.0168288	1933	tags=31%, list=8%, signal=29%	ENSMUSG00000044244/ENSMUSG00000026656/ENSMUSG00000031264/ENSMUSG00000059498/ENSMUSG00000076613	5	suppressed	0.3125	0.3125
suppressed.GO:0042448	BP	GO:0042448	progesterone metabolic process	16	-0.804803	-1.96493	0.000218235	0.0304989	0.0289217	141	tags=31%, list=1%, signal=31%	ENSMUSG00000029167/ENSMUSG00000025955/ENSMUSG00000003555/ENSMUSG00000033715/ENSMUSG00000038418	5	suppressed	0.3125	0.3125
suppressed.GO:0002524	BP	GO:0002524	hypersensitivity	13	-0.800677	-1.84542	0.000661976	0.0741461	0.0703118	1933	tags=38%, list=8%, signal=35%	ENSMUSG00000044244/ENSMUSG00000026656/ENSMUSG00000031264/ENSMUSG00000059498/ENSMUSG00000076613	5	suppressed	0.384615	0.384615
suppressed.GO:0001794	BP	GO:0001794	type IIa hypersensitivity	5	-0.945018	-1.76184	0.000820097	0.0816505	0.0774282	340	tags=40%, list=1%, signal=39%	ENSMUSG00000059498/ENSMUSG00000076613	2	suppressed	0.4	0.4
suppressed.GO:0001796	BP	GO:0001796	regulation of type IIa hypersensitivity	5	-0.945018	-1.76184	0.000820097	0.0816505	0.0774282	340	tags=40%, list=1%, signal=39%	ENSMUSG00000059498/ENSMUSG00000076613	2	suppressed	0.4	0.4
suppressed.GO:0001798	BP	GO:0001798	positive regulation of type IIa hypersensitivity	5	-0.945018	-1.76184	0.000820097	0.0816505	0.0774282	340	tags=40%, list=1%, signal=39%	ENSMUSG00000059498/ENSMUSG00000076613	2	suppressed	0.4	0.4
suppressed.GO:0002445	BP	GO:0002445	type II hypersensitivity	5	-0.945018	-1.76184	0.000820097	0.0816505	0.0774282	340	tags=40%, list=1%, signal=39%	ENSMUSG00000059498/ENSMUSG00000076613	2	suppressed	0.4	0.4
suppressed.GO:0002892	BP	GO:0002892	regulation of type II hypersensitivity	5	-0.945018	-1.76184	0.000820097	0.0816505	0.0774282	340	tags=40%, list=1%, signal=39%	ENSMUSG00000059498/ENSMUSG00000076613	2	suppressed	0.4	0.4
suppressed.GO:0002894	BP	GO:0002894	positive regulation of type II hypersensitivity	5	-0.945018	-1.76184	0.000820097	0.0816505	0.0774282	340	tags=40%, list=1%, signal=39%	ENSMUSG00000059498/ENSMUSG00000076613	2	suppressed	0.4	0.4
suppressed.GO:0140657	MF	GO:0140657	ATP-dependent activity	562	-0.456104	-1.83365	7.60356e-09	2.89563e-05	2.74589e-05	4064	tags=37%, list=16%, signal=32%	ENSMUSG00000038844/ENSMUSG00000037685/ENSMUSG00000034931/ENSMUSG00000021635/ENSMUSG00000020228/ENSMUSG00000020865/ENSMUSG00000024795/ENSMUSG00000031974/ENSMUSG00000040383/ENSMUSG00000026848/ENSMUSG00000035623/ENSMUSG00000028312/ENSMUSG00000026187/ENSMUSG00000027108/ENSMUSG00000030061/ENSMUSG00000007739/ENSMUSG00000078773/ENSMUSG00000021983/ENSMUSG00000021693/ENSMUSG00000018707/ENSMUSG00000021500/…	207	suppressed	0.368327	0.368327
suppressed.GO:0005524	MF	GO:0005524	ATP binding	1384	-0.33655	-1.44608	2.30072e-08	7.00937e-05	6.64689e-05	4090	tags=29%, list=17%, signal=26%	ENSMUSG00000020899/ENSMUSG00000022781/ENSMUSG00000024727/ENSMUSG00000020122/ENSMUSG00000038844/ENSMUSG00000037685/ENSMUSG00000004233/ENSMUSG00000053414/ENSMUSG00000021820/ENSMUSG00000034931/ENSMUSG00000021635/ENSMUSG00000020228/ENSMUSG00000032384/ENSMUSG00000020865/ENSMUSG00000024795/ENSMUSG00000028633/ENSMUSG00000031974/ENSMUSG00000057113/ENSMUSG00000029231/ENSMUSG00000054892/ENSMUSG00000055254/…	406	suppressed	0.293353	0.293353
suppressed.GO:0035639	MF	GO:0035639	purine ribonucleoside triphosphate binding	1697	-0.315467	-1.3687	3.7482e-08	8.01175e-05	7.59745e-05	4229	tags=28%, list=17%, signal=25%	ENSMUSG00000004317/ENSMUSG00000026245/ENSMUSG00000053289/ENSMUSG00000022110/ENSMUSG00000020149/ENSMUSG00000005883/ENSMUSG00000039224/ENSMUSG00000072235/ENSMUSG00000018800/ENSMUSG00000000711/ENSMUSG00000028078/ENSMUSG00000027185/ENSMUSG00000017686/ENSMUSG00000020899/ENSMUSG00000022781/ENSMUSG00000024727/ENSMUSG00000020122/ENSMUSG00000038844/ENSMUSG00000037685/ENSMUSG00000004233/ENSMUSG00000053414/…	478	suppressed	0.281674	0.281674
suppressed.GO:0140640	MF	GO:0140640	catalytic activity, acting on a nucleic acid	569	-0.436879	-1.74867	1.34864e-07	0.000171199	0.000162346	4240	tags=33%, list=17%, signal=28%	ENSMUSG00000000730/ENSMUSG00000027395/ENSMUSG00000026245/ENSMUSG00000053289/ENSMUSG00000005883/ENSMUSG00000039224/ENSMUSG00000037845/ENSMUSG00000049553/ENSMUSG00000004233/ENSMUSG00000034931/ENSMUSG00000021635/ENSMUSG00000020228/ENSMUSG00000040383/ENSMUSG00000020718/ENSMUSG00000035623/ENSMUSG00000026187/ENSMUSG00000026648/ENSMUSG00000037525/ENSMUSG00000078773/ENSMUSG00000038290/ENSMUSG00000006281/…	187	suppressed	0.328647	0.328647
suppressed.GO:0004386	MF	GO:0004386	helicase activity	147	-0.626202	-2.28775	2.26623e-05	0.00515245	0.004886	4004	tags=41%, list=16%, signal=35%	ENSMUSG00000034931/ENSMUSG00000020228/ENSMUSG00000040383/ENSMUSG00000026187/ENSMUSG00000021500/ENSMUSG00000027323/ENSMUSG00000035051/ENSMUSG00000034206/ENSMUSG00000025001/ENSMUSG00000031928/ENSMUSG00000034329/ENSMUSG00000033222/ENSMUSG00000057133/ENSMUSG00000018425/ENSMUSG00000029389/ENSMUSG00000038774/ENSMUSG00000054051/ENSMUSG00000033658/ENSMUSG00000056608/ENSMUSG00000003660/ENSMUSG00000078671/…	61	suppressed	0.414966	0.414966
suppressed.GO:0140098	MF	GO:0140098	catalytic activity, acting on RNA	363	-0.440065	-1.71387	0.000758332	0.0807809	0.0766035	3738	tags=27%, list=15%, signal=23%	ENSMUSG00000038290/ENSMUSG00000024019/ENSMUSG00000021500/ENSMUSG00000021595/ENSMUSG00000013736/ENSMUSG00000034610/ENSMUSG00000042500/ENSMUSG00000029250/ENSMUSG00000035051/ENSMUSG00000027427/ENSMUSG00000021023/ENSMUSG00000026709/ENSMUSG00000028842/ENSMUSG00000034329/ENSMUSG00000042650/ENSMUSG00000079036/ENSMUSG00000027433/ENSMUSG00000018425/ENSMUSG00000029389/ENSMUSG00000037085/ENSMUSG00000028274/…	97	suppressed	0.267218	0.267218
suppressed.GO:0019814	CC	GO:0019814	immunoglobulin complex	13	-0.889956	-2.0512	6.67582e-06	0.00254232	0.00241085	6	tags=15%, list=0%, signal=15%	ENSMUSG00000026417/ENSMUSG00000076613	2	suppressed	0.153846	0.153846
suppressed.GO:0043186	CC	GO:0043186	P granule	21	-0.848173	-2.17494	1.95472e-05	0.00480263	0.00455427	1621	tags=33%, list=7%, signal=31%	ENSMUSG00000021758/ENSMUSG00000027580/ENSMUSG00000025081/ENSMUSG00000040140/ENSMUSG00000033644/ENSMUSG00000000787/ENSMUSG00000069045	7	suppressed	0.333333	0.333333
suppressed.GO:0045495	CC	GO:0045495	pole plasm	21	-0.848173	-2.17494	1.95472e-05	0.00480263	0.00455427	1621	tags=33%, list=7%, signal=31%	ENSMUSG00000021758/ENSMUSG00000027580/ENSMUSG00000025081/ENSMUSG00000040140/ENSMUSG00000033644/ENSMUSG00000000787/ENSMUSG00000069045	7	suppressed	0.333333	0.333333
suppressed.GO:0060293	CC	GO:0060293	germ plasm	21	-0.848173	-2.17494	1.95472e-05	0.00480263	0.00455427	1621	tags=33%, list=7%, signal=31%	ENSMUSG00000021758/ENSMUSG00000027580/ENSMUSG00000025081/ENSMUSG00000040140/ENSMUSG00000033644/ENSMUSG00000000787/ENSMUSG00000069045	7	suppressed	0.333333	0.333333

## Sheet: Eif2s3y_KO
X	ONTOLOGY	ID	Description	setSize	enrichmentScore	NES	pvalue	p.adjust	qvalue	rank	leading_edge	core_enrichment	Count	.sign	GeneRatio	x
activated.GO:0019884	BP	GO:0019884	antigen processing and presentation of exogenous antigen	34	0.710791	3.00791	2.16e-09	9.92e-07	8.39e-07	5864	tags=76%, list=19%, signal=62%	ENSMUSG00000036322/ENSMUSG00000041538/ENSMUSG00000024339/ENSMUSG00000058715/ENSMUSG00000026471/ENSMUSG00000037321/ENSMUSG00000036908/ENSMUSG00000022216/ENSMUSG00000004552/ENSMUSG00000016206/ENSMUSG00000038642/ENSMUSG00000028076/ENSMUSG00000079197/ENSMUSG00000024610/ENSMUSG00000036594/ENSMUSG00000015947/ENSMUSG00000060802/ENSMUSG00000060586/ENSMUSG00000031838/ENSMUSG00000026656/ENSMUSG00000027164/…	26	activated	0.764706	0.764706
activated.GO:0002504	BP	GO:0002504	antigen processing and presentation of peptide or polysaccharide antigen via MHC class II	26	0.750187	3.30565	2.81e-08	9.94e-06	8.41e-06	5987	tags=81%, list=19%, signal=65%	ENSMUSG00000036322/ENSMUSG00000041538/ENSMUSG00000023992/ENSMUSG00000058715/ENSMUSG00000036908/ENSMUSG00000004552/ENSMUSG00000038642/ENSMUSG00000024610/ENSMUSG00000036594/ENSMUSG00000060802/ENSMUSG00000060586/ENSMUSG00000031838/ENSMUSG00000026656/ENSMUSG00000030793/ENSMUSG00000027164/ENSMUSG00000024334/ENSMUSG00000073421/ENSMUSG00000025702/ENSMUSG00000040152/ENSMUSG00000037548/ENSMUSG00000036469	21	activated	0.807692	0.807692
activated.GO:0030574	BP	GO:0030574	collagen catabolic process	35	0.66505	2.81632	2.78e-08	9.94e-06	8.41e-06	4593	tags=60%, list=15%, signal=51%	ENSMUSG00000029061/ENSMUSG00000000901/ENSMUSG00000021939/ENSMUSG00000031790/ENSMUSG00000000392/ENSMUSG00000038642/ENSMUSG00000027447/ENSMUSG00000033540/ENSMUSG00000027612/ENSMUSG00000000957/ENSMUSG00000028111/ENSMUSG00000020101/ENSMUSG00000050578/ENSMUSG00000025355/ENSMUSG00000021477/ENSMUSG00000025809/ENSMUSG00000031740/ENSMUSG00000036545/ENSMUSG00000028226/ENSMUSG00000020682/ENSMUSG00000017737	21	activated	0.6	0.6
activated.GO:0097242	BP	GO:0097242	amyloid-beta clearance	35	0.64141	2.71621	1.09e-07	3.56e-05	3.01e-05	5694	tags=60%, list=18%, signal=49%	ENSMUSG00000023992/ENSMUSG00000002985/ENSMUSG00000024401/ENSMUSG00000002944/ENSMUSG00000032193/ENSMUSG00000030786/ENSMUSG00000027820/ENSMUSG00000040249/ENSMUSG00000027253/ENSMUSG00000022037/ENSMUSG00000005533/ENSMUSG00000022892/ENSMUSG00000024164/ENSMUSG00000000290/ENSMUSG00000049130/ENSMUSG00000020009/ENSMUSG00000073988/ENSMUSG00000035722/ENSMUSG00000020542/ENSMUSG00000017831/ENSMUSG00000029103	21	activated	0.6	0.6
activated.GO:2001026	BP	GO:2001026	regulation of endothelial cell chemotaxis	21	0.78348	3.10016	1.44e-07	4.58e-05	3.87e-05	5829	tags=76%, list=19%, signal=62%	ENSMUSG00000021190/ENSMUSG00000002688/ENSMUSG00000023951/ENSMUSG00000029470/ENSMUSG00000036585/ENSMUSG00000004951/ENSMUSG00000062960/ENSMUSG00000031565/ENSMUSG00000026923/ENSMUSG00000000489/ENSMUSG00000023078/ENSMUSG00000022231/ENSMUSG00000037225/ENSMUSG00000002633/ENSMUSG00000041187/ENSMUSG00000040152	16	activated	0.761905	0.761905
activated.GO:0042558	BP	GO:0042558	pteridine-containing compound metabolic process	29	0.695896	3.03746	1.71e-07	5.23e-05	4.42e-05	6690	tags=76%, list=21%, signal=60%	ENSMUSG00000009614/ENSMUSG00000030088/ENSMUSG00000001827/ENSMUSG00000020098/ENSMUSG00000033735/ENSMUSG00000042102/ENSMUSG00000037580/ENSMUSG00000015806/ENSMUSG00000021496/ENSMUSG00000040675/ENSMUSG00000021048/ENSMUSG00000032067/ENSMUSG00000073987/ENSMUSG00000020256/ENSMUSG00000026192/ENSMUSG00000022962/ENSMUSG00000066442/ENSMUSG00000079427/ENSMUSG00000025403/ENSMUSG00000001773/ENSMUSG00000005667/…	22	activated	0.758621	0.758621
activated.GO:0071711	BP	GO:0071711	basement membrane organization	36	0.63829	2.66782	1.73e-07	5.23e-05	4.42e-05	6565	tags=72%, list=21%, signal=57%	ENSMUSG00000052911/ENSMUSG00000000901/ENSMUSG00000033149/ENSMUSG00000020019/ENSMUSG00000032796/ENSMUSG00000032937/ENSMUSG00000038642/ENSMUSG00000048537/ENSMUSG00000026478/ENSMUSG00000002900/ENSMUSG00000007655/ENSMUSG00000018217/ENSMUSG00000000058/ENSMUSG00000031502/ENSMUSG00000026043/ENSMUSG00000036158/ENSMUSG00000025809/ENSMUSG00000001249/ENSMUSG00000039952/ENSMUSG00000019899/ENSMUSG00000001240/…	26	activated	0.722222	0.722222
activated.GO:0033688	BP	GO:0033688	regulation of osteoblast proliferation	31	0.67057	2.85015	2.85e-07	8.39e-05	7.09e-05	5943	tags=71%, list=19%, signal=58%	ENSMUSG00000032496/ENSMUSG00000030849/ENSMUSG00000054675/ENSMUSG00000027358/ENSMUSG00000031162/ENSMUSG00000005533/ENSMUSG00000053646/ENSMUSG00000026725/ENSMUSG00000024176/ENSMUSG00000013622/ENSMUSG00000032402/ENSMUSG00000027087/ENSMUSG00000028195/ENSMUSG00000021186/ENSMUSG00000000142/ENSMUSG00000070576/ENSMUSG00000057329/ENSMUSG00000019256/ENSMUSG00000031548/ENSMUSG00000020689/ENSMUSG00000054196/…	22	activated	0.709677	0.709677
activated.GO:0007263	BP	GO:0007263	nitric oxide mediated signal transduction	27	0.706603	3.10152	2.97e-07	8.55e-05	7.23e-05	3341	tags=52%, list=11%, signal=46%	ENSMUSG00000028004/ENSMUSG00000029644/ENSMUSG00000024039/ENSMUSG00000039097/ENSMUSG00000002985/ENSMUSG00000002944/ENSMUSG00000020122/ENSMUSG00000049892/ENSMUSG00000023951/ENSMUSG00000053965/ENSMUSG00000028005/ENSMUSG00000033910/ENSMUSG00000049001/ENSMUSG00000000215	14	activated	0.518519	0.518519
activated.GO:0090030	BP	GO:0090030	regulation of steroid hormone biosynthetic process	19	0.781679	2.98675	4.55e-07	0.000125087	0.000105832	5814	tags=95%, list=19%, signal=77%	ENSMUSG00000036856/ENSMUSG00000024107/ENSMUSG00000003555/ENSMUSG00000048583/ENSMUSG00000033161/ENSMUSG00000027358/ENSMUSG00000028980/ENSMUSG00000022150/ENSMUSG00000005533/ENSMUSG00000004815/ENSMUSG00000020053/ENSMUSG00000022843/ENSMUSG00000039004/ENSMUSG00000030772/ENSMUSG00000005514/ENSMUSG00000021684/ENSMUSG00000029249/ENSMUSG00000024431	18	activated	0.947368	0.947368
activated.GO:2000629	BP	GO:2000629	negative regulation of miRNA metabolic process	29	0.674174	2.94265	7.15e-07	0.00018834	0.000159348	6564	tags=62%, list=21%, signal=49%	ENSMUSG00000021835/ENSMUSG00000019768/ENSMUSG00000112148/ENSMUSG00000022892/ENSMUSG00000062593/ENSMUSG00000023411/ENSMUSG00000002250/ENSMUSG00000008575/ENSMUSG00000000489/ENSMUSG00000000567/ENSMUSG00000002603/ENSMUSG00000112023/ENSMUSG00000029478/ENSMUSG00000037992/ENSMUSG00000029249/ENSMUSG00000024927/ENSMUSG00000005836/ENSMUSG00000031902	18	activated	0.62069	0.62069
activated.GO:0034312	BP	GO:0034312	diol biosynthetic process	21	0.760298	3.00843	7.31e-07	0.000188587	0.000159558	6062	tags=76%, list=19%, signal=61%	ENSMUSG00000061878/ENSMUSG00000038776/ENSMUSG00000020098/ENSMUSG00000033735/ENSMUSG00000031591/ENSMUSG00000037580/ENSMUSG00000015806/ENSMUSG00000028048/ENSMUSG00000024887/ENSMUSG00000021496/ENSMUSG00000032067/ENSMUSG00000044408/ENSMUSG00000026944/ENSMUSG00000039092/ENSMUSG00000057342/ENSMUSG00000021036	16	activated	0.761905	0.761905
activated.GO:0014002	BP	GO:0014002	astrocyte development	35	0.606545	2.56856	8.05e-07	0.000203385	0.000172078	3757	tags=51%, list=12%, signal=45%	ENSMUSG00000023992/ENSMUSG00000052911/ENSMUSG00000031760/ENSMUSG00000031980/ENSMUSG00000024621/ENSMUSG00000036887/ENSMUSG00000026728/ENSMUSG00000032193/ENSMUSG00000020122/ENSMUSG00000034708/ENSMUSG00000001761/ENSMUSG00000040249/ENSMUSG00000026840/ENSMUSG00000022892/ENSMUSG00000035305/ENSMUSG00000039005/ENSMUSG00000049130/ENSMUSG00000020009	18	activated	0.514286	0.514286
activated.GO:0010232	BP	GO:0010232	vascular transport	22	0.733126	2.84325	8.77e-07	0.000217115	0.000183694	5900	tags=77%, list=19%, signal=63%	ENSMUSG00000002985/ENSMUSG00000040966/ENSMUSG00000002944/ENSMUSG00000033965/ENSMUSG00000040249/ENSMUSG00000050953/ENSMUSG00000028645/ENSMUSG00000031808/ENSMUSG00000006641/ENSMUSG00000023088/ENSMUSG00000059316/ENSMUSG00000028655/ENSMUSG00000015452/ENSMUSG00000040584/ENSMUSG00000018900/ENSMUSG00000001918/ENSMUSG00000028970	17	activated	0.772727	0.772727
activated.GO:0061437	BP	GO:0061437	renal system vasculature development	27	0.690055	3.02888	9.25e-07	0.000220136	0.00018625	5915	tags=74%, list=19%, signal=60%	ENSMUSG00000046714/ENSMUSG00000048387/ENSMUSG00000040552/ENSMUSG00000029231/ENSMUSG00000021835/ENSMUSG00000045680/ENSMUSG00000027947/ENSMUSG00000025810/ENSMUSG00000024620/ENSMUSG00000026031/ENSMUSG00000026923/ENSMUSG00000000489/ENSMUSG00000016458/ENSMUSG00000038146/ENSMUSG00000031616/ENSMUSG00000022309/ENSMUSG00000027878/ENSMUSG00000020689/ENSMUSG00000038418/ENSMUSG00000004655	20	activated	0.740741	0.740741
activated.GO:0061440	BP	GO:0061440	kidney vasculature development	27	0.690055	3.02888	9.25e-07	0.000220136	0.00018625	5915	tags=74%, list=19%, signal=60%	ENSMUSG00000046714/ENSMUSG00000048387/ENSMUSG00000040552/ENSMUSG00000029231/ENSMUSG00000021835/ENSMUSG00000045680/ENSMUSG00000027947/ENSMUSG00000025810/ENSMUSG00000024620/ENSMUSG00000026031/ENSMUSG00000026923/ENSMUSG00000000489/ENSMUSG00000016458/ENSMUSG00000038146/ENSMUSG00000031616/ENSMUSG00000022309/ENSMUSG00000027878/ENSMUSG00000020689/ENSMUSG00000038418/ENSMUSG00000004655	20	activated	0.740741	0.740741
activated.GO:1902894	BP	GO:1902894	negative regulation of miRNA transcription	27	0.688031	3.02	1.06e-06	0.0002307	0.000195188	6564	tags=67%, list=21%, signal=53%	ENSMUSG00000021835/ENSMUSG00000019768/ENSMUSG00000112148/ENSMUSG00000022892/ENSMUSG00000062593/ENSMUSG00000023411/ENSMUSG00000002250/ENSMUSG00000008575/ENSMUSG00000000489/ENSMUSG00000000567/ENSMUSG00000002603/ENSMUSG00000112023/ENSMUSG00000029478/ENSMUSG00000037992/ENSMUSG00000029249/ENSMUSG00000024927/ENSMUSG00000005836/ENSMUSG00000031902	18	activated	0.666667	0.666667
activated.GO:0090322	BP	GO:0090322	regulation of superoxide metabolic process	34	0.610149	2.58202	1.19e-06	0.000253846	0.000214771	3969	tags=65%, list=13%, signal=57%	ENSMUSG00000064267/ENSMUSG00000031980/ENSMUSG00000029759/ENSMUSG00000002944/ENSMUSG00000021678/ENSMUSG00000020122/ENSMUSG00000030579/ENSMUSG00000030786/ENSMUSG00000060803/ENSMUSG00000006519/ENSMUSG00000029380/ENSMUSG00000037580/ENSMUSG00000022892/ENSMUSG00000015839/ENSMUSG00000021457/ENSMUSG00000021186/ENSMUSG00000000290/ENSMUSG00000018411/ENSMUSG00000039217/ENSMUSG00000001729/ENSMUSG00000032562/…	22	activated	0.647059	0.647059
activated.GO:0034311	BP	GO:0034311	diol metabolic process	29	0.666258	2.9081	1.27e-06	0.000263018	0.000222531	6062	tags=72%, list=19%, signal=58%	ENSMUSG00000061878/ENSMUSG00000038776/ENSMUSG00000020098/ENSMUSG00000033735/ENSMUSG00000031591/ENSMUSG00000037580/ENSMUSG00000052151/ENSMUSG00000028517/ENSMUSG00000029413/ENSMUSG00000015806/ENSMUSG00000028048/ENSMUSG00000024887/ENSMUSG00000021496/ENSMUSG00000032067/ENSMUSG00000044408/ENSMUSG00000021263/ENSMUSG00000026944/ENSMUSG00000021054/ENSMUSG00000039092/ENSMUSG00000057342/ENSMUSG00000021036	21	activated	0.724138	0.724138
activated.GO:0001702	BP	GO:0001702	gastrulation with mouth forming second	36	0.603396	2.52198	1.55e-06	0.000308919	0.000261367	6476	tags=53%, list=21%, signal=42%	ENSMUSG00000051262/ENSMUSG00000006958/ENSMUSG00000030004/ENSMUSG00000021994/ENSMUSG00000079494/ENSMUSG00000057103/ENSMUSG00000026836/ENSMUSG00000021944/ENSMUSG00000029201/ENSMUSG00000028517/ENSMUSG00000036158/ENSMUSG00000025223/ENSMUSG00000022895/ENSMUSG00000045039/ENSMUSG00000030201/ENSMUSG00000006932/ENSMUSG00000041688/ENSMUSG00000024986/ENSMUSG00000048078	19	activated	0.527778	0.527778
activated.GO:1900745	BP	GO:1900745	positive regulation of p38MAPK cascade	28	0.67753	3.00084	1.71e-06	0.000325179	0.000275123	6833	tags=79%, list=22%, signal=61%	ENSMUSG00000036390/ENSMUSG00000061878/ENSMUSG00000021835/ENSMUSG00000027358/ENSMUSG00000024066/ENSMUSG00000023951/ENSMUSG00000047881/ENSMUSG00000059201/ENSMUSG00000044024/ENSMUSG00000015312/ENSMUSG00000070056/ENSMUSG00000049103/ENSMUSG00000002111/ENSMUSG00000021453/ENSMUSG00000015452/ENSMUSG00000015305/ENSMUSG00000042677/ENSMUSG00000071369/ENSMUSG00000014426/ENSMUSG00000020700/ENSMUSG00000051279/…	22	activated	0.785714	0.785714
activated.GO:0044278	BP	GO:0044278	cell wall disruption in another organism	4	0.989968	2.03086	1.71e-06	0.000325179	0.000275123	63	tags=50%, list=0%, signal=50%	ENSMUSG00000030017/ENSMUSG00000071356	2	activated	0.5	0.5
activated.GO:0140975	BP	GO:0140975	disruption of cellular component of another organism	4	0.989968	2.03086	1.71e-06	0.000325179	0.000275123	63	tags=50%, list=0%, signal=50%	ENSMUSG00000030017/ENSMUSG00000071356	2	activated	0.5	0.5
activated.GO:0003176	BP	GO:0003176	aortic valve development	34	0.601018	2.54338	2.02e-06	0.000373151	0.000315711	7501	tags=76%, list=24%, signal=58%	ENSMUSG00000028599/ENSMUSG00000030341/ENSMUSG00000035799/ENSMUSG00000021835/ENSMUSG00000027358/ENSMUSG00000029675/ENSMUSG00000021944/ENSMUSG00000032440/ENSMUSG00000052516/ENSMUSG00000029163/ENSMUSG00000026923/ENSMUSG00000000567/ENSMUSG00000000142/ENSMUSG00000031558/ENSMUSG00000027954/ENSMUSG00000002603/ENSMUSG00000033191/ENSMUSG00000056427/ENSMUSG00000022894/ENSMUSG00000027314/ENSMUSG00000067336/…	26	activated	0.764706	0.764706
activated.GO:0034143	BP	GO:0034143	regulation of toll-like receptor 4 signaling pathway	24	0.70883	3.00038	2.17e-06	0.000377492	0.000319384	3400	tags=54%, list=11%, signal=48%	ENSMUSG00000032496/ENSMUSG00000052688/ENSMUSG00000023992/ENSMUSG00000010358/ENSMUSG00000016024/ENSMUSG00000021678/ENSMUSG00000051439/ENSMUSG00000037966/ENSMUSG00000027485/ENSMUSG00000042228/ENSMUSG00000070056/ENSMUSG00000020263/ENSMUSG00000056130	13	activated	0.541667	0.541667
activated.GO:0032967	BP	GO:0032967	positive regulation of collagen biosynthetic process	36	0.597674	2.49806	2.16e-06	0.000377492	0.000319384	5541	tags=58%, list=18%, signal=48%	ENSMUSG00000036856/ENSMUSG00000038224/ENSMUSG00000061013/ENSMUSG00000035385/ENSMUSG00000027230/ENSMUSG00000026728/ENSMUSG00000021253/ENSMUSG00000021835/ENSMUSG00000001870/ENSMUSG00000026674/ENSMUSG00000034161/ENSMUSG00000024620/ENSMUSG00000041324/ENSMUSG00000000489/ENSMUSG00000039217/ENSMUSG00000060216/ENSMUSG00000002603/ENSMUSG00000025578/ENSMUSG00000026814/ENSMUSG00000048376/ENSMUSG00000027249	21	activated	0.583333	0.583333
activated.GO:1901685	BP	GO:1901685	glutathione derivative metabolic process	7	0.937922	2.34874	2.16e-06	0.000377492	0.000319384	1945	tags=100%, list=6%, signal=94%	ENSMUSG00000058216/ENSMUSG00000004038/ENSMUSG00000040562/ENSMUSG00000058135/ENSMUSG00000068762/ENSMUSG00000060803/ENSMUSG00000038155	7	activated	1	1
activated.GO:1901687	BP	GO:1901687	glutathione derivative biosynthetic process	7	0.937922	2.34874	2.16e-06	0.000377492	0.000319384	1945	tags=100%, list=6%, signal=94%	ENSMUSG00000058216/ENSMUSG00000004038/ENSMUSG00000040562/ENSMUSG00000058135/ENSMUSG00000068762/ENSMUSG00000060803/ENSMUSG00000038155	7	activated	1	1
activated.GO:0060142	BP	GO:0060142	regulation of syncytium formation by plasma membrane fusion	31	0.634505	2.69686	2.35e-06	0.000398518	0.000337173	4342	tags=58%, list=14%, signal=50%	ENSMUSG00000023992/ENSMUSG00000034855/ENSMUSG00000030272/ENSMUSG00000030748/ENSMUSG00000030579/ENSMUSG00000061353/ENSMUSG00000009185/ENSMUSG00000040747/ENSMUSG00000022303/ENSMUSG00000059714/ENSMUSG00000026031/ENSMUSG00000022469/ENSMUSG00000031555/ENSMUSG00000026509/ENSMUSG00000110206/ENSMUSG00000053436/ENSMUSG00000026104/ENSMUSG00000074364	18	activated	0.580645	0.580645
activated.GO:0009069	BP	GO:0009069	serine family amino acid metabolic process	35	0.587171	2.48652	2.64e-06	0.000429186	0.000363121	5121	tags=54%, list=16%, signal=45%	ENSMUSG00000029597/ENSMUSG00000024039/ENSMUSG00000029596/ENSMUSG00000044986/ENSMUSG00000089678/ENSMUSG00000071711/ENSMUSG00000002769/ENSMUSG00000034424/ENSMUSG00000017713/ENSMUSG00000024640/ENSMUSG00000053398/ENSMUSG00000028179/ENSMUSG00000033022/ENSMUSG00000021048/ENSMUSG00000023044/ENSMUSG00000054474/ENSMUSG00000027737/ENSMUSG00000022962/ENSMUSG00000025403	19	activated	0.542857	0.542857
suppressed.GO:0007283	BP	GO:0007283	spermatogenesis	621	-0.604044	-1.44363	1.68e-24	1.45e-20	1.23e-20	6216	tags=43%, list=20%, signal=36%	ENSMUSG00000027968/ENSMUSG00000033737/ENSMUSG00000060985/ENSMUSG00000031631/ENSMUSG00000030641/ENSMUSG00000008129/ENSMUSG00000061882/ENSMUSG00000019732/ENSMUSG00000043648/ENSMUSG00000046101/ENSMUSG00000063972/ENSMUSG00000040899/ENSMUSG00000000730/ENSMUSG00000063889/ENSMUSG00000038583/ENSMUSG00000050957/ENSMUSG00000030491/ENSMUSG00000059970/ENSMUSG00000041301/ENSMUSG00000000811/ENSMUSG00000032726/…	270	suppressed	0.434783	0.434783
suppressed.GO:0048232	BP	GO:0048232	male gamete generation	643	-0.600322	-1.43579	2.34e-24	1.45e-20	1.23e-20	8072	tags=51%, list=26%, signal=39%	ENSMUSG00000030669/ENSMUSG00000020014/ENSMUSG00000079470/ENSMUSG00000009628/ENSMUSG00000011267/ENSMUSG00000032512/ENSMUSG00000035517/ENSMUSG00000026646/ENSMUSG00000040850/ENSMUSG00000020530/ENSMUSG00000056758/ENSMUSG00000047003/ENSMUSG00000028277/ENSMUSG00000038398/ENSMUSG00000007646/ENSMUSG00000001157/ENSMUSG00000095063/ENSMUSG00000063281/ENSMUSG00000040714/ENSMUSG00000041298/ENSMUSG00000056899/…	328	suppressed	0.510109	0.510109
suppressed.GO:0003341	BP	GO:0003341	cilium movement	221	-0.68422	-1.6129	5.91e-20	1.05e-16	8.85e-17	5906	tags=60%, list=19%, signal=49%	ENSMUSG00000040899/ENSMUSG00000030525/ENSMUSG00000050957/ENSMUSG00000035578/ENSMUSG00000050612/ENSMUSG00000023966/ENSMUSG00000021758/ENSMUSG00000041323/ENSMUSG00000045306/ENSMUSG00000034706/ENSMUSG00000033276/ENSMUSG00000035126/ENSMUSG00000044678/ENSMUSG00000072663/ENSMUSG00000048029/ENSMUSG00000062773/ENSMUSG00000042156/ENSMUSG00000027227/ENSMUSG00000071550/ENSMUSG00000091476/ENSMUSG00000038756/…	133	suppressed	0.60181	0.60181
suppressed.GO:0097722	BP	GO:0097722	sperm motility	162	-0.703416	-1.64398	8.66e-18	1.06e-14	8.94e-15	5906	tags=64%, list=19%, signal=52%	ENSMUSG00000040899/ENSMUSG00000030525/ENSMUSG00000050957/ENSMUSG00000035578/ENSMUSG00000050612/ENSMUSG00000021758/ENSMUSG00000045306/ENSMUSG00000044678/ENSMUSG00000072663/ENSMUSG00000048029/ENSMUSG00000062773/ENSMUSG00000042156/ENSMUSG00000027227/ENSMUSG00000071550/ENSMUSG00000091476/ENSMUSG00000068617/ENSMUSG00000039963/ENSMUSG00000033486/ENSMUSG00000027676/ENSMUSG00000038987/ENSMUSG00000039632/…	103	suppressed	0.635802	0.635802
suppressed.GO:0060294	BP	GO:0060294	cilium movement involved in cell motility	168	-0.702799	-1.64374	9.39e-18	1.06e-14	8.94e-15	5906	tags=62%, list=19%, signal=51%	ENSMUSG00000040899/ENSMUSG00000030525/ENSMUSG00000050957/ENSMUSG00000035578/ENSMUSG00000050612/ENSMUSG00000023966/ENSMUSG00000021758/ENSMUSG00000045306/ENSMUSG00000044678/ENSMUSG00000072663/ENSMUSG00000048029/ENSMUSG00000062773/ENSMUSG00000042156/ENSMUSG00000027227/ENSMUSG00000071550/ENSMUSG00000091476/ENSMUSG00000038756/ENSMUSG00000068617/ENSMUSG00000039963/ENSMUSG00000033486/ENSMUSG00000027676/…	105	suppressed	0.625	0.625
suppressed.GO:0022412	BP	GO:0022412	cellular process involved in reproduction in multicellular organism	520	-0.579461	-1.3839	3.97e-15	2.89e-12	2.45e-12	6982	tags=43%, list=22%, signal=34%	ENSMUSG00000056832/ENSMUSG00000045328/ENSMUSG00000047220/ENSMUSG00000028354/ENSMUSG00000094985/ENSMUSG00000012609/ENSMUSG00000024266/ENSMUSG00000041431/ENSMUSG00000071359/ENSMUSG00000026039/ENSMUSG00000018238/ENSMUSG00000027378/ENSMUSG00000068117/ENSMUSG00000020914/ENSMUSG00000027229/ENSMUSG00000035455/ENSMUSG00000051176/ENSMUSG00000027905/ENSMUSG00000030882/ENSMUSG00000020486/ENSMUSG00000027968/…	224	suppressed	0.430769	0.430769
suppressed.GO:0022414	BP	GO:0022414	reproductive process	1475	-0.494515	-1.1921	5.98e-10	2.96e-07	2.5e-07	8609	tags=37%, list=28%, signal=29%	ENSMUSG00000054582/ENSMUSG00000034007/ENSMUSG00000025592/ENSMUSG00000076430/ENSMUSG00000023051/ENSMUSG00000071691/ENSMUSG00000073705/ENSMUSG00000021585/ENSMUSG00000040219/ENSMUSG00000062248/ENSMUSG00000025081/ENSMUSG00000002384/ENSMUSG00000094443/ENSMUSG00000034117/ENSMUSG00000027338/ENSMUSG00000015365/ENSMUSG00000059288/ENSMUSG00000026311/ENSMUSG00000096225/ENSMUSG00000073077/ENSMUSG00000037727/…	553	suppressed	0.374915	0.374915
suppressed.GO:0044782	BP	GO:0044782	cilium organization	404	-0.553592	-1.31744	6.2e-09	2.65e-06	2.24e-06	10560	tags=60%, list=34%, signal=40%	ENSMUSG00000021114/ENSMUSG00000020776/ENSMUSG00000009013/ENSMUSG00000030588/ENSMUSG00000031644/ENSMUSG00000029725/ENSMUSG00000006464/ENSMUSG00000056267/ENSMUSG00000024772/ENSMUSG00000036403/ENSMUSG00000022364/ENSMUSG00000022442/ENSMUSG00000025432/ENSMUSG00000007867/ENSMUSG00000006435/ENSMUSG00000038079/ENSMUSG00000049538/ENSMUSG00000047248/ENSMUSG00000022722/ENSMUSG00000033282/ENSMUSG00000064181/…	243	suppressed	0.601485	0.601485
suppressed.GO:0060271	BP	GO:0060271	cilium assembly	373	-0.553042	-1.31413	2.43e-08	9.1e-06	7.7e-06	10560	tags=60%, list=34%, signal=40%	ENSMUSG00000021114/ENSMUSG00000020776/ENSMUSG00000009013/ENSMUSG00000030588/ENSMUSG00000031644/ENSMUSG00000029725/ENSMUSG00000006464/ENSMUSG00000056267/ENSMUSG00000024772/ENSMUSG00000036403/ENSMUSG00000022364/ENSMUSG00000022442/ENSMUSG00000025432/ENSMUSG00000007867/ENSMUSG00000006435/ENSMUSG00000038079/ENSMUSG00000049538/ENSMUSG00000047248/ENSMUSG00000022722/ENSMUSG00000033282/ENSMUSG00000064181/…	224	suppressed	0.600536	0.600536
suppressed.GO:0001578	BP	GO:0001578	microtubule bundle formation	131	-0.610516	-1.41823	3.32e-06	0.0005072	0.000429126	7884	tags=59%, list=25%, signal=44%	ENSMUSG00000042766/ENSMUSG00000026831/ENSMUSG00000037617/ENSMUSG00000046049/ENSMUSG00000039298/ENSMUSG00000032221/ENSMUSG00000015222/ENSMUSG00000020973/ENSMUSG00000092192/ENSMUSG00000056832/ENSMUSG00000012609/ENSMUSG00000041144/ENSMUSG00000086158/ENSMUSG00000003779/ENSMUSG00000020930/ENSMUSG00000038943/ENSMUSG00000035578/ENSMUSG00000055809/ENSMUSG00000023966/ENSMUSG00000041323/ENSMUSG00000056215/…	77	suppressed	0.587786	0.587786
suppressed.GO:0007342	BP	GO:0007342	fusion of sperm to egg plasma membrane involved in single fertilization	24	-0.781088	-1.67781	8.89e-06	0.00116748	0.000987768	4076	tags=71%, list=13%, signal=62%	ENSMUSG00000094845/ENSMUSG00000109293/ENSMUSG00000064158/ENSMUSG00000028575/ENSMUSG00000046846/ENSMUSG00000032530/ENSMUSG00000042672/ENSMUSG00000037167/ENSMUSG00000020945/ENSMUSG00000045989/ENSMUSG00000020213/ENSMUSG00000029682/ENSMUSG00000053184/ENSMUSG00000029678/ENSMUSG00000038498/ENSMUSG00000042800/ENSMUSG00000029867	17	suppressed	0.708333	0.708333
suppressed.GO:0045026	BP	GO:0045026	plasma membrane fusion	26	-0.770863	-1.66761	1.27e-05	0.00151019	0.00127772	4076	tags=65%, list=13%, signal=57%	ENSMUSG00000094845/ENSMUSG00000109293/ENSMUSG00000064158/ENSMUSG00000028575/ENSMUSG00000046846/ENSMUSG00000032530/ENSMUSG00000042672/ENSMUSG00000037167/ENSMUSG00000020945/ENSMUSG00000045989/ENSMUSG00000020213/ENSMUSG00000029682/ENSMUSG00000053184/ENSMUSG00000029678/ENSMUSG00000038498/ENSMUSG00000042800/ENSMUSG00000029867	17	suppressed	0.653846	0.653846
suppressed.GO:0032007	BP	GO:0032007	negative regulation of TOR signaling	63	-0.653827	-1.47817	5.03e-05	0.0041772	0.0035342	2079	tags=21%, list=7%, signal=19%	ENSMUSG00000101307/ENSMUSG00000000411/ENSMUSG00000041566/ENSMUSG00000047654/ENSMUSG00000073458/ENSMUSG00000073457/ENSMUSG00000075598/ENSMUSG00000045521/ENSMUSG00000044624/ENSMUSG00000079156/ENSMUSG00000060794/ENSMUSG00000061525/ENSMUSG00000079006	13	suppressed	0.206349	0.206349
suppressed.GO:0009988	BP	GO:0009988	cell-cell recognition	78	-0.620255	-1.41722	0.00013717	0.0082024	0.00693979	5399	tags=42%, list=17%, signal=35%	ENSMUSG00000020131/ENSMUSG00000044678/ENSMUSG00000072647/ENSMUSG00000062773/ENSMUSG00000049761/ENSMUSG00000109293/ENSMUSG00000020193/ENSMUSG00000001948/ENSMUSG00000064158/ENSMUSG00000079173/ENSMUSG00000002190/ENSMUSG00000017195/ENSMUSG00000003341/ENSMUSG00000046846/ENSMUSG00000045631/ENSMUSG00000007033/ENSMUSG00000067909/ENSMUSG00000042672/ENSMUSG00000037437/ENSMUSG00000031554/ENSMUSG00000022622/…	33	suppressed	0.423077	0.423077
suppressed.GO:0003356	BP	GO:0003356	regulation of cilium beat frequency	17	-0.792585	-1.6436	0.000147078	0.00853015	0.00721709	4572	tags=59%, list=15%, signal=50%	ENSMUSG00000038756/ENSMUSG00000039963/ENSMUSG00000027676/ENSMUSG00000031831/ENSMUSG00000026546/ENSMUSG00000044948/ENSMUSG00000022783/ENSMUSG00000028294/ENSMUSG00000061802/ENSMUSG00000038498	10	suppressed	0.588235	0.588235
suppressed.GO:0090660	BP	GO:0090660	cerebrospinal fluid circulation	19	-0.776378	-1.62714	0.000219594	0.0109602	0.00927309	5230	tags=74%, list=17%, signal=61%	ENSMUSG00000072663/ENSMUSG00000040936/ENSMUSG00000027676/ENSMUSG00000039632/ENSMUSG00000006784/ENSMUSG00000035394/ENSMUSG00000032023/ENSMUSG00000026546/ENSMUSG00000044948/ENSMUSG00000053153/ENSMUSG00000022375/ENSMUSG00000036962/ENSMUSG00000053161/ENSMUSG00000022783	14	suppressed	0.736842	0.736842
suppressed.GO:0007127	BP	GO:0007127	meiosis I	132	-0.565964	-1.31534	0.000389617	0.0149309	0.0126326	11321	tags=71%, list=36%, signal=46%	ENSMUSG00000019505/ENSMUSG00000031928/ENSMUSG00000029253/ENSMUSG00000009670/ENSMUSG00000021245/ENSMUSG00000037108/ENSMUSG00000020415/ENSMUSG00000035367/ENSMUSG00000024392/ENSMUSG00000041147/ENSMUSG00000027323/ENSMUSG00000034329/ENSMUSG00000019214/ENSMUSG00000028702/ENSMUSG00000039055/ENSMUSG00000025925/ENSMUSG00000028760/ENSMUSG00000007035/ENSMUSG00000074704/ENSMUSG00000022545/ENSMUSG00000071470/…	94	suppressed	0.712121	0.712121
suppressed.GO:0120316	BP	GO:0120316	sperm flagellum assembly	42	-0.670451	-1.4916	0.000419895	0.0152418	0.0128956	8740	tags=79%, list=28%, signal=57%	ENSMUSG00000071324/ENSMUSG00000040219/ENSMUSG00000073077/ENSMUSG00000020014/ENSMUSG00000040714/ENSMUSG00000032221/ENSMUSG00000029469/ENSMUSG00000012609/ENSMUSG00000030882/ENSMUSG00000035578/ENSMUSG00000072663/ENSMUSG00000042156/ENSMUSG00000071550/ENSMUSG00000038987/ENSMUSG00000019027/ENSMUSG00000020639/ENSMUSG00000040473/ENSMUSG00000026650/ENSMUSG00000044948/ENSMUSG00000053153/ENSMUSG00000037708/…	33	suppressed	0.785714	0.785714
suppressed.GO:0006858	BP	GO:0006858	extracellular transport	46	-0.646373	-1.44109	0.000685762	0.0212209	0.0179543	7377	tags=61%, list=24%, signal=47%	ENSMUSG00000040929/ENSMUSG00000020973/ENSMUSG00000092192/ENSMUSG00000020930/ENSMUSG00000041323/ENSMUSG00000033276/ENSMUSG00000072663/ENSMUSG00000039963/ENSMUSG00000060176/ENSMUSG00000040936/ENSMUSG00000027676/ENSMUSG00000039632/ENSMUSG00000006784/ENSMUSG00000035394/ENSMUSG00000019027/ENSMUSG00000032023/ENSMUSG00000035984/ENSMUSG00000061322/ENSMUSG00000026546/ENSMUSG00000044948/ENSMUSG00000053153/…	28	suppressed	0.608696	0.608696
suppressed.GO:0007341	BP	GO:0007341	penetration of zona pellucida	13	-0.803752	-1.60088	0.00122778	0.0290028	0.0245383	955	tags=46%, list=3%, signal=45%	ENSMUSG00000030792/ENSMUSG00000022622/ENSMUSG00000028310/ENSMUSG00000074435/ENSMUSG00000043050/ENSMUSG00000029678	6	suppressed	0.461538	0.461538
suppressed.GO:0007608	BP	GO:0007608	sensory perception of smell	270	-0.513689	-1.21327	0.00127937	0.0297112	0.0251377	8924	tags=41%, list=29%, signal=30%	ENSMUSG00000063221/ENSMUSG00000024524/ENSMUSG00000075066/ENSMUSG00000044025/ENSMUSG00000096714/ENSMUSG00000059610/ENSMUSG00000073965/ENSMUSG00000107662/ENSMUSG00000067522/ENSMUSG00000075172/ENSMUSG00000044286/ENSMUSG00000073926/ENSMUSG00000109022/ENSMUSG00000090824/ENSMUSG00000096806/ENSMUSG00000073896/ENSMUSG00000062128/ENSMUSG00000070417/ENSMUSG00000043948/ENSMUSG00000045126/ENSMUSG00000095901/…	111	suppressed	0.411111	0.411111
suppressed.GO:0007017	BP	GO:0007017	microtubule-based process	957	-0.464605	-1.11534	0.00159231	0.03358	0.028411	10533	tags=43%, list=34%, signal=30%	ENSMUSG00000009013/ENSMUSG00000021686/ENSMUSG00000057531/ENSMUSG00000017861/ENSMUSG00000030588/ENSMUSG00000004110/ENSMUSG00000041147/ENSMUSG00000021732/ENSMUSG00000029725/ENSMUSG00000038215/ENSMUSG00000006464/ENSMUSG00000056267/ENSMUSG00000036403/ENSMUSG00000028832/ENSMUSG00000004843/ENSMUSG00000037443/ENSMUSG00000010067/ENSMUSG00000028933/ENSMUSG00000022442/ENSMUSG00000020283/ENSMUSG00000109511/…	414	suppressed	0.432602	0.432602
suppressed.GO:0007140	BP	GO:0007140	male meiotic nuclear division	60	-0.60504	-1.36534	0.00260838	0.0464554	0.0393044	9106	tags=65%, list=29%, signal=46%	ENSMUSG00000025912/ENSMUSG00000041912/ENSMUSG00000010796/ENSMUSG00000037017/ENSMUSG00000022429/ENSMUSG00000015365/ENSMUSG00000010342/ENSMUSG00000069041/ENSMUSG00000009628/ENSMUSG00000026646/ENSMUSG00000007646/ENSMUSG00000027115/ENSMUSG00000054003/ENSMUSG00000026039/ENSMUSG00000068117/ENSMUSG00000035455/ENSMUSG00000008129/ENSMUSG00000000730/ENSMUSG00000030491/ENSMUSG00000059970/ENSMUSG00000021758/…	39	suppressed	0.65	0.65
suppressed.GO:0007288	BP	GO:0007288	sperm axoneme assembly	31	-0.67264	-1.47806	0.00275237	0.0480752	0.0406749	5651	tags=87%, list=18%, signal=71%	ENSMUSG00000022442/ENSMUSG00000006435/ENSMUSG00000039781/ENSMUSG00000040040/ENSMUSG00000071324/ENSMUSG00000040219/ENSMUSG00000073077/ENSMUSG00000032221/ENSMUSG00000012609/ENSMUSG00000035578/ENSMUSG00000072663/ENSMUSG00000071550/ENSMUSG00000038987/ENSMUSG00000019027/ENSMUSG00000040473/ENSMUSG00000026650/ENSMUSG00000044948/ENSMUSG00000053153/ENSMUSG00000037708/ENSMUSG00000022783/ENSMUSG00000047021/…	27	suppressed	0.870968	0.870968
suppressed.GO:0042149	BP	GO:0042149	cellular response to glucose starvation	68	-0.590445	-1.33977	0.00346278	0.0553777	0.0468533	2079	tags=19%, list=7%, signal=18%	ENSMUSG00000101307/ENSMUSG00000000411/ENSMUSG00000041566/ENSMUSG00000047654/ENSMUSG00000073458/ENSMUSG00000073457/ENSMUSG00000075598/ENSMUSG00000045521/ENSMUSG00000044624/ENSMUSG00000079156/ENSMUSG00000060794/ENSMUSG00000061525/ENSMUSG00000079006	13	suppressed	0.191176	0.191176
suppressed.GO:0070192	BP	GO:0070192	chromosome organization involved in meiotic cell cycle	81	-0.57132	-1.30758	0.00375531	0.0586169	0.0495939	11317	tags=72%, list=36%, signal=46%	ENSMUSG00000034906/ENSMUSG00000038252/ENSMUSG00000031928/ENSMUSG00000009670/ENSMUSG00000021245/ENSMUSG00000037108/ENSMUSG00000024392/ENSMUSG00000027323/ENSMUSG00000034329/ENSMUSG00000025925/ENSMUSG00000007035/ENSMUSG00000074704/ENSMUSG00000028312/ENSMUSG00000071470/ENSMUSG00000022429/ENSMUSG00000094443/ENSMUSG00000040084/ENSMUSG00000055385/ENSMUSG00000009628/ENSMUSG00000007646/ENSMUSG00000034023/…	58	suppressed	0.716049	0.716049
suppressed.GO:1904229	BP	GO:1904229	regulation of succinate dehydrogenase activity	4	-0.920475	-1.49329	0.00460367	0.0651994	0.0551631	186	tags=50%, list=1%, signal=50%	ENSMUSG00000026154/ENSMUSG00000024510	2	suppressed	0.5	0.5
suppressed.GO:0046167	BP	GO:0046167	glycerol-3-phosphate biosynthetic process	4	-0.919454	-1.49163	0.0049123	0.0674106	0.057034	277	tags=50%, list=1%, signal=50%	ENSMUSG00000053624/ENSMUSG00000050553	2	suppressed	0.5	0.5
suppressed.GO:1904232	BP	GO:1904232	regulation of aconitate hydratase activity	3	-0.94681	-1.45594	0.00751039	0.0852877	0.0721592	186	tags=67%, list=1%, signal=66%	ENSMUSG00000059363/ENSMUSG00000024510	2	suppressed	0.666667	0.666667
suppressed.GO:1904234	BP	GO:1904234	positive regulation of aconitate hydratase activity	3	-0.94681	-1.45594	0.00751039	0.0852877	0.0721592	186	tags=67%, list=1%, signal=66%	ENSMUSG00000059363/ENSMUSG00000024510	2	suppressed	0.666667	0.666667

## Sheet: H2al2y_KO
X	ONTOLOGY	ID	Description	setSize	enrichmentScore	NES	pvalue	p.adjust	qvalue	rank	leading_edge	core_enrichment	Count	.sign	GeneRatio	x
activated.GO:0015630	CC	GO:0015630	microtubule cytoskeleton	1179	0.405595	1.64746	4.48314e-11	5.59007e-08	5.12451e-08	1897	tags=21%, list=12%, signal=19%	ENSMUSG00000027175/ENSMUSG00000066440/ENSMUSG00000022197/ENSMUSG00000038011/ENSMUSG00000026131/ENSMUSG00000066036/ENSMUSG00000042992/ENSMUSG00000071176/ENSMUSG00000005237/ENSMUSG00000018707/ENSMUSG00000041498/ENSMUSG00000032624/ENSMUSG00000060012/ENSMUSG00000021879/ENSMUSG00000026605/ENSMUSG00000026933/ENSMUSG00000021738/ENSMUSG00000019027/ENSMUSG00000033209/ENSMUSG00000029104/ENSMUSG00000058290/…	242	activated	0.205259	0.205259
activated.GO:0016604	CC	GO:0016604	nuclear body	665	0.418731	1.65361	1.04043e-07	2.74434e-05	2.51578e-05	2361	tags=25%, list=15%, signal=22%	ENSMUSG00000028991/ENSMUSG00000039414/ENSMUSG00000021366/ENSMUSG00000048012/ENSMUSG00000058325/ENSMUSG00000029478/ENSMUSG00000040661/ENSMUSG00000006456/ENSMUSG00000041852/ENSMUSG00000022387/ENSMUSG00000021188/ENSMUSG00000029505/ENSMUSG00000038872/ENSMUSG00000030528/ENSMUSG00000032637/ENSMUSG00000021244/ENSMUSG00000018209/ENSMUSG00000002814/ENSMUSG00000036529/ENSMUSG00000005886/ENSMUSG00000052056/…	164	activated	0.246617	0.246617
activated.GO:0042995	CC	GO:0042995	cell projection	1973	0.323004	1.34186	2.6735e-06	0.000439637	0.000403022	2006	tags=19%, list=13%, signal=19%	ENSMUSG00000015451/ENSMUSG00000028991/ENSMUSG00000022197/ENSMUSG00000038011/ENSMUSG00000026131/ENSMUSG00000030337/ENSMUSG00000033396/ENSMUSG00000070331/ENSMUSG00000005237/ENSMUSG00000018707/ENSMUSG00000024112/ENSMUSG00000038970/ENSMUSG00000060012/ENSMUSG00000021879/ENSMUSG00000026605/ENSMUSG00000063450/ENSMUSG00000039542/ENSMUSG00000019027/ENSMUSG00000029104/ENSMUSG00000004677/ENSMUSG00000020716/…	367	activated	0.186011	0.186011
activated.GO:0036156	CC	GO:0036156	inner dynein arm	12	0.915166	2.00284	1.03993e-05	0.00132402	0.00121375	694	tags=75%, list=4%, signal=72%	ENSMUSG00000038011/ENSMUSG00000005237/ENSMUSG00000021879/ENSMUSG00000019027/ENSMUSG00000030882/ENSMUSG00000041144/ENSMUSG00000096141/ENSMUSG00000052861/ENSMUSG00000101337	9	activated	0.75	0.75
activated.GO:0140513	CC	GO:0140513	nuclear protein-containing complex	1161	0.337401	1.37171	6.46675e-05	0.00544159	0.0049884	2103	tags=20%, list=14%, signal=19%	ENSMUSG00000003660/ENSMUSG00000001150/ENSMUSG00000006281/ENSMUSG00000029478/ENSMUSG00000016982/ENSMUSG00000048154/ENSMUSG00000063450/ENSMUSG00000039738/ENSMUSG00000021738/ENSMUSG00000022387/ENSMUSG00000052533/ENSMUSG00000040481/ENSMUSG00000071226/ENSMUSG00000029547/ENSMUSG00000018076/ENSMUSG00000029505/ENSMUSG00000039852/ENSMUSG00000040383/ENSMUSG00000020850/ENSMUSG00000038759/ENSMUSG00000005886/…	237	activated	0.204134	0.204134
activated.GO:0098978	CC	GO:0098978	glutamatergic synapse	475	0.397271	1.52786	0.000134471	0.00923379	0.00846477	2601	tags=26%, list=17%, signal=22%	ENSMUSG00000034684/ENSMUSG00000028991/ENSMUSG00000027799/ENSMUSG00000002771/ENSMUSG00000030337/ENSMUSG00000034312/ENSMUSG00000024112/ENSMUSG00000039542/ENSMUSG00000029104/ENSMUSG00000020716/ENSMUSG00000030172/ENSMUSG00000057738/ENSMUSG00000026463/ENSMUSG00000002496/ENSMUSG00000022377/ENSMUSG00000004319/ENSMUSG00000033697/ENSMUSG00000037032/ENSMUSG00000022280/ENSMUSG00000074582/ENSMUSG00000013236/…	122	activated	0.256842	0.256842
activated.GO:0030054	CC	GO:0030054	cell junction	1631	0.313545	1.29287	0.000138009	0.00923379	0.00846477	2223	tags=19%, list=14%, signal=18%	ENSMUSG00000015451/ENSMUSG00000034684/ENSMUSG00000028991/ENSMUSG00000027799/ENSMUSG00000022197/ENSMUSG00000026131/ENSMUSG00000042992/ENSMUSG00000002771/ENSMUSG00000030337/ENSMUSG00000028053/ENSMUSG00000033396/ENSMUSG00000034312/ENSMUSG00000032796/ENSMUSG00000024112/ENSMUSG00000063450/ENSMUSG00000039542/ENSMUSG00000039738/ENSMUSG00000039813/ENSMUSG00000029104/ENSMUSG00000020716/ENSMUSG00000022469/…	315	activated	0.193133	0.193133
activated.GO:0044217	CC	GO:0044217	other organism part	3	0.98256	1.58944	0.00124777	0.0488985	0.0448261	4	tags=33%, list=0%, signal=33%	ENSMUSG00000015451	1	activated	0.333333	0.333333
activated.GO:0106139	CC	GO:0106139	symbiont cell surface	3	0.98256	1.58944	0.00124777	0.0488985	0.0448261	4	tags=33%, list=0%, signal=33%	ENSMUSG00000015451	1	activated	0.333333	0.333333
activated.GO:0045211	CC	GO:0045211	postsynaptic membrane	186	0.464301	1.60846	0.00131416	0.0507746	0.0465459	2651	tags=26%, list=17%, signal=22%	ENSMUSG00000027799/ENSMUSG00000002771/ENSMUSG00000024112/ENSMUSG00000039542/ENSMUSG00000030376/ENSMUSG00000004319/ENSMUSG00000037032/ENSMUSG00000013236/ENSMUSG00000040003/ENSMUSG00000039959/ENSMUSG00000027950/ENSMUSG00000028931/ENSMUSG00000026425/ENSMUSG00000024304/ENSMUSG00000034275/ENSMUSG00000040407/ENSMUSG00000002489/ENSMUSG00000033335/ENSMUSG00000040265/ENSMUSG00000027162/ENSMUSG00000013663/…	48	activated	0.258065	0.258065
activated.GO:0000123	CC	GO:0000123	histone acetyltransferase complex	87	0.555754	1.71835	0.00139299	0.052831	0.048431	2074	tags=37%, list=13%, signal=32%	ENSMUSG00000021738/ENSMUSG00000022387/ENSMUSG00000024240/ENSMUSG00000029505/ENSMUSG00000041215/ENSMUSG00000031540/ENSMUSG00000045482/ENSMUSG00000021767/ENSMUSG00000029196/ENSMUSG00000039068/ENSMUSG00000066415/ENSMUSG00000003680/ENSMUSG00000022521/ENSMUSG00000038697/ENSMUSG00000001632/ENSMUSG00000026283/ENSMUSG00000038909/ENSMUSG00000063952/ENSMUSG00000003778/ENSMUSG00000037343/ENSMUSG00000027104/…	32	activated	0.367816	0.367816
activated.GO:0031248	CC	GO:0031248	protein acetyltransferase complex	98	0.541957	1.69624	0.00155511	0.0565779	0.0518659	2074	tags=35%, list=13%, signal=30%	ENSMUSG00000021738/ENSMUSG00000022387/ENSMUSG00000024240/ENSMUSG00000029505/ENSMUSG00000041215/ENSMUSG00000031540/ENSMUSG00000045482/ENSMUSG00000021767/ENSMUSG00000029196/ENSMUSG00000039068/ENSMUSG00000066415/ENSMUSG00000003680/ENSMUSG00000022521/ENSMUSG00000038697/ENSMUSG00000001632/ENSMUSG00000026283/ENSMUSG00000046000/ENSMUSG00000038909/ENSMUSG00000063952/ENSMUSG00000003778/ENSMUSG00000037343/…	34	activated	0.346939	0.346939
activated.GO:0048787	CC	GO:0048787	presynaptic active zone membrane	35	0.635599	1.70561	0.00369657	0.0992266	0.0909627	681	tags=14%, list=4%, signal=14%	ENSMUSG00000002771/ENSMUSG00000024112/ENSMUSG00000026463/ENSMUSG00000024897/ENSMUSG00000024304	5	activated	0.142857	0.142857
activated.GO:0007399	BP	GO:0007399	nervous system development	1739	0.385525	1.59729	5.72204e-13	1.96209e-09	1.79868e-09	2283	tags=22%, list=15%, signal=21%	ENSMUSG00000063919/ENSMUSG00000034684/ENSMUSG00000079560/ENSMUSG00000028991/ENSMUSG00000026131/ENSMUSG00000040761/ENSMUSG00000056602/ENSMUSG00000030084/ENSMUSG00000071176/ENSMUSG00000033396/ENSMUSG00000034312/ENSMUSG00000032796/ENSMUSG00000038065/ENSMUSG00000029478/ENSMUSG00000038970/ENSMUSG00000041498/ENSMUSG00000060012/ENSMUSG00000026605/ENSMUSG00000063450/ENSMUSG00000039542/ENSMUSG00000026933/…	376	activated	0.216216	0.216216
activated.GO:0030030	BP	GO:0030030	cell projection organization	1335	0.398503	1.63118	2.82003e-11	3.86795e-08	3.54582e-08	2081	tags=21%, list=13%, signal=20%	ENSMUSG00000034684/ENSMUSG00000028991/ENSMUSG00000026131/ENSMUSG00000056602/ENSMUSG00000030084/ENSMUSG00000033396/ENSMUSG00000070331/ENSMUSG00000005237/ENSMUSG00000034312/ENSMUSG00000032796/ENSMUSG00000038970/ENSMUSG00000060012/ENSMUSG00000063450/ENSMUSG00000039542/ENSMUSG00000026933/ENSMUSG00000019027/ENSMUSG00000029104/ENSMUSG00000004677/ENSMUSG00000020716/ENSMUSG00000030882/ENSMUSG00000036333/…	282	activated	0.211236	0.211236
activated.GO:0009653	BP	GO:0009653	anatomical structure morphogenesis	1924	0.358424	1.48788	1.68838e-10	1.51604e-07	1.38978e-07	2235	tags=20%, list=14%, signal=19%	ENSMUSG00000034684/ENSMUSG00000037692/ENSMUSG00000079560/ENSMUSG00000028991/ENSMUSG00000024598/ENSMUSG00000041075/ENSMUSG00000026131/ENSMUSG00000056602/ENSMUSG00000030084/ENSMUSG00000028053/ENSMUSG00000033396/ENSMUSG00000032796/ENSMUSG00000058325/ENSMUSG00000029478/ENSMUSG00000038970/ENSMUSG00000041498/ENSMUSG00000036053/ENSMUSG00000060012/ENSMUSG00000039542/ENSMUSG00000026933/ENSMUSG00000029104/…	381	activated	0.198025	0.198025
activated.GO:0006366	BP	GO:0006366	transcription by RNA polymerase II	1693	0.363289	1.50045	1.61551e-09	8.86336e-07	8.12519e-07	2260	tags=21%, list=15%, signal=20%	ENSMUSG00000079560/ENSMUSG00000040761/ENSMUSG00000021366/ENSMUSG00000028053/ENSMUSG00000061589/ENSMUSG00000048012/ENSMUSG00000029478/ENSMUSG00000048154/ENSMUSG00000040661/ENSMUSG00000021738/ENSMUSG00000022469/ENSMUSG00000041258/ENSMUSG00000038214/ENSMUSG00000041852/ENSMUSG00000022387/ENSMUSG00000022983/ENSMUSG00000040481/ENSMUSG00000034032/ENSMUSG00000018076/ENSMUSG00000042292/ENSMUSG00000056493/…	352	activated	0.207915	0.207915
activated.GO:0006357	BP	GO:0006357	regulation of transcription by RNA polymerase II	1640	0.368913	1.52306	1.753e-09	9.24777e-07	8.47758e-07	2260	tags=21%, list=15%, signal=20%	ENSMUSG00000079560/ENSMUSG00000040761/ENSMUSG00000021366/ENSMUSG00000028053/ENSMUSG00000061589/ENSMUSG00000048012/ENSMUSG00000029478/ENSMUSG00000048154/ENSMUSG00000040661/ENSMUSG00000021738/ENSMUSG00000022469/ENSMUSG00000041258/ENSMUSG00000038214/ENSMUSG00000041852/ENSMUSG00000022387/ENSMUSG00000022983/ENSMUSG00000040481/ENSMUSG00000018076/ENSMUSG00000042292/ENSMUSG00000056493/ENSMUSG00000014778/…	342	activated	0.208537	0.208537
activated.GO:0060322	BP	GO:0060322	head development	544	0.461821	1.7935	1.43229e-08	5.61295e-06	5.14549e-06	1976	tags=23%, list=13%, signal=21%	ENSMUSG00000030084/ENSMUSG00000029478/ENSMUSG00000041498/ENSMUSG00000026605/ENSMUSG00000063450/ENSMUSG00000039542/ENSMUSG00000029104/ENSMUSG00000020716/ENSMUSG00000052512/ENSMUSG00000040481/ENSMUSG00000042292/ENSMUSG00000033444/ENSMUSG00000019699/ENSMUSG00000038872/ENSMUSG00000039852/ENSMUSG00000039842/ENSMUSG00000038664/ENSMUSG00000039801/ENSMUSG00000069539/ENSMUSG00000026842/ENSMUSG00000028613/…	127	activated	0.233456	0.233456
activated.GO:0051649	BP	GO:0051649	establishment of localization in cell	1808	0.35074	1.45709	1.84602e-08	6.49231e-06	5.95161e-06	2142	tags=21%, list=14%, signal=21%	ENSMUSG00000027799/ENSMUSG00000026924/ENSMUSG00000026131/ENSMUSG00000039414/ENSMUSG00000042992/ENSMUSG00000030337/ENSMUSG00000033396/ENSMUSG00000001150/ENSMUSG00000018707/ENSMUSG00000034312/ENSMUSG00000023830/ENSMUSG00000038970/ENSMUSG00000045503/ENSMUSG00000041498/ENSMUSG00000016982/ENSMUSG00000032624/ENSMUSG00000060012/ENSMUSG00000019951/ENSMUSG00000026605/ENSMUSG00000063450/ENSMUSG00000029104/…	382	activated	0.211283	0.211283
activated.GO:0043087	BP	GO:0043087	regulation of GTPase activity	271	0.542021	1.96567	2.43389e-08	8.3458e-06	7.65073e-06	2148	tags=28%, list=14%, signal=24%	ENSMUSG00000028991/ENSMUSG00000030084/ENSMUSG00000071176/ENSMUSG00000022637/ENSMUSG00000034312/ENSMUSG00000039813/ENSMUSG00000004677/ENSMUSG00000020716/ENSMUSG00000022469/ENSMUSG00000039318/ENSMUSG00000030536/ENSMUSG00000039844/ENSMUSG00000036529/ENSMUSG00000002496/ENSMUSG00000022377/ENSMUSG00000042203/ENSMUSG00000026883/ENSMUSG00000036104/ENSMUSG00000058230/ENSMUSG00000038371/ENSMUSG00000029174/…	75	activated	0.276753	0.276753
activated.GO:0010557	BP	GO:0010557	positive regulation of macromolecule biosynthetic process	1367	0.365427	1.49774	3.21154e-08	1.07438e-05	9.84901e-06	2196	tags=20%, list=14%, signal=19%	ENSMUSG00000028991/ENSMUSG00000041075/ENSMUSG00000040761/ENSMUSG00000021366/ENSMUSG00000028053/ENSMUSG00000061589/ENSMUSG00000048154/ENSMUSG00000040661/ENSMUSG00000021738/ENSMUSG00000022469/ENSMUSG00000041852/ENSMUSG00000040481/ENSMUSG00000032217/ENSMUSG00000022967/ENSMUSG00000042292/ENSMUSG00000056493/ENSMUSG00000014778/ENSMUSG00000024240/ENSMUSG00000029505/ENSMUSG00000038872/ENSMUSG00000030528/…	276	activated	0.201902	0.201902
activated.GO:0007017	BP	GO:0007017	microtubule-based process	866	0.408221	1.63835	3.62952e-08	1.1853e-05	1.08658e-05	1982	tags=22%, list=13%, signal=20%	ENSMUSG00000038011/ENSMUSG00000026131/ENSMUSG00000042992/ENSMUSG00000071176/ENSMUSG00000028053/ENSMUSG00000033396/ENSMUSG00000070331/ENSMUSG00000005237/ENSMUSG00000018707/ENSMUSG00000041498/ENSMUSG00000032624/ENSMUSG00000060012/ENSMUSG00000021879/ENSMUSG00000063450/ENSMUSG00000026933/ENSMUSG00000021738/ENSMUSG00000019027/ENSMUSG00000029104/ENSMUSG00000006456/ENSMUSG00000058290/ENSMUSG00000032743/…	190	activated	0.2194	0.2194
activated.GO:0051276	BP	GO:0051276	chromosome organization	527	0.440412	1.70259	3.35024e-07	7.53453e-05	6.90703e-05	3025	tags=32%, list=20%, signal=26%	ENSMUSG00000071176/ENSMUSG00000006281/ENSMUSG00000041498/ENSMUSG00000032624/ENSMUSG00000039738/ENSMUSG00000058290/ENSMUSG00000071350/ENSMUSG00000030528/ENSMUSG00000028086/ENSMUSG00000021244/ENSMUSG00000039842/ENSMUSG00000002814/ENSMUSG00000026842/ENSMUSG00000014426/ENSMUSG00000030213/ENSMUSG00000024921/ENSMUSG00000041147/ENSMUSG00000021245/ENSMUSG00000039298/ENSMUSG00000031583/ENSMUSG00000024392/…	167	activated	0.316888	0.316888
activated.GO:0009790	BP	GO:0009790	embryo development	969	0.387184	1.56398	3.68335e-07	8.14852e-05	7.46988e-05	2283	tags=22%, list=15%, signal=20%	ENSMUSG00000034684/ENSMUSG00000037692/ENSMUSG00000079560/ENSMUSG00000024598/ENSMUSG00000041075/ENSMUSG00000032796/ENSMUSG00000029478/ENSMUSG00000048154/ENSMUSG00000029104/ENSMUSG00000020716/ENSMUSG00000036333/ENSMUSG00000040481/ENSMUSG00000071226/ENSMUSG00000029547/ENSMUSG00000024169/ENSMUSG00000033444/ENSMUSG00000024294/ENSMUSG00000018209/ENSMUSG00000039801/ENSMUSG00000002496/ENSMUSG00000002052/…	209	activated	0.215686	0.215686
activated.GO:0051128	BP	GO:0051128	regulation of cellular component organization	1975	0.333421	1.38447	5.29476e-07	0.000110035	0.000100871	2323	tags=21%, list=15%, signal=20%	ENSMUSG00000034684/ENSMUSG00000028991/ENSMUSG00000030337/ENSMUSG00000030084/ENSMUSG00000071176/ENSMUSG00000018707/ENSMUSG00000034312/ENSMUSG00000032796/ENSMUSG00000041498/ENSMUSG00000032624/ENSMUSG00000060012/ENSMUSG00000063450/ENSMUSG00000039542/ENSMUSG00000039738/ENSMUSG00000026933/ENSMUSG00000021738/ENSMUSG00000029104/ENSMUSG00000020716/ENSMUSG00000022469/ENSMUSG00000039318/ENSMUSG00000022983/…	408	activated	0.206582	0.206582
activated.GO:0043547	BP	GO:0043547	positive regulation of GTPase activity	193	0.567651	1.98327	5.51263e-07	0.000112853	0.000103454	2354	tags=32%, list=15%, signal=28%	ENSMUSG00000071176/ENSMUSG00000034312/ENSMUSG00000039813/ENSMUSG00000004677/ENSMUSG00000020716/ENSMUSG00000022469/ENSMUSG00000039844/ENSMUSG00000002496/ENSMUSG00000022377/ENSMUSG00000042203/ENSMUSG00000036104/ENSMUSG00000058230/ENSMUSG00000029174/ENSMUSG00000026812/ENSMUSG00000068036/ENSMUSG00000031511/ENSMUSG00000042700/ENSMUSG00000035437/ENSMUSG00000032198/ENSMUSG00000038831/ENSMUSG00000039585/…	62	activated	0.321244	0.321244
activated.GO:0018193	BP	GO:0018193	peptidyl-amino acid modification	880	0.383467	1.53548	2.05267e-06	0.000361063	0.000330992	2934	tags=28%, list=19%, signal=24%	ENSMUSG00000028991/ENSMUSG00000028053/ENSMUSG00000061589/ENSMUSG00000022637/ENSMUSG00000038970/ENSMUSG00000048154/ENSMUSG00000021738/ENSMUSG00000022469/ENSMUSG00000038214/ENSMUSG00000022967/ENSMUSG00000030536/ENSMUSG00000071350/ENSMUSG00000024240/ENSMUSG00000019699/ENSMUSG00000029505/ENSMUSG00000028086/ENSMUSG00000018209/ENSMUSG00000003810/ENSMUSG00000026463/ENSMUSG00000026842/ENSMUSG00000036450/…	246	activated	0.279545	0.279545
activated.GO:0007018	BP	GO:0007018	microtubule-based movement	406	0.456056	1.73111	2.69244e-06	0.000439637	0.000403022	1629	tags=21%, list=11%, signal=19%	ENSMUSG00000038011/ENSMUSG00000026131/ENSMUSG00000042992/ENSMUSG00000028053/ENSMUSG00000033396/ENSMUSG00000070331/ENSMUSG00000005237/ENSMUSG00000018707/ENSMUSG00000041498/ENSMUSG00000060012/ENSMUSG00000021879/ENSMUSG00000063450/ENSMUSG00000019027/ENSMUSG00000029104/ENSMUSG00000032743/ENSMUSG00000030882/ENSMUSG00000033210/ENSMUSG00000024169/ENSMUSG00000032479/ENSMUSG00000041144/ENSMUSG00000026463/…	84	activated	0.206897	0.206897
activated.GO:0051056	BP	GO:0051056	regulation of small GTPase mediated signal transduction	189	0.538247	1.87246	3.63531e-06	0.000566613	0.000519424	2148	tags=30%, list=14%, signal=26%	ENSMUSG00000042404/ENSMUSG00000041354/ENSMUSG00000071176/ENSMUSG00000034312/ENSMUSG00000041498/ENSMUSG00000004677/ENSMUSG00000020716/ENSMUSG00000039844/ENSMUSG00000002496/ENSMUSG00000026842/ENSMUSG00000026883/ENSMUSG00000038024/ENSMUSG00000074582/ENSMUSG00000025154/ENSMUSG00000058230/ENSMUSG00000039662/ENSMUSG00000001098/ENSMUSG00000042700/ENSMUSG00000030766/ENSMUSG00000038831/ENSMUSG00000026596/…	56	activated	0.296296	0.296296
suppressed.GO:0005576	CC	GO:0005576	extracellular region	982	-0.575724	-2.14826	3.11303e-19	4.26983e-15	3.91422e-15	1478	tags=16%, list=10%, signal=15%	ENSMUSG00000041959/ENSMUSG00000021190/ENSMUSG00000001435/ENSMUSG00000037852/ENSMUSG00000029909/ENSMUSG00000000901/ENSMUSG00000112611/ENSMUSG00000028885/ENSMUSG00000028048/ENSMUSG00000028367/ENSMUSG00000030022/ENSMUSG00000027082/ENSMUSG00000079022/ENSMUSG00000056116/ENSMUSG00000024768/ENSMUSG00000041035/ENSMUSG00000031399/ENSMUSG00000043631/ENSMUSG00000032231/ENSMUSG00000073987/ENSMUSG00000069516/…	154	suppressed	0.156823	0.156823
suppressed.GO:0005739	CC	GO:0005739	mitochondrion	1649	-0.401213	-1.55424	3.35088e-07	7.53453e-05	6.90703e-05	2386	tags=24%, list=15%, signal=22%	ENSMUSG00000031467/ENSMUSG00000029575/ENSMUSG00000030612/ENSMUSG00000046756/ENSMUSG00000028070/ENSMUSG00000024248/ENSMUSG00000036983/ENSMUSG00000028710/ENSMUSG00000030088/ENSMUSG00000043319/ENSMUSG00000022210/ENSMUSG00000038861/ENSMUSG00000029499/ENSMUSG00000083380/ENSMUSG00000031574/ENSMUSG00000062691/ENSMUSG00000030744/ENSMUSG00000009013/ENSMUSG00000050608/ENSMUSG00000035131/ENSMUSG00000051811/…	389	suppressed	0.235901	0.235901
suppressed.GO:0045177	CC	GO:0045177	apical part of cell	318	-0.608761	-2.06969	4.1538e-07	9.04342e-05	8.29025e-05	387	tags=11%, list=3%, signal=11%	ENSMUSG00000025492/ENSMUSG00000022892/ENSMUSG00000050953/ENSMUSG00000023944/ENSMUSG00000029802/ENSMUSG00000033161/ENSMUSG00000022150/ENSMUSG00000026649/ENSMUSG00000045394/ENSMUSG00000021900/ENSMUSG00000041329/ENSMUSG00000013160/ENSMUSG00000021477/ENSMUSG00000030805/ENSMUSG00000035805/ENSMUSG00000024858/ENSMUSG00000031347/ENSMUSG00000028692/ENSMUSG00000019210/ENSMUSG00000006699/ENSMUSG00000052397/…	34	suppressed	0.106918	0.106918
suppressed.GO:0001669	CC	GO:0001669	acrosomal vesicle	147	-0.707007	-2.25406	2.07961e-06	0.000361063	0.000330992	934	tags=14%, list=6%, signal=13%	ENSMUSG00000027528/ENSMUSG00000016493/ENSMUSG00000007591/ENSMUSG00000021665/ENSMUSG00000022683/ENSMUSG00000053375/ENSMUSG00000040541/ENSMUSG00000064158/ENSMUSG00000028575/ENSMUSG00000010435/ENSMUSG00000001467/ENSMUSG00000038709/ENSMUSG00000053030/ENSMUSG00000017733/ENSMUSG00000002847/ENSMUSG00000032359/ENSMUSG00000066516/ENSMUSG00000063713/ENSMUSG00000060177/ENSMUSG00000063177	20	suppressed	0.136054	0.136054
suppressed.GO:0062023	CC	GO:0062023	collagen-containing extracellular matrix	236	-0.58109	-1.9159	3.39047e-05	0.00336984	0.00308918	791	tags=10%, list=5%, signal=9%	ENSMUSG00000018217/ENSMUSG00000017466/ENSMUSG00000029484/ENSMUSG00000001123/ENSMUSG00000024076/ENSMUSG00000037820/ENSMUSG00000021477/ENSMUSG00000021136/ENSMUSG00000027712/ENSMUSG00000007891/ENSMUSG00000035783/ENSMUSG00000023224/ENSMUSG00000016256/ENSMUSG00000023046/ENSMUSG00000032554/ENSMUSG00000028108/ENSMUSG00000021939/ENSMUSG00000039109/ENSMUSG00000027907/ENSMUSG00000025650/ENSMUSG00000005054/…	23	suppressed	0.0974576	0.0974576
suppressed.GO:0005797	CC	GO:0005797	Golgi medial cisterna	20	-0.89889	-2.06158	0.000218665	0.0133298	0.0122197	254	tags=25%, list=2%, signal=25%	ENSMUSG00000028618/ENSMUSG00000013846/ENSMUSG00000024713/ENSMUSG00000073411/ENSMUSG00000034586	5	suppressed	0.25	0.25
suppressed.GO:0009986	CC	GO:0009986	cell surface	516	-0.447332	-1.57748	0.00071691	0.0328441	0.0301087	1667	tags=17%, list=11%, signal=16%	ENSMUSG00000005268/ENSMUSG00000037936/ENSMUSG00000037624/ENSMUSG00000037405/ENSMUSG00000040987/ENSMUSG00000079018/ENSMUSG00000029678/ENSMUSG00000035776/ENSMUSG00000041959/ENSMUSG00000028583/ENSMUSG00000047720/ENSMUSG00000092586/ENSMUSG00000025510/ENSMUSG00000030022/ENSMUSG00000027082/ENSMUSG00000032336/ENSMUSG00000056116/ENSMUSG00000032231/ENSMUSG00000022505/ENSMUSG00000061232/ENSMUSG00000003420/…	87	suppressed	0.168605	0.168605
suppressed.GO:0043209	CC	GO:0043209	myelin sheath	182	-0.563111	-1.80595	0.000923465	0.0393362	0.0360601	983	tags=20%, list=6%, signal=19%	ENSMUSG00000037742/ENSMUSG00000019179/ENSMUSG00000025980/ENSMUSG00000025781/ENSMUSG00000018217/ENSMUSG00000036438/ENSMUSG00000071866/ENSMUSG00000033161/ENSMUSG00000029064/ENSMUSG00000020402/ENSMUSG00000026879/ENSMUSG00000017781/ENSMUSG00000072235/ENSMUSG00000021957/ENSMUSG00000022956/ENSMUSG00000034566/ENSMUSG00000020460/ENSMUSG00000024997/ENSMUSG00000024099/ENSMUSG00000031990/ENSMUSG00000015656/…	36	suppressed	0.197802	0.197802
suppressed.GO:0070469	CC	GO:0070469	respirasome	92	-0.657746	-1.93821	0.00150225	0.0556978	0.0510591	2533	tags=48%, list=16%, signal=40%	ENSMUSG00000023089/ENSMUSG00000031818/ENSMUSG00000022354/ENSMUSG00000032330/ENSMUSG00000024248/ENSMUSG00000043319/ENSMUSG00000083380/ENSMUSG00000051811/ENSMUSG00000031059/ENSMUSG00000002379/ENSMUSG00000064363/ENSMUSG00000028648/ENSMUSG00000027637/ENSMUSG00000031231/ENSMUSG00000014313/ENSMUSG00000021606/ENSMUSG00000042298/ENSMUSG00000033213/ENSMUSG00000005510/ENSMUSG00000022820/ENSMUSG00000030647/…	44	suppressed	0.478261	0.478261
suppressed.GO:0098803	CC	GO:0098803	respiratory chain complex	86	-0.661883	-1.94353	0.00177711	0.0617813	0.0566359	2533	tags=47%, list=16%, signal=39%	ENSMUSG00000023089/ENSMUSG00000031818/ENSMUSG00000022354/ENSMUSG00000032330/ENSMUSG00000024248/ENSMUSG00000043319/ENSMUSG00000083380/ENSMUSG00000051811/ENSMUSG00000031059/ENSMUSG00000002379/ENSMUSG00000064363/ENSMUSG00000028648/ENSMUSG00000031231/ENSMUSG00000014313/ENSMUSG00000021606/ENSMUSG00000033213/ENSMUSG00000005510/ENSMUSG00000022820/ENSMUSG00000030647/ENSMUSG00000064341/ENSMUSG00000029632/…	40	suppressed	0.465116	0.465116
suppressed.GO:0016469	CC	GO:0016469	proton-transporting two-sector ATPase complex	45	-0.742386	-1.95052	0.00222204	0.0718501	0.0658661	1545	tags=49%, list=10%, signal=44%	ENSMUSG00000006057/ENSMUSG00000022295/ENSMUSG00000062683/ENSMUSG00000018770/ENSMUSG00000021114/ENSMUSG00000050856/ENSMUSG00000025781/ENSMUSG00000042111/ENSMUSG00000053375/ENSMUSG00000022890/ENSMUSG00000004285/ENSMUSG00000021290/ENSMUSG00000071528/ENSMUSG00000033379/ENSMUSG00000013160/ENSMUSG00000022956/ENSMUSG00000034566/ENSMUSG00000038690/ENSMUSG00000038717/ENSMUSG00000019210/ENSMUSG00000019087/…	22	suppressed	0.488889	0.488889
suppressed.GO:0031638	BP	GO:0031638	zymogen activation	51	-0.93832	-2.51159	6.71765e-14	3.07131e-10	2.81552e-10	151	tags=16%, list=1%, signal=16%	ENSMUSG00000062070/ENSMUSG00000016256/ENSMUSG00000032359/ENSMUSG00000016495/ENSMUSG00000066516/ENSMUSG00000063713/ENSMUSG00000060177/ENSMUSG00000063177	8	suppressed	0.156863	0.156863
suppressed.GO:0008217	BP	GO:0008217	regulation of blood pressure	120	-0.800681	-2.46221	1.41587e-09	8.44348e-07	7.74028e-07	446	tags=11%, list=3%, signal=11%	ENSMUSG00000061119/ENSMUSG00000029007/ENSMUSG00000028138/ENSMUSG00000031400/ENSMUSG00000032366/ENSMUSG00000000278/ENSMUSG00000005413/ENSMUSG00000035783/ENSMUSG00000016494/ENSMUSG00000066516/ENSMUSG00000063713/ENSMUSG00000060177/ENSMUSG00000063177	13	suppressed	0.108333	0.108333
suppressed.GO:0044281	BP	GO:0044281	small molecule metabolic process	1283	-0.448576	-1.70434	1.56171e-08	5.78929e-06	5.30714e-06	2214	tags=22%, list=14%, signal=20%	ENSMUSG00000025069/ENSMUSG00000015090/ENSMUSG00000096145/ENSMUSG00000015869/ENSMUSG00000020936/ENSMUSG00000030851/ENSMUSG00000046785/ENSMUSG00000052151/ENSMUSG00000028163/ENSMUSG00000069844/ENSMUSG00000074768/ENSMUSG00000037022/ENSMUSG00000026473/ENSMUSG00000025742/ENSMUSG00000063856/ENSMUSG00000036273/ENSMUSG00000031059/ENSMUSG00000035232/ENSMUSG00000063275/ENSMUSG00000026192/ENSMUSG00000020840/…	279	suppressed	0.217459	0.217459
suppressed.GO:0006629	BP	GO:0006629	lipid metabolic process	961	-0.465988	-1.7385	1.53796e-07	3.74101e-05	3.42944e-05	1090	tags=13%, list=7%, signal=13%	ENSMUSG00000031337/ENSMUSG00000006728/ENSMUSG00000037706/ENSMUSG00000018861/ENSMUSG00000025178/ENSMUSG00000019872/ENSMUSG00000022617/ENSMUSG00000029311/ENSMUSG00000036401/ENSMUSG00000006390/ENSMUSG00000023913/ENSMUSG00000021340/ENSMUSG00000027357/ENSMUSG00000030720/ENSMUSG00000029916/ENSMUSG00000021036/ENSMUSG00000059447/ENSMUSG00000024646/ENSMUSG00000062054/ENSMUSG00000021665/ENSMUSG00000043257/…	125	suppressed	0.130073	0.130073
suppressed.GO:0044283	BP	GO:0044283	small molecule biosynthetic process	404	-0.570075	-1.97928	4.25455e-07	9.11803e-05	8.35865e-05	1016	tags=16%, list=7%, signal=15%	ENSMUSG00000006390/ENSMUSG00000028247/ENSMUSG00000030720/ENSMUSG00000019179/ENSMUSG00000021036/ENSMUSG00000022683/ENSMUSG00000023456/ENSMUSG00000023019/ENSMUSG00000033629/ENSMUSG00000034926/ENSMUSG00000025921/ENSMUSG00000022150/ENSMUSG00000000399/ENSMUSG00000018659/ENSMUSG00000026675/ENSMUSG00000030826/ENSMUSG00000004270/ENSMUSG00000031708/ENSMUSG00000031591/ENSMUSG00000093930/ENSMUSG00000006517/…	65	suppressed	0.160891	0.160891
suppressed.GO:1901615	BP	GO:1901615	organic hydroxy compound metabolic process	341	-0.572483	-1.95383	2.63868e-06	0.000439637	0.000403022	869	tags=15%, list=6%, signal=15%	ENSMUSG00000022892/ENSMUSG00000050553/ENSMUSG00000023456/ENSMUSG00000021764/ENSMUSG00000039007/ENSMUSG00000018217/ENSMUSG00000023019/ENSMUSG00000034926/ENSMUSG00000025921/ENSMUSG00000022150/ENSMUSG00000018659/ENSMUSG00000026675/ENSMUSG00000027282/ENSMUSG00000004270/ENSMUSG00000031591/ENSMUSG00000093930/ENSMUSG00000006517/ENSMUSG00000001467/ENSMUSG00000040997/ENSMUSG00000027875/ENSMUSG00000021094/…	52	suppressed	0.152493	0.152493
suppressed.GO:0003013	BP	GO:0003013	circulatory system process	333	-0.582205	-1.98387	2.9951e-06	0.000483303	0.000443052	869	tags=9%, list=6%, signal=9%	ENSMUSG00000022892/ENSMUSG00000050953/ENSMUSG00000029802/ENSMUSG00000036438/ENSMUSG00000024639/ENSMUSG00000033161/ENSMUSG00000022890/ENSMUSG00000028988/ENSMUSG00000026879/ENSMUSG00000042626/ENSMUSG00000061119/ENSMUSG00000029007/ENSMUSG00000028138/ENSMUSG00000001847/ENSMUSG00000031400/ENSMUSG00000024858/ENSMUSG00000032366/ENSMUSG00000034765/ENSMUSG00000000278/ENSMUSG00000005413/ENSMUSG00000006699/…	30	suppressed	0.0900901	0.0900901
suppressed.GO:0019752	BP	GO:0019752	carboxylic acid metabolic process	660	-0.480077	-1.73078	5.50968e-06	0.000792046	0.000726082	1020	tags=13%, list=7%, signal=13%	ENSMUSG00000003559/ENSMUSG00000006390/ENSMUSG00000042082/ENSMUSG00000030720/ENSMUSG00000028811/ENSMUSG00000047674/ENSMUSG00000019179/ENSMUSG00000059447/ENSMUSG00000024646/ENSMUSG00000021665/ENSMUSG00000022892/ENSMUSG00000022683/ENSMUSG00000023456/ENSMUSG00000020777/ENSMUSG00000032047/ENSMUSG00000058022/ENSMUSG00000023019/ENSMUSG00000033629/ENSMUSG00000025921/ENSMUSG00000024587/ENSMUSG00000026245/…	87	suppressed	0.131818	0.131818
suppressed.GO:0052547	BP	GO:0052547	regulation of peptidase activity	254	-0.612242	-2.0318	1.32747e-05	0.00158359	0.00145171	943	tags=15%, list=6%, signal=15%	ENSMUSG00000025980/ENSMUSG00000087260/ENSMUSG00000028333/ENSMUSG00000022892/ENSMUSG00000068290/ENSMUSG00000028800/ENSMUSG00000060073/ENSMUSG00000036924/ENSMUSG00000034926/ENSMUSG00000017466/ENSMUSG00000066361/ENSMUSG00000027282/ENSMUSG00000026104/ENSMUSG00000074595/ENSMUSG00000026879/ENSMUSG00000078652/ENSMUSG00000020372/ENSMUSG00000056436/ENSMUSG00000021477/ENSMUSG00000024858/ENSMUSG00000053030/…	39	suppressed	0.153543	0.153543
suppressed.GO:0120254	BP	GO:0120254	olefinic compound metabolic process	67	-0.749518	-2.09686	0.000108619	0.00788261	0.00722612	749	tags=21%, list=5%, signal=20%	ENSMUSG00000025921/ENSMUSG00000022150/ENSMUSG00000060803/ENSMUSG00000021094/ENSMUSG00000004035/ENSMUSG00000074127/ENSMUSG00000061740/ENSMUSG00000025955/ENSMUSG00000053279/ENSMUSG00000056666/ENSMUSG00000010663/ENSMUSG00000038776/ENSMUSG00000032323/ENSMUSG00000003555	14	suppressed	0.208955	0.208955
suppressed.GO:0009056	BP	GO:0009056	catabolic process	1966	-0.353799	-1.38057	0.000119948	0.00848045	0.00777417	1621	tags=14%, list=10%, signal=15%	ENSMUSG00000018411/ENSMUSG00000028879/ENSMUSG00000025465/ENSMUSG00000050697/ENSMUSG00000068762/ENSMUSG00000007039/ENSMUSG00000030225/ENSMUSG00000026102/ENSMUSG00000028837/ENSMUSG00000004207/ENSMUSG00000023963/ENSMUSG00000064030/ENSMUSG00000052906/ENSMUSG00000024735/ENSMUSG00000029678/ENSMUSG00000036880/ENSMUSG00000020515/ENSMUSG00000075701/ENSMUSG00000035764/ENSMUSG00000021189/ENSMUSG00000028141/…	284	suppressed	0.144456	0.144456
suppressed.GO:1901617	BP	GO:1901617	organic hydroxy compound biosynthetic process	150	-0.636986	-2.03195	0.000136779	0.00923379	0.00846477	752	tags=19%, list=5%, signal=19%	ENSMUSG00000034926/ENSMUSG00000022150/ENSMUSG00000018659/ENSMUSG00000026675/ENSMUSG00000004270/ENSMUSG00000031591/ENSMUSG00000093930/ENSMUSG00000006517/ENSMUSG00000001467/ENSMUSG00000027875/ENSMUSG00000010660/ENSMUSG00000074127/ENSMUSG00000030246/ENSMUSG00000001642/ENSMUSG00000059743/ENSMUSG00000031400/ENSMUSG00000012117/ENSMUSG00000015806/ENSMUSG00000018042/ENSMUSG00000061740/ENSMUSG00000031349/…	29	suppressed	0.193333	0.193333
suppressed.GO:0006958	BP	GO:0006958	complement activation, classical pathway	18	-0.85868	-1.9363	0.000360429	0.0196176	0.0179838	1034	tags=44%, list=7%, signal=42%	ENSMUSG00000029656/ENSMUSG00000016493/ENSMUSG00000016481/ENSMUSG00000038521/ENSMUSG00000023224/ENSMUSG00000036896/ENSMUSG00000036905/ENSMUSG00000036887	8	suppressed	0.444444	0.444444
suppressed.GO:0002536	BP	GO:0002536	respiratory burst involved in inflammatory response	5	-0.978803	-1.7537	0.000417832	0.0221273	0.0202845	173	tags=60%, list=1%, signal=59%	ENSMUSG00000034708/ENSMUSG00000005161/ENSMUSG00000016024	3	suppressed	0.6	0.6
suppressed.GO:0042445	BP	GO:0042445	hormone metabolic process	128	-0.645353	-2.01431	0.000508212	0.0252559	0.0231525	807	tags=16%, list=5%, signal=15%	ENSMUSG00000039007/ENSMUSG00000025921/ENSMUSG00000033161/ENSMUSG00000022150/ENSMUSG00000026675/ENSMUSG00000025130/ENSMUSG00000021094/ENSMUSG00000021477/ENSMUSG00000061740/ENSMUSG00000021684/ENSMUSG00000025955/ENSMUSG00000053279/ENSMUSG00000025260/ENSMUSG00000030711/ENSMUSG00000058454/ENSMUSG00000056666/ENSMUSG00000021939/ENSMUSG00000024713/ENSMUSG00000032323/ENSMUSG00000003555	20	suppressed	0.15625	0.15625
suppressed.GO:0045730	BP	GO:0045730	respiratory burst	18	-0.84311	-1.90119	0.000602904	0.0291177	0.0266927	307	tags=28%, list=2%, signal=27%	ENSMUSG00000006519/ENSMUSG00000001847/ENSMUSG00000034708/ENSMUSG00000005161/ENSMUSG00000016024	5	suppressed	0.277778	0.277778
suppressed.GO:0098883	BP	GO:0098883	synapse pruning	8	-0.951052	-1.84554	0.000621161	0.0298942	0.0274045	261	tags=50%, list=2%, signal=49%	ENSMUSG00000028969/ENSMUSG00000036896/ENSMUSG00000036905/ENSMUSG00000036887	4	suppressed	0.5	0.5
suppressed.GO:0070141	BP	GO:0070141	response to UV-A	8	-0.95072	-1.84489	0.000649611	0.0306745	0.0281198	6	tags=25%, list=0%, signal=25%	ENSMUSG00000020122/ENSMUSG00000001131	2	suppressed	0.25	0.25
suppressed.GO:0043603	BP	GO:0043603	amide metabolic process	928	-0.398213	-1.48187	0.000650118	0.0306745	0.0281198	1733	tags=18%, list=11%, signal=17%	ENSMUSG00000001380/ENSMUSG00000004561/ENSMUSG00000027452/ENSMUSG00000059552/ENSMUSG00000078676/ENSMUSG00000039680/ENSMUSG00000022706/ENSMUSG00000006344/ENSMUSG00000024758/ENSMUSG00000024683/ENSMUSG00000032883/ENSMUSG00000026887/ENSMUSG00000004207/ENSMUSG00000064030/ENSMUSG00000036880/ENSMUSG00000020515/ENSMUSG00000029486/ENSMUSG00000032563/ENSMUSG00000036860/ENSMUSG00000031072/ENSMUSG00000058600/…	163	suppressed	0.175647	0.175647

## Sheet: Kdm5d_KO
X	ONTOLOGY	ID	Description	setSize	enrichmentScore	NES	pvalue	p.adjust	qvalue	rank	leading_edge	core_enrichment	Count	.sign	GeneRatio	x
activated.GO:0005261	MF	GO:0005261	monoatomic cation channel activity	269	0.489392	1.79155	8.2531e-07	0.000163303	0.000153452	3303	tags=24%, list=14%, signal=21%	ENSMUSG00000050138/ENSMUSG00000032338/ENSMUSG00000020734/ENSMUSG00000001027/ENSMUSG00000038201/ENSMUSG00000020331/ENSMUSG00000034452/ENSMUSG00000035745/ENSMUSG00000053395/ENSMUSG00000028631/ENSMUSG00000020704/ENSMUSG00000020882/ENSMUSG00000034115/ENSMUSG00000035355/ENSMUSG00000030209/ENSMUSG00000002771/ENSMUSG00000059852/ENSMUSG00000027950/ENSMUSG00000054342/ENSMUSG00000024112/ENSMUSG00000092083/…	65	activated	0.241636	0.241636
activated.GO:0008092	MF	GO:0008092	cytoskeletal protein binding	967	0.373081	1.47216	2.08376e-06	0.000342575	0.00032191	4516	tags=31%, list=19%, signal=26%	ENSMUSG00000027238/ENSMUSG00000074652/ENSMUSG00000062077/ENSMUSG00000020308/ENSMUSG00000040860/ENSMUSG00000030838/ENSMUSG00000047810/ENSMUSG00000021256/ENSMUSG00000044444/ENSMUSG00000030739/ENSMUSG00000070462/ENSMUSG00000022099/ENSMUSG00000040714/ENSMUSG00000031971/ENSMUSG00000036430/ENSMUSG00000029381/ENSMUSG00000049515/ENSMUSG00000006930/ENSMUSG00000053693/ENSMUSG00000011751/ENSMUSG00000002985/…	300	activated	0.310238	0.310238
activated.GO:0008227	MF	GO:0008227	G protein-coupled amine receptor activity	16	0.886021	2.09218	2.76527e-06	0.000418248	0.000393018	1184	tags=44%, list=5%, signal=42%	ENSMUSG00000050541/ENSMUSG00000027335/ENSMUSG00000032773/ENSMUSG00000035283/ENSMUSG00000039059/ENSMUSG00000025496/ENSMUSG00000040495	7	activated	0.4375	0.4375
activated.GO:0022832	MF	GO:0022832	voltage-gated channel activity	164	0.522497	1.84383	8.71743e-06	0.00106974	0.00100521	4886	tags=38%, list=21%, signal=30%	ENSMUSG00000032338/ENSMUSG00000020734/ENSMUSG00000001027/ENSMUSG00000038201/ENSMUSG00000020331/ENSMUSG00000035745/ENSMUSG00000053395/ENSMUSG00000028631/ENSMUSG00000020882/ENSMUSG00000034115/ENSMUSG00000035355/ENSMUSG00000030209/ENSMUSG00000002771/ENSMUSG00000059852/ENSMUSG00000024112/ENSMUSG00000092083/ENSMUSG00000038026/ENSMUSG00000040164/ENSMUSG00000058975/ENSMUSG00000054934/ENSMUSG00000004113/…	62	activated	0.378049	0.378049
activated.GO:0019904	MF	GO:0019904	protein domain specific binding	794	0.376414	1.47072	8.77007e-06	0.00106974	0.00100521	3713	tags=24%, list=16%, signal=21%	ENSMUSG00000020734/ENSMUSG00000042388/ENSMUSG00000020331/ENSMUSG00000034957/ENSMUSG00000022997/ENSMUSG00000060981/ENSMUSG00000000531/ENSMUSG00000091971/ENSMUSG00000030302/ENSMUSG00000035283/ENSMUSG00000022383/ENSMUSG00000079560/ENSMUSG00000038453/ENSMUSG00000034730/ENSMUSG00000037703/ENSMUSG00000034974/ENSMUSG00000004231/ENSMUSG00000096351/ENSMUSG00000039137/ENSMUSG00000090877/ENSMUSG00000020882/…	188	activated	0.236776	0.236776
activated.GO:1901702	MF	GO:1901702	salt transmembrane transporter activity	479	0.406089	1.54257	2.16678e-05	0.00220061	0.00206786	4411	tags=24%, list=19%, signal=20%	ENSMUSG00000050138/ENSMUSG00000032338/ENSMUSG00000020734/ENSMUSG00000001027/ENSMUSG00000038201/ENSMUSG00000040441/ENSMUSG00000020331/ENSMUSG00000034863/ENSMUSG00000034452/ENSMUSG00000100241/ENSMUSG00000035745/ENSMUSG00000030302/ENSMUSG00000053395/ENSMUSG00000028631/ENSMUSG00000020704/ENSMUSG00000020882/ENSMUSG00000034115/ENSMUSG00000061742/ENSMUSG00000035355/ENSMUSG00000040938/ENSMUSG00000030209/…	113	activated	0.235908	0.235908
activated.GO:0030594	MF	GO:0030594	neurotransmitter receptor activity	59	0.654956	1.9839	2.44644e-05	0.00238725	0.00224325	2507	tags=25%, list=11%, signal=23%	ENSMUSG00000020734/ENSMUSG00000032773/ENSMUSG00000035745/ENSMUSG00000035283/ENSMUSG00000030209/ENSMUSG00000039059/ENSMUSG00000002771/ENSMUSG00000025496/ENSMUSG00000027950/ENSMUSG00000003378/ENSMUSG00000040495/ENSMUSG00000019828/ENSMUSG00000032017/ENSMUSG00000014609/ENSMUSG00000041078	15	activated	0.254237	0.254237
activated.GO:0019900	MF	GO:0019900	kinase binding	827	0.368077	1.44258	3.27005e-05	0.00301583	0.00283391	4899	tags=30%, list=21%, signal=24%	ENSMUSG00000020932/ENSMUSG00000039481/ENSMUSG00000027238/ENSMUSG00000007836/ENSMUSG00000034957/ENSMUSG00000034686/ENSMUSG00000054793/ENSMUSG00000038453/ENSMUSG00000078794/ENSMUSG00000059891/ENSMUSG00000033016/ENSMUSG00000025422/ENSMUSG00000051146/ENSMUSG00000038037/ENSMUSG00000028551/ENSMUSG00000020882/ENSMUSG00000035621/ENSMUSG00000020167/ENSMUSG00000035033/ENSMUSG00000028341/ENSMUSG00000037060/…	247	activated	0.29867	0.29867
activated.GO:0030695	MF	GO:0030695	GTPase regulator activity	419	0.415048	1.56618	5.62487e-05	0.00483387	0.00454229	5634	tags=38%, list=24%, signal=30%	ENSMUSG00000038167/ENSMUSG00000044453/ENSMUSG00000035283/ENSMUSG00000028919/ENSMUSG00000025422/ENSMUSG00000036106/ENSMUSG00000078954/ENSMUSG00000041351/ENSMUSG00000021662/ENSMUSG00000042216/ENSMUSG00000049807/ENSMUSG00000052142/ENSMUSG00000033389/ENSMUSG00000019852/ENSMUSG00000021892/ENSMUSG00000032583/ENSMUSG00000009621/ENSMUSG00000023353/ENSMUSG00000056917/ENSMUSG00000040495/ENSMUSG00000035697/…	160	activated	0.381862	0.381862
activated.GO:0060589	MF	GO:0060589	nucleoside-triphosphatase regulator activity	419	0.415048	1.56618	5.62487e-05	0.00483387	0.00454229	5634	tags=38%, list=24%, signal=30%	ENSMUSG00000038167/ENSMUSG00000044453/ENSMUSG00000035283/ENSMUSG00000028919/ENSMUSG00000025422/ENSMUSG00000036106/ENSMUSG00000078954/ENSMUSG00000041351/ENSMUSG00000021662/ENSMUSG00000042216/ENSMUSG00000049807/ENSMUSG00000052142/ENSMUSG00000033389/ENSMUSG00000019852/ENSMUSG00000021892/ENSMUSG00000032583/ENSMUSG00000009621/ENSMUSG00000023353/ENSMUSG00000056917/ENSMUSG00000040495/ENSMUSG00000035697/…	160	activated	0.381862	0.381862
activated.GO:0140677	MF	GO:0140677	molecular function activator activity	994	0.345544	1.3646	0.000223983	0.0151917	0.0142753	4593	tags=26%, list=20%, signal=22%	ENSMUSG00000039481/ENSMUSG00000025219/ENSMUSG00000038167/ENSMUSG00000037428/ENSMUSG00000033467/ENSMUSG00000022997/ENSMUSG00000044453/ENSMUSG00000021702/ENSMUSG00000024962/ENSMUSG00000035283/ENSMUSG00000027596/ENSMUSG00000055471/ENSMUSG00000050222/ENSMUSG00000079019/ENSMUSG00000028919/ENSMUSG00000025422/ENSMUSG00000036106/ENSMUSG00000002985/ENSMUSG00000078954/ENSMUSG00000041351/ENSMUSG00000027239/…	256	activated	0.257545	0.257545
activated.GO:0004972	MF	GO:0004972	NMDA glutamate receptor activity	8	0.915369	1.8341	0.000241943	0.016192	0.0152152	574	tags=50%, list=2%, signal=49%	ENSMUSG00000020734/ENSMUSG00000035745/ENSMUSG00000030209/ENSMUSG00000002771	4	activated	0.5	0.5
activated.GO:0005102	MF	GO:0005102	signaling receptor binding	1225	0.328109	1.30638	0.000410048	0.0247945	0.0232988	4040	tags=21%, list=17%, signal=18%	ENSMUSG00000020932/ENSMUSG00000039481/ENSMUSG00000027238/ENSMUSG00000025219/ENSMUSG00000021278/ENSMUSG00000047085/ENSMUSG00000038300/ENSMUSG00000044933/ENSMUSG00000037428/ENSMUSG00000033467/ENSMUSG00000049336/ENSMUSG00000022997/ENSMUSG00000044177/ENSMUSG00000021702/ENSMUSG00000091971/ENSMUSG00000024962/ENSMUSG00000030302/ENSMUSG00000035283/ENSMUSG00000027596/ENSMUSG00000054793/ENSMUSG00000046070/…	254	activated	0.207347	0.207347
activated.GO:0098772	MF	GO:0098772	molecular function regulator activity	1593	0.317757	1.27363	0.000562193	0.0311472	0.0292683	4424	tags=24%, list=19%, signal=21%	ENSMUSG00000039481/ENSMUSG00000025219/ENSMUSG00000079015/ENSMUSG00000039278/ENSMUSG00000038167/ENSMUSG00000037428/ENSMUSG00000001494/ENSMUSG00000067199/ENSMUSG00000033467/ENSMUSG00000022997/ENSMUSG00000025650/ENSMUSG00000037664/ENSMUSG00000044177/ENSMUSG00000029725/ENSMUSG00000044453/ENSMUSG00000037166/ENSMUSG00000021702/ENSMUSG00000091971/ENSMUSG00000024962/ENSMUSG00000035283/ENSMUSG00000027596/…	377	activated	0.23666	0.23666
activated.GO:0099528	MF	GO:0099528	G protein-coupled neurotransmitter receptor activity	8	0.891194	1.78566	0.000890864	0.0447652	0.0420648	1371	tags=62%, list=6%, signal=59%	ENSMUSG00000032773/ENSMUSG00000035283/ENSMUSG00000039059/ENSMUSG00000040495/ENSMUSG00000019828	5	activated	0.625	0.625
activated.GO:0008195	MF	GO:0008195	phosphatidate phosphatase activity	14	0.813651	1.85385	0.000953672	0.0469847	0.0441505	2111	tags=36%, list=9%, signal=33%	ENSMUSG00000063446/ENSMUSG00000040105/ENSMUSG00000040563/ENSMUSG00000070366/ENSMUSG00000027412	5	activated	0.357143	0.357143
activated.GO:0003712	MF	GO:0003712	transcription coregulator activity	476	0.366418	1.392	0.00122917	0.0563371	0.0529387	3627	tags=26%, list=16%, signal=22%	ENSMUSG00000071076/ENSMUSG00000070705/ENSMUSG00000070803/ENSMUSG00000091971/ENSMUSG00000030811/ENSMUSG00000020519/ENSMUSG00000049577/ENSMUSG00000040390/ENSMUSG00000031609/ENSMUSG00000024914/ENSMUSG00000007721/ENSMUSG00000002833/ENSMUSG00000035456/ENSMUSG00000039410/ENSMUSG00000046711/ENSMUSG00000029599/ENSMUSG00000001552/ENSMUSG00000025034/ENSMUSG00000045763/ENSMUSG00000061650/ENSMUSG00000044030/…	123	activated	0.258403	0.258403
activated.GO:0005184	MF	GO:0005184	neuropeptide hormone activity	10	0.849801	1.83172	0.00147171	0.0645205	0.0606285	257	tags=20%, list=1%, signal=20%	ENSMUSG00000037428/ENSMUSG00000027596	2	activated	0.2	0.2
activated.GO:0042577	MF	GO:0042577	lipid phosphatase activity	13	0.820258	1.84738	0.00150652	0.0651031	0.061176	1499	tags=31%, list=6%, signal=29%	ENSMUSG00000063446/ENSMUSG00000040105/ENSMUSG00000040563/ENSMUSG00000051373	4	activated	0.307692	0.307692
activated.GO:0015318	MF	GO:0015318	inorganic molecular entity transmembrane transporter activity	553	0.360249	1.37693	0.00152313	0.0654468	0.0614989	3307	tags=17%, list=14%, signal=15%	ENSMUSG00000050138/ENSMUSG00000032338/ENSMUSG00000020734/ENSMUSG00000001027/ENSMUSG00000038201/ENSMUSG00000040441/ENSMUSG00000020331/ENSMUSG00000034863/ENSMUSG00000034452/ENSMUSG00000100241/ENSMUSG00000035745/ENSMUSG00000030302/ENSMUSG00000053395/ENSMUSG00000028631/ENSMUSG00000020704/ENSMUSG00000020882/ENSMUSG00000034115/ENSMUSG00000035355/ENSMUSG00000030209/ENSMUSG00000002771/ENSMUSG00000059852/…	94	activated	0.169982	0.169982
activated.GO:0099589	MF	GO:0099589	serotonin receptor activity	12	0.823018	1.7897	0.00168259	0.0697052	0.0655005	1184	tags=33%, list=5%, signal=32%	ENSMUSG00000032773/ENSMUSG00000039059/ENSMUSG00000025496/ENSMUSG00000040495	4	activated	0.333333	0.333333
activated.GO:0042165	MF	GO:0042165	neurotransmitter binding	19	0.743477	1.80261	0.00180686	0.0735495	0.0691128	658	tags=21%, list=3%, signal=20%	ENSMUSG00000035745/ENSMUSG00000030209/ENSMUSG00000002771/ENSMUSG00000027950	4	activated	0.210526	0.210526
activated.GO:0000146	MF	GO:0000146	microfilament motor activity	33	0.667492	1.79902	0.00184577	0.0744461	0.0699554	4497	tags=52%, list=19%, signal=42%	ENSMUSG00000074652/ENSMUSG00000030739/ENSMUSG00000040752/ENSMUSG00000017774/ENSMUSG00000026414/ENSMUSG00000020900/ENSMUSG00000030761/ENSMUSG00000022443/ENSMUSG00000018830/ENSMUSG00000022272/ENSMUSG00000020527/ENSMUSG00000066952/ENSMUSG00000033590/ENSMUSG00000024388/ENSMUSG00000004677/ENSMUSG00000042678/ENSMUSG00000060180	17	activated	0.515152	0.515152
activated.GO:0005201	MF	GO:0005201	extracellular matrix structural constituent	135	0.457585	1.56101	0.00286644	0.0998961	0.0938702	4238	tags=35%, list=18%, signal=29%	ENSMUSG00000025650/ENSMUSG00000021702/ENSMUSG00000079022/ENSMUSG00000040690/ENSMUSG00000026837/ENSMUSG00000026147/ENSMUSG00000029163/ENSMUSG00000022483/ENSMUSG00000027570/ENSMUSG00000026479/ENSMUSG00000031503/ENSMUSG00000045672/ENSMUSG00000024330/ENSMUSG00000021806/ENSMUSG00000026639/ENSMUSG00000057606/ENSMUSG00000029675/ENSMUSG00000055632/ENSMUSG00000025515/ENSMUSG00000036256/ENSMUSG00000068479/…	47	activated	0.348148	0.348148
activated.GO:0043565	MF	GO:0043565	sequence-specific DNA binding	1303	0.396513	1.58025	1.23492e-10	1.03498e-07	9.72544e-08	3445	tags=25%, list=15%, signal=22%	ENSMUSG00000044518/ENSMUSG00000054716/ENSMUSG00000047143/ENSMUSG00000029595/ENSMUSG00000094504/ENSMUSG00000021095/ENSMUSG00000056829/ENSMUSG00000031737/ENSMUSG00000021381/ENSMUSG00000071076/ENSMUSG00000039095/ENSMUSG00000001566/ENSMUSG00000067438/ENSMUSG00000048385/ENSMUSG00000067724/ENSMUSG00000041309/ENSMUSG00000022245/ENSMUSG00000071341/ENSMUSG00000052135/ENSMUSG00000051367/ENSMUSG00000039377/…	323	activated	0.247889	0.247889
activated.GO:0140110	MF	GO:0140110	transcription regulator activity	1408	0.416941	1.6669	1.56426e-15	2.36594e-11	2.22322e-11	3445	tags=25%, list=15%, signal=23%	ENSMUSG00000044518/ENSMUSG00000054716/ENSMUSG00000047143/ENSMUSG00000029595/ENSMUSG00000094504/ENSMUSG00000021095/ENSMUSG00000056829/ENSMUSG00000031737/ENSMUSG00000021381/ENSMUSG00000071076/ENSMUSG00000039095/ENSMUSG00000001566/ENSMUSG00000067438/ENSMUSG00000048385/ENSMUSG00000070705/ENSMUSG00000067724/ENSMUSG00000041309/ENSMUSG00000022245/ENSMUSG00000071341/ENSMUSG00000052135/ENSMUSG00000051367/…	355	activated	0.252131	0.252131
activated.GO:0007267	BP	GO:0007267	cell-cell signaling	1438	0.402422	1.60973	6.67098e-13	2.40069e-09	2.25587e-09	4534	tags=30%, list=19%, signal=25%	ENSMUSG00000020932/ENSMUSG00000114942/ENSMUSG00000032338/ENSMUSG00000029595/ENSMUSG00000020734/ENSMUSG00000050541/ENSMUSG00000021095/ENSMUSG00000047604/ENSMUSG00000021381/ENSMUSG00000035513/ENSMUSG00000042388/ENSMUSG00000027335/ENSMUSG00000037428/ENSMUSG00000001494/ENSMUSG00000067199/ENSMUSG00000020331/ENSMUSG00000035342/ENSMUSG00000031654/ENSMUSG00000032773/ENSMUSG00000034452/ENSMUSG00000100241/…	425	activated	0.295549	0.295549
activated.GO:0030182	BP	GO:0030182	neuron differentiation	1401	0.402317	1.60718	7.93616e-13	2.40069e-09	2.25587e-09	4949	tags=31%, list=21%, signal=26%	ENSMUSG00000020932/ENSMUSG00000039481/ENSMUSG00000047143/ENSMUSG00000029595/ENSMUSG00000025219/ENSMUSG00000031737/ENSMUSG00000050896/ENSMUSG00000035513/ENSMUSG00000039095/ENSMUSG00000001566/ENSMUSG00000020701/ENSMUSG00000067724/ENSMUSG00000041309/ENSMUSG00000052135/ENSMUSG00000051367/ENSMUSG00000055197/ENSMUSG00000031654/ENSMUSG00000049336/ENSMUSG00000020950/ENSMUSG00000022997/ENSMUSG00000037664/…	440	activated	0.314061	0.314061
activated.GO:0009790	BP	GO:0009790	embryo development	1185	0.407247	1.61862	1.13159e-11	2.44504e-08	2.29755e-08	3458	tags=24%, list=15%, signal=21%	ENSMUSG00000114942/ENSMUSG00000051062/ENSMUSG00000032338/ENSMUSG00000025219/ENSMUSG00000021095/ENSMUSG00000031737/ENSMUSG00000039095/ENSMUSG00000001566/ENSMUSG00000067199/ENSMUSG00000051367/ENSMUSG00000039377/ENSMUSG00000034957/ENSMUSG00000036139/ENSMUSG00000020950/ENSMUSG00000022997/ENSMUSG00000037664/ENSMUSG00000029725/ENSMUSG00000048763/ENSMUSG00000048001/ENSMUSG00000030302/ENSMUSG00000040857/…	283	activated	0.238819	0.238819
activated.GO:0001067	MF	GO:0001067	transcription regulatory region nucleic acid binding	1146	0.39218	1.55604	9.45242e-10	6.49854e-07	6.10654e-07	2918	tags=22%, list=12%, signal=20%	ENSMUSG00000044518/ENSMUSG00000054716/ENSMUSG00000047143/ENSMUSG00000029595/ENSMUSG00000094504/ENSMUSG00000021095/ENSMUSG00000056829/ENSMUSG00000031737/ENSMUSG00000021381/ENSMUSG00000071076/ENSMUSG00000039095/ENSMUSG00000067438/ENSMUSG00000048385/ENSMUSG00000067724/ENSMUSG00000041309/ENSMUSG00000022245/ENSMUSG00000071341/ENSMUSG00000052135/ENSMUSG00000051367/ENSMUSG00000055197/ENSMUSG00000034957/…	251	activated	0.219023	0.219023
suppressed.GO:0032453	MF	GO:0032453	histone H3K4 demethylase activity	8	-0.956462	-2.03242	4.63185e-06	0.000654736	0.000615241	2	tags=25%, list=0%, signal=25%	ENSMUSG00000038080/ENSMUSG00000056673	2	suppressed	0.25	0.25
suppressed.GO:0002457	BP	GO:0002457	T cell antigen processing and presentation	7	-0.963032	-1.97686	5.34993e-06	0.000728988	0.000685014	2	tags=29%, list=0%, signal=29%	ENSMUSG00000037405/ENSMUSG00000056673	2	suppressed	0.285714	0.285714
suppressed.GO:0030550	MF	GO:0030550	acetylcholine receptor inhibitor activity	9	-0.899715	-1.94293	0.000177445	0.0127197	0.0119524	828	tags=33%, list=4%, signal=32%	ENSMUSG00000079018/ENSMUSG00000022587/ENSMUSG00000075602	3	suppressed	0.333333	0.333333
suppressed.GO:0019882	BP	GO:0019882	antigen processing and presentation	99	-0.630339	-2.2671	0.000360417	0.022717	0.0213467	1089	tags=6%, list=5%, signal=6%	ENSMUSG00000038642/ENSMUSG00000024338/ENSMUSG00000060802/ENSMUSG00000036594/ENSMUSG00000025949/ENSMUSG00000056673	6	suppressed	0.0606061	0.0606061
suppressed.GO:0032612	BP	GO:0032612	interleukin-1 production	108	-0.473463	-1.71698	0.00053911	0.0303401	0.0285099	1917	tags=19%, list=8%, signal=17%	ENSMUSG00000024454/ENSMUSG00000024659/ENSMUSG00000043263/ENSMUSG00000070390/ENSMUSG00000022967/ENSMUSG00000031778/ENSMUSG00000044734/ENSMUSG00000020053/ENSMUSG00000030579/ENSMUSG00000028195/ENSMUSG00000002944/ENSMUSG00000028967/ENSMUSG00000001123/ENSMUSG00000112023/ENSMUSG00000039997/ENSMUSG00000025888/ENSMUSG00000090272/ENSMUSG00000027995/ENSMUSG00000047638/ENSMUSG00000038418	20	suppressed	0.185185	0.185185
suppressed.GO:0050681	MF	GO:0050681	nuclear androgen receptor binding	33	-0.769681	-2.27797	0.000609321	0.0333125	0.031303	426	tags=6%, list=2%, signal=6%	ENSMUSG00000029563/ENSMUSG00000056673	2	suppressed	0.0606061	0.0606061
suppressed.GO:0060765	BP	GO:0060765	regulation of androgen receptor signaling pathway	25	-0.773561	-2.13416	0.00101427	0.0487307	0.0457912	1023	tags=16%, list=4%, signal=15%	ENSMUSG00000022150/ENSMUSG00000020053/ENSMUSG00000031548/ENSMUSG00000056673	4	suppressed	0.16	0.16
suppressed.GO:0032106	BP	GO:0032106	positive regulation of response to extracellular stimulus	4	-0.962727	-1.73589	0.00104055	0.0491823	0.0462155	48	tags=50%, list=0%, signal=50%	ENSMUSG00000029819/ENSMUSG00000047638	2	suppressed	0.5	0.5
suppressed.GO:0032109	BP	GO:0032109	positive regulation of response to nutrient levels	4	-0.962727	-1.73589	0.00104055	0.0491823	0.0462155	48	tags=50%, list=0%, signal=50%	ENSMUSG00000029819/ENSMUSG00000047638	2	suppressed	0.5	0.5
suppressed.GO:0060931	BP	GO:0060931	sinoatrial node cell development	5	-0.935895	-1.73579	0.00103698	0.0491823	0.0462155	115	tags=40%, list=0%, signal=40%	ENSMUSG00000022803/ENSMUSG00000018604	2	suppressed	0.4	0.4
suppressed.GO:0051321	BP	GO:0051321	meiotic cell cycle	310	-0.416713	-1.69485	0.00115804	0.0537282	0.0504872	5088	tags=40%, list=22%, signal=32%	ENSMUSG00000046101/ENSMUSG00000027496/ENSMUSG00000041133/ENSMUSG00000028212/ENSMUSG00000026650/ENSMUSG00000020332/ENSMUSG00000078773/ENSMUSG00000005534/ENSMUSG00000086598/ENSMUSG00000093923/ENSMUSG00000002076/ENSMUSG00000026611/ENSMUSG00000055884/ENSMUSG00000024056/ENSMUSG00000032477/ENSMUSG00000054003/ENSMUSG00000048602/ENSMUSG00000029279/ENSMUSG00000034023/ENSMUSG00000058147/ENSMUSG00000096769/…	125	suppressed	0.403226	0.403226
suppressed.GO:0032651	BP	GO:0032651	regulation of interleukin-1 beta production	85	-0.493405	-1.73326	0.00122331	0.0562386	0.0528462	1356	tags=18%, list=6%, signal=17%	ENSMUSG00000043263/ENSMUSG00000070390/ENSMUSG00000022967/ENSMUSG00000044734/ENSMUSG00000020053/ENSMUSG00000030579/ENSMUSG00000028195/ENSMUSG00000002944/ENSMUSG00000028967/ENSMUSG00000112023/ENSMUSG00000039997/ENSMUSG00000025888/ENSMUSG00000090272/ENSMUSG00000027995/ENSMUSG00000038418	15	suppressed	0.176471	0.176471
suppressed.GO:0032451	MF	GO:0032451	demethylase activity	38	-0.722155	-2.19556	0.00143696	0.0636931	0.059851	170	tags=5%, list=1%, signal=5%	ENSMUSG00000068457/ENSMUSG00000056673	2	suppressed	0.0526316	0.0526316
suppressed.GO:0030451	BP	GO:0030451	regulation of complement activation, alternative pathway	6	-0.916658	-1.78664	0.00148482	0.0649074	0.060992	511	tags=33%, list=2%, signal=33%	ENSMUSG00000026365/ENSMUSG00000044206	2	suppressed	0.333333	0.333333
suppressed.GO:0070192	BP	GO:0070192	chromosome organization involved in meiotic cell cycle	80	-0.485701	-1.71267	0.00150581	0.0651031	0.061176	5434	tags=48%, list=23%, signal=37%	ENSMUSG00000052616/ENSMUSG00000028312/ENSMUSG00000007646/ENSMUSG00000027323/ENSMUSG00000046101/ENSMUSG00000028212/ENSMUSG00000020332/ENSMUSG00000048602/ENSMUSG00000034023/ENSMUSG00000025586/ENSMUSG00000047220/ENSMUSG00000051455/ENSMUSG00000021569/ENSMUSG00000039329/ENSMUSG00000031928/ENSMUSG00000026039/ENSMUSG00000071470/ENSMUSG00000052525/ENSMUSG00000027855/ENSMUSG00000028271/ENSMUSG00000033752/…	38	suppressed	0.475	0.475
suppressed.GO:1990430	MF	GO:1990430	extracellular matrix protein binding	5	-0.929399	-1.72374	0.00159907	0.0670088	0.0629667	916	tags=40%, list=4%, signal=38%	ENSMUSG00000027087/ENSMUSG00000025321	2	suppressed	0.4	0.4
suppressed.GO:0016706	MF	GO:0016706	2-oxoglutarate-dependent dioxygenase activity	58	-0.663664	-2.19728	0.0019627	0.0775086	0.0728331	318	tags=5%, list=1%, signal=5%	ENSMUSG00000079484/ENSMUSG00000068457/ENSMUSG00000056673	3	suppressed	0.0517241	0.0517241
suppressed.GO:0001846	MF	GO:0001846	opsonin binding	17	-0.738001	-1.90825	0.00204322	0.0800613	0.0752318	916	tags=24%, list=4%, signal=23%	ENSMUSG00000027087/ENSMUSG00000016481/ENSMUSG00000026365/ENSMUSG00000044206	4	suppressed	0.235294	0.235294
suppressed.GO:0045916	BP	GO:0045916	negative regulation of complement activation	15	-0.750123	-1.84905	0.00222765	0.084233	0.0791519	2589	tags=33%, list=11%, signal=30%	ENSMUSG00000042554/ENSMUSG00000016493/ENSMUSG00000026616/ENSMUSG00000016481/ENSMUSG00000044206	5	suppressed	0.333333	0.333333
suppressed.GO:0071634	BP	GO:0071634	regulation of transforming growth factor beta production	35	-0.626561	-1.87499	0.00228626	0.0856435	0.0804774	4360	tags=46%, list=19%, signal=37%	ENSMUSG00000036446/ENSMUSG00000021109/ENSMUSG00000027104/ENSMUSG00000021796/ENSMUSG00000061665/ENSMUSG00000024515/ENSMUSG00000025958/ENSMUSG00000016493/ENSMUSG00000031778/ENSMUSG00000027087/ENSMUSG00000022661/ENSMUSG00000030579/ENSMUSG00000031007/ENSMUSG00000016494/ENSMUSG00000009376/ENSMUSG00000025321	16	suppressed	0.457143	0.457143
suppressed.GO:0016491	MF	GO:0016491	oxidoreductase activity	650	-0.341171	-1.45223	0.00235873	0.0874274	0.0821536	5174	tags=28%, list=22%, signal=22%	ENSMUSG00000002010/ENSMUSG00000062867/ENSMUSG00000050737/ENSMUSG00000073609/ENSMUSG00000061126/ENSMUSG00000034205/ENSMUSG00000061758/ENSMUSG00000030088/ENSMUSG00000039745/ENSMUSG00000031584/ENSMUSG00000035936/ENSMUSG00000031068/ENSMUSG00000034832/ENSMUSG00000068874/ENSMUSG00000028978/ENSMUSG00000021906/ENSMUSG00000007682/ENSMUSG00000064363/ENSMUSG00000096145/ENSMUSG00000028378/ENSMUSG00000051236/…	180	suppressed	0.276923	0.276923
suppressed.GO:0001812	BP	GO:0001812	positive regulation of type I hypersensitivity	3	-0.969368	-1.62037	0.00242555	0.0884218	0.083088	191	tags=67%, list=1%, signal=66%	ENSMUSG00000059498/ENSMUSG00000031264	2	suppressed	0.666667	0.666667
suppressed.GO:0061827	CC	GO:0061827	sperm head	32	-0.618129	-1.82335	0.00282965	0.0993003	0.0933104	3778	tags=38%, list=16%, signal=31%	ENSMUSG00000006304/ENSMUSG00000031553/ENSMUSG00000046258/ENSMUSG00000079058/ENSMUSG00000046723/ENSMUSG00000026341/ENSMUSG00000063900/ENSMUSG00000043468/ENSMUSG00000046282/ENSMUSG00000032097/ENSMUSG00000050190/ENSMUSG00000048516	12	suppressed	0.375	0.375

## Sheet: Prssly_KO
X	ONTOLOGY	ID	Description	setSize	enrichmentScore	NES	pvalue	p.adjust	qvalue	rank	leading_edge	core_enrichment	Count	.sign	GeneRatio	x
suppressed	CC	GO:0005739	mitochondrion	1842	-0.447142	-1.57267	1.80457e-07	0.00274944	0.00274944	3540	tags=29%, list=14%, signal=27%	ENSMUSG00000004096/ENSMUSG00000027086/ENSMUSG00000028964/ENSMUSG00000003809/ENSMUSG00000038717/ENSMUSG00000029802/ENSMUSG00000031574/ENSMUSG00000006717/ENSMUSG00000021078/ENSMUSG00000058997/ENSMUSG00000053768/ENSMUSG00000028889/ENSMUSG00000039016/ENSMUSG00000018770/ENSMUSG00000055782/ENSMUSG00000026192/ENSMUSG00000026784/ENSMUSG00000023010/ENSMUSG00000031384/ENSMUSG00000032330/ENSMUSG00000026797/…	530	suppressed	0.287731	0.287731

## Sheet: tAZFa_KO
X	ONTOLOGY	ID	Description	setSize	enrichmentScore	NES	pvalue	p.adjust	qvalue	rank	leading_edge	core_enrichment	Count	.sign	GeneRatio	x
activated.GO:0022857	MF	GO:0022857	transmembrane transporter activity	876	0.379171	1.52288	4.72111e-07	0.000307734	0.000300379	4019	tags=26%, list=18%, signal=22%	ENSMUSG00000001027/ENSMUSG00000058248/ENSMUSG00000047501/ENSMUSG00000017204/ENSMUSG00000020838/ENSMUSG00000022575/ENSMUSG00000022041/ENSMUSG00000044749/ENSMUSG00000074272/ENSMUSG00000075224/ENSMUSG00000034533/ENSMUSG00000030762/ENSMUSG00000070304/ENSMUSG00000006576/ENSMUSG00000092083/ENSMUSG00000028435/ENSMUSG00000060681/ENSMUSG00000042644/ENSMUSG00000023243/ENSMUSG00000050640/ENSMUSG00000022756/…	226	activated	0.257991	0.257991
activated.GO:0048406	MF	GO:0048406	nerve growth factor binding	9	0.94327	1.89369	9.01708e-06	0.003976	0.00388097	284	tags=33%, list=1%, signal=33%	ENSMUSG00000030111/ENSMUSG00000030359/ENSMUSG00000032491	3	activated	0.333333	0.333333
activated.GO:0022836	MF	GO:0022836	gated channel activity	240	0.473878	1.70036	1.93227e-05	0.00742783	0.0072503	4201	tags=30%, list=19%, signal=24%	ENSMUSG00000001027/ENSMUSG00000058248/ENSMUSG00000022041/ENSMUSG00000075224/ENSMUSG00000034533/ENSMUSG00000070304/ENSMUSG00000092083/ENSMUSG00000042644/ENSMUSG00000023243/ENSMUSG00000050640/ENSMUSG00000009545/ENSMUSG00000056494/ENSMUSG00000029503/ENSMUSG00000034145/ENSMUSG00000036636/ENSMUSG00000034156/ENSMUSG00000062683/ENSMUSG00000027071/ENSMUSG00000021730/ENSMUSG00000051331/ENSMUSG00000029016/…	71	activated	0.295833	0.295833
activated.GO:0016773	MF	GO:0016773	phosphotransferase activity, alcohol group as acceptor	648	0.370218	1.45612	3.59585e-05	0.012252	0.0119592	4041	tags=27%, list=18%, signal=22%	ENSMUSG00000078816/ENSMUSG00000042724/ENSMUSG00000015981/ENSMUSG00000059883/ENSMUSG00000039936/ENSMUSG00000029674/ENSMUSG00000032584/ENSMUSG00000020715/ENSMUSG00000001127/ENSMUSG00000002012/ENSMUSG00000055523/ENSMUSG00000031478/ENSMUSG00000037847/ENSMUSG00000062312/ENSMUSG00000004085/ENSMUSG00000000409/ENSMUSG00000118668/ENSMUSG00000024948/ENSMUSG00000053158/ENSMUSG00000028573/ENSMUSG00000035064/…	172	activated	0.265432	0.265432
activated.GO:0005509	MF	GO:0005509	calcium ion binding	511	0.398185	1.5332	4.04358e-05	0.0133863	0.0130664	3651	tags=23%, list=17%, signal=20%	ENSMUSG00000027188/ENSMUSG00000040420/ENSMUSG00000029811/ENSMUSG00000062372/ENSMUSG00000021322/ENSMUSG00000028927/ENSMUSG00000031841/ENSMUSG00000042644/ENSMUSG00000035064/ENSMUSG00000063681/ENSMUSG00000046743/ENSMUSG00000047793/ENSMUSG00000028456/ENSMUSG00000021806/ENSMUSG00000046329/ENSMUSG00000024386/ENSMUSG00000028369/ENSMUSG00000037493/ENSMUSG00000017639/ENSMUSG00000028785/ENSMUSG00000039676/…	120	activated	0.234834	0.234834
activated.GO:0004888	MF	GO:0004888	transmembrane signaling receptor activity	559	0.381953	1.49024	4.94798e-05	0.0148089	0.014455	4176	tags=23%, list=19%, signal=19%	ENSMUSG00000078735/ENSMUSG00000035429/ENSMUSG00000028602/ENSMUSG00000045322/ENSMUSG00000052336/ENSMUSG00000026343/ENSMUSG00000079164/ENSMUSG00000107573/ENSMUSG00000022041/ENSMUSG00000037944/ENSMUSG00000056380/ENSMUSG00000049115/ENSMUSG00000044017/ENSMUSG00000032584/ENSMUSG00000044317/ENSMUSG00000032491/ENSMUSG00000062312/ENSMUSG00000063626/ENSMUSG00000029503/ENSMUSG00000034145/ENSMUSG00000040495/…	126	activated	0.225403	0.225403
activated.GO:0050839	MF	GO:0050839	cell adhesion molecule binding	268	0.452299	1.63214	6.92454e-05	0.0175954	0.0171748	3780	tags=26%, list=17%, signal=22%	ENSMUSG00000054065/ENSMUSG00000040420/ENSMUSG00000035429/ENSMUSG00000020154/ENSMUSG00000027612/ENSMUSG00000031841/ENSMUSG00000046167/ENSMUSG00000030605/ENSMUSG00000037995/ENSMUSG00000027962/ENSMUSG00000037493/ENSMUSG00000069601/ENSMUSG00000020067/ENSMUSG00000025473/ENSMUSG00000012819/ENSMUSG00000026193/ENSMUSG00000033295/ENSMUSG00000051980/ENSMUSG00000032340/ENSMUSG00000025348/ENSMUSG00000021814/…	69	activated	0.257463	0.257463
activated.GO:0005085	MF	GO:0005085	guanyl-nucleotide exchange factor activity	200	0.482787	1.70221	7.37343e-05	0.0178294	0.0174033	2862	tags=28%, list=13%, signal=24%	ENSMUSG00000029032/ENSMUSG00000020374/ENSMUSG00000045094/ENSMUSG00000022469/ENSMUSG00000037552/ENSMUSG00000052921/ENSMUSG00000024998/ENSMUSG00000037172/ENSMUSG00000040495/ENSMUSG00000019852/ENSMUSG00000024883/ENSMUSG00000041112/ENSMUSG00000025188/ENSMUSG00000035901/ENSMUSG00000007379/ENSMUSG00000028896/ENSMUSG00000037415/ENSMUSG00000021895/ENSMUSG00000030465/ENSMUSG00000019467/ENSMUSG00000015377/…	55	activated	0.275	0.275
activated.GO:1901702	MF	GO:1901702	salt transmembrane transporter activity	447	0.397462	1.51461	8.21859e-05	0.0189559	0.0185028	3986	tags=25%, list=18%, signal=21%	ENSMUSG00000001027/ENSMUSG00000058248/ENSMUSG00000047501/ENSMUSG00000020838/ENSMUSG00000075224/ENSMUSG00000034533/ENSMUSG00000030762/ENSMUSG00000070304/ENSMUSG00000006576/ENSMUSG00000092083/ENSMUSG00000028435/ENSMUSG00000060681/ENSMUSG00000042644/ENSMUSG00000023243/ENSMUSG00000009545/ENSMUSG00000020142/ENSMUSG00000032806/ENSMUSG00000036636/ENSMUSG00000027397/ENSMUSG00000020788/ENSMUSG00000057193/…	111	activated	0.248322	0.248322
activated.GO:0008289	MF	GO:0008289	lipid binding	714	0.360043	1.42231	8.17984e-05	0.0189559	0.0185028	3069	tags=20%, list=14%, signal=18%	ENSMUSG00000058248/ENSMUSG00000018924/ENSMUSG00000017204/ENSMUSG00000022575/ENSMUSG00000074272/ENSMUSG00000039735/ENSMUSG00000028385/ENSMUSG00000041550/ENSMUSG00000021255/ENSMUSG00000056938/ENSMUSG00000042644/ENSMUSG00000034959/ENSMUSG00000005202/ENSMUSG00000027871/ENSMUSG00000030605/ENSMUSG00000034796/ENSMUSG00000053158/ENSMUSG00000009545/ENSMUSG00000004035/ENSMUSG00000029503/ENSMUSG00000018574/…	144	activated	0.201681	0.201681
activated.GO:0016829	MF	GO:0016829	lyase activity	174	0.500707	1.72984	8.70536e-05	0.0194792	0.0190136	3438	tags=31%, list=16%, signal=26%	ENSMUSG00000055523/ENSMUSG00000027890/ENSMUSG00000090236/ENSMUSG00000026526/ENSMUSG00000030744/ENSMUSG00000020892/ENSMUSG00000022853/ENSMUSG00000023044/ENSMUSG00000053460/ENSMUSG00000022814/ENSMUSG00000025465/ENSMUSG00000034371/ENSMUSG00000023452/ENSMUSG00000001323/ENSMUSG00000023456/ENSMUSG00000026688/ENSMUSG00000041625/ENSMUSG00000020359/ENSMUSG00000032763/ENSMUSG00000056880/ENSMUSG00000022680/…	54	activated	0.310345	0.310345
activated.GO:0005201	MF	GO:0005201	extracellular matrix structural constituent	131	0.520976	1.74129	0.000147347	0.0279624	0.027294	4171	tags=28%, list=19%, signal=23%	ENSMUSG00000057606/ENSMUSG00000028197/ENSMUSG00000031273/ENSMUSG00000030605/ENSMUSG00000026141/ENSMUSG00000021806/ENSMUSG00000020674/ENSMUSG00000026479/ENSMUSG00000026193/ENSMUSG00000032796/ENSMUSG00000041936/ENSMUSG00000022483/ENSMUSG00000024909/ENSMUSG00000018593/ENSMUSG00000041445/ENSMUSG00000026837/ENSMUSG00000019899/ENSMUSG00000058897/ENSMUSG00000024421/ENSMUSG00000031274/ENSMUSG00000032332/…	37	activated	0.282443	0.282443
activated.GO:0030246	MF	GO:0030246	carbohydrate binding	203	0.471703	1.66729	0.000230904	0.0369906	0.0361065	4339	tags=30%, list=20%, signal=24%	ENSMUSG00000040165/ENSMUSG00000034040/ENSMUSG00000039556/ENSMUSG00000055401/ENSMUSG00000074491/ENSMUSG00000055493/ENSMUSG00000019055/ENSMUSG00000024064/ENSMUSG00000021130/ENSMUSG00000032855/ENSMUSG00000053964/ENSMUSG00000031432/ENSMUSG00000028961/ENSMUSG00000089992/ENSMUSG00000028028/ENSMUSG00000025512/ENSMUSG00000004846/ENSMUSG00000041798/ENSMUSG00000004609/ENSMUSG00000020277/ENSMUSG00000051906/…	60	activated	0.295567	0.295567
activated.GO:0015103	MF	GO:0015103	inorganic anion transmembrane transporter activity	98	0.539931	1.72412	0.000339097	0.050334	0.049131	3328	tags=26%, list=15%, signal=22%	ENSMUSG00000047501/ENSMUSG00000020838/ENSMUSG00000006576/ENSMUSG00000020142/ENSMUSG00000036636/ENSMUSG00000032122/ENSMUSG00000029016/ENSMUSG00000030428/ENSMUSG00000033676/ENSMUSG00000017756/ENSMUSG00000042268/ENSMUSG00000031075/ENSMUSG00000029862/ENSMUSG00000028962/ENSMUSG00000022265/ENSMUSG00000037344/ENSMUSG00000037418/ENSMUSG00000026469/ENSMUSG00000007041/ENSMUSG00000020169/ENSMUSG00000022843/…	25	activated	0.255102	0.255102
activated.GO:0044325	MF	GO:0044325	transmembrane transporter binding	138	0.491342	1.64144	0.000860332	0.0927921	0.0905743	2522	tags=25%, list=12%, signal=23%	ENSMUSG00000058248/ENSMUSG00000075224/ENSMUSG00000034533/ENSMUSG00000022469/ENSMUSG00000092083/ENSMUSG00000007207/ENSMUSG00000009545/ENSMUSG00000020788/ENSMUSG00000032855/ENSMUSG00000031328/ENSMUSG00000032827/ENSMUSG00000051331/ENSMUSG00000069601/ENSMUSG00000025221/ENSMUSG00000079056/ENSMUSG00000051980/ENSMUSG00000041936/ENSMUSG00000061603/ENSMUSG00000031871/ENSMUSG00000006457/ENSMUSG00000036504/…	35	activated	0.253623	0.253623
activated.GO:0043436	BP	GO:0043436	oxoacid metabolic process	808	0.385604	1.54028	4.25113e-07	0.000291739	0.000284766	3528	tags=26%, list=16%, signal=23%	ENSMUSG00000018924/ENSMUSG00000021322/ENSMUSG00000039783/ENSMUSG00000074272/ENSMUSG00000024664/ENSMUSG00000031958/ENSMUSG00000027332/ENSMUSG00000021255/ENSMUSG00000027890/ENSMUSG00000056938/ENSMUSG00000027597/ENSMUSG00000017453/ENSMUSG00000036775/ENSMUSG00000004035/ENSMUSG00000018574/ENSMUSG00000026526/ENSMUSG00000023963/ENSMUSG00000020892/ENSMUSG00000022853/ENSMUSG00000005373/ENSMUSG00000056228/…	214	activated	0.264851	0.264851
activated.GO:0006082	BP	GO:0006082	organic acid metabolic process	813	0.384445	1.53587	4.28112e-07	0.000291739	0.000284766	3528	tags=26%, list=16%, signal=23%	ENSMUSG00000018924/ENSMUSG00000021322/ENSMUSG00000039783/ENSMUSG00000074272/ENSMUSG00000024664/ENSMUSG00000031958/ENSMUSG00000027332/ENSMUSG00000021255/ENSMUSG00000027890/ENSMUSG00000056938/ENSMUSG00000027597/ENSMUSG00000017453/ENSMUSG00000036775/ENSMUSG00000004035/ENSMUSG00000018574/ENSMUSG00000026526/ENSMUSG00000023963/ENSMUSG00000020892/ENSMUSG00000022853/ENSMUSG00000005373/ENSMUSG00000056228/…	214	activated	0.263223	0.263223
activated.GO:0044282	BP	GO:0044282	small molecule catabolic process	307	0.484659	1.76286	6.09123e-07	0.000365279	0.000356548	5080	tags=43%, list=23%, signal=33%	ENSMUSG00000039783/ENSMUSG00000031958/ENSMUSG00000027332/ENSMUSG00000027597/ENSMUSG00000017453/ENSMUSG00000036775/ENSMUSG00000018574/ENSMUSG00000023963/ENSMUSG00000022853/ENSMUSG00000026839/ENSMUSG00000042289/ENSMUSG00000005069/ENSMUSG00000031969/ENSMUSG00000042647/ENSMUSG00000029545/ENSMUSG00000007039/ENSMUSG00000023805/ENSMUSG00000023044/ENSMUSG00000050002/ENSMUSG00000028961/ENSMUSG00000026179/…	131	activated	0.42671	0.42671
activated.GO:0055085	BP	GO:0055085	transmembrane transport	1198	0.338257	1.38537	5.50312e-06	0.00275009	0.00268437	4614	tags=28%, list=21%, signal=23%	ENSMUSG00000001027/ENSMUSG00000058248/ENSMUSG00000046168/ENSMUSG00000020838/ENSMUSG00000045322/ENSMUSG00000026343/ENSMUSG00000022041/ENSMUSG00000044749/ENSMUSG00000075224/ENSMUSG00000049115/ENSMUSG00000034533/ENSMUSG00000030762/ENSMUSG00000070304/ENSMUSG00000006576/ENSMUSG00000022469/ENSMUSG00000092083/ENSMUSG00000028435/ENSMUSG00000055493/ENSMUSG00000060681/ENSMUSG00000042644/ENSMUSG00000023243/…	335	activated	0.279633	0.279633
activated.GO:0005975	BP	GO:0005975	carbohydrate metabolic process	509	0.41058	1.57589	6.28525e-06	0.00303963	0.00296698	3621	tags=29%, list=17%, signal=25%	ENSMUSG00000039037/ENSMUSG00000021322/ENSMUSG00000031910/ENSMUSG00000039556/ENSMUSG00000021255/ENSMUSG00000055493/ENSMUSG00000034959/ENSMUSG00000009545/ENSMUSG00000028573/ENSMUSG00000025789/ENSMUSG00000046152/ENSMUSG00000005373/ENSMUSG00000031399/ENSMUSG00000030283/ENSMUSG00000028189/ENSMUSG00000050002/ENSMUSG00000028961/ENSMUSG00000028630/ENSMUSG00000089992/ENSMUSG00000027977/ENSMUSG00000036820/…	148	activated	0.290766	0.290766
activated.GO:0044281	BP	GO:0044281	small molecule metabolic process	1523	0.321763	1.33744	1.04002e-05	0.00433112	0.0042276	3626	tags=25%, list=17%, signal=22%	ENSMUSG00000018924/ENSMUSG00000052151/ENSMUSG00000021322/ENSMUSG00000039783/ENSMUSG00000074272/ENSMUSG00000024664/ENSMUSG00000031958/ENSMUSG00000030762/ENSMUSG00000027332/ENSMUSG00000021255/ENSMUSG00000055523/ENSMUSG00000016427/ENSMUSG00000027890/ENSMUSG00000056938/ENSMUSG00000037847/ENSMUSG00000027597/ENSMUSG00000017453/ENSMUSG00000036775/ENSMUSG00000020736/ENSMUSG00000009545/ENSMUSG00000028573/…	374	activated	0.245568	0.245568
activated.GO:0016054	BP	GO:0016054	organic acid catabolic process	211	0.496696	1.75548	2.07498e-05	0.00758733	0.00740598	3438	tags=32%, list=16%, signal=27%	ENSMUSG00000039783/ENSMUSG00000031958/ENSMUSG00000027332/ENSMUSG00000027597/ENSMUSG00000017453/ENSMUSG00000036775/ENSMUSG00000018574/ENSMUSG00000023963/ENSMUSG00000022853/ENSMUSG00000005069/ENSMUSG00000031969/ENSMUSG00000042647/ENSMUSG00000029545/ENSMUSG00000007039/ENSMUSG00000023044/ENSMUSG00000050002/ENSMUSG00000028961/ENSMUSG00000033022/ENSMUSG00000036820/ENSMUSG00000025465/ENSMUSG00000030826/…	67	activated	0.317536	0.317536
activated.GO:0046395	BP	GO:0046395	carboxylic acid catabolic process	211	0.496696	1.75548	2.07498e-05	0.00758733	0.00740598	3438	tags=32%, list=16%, signal=27%	ENSMUSG00000039783/ENSMUSG00000031958/ENSMUSG00000027332/ENSMUSG00000027597/ENSMUSG00000017453/ENSMUSG00000036775/ENSMUSG00000018574/ENSMUSG00000023963/ENSMUSG00000022853/ENSMUSG00000005069/ENSMUSG00000031969/ENSMUSG00000042647/ENSMUSG00000029545/ENSMUSG00000007039/ENSMUSG00000023044/ENSMUSG00000050002/ENSMUSG00000028961/ENSMUSG00000033022/ENSMUSG00000036820/ENSMUSG00000025465/ENSMUSG00000030826/…	67	activated	0.317536	0.317536
activated.GO:0006811	BP	GO:0006811	monoatomic ion transport	1015	0.345079	1.4012	4.10733e-05	0.0133863	0.0130664	3289	tags=20%, list=15%, signal=18%	ENSMUSG00000001027/ENSMUSG00000058248/ENSMUSG00000047501/ENSMUSG00000015652/ENSMUSG00000046168/ENSMUSG00000020838/ENSMUSG00000045322/ENSMUSG00000026343/ENSMUSG00000022041/ENSMUSG00000075224/ENSMUSG00000049115/ENSMUSG00000034533/ENSMUSG00000070304/ENSMUSG00000006576/ENSMUSG00000022469/ENSMUSG00000092083/ENSMUSG00000055493/ENSMUSG00000060681/ENSMUSG00000042644/ENSMUSG00000023243/ENSMUSG00000000409/…	207	activated	0.203941	0.203941
activated.GO:0009308	BP	GO:0009308	amine metabolic process	97	0.582758	1.85419	5.67591e-05	0.0159606	0.0155791	3461	tags=30%, list=16%, signal=25%	ENSMUSG00000029811/ENSMUSG00000005892/ENSMUSG00000039783/ENSMUSG00000049115/ENSMUSG00000026526/ENSMUSG00000027962/ENSMUSG00000062906/ENSMUSG00000040997/ENSMUSG00000026179/ENSMUSG00000027333/ENSMUSG00000027950/ENSMUSG00000000958/ENSMUSG00000057880/ENSMUSG00000001642/ENSMUSG00000019326/ENSMUSG00000027931/ENSMUSG00000005871/ENSMUSG00000032937/ENSMUSG00000040147/ENSMUSG00000028964/ENSMUSG00000030720/…	29	activated	0.298969	0.298969
activated.GO:0050801	BP	GO:0050801	monoatomic ion homeostasis	540	0.375952	1.45505	9.33631e-05	0.0199957	0.0195178	3409	tags=23%, list=16%, signal=20%	ENSMUSG00000058248/ENSMUSG00000015652/ENSMUSG00000026343/ENSMUSG00000049115/ENSMUSG00000041594/ENSMUSG00000006576/ENSMUSG00000060681/ENSMUSG00000000409/ENSMUSG00000035491/ENSMUSG00000024998/ENSMUSG00000009545/ENSMUSG00000004035/ENSMUSG00000021194/ENSMUSG00000029503/ENSMUSG00000055567/ENSMUSG00000027338/ENSMUSG00000020788/ENSMUSG00000030724/ENSMUSG00000046329/ENSMUSG00000031328/ENSMUSG00000037493/…	122	activated	0.225926	0.225926
activated.GO:0016053	BP	GO:0016053	organic acid biosynthetic process	257	0.448361	1.62079	0.0001191	0.0244595	0.0238749	3424	tags=26%, list=16%, signal=22%	ENSMUSG00000018924/ENSMUSG00000039783/ENSMUSG00000074272/ENSMUSG00000024664/ENSMUSG00000027890/ENSMUSG00000036775/ENSMUSG00000004035/ENSMUSG00000018574/ENSMUSG00000023963/ENSMUSG00000020892/ENSMUSG00000005373/ENSMUSG00000023044/ENSMUSG00000032294/ENSMUSG00000030826/ENSMUSG00000068762/ENSMUSG00000040675/ENSMUSG00000001323/ENSMUSG00000057880/ENSMUSG00000026688/ENSMUSG00000030246/ENSMUSG00000031378/…	67	activated	0.2607	0.2607
activated.GO:0016042	BP	GO:0016042	lipid catabolic process	284	0.43317	1.56928	0.000141301	0.0275116	0.026854	2553	tags=22%, list=12%, signal=20%	ENSMUSG00000021322/ENSMUSG00000027332/ENSMUSG00000036775/ENSMUSG00000024998/ENSMUSG00000018574/ENSMUSG00000031845/ENSMUSG00000023963/ENSMUSG00000022853/ENSMUSG00000042289/ENSMUSG00000005069/ENSMUSG00000042647/ENSMUSG00000029545/ENSMUSG00000043286/ENSMUSG00000038173/ENSMUSG00000040997/ENSMUSG00000031613/ENSMUSG00000024781/ENSMUSG00000004565/ENSMUSG00000025465/ENSMUSG00000024960/ENSMUSG00000032314/…	62	activated	0.21831	0.21831
activated.GO:0098655	BP	GO:0098655	monoatomic cation transmembrane transport	631	0.358896	1.41136	0.000171668	0.0321706	0.0314017	3283	tags=21%, list=15%, signal=19%	ENSMUSG00000001027/ENSMUSG00000058248/ENSMUSG00000046168/ENSMUSG00000020838/ENSMUSG00000045322/ENSMUSG00000026343/ENSMUSG00000075224/ENSMUSG00000049115/ENSMUSG00000034533/ENSMUSG00000070304/ENSMUSG00000022469/ENSMUSG00000092083/ENSMUSG00000060681/ENSMUSG00000042644/ENSMUSG00000023243/ENSMUSG00000000409/ENSMUSG00000024998/ENSMUSG00000009545/ENSMUSG00000056494/ENSMUSG00000004035/ENSMUSG00000029503/…	134	activated	0.212361	0.212361
activated.GO:0043269	BP	GO:0043269	regulation of monoatomic ion transport	518	0.376126	1.4521	0.000210683	0.0347094	0.0338798	5015	tags=32%, list=23%, signal=25%	ENSMUSG00000001027/ENSMUSG00000058248/ENSMUSG00000046168/ENSMUSG00000020838/ENSMUSG00000045322/ENSMUSG00000026343/ENSMUSG00000075224/ENSMUSG00000049115/ENSMUSG00000034533/ENSMUSG00000070304/ENSMUSG00000022469/ENSMUSG00000092083/ENSMUSG00000009545/ENSMUSG00000004035/ENSMUSG00000030724/ENSMUSG00000031328/ENSMUSG00000028785/ENSMUSG00000089992/ENSMUSG00000028969/ENSMUSG00000021730/ENSMUSG00000051331/…	165	activated	0.318533	0.318533
suppressed.GO:0000977	MF	GO:0000977	RNA polymerase II transcription regulatory region sequence-specific DNA binding	1005	-0.543509	-1.94719	2.67063e-12	2.0019e-08	1.95406e-08	1900	tags=16%, list=9%, signal=15%	ENSMUSG00000049421/ENSMUSG00000022601/ENSMUSG00000015605/ENSMUSG00000038797/ENSMUSG00000022245/ENSMUSG00000048280/ENSMUSG00000022895/ENSMUSG00000027770/ENSMUSG00000069184/ENSMUSG00000031706/ENSMUSG00000005267/ENSMUSG00000060601/ENSMUSG00000057982/ENSMUSG00000063524/ENSMUSG00000043059/ENSMUSG00000038346/ENSMUSG00000041515/ENSMUSG00000019777/ENSMUSG00000030380/ENSMUSG00000027641/ENSMUSG00000053985/…	157	suppressed	0.156219	0.156219
suppressed.GO:0003690	MF	GO:0003690	double-stranded DNA binding	1255	-0.516872	-1.879	2.2367e-12	2.0019e-08	1.95406e-08	2942	tags=21%, list=13%, signal=20%	ENSMUSG00000021546/ENSMUSG00000025056/ENSMUSG00000024914/ENSMUSG00000078779/ENSMUSG00000044807/ENSMUSG00000022205/ENSMUSG00000031660/ENSMUSG00000021250/ENSMUSG00000020038/ENSMUSG00000068551/ENSMUSG00000014850/ENSMUSG00000043099/ENSMUSG00000036139/ENSMUSG00000117284/ENSMUSG00000045835/ENSMUSG00000037169/ENSMUSG00000058883/ENSMUSG00000051034/ENSMUSG00000039634/ENSMUSG00000041649/ENSMUSG00000020086/…	269	suppressed	0.214343	0.214343
suppressed.GO:0001067	MF	GO:0001067	transcription regulatory region nucleic acid binding	1107	-0.530927	-1.91426	1.14774e-11	2.50398e-08	2.44414e-08	1880	tags=16%, list=9%, signal=15%	ENSMUSG00000022601/ENSMUSG00000015605/ENSMUSG00000029836/ENSMUSG00000038797/ENSMUSG00000022245/ENSMUSG00000048280/ENSMUSG00000022895/ENSMUSG00000027770/ENSMUSG00000022553/ENSMUSG00000069184/ENSMUSG00000031706/ENSMUSG00000005267/ENSMUSG00000060601/ENSMUSG00000057982/ENSMUSG00000063524/ENSMUSG00000043059/ENSMUSG00000039117/ENSMUSG00000038346/ENSMUSG00000041515/ENSMUSG00000019777/ENSMUSG00000030380/…	172	suppressed	0.155375	0.155375
suppressed.GO:0140110	MF	GO:0140110	transcription regulator activity	1369	-0.478058	-1.74263	2.40044e-09	3.59874e-06	3.51273e-06	2933	tags=21%, list=13%, signal=19%	ENSMUSG00000025056/ENSMUSG00000024914/ENSMUSG00000042507/ENSMUSG00000022205/ENSMUSG00000031660/ENSMUSG00000021250/ENSMUSG00000068551/ENSMUSG00000043099/ENSMUSG00000036139/ENSMUSG00000045835/ENSMUSG00000037169/ENSMUSG00000008305/ENSMUSG00000013833/ENSMUSG00000025034/ENSMUSG00000038025/ENSMUSG00000040565/ENSMUSG00000051034/ENSMUSG00000079705/ENSMUSG00000018548/ENSMUSG00000041649/ENSMUSG00000024696/…	285	suppressed	0.208181	0.208181
suppressed.GO:0003682	MF	GO:0003682	chromatin binding	596	-0.497377	-1.71889	9.5733e-05	0.0202145	0.0197313	2771	tags=23%, list=13%, signal=20%	ENSMUSG00000039741/ENSMUSG00000024193/ENSMUSG00000018548/ENSMUSG00000020086/ENSMUSG00000034673/ENSMUSG00000035478/ENSMUSG00000035277/ENSMUSG00000035033/ENSMUSG00000006005/ENSMUSG00000002111/ENSMUSG00000026565/ENSMUSG00000024151/ENSMUSG00000026743/ENSMUSG00000029111/ENSMUSG00000043439/ENSMUSG00000079003/ENSMUSG00000024454/ENSMUSG00000024002/ENSMUSG00000019857/ENSMUSG00000026918/ENSMUSG00000014074/…	136	suppressed	0.228188	0.228188
suppressed.GO:0051864	MF	GO:0051864	histone H3K36 demethylase activity	11	-0.938182	-1.88754	0.000774502	0.0881043	0.0859985	3	tags=18%, list=0%, signal=18%	ENSMUSG00000029475/ENSMUSG00000068457	2	suppressed	0.181818	0.181818
suppressed.GO:0051253	BP	GO:0051253	negative regulation of RNA metabolic process	1260	-0.473815	-1.72353	3.49202e-08	4.02711e-05	3.93086e-05	2748	tags=22%, list=13%, signal=20%	ENSMUSG00000018548/ENSMUSG00000041649/ENSMUSG00000069805/ENSMUSG00000020086/ENSMUSG00000035478/ENSMUSG00000037525/ENSMUSG00000005483/ENSMUSG00000038872/ENSMUSG00000029475/ENSMUSG00000000861/ENSMUSG00000028522/ENSMUSG00000035277/ENSMUSG00000057691/ENSMUSG00000036167/ENSMUSG00000040435/ENSMUSG00000035033/ENSMUSG00000060373/ENSMUSG00000006005/ENSMUSG00000002111/ENSMUSG00000016921/ENSMUSG00000026565/…	275	suppressed	0.218254	0.218254
suppressed.GO:0006357	BP	GO:0006357	regulation of transcription by RNA polymerase II	1966	-0.429433	-1.59087	7.60422e-08	7.60017e-05	7.41852e-05	2999	tags=21%, list=14%, signal=20%	ENSMUSG00000009406/ENSMUSG00000000093/ENSMUSG00000067995/ENSMUSG00000061315/ENSMUSG00000004099/ENSMUSG00000021103/ENSMUSG00000024695/ENSMUSG00000021028/ENSMUSG00000021546/ENSMUSG00000025056/ENSMUSG00000024914/ENSMUSG00000042507/ENSMUSG00000022205/ENSMUSG00000031660/ENSMUSG00000028195/ENSMUSG00000021250/ENSMUSG00000020038/ENSMUSG00000068551/ENSMUSG00000043099/ENSMUSG00000036139/ENSMUSG00000037725/…	417	suppressed	0.212106	0.212106
suppressed.GO:0010558	BP	GO:0010558	negative regulation of macromolecule biosynthetic process	1368	-0.45667	-1.66458	2.63798e-07	0.000208151	0.000203176	3104	tags=23%, list=14%, signal=21%	ENSMUSG00000041560/ENSMUSG00000057637/ENSMUSG00000020719/ENSMUSG00000017548/ENSMUSG00000037331/ENSMUSG00000020455/ENSMUSG00000022676/ENSMUSG00000022463/ENSMUSG00000026385/ENSMUSG00000037624/ENSMUSG00000018666/ENSMUSG00000000093/ENSMUSG00000025925/ENSMUSG00000061315/ENSMUSG00000004099/ENSMUSG00000021546/ENSMUSG00000025056/ENSMUSG00000024914/ENSMUSG00000042507/ENSMUSG00000062397/ENSMUSG00000031660/…	309	suppressed	0.225877	0.225877
suppressed.GO:0031327	BP	GO:0031327	negative regulation of cellular biosynthetic process	1419	-0.451236	-1.64773	2.62577e-07	0.000208151	0.000203176	3104	tags=22%, list=14%, signal=20%	ENSMUSG00000041560/ENSMUSG00000057637/ENSMUSG00000020719/ENSMUSG00000017548/ENSMUSG00000037331/ENSMUSG00000020455/ENSMUSG00000022676/ENSMUSG00000022463/ENSMUSG00000026385/ENSMUSG00000037624/ENSMUSG00000018666/ENSMUSG00000000093/ENSMUSG00000025925/ENSMUSG00000061315/ENSMUSG00000004099/ENSMUSG00000021546/ENSMUSG00000025056/ENSMUSG00000024914/ENSMUSG00000042507/ENSMUSG00000062397/ENSMUSG00000031660/…	316	suppressed	0.222692	0.222692
suppressed.GO:0009890	BP	GO:0009890	negative regulation of biosynthetic process	1458	-0.442322	-1.6155	5.67861e-07	0.000354724	0.000346246	3104	tags=22%, list=14%, signal=20%	ENSMUSG00000041560/ENSMUSG00000057637/ENSMUSG00000020719/ENSMUSG00000017548/ENSMUSG00000037331/ENSMUSG00000020455/ENSMUSG00000022676/ENSMUSG00000022463/ENSMUSG00000026385/ENSMUSG00000020810/ENSMUSG00000037624/ENSMUSG00000018666/ENSMUSG00000000093/ENSMUSG00000025925/ENSMUSG00000061315/ENSMUSG00000004099/ENSMUSG00000021546/ENSMUSG00000025056/ENSMUSG00000024914/ENSMUSG00000042507/ENSMUSG00000062397/…	322	suppressed	0.22085	0.22085
suppressed.GO:0051254	BP	GO:0051254	positive regulation of RNA metabolic process	1559	-0.415793	-1.524	1.42705e-05	0.00563009	0.00549553	2705	tags=19%, list=12%, signal=18%	ENSMUSG00000047213/ENSMUSG00000035478/ENSMUSG00000037010/ENSMUSG00000038872/ENSMUSG00000020362/ENSMUSG00000004637/ENSMUSG00000035277/ENSMUSG00000067336/ENSMUSG00000029684/ENSMUSG00000038909/ENSMUSG00000040435/ENSMUSG00000035033/ENSMUSG00000002111/ENSMUSG00000034430/ENSMUSG00000026565/ENSMUSG00000020954/ENSMUSG00000039219/ENSMUSG00000024805/ENSMUSG00000026743/ENSMUSG00000029111/ENSMUSG00000030309/…	293	suppressed	0.187941	0.187941
suppressed.GO:0010557	BP	GO:0010557	positive regulation of macromolecule biosynthetic process	1611	-0.400688	-1.47077	4.65022e-05	0.0148089	0.014455	2720	tags=19%, list=12%, signal=18%	ENSMUSG00000034673/ENSMUSG00000022336/ENSMUSG00000047213/ENSMUSG00000035478/ENSMUSG00000037010/ENSMUSG00000038872/ENSMUSG00000004637/ENSMUSG00000035277/ENSMUSG00000067336/ENSMUSG00000029684/ENSMUSG00000038909/ENSMUSG00000040435/ENSMUSG00000035033/ENSMUSG00000002111/ENSMUSG00000034430/ENSMUSG00000026565/ENSMUSG00000020954/ENSMUSG00000039219/ENSMUSG00000024805/ENSMUSG00000026743/ENSMUSG00000029111/…	300	suppressed	0.18622	0.18622
suppressed.GO:0048568	BP	GO:0048568	embryonic organ development	439	-0.535638	-1.80608	5.53965e-05	0.0159606	0.0155791	1234	tags=10%, list=6%, signal=10%	ENSMUSG00000031860/ENSMUSG00000042821/ENSMUSG00000028023/ENSMUSG00000029390/ENSMUSG00000032187/ENSMUSG00000045288/ENSMUSG00000021994/ENSMUSG00000020530/ENSMUSG00000039910/ENSMUSG00000027985/ENSMUSG00000043866/ENSMUSG00000022858/ENSMUSG00000022141/ENSMUSG00000020319/ENSMUSG00000067860/ENSMUSG00000074622/ENSMUSG00000045005/ENSMUSG00000037279/ENSMUSG00000030551/ENSMUSG00000040734/ENSMUSG00000002603/…	46	suppressed	0.104784	0.104784
suppressed.GO:0009891	BP	GO:0009891	positive regulation of biosynthetic process	1747	-0.39135	-1.44288	7.31541e-05	0.0178294	0.0174033	3885	tags=25%, list=18%, signal=23%	ENSMUSG00000057236/ENSMUSG00000000568/ENSMUSG00000017724/ENSMUSG00000038762/ENSMUSG00000033499/ENSMUSG00000068823/ENSMUSG00000014592/ENSMUSG00000024283/ENSMUSG00000022811/ENSMUSG00000028655/ENSMUSG00000048138/ENSMUSG00000038403/ENSMUSG00000032485/ENSMUSG00000021318/ENSMUSG00000024287/ENSMUSG00000042354/ENSMUSG00000026234/ENSMUSG00000030093/ENSMUSG00000049086/ENSMUSG00000024912/ENSMUSG00000000078/…	441	suppressed	0.252433	0.252433
suppressed.GO:0031328	BP	GO:0031328	positive regulation of cellular biosynthetic process	1705	-0.392848	-1.44431	8.9347e-05	0.0196984	0.0192276	3885	tags=25%, list=18%, signal=23%	ENSMUSG00000057236/ENSMUSG00000000568/ENSMUSG00000017724/ENSMUSG00000038762/ENSMUSG00000033499/ENSMUSG00000068823/ENSMUSG00000014592/ENSMUSG00000024283/ENSMUSG00000022811/ENSMUSG00000028655/ENSMUSG00000048138/ENSMUSG00000038403/ENSMUSG00000021318/ENSMUSG00000024287/ENSMUSG00000042354/ENSMUSG00000026234/ENSMUSG00000030093/ENSMUSG00000049086/ENSMUSG00000024912/ENSMUSG00000000078/ENSMUSG00000032481/…	432	suppressed	0.253372	0.253372
suppressed.GO:1905333	BP	GO:1905333	regulation of gastric motility	3	-0.996098	-1.58744	9.21113e-05	0.0199957	0.0195178	10	tags=67%, list=0%, signal=67%	ENSMUSG00000019464/ENSMUSG00000022615	2	suppressed	0.666667	0.666667
suppressed.GO:0009887	BP	GO:0009887	animal organ morphogenesis	904	-0.441523	-1.56554	0.000140624	0.0275116	0.026854	1949	tags=12%, list=9%, signal=11%	ENSMUSG00000024750/ENSMUSG00000025402/ENSMUSG00000022656/ENSMUSG00000020612/ENSMUSG00000037890/ENSMUSG00000015605/ENSMUSG00000063275/ENSMUSG00000022783/ENSMUSG00000052155/ENSMUSG00000024597/ENSMUSG00000050199/ENSMUSG00000031536/ENSMUSG00000022722/ENSMUSG00000042323/ENSMUSG00000018189/ENSMUSG00000027739/ENSMUSG00000027676/ENSMUSG00000019777/ENSMUSG00000032512/ENSMUSG00000072663/ENSMUSG00000024598/…	109	suppressed	0.120575	0.120575
suppressed.GO:0070076	BP	GO:0070076	histone lysine demethylation	18	-0.900999	-1.9727	0.000186759	0.033173	0.0323801	3	tags=11%, list=0%, signal=11%	ENSMUSG00000020390/ENSMUSG00000068457	2	suppressed	0.111111	0.111111
suppressed.GO:1902338	BP	GO:1902338	negative regulation of apoptotic process involved in morphogenesis	7	-0.967823	-1.82062	0.000297532	0.0459855	0.0448865	113	tags=43%, list=1%, signal=43%	ENSMUSG00000004231/ENSMUSG00000050295/ENSMUSG00000046714	3	suppressed	0.428571	0.428571
suppressed.GO:0006397	BP	GO:0006397	mRNA processing	458	-0.502232	-1.70636	0.000334304	0.0501188	0.0489209	3829	tags=38%, list=17%, signal=32%	ENSMUSG00000054309/ENSMUSG00000038406/ENSMUSG00000024287/ENSMUSG00000020211/ENSMUSG00000055547/ENSMUSG00000026234/ENSMUSG00000004994/ENSMUSG00000021413/ENSMUSG00000031553/ENSMUSG00000043702/ENSMUSG00000011306/ENSMUSG00000021127/ENSMUSG00000041297/ENSMUSG00000028911/ENSMUSG00000071337/ENSMUSG00000028809/ENSMUSG00000027763/ENSMUSG00000057113/ENSMUSG00000037070/ENSMUSG00000024604/ENSMUSG00000002107/…	173	suppressed	0.377729	0.377729
suppressed.GO:0032753	BP	GO:0032753	positive regulation of interleukin-4 production	18	-0.880847	-1.92857	0.000366684	0.0528589	0.0515956	6	tags=17%, list=0%, signal=17%	ENSMUSG00000024810/ENSMUSG00000000732/ENSMUSG00000056501	3	suppressed	0.166667	0.166667
suppressed.GO:2000118	BP	GO:2000118	regulation of sodium-dependent phosphate transport	3	-0.988762	-1.57574	0.000775731	0.0881043	0.0859985	6	tags=67%, list=0%, signal=67%	ENSMUSG00000042406/ENSMUSG00000056501	2	suppressed	0.666667	0.666667
suppressed.GO:0003013	BP	GO:0003013	circulatory system process	459	-0.476625	-1.61847	0.000838618	0.0917706	0.0895772	1194	tags=8%, list=5%, signal=8%	ENSMUSG00000020184/ENSMUSG00000053965/ENSMUSG00000046532/ENSMUSG00000027030/ENSMUSG00000005836/ENSMUSG00000018379/ENSMUSG00000006818/ENSMUSG00000027488/ENSMUSG00000001175/ENSMUSG00000022206/ENSMUSG00000025880/ENSMUSG00000020063/ENSMUSG00000028124/ENSMUSG00000055866/ENSMUSG00000030551/ENSMUSG00000019997/ENSMUSG00000034765/ENSMUSG00000040734/ENSMUSG00000002603/ENSMUSG00000036867/ENSMUSG00000029361/…	37	suppressed	0.08061	0.08061
suppressed.GO:0007621	BP	GO:0007621	negative regulation of female receptivity	3	-0.987707	-1.57406	0.000877922	0.0940129	0.091766	268	tags=67%, list=1%, signal=66%	ENSMUSG00000021779/ENSMUSG00000061718	2	suppressed	0.666667	0.666667
suppressed.GO:0140513	CC	GO:0140513	nuclear protein-containing complex	1222	-0.421663	-1.53022	7.57631e-05	0.0180292	0.0175983	3950	tags=29%, list=18%, signal=26%	ENSMUSG00000000751/ENSMUSG00000033773/ENSMUSG00000041375/ENSMUSG00000037935/ENSMUSG00000044150/ENSMUSG00000020235/ENSMUSG00000045996/ENSMUSG00000047824/ENSMUSG00000048349/ENSMUSG00000038482/ENSMUSG00000057236/ENSMUSG00000021963/ENSMUSG00000024283/ENSMUSG00000054309/ENSMUSG00000027509/ENSMUSG00000024287/ENSMUSG00000026098/ENSMUSG00000020211/ENSMUSG00000026234/ENSMUSG00000004994/ENSMUSG00000049086/…	359	suppressed	0.293781	0.293781
suppressed.GO:0005694	CC	GO:0005694	chromosome	1266	-0.394897	-1.43568	0.000594426	0.0736499	0.0718897	4299	tags=32%, list=20%, signal=27%	ENSMUSG00000069495/ENSMUSG00000001228/ENSMUSG00000030528/ENSMUSG00000027387/ENSMUSG00000041471/ENSMUSG00000031575/ENSMUSG00000041773/ENSMUSG00000025001/ENSMUSG00000024921/ENSMUSG00000060743/ENSMUSG00000039456/ENSMUSG00000033991/ENSMUSG00000068039/ENSMUSG00000019969/ENSMUSG00000028010/ENSMUSG00000005370/ENSMUSG00000062270/ENSMUSG00000021958/ENSMUSG00000022346/ENSMUSG00000059273/ENSMUSG00000024325/…	404	suppressed	0.319115	0.319115
suppressed.GO:0005667	CC	GO:0005667	transcription regulator complex	496	-0.490206	-1.67167	0.000728128	0.0846209	0.0825984	3019	tags=24%, list=14%, signal=21%	ENSMUSG00000000346/ENSMUSG00000000093/ENSMUSG00000067995/ENSMUSG00000021103/ENSMUSG00000024914/ENSMUSG00000042507/ENSMUSG00000022205/ENSMUSG00000021250/ENSMUSG00000036139/ENSMUSG00000118665/ENSMUSG00000008305/ENSMUSG00000013833/ENSMUSG00000034673/ENSMUSG00000035478/ENSMUSG00000038872/ENSMUSG00000028522/ENSMUSG00000028483/ENSMUSG00000004637/ENSMUSG00000002111/ENSMUSG00000026565/ENSMUSG00000029832/…	119	suppressed	0.239919	0.239919

## Sheet: Uba1y_KO
X	ONTOLOGY	ID	Description	setSize	enrichmentScore	NES	pvalue	p.adjust	qvalue	rank	leading_edge	core_enrichment	Count	.sign	GeneRatio	x
suppressed	MF	GO:0008641	ubiquitin-like modifier activating enzyme activity	11	-0.991542	-1.93847	2.5503e-06	0.0387008	0.0387008	61	tags=18%, list=0%, signal=18%	ENSMUSG00000030314/ENSMUSG00000069053	2	suppressed	0.181818	0.181818

## Sheet: Usp9y_KO
X	ONTOLOGY	ID	Description	setSize	enrichmentScore	NES	pvalue	p.adjust	qvalue	rank	leading_edge	core_enrichment	Count	.sign	GeneRatio	x
activated.GO:0030054	CC	GO:0030054	cell junction	1999	0.416576	1.54157	3.69024e-12	5.49587e-08	5.31899e-08	3325	tags=24%, list=16%, signal=22%	ENSMUSG00000017607/ENSMUSG00000074899/ENSMUSG00000034282/ENSMUSG00000021700/ENSMUSG00000012519/ENSMUSG00000053166/ENSMUSG00000022041/ENSMUSG00000057606/ENSMUSG00000052572/ENSMUSG00000040420/ENSMUSG00000100241/ENSMUSG00000023011/ENSMUSG00000032017/ENSMUSG00000025170/ENSMUSG00000062151/ENSMUSG00000095098/ENSMUSG00000050541/ENSMUSG00000026787/ENSMUSG00000054423/ENSMUSG00000029674/ENSMUSG00000032589/…	471	activated	0.235618	0.235618
activated.GO:0043005	CC	GO:0043005	neuron projection	1337	0.408101	1.49132	2.22146e-07	0.00110281	0.00106732	2768	tags=20%, list=13%, signal=19%	ENSMUSG00000001027/ENSMUSG00000074899/ENSMUSG00000032128/ENSMUSG00000022041/ENSMUSG00000052572/ENSMUSG00000100241/ENSMUSG00000032017/ENSMUSG00000062151/ENSMUSG00000049115/ENSMUSG00000032965/ENSMUSG00000026787/ENSMUSG00000050896/ENSMUSG00000029674/ENSMUSG00000032589/ENSMUSG00000024109/ENSMUSG00000050511/ENSMUSG00000092083/ENSMUSG00000056055/ENSMUSG00000053693/ENSMUSG00000020900/ENSMUSG00000041378/…	274	activated	0.204936	0.204936
activated.GO:0005581	CC	GO:0005581	collagen trimer	68	0.715689	2.03437	1.09517e-05	0.0116503	0.0112753	1780	tags=31%, list=8%, signal=28%	ENSMUSG00000057606/ENSMUSG00000026837/ENSMUSG00000022483/ENSMUSG00000004415/ENSMUSG00000028197/ENSMUSG00000045672/ENSMUSG00000063564/ENSMUSG00000040690/ENSMUSG00000067158/ENSMUSG00000031503/ENSMUSG00000004098/ENSMUSG00000027570/ENSMUSG00000058897/ENSMUSG00000025044/ENSMUSG00000071347/ENSMUSG00000032332/ENSMUSG00000031502/ENSMUSG00000024400/ENSMUSG00000025650/ENSMUSG00000026141/ENSMUSG00000024330	21	activated	0.308824	0.308824
activated.GO:0030312	CC	GO:0030312	external encapsulating structure	407	0.474349	1.64071	1.03752e-05	0.0116503	0.0112753	1934	tags=16%, list=9%, signal=15%	ENSMUSG00000004105/ENSMUSG00000047517/ENSMUSG00000057606/ENSMUSG00000029797/ENSMUSG00000037016/ENSMUSG00000026837/ENSMUSG00000022665/ENSMUSG00000049538/ENSMUSG00000050896/ENSMUSG00000032334/ENSMUSG00000037974/ENSMUSG00000118661/ENSMUSG00000047793/ENSMUSG00000027386/ENSMUSG00000022483/ENSMUSG00000043822/ENSMUSG00000004415/ENSMUSG00000021806/ENSMUSG00000049556/ENSMUSG00000036040/ENSMUSG00000053441/…	64	activated	0.157248	0.157248
activated.GO:0097060	CC	GO:0097060	synaptic membrane	414	0.468198	1.62139	1.73848e-05	0.0151389	0.0146517	4228	tags=31%, list=20%, signal=25%	ENSMUSG00000022041/ENSMUSG00000052572/ENSMUSG00000023011/ENSMUSG00000032017/ENSMUSG00000062151/ENSMUSG00000032589/ENSMUSG00000024109/ENSMUSG00000050511/ENSMUSG00000020734/ENSMUSG00000020723/ENSMUSG00000062312/ENSMUSG00000031543/ENSMUSG00000046182/ENSMUSG00000033569/ENSMUSG00000041556/ENSMUSG00000039809/ENSMUSG00000034275/ENSMUSG00000038976/ENSMUSG00000004110/ENSMUSG00000033676/ENSMUSG00000066392/…	129	activated	0.311594	0.311594
activated.GO:0099081	CC	GO:0099081	supramolecular polymer	810	0.402648	1.45136	9.6033e-05	0.0376374	0.036426	2961	tags=21%, list=14%, signal=19%	ENSMUSG00000054146/ENSMUSG00000034282/ENSMUSG00000074652/ENSMUSG00000079110/ENSMUSG00000026494/ENSMUSG00000026246/ENSMUSG00000026837/ENSMUSG00000022483/ENSMUSG00000020900/ENSMUSG00000041798/ENSMUSG00000045667/ENSMUSG00000027077/ENSMUSG00000030739/ENSMUSG00000043822/ENSMUSG00000033987/ENSMUSG00000031543/ENSMUSG00000020173/ENSMUSG00000024660/ENSMUSG00000032322/ENSMUSG00000030554/ENSMUSG00000034295/…	169	activated	0.208642	0.208642
activated.GO:0005938	CC	GO:0005938	cell cortex	280	0.483527	1.62785	0.000163142	0.0523407	0.0506562	3244	tags=29%, list=15%, signal=25%	ENSMUSG00000074899/ENSMUSG00000062151/ENSMUSG00000032589/ENSMUSG00000020900/ENSMUSG00000041378/ENSMUSG00000041798/ENSMUSG00000015721/ENSMUSG00000031543/ENSMUSG00000020173/ENSMUSG00000090523/ENSMUSG00000032322/ENSMUSG00000048537/ENSMUSG00000040852/ENSMUSG00000038976/ENSMUSG00000063146/ENSMUSG00000056214/ENSMUSG00000028649/ENSMUSG00000074030/ENSMUSG00000011751/ENSMUSG00000021281/ENSMUSG00000006356/…	80	activated	0.285714	0.285714
activated.GO:0015629	CC	GO:0015629	actin cytoskeleton	462	0.44283	1.55028	0.000165033	0.0523407	0.0506562	3165	tags=27%, list=15%, signal=23%	ENSMUSG00000074899/ENSMUSG00000074652/ENSMUSG00000020900/ENSMUSG00000041378/ENSMUSG00000041798/ENSMUSG00000045667/ENSMUSG00000040860/ENSMUSG00000027077/ENSMUSG00000030739/ENSMUSG00000020173/ENSMUSG00000032322/ENSMUSG00000034295/ENSMUSG00000017774/ENSMUSG00000040852/ENSMUSG00000038976/ENSMUSG00000029094/ENSMUSG00000038456/ENSMUSG00000028649/ENSMUSG00000020532/ENSMUSG00000011751/ENSMUSG00000034574/…	123	activated	0.266234	0.266234
activated.GO:0034706	CC	GO:0034706	sodium channel complex	24	0.806839	1.93193	0.000224178	0.0642054	0.062139	1970	tags=29%, list=9%, signal=26%	ENSMUSG00000001027/ENSMUSG00000070304/ENSMUSG00000032017/ENSMUSG00000022416/ENSMUSG00000056073/ENSMUSG00000023033/ENSMUSG00000034115	7	activated	0.291667	0.291667
activated.GO:0036477	CC	GO:0036477	somatodendritic compartment	918	0.384808	1.39026	0.000389715	0.0871659	0.0843606	3470	tags=24%, list=16%, signal=21%	ENSMUSG00000052572/ENSMUSG00000032017/ENSMUSG00000049115/ENSMUSG00000032965/ENSMUSG00000050896/ENSMUSG00000032589/ENSMUSG00000024109/ENSMUSG00000050511/ENSMUSG00000092083/ENSMUSG00000053693/ENSMUSG00000020900/ENSMUSG00000057897/ENSMUSG00000042644/ENSMUSG00000022510/ENSMUSG00000020723/ENSMUSG00000020173/ENSMUSG00000035064/ENSMUSG00000050534/ENSMUSG00000041556/ENSMUSG00000033615/ENSMUSG00000022565/…	218	activated	0.237473	0.237473
activated.GO:0003774	MF	GO:0003774	cytoskeletal motor activity	112	0.650729	2.0036	4.54951e-06	0.00744192	0.00720241	1859	tags=29%, list=9%, signal=27%	ENSMUSG00000074652/ENSMUSG00000026494/ENSMUSG00000020900/ENSMUSG00000030739/ENSMUSG00000033987/ENSMUSG00000033705/ENSMUSG00000041642/ENSMUSG00000017774/ENSMUSG00000030882/ENSMUSG00000026764/ENSMUSG00000014602/ENSMUSG00000010021/ENSMUSG00000039715/ENSMUSG00000000631/ENSMUSG00000018830/ENSMUSG00000042678/ENSMUSG00000022272/ENSMUSG00000018707/ENSMUSG00000056752/ENSMUSG00000038844/ENSMUSG00000032171/…	33	activated	0.294643	0.294643
activated.GO:0005201	MF	GO:0005201	extracellular matrix structural constituent	129	0.632178	1.97364	2.78289e-06	0.00744192	0.00720241	2244	tags=27%, list=11%, signal=24%	ENSMUSG00000047517/ENSMUSG00000057606/ENSMUSG00000029797/ENSMUSG00000026837/ENSMUSG00000022483/ENSMUSG00000021806/ENSMUSG00000028197/ENSMUSG00000045672/ENSMUSG00000063564/ENSMUSG00000040690/ENSMUSG00000039270/ENSMUSG00000027204/ENSMUSG00000067158/ENSMUSG00000001930/ENSMUSG00000001870/ENSMUSG00000031503/ENSMUSG00000079022/ENSMUSG00000004098/ENSMUSG00000027570/ENSMUSG00000058897/ENSMUSG00000036256/…	35	activated	0.271318	0.271318
activated.GO:0030695	MF	GO:0030695	GTPase regulator activity	414	0.479629	1.66097	5.49662e-06	0.00744192	0.00720241	3184	tags=30%, list=15%, signal=26%	ENSMUSG00000026979/ENSMUSG00000078954/ENSMUSG00000044453/ENSMUSG00000056413/ENSMUSG00000045094/ENSMUSG00000051177/ENSMUSG00000037999/ENSMUSG00000025558/ENSMUSG00000021662/ENSMUSG00000023353/ENSMUSG00000033569/ENSMUSG00000041112/ENSMUSG00000037552/ENSMUSG00000038456/ENSMUSG00000024883/ENSMUSG00000036452/ENSMUSG00000021182/ENSMUSG00000022263/ENSMUSG00000062232/ENSMUSG00000035901/ENSMUSG00000004952/…	124	activated	0.299517	0.299517
activated.GO:0060589	MF	GO:0060589	nucleoside-triphosphatase regulator activity	414	0.479629	1.66097	5.49662e-06	0.00744192	0.00720241	3184	tags=30%, list=15%, signal=26%	ENSMUSG00000026979/ENSMUSG00000078954/ENSMUSG00000044453/ENSMUSG00000056413/ENSMUSG00000045094/ENSMUSG00000051177/ENSMUSG00000037999/ENSMUSG00000025558/ENSMUSG00000021662/ENSMUSG00000023353/ENSMUSG00000033569/ENSMUSG00000041112/ENSMUSG00000037552/ENSMUSG00000038456/ENSMUSG00000024883/ENSMUSG00000036452/ENSMUSG00000021182/ENSMUSG00000022263/ENSMUSG00000062232/ENSMUSG00000035901/ENSMUSG00000004952/…	124	activated	0.299517	0.299517
activated.GO:0005198	MF	GO:0005198	structural molecule activity	523	0.461418	1.62391	2.8827e-06	0.00744192	0.00720241	2631	tags=20%, list=12%, signal=18%	ENSMUSG00000054146/ENSMUSG00000034282/ENSMUSG00000047517/ENSMUSG00000057606/ENSMUSG00000079110/ENSMUSG00000052572/ENSMUSG00000029797/ENSMUSG00000026837/ENSMUSG00000027374/ENSMUSG00000032589/ENSMUSG00000027377/ENSMUSG00000022483/ENSMUSG00000041378/ENSMUSG00000040860/ENSMUSG00000057897/ENSMUSG00000021806/ENSMUSG00000030554/ENSMUSG00000022565/ENSMUSG00000028197/ENSMUSG00000045672/ENSMUSG00000063564/…	105	activated	0.200765	0.200765
activated.GO:0097367	MF	GO:0097367	carbohydrate derivative binding	1985	0.362348	1.34033	1.58254e-05	0.0147305	0.0142564	3414	tags=21%, list=16%, signal=20%	ENSMUSG00000094156/ENSMUSG00000047517/ENSMUSG00000021700/ENSMUSG00000012519/ENSMUSG00000017868/ENSMUSG00000057606/ENSMUSG00000074652/ENSMUSG00000040809/ENSMUSG00000046070/ENSMUSG00000026494/ENSMUSG00000042724/ENSMUSG00000025170/ENSMUSG00000026837/ENSMUSG00000022665/ENSMUSG00000039936/ENSMUSG00000041235/ENSMUSG00000029674/ENSMUSG00000050296/ENSMUSG00000020357/ENSMUSG00000074793/ENSMUSG00000004609/…	425	activated	0.214106	0.214106
activated.GO:0005524	MF	GO:0005524	ATP binding	1344	0.377862	1.38085	5.12158e-05	0.0249092	0.0241076	2869	tags=20%, list=14%, signal=18%	ENSMUSG00000012519/ENSMUSG00000017868/ENSMUSG00000074652/ENSMUSG00000026494/ENSMUSG00000042724/ENSMUSG00000039936/ENSMUSG00000041235/ENSMUSG00000029674/ENSMUSG00000050296/ENSMUSG00000020357/ENSMUSG00000074793/ENSMUSG00000055523/ENSMUSG00000036241/ENSMUSG00000031478/ENSMUSG00000053693/ENSMUSG00000015981/ENSMUSG00000020900/ENSMUSG00000041798/ENSMUSG00000015721/ENSMUSG00000057897/ENSMUSG00000059602/…	268	activated	0.199405	0.199405
activated.GO:0032559	MF	GO:0032559	adenyl ribonucleotide binding	1401	0.372156	1.36178	5.35215e-05	0.0249092	0.0241076	2869	tags=20%, list=14%, signal=18%	ENSMUSG00000094156/ENSMUSG00000012519/ENSMUSG00000017868/ENSMUSG00000074652/ENSMUSG00000026494/ENSMUSG00000042724/ENSMUSG00000039936/ENSMUSG00000041235/ENSMUSG00000029674/ENSMUSG00000050296/ENSMUSG00000020357/ENSMUSG00000074793/ENSMUSG00000055523/ENSMUSG00000036241/ENSMUSG00000031478/ENSMUSG00000053693/ENSMUSG00000015981/ENSMUSG00000020900/ENSMUSG00000041798/ENSMUSG00000015721/ENSMUSG00000057897/…	275	activated	0.196288	0.196288
activated.GO:0051015	MF	GO:0051015	actin filament binding	208	0.530907	1.73538	7.10737e-05	0.0300968	0.0291281	3267	tags=30%, list=15%, signal=26%	ENSMUSG00000074899/ENSMUSG00000074652/ENSMUSG00000020900/ENSMUSG00000030739/ENSMUSG00000054150/ENSMUSG00000032322/ENSMUSG00000034295/ENSMUSG00000022565/ENSMUSG00000017774/ENSMUSG00000038976/ENSMUSG00000028649/ENSMUSG00000011751/ENSMUSG00000027007/ENSMUSG00000068699/ENSMUSG00000025278/ENSMUSG00000063450/ENSMUSG00000000631/ENSMUSG00000018830/ENSMUSG00000042678/ENSMUSG00000022272/ENSMUSG00000057738/…	63	activated	0.302885	0.302885
activated.GO:0008092	MF	GO:0008092	cytoskeletal protein binding	945	0.392479	1.42029	0.000154153	0.0523407	0.0506562	3668	tags=27%, list=17%, signal=23%	ENSMUSG00000017607/ENSMUSG00000074899/ENSMUSG00000021700/ENSMUSG00000074652/ENSMUSG00000079110/ENSMUSG00000026494/ENSMUSG00000056055/ENSMUSG00000053693/ENSMUSG00000020900/ENSMUSG00000015721/ENSMUSG00000040860/ENSMUSG00000027077/ENSMUSG00000074358/ENSMUSG00000030739/ENSMUSG00000031543/ENSMUSG00000054150/ENSMUSG00000023094/ENSMUSG00000020173/ENSMUSG00000047810/ENSMUSG00000033705/ENSMUSG00000032322/…	255	activated	0.269841	0.269841
activated.GO:0005261	MF	GO:0005261	monoatomic cation channel activity	239	0.490172	1.6321	0.000248696	0.0698835	0.0676344	3748	tags=27%, list=18%, signal=23%	ENSMUSG00000001027/ENSMUSG00000070304/ENSMUSG00000022041/ENSMUSG00000032017/ENSMUSG00000092083/ENSMUSG00000075224/ENSMUSG00000034452/ENSMUSG00000020734/ENSMUSG00000042644/ENSMUSG00000020723/ENSMUSG00000035580/ENSMUSG00000004110/ENSMUSG00000027950/ENSMUSG00000032839/ENSMUSG00000016346/ENSMUSG00000030249/ENSMUSG00000029503/ENSMUSG00000031492/ENSMUSG00000027071/ENSMUSG00000049686/ENSMUSG00000004113/…	65	activated	0.271967	0.271967
activated.GO:0035639	MF	GO:0035639	purine ribonucleoside triphosphate binding	1639	0.35314	1.30217	0.00033562	0.0847186	0.081992	2926	tags=19%, list=14%, signal=18%	ENSMUSG00000021700/ENSMUSG00000012519/ENSMUSG00000017868/ENSMUSG00000074652/ENSMUSG00000026494/ENSMUSG00000042724/ENSMUSG00000025170/ENSMUSG00000039936/ENSMUSG00000041235/ENSMUSG00000029674/ENSMUSG00000050296/ENSMUSG00000020357/ENSMUSG00000074793/ENSMUSG00000055523/ENSMUSG00000036241/ENSMUSG00000031478/ENSMUSG00000053693/ENSMUSG00000015981/ENSMUSG00000020900/ENSMUSG00000041798/ENSMUSG00000015721/…	310	activated	0.18914	0.18914
activated.GO:0030594	MF	GO:0030594	neurotransmitter receptor activity	50	0.697989	1.872	0.000358445	0.0867163	0.0839254	1302	tags=22%, list=6%, signal=21%	ENSMUSG00000022041/ENSMUSG00000032017/ENSMUSG00000020734/ENSMUSG00000050534/ENSMUSG00000033676/ENSMUSG00000039059/ENSMUSG00000027950/ENSMUSG00000031492/ENSMUSG00000056073/ENSMUSG00000035283/ENSMUSG00000024462	11	activated	0.22	0.22
activated.GO:0015267	MF	GO:0015267	channel activity	351	0.44873	1.53756	0.000383917	0.0871659	0.0843606	2954	tags=18%, list=14%, signal=16%	ENSMUSG00000001027/ENSMUSG00000022575/ENSMUSG00000070304/ENSMUSG00000022041/ENSMUSG00000042268/ENSMUSG00000032017/ENSMUSG00000017756/ENSMUSG00000092083/ENSMUSG00000075224/ENSMUSG00000034452/ENSMUSG00000020734/ENSMUSG00000042644/ENSMUSG00000020723/ENSMUSG00000034863/ENSMUSG00000035580/ENSMUSG00000004110/ENSMUSG00000033676/ENSMUSG00000027950/ENSMUSG00000032839/ENSMUSG00000016346/ENSMUSG00000030249/…	64	activated	0.182336	0.182336
activated.GO:0022803	MF	GO:0022803	passive transmembrane transporter activity	351	0.44873	1.53756	0.000383917	0.0871659	0.0843606	2954	tags=18%, list=14%, signal=16%	ENSMUSG00000001027/ENSMUSG00000022575/ENSMUSG00000070304/ENSMUSG00000022041/ENSMUSG00000042268/ENSMUSG00000032017/ENSMUSG00000017756/ENSMUSG00000092083/ENSMUSG00000075224/ENSMUSG00000034452/ENSMUSG00000020734/ENSMUSG00000042644/ENSMUSG00000020723/ENSMUSG00000034863/ENSMUSG00000035580/ENSMUSG00000004110/ENSMUSG00000033676/ENSMUSG00000027950/ENSMUSG00000032839/ENSMUSG00000016346/ENSMUSG00000030249/…	64	activated	0.182336	0.182336
activated.GO:0000902	BP	GO:0000902	cell morphogenesis	933	0.42027	1.52189	4.67341e-06	0.00744192	0.00720241	3728	tags=27%, list=18%, signal=23%	ENSMUSG00000053166/ENSMUSG00000032128/ENSMUSG00000001566/ENSMUSG00000040420/ENSMUSG00000046070/ENSMUSG00000034777/ENSMUSG00000029674/ENSMUSG00000024109/ENSMUSG00000067724/ENSMUSG00000031478/ENSMUSG00000020900/ENSMUSG00000058420/ENSMUSG00000057897/ENSMUSG00000021662/ENSMUSG00000030739/ENSMUSG00000021872/ENSMUSG00000062312/ENSMUSG00000054150/ENSMUSG00000020173/ENSMUSG00000035064/ENSMUSG00000002274/…	254	activated	0.27224	0.27224
activated.GO:0007267	BP	GO:0007267	cell-cell signaling	1360	0.395629	1.44671	3.80647e-06	0.00744192	0.00720241	3442	tags=22%, list=16%, signal=20%	ENSMUSG00000022041/ENSMUSG00000005892/ENSMUSG00000021194/ENSMUSG00000044453/ENSMUSG00000052572/ENSMUSG00000100241/ENSMUSG00000032017/ENSMUSG00000062151/ENSMUSG00000049115/ENSMUSG00000034777/ENSMUSG00000050541/ENSMUSG00000041235/ENSMUSG00000054423/ENSMUSG00000033006/ENSMUSG00000039783/ENSMUSG00000050296/ENSMUSG00000024109/ENSMUSG00000028909/ENSMUSG00000017756/ENSMUSG00000066607/ENSMUSG00000069911/…	304	activated	0.223529	0.223529
activated.GO:0030182	BP	GO:0030182	neuron differentiation	1334	0.381245	1.39377	1.82972e-05	0.0151389	0.0146517	3736	tags=24%, list=18%, signal=21%	ENSMUSG00000032128/ENSMUSG00000001566/ENSMUSG00000052572/ENSMUSG00000023011/ENSMUSG00000046070/ENSMUSG00000034777/ENSMUSG00000050896/ENSMUSG00000029674/ENSMUSG00000024109/ENSMUSG00000067724/ENSMUSG00000031478/ENSMUSG00000020900/ENSMUSG00000037664/ENSMUSG00000058420/ENSMUSG00000057897/ENSMUSG00000021662/ENSMUSG00000041544/ENSMUSG00000027276/ENSMUSG00000062312/ENSMUSG00000020173/ENSMUSG00000049556/…	325	activated	0.243628	0.243628
activated.GO:0032990	BP	GO:0032990	cell part morphogenesis	672	0.429368	1.53073	2.37864e-05	0.0186448	0.0180447	3643	tags=27%, list=17%, signal=23%	ENSMUSG00000032128/ENSMUSG00000001566/ENSMUSG00000046070/ENSMUSG00000034777/ENSMUSG00000029674/ENSMUSG00000024109/ENSMUSG00000067724/ENSMUSG00000031478/ENSMUSG00000020900/ENSMUSG00000058420/ENSMUSG00000057897/ENSMUSG00000021662/ENSMUSG00000030739/ENSMUSG00000062312/ENSMUSG00000020173/ENSMUSG00000035064/ENSMUSG00000002274/ENSMUSG00000033569/ENSMUSG00000015745/ENSMUSG00000033618/ENSMUSG00000022565/…	180	activated	0.267857	0.267857
activated.GO:0003008	BP	GO:0003008	system process	1505	0.372973	1.37033	3.05688e-05	0.0189692	0.0183587	3208	tags=19%, list=15%, signal=17%	ENSMUSG00000001027/ENSMUSG00000060924/ENSMUSG00000066515/ENSMUSG00000066513/ENSMUSG00000070304/ENSMUSG00000066512/ENSMUSG00000096051/ENSMUSG00000106379/ENSMUSG00000022041/ENSMUSG00000074652/ENSMUSG00000021194/ENSMUSG00000052572/ENSMUSG00000049115/ENSMUSG00000034777/ENSMUSG00000050541/ENSMUSG00000041235/ENSMUSG00000049538/ENSMUSG00000020216/ENSMUSG00000033006/ENSMUSG00000024109/ENSMUSG00000020357/…	279	activated	0.185382	0.185382
suppressed.GO:0034638	BP	GO:0034638	phosphatidylcholine catabolic process	15	-0.865903	-2.03928	0.000174361	0.0540991	0.0523579	824	tags=33%, list=4%, signal=32%	ENSMUSG00000023913/ENSMUSG00000022683/ENSMUSG00000032193/ENSMUSG00000041193/ENSMUSG00000040564	5	suppressed	0.333333	0.333333
suppressed.GO:0034368	BP	GO:0034368	protein-lipid complex remodeling	17	-0.82224	-1.98732	0.000401795	0.0871659	0.0843606	824	tags=35%, list=4%, signal=34%	ENSMUSG00000034579/ENSMUSG00000023913/ENSMUSG00000022683/ENSMUSG00000053846/ENSMUSG00000041193/ENSMUSG00000040564	6	suppressed	0.352941	0.352941
suppressed.GO:0034369	BP	GO:0034369	plasma lipoprotein particle remodeling	17	-0.82224	-1.98732	0.000401795	0.0871659	0.0843606	824	tags=35%, list=4%, signal=34%	ENSMUSG00000034579/ENSMUSG00000023913/ENSMUSG00000022683/ENSMUSG00000053846/ENSMUSG00000041193/ENSMUSG00000040564	6	suppressed	0.352941	0.352941

## Sheet: Uty_KO
X	ONTOLOGY	ID	Description	setSize	enrichmentScore	NES	pvalue	p.adjust	qvalue	rank	leading_edge	core_enrichment	Count	.sign	GeneRatio	x
activated.GO:0006082	BP	GO:0006082	organic acid metabolic process	766	0.455617	1.72376	8.65843e-10	7.25425e-06	6.89733e-06	2092	tags=23%, list=11%, signal=21%	ENSMUSG00000028378/ENSMUSG00000009614/ENSMUSG00000044986/ENSMUSG00000023019/ENSMUSG00000003526/ENSMUSG00000027452/ENSMUSG00000027533/ENSMUSG00000029545/ENSMUSG00000068762/ENSMUSG00000031969/ENSMUSG00000007039/ENSMUSG00000001380/ENSMUSG00000000628/ENSMUSG00000030826/ENSMUSG00000028773/ENSMUSG00000019143/ENSMUSG00000027932/ENSMUSG00000036880/ENSMUSG00000063415/ENSMUSG00000024055/ENSMUSG00000005069/…	173	activated	0.225849	0.225849
activated.GO:0043436	BP	GO:0043436	oxoacid metabolic process	762	0.455589	1.72072	9.9969e-10	7.25425e-06	6.89733e-06	2092	tags=23%, list=11%, signal=21%	ENSMUSG00000028378/ENSMUSG00000009614/ENSMUSG00000044986/ENSMUSG00000023019/ENSMUSG00000003526/ENSMUSG00000027452/ENSMUSG00000027533/ENSMUSG00000029545/ENSMUSG00000068762/ENSMUSG00000031969/ENSMUSG00000007039/ENSMUSG00000001380/ENSMUSG00000000628/ENSMUSG00000030826/ENSMUSG00000028773/ENSMUSG00000019143/ENSMUSG00000027932/ENSMUSG00000036880/ENSMUSG00000063415/ENSMUSG00000024055/ENSMUSG00000005069/…	172	activated	0.225722	0.225722
activated.GO:0009719	BP	GO:0009719	response to endogenous stimulus	1237	0.406359	1.58947	1.83243e-09	8.86467e-06	8.42852e-06	3280	tags=26%, list=17%, signal=23%	ENSMUSG00000054793/ENSMUSG00000027871/ENSMUSG00000022469/ENSMUSG00000023019/ENSMUSG00000041378/ENSMUSG00000037161/ENSMUSG00000019889/ENSMUSG00000027962/ENSMUSG00000026751/ENSMUSG00000046785/ENSMUSG00000038332/ENSMUSG00000092035/ENSMUSG00000031161/ENSMUSG00000022817/ENSMUSG00000002688/ENSMUSG00000041133/ENSMUSG00000023088/ENSMUSG00000036138/ENSMUSG00000023047/ENSMUSG00000024238/ENSMUSG00000028488/…	325	activated	0.262732	0.262732
activated.GO:0031175	BP	GO:0031175	neuron projection development	947	0.422375	1.61687	9.66842e-09	2.32396e-05	2.20962e-05	1905	tags=17%, list=10%, signal=16%	ENSMUSG00000044667/ENSMUSG00000026211/ENSMUSG00000027111/ENSMUSG00000019467/ENSMUSG00000032827/ENSMUSG00000037161/ENSMUSG00000019889/ENSMUSG00000074785/ENSMUSG00000031342/ENSMUSG00000039270/ENSMUSG00000054693/ENSMUSG00000045287/ENSMUSG00000027692/ENSMUSG00000001313/ENSMUSG00000072964/ENSMUSG00000019899/ENSMUSG00000039904/ENSMUSG00000056124/ENSMUSG00000028780/ENSMUSG00000031161/ENSMUSG00000002688/…	158	activated	0.166843	0.166843
activated.GO:2000026	BP	GO:2000026	regulation of multicellular organismal development	1216	0.402265	1.57103	1.12091e-08	2.32396e-05	2.20962e-05	2908	tags=21%, list=15%, signal=19%	ENSMUSG00000040856/ENSMUSG00000044317/ENSMUSG00000061311/ENSMUSG00000026211/ENSMUSG00000022469/ENSMUSG00000049608/ENSMUSG00000019966/ENSMUSG00000041378/ENSMUSG00000074785/ENSMUSG00000031342/ENSMUSG00000054693/ENSMUSG00000027692/ENSMUSG00000001313/ENSMUSG00000027164/ENSMUSG00000072964/ENSMUSG00000040260/ENSMUSG00000026751/ENSMUSG00000019899/ENSMUSG00000002602/ENSMUSG00000003031/ENSMUSG00000028780/…	260	activated	0.213816	0.213816
activated.GO:0042325	BP	GO:0042325	regulation of phosphorylation	1016	0.411958	1.5922	1.59543e-08	2.89432e-05	2.75191e-05	2485	tags=20%, list=13%, signal=19%	ENSMUSG00000020427/ENSMUSG00000054793/ENSMUSG00000035429/ENSMUSG00000022469/ENSMUSG00000027111/ENSMUSG00000019966/ENSMUSG00000023019/ENSMUSG00000030681/ENSMUSG00000030203/ENSMUSG00000032827/ENSMUSG00000041096/ENSMUSG00000027692/ENSMUSG00000027164/ENSMUSG00000002602/ENSMUSG00000003031/ENSMUSG00000025010/ENSMUSG00000035112/ENSMUSG00000050627/ENSMUSG00000027298/ENSMUSG00000031161/ENSMUSG00000020154/…	207	activated	0.20374	0.20374
activated.GO:0001932	BP	GO:0001932	regulation of protein phosphorylation	893	0.425017	1.61785	2.08737e-08	3.36599e-05	3.20038e-05	2485	tags=21%, list=13%, signal=19%	ENSMUSG00000020427/ENSMUSG00000054793/ENSMUSG00000035429/ENSMUSG00000022469/ENSMUSG00000019966/ENSMUSG00000030681/ENSMUSG00000030203/ENSMUSG00000032827/ENSMUSG00000041096/ENSMUSG00000027692/ENSMUSG00000027164/ENSMUSG00000003031/ENSMUSG00000025010/ENSMUSG00000035112/ENSMUSG00000050627/ENSMUSG00000031161/ENSMUSG00000020154/ENSMUSG00000015133/ENSMUSG00000002688/ENSMUSG00000022425/ENSMUSG00000022037/…	184	activated	0.206047	0.206047
activated.GO:0048858	BP	GO:0048858	cell projection morphogenesis	611	0.450399	1.67423	1.19912e-07	0.000115052	0.000109391	1897	tags=18%, list=10%, signal=17%	ENSMUSG00000044667/ENSMUSG00000026211/ENSMUSG00000019467/ENSMUSG00000032827/ENSMUSG00000074785/ENSMUSG00000039270/ENSMUSG00000054693/ENSMUSG00000045287/ENSMUSG00000027692/ENSMUSG00000001313/ENSMUSG00000072964/ENSMUSG00000019899/ENSMUSG00000056124/ENSMUSG00000028780/ENSMUSG00000031161/ENSMUSG00000032796/ENSMUSG00000022425/ENSMUSG00000006782/ENSMUSG00000022231/ENSMUSG00000022037/ENSMUSG00000028488/…	109	activated	0.178396	0.178396
activated.GO:0044281	BP	GO:0044281	small molecule metabolic process	1432	0.367893	1.45141	2.06631e-07	0.000157833	0.000150068	2160	tags=19%, list=11%, signal=18%	ENSMUSG00000020427/ENSMUSG00000028378/ENSMUSG00000009614/ENSMUSG00000044986/ENSMUSG00000023019/ENSMUSG00000040943/ENSMUSG00000003526/ENSMUSG00000027452/ENSMUSG00000027533/ENSMUSG00000029545/ENSMUSG00000068762/ENSMUSG00000028785/ENSMUSG00000031969/ENSMUSG00000007039/ENSMUSG00000046785/ENSMUSG00000027931/ENSMUSG00000001380/ENSMUSG00000050627/ENSMUSG00000000628/ENSMUSG00000018861/ENSMUSG00000030826/…	276	activated	0.192737	0.192737
activated.GO:1901701	BP	GO:1901701	cellular response to oxygen-containing compound	955	0.403744	1.5481	2.46365e-07	0.000170262	0.000161885	1844	tags=16%, list=10%, signal=16%	ENSMUSG00000022469/ENSMUSG00000023019/ENSMUSG00000037161/ENSMUSG00000019889/ENSMUSG00000027962/ENSMUSG00000042558/ENSMUSG00000027164/ENSMUSG00000028785/ENSMUSG00000029455/ENSMUSG00000002602/ENSMUSG00000038332/ENSMUSG00000003031/ENSMUSG00000039904/ENSMUSG00000034108/ENSMUSG00000023809/ENSMUSG00000031161/ENSMUSG00000002688/ENSMUSG00000023088/ENSMUSG00000063415/ENSMUSG00000024238/ENSMUSG00000024978/…	157	activated	0.164398	0.164398
activated.GO:1901700	BP	GO:1901700	response to oxygen-containing compound	1269	0.37955	1.4873	3.70064e-07	0.000214829	0.00020426	1929	tags=16%, list=10%, signal=15%	ENSMUSG00000027871/ENSMUSG00000022469/ENSMUSG00000023019/ENSMUSG00000037161/ENSMUSG00000019889/ENSMUSG00000027962/ENSMUSG00000042558/ENSMUSG00000027164/ENSMUSG00000028785/ENSMUSG00000029455/ENSMUSG00000046785/ENSMUSG00000002602/ENSMUSG00000038332/ENSMUSG00000003031/ENSMUSG00000039904/ENSMUSG00000034108/ENSMUSG00000023809/ENSMUSG00000031161/ENSMUSG00000002688/ENSMUSG00000015112/ENSMUSG00000023088/…	202	activated	0.15918	0.15918
activated.GO:0000902	BP	GO:0000902	cell morphogenesis	882	0.406106	1.54286	4.34884e-07	0.000242749	0.000230805	1914	tags=17%, list=10%, signal=16%	ENSMUSG00000044667/ENSMUSG00000026211/ENSMUSG00000019467/ENSMUSG00000032827/ENSMUSG00000074785/ENSMUSG00000039270/ENSMUSG00000054693/ENSMUSG00000045287/ENSMUSG00000027692/ENSMUSG00000001313/ENSMUSG00000072964/ENSMUSG00000019899/ENSMUSG00000056124/ENSMUSG00000028780/ENSMUSG00000068876/ENSMUSG00000031161/ENSMUSG00000032796/ENSMUSG00000022425/ENSMUSG00000006782/ENSMUSG00000022231/ENSMUSG00000022037/…	154	activated	0.174603	0.174603
activated.GO:0060284	BP	GO:0060284	regulation of cell development	749	0.424172	1.59965	5.8779e-07	0.000294158	0.000279685	2742	tags=21%, list=14%, signal=19%	ENSMUSG00000040856/ENSMUSG00000061311/ENSMUSG00000026211/ENSMUSG00000049608/ENSMUSG00000019966/ENSMUSG00000041378/ENSMUSG00000074785/ENSMUSG00000027692/ENSMUSG00000001313/ENSMUSG00000027164/ENSMUSG00000072964/ENSMUSG00000040260/ENSMUSG00000002602/ENSMUSG00000028780/ENSMUSG00000015217/ENSMUSG00000063415/ENSMUSG00000022425/ENSMUSG00000022231/ENSMUSG00000024238/ENSMUSG00000038264/ENSMUSG00000000957/…	158	activated	0.210948	0.210948
activated.GO:0023056	BP	GO:0023056	positive regulation of signaling	1426	0.363009	1.42975	6.36049e-07	0.000299364	0.000284635	2841	tags=21%, list=15%, signal=19%	ENSMUSG00000020734/ENSMUSG00000044317/ENSMUSG00000020427/ENSMUSG00000049608/ENSMUSG00000023000/ENSMUSG00000019966/ENSMUSG00000059883/ENSMUSG00000032827/ENSMUSG00000027533/ENSMUSG00000027692/ENSMUSG00000027164/ENSMUSG00000040260/ENSMUSG00000019899/ENSMUSG00000027931/ENSMUSG00000002602/ENSMUSG00000039904/ENSMUSG00000025860/ENSMUSG00000015133/ENSMUSG00000002688/ENSMUSG00000032796/ENSMUSG00000022231/…	297	activated	0.208275	0.208275
activated.GO:0010647	BP	GO:0010647	positive regulation of cell communication	1424	0.362274	1.42674	7.3272e-07	0.000332311	0.000315961	2841	tags=21%, list=15%, signal=19%	ENSMUSG00000020734/ENSMUSG00000044317/ENSMUSG00000020427/ENSMUSG00000049608/ENSMUSG00000023000/ENSMUSG00000019966/ENSMUSG00000059883/ENSMUSG00000032827/ENSMUSG00000027533/ENSMUSG00000027692/ENSMUSG00000027164/ENSMUSG00000040260/ENSMUSG00000019899/ENSMUSG00000027931/ENSMUSG00000002602/ENSMUSG00000039904/ENSMUSG00000025860/ENSMUSG00000015133/ENSMUSG00000002688/ENSMUSG00000032796/ENSMUSG00000022231/…	295	activated	0.207163	0.207163
activated.GO:0016054	BP	GO:0016054	organic acid catabolic process	202	0.579122	1.95776	8.20236e-07	0.000340117	0.000323383	2087	tags=27%, list=11%, signal=24%	ENSMUSG00000009614/ENSMUSG00000003526/ENSMUSG00000029545/ENSMUSG00000031969/ENSMUSG00000007039/ENSMUSG00000030826/ENSMUSG00000036880/ENSMUSG00000063415/ENSMUSG00000024055/ENSMUSG00000005069/ENSMUSG00000036138/ENSMUSG00000028961/ENSMUSG00000057880/ENSMUSG00000040374/ENSMUSG00000004056/ENSMUSG00000040618/ENSMUSG00000031958/ENSMUSG00000026003/ENSMUSG00000018574/ENSMUSG00000030088/ENSMUSG00000021238/…	54	activated	0.267327	0.267327
activated.GO:0046395	BP	GO:0046395	carboxylic acid catabolic process	202	0.579122	1.95776	8.20236e-07	0.000340117	0.000323383	2087	tags=27%, list=11%, signal=24%	ENSMUSG00000009614/ENSMUSG00000003526/ENSMUSG00000029545/ENSMUSG00000031969/ENSMUSG00000007039/ENSMUSG00000030826/ENSMUSG00000036880/ENSMUSG00000063415/ENSMUSG00000024055/ENSMUSG00000005069/ENSMUSG00000036138/ENSMUSG00000028961/ENSMUSG00000057880/ENSMUSG00000040374/ENSMUSG00000004056/ENSMUSG00000040618/ENSMUSG00000031958/ENSMUSG00000026003/ENSMUSG00000018574/ENSMUSG00000030088/ENSMUSG00000021238/…	54	activated	0.267327	0.267327
activated.GO:0007167	BP	GO:0007167	enzyme-linked receptor protein signaling pathway	795	0.412237	1.56526	8.71228e-07	0.000351226	0.000333945	2462	tags=21%, list=13%, signal=19%	ENSMUSG00000020427/ENSMUSG00000054793/ENSMUSG00000030681/ENSMUSG00000041378/ENSMUSG00000019889/ENSMUSG00000027931/ENSMUSG00000002602/ENSMUSG00000092035/ENSMUSG00000027298/ENSMUSG00000022817/ENSMUSG00000002688/ENSMUSG00000023047/ENSMUSG00000024238/ENSMUSG00000045629/ENSMUSG00000032968/ENSMUSG00000032216/ENSMUSG00000042429/ENSMUSG00000051159/ENSMUSG00000006930/ENSMUSG00000036158/ENSMUSG00000027339/…	166	activated	0.208805	0.208805
activated.GO:0040011	BP	GO:0040011	locomotion	1092	0.38449	1.49677	9.24428e-07	0.000355916	0.000338405	2462	tags=19%, list=13%, signal=18%	ENSMUSG00000020734/ENSMUSG00000020427/ENSMUSG00000054793/ENSMUSG00000022469/ENSMUSG00000027111/ENSMUSG00000019966/ENSMUSG00000019467/ENSMUSG00000047844/ENSMUSG00000041378/ENSMUSG00000019889/ENSMUSG00000074785/ENSMUSG00000039270/ENSMUSG00000054693/ENSMUSG00000045287/ENSMUSG00000027962/ENSMUSG00000035776/ENSMUSG00000040260/ENSMUSG00000019899/ENSMUSG00000039904/ENSMUSG00000028780/ENSMUSG00000031161/…	208	activated	0.190476	0.190476
activated.GO:0009967	BP	GO:0009967	positive regulation of signal transduction	1240	0.371497	1.45272	9.31911e-07	0.000355916	0.000338405	2501	tags=19%, list=13%, signal=17%	ENSMUSG00000020734/ENSMUSG00000044317/ENSMUSG00000020427/ENSMUSG00000049608/ENSMUSG00000023000/ENSMUSG00000019966/ENSMUSG00000059883/ENSMUSG00000027533/ENSMUSG00000027692/ENSMUSG00000027164/ENSMUSG00000040260/ENSMUSG00000019899/ENSMUSG00000027931/ENSMUSG00000002602/ENSMUSG00000039904/ENSMUSG00000025860/ENSMUSG00000015133/ENSMUSG00000002688/ENSMUSG00000032796/ENSMUSG00000022231/ENSMUSG00000022037/…	233	activated	0.187903	0.187903
activated.GO:0042592	BP	GO:0042592	homeostatic process	1402	0.362078	1.42608	1.07032e-06	0.000384637	0.000365712	2162	tags=17%, list=11%, signal=16%	ENSMUSG00000040856/ENSMUSG00000061311/ENSMUSG00000049608/ENSMUSG00000021396/ENSMUSG00000019966/ENSMUSG00000072966/ENSMUSG00000037344/ENSMUSG00000041378/ENSMUSG00000038150/ENSMUSG00000040943/ENSMUSG00000027533/ENSMUSG00000027962/ENSMUSG00000001247/ENSMUSG00000006576/ENSMUSG00000027164/ENSMUSG00000002602/ENSMUSG00000035112/ENSMUSG00000027298/ENSMUSG00000000628/ENSMUSG00000025860/ENSMUSG00000022032/…	240	activated	0.171184	0.171184
activated.GO:0032879	BP	GO:0032879	regulation of localization	1843	0.347259	1.38473	1.28282e-06	0.000423125	0.000402307	2659	tags=20%, list=14%, signal=19%	ENSMUSG00000020734/ENSMUSG00000027574/ENSMUSG00000020427/ENSMUSG00000031255/ENSMUSG00000022469/ENSMUSG00000038150/ENSMUSG00000032827/ENSMUSG00000025221/ENSMUSG00000031342/ENSMUSG00000054693/ENSMUSG00000027533/ENSMUSG00000027692/ENSMUSG00000079056/ENSMUSG00000028785/ENSMUSG00000002602/ENSMUSG00000035112/ENSMUSG00000057948/ENSMUSG00000050627/ENSMUSG00000000628/ENSMUSG00000031161/ENSMUSG00000002688/…	372	activated	0.201845	0.201845
activated.GO:0044282	BP	GO:0044282	small molecule catabolic process	290	0.516874	1.81616	2.14831e-06	0.000677791	0.000644443	2087	tags=23%, list=11%, signal=21%	ENSMUSG00000009614/ENSMUSG00000003526/ENSMUSG00000029545/ENSMUSG00000031969/ENSMUSG00000007039/ENSMUSG00000030826/ENSMUSG00000036880/ENSMUSG00000063415/ENSMUSG00000024055/ENSMUSG00000005069/ENSMUSG00000036138/ENSMUSG00000028961/ENSMUSG00000032294/ENSMUSG00000057880/ENSMUSG00000040374/ENSMUSG00000004056/ENSMUSG00000040618/ENSMUSG00000031958/ENSMUSG00000026003/ENSMUSG00000018574/ENSMUSG00000030088/…	68	activated	0.234483	0.234483
activated.GO:0006468	BP	GO:0006468	protein phosphorylation	1316	0.361524	1.41915	2.36967e-06	0.000731724	0.000695723	2492	tags=20%, list=13%, signal=18%	ENSMUSG00000020427/ENSMUSG00000054793/ENSMUSG00000035429/ENSMUSG00000022469/ENSMUSG00000019966/ENSMUSG00000031853/ENSMUSG00000030681/ENSMUSG00000059883/ENSMUSG00000030203/ENSMUSG00000032827/ENSMUSG00000041096/ENSMUSG00000054693/ENSMUSG00000027692/ENSMUSG00000029123/ENSMUSG00000027164/ENSMUSG00000027931/ENSMUSG00000002602/ENSMUSG00000003031/ENSMUSG00000025010/ENSMUSG00000035112/ENSMUSG00000050627/…	258	activated	0.196049	0.196049
activated.GO:0048584	BP	GO:0048584	positive regulation of response to stimulus	1749	0.343656	1.36903	2.7854e-06	0.000842178	0.000800742	2841	tags=21%, list=15%, signal=19%	ENSMUSG00000020734/ENSMUSG00000044317/ENSMUSG00000020427/ENSMUSG00000049608/ENSMUSG00000023000/ENSMUSG00000019966/ENSMUSG00000059883/ENSMUSG00000078612/ENSMUSG00000089669/ENSMUSG00000054693/ENSMUSG00000027533/ENSMUSG00000027692/ENSMUSG00000027164/ENSMUSG00000040260/ENSMUSG00000019899/ENSMUSG00000027931/ENSMUSG00000002602/ENSMUSG00000039904/ENSMUSG00000020490/ENSMUSG00000027298/ENSMUSG00000025860/…	361	activated	0.206404	0.206404
activated.GO:0022603	BP	GO:0022603	regulation of anatomical structure morphogenesis	776	0.406062	1.53974	3.3594e-06	0.000994999	0.000946044	2962	tags=23%, list=16%, signal=20%	ENSMUSG00000044317/ENSMUSG00000026211/ENSMUSG00000022469/ENSMUSG00000041378/ENSMUSG00000032827/ENSMUSG00000089669/ENSMUSG00000037852/ENSMUSG00000074785/ENSMUSG00000054693/ENSMUSG00000027692/ENSMUSG00000001313/ENSMUSG00000072964/ENSMUSG00000028780/ENSMUSG00000000628/ENSMUSG00000002688/ENSMUSG00000022425/ENSMUSG00000022231/ENSMUSG00000038264/ENSMUSG00000032216/ENSMUSG00000032419/ENSMUSG00000035064/…	180	activated	0.231959	0.231959
activated.GO:0016310	BP	GO:0016310	phosphorylation	1565	0.349637	1.3853	3.69321e-06	0.00104909	0.000997471	2492	tags=20%, list=13%, signal=19%	ENSMUSG00000020427/ENSMUSG00000054793/ENSMUSG00000035429/ENSMUSG00000022469/ENSMUSG00000027111/ENSMUSG00000019966/ENSMUSG00000031853/ENSMUSG00000023019/ENSMUSG00000030681/ENSMUSG00000059883/ENSMUSG00000030203/ENSMUSG00000032827/ENSMUSG00000041096/ENSMUSG00000054693/ENSMUSG00000027692/ENSMUSG00000029123/ENSMUSG00000027164/ENSMUSG00000027931/ENSMUSG00000002602/ENSMUSG00000003031/ENSMUSG00000025010/…	309	activated	0.197444	0.197444
activated.GO:0006629	BP	GO:0006629	lipid metabolic process	1090	0.372609	1.44919	5.10468e-06	0.00139782	0.00132904	2022	tags=17%, list=11%, signal=16%	ENSMUSG00000027871/ENSMUSG00000028378/ENSMUSG00000044667/ENSMUSG00000023000/ENSMUSG00000023019/ENSMUSG00000038150/ENSMUSG00000023827/ENSMUSG00000027452/ENSMUSG00000031749/ENSMUSG00000027533/ENSMUSG00000001247/ENSMUSG00000029545/ENSMUSG00000068762/ENSMUSG00000031969/ENSMUSG00000056124/ENSMUSG00000018861/ENSMUSG00000030826/ENSMUSG00000028773/ENSMUSG00000027932/ENSMUSG00000036880/ENSMUSG00000063415/…	183	activated	0.16789	0.16789
activated.GO:0016477	BP	GO:0016477	cell migration	1239	0.359617	1.40687	5.21508e-06	0.0014016	0.00133264	2077	tags=17%, list=11%, signal=16%	ENSMUSG00000020427/ENSMUSG00000022469/ENSMUSG00000027111/ENSMUSG00000019966/ENSMUSG00000059883/ENSMUSG00000047844/ENSMUSG00000041378/ENSMUSG00000019889/ENSMUSG00000074785/ENSMUSG00000054693/ENSMUSG00000027962/ENSMUSG00000035776/ENSMUSG00000040260/ENSMUSG00000019899/ENSMUSG00000002602/ENSMUSG00000028780/ENSMUSG00000027298/ENSMUSG00000031161/ENSMUSG00000022817/ENSMUSG00000020154/ENSMUSG00000002688/…	208	activated	0.167877	0.167877
activated.GO:0051240	BP	GO:0051240	positive regulation of multicellular organismal process	1352	0.354571	1.39083	5.50889e-06	0.00145365	0.00138212	2906	tags=21%, list=15%, signal=19%	ENSMUSG00000040856/ENSMUSG00000061311/ENSMUSG00000026211/ENSMUSG00000022469/ENSMUSG00000019966/ENSMUSG00000028602/ENSMUSG00000089669/ENSMUSG00000074785/ENSMUSG00000031342/ENSMUSG00000027533/ENSMUSG00000027692/ENSMUSG00000027962/ENSMUSG00000001313/ENSMUSG00000027164/ENSMUSG00000072964/ENSMUSG00000026751/ENSMUSG00000002602/ENSMUSG00000000628/ENSMUSG00000002688/ENSMUSG00000005069/ENSMUSG00000022425/…	286	activated	0.211538	0.211538
suppressed.GO:0070076	BP	GO:0070076	histone lysine demethylation	18	-0.971862	-2.14645	1.0385e-07	0.000107656	0.000102359	2	tags=11%, list=0%, signal=11%	ENSMUSG00000020390/ENSMUSG00000068457	2	suppressed	0.111111	0.111111
suppressed.GO:0030048	BP	GO:0030048	actin filament-based movement	102	-0.806136	-2.28354	1.30167e-05	0.0029986	0.00285106	213	tags=7%, list=1%, signal=7%	ENSMUSG00000054808/ENSMUSG00000025812/ENSMUSG00000038583/ENSMUSG00000027488/ENSMUSG00000042678/ENSMUSG00000066952/ENSMUSG00000068457	7	suppressed	0.0686275	0.0686275
suppressed.GO:0070828	BP	GO:0070828	heterochromatin organization	104	-0.837482	-2.38088	0.000259212	0.025427	0.024176	711	tags=8%, list=4%, signal=7%	ENSMUSG00000038691/ENSMUSG00000020525/ENSMUSG00000038994/ENSMUSG00000016559/ENSMUSG00000036167/ENSMUSG00000028800/ENSMUSG00000051176/ENSMUSG00000068457	8	suppressed	0.0769231	0.0769231
suppressed.GO:0031507	BP	GO:0031507	heterochromatin formation	95	-0.847412	-2.38841	0.0002875	0.0267467	0.0254308	711	tags=8%, list=4%, signal=8%	ENSMUSG00000038691/ENSMUSG00000020525/ENSMUSG00000038994/ENSMUSG00000016559/ENSMUSG00000036167/ENSMUSG00000028800/ENSMUSG00000051176/ENSMUSG00000068457	8	suppressed	0.0842105	0.0842105
suppressed.GO:0045814	BP	GO:0045814	negative regulation of gene expression, epigenetic	107	-0.835787	-2.38635	0.000926147	0.0597385	0.0567993	723	tags=8%, list=4%, signal=8%	ENSMUSG00000057177/ENSMUSG00000038691/ENSMUSG00000020525/ENSMUSG00000038994/ENSMUSG00000016559/ENSMUSG00000036167/ENSMUSG00000028800/ENSMUSG00000051176/ENSMUSG00000068457	9	suppressed	0.0841121	0.0841121
suppressed.GO:0070988	BP	GO:0070988	demethylation	50	-0.883977	-2.29816	0.00152534	0.0815293	0.077518	160	tags=4%, list=1%, signal=4%	ENSMUSG00000036557/ENSMUSG00000068457	2	suppressed	0.04	0.04
suppressed.GO:0060048	BP	GO:0060048	cardiac muscle contraction	98	-0.807927	-2.29188	0.00164579	0.0841036	0.0799656	193	tags=4%, list=1%, signal=4%	ENSMUSG00000028854/ENSMUSG00000038583/ENSMUSG00000027488/ENSMUSG00000068457	4	suppressed	0.0408163	0.0408163
suppressed.GO:0034708	CC	GO:0034708	methyltransferase complex	103	-0.830466	-2.35626	3.5185e-06	0.00102128	0.000971031	2	tags=4%, list=0%, signal=4%	ENSMUSG00000020659/ENSMUSG00000052293/ENSMUSG00000024067/ENSMUSG00000068457	4	suppressed	0.038835	0.038835
suppressed.GO:0044666	CC	GO:0044666	MLL3/4 complex	13	-0.967014	-2.00338	0.000777895	0.0533406	0.0507162	2	tags=15%, list=0%, signal=15%	ENSMUSG00000024067/ENSMUSG00000068457	2	suppressed	0.153846	0.153846
suppressed.GO:0071558	MF	GO:0071558	histone H3K27me2/H3K27me3 demethylase activity	5	-0.984327	-1.70111	6.6814e-05	0.00932377	0.00886503	2	tags=40%, list=0%, signal=40%	ENSMUSG00000018476/ENSMUSG00000068457	2	suppressed	0.4	0.4
suppressed.GO:0016706	MF	GO:0016706	2-oxoglutarate-dependent dioxygenase activity	56	-0.879848	-2.33927	0.000211904	0.0224479	0.0213435	2	tags=4%, list=0%, signal=4%	ENSMUSG00000040174/ENSMUSG00000068457	2	suppressed	0.0357143	0.0357143
suppressed.GO:0051864	MF	GO:0051864	histone H3K36 demethylase activity	11	-0.974618	-1.98661	0.000697779	0.0493994	0.0469689	2	tags=18%, list=0%, signal=18%	ENSMUSG00000029475/ENSMUSG00000068457	2	suppressed	0.181818	0.181818
suppressed.GO:0032451	MF	GO:0032451	demethylase activity	37	-0.913806	-2.25998	0.000803767	0.0545097	0.0518277	2	tags=5%, list=0%, signal=5%	ENSMUSG00000040174/ENSMUSG00000068457	2	suppressed	0.0540541	0.0540541
suppressed.GO:0004252	MF	GO:0004252	serine-type endopeptidase activity	105	-0.614916	-1.7527	0.00144799	0.0793006	0.0753989	1898	tags=18%, list=10%, signal=16%	ENSMUSG00000029909/ENSMUSG00000039917/ENSMUSG00000049719/ENSMUSG00000048400/ENSMUSG00000049013/ENSMUSG00000019849/ENSMUSG00000021966/ENSMUSG00000063713/ENSMUSG00000051936/ENSMUSG00000037529/ENSMUSG00000026142/ENSMUSG00000022622/ENSMUSG00000028128/ENSMUSG00000027419/ENSMUSG00000024713/ENSMUSG00000059042/ENSMUSG00000066512/ENSMUSG00000053719/ENSMUSG00000066515	19	suppressed	0.180952	0.180952

[truncated: 3 more sheets: Zfy1_KO, Zfy12_KO, Zfy2_KO]
