# Supplementary material for: Systematic identification of Y-chromosome gene functions in mouse spermatogenesis
Source: Science. Author manuscript; Available in PMC 2025 Feb 9. (PMC7617377; doi:10.1126/science.ads6495)
Supplement: Supplementary Table 3 [file EMS202884-supplement-Supplementary_Table_3.xlsx]

## Sheet: guide
Supplementary Table 3: Log2 Fold Changes in the Eif2s3y-KO dataset compared to control. Analysis was performed for each cell type (cluster), and data is shown in different tabs.

## Sheet: P10_Diff_spermatogonia_1_all_
X	p_val	avg_log2FC	pct.1	pct.2	p_val_adj	gene	ensemblID	chr
ENSMUSG00000003199-Mpnd	7.54664e-20	1.9601	0.8	0.062	2.58978e-15	Mpnd	ENSMUSG00000003199	17
ENSMUSG00000031297-Slc7a3	2.23645e-13	0.707231	0.333	0.005	7.67483e-09	Slc7a3	ENSMUSG00000031297	20
ENSMUSG00000112497-4930525C09Rik	6.8499e-12	1.20234	0.6	0.067	2.35068e-07	4930525C09Rik	ENSMUSG00000112497	10
ENSMUSG00000034981-Parm1	1.63621e-11	0.757764	0.333	0.01	5.61498e-07	Parm1	ENSMUSG00000034981	5
ENSMUSG00000104786-Gm43573	3.48327e-10	0.399599	0.333	0.015	1.19536e-05	Gm43573	ENSMUSG00000104786	3
ENSMUSG00000019936-Epyc	3.56782e-10	1.53704	0.667	0.103	1.22437e-05	Epyc	ENSMUSG00000019936	10
ENSMUSG00000034384-Barhl2	3.74803e-10	0.272215	0.2	0	1.28621e-05	Barhl2	ENSMUSG00000034384	5
ENSMUSG00000019960-Dusp6	3.74803e-10	0.370625	0.2	0	1.28621e-05	Dusp6	ENSMUSG00000019960	10
ENSMUSG00000035681-Kcnc2	1.29596e-09	2.63014	0.6	0.097	4.44734e-05	Kcnc2	ENSMUSG00000035681	10
ENSMUSG00000117328-4930474M22Rik	9.3001e-09	0.660709	0.4	0.036	0.000319151	4930474M22Rik	ENSMUSG00000117328	17
ENSMUSG00000085101-Platr16	1.31833e-08	1.45515	0.933	0.436	0.000452413	Platr16	ENSMUSG00000085101	4
ENSMUSG00000029752-Asns	1.34946e-08	0.523217	0.4	0.036	0.000463095	Asns	ENSMUSG00000029752	6
ENSMUSG00000036446-Lum	1.62316e-08	0.738652	0.4	0.036	0.000557019	Lum	ENSMUSG00000036446	10
ENSMUSG00000030092-Cntn6	2.53127e-08	2.51551	0.867	0.359	0.000868658	Cntn6	ENSMUSG00000030092	6
ENSMUSG00000022748-Cmss1	3.64112e-08	1.06739	1	1	0.00124952	Cmss1	ENSMUSG00000022748	16
ENSMUSG00000026220-Slc16a14	4.63962e-08	0.937938	0.533	0.087	0.00159218	Slc16a14	ENSMUSG00000026220	1
ENSMUSG00000032564-Cpne4	5.57308e-08	0.77388	0.467	0.062	0.00191251	Cpne4	ENSMUSG00000032564	9
ENSMUSG00000041313-Slc7a1	6.59373e-08	1.54632	0.8	0.292	0.00226277	Slc7a1	ENSMUSG00000041313	5
ENSMUSG00000115484-Gm33121	1.00288e-07	0.368105	0.2	0.005	0.00344159	Gm33121	ENSMUSG00000115484	14
ENSMUSG00000069049-Eif2s3y	1.00838e-07	-1.4532	0	0.821	0.00346046	Eif2s3y	ENSMUSG00000069049	21
ENSMUSG00000056498-Tmem154	1.11092e-07	0.428581	0.2	0.005	0.00381233	Tmem154	ENSMUSG00000056498	3
ENSMUSG00000100846-Gm28845	1.36178e-07	0.404902	0.2	0.005	0.00467321	Gm28845	ENSMUSG00000100846	1
ENSMUSG00000034271-Jdp2	2.92691e-07	0.512443	0.333	0.031	0.0100443	Jdp2	ENSMUSG00000034271	12
ENSMUSG00000057173-Rfx8	3.43083e-07	0.215923	0.133	0	0.0117736	Rfx8	ENSMUSG00000057173	1
ENSMUSG00000050772-Olfr1124	3.43083e-07	0.225357	0.133	0	0.0117736	Olfr1124	ENSMUSG00000050772	2
ENSMUSG00000028111-Ctsk	3.43083e-07	0.195832	0.133	0	0.0117736	Ctsk	ENSMUSG00000028111	3
ENSMUSG00000082686-Gm12961	3.43083e-07	0.242441	0.133	0	0.0117736	Gm12961	ENSMUSG00000082686	4
ENSMUSG00000086070-8430436N08Rik	3.43083e-07	0.322742	0.133	0	0.0117736	8430436N08Rik	ENSMUSG00000086070	4
ENSMUSG00000083907-Plk-ps1	3.43083e-07	0.162403	0.133	0	0.0117736	ps1	ENSMUSG00000083907
ENSMUSG00000087157-Sox5os2	3.43083e-07	0.168598	0.133	0	0.0117736	Sox5os2	ENSMUSG00000087157	6
ENSMUSG00000086643-Gm15687	3.43083e-07	0.232604	0.133	0	0.0117736	Gm15687	ENSMUSG00000086643	6
ENSMUSG00000120894-ENSMUSG00000120894	3.43083e-07	0.208614	0.133	0	0.0117736	ENSMUSG00000120894	ENSMUSG00000120894
ENSMUSG00000112629-Gm47771	3.43083e-07	0.317212	0.133	0	0.0117736	Gm47771	ENSMUSG00000112629	10
ENSMUSG00000109545-Gm44788	3.43083e-07	0.174743	0.133	0	0.0117736	Gm44788	ENSMUSG00000109545	8
ENSMUSG00000115847-Gm49050	3.43083e-07	0.162804	0.133	0	0.0117736	Gm49050	ENSMUSG00000115847	14
ENSMUSG00000114883-Gm48860	3.43083e-07	0.244277	0.133	0	0.0117736	Gm48860	ENSMUSG00000114883	14
ENSMUSG00000053113-Socs3	3.43083e-07	0.180489	0.133	0	0.0117736	Socs3	ENSMUSG00000053113	11
ENSMUSG00000114612-Gm47550	3.43083e-07	0.206037	0.133	0	0.0117736	Gm47550	ENSMUSG00000114612	13
ENSMUSG00000120568-ENSMUSG00000120568	3.43083e-07	0.17185	0.133	0	0.0117736	ENSMUSG00000120568	ENSMUSG00000120568
ENSMUSG00000116500-Gm36560	3.43083e-07	0.168598	0.133	0	0.0117736	Gm36560	ENSMUSG00000116500	15
ENSMUSG00000116981-Gm49611	3.43083e-07	0.289902	0.133	0	0.0117736	Gm49611	ENSMUSG00000116981	16
ENSMUSG00002076600-Gm55937	3.43083e-07	0.438093	0.133	0	0.0117736	Gm55937	ENSMUSG00002076600
ENSMUSG00000062327-T	3.43083e-07	0.159888	0.133	0	0.0117736	T	ENSMUSG00000062327	17
ENSMUSG00000118137-Gm50385	3.43083e-07	0.159888	0.133	0	0.0117736	Gm50385	ENSMUSG00000118137	18
ENSMUSG00000067931-Zfp948	7.41203e-07	0.695484	0.6	0.128	0.0254359	Zfp948	ENSMUSG00000067931	17
ENSMUSG00000074776-Gm10754	1.12404e-06	1.0399	0.6	0.138	0.0385738	Gm10754	ENSMUSG00000074776	10
ENSMUSG00000060882-Kcnd2	1.21764e-06	-2.17988	0.267	0.856	0.0417856	Kcnd2	ENSMUSG00000060882	6
ENSMUSG00000051920-Rspo2	1.24907e-06	1.62417	0.6	0.169	0.0428644	Rspo2	ENSMUSG00000051920	15
ENSMUSG00000027457-Snph	1.75458e-06	0.296318	0.267	0.021	0.0602119	Snph	ENSMUSG00000027457	2
ENSMUSG00000086213-A330040F15Rik	1.79617e-06	0.797748	0.667	0.164	0.0616391	A330040F15Rik	ENSMUSG00000086213	19
ENSMUSG00000038418-Egr1	1.85849e-06	0.345847	0.333	0.036	0.0637778	Egr1	ENSMUSG00000038418	18
ENSMUSG00000084960-B430010I23Rik	2.04e-06	0.799521	0.533	0.108	0.0700066	B430010I23Rik	ENSMUSG00000084960	8
ENSMUSG00000052942-Glis3	2.39568e-06	1.57824	1	0.795	0.0822127	Glis3	ENSMUSG00000052942	19
ENSMUSG00000090075-Gm16251	3.45453e-06	0.340625	0.2	0.01	0.118549	Gm16251	ENSMUSG00000090075	7
ENSMUSG00000050106-Tmc8	3.45453e-06	0.391702	0.2	0.01	0.118549	Tmc8	ENSMUSG00000050106	11
ENSMUSG00000120211-ENSMUSG00000120211	3.74484e-06	0.236512	0.2	0.01	0.128512	ENSMUSG00000120211	ENSMUSG00000120211
ENSMUSG00000114323-Gm47758	3.74484e-06	0.249927	0.2	0.01	0.128512	Gm47758	ENSMUSG00000114323	14
ENSMUSG00000000204-Slfn4	3.74484e-06	0.284837	0.2	0.01	0.128512	Slfn4	ENSMUSG00000000204	11
ENSMUSG00000040274-Cdk6	3.86908e-06	-1.49123	0.267	0.856	0.132775	Cdk6	ENSMUSG00000040274	5
ENSMUSG00000100192-Gm29587	4.05845e-06	0.408784	0.2	0.01	0.139274	Gm29587	ENSMUSG00000100192	12
ENSMUSG00000017405-Nek8	4.27245e-06	0.658676	0.467	0.087	0.146618	Nek8	ENSMUSG00000017405	11
ENSMUSG00000102252-Snrpn	4.39714e-06	0.265051	0.2	0.01	0.150897	Snrpn	ENSMUSG00000102252	7
ENSMUSG00000034324-Tmem132c	4.76176e-06	1.68068	0.8	0.318	0.163409	Tmem132c	ENSMUSG00000034324	5
ENSMUSG00000006930-Hap1	5.30258e-06	0.718366	0.6	0.149	0.181968	Hap1	ENSMUSG00000006930	11
ENSMUSG00000027737-Slc7a11	6.23063e-06	0.427503	0.333	0.041	0.213817	Slc7a11	ENSMUSG00000027737	3
ENSMUSG00000028399-Ptprd	8.89606e-06	1.02694	1	0.846	0.305286	Ptprd	ENSMUSG00000028399	4
ENSMUSG00000096768-Gm47283	9.15422e-06	1.67994	1	0.944	0.314145	Gm47283	ENSMUSG00000096768	21
ENSMUSG00000091811-Inafm1	9.72961e-06	0.300584	0.267	0.026	0.333891	Inafm1	ENSMUSG00000091811	7
ENSMUSG00000031700-Gpt2	1.03116e-05	0.782407	0.533	0.133	0.353863	Gpt2	ENSMUSG00000031700	8
ENSMUSG00000022861-Dgkg	1.15962e-05	0.614682	0.333	0.046	0.397948	Dgkg	ENSMUSG00000022861	16
ENSMUSG00000048440-Cyp4f16	1.58814e-05	0.585825	0.4	0.072	0.545002	Cyp4f16	ENSMUSG00000048440	17
ENSMUSG00000098973-Mir6236	1.59342e-05	1.52466	0.8	0.549	0.546814	Mir6236	ENSMUSG00000098973	9
ENSMUSG00000073207-Ccdc160	1.90013e-05	0.553145	0.333	0.051	0.652068	Ccdc160	ENSMUSG00000073207	20
ENSMUSG00000047228-A2ml1	2.83411e-05	0.339928	0.2	0.015	0.972582	A2ml1	ENSMUSG00000047228	6
ENSMUSG00000023944-Hsp90ab1	2.91135e-05	-0.960512	0.733	0.979	0.999088	Hsp90ab1	ENSMUSG00000023944	17
ENSMUSG00000072511-Hhla1	3.24088e-05	0.622363	0.2	0.015	1	Hhla1	ENSMUSG00000072511	15
ENSMUSG00000020142-Slc1a4	3.25622e-05	0.477291	0.467	0.103	1	Slc1a4	ENSMUSG00000020142	11
ENSMUSG00000022360-Atad2	3.37317e-05	0.698344	1	0.897	1	Atad2	ENSMUSG00000022360	15
ENSMUSG00000030207-Fam234b	3.46451e-05	0.28187	0.2	0.015	1	Fam234b	ENSMUSG00000030207	6
ENSMUSG00000046317-BC107364	3.6498e-05	0.430662	0.267	0.031	1	BC107364	ENSMUSG00000046317	3
ENSMUSG00000036585-Fgf1	3.6498e-05	0.564706	0.267	0.031	1	Fgf1	ENSMUSG00000036585	18
ENSMUSG00000027318-Adam33	3.70273e-05	0.305772	0.2	0.015	1	Adam33	ENSMUSG00000027318	2
ENSMUSG00000059049-Frem1	3.70273e-05	0.28166	0.2	0.015	1	Frem1	ENSMUSG00000059049	4
ENSMUSG00000040866-Rsph6a	3.70273e-05	0.370942	0.2	0.015	1	Rsph6a	ENSMUSG00000040866	7
ENSMUSG00000024030-Abcg1	4.11655e-05	0.882017	0.6	0.2	1	Abcg1	ENSMUSG00000024030	17
ENSMUSG00000086654-Gm13165	4.39644e-05	0.98887	0.933	0.954	1	Gm13165	ENSMUSG00000086654	4
ENSMUSG00000019843-Fyn	4.67331e-05	1.21194	1	0.718	1	Fyn	ENSMUSG00000019843	10
ENSMUSG00000030110-Ret	4.93505e-05	0.835244	0.4	0.087	1	Ret	ENSMUSG00000030110	6
ENSMUSG00000111115-Gm47144	5.14606e-05	0.186203	0.2	0.015	1	Gm47144	ENSMUSG00000111115	9
ENSMUSG00000027273-Snap25	5.5046e-05	0.45164	0.133	0.005	1	Snap25	ENSMUSG00000027273	2
ENSMUSG00000027435-Cd93	5.5046e-05	0.175185	0.133	0.005	1	Cd93	ENSMUSG00000027435	2
ENSMUSG00000085250-Gm15234	5.5046e-05	0.165585	0.133	0.005	1	Gm15234	ENSMUSG00000085250	3
ENSMUSG00000106756-Gm32780	5.5046e-05	0.519387	0.133	0.005	1	Gm32780	ENSMUSG00000106756	5
ENSMUSG00000020229-Slc5a4a	5.5046e-05	0.26245	0.133	0.005	1	Slc5a4a	ENSMUSG00000020229	10
ENSMUSG00000120131-ENSMUSG00000120131	5.5046e-05	0.304393	0.133	0.005	1	ENSMUSG00000120131	ENSMUSG00000120131
ENSMUSG00000115540-4930597G03Rik	5.5046e-05	0.167518	0.133	0.005	1	4930597G03Rik	ENSMUSG00000115540	14
ENSMUSG00000101304-Plet1os	5.5046e-05	0.137926	0.133	0.005	1	Plet1os	ENSMUSG00000101304	9
ENSMUSG00000020875-Hoxb9	5.5046e-05	0.245409	0.133	0.005	1	Hoxb9	ENSMUSG00000020875	11
ENSMUSG00000121113-ENSMUSG00000121113	5.5046e-05	0.23778	0.133	0.005	1	ENSMUSG00000121113	ENSMUSG00000121113
ENSMUSG00000068463-B630019A10Rik	5.5046e-05	0.189174	0.133	0.005	1	B630019A10Rik	ENSMUSG00000068463	16
ENSMUSG00000118193-Arhgap26	5.5046e-05	0.454589	0.133	0.005	1	Arhgap26	ENSMUSG00000118193	18
ENSMUSG00000117865-Gm50137	5.5046e-05	0.212816	0.133	0.005	1	Gm50137	ENSMUSG00000117865	19
ENSMUSG00000120068-ENSMUSG00000120068	5.5046e-05	0.166352	0.133	0.005	1	ENSMUSG00000120068	ENSMUSG00000120068
ENSMUSG00000041685-Fcho2	5.94363e-05	-0.896237	0.667	0.974	1	Fcho2	ENSMUSG00000041685	13
ENSMUSG00000053398-Phgdh	5.95557e-05	0.610545	0.467	0.118	1	Phgdh	ENSMUSG00000053398	3
ENSMUSG00000120775-ENSMUSG00000120775	6.02967e-05	0.222387	0.133	0.005	1	ENSMUSG00000120775	ENSMUSG00000120775
ENSMUSG00000049972-Skint9	6.02967e-05	0.232014	0.133	0.005	1	Skint9	ENSMUSG00000049972	4
ENSMUSG00000048216-Gpr85	6.02967e-05	0.328942	0.133	0.005	1	Gpr85	ENSMUSG00000048216	6
ENSMUSG00000048065-Cyb5r2	6.02967e-05	0.207352	0.133	0.005	1	Cyb5r2	ENSMUSG00000048065	7
ENSMUSG00000037868-Egr2	6.02967e-05	0.332903	0.133	0.005	1	Egr2	ENSMUSG00000037868	10
ENSMUSG00000038811-Gngt2	6.02967e-05	0.331687	0.133	0.005	1	Gngt2	ENSMUSG00000038811	11
ENSMUSG00000057899-Adgrf2	6.02967e-05	0.233807	0.133	0.005	1	Adgrf2	ENSMUSG00000057899	17
ENSMUSG00000084781-D930015M05Rik	6.08058e-05	0.387156	0.333	0.051	1	D930015M05Rik	ENSMUSG00000084781	2
ENSMUSG00000117608-Gm53018	6.1534e-05	0.401555	0.333	0.056	1	Gm53018	ENSMUSG00000117608	18
ENSMUSG00000109946-Brd3os	6.60192e-05	0.160661	0.133	0.005	1	Brd3os	ENSMUSG00000109946	2
ENSMUSG00000052922-Bpi	6.60192e-05	0.234581	0.133	0.005	1	Bpi	ENSMUSG00000052922	2
ENSMUSG00000104766-4930573H18Rik	6.60192e-05	0.161616	0.133	0.005	1	4930573H18Rik	ENSMUSG00000104766	3
ENSMUSG00000083774-Gm7180	6.60192e-05	0.159588	0.133	0.005	1	Gm7180	ENSMUSG00000083774	7
ENSMUSG00000019932-Kera	6.60192e-05	0.15129	0.133	0.005	1	Kera	ENSMUSG00000019932	10
ENSMUSG00000040287-Stac3	6.60192e-05	0.212095	0.133	0.005	1	Stac3	ENSMUSG00000040287	10
ENSMUSG00000000690-Hoxb6	6.60192e-05	0.148418	0.133	0.005	1	Hoxb6	ENSMUSG00000000690	11
ENSMUSG00000113141-Gm47748	6.60192e-05	0.179382	0.133	0.005	1	Gm47748	ENSMUSG00000113141	12
ENSMUSG00000079024-Gm21961	6.60192e-05	0.182125	0.133	0.005	1	Gm21961	ENSMUSG00000079024	15
ENSMUSG00000022832-Ropn1	6.60192e-05	0.215891	0.133	0.005	1	Ropn1	ENSMUSG00000022832	16
ENSMUSG00000073652-Apol7d	6.71386e-05	0.502177	0.4	0.082	1	Apol7d	ENSMUSG00000073652	1
ENSMUSG00000031902-Nfatc3	6.94873e-05	-1.04995	0.2	0.836	1	Nfatc3	ENSMUSG00000031902	8
ENSMUSG00000027122-Arl14ep	7.69085e-05	0.799116	0.8	0.405	1	Arl14ep	ENSMUSG00000027122	2
ENSMUSG00000034780-B3galt1	7.9073e-05	-1.06169	0.8	0.938	1	B3galt1	ENSMUSG00000034780	2
ENSMUSG00000061143-Maml3	8.20066e-05	0.936237	0.867	0.61	1	Maml3	ENSMUSG00000061143	3
ENSMUSG00000063972-Nr6a1	8.22565e-05	-0.991369	0.867	0.974	1	Nr6a1	ENSMUSG00000063972	2
ENSMUSG00000023886-Smoc2	9.21732e-05	1.04903	0.667	0.262	1	Smoc2	ENSMUSG00000023886	17
ENSMUSG00000024521-Pmaip1	9.38245e-05	0.437505	0.267	0.036	1	Pmaip1	ENSMUSG00000024521	18
ENSMUSG00000038143-Stox2	9.92622e-05	-1.15827	0.6	0.944	1	Stox2	ENSMUSG00000038143	8
ENSMUSG00000026605-Cenpf	9.96843e-05	-1.02551	0.933	0.995	1	Cenpf	ENSMUSG00000026605	1
ENSMUSG00000071226-Cecr2	0.000100405	-0.91058	0.8	0.949	1	Cecr2	ENSMUSG00000071226	6
ENSMUSG00000058006-Mdn1	0.000108161	0.606433	1	1	1	Mdn1	ENSMUSG00000058006	4
ENSMUSG00000046942-Mageb16	0.000110091	0.895122	0.733	0.308	1	Mageb16	ENSMUSG00000046942	20
ENSMUSG00000041649-Klf8	0.000135188	-1.22237	0.333	0.785	1	Klf8	ENSMUSG00000041649	20
ENSMUSG00000034040-Galnt17	0.000137135	1.07867	0.733	0.318	1	Galnt17	ENSMUSG00000034040	5
ENSMUSG00000037474-Dtl	0.000139893	0.849074	1	0.708	1	Dtl	ENSMUSG00000037474	1
ENSMUSG00000031342-Gpm6b	0.000140752	0.883011	0.533	0.154	1	Gpm6b	ENSMUSG00000031342	20
ENSMUSG00000029247-Paics	0.000141668	0.783459	0.733	0.364	1	Paics	ENSMUSG00000029247	5
ENSMUSG00000100775-Gm29107	0.000153133	0.461931	0.2	0.021	1	Gm29107	ENSMUSG00000100775	1
ENSMUSG00000027803-Wwtr1	0.000157552	0.907909	0.533	0.169	1	Wwtr1	ENSMUSG00000027803	3
ENSMUSG00000013089-Etv5	0.000159226	0.960712	0.267	0.041	1	Etv5	ENSMUSG00000013089	16
ENSMUSG00000078955-Gm14222	0.000161576	0.553358	0.467	0.128	1	Gm14222	ENSMUSG00000078955	2
ENSMUSG00000086589-Gm12915	0.000162104	0.417355	0.2	0.021	1	Gm12915	ENSMUSG00000086589	4
ENSMUSG00000023348-Trip6	0.000162104	0.269169	0.2	0.021	1	Trip6	ENSMUSG00000023348	5
ENSMUSG00000027596-a	0.000163897	1.14983	0.8	0.462	1	a	ENSMUSG00000027596	2
ENSMUSG00000034156-Tspoap1	0.000171569	0.227057	0.2	0.021	1	Tspoap1	ENSMUSG00000034156	11
ENSMUSG00000113358-1700112M02Rik	0.000181551	0.261539	0.2	0.021	1	1700112M02Rik	ENSMUSG00000113358	13
ENSMUSG00000047261-Gap43	0.000181551	0.292924	0.2	0.021	1	Gap43	ENSMUSG00000047261	16
ENSMUSG00000029757-Dync1i1	0.000196264	0.832616	0.6	0.236	1	Dync1i1	ENSMUSG00000029757	6
ENSMUSG00000027009-Itga4	0.000203175	0.204839	0.2	0.021	1	Itga4	ENSMUSG00000027009	2
ENSMUSG00000087072-Recql5os1	0.000203175	0.214997	0.2	0.021	1	Recql5os1	ENSMUSG00000087072	11
ENSMUSG00000020303-Stc2	0.000203175	0.261315	0.2	0.021	1	Stc2	ENSMUSG00000020303	11
ENSMUSG00000037533-Rapgef6	0.000208582	-0.733546	0.933	0.979	1	Rapgef6	ENSMUSG00000037533	11
ENSMUSG00000006494-Pdk1	0.000211313	1.15364	0.733	0.374	1	Pdk1	ENSMUSG00000006494	2
ENSMUSG00000030451-Herc2	0.000223383	0.602295	1	0.944	1	Herc2	ENSMUSG00000030451	7
ENSMUSG00000085589-A430078I02Rik	0.000256536	0.506077	0.267	0.041	1	A430078I02Rik	ENSMUSG00000085589	6
ENSMUSG00000027519-Rab22a	0.00025877	-0.860011	0.133	0.646	1	Rab22a	ENSMUSG00000027519	2
ENSMUSG00000030711-Sult1a1	0.000267721	0.273987	0.267	0.041	1	Sult1a1	ENSMUSG00000030711	7
ENSMUSG00000097705-Gm26740	0.000267721	0.401943	0.267	0.041	1	Gm26740	ENSMUSG00000097705	10
ENSMUSG00000026669-Mcm10	0.000278219	0.729003	0.733	0.364	1	Mcm10	ENSMUSG00000026669	2
ENSMUSG00000071064-Zfp827	0.000295725	-0.971229	0.133	0.641	1	Zfp827	ENSMUSG00000071064	8
ENSMUSG00000106001-Gm42826	0.000306681	-0.832516	0.267	0.815	1	Gm42826	ENSMUSG00000106001	3
ENSMUSG00000084796-Mir142hg	0.000345905	0.511842	0.333	0.067	1	Mir142hg	ENSMUSG00000084796	11
ENSMUSG00000044906-4930503L19Rik	0.000354969	-0.801276	0	0.513	1	4930503L19Rik	ENSMUSG00000044906	18
ENSMUSG00000001911-Nfix	0.000365234	-0.854616	0.133	0.621	1	Nfix	ENSMUSG00000001911	8
ENSMUSG00000029772-Ahcyl2	0.000365944	-0.861144	0.733	0.944	1	Ahcyl2	ENSMUSG00000029772	6
ENSMUSG00000022772-Senp5	0.000372165	-0.901252	0.133	0.672	1	Senp5	ENSMUSG00000022772	16
ENSMUSG00000110231-Gm6329	0.00037409	0.915831	0.267	0.046	1	Gm6329	ENSMUSG00000110231	8
ENSMUSG00000031818-Cox4i1	0.00037806	-0.943432	0.467	0.851	1	Cox4i1	ENSMUSG00000031818	8
ENSMUSG00000046607-Hrk	0.000380306	0.985747	0.333	0.072	1	Hrk	ENSMUSG00000046607	5
ENSMUSG00000089743-Gm16226	0.000383766	0.6461	0.333	0.067	1	Gm16226	ENSMUSG00000089743	5
ENSMUSG00000026245-Farsb	0.000386421	0.600419	0.8	0.405	1	Farsb	ENSMUSG00000026245	1
ENSMUSG00000035356-Nfkbiz	0.000397224	0.403969	0.333	0.067	1	Nfkbiz	ENSMUSG00000035356	16
ENSMUSG00000085207-Gm11767	0.000406371	0.399636	0.4	0.097	1	Gm11767	ENSMUSG00000085207	11
ENSMUSG00000112513-4930422I22Rik	0.000433549	0.545622	0.533	0.195	1	4930422I22Rik	ENSMUSG00000112513	10
ENSMUSG00000032637-Atxn2l	0.000484627	0.935175	0.867	0.682	1	Atxn2l	ENSMUSG00000032637	7
ENSMUSG00000038242-Aox4	0.000487732	0.507878	0.4	0.103	1	Aox4	ENSMUSG00000038242	1
ENSMUSG00000034127-Tspan8	0.000494313	0.345461	0.267	0.046	1	Tspan8	ENSMUSG00000034127	10
ENSMUSG00000028549-Itgb3bp	0.000509053	0.745558	1	0.903	1	Itgb3bp	ENSMUSG00000028549	4
ENSMUSG00000017843-Ppp2r5c	0.000517157	-0.822998	0.467	0.785	1	Ppp2r5c	ENSMUSG00000017843	12
ENSMUSG00000018001-Cyth3	0.000538861	-0.924833	0.2	0.672	1	Cyth3	ENSMUSG00000018001	5
ENSMUSG00000046000-Naa11	0.00054645	0.583958	0.2	0.026	1	Naa11	ENSMUSG00000046000	5
ENSMUSG00000040136-Abcc8	0.000566254	-0.89973	0.133	0.667	1	Abcc8	ENSMUSG00000040136	7
ENSMUSG00000024843-Chka	0.000571212	-0.848141	0.533	0.877	1	Chka	ENSMUSG00000024843	19
ENSMUSG00000115070-Gm4740	0.000574039	0.529464	0.2	0.026	1	Gm4740	ENSMUSG00000115070	15
ENSMUSG00000038094-Atp13a4	0.000574039	0.336309	0.2	0.026	1	Atp13a4	ENSMUSG00000038094	16
ENSMUSG00000052131-Akr1b7	0.000578304	0.338712	0.267	0.046	1	Akr1b7	ENSMUSG00000052131	6
ENSMUSG00000066571-Garre1	0.000588961	-0.758668	0.733	0.856	1	Garre1	ENSMUSG00000066571	7
ENSMUSG00000055761-Nkain3	0.000594417	-1.13918	0	0.487	1	Nkain3	ENSMUSG00000055761	4
ENSMUSG00000115754-Gm48972	0.000601285	0.454552	0.267	0.046	1	Gm48972	ENSMUSG00000115754	14
ENSMUSG00000058925-Ccdc192	0.00060292	0.329558	0.2	0.026	1	Ccdc192	ENSMUSG00000058925	18
ENSMUSG00000036752-Tubb4b	0.000610537	-0.888865	0.133	0.585	1	Tubb4b	ENSMUSG00000036752	2
ENSMUSG00000035601-Trmt10b	0.000630875	0.42115	0.467	0.133	1	Trmt10b	ENSMUSG00000035601	4
ENSMUSG00000022652-Morc1	0.000632844	0.646281	1	0.815	1	Morc1	ENSMUSG00000022652	16
ENSMUSG00000029848-Stra8	0.000644827	-0.497932	0.4	0.851	1	Stra8	ENSMUSG00000029848	6
ENSMUSG00000121369-ENSMUSG00000121369	0.000664783	0.539559	0.2	0.026	1	ENSMUSG00000121369	ENSMUSG00000121369
ENSMUSG00000050272-Dscam	0.000690424	-1.03227	0.133	0.595	1	Dscam	ENSMUSG00000050272	16
ENSMUSG00000037855-Zfp365	0.000697881	0.267073	0.2	0.026	1	Zfp365	ENSMUSG00000037855	10
ENSMUSG00000022144-Gdnf	0.000697881	0.284044	0.2	0.026	1	Gdnf	ENSMUSG00000022144	15
ENSMUSG00000037318-Traf3ip3	0.000724624	0.150447	0.133	0.01	1	Traf3ip3	ENSMUSG00000037318	1
ENSMUSG00000090427-Gm17225	0.000724624	0.213772	0.133	0.01	1	Gm17225	ENSMUSG00000090427	3
ENSMUSG00000056735-A930024E05Rik	0.000724624	0.244573	0.133	0.01	1	A930024E05Rik	ENSMUSG00000056735	5
ENSMUSG00000108239-Gm19434	0.000724624	0.177218	0.133	0.01	1	Gm19434	ENSMUSG00000108239	6
ENSMUSG00000005699-Pard6a	0.000724624	0.230503	0.133	0.01	1	Pard6a	ENSMUSG00000005699	8
ENSMUSG00000099094-Gm19569	0.000724624	0.190252	0.133	0.01	1	Gm19569	ENSMUSG00000099094	9
ENSMUSG00000046490-Rnf222	0.000724624	0.220159	0.133	0.01	1	Rnf222	ENSMUSG00000046490	11
ENSMUSG00000054013-Tmem179	0.000724624	0.26811	0.133	0.01	1	Tmem179	ENSMUSG00000054013	12
ENSMUSG00000039385-Cdh6	0.000724624	0.167641	0.133	0.01	1	Cdh6	ENSMUSG00000039385	15
ENSMUSG00000121117-ENSMUSG00000121117	0.000724624	0.232249	0.133	0.01	1	ENSMUSG00000121117	ENSMUSG00000121117
ENSMUSG00000037795-N4bp2	0.000729303	-0.89453	0.533	0.831	1	N4bp2	ENSMUSG00000037795	5
ENSMUSG00000038290-Smg6	0.000731069	-0.599468	0.933	1	1	Smg6	ENSMUSG00000038290	11
ENSMUSG00000113074-Gm3772	0.000732506	0.275132	0.2	0.026	1	Gm3772	ENSMUSG00000113074	13
ENSMUSG00000045326-Fndc7	0.000733653	0.383091	0.333	0.077	1	Fndc7	ENSMUSG00000045326	3
ENSMUSG00000036501-Fam13b	0.000752105	0.596581	0.933	0.846	1	Fam13b	ENSMUSG00000036501	18
ENSMUSG00000031026-Trim66	0.000775299	0.497655	0.133	0.01	1	Trim66	ENSMUSG00000031026	7
ENSMUSG00000094622-Gm3055	0.000775299	0.217019	0.133	0.01	1	Gm3055	ENSMUSG00000094622	10
ENSMUSG00000034115-Scn11a	0.000775299	0.24344	0.133	0.01	1	Scn11a	ENSMUSG00000034115	9
ENSMUSG00000004637-Wwox	0.000812623	1.06286	0.933	0.897	1	Wwox	ENSMUSG00000004637	8
ENSMUSG00000043289-Mei4	0.000824125	0.828911	0.933	0.769	1	Mei4	ENSMUSG00000043289	9
ENSMUSG00000074758-Gm5535	0.000829249	0.337549	0.133	0.01	1	Gm5535	ENSMUSG00000074758	2
ENSMUSG00000086955-1700021L23Rik	0.000829249	0.165828	0.133	0.01	1	1700021L23Rik	ENSMUSG00000086955	4
ENSMUSG00000029286-Enam	0.000829249	0.222403	0.133	0.01	1	Enam	ENSMUSG00000029286	5
ENSMUSG00000097163-BC051077	0.000829249	0.176488	0.133	0.01	1	BC051077	ENSMUSG00000097163	5
ENSMUSG00000120133-ENSMUSG00000120133	0.000829249	0.174492	0.133	0.01	1	ENSMUSG00000120133	ENSMUSG00000120133
ENSMUSG00000059729-Olfr1385	0.000829249	0.160525	0.133	0.01	1	Olfr1385	ENSMUSG00000059729	11
ENSMUSG00000113472-Gm47602	0.000829249	0.157203	0.133	0.01	1	Gm47602	ENSMUSG00000113472	13
ENSMUSG00000048138-Dmrt2	0.000829249	0.144017	0.133	0.01	1	Dmrt2	ENSMUSG00000048138	19
ENSMUSG00000032475-Nck1	0.000832968	-0.743387	0.4	0.836	1	Nck1	ENSMUSG00000032475	9
ENSMUSG00000024587-Nars	0.000852322	0.599466	0.867	0.615	1	Nars	ENSMUSG00000024587	18
ENSMUSG00000085376-Gm14508	0.000872125	0.579599	0.333	0.082	1	Gm14508	ENSMUSG00000085376	5
ENSMUSG00000074355-Gm10676	0.000886663	0.159514	0.133	0.01	1	Gm10676	ENSMUSG00000074355	7
ENSMUSG00000090509-Sfta2	0.000886663	0.0950591	0.133	0.01	1	Sfta2	ENSMUSG00000090509	17
ENSMUSG00000084948-1700061H18Rik	0.000886663	0.38052	0.133	0.01	1	1700061H18Rik	ENSMUSG00000084948	18
ENSMUSG00000086363-A330102I10Rik	0.00088758	0.201533	0.2	0.026	1	A330102I10Rik	ENSMUSG00000086363	13
ENSMUSG00000086199-Bcas3os1	0.000893251	-0.848965	0.4	0.785	1	Bcas3os1	ENSMUSG00000086199	11
ENSMUSG00000022197-Pdzd2	0.000914026	1.10125	0.8	0.585	1	Pdzd2	ENSMUSG00000022197	15
ENSMUSG00000087681-Gm13565	0.000947744	0.160232	0.133	0.01	1	Gm13565	ENSMUSG00000087681	2
ENSMUSG00000106231-Gm18611	0.000947744	0.287051	0.133	0.01	1	Gm18611	ENSMUSG00000106231	3
ENSMUSG00000046743-Fat4	0.000947744	0.208898	0.133	0.01	1	Fat4	ENSMUSG00000046743	3
ENSMUSG00000040614-Nlrp9c	0.000947744	0.163562	0.133	0.01	1	Nlrp9c	ENSMUSG00000040614	7
ENSMUSG00000110616-Gm36879	0.000947744	0.171716	0.133	0.01	1	Gm36879	ENSMUSG00000110616	8
ENSMUSG00000098627-4930524O08Rik	0.000947744	0.116303	0.133	0.01	1	4930524O08Rik	ENSMUSG00000098627	9
ENSMUSG00000116450-Gm49534	0.000947744	0.138535	0.133	0.01	1	Gm49534	ENSMUSG00000116450	16
ENSMUSG00000117662-Gm4013	0.000947744	0.152043	0.133	0.01	1	Gm4013	ENSMUSG00000117662	18
ENSMUSG00000115812-Gm49309	0.00096088	-0.732355	0.067	0.518	1	Gm49309	ENSMUSG00000115812	14
ENSMUSG00000015968-Cacna1d	0.000972058	-0.893239	0.467	0.851	1	Cacna1d	ENSMUSG00000015968	14
ENSMUSG00000028811-Yars	0.00102117	0.955676	0.667	0.436	1	Yars	ENSMUSG00000028811	4
ENSMUSG00000112117-Rmst	0.00107418	0.448088	0.467	0.149	1	Rmst	ENSMUSG00000112117	10
ENSMUSG00000022836-Mylk	0.00107658	-0.831629	0.4	0.79	1	Mylk	ENSMUSG00000022836	16
ENSMUSG00000052372-Il1rapl1	0.00108894	0.837825	0.533	0.246	1	Il1rapl1	ENSMUSG00000052372	20
ENSMUSG00000120139-ENSMUSG00000120139	0.00108996	-0.759368	0.067	0.549	1	ENSMUSG00000120139	ENSMUSG00000120139
ENSMUSG00000066952-Myo1h	0.00109383	0.875644	0.733	0.344	1	Myo1h	ENSMUSG00000066952	5
ENSMUSG00000032216-Nedd4	0.00111812	0.635605	1	0.933	1	Nedd4	ENSMUSG00000032216	9
ENSMUSG00000026864-Hspa5	0.00113001	-0.896534	0.267	0.692	1	Hspa5	ENSMUSG00000026864	2
ENSMUSG00000042766-Trim46	0.00116223	0.285461	0.267	0.051	1	Trim46	ENSMUSG00000042766	3
ENSMUSG00000118002-Gm4107	0.0012963	0.405668	0.2	0.031	1	Gm4107	ENSMUSG00000118002	18
ENSMUSG00000008658-Rbfox1	0.00129864	0.835459	0.733	0.395	1	Rbfox1	ENSMUSG00000008658	16
ENSMUSG00000070806-Zmynd12	0.00132623	0.487419	0.333	0.082	1	Zmynd12	ENSMUSG00000070806	4
ENSMUSG00000020783-Ncbp3	0.00136422	-0.764437	0.067	0.518	1	Ncbp3	ENSMUSG00000020783	11
ENSMUSG00000036086-Zranb3	0.00137145	-0.826598	0.4	0.8	1	Zranb3	ENSMUSG00000036086	1
ENSMUSG00000028664-Ephb2	0.00138685	-0.969823	0.067	0.518	1	Ephb2	ENSMUSG00000028664	4
ENSMUSG00000064043-Trerf1	0.0014023	0.847153	0.733	0.415	1	Trerf1	ENSMUSG00000064043	17
ENSMUSG00000032340-Neo1	0.00140397	-0.77217	0.6	0.928	1	Neo1	ENSMUSG00000032340	9
ENSMUSG00000026623-Lpgat1	0.00142468	-0.826122	0.2	0.687	1	Lpgat1	ENSMUSG00000026623	1
ENSMUSG00000022113-Trim52	0.00144838	0.32683	0.333	0.082	1	Trim52	ENSMUSG00000022113	14
ENSMUSG00000121272-ENSMUSG00000121272	0.00147733	0.278958	0.2	0.031	1	ENSMUSG00000121272	ENSMUSG00000121272
ENSMUSG00000106696-Gm42729	0.00148628	0.700906	0.333	0.087	1	Gm42729	ENSMUSG00000106696	5
ENSMUSG00000026565-Pou2f1	0.00151979	-0.708083	0.733	0.949	1	Pou2f1	ENSMUSG00000026565	1
ENSMUSG00000078435-AU041133	0.00160021	0.565763	0.6	0.272	1	AU041133	ENSMUSG00000078435	10
ENSMUSG00000031453-Rasa3	0.00160597	0.661193	0.667	0.318	1	Rasa3	ENSMUSG00000031453	8
ENSMUSG00000027603-Ggt7	0.00162012	0.482926	0.533	0.19	1	Ggt7	ENSMUSG00000027603	2
ENSMUSG00000025583-Rptor	0.00165912	-0.728925	0.733	0.918	1	Rptor	ENSMUSG00000025583	11
ENSMUSG00000089818-Gm15950	0.00168135	0.192181	0.2	0.031	1	Gm15950	ENSMUSG00000089818	16
ENSMUSG00000087518-Gm13561	0.0016814	0.384905	0.2	0.031	1	Gm13561	ENSMUSG00000087518	2
ENSMUSG00000086147-Zfp989	0.0016814	0.234585	0.2	0.031	1	Zfp989	ENSMUSG00000086147	4
ENSMUSG00000020660-Pomc	0.0016814	0.320922	0.2	0.031	1	Pomc	ENSMUSG00000020660	12
ENSMUSG00000029513-Prkab1	0.00168618	0.5694	0.267	0.056	1	Prkab1	ENSMUSG00000029513	5
ENSMUSG00000034647-Ankrd12	0.00169211	-0.544668	1	0.99	1	Ankrd12	ENSMUSG00000034647	17
ENSMUSG00000040430-Pitpnc1	0.00170661	1.31083	0.667	0.426	1	Pitpnc1	ENSMUSG00000040430	11
ENSMUSG00000003068-Stk11	0.00173829	-0.732645	0.267	0.677	1	Stk11	ENSMUSG00000003068	10
ENSMUSG00000025261-Huwe1	0.00174325	0.505924	1	0.959	1	Huwe1	ENSMUSG00000025261	20
ENSMUSG00000026398-Nr5a2	0.00175818	1.01883	0.733	0.4	1	Nr5a2	ENSMUSG00000026398	1
ENSMUSG00000111912-Gm48521	0.0017668	0.579933	0.4	0.123	1	Gm48521	ENSMUSG00000111912	10
ENSMUSG00000092341-Malat1	0.00177012	0.842372	1	1	1	Malat1	ENSMUSG00000092341	19
ENSMUSG00000056476-Med12l	0.00178334	-0.844188	0.733	0.846	1	Med12l	ENSMUSG00000056476	3
ENSMUSG00000029203-Ube2k	0.00184302	-0.611645	0.733	0.918	1	Ube2k	ENSMUSG00000029203	5
ENSMUSG00000018412-Kansl1	0.00185106	-0.679416	0.867	0.974	1	Kansl1	ENSMUSG00000018412	11
ENSMUSG00000025217-Btrc	0.00186426	-0.846433	0.4	0.713	1	Btrc	ENSMUSG00000025217	19
ENSMUSG00000020216-Jsrp1	0.0018649	0.366762	0.267	0.056	1	Jsrp1	ENSMUSG00000020216	10
ENSMUSG00000015094-Npdc1	0.00191773	0.391402	0.333	0.087	1	Npdc1	ENSMUSG00000015094	2
ENSMUSG00000029832-Nfe2l3	0.00193436	0.322034	0.333	0.082	1	Nfe2l3	ENSMUSG00000029832	6
ENSMUSG00000053007-Creb5	0.00193436	0.435296	0.333	0.082	1	Creb5	ENSMUSG00000053007	6
ENSMUSG00000001415-Smg5	0.00194015	-0.768135	0.2	0.631	1	Smg5	ENSMUSG00000001415	3
ENSMUSG00000028033-Kcnq5	0.0019463	-1.04252	0.067	0.487	1	Kcnq5	ENSMUSG00000028033	1
ENSMUSG00000021877-Arf4	0.00197022	-0.689161	0.2	0.631	1	Arf4	ENSMUSG00000021877	14
ENSMUSG00000032440-Tgfbr2	0.00204658	0.467048	0.4	0.123	1	Tgfbr2	ENSMUSG00000032440	9
ENSMUSG00000041961-Znrf3	0.0020546	-0.689367	0.867	0.995	1	Znrf3	ENSMUSG00000041961	11
ENSMUSG00000039000-Ube3c	0.00206319	-0.687839	0.8	0.923	1	Ube3c	ENSMUSG00000039000	5
ENSMUSG00000041476-Smpx	0.00207993	0.217023	0.2	0.031	1	Smpx	ENSMUSG00000041476	20
ENSMUSG00000041390-Mdfic	0.00207993	0.192627	0.2	0.031	1	Mdfic	ENSMUSG00000041390	6
ENSMUSG00000098708-Gm27252	0.00207993	0.259725	0.2	0.031	1	Gm27252	ENSMUSG00000098708	7
ENSMUSG00000117635-Gm41653	0.00207993	0.323029	0.2	0.031	1	Gm41653	ENSMUSG00000117635	17
ENSMUSG00000036251-Trpm8	0.00213384	0.752062	0.4	0.133	1	Trpm8	ENSMUSG00000036251	1
ENSMUSG00000022241-Tars	0.00213838	0.839348	0.667	0.39	1	Tars	ENSMUSG00000022241	15
ENSMUSG00000036292-Gramd1c	0.00220864	0.428257	0.533	0.205	1	Gramd1c	ENSMUSG00000036292	16
ENSMUSG00000056211-R3hdm1	0.00221206	-0.587257	0.933	0.99	1	R3hdm1	ENSMUSG00000056211	1
ENSMUSG00000037331-Larp1	0.00224779	0.593475	0.867	0.862	1	Larp1	ENSMUSG00000037331	11
ENSMUSG00000025813-Homer2	0.00226481	-0.794636	0.067	0.482	1	Homer2	ENSMUSG00000025813	7
ENSMUSG00000036902-Neto2	0.00228111	-0.729276	0.667	0.877	1	Neto2	ENSMUSG00000036902	8
ENSMUSG00000024533-Spire1	0.00229799	-0.510775	0.4	0.815	1	Spire1	ENSMUSG00000024533	18
ENSMUSG00000120258-ENSMUSG00000120258	0.00232979	0.368176	0.333	0.087	1	ENSMUSG00000120258	ENSMUSG00000120258
ENSMUSG00000035299-Mid1	0.00234676	0.696831	0.467	0.179	1	Mid1	ENSMUSG00000035299	20
ENSMUSG00000022037-Clu	0.00234717	-0.79478	0.533	0.862	1	Clu	ENSMUSG00000022037	14
ENSMUSG00000027615-Hps3	0.00235813	0.531439	0.6	0.277	1	Hps3	ENSMUSG00000027615	3
ENSMUSG00000022332-Khdrbs3	0.00239425	-0.711783	0.133	0.6	1	Khdrbs3	ENSMUSG00000022332	15
ENSMUSG00000023169-Slc38a1	0.00240167	0.987893	0.4	0.144	1	Slc38a1	ENSMUSG00000023169	15
ENSMUSG00000038160-Atg5	0.00241317	-0.674402	0.333	0.744	1	Atg5	ENSMUSG00000038160	10
ENSMUSG00000057614-Gnai1	0.00243834	-0.761437	0.133	0.549	1	Gnai1	ENSMUSG00000057614	5
ENSMUSG00000035569-Ankrd11	0.00245113	0.510562	1	0.985	1	Ankrd11	ENSMUSG00000035569	8
ENSMUSG00000022799-Arhgap31	0.00249111	0.505928	0.533	0.221	1	Arhgap31	ENSMUSG00000022799	16
ENSMUSG00000027304-Rtf1	0.00251704	-0.808938	0.467	0.759	1	Rtf1	ENSMUSG00000027304	2
ENSMUSG00000043336-Filip1l	0.00252352	0.832097	0.933	0.979	1	Filip1l	ENSMUSG00000043336	16
ENSMUSG00000063760-Rnf217	0.00253191	-0.799825	0.267	0.672	1	Rnf217	ENSMUSG00000063760	10
ENSMUSG00000022892-App	0.00254759	-0.840145	0.333	0.687	1	App	ENSMUSG00000022892	16
ENSMUSG00000022283-Pabpc1	0.00255128	-0.714831	0.6	0.933	1	Pabpc1	ENSMUSG00000022283	15
ENSMUSG00000034312-Iqsec1	0.00255164	-0.776561	0.2	0.708	1	Iqsec1	ENSMUSG00000034312	6
ENSMUSG00000090213-Peds1	0.00255576	0.763872	0.533	0.241	1	Peds1	ENSMUSG00000090213
ENSMUSG00000118642-AY036118	0.00256067	1.10895	1	1	1	AY036118	ENSMUSG00000118642	17
ENSMUSG00000118793-Gm22352	0.00259375	0.271471	0.267	0.056	1	Gm22352	ENSMUSG00000118793	2
ENSMUSG00000056073-Grik2	0.00260455	0.363477	0.4	0.123	1	Grik2	ENSMUSG00000056073	10
ENSMUSG00000038248-Sobp	0.00263178	-0.951199	0.267	0.636	1	Sobp	ENSMUSG00000038248	10
ENSMUSG00000056763-Cspp1	0.00266636	-0.728627	0.733	0.928	1	Cspp1	ENSMUSG00000056763	1
ENSMUSG00000112314-Gm49454	0.00267941	0.266196	0.267	0.056	1	Gm49454	ENSMUSG00000112314	10
ENSMUSG00000074656-Eif2s2	0.00270111	0.911881	0.867	0.841	1	Eif2s2	ENSMUSG00000074656	2
ENSMUSG00000020546-Stxbp4	0.00271948	-0.631512	0.533	0.831	1	Stxbp4	ENSMUSG00000020546	11
ENSMUSG00000087263-Gm15726	0.00276764	0.278548	0.267	0.056	1	Gm15726	ENSMUSG00000087263	20
ENSMUSG00000118471-Gm50461	0.002769	0.340824	0.4	0.118	1	Gm50461	ENSMUSG00000118471	17
ENSMUSG00000025038-Efhc2	0.00280948	0.949435	0.733	0.682	1	Efhc2	ENSMUSG00000025038	20
ENSMUSG00000067649-Mageb18	0.00285276	1.22254	0.533	0.246	1	Mageb18	ENSMUSG00000067649	20
ENSMUSG00000010476-Ebf3	0.00286922	-0.738421	0.133	0.538	1	Ebf3	ENSMUSG00000010476	7
ENSMUSG00000031596-Slc7a2	0.00288045	-0.763283	0.267	0.662	1	Slc7a2	ENSMUSG00000031596	8
ENSMUSG00000022952-Runx1	0.00291171	0.650197	0.333	0.092	1	Runx1	ENSMUSG00000022952	16
ENSMUSG00000021051-Ppp2r5e	0.00294557	-0.755446	0.333	0.738	1	Ppp2r5e	ENSMUSG00000021051	12
ENSMUSG00000097060-Gm26759	0.00297848	0.259696	0.333	0.087	1	Gm26759	ENSMUSG00000097060	8
ENSMUSG00000030199-Etv6	0.00299819	-0.653332	0.733	0.954	1	Etv6	ENSMUSG00000030199	6
ENSMUSG00000004798-Ulk2	0.0030197	-0.754177	0.2	0.646	1	Ulk2	ENSMUSG00000004798	11
ENSMUSG00000020668-Kif3c	0.00303304	0.48725	0.467	0.164	1	Kif3c	ENSMUSG00000020668	12
ENSMUSG00000092344-Hspe1-ps3	0.00304153	0.38895	0.2	0.036	1	ps3	ENSMUSG00000092344
ENSMUSG00000099752-Gm29018	0.00304229	0.709076	0.933	0.646	1	Gm29018	ENSMUSG00000099752	1
ENSMUSG00000020166-Cnot2	0.00304978	-0.694435	0.467	0.821	1	Cnot2	ENSMUSG00000020166	10
ENSMUSG00000039840-Epg5	0.00308648	0.620733	0.533	0.231	1	Epg5	ENSMUSG00000039840	18
ENSMUSG00000029049-Morn1	0.0030912	-0.565199	0.067	0.523	1	Morn1	ENSMUSG00000029049	4
ENSMUSG00000060579-Fhit	0.00316484	0.746546	0.933	0.774	1	Fhit	ENSMUSG00000060579	14
ENSMUSG00000028863-Meaf6	0.00318067	-0.729463	0.333	0.708	1	Meaf6	ENSMUSG00000028863	4
ENSMUSG00000020775-Mrpl38	0.00322136	-0.653532	0	0.395	1	Mrpl38	ENSMUSG00000020775	11
ENSMUSG00000025880-Smad7	0.00324676	0.452404	0.533	0.215	1	Smad7	ENSMUSG00000025880	18
ENSMUSG00000044894-Uqcrq	0.00325124	0.509429	0.6	0.256	1	Uqcrq	ENSMUSG00000044894	11
ENSMUSG00000059326-Csf2ra	0.00338901	0.430768	0.4	0.128	1	Csf2ra	ENSMUSG00000059326	19
ENSMUSG00000042453-Reln	0.00340894	-0.715115	0.8	0.949	1	Reln	ENSMUSG00000042453	5
ENSMUSG00000002228-Ppm1j	0.00341523	0.346922	0.2	0.036	1	Ppm1j	ENSMUSG00000002228	3
ENSMUSG00000022306-Zfpm2	0.00343925	-0.7603	0.133	0.579	1	Zfpm2	ENSMUSG00000022306	15
ENSMUSG00000060890-Arr3	0.00347823	0.233549	0.133	0.015	1	Arr3	ENSMUSG00000060890	20
ENSMUSG00000097773-Gm10614	0.00347823	0.764804	0.133	0.015	1	Gm10614	ENSMUSG00000097773	8
ENSMUSG00000120525-ENSMUSG00000120525	0.00347823	0.167024	0.133	0.015	1	ENSMUSG00000120525	ENSMUSG00000120525
ENSMUSG00000114415-Gm41030	0.00347823	0.30376	0.133	0.015	1	Gm41030	ENSMUSG00000114415	13
ENSMUSG00000115856-Gm18095	0.00347823	0.183978	0.133	0.015	1	Gm18095	ENSMUSG00000115856	15
ENSMUSG00000014496-Ankrd28	0.00348514	-0.617394	0.8	0.974	1	Ankrd28	ENSMUSG00000014496	14
ENSMUSG00000022139-Mbnl2	0.00349635	-0.7838	0.467	0.836	1	Mbnl2	ENSMUSG00000022139	14
ENSMUSG00000109156-Gm45194	0.00349668	-0.667976	0.533	0.892	1	Gm45194	ENSMUSG00000109156	20
ENSMUSG00000079157-Nalf1	0.00350061	0.323943	0.333	0.092	1	Nalf1	ENSMUSG00000079157
ENSMUSG00000052727-Map1b	0.00363431	-0.7498	0.067	0.492	1	Map1b	ENSMUSG00000052727	13
ENSMUSG00000035623-Rsf1	0.00363915	-0.765796	0.533	0.826	1	Rsf1	ENSMUSG00000035623	7
ENSMUSG00000059401-Mamld1	0.00366931	0.359369	0.133	0.015	1	Mamld1	ENSMUSG00000059401	20
ENSMUSG00000112581-1700022H01Rik	0.00366931	0.282649	0.133	0.015	1	1700022H01Rik	ENSMUSG00000112581	10
ENSMUSG00000020684-Rasl10b	0.00366931	0.284025	0.133	0.015	1	Rasl10b	ENSMUSG00000020684	11
ENSMUSG00000049436-Upk1b	0.00366931	0.314141	0.133	0.015	1	Upk1b	ENSMUSG00000049436	16
ENSMUSG00000051375-Pcdh1	0.00366931	0.27067	0.133	0.015	1	Pcdh1	ENSMUSG00000051375	18
ENSMUSG00000030268-Bcat1	0.00368709	0.303133	0.2	0.036	1	Bcat1	ENSMUSG00000030268	6
ENSMUSG00000040511-Pvr	0.00368709	0.301845	0.2	0.036	1	Pvr	ENSMUSG00000040511	7
ENSMUSG00000009628-Tex15	0.00368855	-0.624157	0.933	0.995	1	Tex15	ENSMUSG00000009628	8
ENSMUSG00000039716-Dock3	0.00371461	-0.543531	1	0.99	1	Dock3	ENSMUSG00000039716	9
ENSMUSG00000037851-Iars	0.00371864	0.642784	0.8	0.554	1	Iars	ENSMUSG00000037851	13
ENSMUSG00000063317-Usp31	0.00372716	-0.567592	0.267	0.708	1	Usp31	ENSMUSG00000063317	7
ENSMUSG00000069793-Slfn9	0.00378812	0.241502	0.333	0.087	1	Slfn9	ENSMUSG00000069793	11
ENSMUSG00000033326-Kdm4a	0.00381478	0.474376	0.467	0.174	1	Kdm4a	ENSMUSG00000033326	4
ENSMUSG00000111753-1700054O05Rik	0.00381741	1.11583	0.6	0.267	1	1700054O05Rik	ENSMUSG00000111753	10
ENSMUSG00000038872-Zfhx3	0.00382713	0.744245	0.8	0.903	1	Zfhx3	ENSMUSG00000038872	8
ENSMUSG00000027886-Cfap276	0.00383027	0.250203	0.2	0.036	1	Cfap276	ENSMUSG00000027886
ENSMUSG00000056018-Ccdc7b	0.00383027	0.248768	0.2	0.036	1	Ccdc7b	ENSMUSG00000056018	8
ENSMUSG00000021379-Id4	0.00383027	0.252286	0.2	0.036	1	Id4	ENSMUSG00000021379	13
ENSMUSG00000086438-Asb17os	0.00385109	0.299072	0.267	0.062	1	Asb17os	ENSMUSG00000086438	3
ENSMUSG00000103186-Gm37088	0.00386989	0.215178	0.133	0.015	1	Gm37088	ENSMUSG00000103186	1
ENSMUSG00000026073-Il1r2	0.00386989	0.326573	0.133	0.015	1	Il1r2	ENSMUSG00000026073	1
ENSMUSG00000043873-Chil5	0.00386989	0.154449	0.133	0.015	1	Chil5	ENSMUSG00000043873	3
ENSMUSG00000097279-Gm5106	0.00386989	0.159977	0.133	0.015	1	Gm5106	ENSMUSG00000097279	5
ENSMUSG00000072688-Gm10399	0.00386989	0.136609	0.133	0.015	1	Gm10399	ENSMUSG00000072688	5
ENSMUSG00000087204-1700073E17Rik	0.00386989	0.47423	0.133	0.015	1	1700073E17Rik	ENSMUSG00000087204	6
ENSMUSG00000092090-Gm3294	0.00386989	0.231728	0.133	0.015	1	Gm3294	ENSMUSG00000092090	6
ENSMUSG00000025405-Inhbc	0.00386989	0.114501	0.133	0.015	1	Inhbc	ENSMUSG00000025405	10
ENSMUSG00000019913-Sim1	0.00386989	0.152706	0.133	0.015	1	Sim1	ENSMUSG00000019913	10
ENSMUSG00000057337-Chst3	0.00386989	0.206307	0.133	0.015	1	Chst3	ENSMUSG00000057337	10
ENSMUSG00000113437-Gm47412	0.00386989	0.159149	0.133	0.015	1	Gm47412	ENSMUSG00000113437	13
ENSMUSG00000113508-Gm9742	0.00386989	0.1606	0.133	0.015	1	Gm9742	ENSMUSG00000113508	13
ENSMUSG00000095930-Nim1k	0.00386989	0.196456	0.133	0.015	1	Nim1k	ENSMUSG00000095930	13
ENSMUSG00000116877-4921517D16Rik	0.00386989	0.126861	0.133	0.015	1	4921517D16Rik	ENSMUSG00000116877	16
ENSMUSG00000020275-Rel	0.00388479	0.38029	0.6	0.267	1	Rel	ENSMUSG00000020275	11
ENSMUSG00000085604-Dhx58os	0.00395756	0.456299	0.333	0.097	1	Dhx58os	ENSMUSG00000085604	11
ENSMUSG00000015714-Cers2	0.00397017	0.282769	0.267	0.062	1	Cers2	ENSMUSG00000015714	3
ENSMUSG00000099384-1700110C19Rik	0.00397017	0.222607	0.267	0.062	1	1700110C19Rik	ENSMUSG00000099384	17
ENSMUSG00000085337-Gm15964	0.00397849	0.247331	0.2	0.036	1	Gm15964	ENSMUSG00000085337	16
ENSMUSG00000022871-Fetub	0.00397849	0.221821	0.2	0.036	1	Fetub	ENSMUSG00000022871	16
ENSMUSG00000120021-ENSMUSG00000120021	0.00398404	0.527401	0.867	0.513	1	ENSMUSG00000120021	ENSMUSG00000120021
ENSMUSG00000027378-Nphp1	0.00405018	0.479609	0.667	0.323	1	Nphp1	ENSMUSG00000027378	2
ENSMUSG00000082765-Gm14411	0.00408037	0.191823	0.133	0.015	1	Gm14411	ENSMUSG00000082765	2
ENSMUSG00000026986-Hnmt	0.00408037	0.210956	0.133	0.015	1	Hnmt	ENSMUSG00000026986	2
ENSMUSG00000021835-Bmp4	0.00408037	0.171196	0.133	0.015	1	Bmp4	ENSMUSG00000021835	14
ENSMUSG00000032322-Pstpip1	0.00408037	0.169441	0.133	0.015	1	Pstpip1	ENSMUSG00000032322	9
ENSMUSG00000020286-1700093K21Rik	0.00408037	0.22113	0.133	0.015	1	1700093K21Rik	ENSMUSG00000020286	11
ENSMUSG00000023048-Prr13	0.00408037	0.140037	0.133	0.015	1	Prr13	ENSMUSG00000023048	15
ENSMUSG00000117037-Gm50433	0.00408037	0.176397	0.133	0.015	1	Gm50433	ENSMUSG00000117037	17
ENSMUSG00000057286-St6galnac2	0.00408826	0.415307	0.267	0.067	1	St6galnac2	ENSMUSG00000057286	11
ENSMUSG00000097445-Gm26631	0.00413022	0.695202	0.4	0.138	1	Gm26631	ENSMUSG00000097445	9
ENSMUSG00000110260-Gm30504	0.00421046	0.341464	0.267	0.067	1	Gm30504	ENSMUSG00000110260	8
ENSMUSG00000007817-Zmiz1	0.00422385	-0.591216	0.067	0.503	1	Zmiz1	ENSMUSG00000007817	14
ENSMUSG00000085245-Gm11713	0.00429065	0.304446	0.2	0.036	1	Gm11713	ENSMUSG00000085245	11
ENSMUSG00000066036-Ubr4	0.00429399	0.527379	1	0.815	1	Ubr4	ENSMUSG00000066036	4
ENSMUSG00000083081-Gm13223	0.0043012	0.133051	0.133	0.015	1	Gm13223	ENSMUSG00000083081	4
ENSMUSG00000091923-Gm8267	0.0043012	0.130137	0.133	0.015	1	Gm8267	ENSMUSG00000091923	14
ENSMUSG00000117786-Gm10503	0.0043012	0.148059	0.133	0.015	1	Gm10503	ENSMUSG00000117786	17
ENSMUSG00000041362-Shtn1	0.00431209	-0.688948	0.133	0.518	1	Shtn1	ENSMUSG00000041362	19
ENSMUSG00000028127-Abcd3	0.00433944	-0.626567	0.2	0.595	1	Abcd3	ENSMUSG00000028127	3
ENSMUSG00000024493-Lars	0.00444546	0.890801	0.733	0.651	1	Lars	ENSMUSG00000024493	18
ENSMUSG00000023008-Fmnl3	0.00452106	0.673672	0.667	0.385	1	Fmnl3	ENSMUSG00000023008	15
ENSMUSG00000027404-Snrpb	0.00453152	-0.672239	0.2	0.549	1	Snrpb	ENSMUSG00000027404	2
ENSMUSG00000032725-Folr2	0.0045328	0.134065	0.133	0.015	1	Folr2	ENSMUSG00000032725	7
ENSMUSG00000062198-2700097O09Rik	0.00455031	-0.665533	0.2	0.641	1	2700097O09Rik	ENSMUSG00000062198	12
ENSMUSG00000114616-Gm26754	0.00457842	0.424565	1	0.995	1	Gm26754	ENSMUSG00000114616	13
ENSMUSG00000055884-Fancm	0.00458124	0.618563	0.733	0.497	1	Fancm	ENSMUSG00000055884	12
ENSMUSG00000090386-Mir99ahg	0.00458825	0.799875	0.4	0.164	1	Mir99ahg	ENSMUSG00000090386	16
ENSMUSG00000005514-Por	0.00459524	-0.682305	0.333	0.728	1	Por	ENSMUSG00000005514	5
ENSMUSG00000048537-Phldb1	0.00465048	0.53714	0.333	0.103	1	Phldb1	ENSMUSG00000048537	9
ENSMUSG00000022265-Ank	0.00465744	0.757483	0.467	0.21	1	Ank	ENSMUSG00000022265	15
ENSMUSG00000086035-Gm12610	0.00476291	0.824384	1	0.836	1	Gm12610	ENSMUSG00000086035	4
ENSMUSG00000032020-Ubash3b	0.00476869	0.725633	0.4	0.159	1	Ubash3b	ENSMUSG00000032020	9
ENSMUSG00000107441-Gm31747	0.00477565	0.114474	0.133	0.015	1	Gm31747	ENSMUSG00000107441	6
ENSMUSG00000085124-Gm12766	0.00477565	0.116613	0.133	0.015	1	Gm12766	ENSMUSG00000085124	7
ENSMUSG00000112778-Gm33677	0.00477565	0.145312	0.133	0.015	1	Gm33677	ENSMUSG00000112778	10
ENSMUSG00000117232-1600002D24Rik	0.00477565	0.0706309	0.133	0.015	1	1600002D24Rik	ENSMUSG00000117232	16
ENSMUSG00000070529-Wfdc10	0.00479806	-0.730489	0.133	0.533	1	Wfdc10	ENSMUSG00000070529	2
ENSMUSG00000025234-Arih1	0.00480224	-0.602097	0.933	0.954	1	Arih1	ENSMUSG00000025234	9
ENSMUSG00000032267-Usp28	0.00483058	-0.571724	0.667	0.892	1	Usp28	ENSMUSG00000032267	9
ENSMUSG00000054256-Msi1	0.00489448	-0.712932	0.4	0.774	1	Msi1	ENSMUSG00000054256	5
ENSMUSG00000031939-Taf1d	0.00490447	-0.499401	1	1	1	Taf1d	ENSMUSG00000031939	9
ENSMUSG00000114036-Gm48228	0.00497046	0.617765	0.867	0.964	1	Gm48228	ENSMUSG00000114036	13
ENSMUSG00000114407-Gm48765	0.00505193	-0.591632	0.467	0.892	1	Gm48765	ENSMUSG00000114407	13
ENSMUSG00000030729-Pgm2l1	0.00513233	-0.680092	0.267	0.636	1	Pgm2l1	ENSMUSG00000030729	7
ENSMUSG00000043183-Simc1	0.00515756	-0.714179	0.133	0.549	1	Simc1	ENSMUSG00000043183	13
ENSMUSG00000036768-Kif15	0.00521807	-0.647636	0.6	0.851	1	Kif15	ENSMUSG00000036768	9
ENSMUSG00000042331-Specc1	0.00524471	-0.536489	0.733	0.949	1	Specc1	ENSMUSG00000042331	11
ENSMUSG00000029576-Radil	0.00526423	-0.724102	0.467	0.774	1	Radil	ENSMUSG00000029576	5
ENSMUSG00000028184-Adgrl2	0.00530167	0.794465	0.733	0.472	1	Adgrl2	ENSMUSG00000028184	3
ENSMUSG00000003779-Kif20a	0.00536982	-0.531803	0	0.364	1	Kif20a	ENSMUSG00000003779	18
ENSMUSG00000098447-Gm27184	0.00538163	0.304517	0.333	0.103	1	Gm27184	ENSMUSG00000098447	1
ENSMUSG00000027443-Cst12	0.00538768	-0.732188	0.6	0.867	1	Cst12	ENSMUSG00000027443	2
ENSMUSG00000050079-Rspry1	0.00539455	-0.725324	0.2	0.585	1	Rspry1	ENSMUSG00000050079	8
ENSMUSG00000020255-Nopchap1	0.00546821	0.738981	0.933	0.959	1	Nopchap1	ENSMUSG00000020255	10
ENSMUSG00000028519-Dab1	0.0054683	-0.772727	0.333	0.749	1	Dab1	ENSMUSG00000028519	4
ENSMUSG00000020024-Cep83	0.00546905	0.386005	1	0.841	1	Cep83	ENSMUSG00000020024	10
ENSMUSG00000027312-Atrn	0.00551684	-0.707346	0.467	0.764	1	Atrn	ENSMUSG00000027312	2
ENSMUSG00000107102-Gm42726	0.00562199	-0.614195	0.2	0.59	1	Gm42726	ENSMUSG00000107102	5
ENSMUSG00000068739-Sars	0.00562331	0.621526	0.533	0.282	1	Sars	ENSMUSG00000068739	3
ENSMUSG00000024122-Pdpk1	0.00564446	-0.713784	0.267	0.631	1	Pdpk1	ENSMUSG00000024122	17
ENSMUSG00000062257-Opcml	0.00569478	-0.721183	0.067	0.431	1	Opcml	ENSMUSG00000062257	9
ENSMUSG00000023286-Ube2j2	0.00583171	-0.586752	0.2	0.605	1	Ube2j2	ENSMUSG00000023286	4
ENSMUSG00000032656-Marchf3	0.0058705	-0.46684	0.133	0.549	1	Marchf3	ENSMUSG00000032656	18
ENSMUSG00000015222-Map2	0.00588587	-0.584271	0.067	0.482	1	Map2	ENSMUSG00000015222	1
ENSMUSG00000057762-Gm6169	0.0059143	0.370054	0.2	0.041	1	Gm6169	ENSMUSG00000057762	13
ENSMUSG00000083989-Gm12607	0.00612045	-0.619533	0.067	0.436	1	Gm12607	ENSMUSG00000083989	4
ENSMUSG00000028419-Chmp5	0.00612544	0.44758	0.533	0.236	1	Chmp5	ENSMUSG00000028419	4
ENSMUSG00000031214-Ophn1	0.00616633	-0.525318	0.267	0.692	1	Ophn1	ENSMUSG00000031214	20
ENSMUSG00000039375-Wdr17	0.00620507	1.67448	0.8	0.703	1	Wdr17	ENSMUSG00000039375	8
ENSMUSG00000012296-Tjap1	0.00622072	0.801313	0.8	0.569	1	Tjap1	ENSMUSG00000012296	17
ENSMUSG00000071072-Ptges3	0.00625513	-0.553895	0.2	0.646	1	Ptges3	ENSMUSG00000071072	10
ENSMUSG00000022808-Snx4	0.00627586	-0.64288	0.067	0.456	1	Snx4	ENSMUSG00000022808	16
ENSMUSG00000071341-Egr4	0.0063059	0.277604	0.267	0.067	1	Egr4	ENSMUSG00000071341	6
ENSMUSG00000030772-Dkk3	0.00633354	-0.638676	0	0.354	1	Dkk3	ENSMUSG00000030772	7
ENSMUSG00000020097-Sgpl1	0.00634429	-0.649683	0.533	0.764	1	Sgpl1	ENSMUSG00000020097	10
ENSMUSG00000022199-Slc22a17	0.00640488	-0.499758	0.133	0.559	1	Slc22a17	ENSMUSG00000022199	14
ENSMUSG00000059327-Eda	0.00647445	-0.888916	0.6	0.815	1	Eda	ENSMUSG00000059327	20
ENSMUSG00000027287-Snap23	0.00647917	-0.711742	0.2	0.585	1	Snap23	ENSMUSG00000027287	2
ENSMUSG00000006057-Atp5g1	0.00654677	-0.637817	0.067	0.426	1	Atp5g1	ENSMUSG00000006057	11
ENSMUSG00000029468-P2rx7	0.00656318	0.321832	0.2	0.041	1	P2rx7	ENSMUSG00000029468	5
ENSMUSG00000032572-Col6a4	0.00656318	0.43032	0.2	0.041	1	Col6a4	ENSMUSG00000032572	9
ENSMUSG00000055805-Fmnl1	0.00656318	0.213168	0.2	0.041	1	Fmnl1	ENSMUSG00000055805	11
ENSMUSG00000024219-Anks1	0.00664053	0.612483	0.8	0.549	1	Anks1	ENSMUSG00000024219	17
ENSMUSG00000087366-Junos	0.00668138	0.37845	0.4	0.144	1	Junos	ENSMUSG00000087366	4
ENSMUSG00000091237-Gm17114	0.00668169	0.727948	0.6	0.313	1	Gm17114	ENSMUSG00000091237	4
ENSMUSG00000021767-Kat6b	0.00674369	-0.655832	0.4	0.785	1	Kat6b	ENSMUSG00000021767	14
ENSMUSG00000067928-Zfp760	0.00676321	0.320254	0.467	0.174	1	Zfp760	ENSMUSG00000067928	17
ENSMUSG00000022064-Pibf1	0.00677582	-0.632422	0.867	0.949	1	Pibf1	ENSMUSG00000022064	14
ENSMUSG00000005698-Ctcf	0.00679873	-0.607734	0.533	0.862	1	Ctcf	ENSMUSG00000005698	8
ENSMUSG00000038587-Akap12	0.00681979	-0.635764	0.133	0.554	1	Akap12	ENSMUSG00000038587	10
ENSMUSG00000032459-Mrps22	0.00685944	0.51001	0.6	0.308	1	Mrps22	ENSMUSG00000032459	9
ENSMUSG00000059854-Hydin	0.00689137	0.378874	0.533	0.221	1	Hydin	ENSMUSG00000059854	8
ENSMUSG00000041215-Yeats2	0.00699567	-0.494366	0.6	0.892	1	Yeats2	ENSMUSG00000041215	16
ENSMUSG00000063889-Crem	0.00700647	0.680766	0.6	0.313	1	Crem	ENSMUSG00000063889	18
ENSMUSG00000079177-Fam228a	0.00701148	0.594813	0.467	0.19	1	Fam228a	ENSMUSG00000079177	12
ENSMUSG00000024534-Sncaip	0.00702665	1.10948	0.6	0.354	1	Sncaip	ENSMUSG00000024534	18
ENSMUSG00000026433-Rab29	0.00703063	0.193537	0.2	0.041	1	Rab29	ENSMUSG00000026433	1
ENSMUSG00000004415-Col26a1	0.00703063	0.33011	0.2	0.041	1	Col26a1	ENSMUSG00000004415	5
ENSMUSG00000101969-Gm20125	0.00703063	0.507814	0.2	0.041	1	Gm20125	ENSMUSG00000101969	10
ENSMUSG00000031766-Slc12a3	0.00703063	0.262631	0.2	0.041	1	Slc12a3	ENSMUSG00000031766	8
ENSMUSG00000029777-Gars	0.00704227	0.694292	0.667	0.482	1	Gars	ENSMUSG00000029777	6
ENSMUSG00000037361-Sf3b6	0.00705738	-0.497916	0.133	0.549	1	Sf3b6	ENSMUSG00000037361	12
ENSMUSG00000118257-9630014M24Rik	0.00708615	0.559573	0.267	0.072	1	9630014M24Rik	ENSMUSG00000118257	18
ENSMUSG00000018363-Smurf2	0.00713261	-0.44479	0.667	0.856	1	Smurf2	ENSMUSG00000018363	11
ENSMUSG00000029569-Tmem168	0.00714088	0.480785	0.4	0.149	1	Tmem168	ENSMUSG00000029569	6
ENSMUSG00000020075-Ddx21	0.0071493	-0.73565	0.533	0.805	1	Ddx21	ENSMUSG00000020075	10
ENSMUSG00000046032-Snx12	0.00723569	0.728772	0.733	0.446	1	Snx12	ENSMUSG00000046032	20
ENSMUSG00000031431-Tsc22d3	0.00723761	-0.726057	0.667	0.892	1	Tsc22d3	ENSMUSG00000031431	20
ENSMUSG00000002107-Celf2	0.00724461	-0.55948	0.933	0.979	1	Celf2	ENSMUSG00000002107	2
ENSMUSG00000028042-Zbtb7b	0.00727539	0.304474	0.2	0.041	1	Zbtb7b	ENSMUSG00000028042	3
ENSMUSG00000087596-Gm11715	0.00727539	0.232902	0.2	0.041	1	Gm11715	ENSMUSG00000087596	11
ENSMUSG00000036372-Tmem258	0.00740819	-0.618346	0.133	0.487	1	Tmem258	ENSMUSG00000036372	19
ENSMUSG00000069114-Zbtb10	0.00745126	-0.509689	0	0.344	1	Zbtb10	ENSMUSG00000069114	3
ENSMUSG00000039234-Sec24d	0.00748249	0.721182	0.533	0.251	1	Sec24d	ENSMUSG00000039234	3
ENSMUSG00000036022-Fam122b	0.00752777	0.213466	0.2	0.041	1	Fam122b	ENSMUSG00000036022	20
ENSMUSG00000039218-Srrm2	0.0075369	-0.33844	1	0.99	1	Srrm2	ENSMUSG00000039218	17
ENSMUSG00000026596-Abl2	0.00757951	-0.577447	0.533	0.872	1	Abl2	ENSMUSG00000026596	1
ENSMUSG00000027111-Itga6	0.00759034	0.781644	0.733	0.472	1	Itga6	ENSMUSG00000027111	2
ENSMUSG00000049493-Pls1	0.00760162	-0.595254	0.467	0.779	1	Pls1	ENSMUSG00000049493	9
ENSMUSG00000041671-Pyroxd1	0.00766028	0.604075	0.533	0.256	1	Pyroxd1	ENSMUSG00000041671	6
ENSMUSG00000030336-Cd27	0.00769181	0.573351	0.467	0.19	1	Cd27	ENSMUSG00000030336	6
ENSMUSG00000031004-Mki67	0.00770274	-0.78989	0.6	0.769	1	Mki67	ENSMUSG00000031004	7
ENSMUSG00000010554-Mettl16	0.00771894	0.690201	0.867	0.774	1	Mettl16	ENSMUSG00000010554	11
ENSMUSG00000015365-Mov10l1	0.00773717	-0.481535	0.867	0.99	1	Mov10l1	ENSMUSG00000015365	15
ENSMUSG00000032274-Cyp19a1	0.00778797	0.220262	0.2	0.041	1	Cyp19a1	ENSMUSG00000032274	9
ENSMUSG00000045053-Kcng3	0.00779688	-0.587327	0.267	0.646	1	Kcng3	ENSMUSG00000045053	17
ENSMUSG00000057990-Gm53055	0.00783257	0.405213	0.4	0.138	1	Gm53055	ENSMUSG00000057990	19
ENSMUSG00000024563-Smad2	0.00784249	-0.618482	0.667	0.867	1	Smad2	ENSMUSG00000024563	18
ENSMUSG00000043880-Olfr323	0.00789703	0.391611	0.267	0.072	1	Olfr323	ENSMUSG00000043880	11
ENSMUSG00000025762-Larp1b	0.00790258	-0.649779	0.267	0.646	1	Larp1b	ENSMUSG00000025762	3
ENSMUSG00000041308-Sntb2	0.007977	-0.668263	0.533	0.8	1	Sntb2	ENSMUSG00000041308	8
ENSMUSG00000097488-4732487G21Rik	0.0081081	0.208319	0.267	0.067	1	4732487G21Rik	ENSMUSG00000097488	12
ENSMUSG00000040940-Arhgef1	0.00819353	0.558459	0.533	0.303	1	Arhgef1	ENSMUSG00000040940	7
ENSMUSG00000023026-Dip2b	0.00820417	-0.543723	0.8	0.974	1	Dip2b	ENSMUSG00000023026	15
ENSMUSG00000041846-Ppp4r3a	0.00822007	-0.619857	0.467	0.8	1	Ppp4r3a	ENSMUSG00000041846	12
ENSMUSG00000026361-Cdc73	0.00828614	-0.624945	0.333	0.733	1	Cdc73	ENSMUSG00000026361	1
ENSMUSG00000055762-Eef1d	0.00829215	-0.500522	0.067	0.467	1	Eef1d	ENSMUSG00000055762	15
ENSMUSG00000087539-Gm13584	0.00833267	0.256634	0.2	0.041	1	Gm13584	ENSMUSG00000087539	2
ENSMUSG00000108062-Gm44028	0.00833267	0.189716	0.2	0.041	1	Gm44028	ENSMUSG00000108062	6
ENSMUSG00000044164-Rnf182	0.00833285	0.286064	0.267	0.072	1	Rnf182	ENSMUSG00000044164	13
ENSMUSG00000017639-Rab11fip4	0.00834622	-0.595351	0.4	0.759	1	Rab11fip4	ENSMUSG00000017639	11
ENSMUSG00000003814-Calr	0.0083485	-0.65574	0.333	0.682	1	Calr	ENSMUSG00000003814	8
ENSMUSG00000040852-Plekhh2	0.00842062	-0.676839	0.133	0.487	1	Plekhh2	ENSMUSG00000040852	17
ENSMUSG00000043190-Rfesd	0.00843126	0.526277	0.333	0.103	1	Rfesd	ENSMUSG00000043190	13
ENSMUSG00000056216-Cebpg	0.00845946	0.648506	0.667	0.374	1	Cebpg	ENSMUSG00000056216	7
ENSMUSG00000033335-Dnm2	0.00851551	-0.605688	0.467	0.738	1	Dnm2	ENSMUSG00000033335	9
ENSMUSG00000035473-Galm	0.00858689	0.316674	0.333	0.108	1	Galm	ENSMUSG00000035473	17
ENSMUSG00000095304-Plac9	0.00874461	-0.552916	0	0.333	1	Plac9	ENSMUSG00000095304
ENSMUSG00000045038-Prkce	0.00879005	0.380388	0.267	0.072	1	Prkce	ENSMUSG00000045038	17
ENSMUSG00000045078-Rnf216	0.00880499	-0.537268	0.733	0.954	1	Rnf216	ENSMUSG00000045078	5
ENSMUSG00000115433-Gm49267	0.00899469	0.640932	0.333	0.118	1	Gm49267	ENSMUSG00000115433	15
ENSMUSG00000057265-Bbof1	0.00902481	1.0449	0.533	0.292	1	Bbof1	ENSMUSG00000057265	12
ENSMUSG00000078598-Skint5	0.00902696	0.219995	0.267	0.072	1	Skint5	ENSMUSG00000078598	4
ENSMUSG00000056553-Ptprn2	0.00911124	0.499733	0.467	0.2	1	Ptprn2	ENSMUSG00000056553	12
ENSMUSG00000030020-Prickle2	0.00917473	-0.759046	0.2	0.538	1	Prickle2	ENSMUSG00000030020	6
ENSMUSG00000121481-ENSMUSG00000121481	0.00921372	0.145297	0.2	0.041	1	ENSMUSG00000121481	ENSMUSG00000121481
ENSMUSG00000039004-Bmp6	0.0092405	-0.748825	0.133	0.497	1	Bmp6	ENSMUSG00000039004	13
ENSMUSG00000060038-Dhps	0.00930957	-0.628177	0.2	0.554	1	Dhps	ENSMUSG00000060038	8
ENSMUSG00000109324-Prmt1	0.00934465	-0.598837	0.133	0.533	1	Prmt1	ENSMUSG00000109324	7
ENSMUSG00000087549-Gm13427	0.00938006	0.492439	0.533	0.246	1	Gm13427	ENSMUSG00000087549	2
ENSMUSG00000000804-Usp32	0.00938054	-0.556463	0.733	0.933	1	Usp32	ENSMUSG00000000804	11
ENSMUSG00000022354-Ndufb9	0.00939793	-0.599864	0.133	0.492	1	Ndufb9	ENSMUSG00000022354	15
ENSMUSG00000030671-Pde3b	0.00942647	-0.543626	0.667	0.877	1	Pde3b	ENSMUSG00000030671	7
ENSMUSG00000030282-Cmas	0.00946459	-0.491982	0	0.328	1	Cmas	ENSMUSG00000030282	6
ENSMUSG00000039065-Atpsckmt	0.00946459	-0.511842	0	0.328	1	Atpsckmt	ENSMUSG00000039065	15
ENSMUSG00000089809-Rasgef1b	0.00949358	0.741348	0.667	0.421	1	Rasgef1b	ENSMUSG00000089809	5
ENSMUSG00000041482-Piezo2	0.00954988	-0.688583	0.2	0.533	1	Piezo2	ENSMUSG00000041482	18
ENSMUSG00000031559-4930555F03Rik	0.00963766	0.405486	0.4	0.144	1	4930555F03Rik	ENSMUSG00000031559	8
ENSMUSG00000063870-Chd4	0.00988635	-0.520425	0.867	0.949	1	Chd4	ENSMUSG00000063870	6
ENSMUSG00000040037-Negr1	0.00989235	-0.597269	0.867	0.979	1	Negr1	ENSMUSG00000040037	3
ENSMUSG00000038349-Plcl1	0.00994796	0.735114	0.867	0.723	1	Plcl1	ENSMUSG00000038349	1
ENSMUSG00000052368-Gm9873	0.010039	0.250971	0.133	0.021	1	Gm9873	ENSMUSG00000052368	2
ENSMUSG00000106429-Gm10685	0.010039	0.193169	0.133	0.021	1	Gm10685	ENSMUSG00000106429	3
ENSMUSG00000115172-Gm2582	0.010039	0.384454	0.133	0.021	1	Gm2582	ENSMUSG00000115172	15
ENSMUSG00000118155-Gm50136	0.010039	0.342808	0.133	0.021	1	Gm50136	ENSMUSG00000118155	19
ENSMUSG00000070605-Zfp992	0.0101069	0.495279	0.667	0.379	1	Zfp992	ENSMUSG00000070605	4
ENSMUSG00000021764-Ndufs4	0.0101625	-0.616688	0.333	0.672	1	Ndufs4	ENSMUSG00000021764	13
ENSMUSG00000067336-Bmpr2	0.0102176	-0.616332	0.733	0.836	1	Bmpr2	ENSMUSG00000067336	1
ENSMUSG00000076431-Sox4	0.010229	0.623149	0.667	0.344	1	Sox4	ENSMUSG00000076431	13
ENSMUSG00000025871-4833439L19Rik	0.010316	-0.493657	0.067	0.441	1	4833439L19Rik	ENSMUSG00000025871	13
ENSMUSG00000114304-Gm48099	0.0103182	0.272254	0.2	0.046	1	Gm48099	ENSMUSG00000114304	14
ENSMUSG00000004317-Clcn5	0.0103346	-0.500234	0.067	0.451	1	Clcn5	ENSMUSG00000004317	20
ENSMUSG00000006134-Crkl	0.0103348	-0.612342	0.267	0.6	1	Crkl	ENSMUSG00000006134	16
ENSMUSG00000056608-Chd9	0.010348	-0.651375	0.067	0.4	1	Chd9	ENSMUSG00000056608	8
ENSMUSG00000040151-Hs2st1	0.0104412	-0.618849	0.6	0.882	1	Hs2st1	ENSMUSG00000040151	3
ENSMUSG00000102457-Gm38342	0.0104912	0.178608	0.133	0.021	1	Gm38342	ENSMUSG00000102457	1
ENSMUSG00000074406-Zfp628	0.0104912	0.227925	0.133	0.021	1	Zfp628	ENSMUSG00000074406	7
ENSMUSG00000087400-Gm15270	0.0104912	0.208596	0.133	0.021	1	Gm15270	ENSMUSG00000087400	10
ENSMUSG00000029408-Abcb9	0.0105121	0.710422	0.333	0.123	1	Abcb9	ENSMUSG00000029408	5
ENSMUSG00000060743-H3f3a	0.0105664	0.590559	0.933	0.713	1	H3f3a	ENSMUSG00000060743	1
ENSMUSG00000028706-Nsun4	0.0105691	0.520331	0.4	0.159	1	Nsun4	ENSMUSG00000028706	4
ENSMUSG00000051257-Trap1a	0.0105696	0.654739	0.467	0.221	1	Trap1a	ENSMUSG00000051257	20
ENSMUSG00000021140-Pcnx	0.0105984	-0.591449	0.733	0.831	1	Pcnx	ENSMUSG00000021140	12
ENSMUSG00000063434-Sorcs3	0.0106317	-0.67837	0.133	0.513	1	Sorcs3	ENSMUSG00000063434	19
ENSMUSG00000040661-Rad54l2	0.0106446	-0.493988	0.2	0.621	1	Rad54l2	ENSMUSG00000040661	9
ENSMUSG00000091358-Speer5-ps1	0.0106487	0.249211	0.2	0.046	1	ps1	ENSMUSG00000091358
ENSMUSG00000026839-Upp2	0.0107089	0.340857	0.267	0.077	1	Upp2	ENSMUSG00000026839	2
ENSMUSG00000120312-ENSMUSG00000120312	0.0107089	0.489072	0.267	0.077	1	ENSMUSG00000120312	ENSMUSG00000120312
ENSMUSG00000021608-Lpcat1	0.0107089	0.326221	0.267	0.077	1	Lpcat1	ENSMUSG00000021608	13
ENSMUSG00000027018-Hat1	0.0107469	-0.616974	0.733	0.892	1	Hat1	ENSMUSG00000027018	2
ENSMUSG00000006527-Sfmbt1	0.010768	-0.463739	0.733	0.908	1	Sfmbt1	ENSMUSG00000006527	14
ENSMUSG00000020922-Lsm12	0.0107922	0.571464	0.733	0.456	1	Lsm12	ENSMUSG00000020922	11
ENSMUSG00000087651-1500009L16Rik	0.0108244	0.597138	0.4	0.169	1	1500009L16Rik	ENSMUSG00000087651	10
ENSMUSG00000036466-Megf11	0.0108325	-0.671259	0.333	0.662	1	Megf11	ENSMUSG00000036466	9
ENSMUSG00000032218-Ccnb2	0.0108477	-0.558451	0.067	0.39	1	Ccnb2	ENSMUSG00000032218	9
ENSMUSG00000014329-Bicc1	0.0108842	0.746275	0.867	0.79	1	Bicc1	ENSMUSG00000014329	10
ENSMUSG00000027676-Ccdc39	0.0108986	0.393041	0.6	0.277	1	Ccdc39	ENSMUSG00000027676	3
ENSMUSG00000005672-Kit	0.0109608	-0.6528	0.467	0.882	1	Kit	ENSMUSG00000005672	5
ENSMUSG00000027249-F2	0.0109614	0.229975	0.133	0.021	1	F2	ENSMUSG00000027249	2
ENSMUSG00000056014-A430033K04Rik	0.0109614	0.138322	0.133	0.021	1	A430033K04Rik	ENSMUSG00000056014	5
ENSMUSG00000108660-Gm21284	0.0109614	0.214622	0.133	0.021	1	Gm21284	ENSMUSG00000108660	6
ENSMUSG00000108622-Gm36864	0.0109614	0.202767	0.133	0.021	1	Gm36864	ENSMUSG00000108622	7
ENSMUSG00000019989-Enpp3	0.0109614	0.173719	0.133	0.021	1	Enpp3	ENSMUSG00000019989	10
ENSMUSG00000097472-Gm26586	0.0109614	0.161168	0.133	0.021	1	Gm26586	ENSMUSG00000097472	8
ENSMUSG00000031840-Rab3a	0.0109614	0.259894	0.133	0.021	1	Rab3a	ENSMUSG00000031840	8
ENSMUSG00000047822-Angptl8	0.0109614	0.16304	0.133	0.021	1	Angptl8	ENSMUSG00000047822	9
ENSMUSG00000045608-Dbx2	0.0109614	0.160663	0.133	0.021	1	Dbx2	ENSMUSG00000045608	15
ENSMUSG00000025324-Atp10a	0.0109906	-0.651546	0.067	0.395	1	Atp10a	ENSMUSG00000025324	7
ENSMUSG00000036928-Stag3	0.0110437	0.442048	1	0.887	1	Stag3	ENSMUSG00000036928	5
ENSMUSG00000026994-Galnt3	0.0110676	-0.490433	0	0.318	1	Galnt3	ENSMUSG00000026994	2
ENSMUSG00000087428-Gm15017	0.0110676	-0.419743	0	0.318	1	Gm15017	ENSMUSG00000087428	20
ENSMUSG00000029438-Bcl7a	0.0110676	-0.56576	0	0.318	1	Bcl7a	ENSMUSG00000029438	5
ENSMUSG00000031751-Amfr	0.0110676	-0.46092	0	0.318	1	Amfr	ENSMUSG00000031751	8
ENSMUSG00000086962-Gm12248	0.0110676	-0.522019	0	0.318	1	Gm12248	ENSMUSG00000086962	11
ENSMUSG00000005233-Spc25	0.0110997	-0.566641	0.067	0.405	1	Spc25	ENSMUSG00000005233	2
ENSMUSG00000026074-Map4k4	0.0111041	0.606837	0.867	0.754	1	Map4k4	ENSMUSG00000026074	1
ENSMUSG00000037990-Sh3rf3	0.0112306	-0.749034	0.2	0.559	1	Sh3rf3	ENSMUSG00000037990	10
ENSMUSG00000028621-Cyb5rl	0.0112742	-0.492743	0.133	0.508	1	Cyb5rl	ENSMUSG00000028621	4
ENSMUSG00000017721-Pigt	0.0113147	-0.515465	0.067	0.395	1	Pigt	ENSMUSG00000017721	2
ENSMUSG00000039263-Npepl1	0.0113383	0.235463	0.2	0.046	1	Npepl1	ENSMUSG00000039263	2
ENSMUSG00000023150-Ivns1abp	0.0113439	0.607038	0.8	0.636	1	Ivns1abp	ENSMUSG00000023150	1
ENSMUSG00000085936-2610307P16Rik	0.0113509	0.670964	0.933	0.918	1	2610307P16Rik	ENSMUSG00000085936	13
ENSMUSG00000020059-Sycp3	0.011449	-0.547528	0.2	0.585	1	Sycp3	ENSMUSG00000020059	10
ENSMUSG00000105692-Gm43737	0.0114503	0.191392	0.133	0.021	1	Gm43737	ENSMUSG00000105692	3
ENSMUSG00000070369-Itgad	0.0114503	0.199755	0.133	0.021	1	Itgad	ENSMUSG00000070369	7
ENSMUSG00000112732-Gm47343	0.0114503	0.171913	0.133	0.021	1	Gm47343	ENSMUSG00000112732	10
ENSMUSG00000038651-Sycp2l	0.0114503	0.189354	0.133	0.021	1	Sycp2l	ENSMUSG00000038651	13
ENSMUSG00000084864-1700027A07Rik	0.0114503	0.474628	0.133	0.021	1	1700027A07Rik	ENSMUSG00000084864	15
ENSMUSG00000020009-Ifngr1	0.0114751	0.304595	0.333	0.108	1	Ifngr1	ENSMUSG00000020009	10
ENSMUSG00000021583-Erap1	0.0114793	-0.52347	0.133	0.518	1	Erap1	ENSMUSG00000021583	13
ENSMUSG00000021047-Nova1	0.0115175	-0.569277	0.067	0.431	1	Nova1	ENSMUSG00000021047	12
ENSMUSG00000059796-Eif4a1	0.0115354	-0.587922	0.333	0.651	1	Eif4a1	ENSMUSG00000059796	11
ENSMUSG00000026883-Dab2ip	0.0115444	-0.597036	0.2	0.549	1	Dab2ip	ENSMUSG00000026883	2
ENSMUSG00000017499-Cdc6	0.0115592	0.683383	0.667	0.4	1	Cdc6	ENSMUSG00000017499	11
ENSMUSG00000024454-Hdac3	0.0117594	0.391889	0.4	0.164	1	Hdac3	ENSMUSG00000024454	18
ENSMUSG00000078652-Psme3	0.0118168	-0.557085	0.067	0.395	1	Psme3	ENSMUSG00000078652	11
ENSMUSG00000113907-Gm47167	0.0118456	0.689385	0.933	0.856	1	Gm47167	ENSMUSG00000113907	12
ENSMUSG00000032050-Rdx	0.011923	-0.684352	0.333	0.656	1	Rdx	ENSMUSG00000032050	9
ENSMUSG00000034729-Mrps10	0.011952	-0.614662	0.133	0.518	1	Mrps10	ENSMUSG00000034729	17
ENSMUSG00000020430-Pes1	0.0119578	-0.452041	0	0.313	1	Pes1	ENSMUSG00000020430	11
ENSMUSG00000024217-Snrpc	0.0119578	-0.485066	0	0.313	1	Snrpc	ENSMUSG00000024217	17
ENSMUSG00000004996-Mri1	0.0119579	-0.450726	0	0.313	1	Mri1	ENSMUSG00000004996	8
ENSMUSG00000006288-Ttc5	0.0119579	-0.495401	0	0.313	1	Ttc5	ENSMUSG00000006288	14
ENSMUSG00000022335-Zfat	0.0119579	-0.473813	0	0.313	1	Zfat	ENSMUSG00000022335	15
ENSMUSG00000101227-Gm29506	0.0119584	0.176075	0.133	0.021	1	Gm29506	ENSMUSG00000101227	1
ENSMUSG00000028838-Extl1	0.0119584	0.146318	0.133	0.021	1	Extl1	ENSMUSG00000028838	4
ENSMUSG00000030244-Gys2	0.0119584	0.130275	0.133	0.021	1	Gys2	ENSMUSG00000030244	6
ENSMUSG00000121090-ENSMUSG00000121090	0.0119584	0.143614	0.133	0.021	1	ENSMUSG00000121090	ENSMUSG00000121090
ENSMUSG00000114854-Gm34354	0.0119584	0.360085	0.133	0.021	1	Gm34354	ENSMUSG00000114854	13
ENSMUSG00000117415-Gm41625	0.0119584	0.144967	0.133	0.021	1	Gm41625	ENSMUSG00000117415	17
ENSMUSG00000031532-Saraf	0.011964	0.34945	0.467	0.195	1	Saraf	ENSMUSG00000031532	8
ENSMUSG00000097195-Snhg5	0.0120569	0.37245	0.6	0.272	1	Snhg5	ENSMUSG00000097195	9
ENSMUSG00000029189-Sel1l3	0.0120672	0.232588	0.2	0.046	1	Sel1l3	ENSMUSG00000029189	5
ENSMUSG00000103409-Lsmem2	0.0120672	0.291058	0.2	0.046	1	Lsmem2	ENSMUSG00000103409	9
ENSMUSG00000020268-Lyrm7	0.0120672	0.390786	0.2	0.046	1	Lyrm7	ENSMUSG00000020268	11
ENSMUSG00000042372-Dmrt3	0.0120672	0.253895	0.2	0.046	1	Dmrt3	ENSMUSG00000042372	19
ENSMUSG00000102540-Gm38134	0.0121719	-0.713853	0.333	0.672	1	Gm38134	ENSMUSG00000102540	9
ENSMUSG00000078932-CN725425	0.0122014	-0.488019	0.133	0.492	1	CN725425	ENSMUSG00000078932	15
ENSMUSG00000095677-Dynlt1f	0.0122056	0.456293	0.4	0.164	1	Dynlt1f	ENSMUSG00000095677	17
ENSMUSG00000052593-Adam17	0.0122088	0.502837	0.8	0.61	1	Adam17	ENSMUSG00000052593	12
ENSMUSG00000023088-Abcc1	0.0122303	-0.569756	0.4	0.805	1	Abcc1	ENSMUSG00000023088	16
ENSMUSG00000026568-Mpc2	0.0122748	-0.530362	0.133	0.482	1	Mpc2	ENSMUSG00000026568	1
ENSMUSG00000041235-Chd7	0.0123125	-0.422908	0.267	0.636	1	Chd7	ENSMUSG00000041235	4
ENSMUSG00000021709-Erbin	0.0123522	-0.661515	0.6	0.785	1	Erbin	ENSMUSG00000021709	13
ENSMUSG00000002718-Cse1l	0.0124079	-0.645532	0.467	0.667	1	Cse1l	ENSMUSG00000002718	2
ENSMUSG00000031931-Ankrd49	0.0124365	0.346737	0.533	0.226	1	Ankrd49	ENSMUSG00000031931	9
ENSMUSG00000043262-Uevld	0.0124419	-0.537522	0.133	0.518	1	Uevld	ENSMUSG00000043262	7
ENSMUSG00000097925-Gm26574	0.0124864	0.133329	0.133	0.021	1	Gm26574	ENSMUSG00000097925	1
ENSMUSG00000027215-Cd82	0.0124864	0.10695	0.133	0.021	1	Cd82	ENSMUSG00000027215	2
ENSMUSG00000086392-Mccc1os	0.0124864	0.123816	0.133	0.021	1	Mccc1os	ENSMUSG00000086392	3
ENSMUSG00000086665-Gm13067	0.0124864	0.164527	0.133	0.021	1	Gm13067	ENSMUSG00000086665	4
ENSMUSG00000097090-Gm26724	0.0125609	-0.600575	0.067	0.385	1	Gm26724	ENSMUSG00000097090	17
ENSMUSG00000027429-Sec23b	0.0126607	-0.475295	0.133	0.497	1	Sec23b	ENSMUSG00000027429	2
ENSMUSG00000023999-Kif6	0.0127377	0.877557	0.8	0.559	1	Kif6	ENSMUSG00000023999	17
ENSMUSG00000034930-Rtkn	0.0127733	0.280831	0.267	0.077	1	Rtkn	ENSMUSG00000034930	6
ENSMUSG00000050702-4930563M21Rik	0.012874	0.701614	0.4	0.174	1	4930563M21Rik	ENSMUSG00000050702	9
ENSMUSG00000027379-Bub1	0.012884	-0.57412	0.333	0.687	1	Bub1	ENSMUSG00000027379	2
ENSMUSG00000020778-Ten1	0.0129123	-0.475286	0	0.308	1	Ten1	ENSMUSG00000020778	11
ENSMUSG00000087022-9130024F11Rik	0.013035	0.128049	0.133	0.021	1	9130024F11Rik	ENSMUSG00000087022	1
ENSMUSG00000105973-Gm42881	0.013035	0.175864	0.133	0.021	1	Gm42881	ENSMUSG00000105973	3
ENSMUSG00000036894-Rap2b	0.013035	0.139676	0.133	0.021	1	Rap2b	ENSMUSG00000036894	3
ENSMUSG00000038663-Fsd2	0.013035	0.157671	0.133	0.021	1	Fsd2	ENSMUSG00000038663	7
ENSMUSG00000019779-Frk	0.013035	0.131188	0.133	0.021	1	Frk	ENSMUSG00000019779	10
ENSMUSG00000033453-Adamts15	0.013035	0.138367	0.133	0.021	1	Adamts15	ENSMUSG00000033453	9
ENSMUSG00000020908-Myh3	0.013035	0.131591	0.133	0.021	1	Myh3	ENSMUSG00000020908	11
ENSMUSG00000006058-Snf8	0.0130934	-0.554471	0.133	0.451	1	Snf8	ENSMUSG00000006058	11
ENSMUSG00000008348-Ubc	0.0132195	-0.597874	0.333	0.677	1	Ubc	ENSMUSG00000008348	5
ENSMUSG00000071112-Spx	0.0132385	0.213619	0.2	0.046	1	Spx	ENSMUSG00000071112	6
ENSMUSG00000040929-Rfx3	0.0133223	-0.650907	0.667	0.846	1	Rfx3	ENSMUSG00000040929	19
ENSMUSG00000038412-Higd1a	0.0133643	-0.508637	0.067	0.405	1	Higd1a	ENSMUSG00000038412	9
ENSMUSG00000063019-Manbal	0.0134499	0.533622	0.333	0.113	1	Manbal	ENSMUSG00000063019	2
ENSMUSG00000033676-Gabrb3	0.0134649	-0.713985	0.267	0.636	1	Gabrb3	ENSMUSG00000033676	7
ENSMUSG00000040972-Igsf21	0.0134937	-0.578009	0.133	0.482	1	Igsf21	ENSMUSG00000040972	4
ENSMUSG00000025716-Myo3a	0.0134997	0.590245	0.4	0.169	1	Myo3a	ENSMUSG00000025716	2
ENSMUSG00000040488-Ltbp4	0.0135005	0.477424	0.333	0.123	1	Ltbp4	ENSMUSG00000040488	7
ENSMUSG00000107872-Gm44511	0.013537	0.43371	0.933	0.979	1	Gm44511	ENSMUSG00000107872	6
ENSMUSG00000021991-Cacna2d3	0.0135839	-0.838194	0.267	0.6	1	Cacna2d3	ENSMUSG00000021991	14
ENSMUSG00000099811-Gm28411	0.0136048	0.127873	0.133	0.021	1	Gm28411	ENSMUSG00000099811	1
ENSMUSG00000105672-Gm42816	0.0136048	0.126338	0.133	0.021	1	Gm42816	ENSMUSG00000105672	3
ENSMUSG00000062098-Btbd3	0.0136479	0.749751	0.667	0.395	1	Btbd3	ENSMUSG00000062098	2
ENSMUSG00000029123-Stk32b	0.0136507	0.164687	0.2	0.046	1	Stk32b	ENSMUSG00000029123	5
ENSMUSG00000099768-Gm29293	0.0136507	0.33597	0.2	0.046	1	Gm29293	ENSMUSG00000099768	7
ENSMUSG00000018669-Cdk5rap3	0.0137465	0.540779	0.667	0.431	1	Cdk5rap3	ENSMUSG00000018669	11
ENSMUSG00000037525-Bcdin3d	0.0137468	0.671856	0.333	0.128	1	Bcdin3d	ENSMUSG00000037525	15
ENSMUSG00000087377-AV099323	0.013747	0.476567	0.4	0.169	1	AV099323	ENSMUSG00000087377	2
ENSMUSG00000117450-4933424G05Rik	0.0137685	0.3783	0.267	0.082	1	4933424G05Rik	ENSMUSG00000117450	18
ENSMUSG00000028431-Elp1	0.0139002	-0.643665	0.333	0.667	1	Elp1	ENSMUSG00000028431	4
ENSMUSG00000015994-Fnta	0.0139352	-0.468254	0	0.303	1	Fnta	ENSMUSG00000015994	8
ENSMUSG00000028438-Kif24	0.0140324	-0.51243	0.533	0.867	1	Kif24	ENSMUSG00000028438	4
ENSMUSG00000026712-Mrc1	0.0140741	0.170669	0.2	0.046	1	Mrc1	ENSMUSG00000026712	2
ENSMUSG00000117881-Gm50361	0.0140741	0.215459	0.2	0.046	1	Gm50361	ENSMUSG00000117881	18
ENSMUSG00000008958-Vps72	0.0140892	-0.492791	0.067	0.385	1	Vps72	ENSMUSG00000008958	3
ENSMUSG00000085695-Gm15243	0.0140986	0.398622	0.6	0.313	1	Gm15243	ENSMUSG00000085695	20
ENSMUSG00000040118-Cacna2d1	0.014117	-0.604387	0.733	0.882	1	Cacna2d1	ENSMUSG00000040118	5
ENSMUSG00000041301-Cftr	0.014154	-0.630229	0.267	0.569	1	Cftr	ENSMUSG00000041301	6
ENSMUSG00000036499-Eea1	0.0141937	-0.552676	0.533	0.841	1	Eea1	ENSMUSG00000036499	10
ENSMUSG00000050538-B230217C12Rik	0.0141965	0.124951	0.133	0.021	1	B230217C12Rik	ENSMUSG00000050538	11
ENSMUSG00000031960-Aars	0.0142146	0.449951	0.667	0.39	1	Aars	ENSMUSG00000031960	8
ENSMUSG00000020070-Rufy2	0.0143126	-0.574882	0.067	0.379	1	Rufy2	ENSMUSG00000020070	10
ENSMUSG00000026082-Rev1	0.0143588	-0.468455	0.733	0.923	1	Rev1	ENSMUSG00000026082	1
ENSMUSG00000025188-Hps1	0.0144042	0.435099	0.4	0.164	1	Hps1	ENSMUSG00000025188	19
ENSMUSG00000063626-Unc5d	0.0144138	-0.70507	0.533	0.877	1	Unc5d	ENSMUSG00000063626	8
ENSMUSG00000031465-Angpt2	0.0144889	0.565906	0.933	0.877	1	Angpt2	ENSMUSG00000031465	8
ENSMUSG00000042348-Arl15	0.0144889	0.602013	0.867	0.882	1	Arl15	ENSMUSG00000042348	13
ENSMUSG00000060002-Chpt1	0.0145038	-0.619661	0.533	0.815	1	Chpt1	ENSMUSG00000060002	10
ENSMUSG00000115016-AA536875	0.0145092	0.169188	0.2	0.046	1	AA536875	ENSMUSG00000115016	14
ENSMUSG00000023284-Zfp605	0.0145132	0.449472	0.4	0.169	1	Zfp605	ENSMUSG00000023284	5
ENSMUSG00000057531-Dtnbp1	0.0145421	-0.497936	0.4	0.708	1	Dtnbp1	ENSMUSG00000057531	13
ENSMUSG00000053141-Ptprt	0.0145459	0.68861	1	0.913	1	Ptprt	ENSMUSG00000053141	2
ENSMUSG00000033396-Spg11	0.0145712	0.559251	0.733	0.523	1	Spg11	ENSMUSG00000033396	2
ENSMUSG00000051285-Pcmtd1	0.0145869	-0.616161	0.6	0.826	1	Pcmtd1	ENSMUSG00000051285	1
ENSMUSG00000038244-Mical2	0.0146632	0.401802	0.333	0.118	1	Mical2	ENSMUSG00000038244	7
ENSMUSG00000048310-Pskh1	0.0146824	0.508182	0.467	0.21	1	Pskh1	ENSMUSG00000048310	8
ENSMUSG00000039578-Ccser1	0.0147047	0.630445	0.6	0.308	1	Ccser1	ENSMUSG00000039578	6
ENSMUSG00000086598-Btbd18	0.01472	0.784284	0.6	0.446	1	Btbd18	ENSMUSG00000086598	2
ENSMUSG00000070643-Sox13	0.0147522	0.57132	0.467	0.231	1	Sox13	ENSMUSG00000070643	1
ENSMUSG00000083317-Gm14402	0.014956	0.167847	0.2	0.046	1	Gm14402	ENSMUSG00000083317	2
ENSMUSG00000030763-Lcmt1	0.0149614	-0.537141	0.133	0.462	1	Lcmt1	ENSMUSG00000030763	7
ENSMUSG00000103139-Gm37982	0.0150085	-0.601097	0.2	0.528	1	Gm37982	ENSMUSG00000103139	1
ENSMUSG00000046756-Mrps7	0.0150307	-0.493739	0	0.297	1	Mrps7	ENSMUSG00000046756	11
ENSMUSG00000021697-Depdc1b	0.0150307	-0.463066	0	0.297	1	Depdc1b	ENSMUSG00000021697	13
ENSMUSG00000082195-Gm13034	0.0150528	-0.5287	0.067	0.395	1	Gm13034	ENSMUSG00000082195	4
ENSMUSG00000105795-Gm3970	0.0151566	0.411569	0.267	0.082	1	Gm3970	ENSMUSG00000105795	5
ENSMUSG00000017740-Slc12a5	0.0151824	0.284841	0.267	0.077	1	Slc12a5	ENSMUSG00000017740	2
ENSMUSG00000027834-Serpini1	0.0152251	-0.600518	0.267	0.626	1	Serpini1	ENSMUSG00000027834	3
ENSMUSG00000031490-Eif4ebp1	0.0154509	0.44352	0.533	0.287	1	Eif4ebp1	ENSMUSG00000031490	8
ENSMUSG00000033411-Ctdspl2	0.0154743	-0.508749	0.733	0.954	1	Ctdspl2	ENSMUSG00000033411	2
ENSMUSG00000095438-Mir133a-1hg	0.0155106	-0.525435	0.267	0.61	1	1hg	ENSMUSG00000095438
ENSMUSG00000012114-Med15	0.0155657	-0.595617	0.333	0.631	1	Med15	ENSMUSG00000012114	16
ENSMUSG00000040855-Reps2	0.0156391	-0.602365	0.333	0.626	1	Reps2	ENSMUSG00000040855	20
ENSMUSG00000090069-E430024P14Rik	0.0156413	0.461198	0.4	0.159	1	E430024P14Rik	ENSMUSG00000090069	17
ENSMUSG00000044033-Ccdc141	0.015932	0.775742	0.667	0.467	1	Ccdc141	ENSMUSG00000044033	2
ENSMUSG00000001847-Rac1	0.015932	-0.608375	0.2	0.503	1	Rac1	ENSMUSG00000001847	5
ENSMUSG00000054309-Cpsf3	0.015961	0.476541	0.6	0.369	1	Cpsf3	ENSMUSG00000054309	12
ENSMUSG00000033368-Trim69	0.0160037	0.883745	0.8	0.687	1	Trim69	ENSMUSG00000033368	2
ENSMUSG00000041670-Rims1	0.0160466	-0.593497	0.8	0.949	1	Rims1	ENSMUSG00000041670	1
ENSMUSG00000044477-Zfand3	0.0160571	-0.456901	0.867	0.974	1	Zfand3	ENSMUSG00000044477	17
ENSMUSG00000020354-Sgcd	0.0160736	-0.452275	0.2	0.6	1	Sgcd	ENSMUSG00000020354	11
ENSMUSG00000026495-Efcab2	0.0162035	-0.518792	0	0.292	1	Efcab2	ENSMUSG00000026495	1
ENSMUSG00000059772-Slx1b	0.0162035	-0.459656	0	0.292	1	Slx1b	ENSMUSG00000059772	7
ENSMUSG00000039367-Sec24c	0.0162035	-0.416283	0	0.292	1	Sec24c	ENSMUSG00000039367	14
ENSMUSG00000045763-Basp1	0.0162035	-0.449325	0	0.292	1	Basp1	ENSMUSG00000045763	15
ENSMUSG00000110185-Igip	0.0162436	0.272052	0.333	0.113	1	Igip	ENSMUSG00000110185	18
ENSMUSG00000034714-Ttyh2	0.0162849	-0.488384	0.067	0.374	1	Ttyh2	ENSMUSG00000034714	11
ENSMUSG00000067369-Trmt2b	0.0162978	0.449157	0.6	0.313	1	Trmt2b	ENSMUSG00000067369	20
ENSMUSG00000038576-Susd4	0.0163433	0.436939	0.8	0.631	1	Susd4	ENSMUSG00000038576	1
ENSMUSG00000016520-Lnx2	0.0164065	-0.485235	0.067	0.41	1	Lnx2	ENSMUSG00000016520	5
ENSMUSG00000085201-Nr6a1os	0.0164315	-0.361845	0.733	0.944	1	Nr6a1os	ENSMUSG00000085201	2
ENSMUSG00000085301-Gm12132	0.016555	0.271121	0.2	0.051	1	Gm12132	ENSMUSG00000085301	11
ENSMUSG00000030654-Arl6ip1	0.0166422	-0.581837	0.2	0.533	1	Arl6ip1	ENSMUSG00000030654	7
ENSMUSG00000019590-Cyb561	0.0166659	0.290543	0.4	0.154	1	Cyb561	ENSMUSG00000019590	11
ENSMUSG00000038481-Cdk19	0.0166756	-0.524118	0.6	0.872	1	Cdk19	ENSMUSG00000038481	10
ENSMUSG00000070354-Evi2	0.0167082	0.1812	0.267	0.072	1	Evi2	ENSMUSG00000070354	11
ENSMUSG00000001962-Fam50a	0.0167432	0.521296	0.4	0.169	1	Fam50a	ENSMUSG00000001962	20
ENSMUSG00000097321-1700028E10Rik	0.0167482	0.642932	0.8	0.626	1	1700028E10Rik	ENSMUSG00000097321	5
ENSMUSG00000022231-Sema5a	0.0168319	-0.598964	0.133	0.467	1	Sema5a	ENSMUSG00000022231	15
ENSMUSG00000055319-Sec23ip	0.0168803	-0.465788	0.067	0.39	1	Sec23ip	ENSMUSG00000055319	7
ENSMUSG00000041530-Ago1	0.01695	-0.512588	0.333	0.656	1	Ago1	ENSMUSG00000041530	4
ENSMUSG00000004897-Hdgf	0.0169555	-0.572924	0.267	0.667	1	Hdgf	ENSMUSG00000004897	3
ENSMUSG00000036561-Ppp6r2	0.0169632	0.534424	0.667	0.436	1	Ppp6r2	ENSMUSG00000036561	15
ENSMUSG00000066456-Hmgn3	0.0169646	0.865595	0.6	0.4	1	Hmgn3	ENSMUSG00000066456	9
ENSMUSG00000038002-Cramp1	0.0170494	-0.608414	0.267	0.579	1	Cramp1	ENSMUSG00000038002	17
ENSMUSG00000053289-Ddx10	0.0172309	-0.503862	0.733	0.933	1	Ddx10	ENSMUSG00000053289	9
ENSMUSG00000030323-Ift122	0.0172394	-0.512989	0.067	0.4	1	Ift122	ENSMUSG00000030323	6
ENSMUSG00000030849-Fgfr2	0.0172603	0.443649	1	0.995	1	Fgfr2	ENSMUSG00000030849	7
ENSMUSG00000046605-B3gntl1	0.0173789	0.668853	0.8	0.631	1	B3gntl1	ENSMUSG00000046605	11
ENSMUSG00000009640-Dmap1	0.0174584	-0.41457	0	0.287	1	Dmap1	ENSMUSG00000009640	4
ENSMUSG00000049439-Cyp20a1	0.0174585	-0.456743	0	0.287	1	Cyp20a1	ENSMUSG00000049439	1
ENSMUSG00000036782-Klhl13	0.0174585	-0.514296	0	0.287	1	Klhl13	ENSMUSG00000036782	20
ENSMUSG00000097571-Jpx	0.0174585	-0.480777	0	0.287	1	Jpx	ENSMUSG00000097571	20
ENSMUSG00000028189-Ctbs	0.0174585	-0.483219	0	0.287	1	Ctbs	ENSMUSG00000028189	3
ENSMUSG00000025027-Xpnpep1	0.0174585	-0.427191	0	0.287	1	Xpnpep1	ENSMUSG00000025027	19
ENSMUSG00000110803-Gm20275	0.0174681	0.409912	1	0.995	1	Gm20275	ENSMUSG00000110803	9
ENSMUSG00000036053-Fmnl2	0.0174715	-0.660518	0.667	0.8	1	Fmnl2	ENSMUSG00000036053	2
ENSMUSG00000021832-Psmc6	0.0174741	-0.594414	0.467	0.672	1	Psmc6	ENSMUSG00000021832	14
ENSMUSG00000026031-Cflar	0.0175332	0.332589	0.2	0.051	1	Cflar	ENSMUSG00000026031	1
ENSMUSG00000024376-Epb41l4a	0.0175438	-0.684841	0.467	0.687	1	Epb41l4a	ENSMUSG00000024376	18
ENSMUSG00000023175-Bsg	0.0175848	-0.463476	0.133	0.482	1	Bsg	ENSMUSG00000023175	10
ENSMUSG00000051768-Xrcc1	0.0176349	-0.5407	0.133	0.446	1	Xrcc1	ENSMUSG00000051768	7
ENSMUSG00000031618-Nr3c2	0.0176981	0.397377	0.467	0.195	1	Nr3c2	ENSMUSG00000031618	8
ENSMUSG00000037386-Rims2	0.0177691	-0.407585	0.267	0.646	1	Rims2	ENSMUSG00000037386	15
ENSMUSG00000025487-Psmd13	0.0179311	-0.523011	0.2	0.549	1	Psmd13	ENSMUSG00000025487	7
ENSMUSG00000040824-Snrpd2	0.0179917	-0.517146	0.067	0.369	1	Snrpd2	ENSMUSG00000040824	7
ENSMUSG00000086080-1700123O12Rik	0.0180411	0.522885	0.2	0.051	1	1700123O12Rik	ENSMUSG00000086080	4
ENSMUSG00000042501-Cpa6	0.0181051	0.543432	0.6	0.287	1	Cpa6	ENSMUSG00000042501	1
ENSMUSG00000015733-Capza2	0.0182711	-0.485854	0.133	0.513	1	Capza2	ENSMUSG00000015733	6
ENSMUSG00000025795-Rassf3	0.0183882	-0.58329	0.2	0.508	1	Rassf3	ENSMUSG00000025795	10
ENSMUSG00000025574-Tk1	0.0184027	0.413263	0.4	0.159	1	Tk1	ENSMUSG00000025574	11
ENSMUSG00000051455-Meioc	0.0185021	-0.522596	0.067	0.369	1	Meioc	ENSMUSG00000051455	11
ENSMUSG00000030592-Ryr1	0.01852	0.5572	0.4	0.164	1	Ryr1	ENSMUSG00000030592	7
ENSMUSG00000087231-E230016M11Rik	0.0185355	0.323591	0.267	0.087	1	E230016M11Rik	ENSMUSG00000087231	6
ENSMUSG00000035133-Arhgap5	0.0185384	-0.30431	0.667	0.892	1	Arhgap5	ENSMUSG00000035133	12
ENSMUSG00000005237-Dnah2	0.0185442	-0.50261	0.467	0.682	1	Dnah2	ENSMUSG00000005237	11
ENSMUSG00000030411-Nova2	0.0185618	0.3605	0.2	0.051	1	Nova2	ENSMUSG00000030411	7
ENSMUSG00000097735-D930032P07Rik	0.0185618	0.34921	0.2	0.051	1	D930032P07Rik	ENSMUSG00000097735	19
ENSMUSG00000034926-Dhcr24	0.0185675	-0.526554	0.133	0.451	1	Dhcr24	ENSMUSG00000034926	4
ENSMUSG00000024837-Dmrt1	0.0187394	-0.495008	0.8	0.938	1	Dmrt1	ENSMUSG00000024837	19
ENSMUSG00000121178-ENSMUSG00000121178	0.0188007	-0.418419	0	0.282	1	ENSMUSG00000121178	ENSMUSG00000121178
ENSMUSG00000034210-Efcab14	0.0188512	-0.497063	0.067	0.39	1	Efcab14	ENSMUSG00000034210	4
ENSMUSG00000021567-Nkd2	0.0188812	0.332855	0.333	0.128	1	Nkd2	ENSMUSG00000021567	13
ENSMUSG00000029591-Ung	0.0188854	0.371644	0.733	0.436	1	Ung	ENSMUSG00000029591	5
ENSMUSG00000020385-Clk4	0.0188961	-0.537948	0.4	0.728	1	Clk4	ENSMUSG00000020385	11
ENSMUSG00000054863-Tafa5	0.0189606	-0.0186694	0.2	0.595	1	Tafa5	ENSMUSG00000054863	15
ENSMUSG00000057137-Tmem140	0.0189622	0.348918	0.267	0.087	1	Tmem140	ENSMUSG00000057137	6
ENSMUSG00000038759-Nup205	0.0189692	-0.477537	0.467	0.754	1	Nup205	ENSMUSG00000038759	6
ENSMUSG00000068036-Afdn	0.0189797	0.51647	0.933	0.959	1	Afdn	ENSMUSG00000068036	17
ENSMUSG00000060862-Zbtb40	0.0191257	0.429453	0.667	0.379	1	Zbtb40	ENSMUSG00000060862	4
ENSMUSG00000059991-Nptx2	0.019179	0.341579	0.267	0.082	1	Nptx2	ENSMUSG00000059991	5
ENSMUSG00000021895-Arhgef3	0.0192138	0.556641	0.8	0.774	1	Arhgef3	ENSMUSG00000021895	14
ENSMUSG00000027203-Dut	0.0193657	0.774948	0.667	0.477	1	Dut	ENSMUSG00000027203	2
ENSMUSG00000039086-Ss18l1	0.019377	0.303757	0.467	0.21	1	Ss18l1	ENSMUSG00000039086	2
ENSMUSG00000028041-Adam15	0.019377	0.38056	0.467	0.21	1	Adam15	ENSMUSG00000028041	3
ENSMUSG00000022234-Cct5	0.0193828	-0.520709	0.2	0.528	1	Cct5	ENSMUSG00000022234	15
ENSMUSG00000005102-Eif2ak4	0.0194076	-0.400808	0.267	0.569	1	Eif2ak4	ENSMUSG00000005102	2
ENSMUSG00000002658-Gtf2f1	0.0195748	-0.532322	0.2	0.503	1	Gtf2f1	ENSMUSG00000002658	17
ENSMUSG00000074657-Kif5a	0.0196002	0.594473	0.667	0.451	1	Kif5a	ENSMUSG00000074657	10
ENSMUSG00000053925-Gm9929	0.0196285	0.590848	0.333	0.128	1	Gm9929	ENSMUSG00000053925	1
ENSMUSG00000039137-Whrn	0.0196297	-0.569298	0.2	0.477	1	Whrn	ENSMUSG00000039137	4
ENSMUSG00000086999-Bcas1os2	0.0196427	0.322201	0.2	0.051	1	Bcas1os2	ENSMUSG00000086999	2
ENSMUSG00000058756-Thra	0.0196901	0.505039	0.467	0.21	1	Thra	ENSMUSG00000058756	11
ENSMUSG00000027722-Spata5	0.0197843	-0.402548	0.933	0.985	1	Spata5	ENSMUSG00000027722	3
ENSMUSG00000034462-Pkd2	0.0198709	0.285408	0.4	0.164	1	Pkd2	ENSMUSG00000034462	5
ENSMUSG00000001995-Sipa1l2	0.0198809	-0.483865	0.067	0.354	1	Sipa1l2	ENSMUSG00000001995	8
ENSMUSG00000024294-Mib1	0.0200601	-0.503166	0.667	0.821	1	Mib1	ENSMUSG00000024294	18
ENSMUSG00000027985-Lef1	0.0201613	-0.54807	0.067	0.354	1	Lef1	ENSMUSG00000027985	3
ENSMUSG00000021477-Ctsl	0.0201917	-0.588167	0.6	0.877	1	Ctsl	ENSMUSG00000021477	13
ENSMUSG00000002280-Ciao3	0.0201943	0.240151	0.467	0.195	1	Ciao3	ENSMUSG00000002280	17
ENSMUSG00000057191-AB124611	0.0202357	-0.419459	0	0.277	1	AB124611	ENSMUSG00000057191	9
ENSMUSG00000089941-Gm16168	0.0202357	-0.6058	0	0.277	1	Gm16168	ENSMUSG00000089941	17
ENSMUSG00000062373-Tmem65	0.0203334	-0.532157	0.2	0.503	1	Tmem65	ENSMUSG00000062373	15
ENSMUSG00000086046-1700095A21Rik	0.02036	0.57993	0.933	0.81	1	1700095A21Rik	ENSMUSG00000086046	4
ENSMUSG00000033948-Zswim5	0.0204497	-0.651297	0.533	0.836	1	Zswim5	ENSMUSG00000033948	4
ENSMUSG00000025959-Klf7	0.0204504	0.610042	0.6	0.451	1	Klf7	ENSMUSG00000025959	1
ENSMUSG00000042670-Immp1l	0.0204693	-0.5096	0.4	0.703	1	Immp1l	ENSMUSG00000042670	2
ENSMUSG00000026135-Zfp142	0.0206044	-0.413728	0.133	0.477	1	Zfp142	ENSMUSG00000026135	1
ENSMUSG00000025280-Polr3a	0.0206357	-0.531214	0.2	0.518	1	Polr3a	ENSMUSG00000025280	14
ENSMUSG00000121513-PTPRG	0.0206407	0.380207	0.933	0.882	1	PTPRG	ENSMUSG00000121513
ENSMUSG00000039410-Prdm16	0.0206886	0.782456	0.8	0.579	1	Prdm16	ENSMUSG00000039410	4
ENSMUSG00000020755-Sap30bp	0.0207029	-0.478951	0.067	0.364	1	Sap30bp	ENSMUSG00000020755	11
ENSMUSG00000086220-Gm16599	0.0207108	-0.431357	0.533	0.821	1	Gm16599	ENSMUSG00000086220	5
ENSMUSG00000020038-Cry1	0.0207322	-0.599585	0.267	0.559	1	Cry1	ENSMUSG00000020038	10
ENSMUSG00000108034-4930557K07Rik	0.0207512	0.681238	0.933	0.815	1	4930557K07Rik	ENSMUSG00000108034	6
ENSMUSG00000022868-Ahsg	0.0207783	0.240672	0.2	0.051	1	Ahsg	ENSMUSG00000022868	16
ENSMUSG00000022432-Smc1b	0.0208569	0.428218	1	0.985	1	Smc1b	ENSMUSG00000022432	15
ENSMUSG00000069094-Pde7a	0.0209328	-0.531781	0.733	0.872	1	Pde7a	ENSMUSG00000069094	3
ENSMUSG00000031928-Mre11a	0.0209462	0.604404	0.933	0.759	1	Mre11a	ENSMUSG00000031928	9
ENSMUSG00000035234-Abraxas1	0.0209853	0.534543	0.467	0.215	1	Abraxas1	ENSMUSG00000035234	5
ENSMUSG00000000420-Galnt1	0.0210984	-0.483381	0.733	0.851	1	Galnt1	ENSMUSG00000000420	18
ENSMUSG00000022020-Naa16	0.0211103	-0.486729	0.267	0.585	1	Naa16	ENSMUSG00000022020	14
ENSMUSG00000024661-Fth1	0.0211103	-0.590003	0.267	0.585	1	Fth1	ENSMUSG00000024661	19
ENSMUSG00000053470-Kdm3a	0.0212993	-0.546138	0.333	0.636	1	Kdm3a	ENSMUSG00000053470	6
ENSMUSG00000034667-Xpot	0.0214653	0.526073	0.733	0.621	1	Xpot	ENSMUSG00000034667	10
ENSMUSG00000033379-Atp6v0b	0.0215174	-0.544799	0.467	0.687	1	Atp6v0b	ENSMUSG00000033379	4
ENSMUSG00000031826-Usp10	0.0215772	-0.508755	0.067	0.364	1	Usp10	ENSMUSG00000031826	8
ENSMUSG00000020231-Dip2a	0.0215847	-0.516239	0.4	0.672	1	Dip2a	ENSMUSG00000020231	10
ENSMUSG00000100629-Gm28192	0.021614	0.546414	0.133	0.026	1	Gm28192	ENSMUSG00000100629	11
ENSMUSG00000048996-Olfr1366	0.021614	0.520169	0.133	0.026	1	Olfr1366	ENSMUSG00000048996	13
ENSMUSG00000097222-Gata6os	0.021614	0.418865	0.133	0.026	1	Gata6os	ENSMUSG00000097222	18
ENSMUSG00000038630-Zkscan16	0.0217073	0.299505	0.267	0.087	1	Zkscan16	ENSMUSG00000038630	4
ENSMUSG00000034252-Senp6	0.0217206	-0.585519	0.4	0.703	1	Senp6	ENSMUSG00000034252	9
ENSMUSG00000046561-Arsj	0.0217618	0.955626	0.2	0.056	1	Arsj	ENSMUSG00000046561	3
ENSMUSG00000104156-Gm38102	0.021769	-0.427828	0	0.272	1	Gm38102	ENSMUSG00000104156	5
ENSMUSG00000121022-ENSMUSG00000121022	0.021769	-0.533187	0	0.272	1	ENSMUSG00000121022	ENSMUSG00000121022
ENSMUSG00000022023-Wbp4	0.0218312	-0.584209	0.133	0.426	1	Wbp4	ENSMUSG00000022023	14
ENSMUSG00000060445-Sycp2	0.0219327	0.570861	0.867	0.862	1	Sycp2	ENSMUSG00000060445	2
ENSMUSG00000042066-Tmcc2	0.0219706	0.17298	0.2	0.051	1	Tmcc2	ENSMUSG00000042066	1
ENSMUSG00000008206-Cers4	0.0219706	0.191018	0.2	0.051	1	Cers4	ENSMUSG00000008206	8
ENSMUSG00000054934-Kcnmb4	0.0220413	-0.458961	0.133	0.503	1	Kcnmb4	ENSMUSG00000054934	10
ENSMUSG00000030254-Rad18	0.0220557	0.422572	0.8	0.836	1	Rad18	ENSMUSG00000030254	6
ENSMUSG00000019854-Reps1	0.0220947	-0.504863	0.267	0.646	1	Reps1	ENSMUSG00000019854	10
ENSMUSG00000042167-Tent2	0.0221188	-0.568271	0.4	0.662	1	Tent2	ENSMUSG00000042167	13
ENSMUSG00000027291-Vps39	0.0222057	-0.445603	0.067	0.359	1	Vps39	ENSMUSG00000027291	2
ENSMUSG00000024081-Cebpz	0.0223886	-0.383078	0.467	0.8	1	Cebpz	ENSMUSG00000024081	17
ENSMUSG00000033530-Ttc7b	0.0224089	-0.554356	0.133	0.426	1	Ttc7b	ENSMUSG00000033530	12
ENSMUSG00000030516-Tjp1	0.0224279	0.594149	0.933	0.897	1	Tjp1	ENSMUSG00000030516	7
ENSMUSG00000066800-Rnasel	0.0224361	0.16185	0.133	0.026	1	Rnasel	ENSMUSG00000066800	1
ENSMUSG00000059244-Gm10062	0.0224361	0.496089	0.133	0.026	1	Gm10062	ENSMUSG00000059244	5
ENSMUSG00000109351-Gm44632	0.0224361	0.168712	0.133	0.026	1	Gm44632	ENSMUSG00000109351	7
ENSMUSG00000114596-Gm47523	0.0224361	0.366879	0.133	0.026	1	Gm47523	ENSMUSG00000114596	13
ENSMUSG00000061411-Nol4l	0.0225178	-0.531217	0.2	0.518	1	Nol4l	ENSMUSG00000061411	2
ENSMUSG00000055780-Usp26	0.022645	0.422928	0.867	0.8	1	Usp26	ENSMUSG00000055780	20
ENSMUSG00000038299-Wdr36	0.0226575	-0.439104	0.267	0.605	1	Wdr36	ENSMUSG00000038299	18
ENSMUSG00000031134-Rbmx	0.0226962	0.184413	0.267	0.087	1	Rbmx	ENSMUSG00000031134	20
ENSMUSG00000032086-Bace1	0.0226966	0.360051	0.467	0.215	1	Bace1	ENSMUSG00000032086	9
ENSMUSG00000044499-Hs3st5	0.0227428	0.394791	0.4	0.159	1	Hs3st5	ENSMUSG00000044499	10
ENSMUSG00000027427-Polr3f	0.0227509	-0.467589	0.067	0.369	1	Polr3f	ENSMUSG00000027427	2
ENSMUSG00000022555-Dgat1	0.0228243	-0.430386	0.067	0.359	1	Dgat1	ENSMUSG00000022555	15
ENSMUSG00000084862-Gm16278	0.022826	0.660713	0.333	0.144	1	Gm16278	ENSMUSG00000084862	17
ENSMUSG00000028538-St3gal3	0.0228635	-0.534036	0.6	0.856	1	St3gal3	ENSMUSG00000028538	4
ENSMUSG00000021124-Vti1b	0.0229311	-0.569129	0.267	0.605	1	Vti1b	ENSMUSG00000021124	12
ENSMUSG00000042608-Stk40	0.0229439	0.616766	0.533	0.344	1	Stk40	ENSMUSG00000042608	4
ENSMUSG00000033184-Tmed7	0.0229439	-0.438343	0.067	0.379	1	Tmed7	ENSMUSG00000033184	18
ENSMUSG00000060275-Nrg2	0.022949	0.608374	0.533	0.328	1	Nrg2	ENSMUSG00000060275	18
ENSMUSG00000028990-Lzic	0.0230168	0.518408	0.467	0.241	1	Lzic	ENSMUSG00000028990	4
ENSMUSG00000027238-Frmd5	0.0230207	-0.45743	0.933	0.985	1	Frmd5	ENSMUSG00000027238	2
ENSMUSG00000102181-Gm37190	0.0230515	0.401111	0.333	0.133	1	Gm37190	ENSMUSG00000102181	3
ENSMUSG00000042605-Atxn2	0.0231294	-0.522011	0.867	0.933	1	Atxn2	ENSMUSG00000042605	5
ENSMUSG00000031509-1700016D06Rik	0.0231453	0.672838	0.8	0.518	1	1700016D06Rik	ENSMUSG00000031509	8
ENSMUSG00000062170-Fmr1nb	0.023161	-0.509036	0.067	0.354	1	Fmr1nb	ENSMUSG00000062170	20
ENSMUSG00000045328-Cenpe	0.0231885	-0.557263	0.533	0.81	1	Cenpe	ENSMUSG00000045328	3
ENSMUSG00000009376-Met	0.0232025	-0.260526	0.067	0.4	1	Met	ENSMUSG00000009376	6
ENSMUSG00000023921-Mmut	0.0232286	0.237037	0.4	0.164	1	Mmut	ENSMUSG00000023921	17
ENSMUSG00000085640-Gm14064	0.0232851	0.251518	0.133	0.026	1	Gm14064	ENSMUSG00000085640	2
ENSMUSG00000121216-ENSMUSG00000121216	0.0232851	0.419513	0.133	0.026	1	ENSMUSG00000121216	ENSMUSG00000121216
ENSMUSG00000106641-Gm43534	0.0232851	0.374468	0.133	0.026	1	Gm43534	ENSMUSG00000106641	3
ENSMUSG00000039084-Chad	0.0232851	0.304379	0.133	0.026	1	Chad	ENSMUSG00000039084	11
ENSMUSG00000087066-Gm15518	0.0232851	0.30452	0.133	0.026	1	Gm15518	ENSMUSG00000087066	16
ENSMUSG00000052713-Zfp608	0.0232851	0.349442	0.133	0.026	1	Zfp608	ENSMUSG00000052713	18
ENSMUSG00000035202-Lars2	0.0233177	0.576439	0.867	0.733	1	Lars2	ENSMUSG00000035202	9
ENSMUSG00000035960-Apex1	0.0234068	-0.409323	0	0.267	1	Apex1	ENSMUSG00000035960	14
ENSMUSG00000022437-Samm50	0.0234813	-0.51448	0.067	0.354	1	Samm50	ENSMUSG00000022437	15
ENSMUSG00000100550-2310039L15Rik	0.0235674	1.62494	0.267	0.082	1	2310039L15Rik	ENSMUSG00000100550	10
ENSMUSG00000107489-Gm18325	0.0235796	0.43506	0.2	0.056	1	Gm18325	ENSMUSG00000107489	6
ENSMUSG00000027540-Ptpn1	0.0236082	0.621242	0.6	0.467	1	Ptpn1	ENSMUSG00000027540	2
ENSMUSG00000007646-Rad51c	0.0236416	0.328117	0.8	0.585	1	Rad51c	ENSMUSG00000007646	11
ENSMUSG00000027248-Pdia3	0.0236442	-0.572563	0.333	0.697	1	Pdia3	ENSMUSG00000027248	2
ENSMUSG00000029141-Slc4a1ap	0.0237971	-0.533852	0.2	0.482	1	Slc4a1ap	ENSMUSG00000029141	5
ENSMUSG00000107429-Gm44206	0.023808	0.284107	0.467	0.205	1	Gm44206	ENSMUSG00000107429	6
ENSMUSG00000043531-Sorcs1	0.0238191	-0.611523	0.067	0.349	1	Sorcs1	ENSMUSG00000043531	19
ENSMUSG00000021501-Caml	0.0238207	-0.532467	0.067	0.344	1	Caml	ENSMUSG00000021501	13
ENSMUSG00000078870-Gm14410	0.0239278	0.570042	0.333	0.133	1	Gm14410	ENSMUSG00000078870	2
ENSMUSG00000024487-Yipf5	0.0239482	-0.516191	0.2	0.523	1	Yipf5	ENSMUSG00000024487	18
ENSMUSG00000034832-Tet3	0.0240817	-0.449885	0.667	0.851	1	Tet3	ENSMUSG00000034832	6
ENSMUSG00000030970-Ctbp2	0.0241334	-0.472665	0.067	0.354	1	Ctbp2	ENSMUSG00000030970	7
ENSMUSG00000066026-Dhrs3	0.0241619	0.20372	0.133	0.026	1	Dhrs3	ENSMUSG00000066026	4
ENSMUSG00000030895-Hpx	0.0241619	0.224287	0.133	0.026	1	Hpx	ENSMUSG00000030895	7
ENSMUSG00000116838-Gm6475	0.0241619	0.203853	0.133	0.026	1	Gm6475	ENSMUSG00000116838	17
ENSMUSG00000106395-Gm42439	0.0242065	0.518865	0.867	0.923	1	Gm42439	ENSMUSG00000106395	5
ENSMUSG00000052423-B4galt3	0.0243001	0.544428	0.267	0.092	1	B4galt3	ENSMUSG00000052423	1
ENSMUSG00000067567-Hdac8	0.024449	-0.492906	0.4	0.841	1	Hdac8	ENSMUSG00000067567	20
ENSMUSG00000029822-Osbpl3	0.0244792	0.804842	0.533	0.303	1	Osbpl3	ENSMUSG00000029822	6
ENSMUSG00000025035-Arl3	0.0244872	-0.510572	0.067	0.344	1	Arl3	ENSMUSG00000025035	19
ENSMUSG00000014769-Psmb1	0.0245254	-0.493376	0.267	0.631	1	Psmb1	ENSMUSG00000014769	17
ENSMUSG00000026249-Serpine2	0.0245354	-0.458741	0.067	0.379	1	Serpine2	ENSMUSG00000026249	1
ENSMUSG00000038128-Camk4	0.0245612	-0.615994	0.6	0.79	1	Camk4	ENSMUSG00000038128	18
ENSMUSG00000025140-Pycr1	0.0246532	0.19755	0.267	0.082	1	Pycr1	ENSMUSG00000025140	11
ENSMUSG00000022995-Enah	0.02466	-0.446161	0.933	0.964	1	Enah	ENSMUSG00000022995	1
ENSMUSG00000032562-Gnai2	0.0246692	-0.452589	0.133	0.451	1	Gnai2	ENSMUSG00000032562	9
ENSMUSG00000028757-Ddost	0.0246693	-0.417036	0.133	0.451	1	Ddost	ENSMUSG00000028757	4
ENSMUSG00000053205-Styx	0.0246785	0.500043	0.867	0.754	1	Styx	ENSMUSG00000053205	14
ENSMUSG00000006676-Usp19	0.0247663	0.496153	0.733	0.533	1	Usp19	ENSMUSG00000006676	9
ENSMUSG00000073007-Tent5d	0.0248254	-0.532214	0.333	0.687	1	Tent5d	ENSMUSG00000073007	20
ENSMUSG00000045378-Pxt1	0.0248289	0.403008	0.267	0.092	1	Pxt1	ENSMUSG00000045378	17
ENSMUSG00000035764-Fbxo45	0.0248342	-0.47916	0.133	0.431	1	Fbxo45	ENSMUSG00000035764	16
ENSMUSG00000020280-Pus10	0.0248472	-0.557032	0.267	0.574	1	Pus10	ENSMUSG00000020280	11
ENSMUSG00000119977-ENSMUSG00000119977	0.0248639	0.269891	0.2	0.056	1	ENSMUSG00000119977	ENSMUSG00000119977
ENSMUSG00000027381-Bcl2l11	0.0248689	-0.459768	0.133	0.415	1	Bcl2l11	ENSMUSG00000027381	2
ENSMUSG00000017561-Crlf3	0.024936	-0.425322	0.667	0.887	1	Crlf3	ENSMUSG00000017561	11
ENSMUSG00000049676-Catsperg1	0.0249939	0.708191	0.6	0.395	1	Catsperg1	ENSMUSG00000049676	7
ENSMUSG00000087374-Gm15457	0.0250672	0.2965	0.133	0.026	1	Gm15457	ENSMUSG00000087374	1
ENSMUSG00000059540-Tcea2	0.0250672	0.198853	0.133	0.026	1	Tcea2	ENSMUSG00000059540	2
ENSMUSG00000017737-Mmp9	0.0250672	0.127804	0.133	0.026	1	Mmp9	ENSMUSG00000017737	2
ENSMUSG00000028680-Plk3	0.0250672	0.193193	0.133	0.026	1	Plk3	ENSMUSG00000028680	4
ENSMUSG00000120223-ENSMUSG00000120223	0.0250672	0.123146	0.133	0.026	1	ENSMUSG00000120223	ENSMUSG00000120223
ENSMUSG00000108263-1700051K13Rik	0.0250672	0.204294	0.133	0.026	1	1700051K13Rik	ENSMUSG00000108263	6
ENSMUSG00000025723-Nmb	0.0250672	0.157373	0.133	0.026	1	Nmb	ENSMUSG00000025723	7
ENSMUSG00000035697-Arhgap45	0.0250672	0.13143	0.133	0.026	1	Arhgap45	ENSMUSG00000035697	10
ENSMUSG00000025557-Slc15a1	0.0250672	0.199342	0.133	0.026	1	Slc15a1	ENSMUSG00000025557	14
ENSMUSG00000099528-2410012E07Rik	0.0250672	0.127353	0.133	0.026	1	2410012E07Rik	ENSMUSG00000099528	14
ENSMUSG00000097155-Gm26511	0.0250672	0.236627	0.133	0.026	1	Gm26511	ENSMUSG00000097155	9
ENSMUSG00000017314-Mpp2	0.0250672	0.308352	0.133	0.026	1	Mpp2	ENSMUSG00000017314	11
ENSMUSG00000090387-Gm17056	0.0250672	0.20255	0.133	0.026	1	Gm17056	ENSMUSG00000090387	12
ENSMUSG00000112150-9530018F02Rik	0.0250672	0.130815	0.133	0.026	1	9530018F02Rik	ENSMUSG00000112150	12
ENSMUSG00000100287-Gm28068	0.0250672	0.193663	0.133	0.026	1	Gm28068	ENSMUSG00000100287	15
ENSMUSG00000066687-Zbtb16	0.0251499	0.505109	0.933	0.892	1	Zbtb16	ENSMUSG00000066687	9
ENSMUSG00000027349-Fam98b	0.0251554	-0.374796	0	0.262	1	Fam98b	ENSMUSG00000027349	2
ENSMUSG00000078348-Sf3b5	0.0251554	-0.441652	0	0.262	1	Sf3b5	ENSMUSG00000078348	10
ENSMUSG00000031503-Col4a2	0.0251554	-0.411311	0	0.262	1	Col4a2	ENSMUSG00000031503	8
ENSMUSG00000017491-Rarb	0.0251554	-0.415489	0	0.262	1	Rarb	ENSMUSG00000017491	14
ENSMUSG00000064090-Vrk2	0.0251554	-0.444215	0	0.262	1	Vrk2	ENSMUSG00000064090	11
ENSMUSG00000024773-Atg2a	0.0251554	-0.437136	0	0.262	1	Atg2a	ENSMUSG00000024773	19
ENSMUSG00000022375-Lrrc6	0.0252152	0.174158	0.2	0.051	1	Lrrc6	ENSMUSG00000022375	15
ENSMUSG00000043154-Ppp2r3a	0.0253048	-0.508827	0.867	0.903	1	Ppp2r3a	ENSMUSG00000043154	9
ENSMUSG00000018293-Pfn1	0.0253337	0.321342	0.467	0.21	1	Pfn1	ENSMUSG00000018293	11
ENSMUSG00000020409-Slu7	0.0253347	0.313645	0.4	0.174	1	Slu7	ENSMUSG00000020409	11
ENSMUSG00000102343-Gm37381	0.0253414	0.340414	0.267	0.087	1	Gm37381	ENSMUSG00000102343	1
ENSMUSG00000097917-Gm26839	0.0254357	0.432167	0.467	0.231	1	Gm26839	ENSMUSG00000097917	12
ENSMUSG00000039191-Rbpj	0.0255237	-0.556334	0.533	0.805	1	Rbpj	ENSMUSG00000039191	5
ENSMUSG00000021585-Cast	0.0255355	0.385087	0.6	0.338	1	Cast	ENSMUSG00000021585	13
ENSMUSG00000028271-Gtf2b	0.0257308	-0.458152	0.133	0.441	1	Gtf2b	ENSMUSG00000028271	3
ENSMUSG00000099759-1700030C10Rik	0.0257673	0.302685	0.333	0.133	1	1700030C10Rik	ENSMUSG00000099759	12
ENSMUSG00000000916-Nsun5	0.0257826	-0.431283	0.067	0.385	1	Nsun5	ENSMUSG00000000916	5
ENSMUSG00000030556-Lrrc28	0.0257999	-0.189278	0.4	0.713	1	Lrrc28	ENSMUSG00000030556	7
ENSMUSG00000056310-Tyw1	0.0258293	-0.572324	0.267	0.605	1	Tyw1	ENSMUSG00000056310	5
ENSMUSG00000053931-Cnn3	0.025851	0.447012	0.6	0.379	1	Cnn3	ENSMUSG00000053931	3
ENSMUSG00000007989-Fzd3	0.0258946	0.553316	0.867	0.697	1	Fzd3	ENSMUSG00000007989	14
ENSMUSG00000086836-Gm13748	0.0259117	0.136289	0.2	0.051	1	Gm13748	ENSMUSG00000086836	1
ENSMUSG00000041297-Cdk13	0.0259406	-0.525502	0.733	0.846	1	Cdk13	ENSMUSG00000041297	13
ENSMUSG00000025900-Rp1	0.0260018	0.191337	0.133	0.026	1	Rp1	ENSMUSG00000025900	1
ENSMUSG00000110139-Gm45783	0.0260018	0.290052	0.133	0.026	1	Gm45783	ENSMUSG00000110139	7
ENSMUSG00000110485-Gm45740	0.0260018	0.139774	0.133	0.026	1	Gm45740	ENSMUSG00000110485	8
ENSMUSG00000039959-Hip1	0.0260029	0.484269	0.8	0.692	1	Hip1	ENSMUSG00000039959	5
ENSMUSG00000061702-Tmem91	0.026046	0.566762	0.533	0.308	1	Tmem91	ENSMUSG00000061702	7
ENSMUSG00000021496-Pcbd2	0.0261364	-0.527114	0.133	0.431	1	Pcbd2	ENSMUSG00000021496	13
ENSMUSG00000026280-Atg4b	0.0262028	-0.630631	0.267	0.564	1	Atg4b	ENSMUSG00000026280	1
ENSMUSG00000022208-Jph4	0.026208	0.603993	0.2	0.056	1	Jph4	ENSMUSG00000022208	14
ENSMUSG00000031996-Aplp2	0.0262529	-0.430338	0.467	0.795	1	Aplp2	ENSMUSG00000031996	9
ENSMUSG00000049583-Grm5	0.0262811	-0.425976	0.133	0.472	1	Grm5	ENSMUSG00000049583	7
ENSMUSG00000047787-Flrt1	0.0263079	-0.440339	0.067	0.374	1	Flrt1	ENSMUSG00000047787	19
ENSMUSG00000007613-Tgfbr1	0.0263586	-0.514637	0.8	0.867	1	Tgfbr1	ENSMUSG00000007613	4
ENSMUSG00000005947-Itgae	0.0263586	-0.927685	0.333	0.636	1	Itgae	ENSMUSG00000005947	11
ENSMUSG00000026385-Dbi	0.0263645	-0.46736	0.2	0.533	1	Dbi	ENSMUSG00000026385	1
ENSMUSG00000037720-Tmem33	0.0265003	-0.436502	0.067	0.359	1	Tmem33	ENSMUSG00000037720	5
ENSMUSG00000040187-Arntl2	0.0265345	0.518538	0.467	0.246	1	Arntl2	ENSMUSG00000040187	6
ENSMUSG00000026516-Nvl	0.0265643	0.522558	0.8	0.882	1	Nvl	ENSMUSG00000026516	1
ENSMUSG00000108929-Cc2d2b	0.0265691	-0.559926	0.067	0.349	1	Cc2d2b	ENSMUSG00000108929	19
ENSMUSG00000036564-Ndrg4	0.0266889	-0.543379	0.333	0.61	1	Ndrg4	ENSMUSG00000036564	8
ENSMUSG00000026858-Miga2	0.0267084	0.387971	0.467	0.241	1	Miga2	ENSMUSG00000026858	2
ENSMUSG00000024812-Tjp2	0.026727	0.841028	0.667	0.441	1	Tjp2	ENSMUSG00000024812	19
ENSMUSG00000059742-Kcnh7	0.026732	0.359479	0.333	0.133	1	Kcnh7	ENSMUSG00000059742	2
ENSMUSG00000061911-Myt1l	0.0267335	-0.543368	0.2	0.518	1	Myt1l	ENSMUSG00000061911	12
ENSMUSG00000035212-Leprot	0.0267576	0.355837	0.533	0.297	1	Leprot	ENSMUSG00000035212	4
ENSMUSG00000090758-Gm17178	0.0268086	0.819347	0.6	0.569	1	Gm17178	ENSMUSG00000090758	11
ENSMUSG00000018395-Kif3a	0.0269144	-0.491058	0.4	0.723	1	Kif3a	ENSMUSG00000018395	11
ENSMUSG00000041872-Il17f	0.0269663	0.105405	0.133	0.026	1	Il17f	ENSMUSG00000041872	1
ENSMUSG00000040170-Fmo2	0.0269663	0.23202	0.133	0.026	1	Fmo2	ENSMUSG00000040170	1
ENSMUSG00000034212-Ankmy1	0.0269663	0.16438	0.133	0.026	1	Ankmy1	ENSMUSG00000034212	1
ENSMUSG00000019039-Dalrd3	0.0269663	0.187615	0.133	0.026	1	Dalrd3	ENSMUSG00000019039	9
ENSMUSG00000018570-2810408A11Rik	0.0269663	0.130764	0.133	0.026	1	2810408A11Rik	ENSMUSG00000018570	11
ENSMUSG00000028226-Mmp16	0.0270215	-0.436434	0	0.256	1	Mmp16	ENSMUSG00000028226	4
ENSMUSG00000051730-Mettl5	0.0270216	-0.367933	0	0.256	1	Mettl5	ENSMUSG00000051730	2
ENSMUSG00000019797-Mtres1	0.0270216	-0.41902	0	0.256	1	Mtres1	ENSMUSG00000019797	10
ENSMUSG00000084764-Grip1os2	0.0270216	-0.42224	0	0.256	1	Grip1os2	ENSMUSG00000084764	10
ENSMUSG00000005481-Ddx39a	0.0270216	-0.405029	0	0.256	1	Ddx39a	ENSMUSG00000005481	8
ENSMUSG00000037681-Esyt3	0.0270216	-0.361598	0	0.256	1	Esyt3	ENSMUSG00000037681	9
ENSMUSG00000110824-Gm48677	0.0270216	-0.438146	0	0.256	1	Gm48677	ENSMUSG00000110824	9
ENSMUSG00000022940-Pigp	0.0270216	-0.412131	0	0.256	1	Pigp	ENSMUSG00000022940	16
ENSMUSG00000027104-Atf2	0.027088	-0.495508	0.867	0.903	1	Atf2	ENSMUSG00000027104	2
ENSMUSG00000026869-Psmd5	0.0271091	-0.55318	0.2	0.467	1	Psmd5	ENSMUSG00000026869	2
ENSMUSG00000067194-Eif1ax	0.0272809	-0.394931	0.067	0.379	1	Eif1ax	ENSMUSG00000067194	20
ENSMUSG00000015757-Ppil4	0.0273419	-0.480943	0.2	0.492	1	Ppil4	ENSMUSG00000015757	10
ENSMUSG00000058748-Zfp958	0.0274111	0.243827	0.333	0.123	1	Zfp958	ENSMUSG00000058748	8
ENSMUSG00000025782-Taf3	0.0276	-0.450006	0.533	0.774	1	Taf3	ENSMUSG00000025782	2
ENSMUSG00000041700-Lhfpl1	0.0276145	0.350591	0.2	0.056	1	Lhfpl1	ENSMUSG00000041700	20
ENSMUSG00000000881-Dlg3	0.0276145	0.259152	0.2	0.056	1	Dlg3	ENSMUSG00000000881	20
ENSMUSG00000022184-Fbxo4	0.0276457	0.185532	0.267	0.087	1	Fbxo4	ENSMUSG00000022184	15
ENSMUSG00000017756-Slc12a7	0.0276889	0.582289	0.8	0.749	1	Slc12a7	ENSMUSG00000017756	13
ENSMUSG00000021665-Hexb	0.0277225	0.542751	0.467	0.246	1	Hexb	ENSMUSG00000021665	13
ENSMUSG00000039901-Armh3	0.0277757	-0.565512	0.467	0.769	1	Armh3	ENSMUSG00000039901	19
ENSMUSG00000037108-Zcwpw1	0.0278223	0.456891	0.8	0.759	1	Zcwpw1	ENSMUSG00000037108	5
ENSMUSG00000026645-Olah	0.0278234	0.572186	0.4	0.185	1	Olah	ENSMUSG00000026645	2
ENSMUSG00000037818-Abhd18	0.0279584	0.66447	0.533	0.323	1	Abhd18	ENSMUSG00000037818	3
ENSMUSG00000071494-Olfr455	0.0279615	0.106036	0.133	0.026	1	Olfr455	ENSMUSG00000071494	6
ENSMUSG00000003039-Fam32a	0.0280601	0.277211	0.467	0.221	1	Fam32a	ENSMUSG00000003039	8
ENSMUSG00000026600-Soat1	0.0280671	-0.479899	0.067	0.344	1	Soat1	ENSMUSG00000026600	1
ENSMUSG00000016477-E2f3	0.0280694	0.713617	0.933	0.862	1	E2f3	ENSMUSG00000016477	13
ENSMUSG00000097462-9530026P05Rik	0.028086	0.627896	0.267	0.097	1	9530026P05Rik	ENSMUSG00000097462	6
ENSMUSG00000067873-Htatsf1	0.0281285	0.707214	0.467	0.246	1	Htatsf1	ENSMUSG00000067873	20
ENSMUSG00000028086-Fbxw7	0.028226	-0.48775	0.667	0.826	1	Fbxw7	ENSMUSG00000028086	3
ENSMUSG00000070047-Fat1	0.0282836	-0.501186	0.333	0.656	1	Fat1	ENSMUSG00000070047	8
ENSMUSG00000070280-Slc22a14	0.0283336	-0.481767	0.067	0.359	1	Slc22a14	ENSMUSG00000070280	9
ENSMUSG00000106223-2400006E01Rik	0.0283418	0.200041	0.2	0.056	1	2400006E01Rik	ENSMUSG00000106223	3
ENSMUSG00000039428-Tmem135	0.0283775	-0.474849	0.533	0.8	1	Tmem135	ENSMUSG00000039428	7
ENSMUSG00000040732-Erg	0.0284133	-0.455207	0.867	0.979	1	Erg	ENSMUSG00000040732	16
ENSMUSG00000026159-Agfg1	0.0284587	-0.474568	0.533	0.779	1	Agfg1	ENSMUSG00000026159	1
ENSMUSG00000074852-Hpse2	0.0285744	-0.50569	0.933	0.985	1	Hpse2	ENSMUSG00000074852	19
ENSMUSG00000119984-ENSMUSG00000119984	0.0285918	-0.525702	0.533	0.805	1	ENSMUSG00000119984	ENSMUSG00000119984
ENSMUSG00000036940-Kdm1a	0.0286838	-0.497262	0.533	0.785	1	Kdm1a	ENSMUSG00000036940	4
ENSMUSG00000029414-Kntc1	0.0286838	0.526007	0.8	0.764	1	Kntc1	ENSMUSG00000029414	5
ENSMUSG00000028634-Hivep3	0.0287409	-0.39036	0.4	0.754	1	Hivep3	ENSMUSG00000028634	4
ENSMUSG00000021432-Slc35b3	0.0287518	-0.436011	0.133	0.446	1	Slc35b3	ENSMUSG00000021432	13
ENSMUSG00000021983-Atp8a2	0.0288269	-0.411898	0.333	0.615	1	Atp8a2	ENSMUSG00000021983	14
ENSMUSG00000049044-Rapgef4	0.0288481	0.444629	0.533	0.303	1	Rapgef4	ENSMUSG00000049044	2
ENSMUSG00000085633-Bloc1s6os	0.0288641	0.246976	0.267	0.087	1	Bloc1s6os	ENSMUSG00000085633	2
ENSMUSG00000120283-ENSMUSG00000120283	0.0289882	0.107316	0.133	0.026	1	ENSMUSG00000120283	ENSMUSG00000120283
ENSMUSG00000099781-Gm28583	0.0289882	0.13007	0.133	0.026	1	Gm28583	ENSMUSG00000099781	7
ENSMUSG00000054206-Gzmm	0.0289882	0.109269	0.133	0.026	1	Gzmm	ENSMUSG00000054206	10
ENSMUSG00000084876-Gm14965	0.0289882	0.119559	0.133	0.026	1	Gm14965	ENSMUSG00000084876	19
ENSMUSG00000026489-Coq8a	0.0290123	-0.354533	0	0.251	1	Coq8a	ENSMUSG00000026489	1
ENSMUSG00000115050-Gm21154	0.0290123	-0.376033	0	0.251	1	Gm21154	ENSMUSG00000115050	14
ENSMUSG00000029056-Pank4	0.0290124	-0.389947	0	0.251	1	Pank4	ENSMUSG00000029056	4
ENSMUSG00000032334-Loxl1	0.0290124	-0.458507	0	0.251	1	Loxl1	ENSMUSG00000032334	9
ENSMUSG00000097057-Gm17638	0.0290124	-0.385017	0	0.251	1	Gm17638	ENSMUSG00000097057	15
ENSMUSG00000035735-Dagla	0.0290124	-0.431867	0	0.251	1	Dagla	ENSMUSG00000035735	19
ENSMUSG00000027680-Fxr1	0.0290398	-0.49685	0.8	0.949	1	Fxr1	ENSMUSG00000027680	3
ENSMUSG00000032028-Nxpe2	0.0290856	0.35143	0.2	0.056	1	Nxpe2	ENSMUSG00000032028	9
ENSMUSG00000034533-Scn10a	0.0290856	0.234557	0.2	0.056	1	Scn10a	ENSMUSG00000034533	9
ENSMUSG00000071708-Sms	0.0292355	-0.477152	0.133	0.436	1	Sms	ENSMUSG00000071708	20
ENSMUSG00000048495-Tyw5	0.0292407	-0.439703	0.067	0.338	1	Tyw5	ENSMUSG00000048495	1
ENSMUSG00000091490-Triml2	0.0292713	0.365846	0.267	0.097	1	Triml2	ENSMUSG00000091490	8
ENSMUSG00000054079-Utp18	0.0292984	-0.523875	0.533	0.769	1	Utp18	ENSMUSG00000054079	11
ENSMUSG00000069089-Cdk7	0.0295268	-0.527447	0.267	0.549	1	Cdk7	ENSMUSG00000069089	13
ENSMUSG00000020914-Top2a	0.0296547	-0.324518	0.8	0.918	1	Top2a	ENSMUSG00000020914	11
ENSMUSG00000030720-Cln3	0.0296609	-0.515606	0.2	0.477	1	Cln3	ENSMUSG00000030720	7
ENSMUSG00000030629-Zfand6	0.0297693	-0.575667	0.6	0.821	1	Zfand6	ENSMUSG00000030629	7
ENSMUSG00000021846-Peli2	0.029816	-0.522036	0.467	0.718	1	Peli2	ENSMUSG00000021846	14
ENSMUSG00000029004-Kmt2e	0.0298261	-0.501765	0.267	0.585	1	Kmt2e	ENSMUSG00000029004	5
ENSMUSG00000097166-9330179D12Rik	0.029841	0.51269	0.4	0.205	1	9330179D12Rik	ENSMUSG00000097166	6
ENSMUSG00000028029-Aimp1	0.029844	0.572197	0.8	0.651	1	Aimp1	ENSMUSG00000028029	3
ENSMUSG00000023045-Soat2	0.0298461	0.216382	0.2	0.056	1	Soat2	ENSMUSG00000023045	15
ENSMUSG00000078566-Bnip3	0.0300091	-0.342036	0.067	0.374	1	Bnip3	ENSMUSG00000078566	7
ENSMUSG00000073130-Gm1141	0.0300472	0.109419	0.133	0.026	1	Gm1141	ENSMUSG00000073130	20
ENSMUSG00000040990-Sh3kbp1	0.0300711	-0.618273	0.267	0.528	1	Sh3kbp1	ENSMUSG00000040990	20
ENSMUSG00000020628-Trappc12	0.0301287	-0.486262	0.2	0.523	1	Trappc12	ENSMUSG00000020628	12
ENSMUSG00000002017-Fam98a	0.030173	0.481202	0.467	0.256	1	Fam98a	ENSMUSG00000002017	17
ENSMUSG00000032198-Dock6	0.0303282	-0.600828	0.333	0.61	1	Dock6	ENSMUSG00000032198	9
ENSMUSG00000043535-Setx	0.0303563	-0.451643	0.667	0.882	1	Setx	ENSMUSG00000043535	2
ENSMUSG00000046230-Vps13a	0.0303838	-0.35844	1	0.99	1	Vps13a	ENSMUSG00000046230	19
ENSMUSG00000013236-Ptprs	0.0304417	-0.452853	0.6	0.821	1	Ptprs	ENSMUSG00000013236	17
ENSMUSG00000028273-Pdlim5	0.0304577	-0.56423	0.4	0.692	1	Pdlim5	ENSMUSG00000028273	3
ENSMUSG00000032497-Lrrfip2	0.0304729	-0.228582	0.333	0.651	1	Lrrfip2	ENSMUSG00000032497	9
ENSMUSG00000078503-Zfp990	0.0306272	0.386753	0.533	0.287	1	Zfp990	ENSMUSG00000078503	4
ENSMUSG00000000826-Dnajc5	0.0306407	-0.528115	0.267	0.569	1	Dnajc5	ENSMUSG00000000826	2
ENSMUSG00000028578-Caap1	0.030648	-0.47488	0.2	0.549	1	Caap1	ENSMUSG00000028578	4
ENSMUSG00000019852-Arfgef3	0.0307043	0.879419	0.6	0.364	1	Arfgef3	ENSMUSG00000019852	10
ENSMUSG00000029478-Ncor2	0.0307289	0.555517	0.733	0.692	1	Ncor2	ENSMUSG00000029478	5
ENSMUSG00000046311-Zfp62	0.030743	0.262787	0.6	0.313	1	Zfp62	ENSMUSG00000046311	11
ENSMUSG00000043432-Leng9	0.0307529	0.30987	0.4	0.179	1	Leng9	ENSMUSG00000043432	7
ENSMUSG00000028098-Rnf115	0.030842	-0.538228	0.4	0.687	1	Rnf115	ENSMUSG00000028098	3
ENSMUSG00000056258-Kcnq3	0.030842	-0.581686	0.4	0.687	1	Kcnq3	ENSMUSG00000056258	15
ENSMUSG00000063576-Klhdc3	0.0308876	0.449865	0.467	0.267	1	Klhdc3	ENSMUSG00000063576	17
ENSMUSG00000026455-Klhl12	0.0309545	-0.481703	0.267	0.677	1	Klhl12	ENSMUSG00000026455	1
ENSMUSG00000079477-Rab7	0.0310654	-0.496764	0.267	0.538	1	Rab7	ENSMUSG00000079477	6
ENSMUSG00000052616-Terb1	0.0311172	0.503236	0.467	0.246	1	Terb1	ENSMUSG00000052616	8
ENSMUSG00000040390-Map3k10	0.0311353	-0.380877	0	0.246	1	Map3k10	ENSMUSG00000040390	7
ENSMUSG00000032010-Usp2	0.0311353	-0.387868	0	0.246	1	Usp2	ENSMUSG00000032010	9
ENSMUSG00000110598-Gm45854	0.0311354	-0.371236	0	0.246	1	Gm45854	ENSMUSG00000110598	8
ENSMUSG00000067973-Gm6994	0.0311354	-0.543435	0	0.246	1	Gm6994	ENSMUSG00000067973	14
ENSMUSG00000022913-Psmg1	0.0311354	-0.325959	0	0.246	1	Psmg1	ENSMUSG00000022913	16
ENSMUSG00000027445-Cst9	0.0311716	-0.560261	0.267	0.61	1	Cst9	ENSMUSG00000027445	2
ENSMUSG00000032511-Scn5a	0.0312272	-0.241625	0.4	0.682	1	Scn5a	ENSMUSG00000032511	9
ENSMUSG00000097760-6030442K20Rik	0.0312738	-0.438043	0.067	0.338	1	6030442K20Rik	ENSMUSG00000097760	1
ENSMUSG00000026991-Pkp4	0.0313596	-0.557713	0.533	0.749	1	Pkp4	ENSMUSG00000026991	2
ENSMUSG00000104932-Gm40323	0.0314186	0.176245	0.2	0.056	1	Gm40323	ENSMUSG00000104932	5
ENSMUSG00000036095-Dgkb	0.0314402	0.194814	0.267	0.087	1	Dgkb	ENSMUSG00000036095	12
ENSMUSG00000014158-Trpv4	0.0314691	0.337627	0.333	0.133	1	Trpv4	ENSMUSG00000014158	5
ENSMUSG00000055923-Aasdh	0.0316229	0.463782	0.533	0.313	1	Aasdh	ENSMUSG00000055923	5
ENSMUSG00000040731-Eif4h	0.0317052	-0.512564	0.467	0.744	1	Eif4h	ENSMUSG00000040731	5
ENSMUSG00000037905-Bri3bp	0.0317437	0.290198	0.467	0.215	1	Bri3bp	ENSMUSG00000037905	5
ENSMUSG00000047454-Gphn	0.0317605	-0.295749	1	0.995	1	Gphn	ENSMUSG00000047454	12
ENSMUSG00000018068-Ints2	0.0318628	0.65466	0.733	0.667	1	Ints2	ENSMUSG00000018068	11
ENSMUSG00000110240-Gm45486	0.0319363	-0.435319	0.2	0.528	1	Gm45486	ENSMUSG00000110240	7
ENSMUSG00000031482-Slc25a15	0.0319926	0.246278	0.267	0.092	1	Slc25a15	ENSMUSG00000031482	8
ENSMUSG00000022142-Nup155	0.031999	-0.579248	0.467	0.667	1	Nup155	ENSMUSG00000022142	15
ENSMUSG00000009070-Rsph14	0.0320148	-0.518675	0.2	0.503	1	Rsph14	ENSMUSG00000009070	10
ENSMUSG00000120387-ENSMUSG00000120387	0.0320598	0.277824	0.333	0.138	1	ENSMUSG00000120387	ENSMUSG00000120387
ENSMUSG00000030869-Ndufab1	0.0320806	-0.478057	0.133	0.395	1	Ndufab1	ENSMUSG00000030869	7
ENSMUSG00000032479-Map4	0.0320926	-0.551385	0.733	0.954	1	Map4	ENSMUSG00000032479	9
ENSMUSG00000040629-Mael	0.0321892	0.484506	0.733	0.528	1	Mael	ENSMUSG00000040629	1
ENSMUSG00000047804-Akap10	0.0322058	-0.424493	0.533	0.81	1	Akap10	ENSMUSG00000047804	11
ENSMUSG00000039686-Zer1	0.0323301	-0.373556	0.067	0.359	1	Zer1	ENSMUSG00000039686	2
ENSMUSG00000096225-Lhx8	0.0323301	-0.39817	0.067	0.359	1	Lhx8	ENSMUSG00000096225	3
ENSMUSG00000036632-Alg5	0.0323764	0.293067	0.4	0.174	1	Alg5	ENSMUSG00000036632	3
ENSMUSG00000005813-Metap1	0.0323909	-0.472769	0.2	0.497	1	Metap1	ENSMUSG00000005813	3
ENSMUSG00000121504-Ppp4r1l-ps	0.0323975	-0.44361	0.2	0.503	1	ps	ENSMUSG00000121504
ENSMUSG00000106943-Dancr	0.0324239	0.547242	0.267	0.097	1	Dancr	ENSMUSG00000106943	5
ENSMUSG00000050965-Prkca	0.0324451	-0.566591	0.467	0.682	1	Prkca	ENSMUSG00000050965	11
ENSMUSG00000022299-Slc25a32	0.0324758	-0.484518	0.133	0.415	1	Slc25a32	ENSMUSG00000022299	15
ENSMUSG00000096233-Gm13238	0.0324868	0.442002	0.6	0.4	1	Gm13238	ENSMUSG00000096233	4
ENSMUSG00000023908-Pkmyt1	0.032498	0.616186	0.333	0.149	1	Pkmyt1	ENSMUSG00000023908	17
ENSMUSG00000028082-Sh3d19	0.0325182	-0.599817	0.8	0.892	1	Sh3d19	ENSMUSG00000028082	3
ENSMUSG00000061981-Flot2	0.032547	-0.341868	0.133	0.492	1	Flot2	ENSMUSG00000061981	11
ENSMUSG00000028161-Ppp3ca	0.0325676	-0.493849	0.467	0.8	1	Ppp3ca	ENSMUSG00000028161	3
ENSMUSG00000034321-Exosc1	0.0325864	-0.48017	0.267	0.605	1	Exosc1	ENSMUSG00000034321	19
ENSMUSG00000086866-4930512H18Rik	0.0326145	0.355624	0.333	0.133	1	4930512H18Rik	ENSMUSG00000086866	8
ENSMUSG00000075569-Rsph10b	0.0326295	0.571671	0.333	0.138	1	Rsph10b	ENSMUSG00000075569	5
ENSMUSG00000120369-ENSMUSG00000120369	0.0327551	0.592827	0.533	0.323	1	ENSMUSG00000120369	ENSMUSG00000120369
ENSMUSG00000034949-Zfr2	0.0328406	0.499055	0.467	0.256	1	Zfr2	ENSMUSG00000034949	10
ENSMUSG00000020721-Helz	0.0329372	0.512689	0.667	0.508	1	Helz	ENSMUSG00000020721	11
ENSMUSG00000054199-Gon4l	0.0329916	-0.502103	0.6	0.795	1	Gon4l	ENSMUSG00000054199	3
ENSMUSG00000017210-Med24	0.0330157	-0.401423	0.133	0.441	1	Med24	ENSMUSG00000017210	11
ENSMUSG00000031976-Urb2	0.0330891	-0.411008	0.067	0.364	1	Urb2	ENSMUSG00000031976	8
ENSMUSG00000037012-Hk1	0.0331429	0.447791	0.533	0.277	1	Hk1	ENSMUSG00000037012	10
ENSMUSG00000061731-Ext1	0.0331808	0.48581	1	0.949	1	Ext1	ENSMUSG00000061731	15
ENSMUSG00000024383-Map3k2	0.0333231	-0.51028	0.467	0.687	1	Map3k2	ENSMUSG00000024383	18
ENSMUSG00000028197-Col24a1	0.0333444	0.246886	0.267	0.092	1	Col24a1	ENSMUSG00000028197	3
ENSMUSG00000038010-Ccdc138	0.0333683	0.689023	0.933	0.867	1	Ccdc138	ENSMUSG00000038010	10
ENSMUSG00000036327-Qsox2	0.0333985	-0.376451	0	0.241	1	Qsox2	ENSMUSG00000036327	2
ENSMUSG00000063714-Sp3os	0.0333985	-0.405378	0	0.241	1	Sp3os	ENSMUSG00000063714	2
ENSMUSG00000028062-Lamtor2	0.0333985	-0.369113	0	0.241	1	Lamtor2	ENSMUSG00000028062	3
ENSMUSG00000042002-Foxn4	0.0333985	-0.375289	0	0.241	1	Foxn4	ENSMUSG00000042002	5
ENSMUSG00000008540-Mgst1	0.0333985	-0.389506	0	0.241	1	Mgst1	ENSMUSG00000008540	6
ENSMUSG00000005575-Ube2m	0.0333985	-0.337168	0	0.241	1	Ube2m	ENSMUSG00000005575	7
ENSMUSG00000040466-Blvrb	0.0333985	-0.394315	0	0.241	1	Blvrb	ENSMUSG00000040466	7
ENSMUSG00000063952-Brpf3	0.0333985	-0.365326	0	0.241	1	Brpf3	ENSMUSG00000063952	17
ENSMUSG00000068882-Ssb	0.03344	-0.422985	0.733	0.903	1	Ssb	ENSMUSG00000068882	2
ENSMUSG00000116736-Gm49692	0.0334553	-0.41031	0.067	0.328	1	Gm49692	ENSMUSG00000116736	12
ENSMUSG00000014301-Pam16	0.0334553	-0.459459	0.067	0.328	1	Pam16	ENSMUSG00000014301	16
ENSMUSG00000026434-Nucks1	0.0334622	-0.44055	0.333	0.703	1	Nucks1	ENSMUSG00000026434	1
ENSMUSG00000068522-Aard	0.0335167	-0.559903	0.4	0.662	1	Aard	ENSMUSG00000068522	15
ENSMUSG00000034432-Cops8	0.0335468	-0.516026	0.333	0.585	1	Cops8	ENSMUSG00000034432	1
ENSMUSG00000019738-Polr2i	0.033674	-0.450481	0.133	0.421	1	Polr2i	ENSMUSG00000019738	7
ENSMUSG00000074867-Zfp808	0.0336791	0.389432	0.867	0.805	1	Zfp808	ENSMUSG00000074867	13
ENSMUSG00000029108-Pcdh7	0.0337251	0.334285	0.2	0.062	1	Pcdh7	ENSMUSG00000029108	5
ENSMUSG00000032491-Nradd	0.0337251	0.277288	0.2	0.062	1	Nradd	ENSMUSG00000032491	9
ENSMUSG00000022469-Rapgef3	0.0339102	0.147249	0.2	0.056	1	Rapgef3	ENSMUSG00000022469	15
ENSMUSG00000089907-Gm16169	0.0339102	0.141018	0.2	0.056	1	Gm16169	ENSMUSG00000089907	17
ENSMUSG00000055403-4933427D06Rik	0.0339529	-0.185081	0.133	0.497	1	4933427D06Rik	ENSMUSG00000055403	6
ENSMUSG00000037936-Scarb1	0.0339678	-0.394317	0.2	0.503	1	Scarb1	ENSMUSG00000037936	5
ENSMUSG00000024044-Epb41l3	0.0339702	-0.522127	0.533	0.764	1	Epb41l3	ENSMUSG00000024044	17
ENSMUSG00000027884-Clcc1	0.034029	0.625639	0.6	0.426	1	Clcc1	ENSMUSG00000027884	3
ENSMUSG00000022094-Slc39a14	0.0341469	-0.436913	0.067	0.354	1	Slc39a14	ENSMUSG00000022094	14
ENSMUSG00000050645-Defb19	0.0341645	-0.49666	0.733	0.897	1	Defb19	ENSMUSG00000050645	2
ENSMUSG00000029833-Trim24	0.0341675	0.58798	0.867	0.846	1	Trim24	ENSMUSG00000029833	6
ENSMUSG00000010936-Vac14	0.0342767	-0.407287	0.6	0.779	1	Vac14	ENSMUSG00000010936	8
ENSMUSG00000033186-Mzt1	0.0342795	-0.450746	0.067	0.344	1	Mzt1	ENSMUSG00000033186	14
ENSMUSG00000019838-Slc16a10	0.0343156	-0.559531	0.4	0.636	1	Slc16a10	ENSMUSG00000019838	10
ENSMUSG00000063063-Ctnna2	0.0343298	-0.623152	0.533	0.723	1	Ctnna2	ENSMUSG00000063063	6
ENSMUSG00000027669-Gnb4	0.0343572	0.438664	0.667	0.456	1	Gnb4	ENSMUSG00000027669	3
ENSMUSG00000021948-Prkcd	0.0344026	-0.489798	0.133	0.431	1	Prkcd	ENSMUSG00000021948	14
ENSMUSG00000055013-Agap1	0.0344694	0.494744	0.933	0.944	1	Agap1	ENSMUSG00000055013	1
ENSMUSG00000027799-Nbea	0.0344841	-0.322496	0.933	0.974	1	Nbea	ENSMUSG00000027799	3
ENSMUSG00000042323-Pbrm1	0.0347859	-0.467351	0.667	0.923	1	Pbrm1	ENSMUSG00000042323	14
ENSMUSG00000016018-Mtrex	0.0348734	-0.513017	0.333	0.662	1	Mtrex	ENSMUSG00000016018	13
ENSMUSG00000027784-Ppm1l	0.0349652	-0.616346	0.4	0.677	1	Ppm1l	ENSMUSG00000027784	3
ENSMUSG00000085039-Gm15927	0.0351514	0.27669	0.267	0.097	1	Gm15927	ENSMUSG00000085039	7
ENSMUSG00000089702-Gm16568	0.0351514	0.219527	0.267	0.097	1	Gm16568	ENSMUSG00000089702	9
ENSMUSG00000025745-Hadha	0.0352336	-0.436721	0.333	0.621	1	Hadha	ENSMUSG00000025745	5
ENSMUSG00000008305-Tle1	0.0354846	-0.560038	0.333	0.6	1	Tle1	ENSMUSG00000008305	4
ENSMUSG00000041058-Wwp1	0.0355432	0.337186	0.933	0.749	1	Wwp1	ENSMUSG00000041058	4
ENSMUSG00000038859-Baiap2l1	0.0355696	-0.298183	0.2	0.554	1	Baiap2l1	ENSMUSG00000038859	5
ENSMUSG00000046808-Atp10d	0.0356084	-0.413051	0.133	0.436	1	Atp10d	ENSMUSG00000046808	5
ENSMUSG00000036299-BC031181	0.0357595	-0.4632	0.067	0.323	1	BC031181	ENSMUSG00000036299	18
ENSMUSG00000037434-Slc30a1	0.0358101	-0.372528	0	0.236	1	Slc30a1	ENSMUSG00000037434	1
ENSMUSG00000040007-Bahd1	0.0358101	-0.324161	0	0.236	1	Bahd1	ENSMUSG00000040007	2
ENSMUSG00000028970-Abcb1b	0.0358101	-0.411762	0	0.236	1	Abcb1b	ENSMUSG00000028970	5
ENSMUSG00000018932-Map2k3	0.0358101	-0.379763	0	0.236	1	Map2k3	ENSMUSG00000018932	11
ENSMUSG00000020774-Aspa	0.0358101	-0.418928	0	0.236	1	Aspa	ENSMUSG00000020774	11
ENSMUSG00000101892-9130401M01Rik	0.0358101	-0.363286	0	0.236	1	9130401M01Rik	ENSMUSG00000101892	15
ENSMUSG00000023961-Enpp4	0.0358101	-0.358289	0	0.236	1	Enpp4	ENSMUSG00000023961	17
ENSMUSG00000091558-Gm17227	0.0358583	-0.554967	0.4	0.656	1	Gm17227	ENSMUSG00000091558	19
ENSMUSG00000061374-Fiz1	0.0358915	0.417447	0.4	0.195	1	Fiz1	ENSMUSG00000061374	7
ENSMUSG00000064302-Clasp1	0.0359103	-0.481484	0.467	0.713	1	Clasp1	ENSMUSG00000064302	1
ENSMUSG00000031447-Lamp1	0.0360527	-0.372309	0.6	0.769	1	Lamp1	ENSMUSG00000031447	8
ENSMUSG00000026349-Ccnt2	0.0362041	-0.462782	0.467	0.744	1	Ccnt2	ENSMUSG00000026349	1
ENSMUSG00000019948-Actr6	0.0362129	-0.319777	0.067	0.364	1	Actr6	ENSMUSG00000019948	10
ENSMUSG00000082561-Gm15580	0.0362854	0.268121	0.2	0.062	1	Gm15580	ENSMUSG00000082561	7
ENSMUSG00000020828-Pld2	0.0362854	0.223827	0.2	0.062	1	Pld2	ENSMUSG00000020828	11
ENSMUSG00000000631-Myo18a	0.0363736	0.592265	0.533	0.369	1	Myo18a	ENSMUSG00000000631	11
ENSMUSG00000044707-Ccnjl	0.0363894	-0.365727	0.133	0.441	1	Ccnjl	ENSMUSG00000044707	11
ENSMUSG00000025939-Ube2w	0.036449	-0.43257	0.6	0.836	1	Ube2w	ENSMUSG00000025939	1
ENSMUSG00000029553-Tfec	0.0365279	0.493133	0.4	0.21	1	Tfec	ENSMUSG00000029553	6
ENSMUSG00000036333-Kidins220	0.0368129	0.439596	0.733	0.513	1	Kidins220	ENSMUSG00000036333	12
ENSMUSG00000038453-Srcin1	0.036832	-0.447224	0.2	0.482	1	Srcin1	ENSMUSG00000038453	11
ENSMUSG00000033020-Polr2f	0.0368558	-0.480791	0.2	0.487	1	Polr2f	ENSMUSG00000033020	15
ENSMUSG00000015647-Lama5	0.0369068	-0.385789	0.067	0.354	1	Lama5	ENSMUSG00000015647	2
ENSMUSG00000028333-Anp32b	0.0369941	-0.393023	0.4	0.826	1	Anp32b	ENSMUSG00000028333	4
ENSMUSG00000028822-Tmem50a	0.0370916	-0.438557	0.267	0.492	1	Tmem50a	ENSMUSG00000028822	4
ENSMUSG00000002365-Snx9	0.0371023	-0.238204	0.267	0.641	1	Snx9	ENSMUSG00000002365	17
ENSMUSG00000019810-Fuca2	0.0371748	0.275774	0.2	0.062	1	Fuca2	ENSMUSG00000019810	10
ENSMUSG00000039100-Marchf6	0.0372497	-0.46169	0.333	0.564	1	Marchf6	ENSMUSG00000039100	15
ENSMUSG00000007036-Abhd16a	0.0372698	-0.453809	0.133	0.405	1	Abhd16a	ENSMUSG00000007036	17
ENSMUSG00000024867-Pip5k1b	0.0372852	-0.502831	0.133	0.4	1	Pip5k1b	ENSMUSG00000024867	19
ENSMUSG00000024878-Cbwd1	0.0373134	-0.421554	0.333	0.641	1	Cbwd1	ENSMUSG00000024878	19
ENSMUSG00000027547-Sall4	0.0374968	-0.399021	0.133	0.451	1	Sall4	ENSMUSG00000027547	2
ENSMUSG00000035435-Abca17	0.0377207	-0.461008	0.133	0.385	1	Abca17	ENSMUSG00000035435	17
ENSMUSG00000027699-Ect2	0.0378156	-0.460302	0.333	0.677	1	Ect2	ENSMUSG00000027699	3
ENSMUSG00000020758-Itgb4	0.0380824	0.486493	0.2	0.062	1	Itgb4	ENSMUSG00000020758	11
ENSMUSG00000104887-Gm43158	0.0380828	0.245559	0.2	0.062	1	Gm43158	ENSMUSG00000104887	3
ENSMUSG00000024186-Rgs11	0.0380828	0.256408	0.2	0.062	1	Rgs11	ENSMUSG00000024186	17
ENSMUSG00000063882-Uqcrh	0.0381205	-0.409873	0.267	0.6	1	Uqcrh	ENSMUSG00000063882	4
ENSMUSG00000021936-Mapk8	0.0381474	-0.517307	0.733	0.836	1	Mapk8	ENSMUSG00000021936	14
ENSMUSG00000001150-Mcm3ap	0.0381514	-0.484386	0.2	0.482	1	Mcm3ap	ENSMUSG00000001150	10
ENSMUSG00000032425-Zfp949	0.0381966	-0.479516	0.067	0.328	1	Zfp949	ENSMUSG00000032425	9
ENSMUSG00000001403-Ube2c	0.0383791	-0.32621	0	0.231	1	Ube2c	ENSMUSG00000001403	2
ENSMUSG00000029265-Dr1	0.0383791	-0.321257	0	0.231	1	Dr1	ENSMUSG00000029265	5
ENSMUSG00000019494-Cops6	0.0383791	-0.348053	0	0.231	1	Cops6	ENSMUSG00000019494	5
ENSMUSG00000020085-Aifm2	0.0383791	-0.395116	0	0.231	1	Aifm2	ENSMUSG00000020085	10
ENSMUSG00000054836-Elp6	0.0383791	-0.329703	0	0.231	1	Elp6	ENSMUSG00000054836	9
ENSMUSG00000001707-Eef1e1	0.0383791	-0.368445	0	0.231	1	Eef1e1	ENSMUSG00000001707	13
ENSMUSG00000036523-Greb1	0.0383791	-0.422366	0	0.231	1	Greb1	ENSMUSG00000036523	12
ENSMUSG00000083282-Ctsf	0.0383791	-0.391103	0	0.231	1	Ctsf	ENSMUSG00000083282	19
ENSMUSG00000006398-Cdc20	0.0384582	-0.388984	0.067	0.349	1	Cdc20	ENSMUSG00000006398	4
ENSMUSG00000075701-Selenos	0.0385879	-0.398285	0.133	0.415	1	Selenos	ENSMUSG00000075701	7
ENSMUSG00000032702-Kank1	0.0386204	-0.307548	0.2	0.487	1	Kank1	ENSMUSG00000032702	19
ENSMUSG00000003119-Cdk12	0.0386308	-0.419274	0.867	0.969	1	Cdk12	ENSMUSG00000003119	11
ENSMUSG00000035642-Aamdc	0.0386376	-0.475031	0.133	0.379	1	Aamdc	ENSMUSG00000035642	7
ENSMUSG00000039994-Timeless	0.0386715	0.348655	0.6	0.349	1	Timeless	ENSMUSG00000039994	10
ENSMUSG00000084798-4930533B01Rik	0.0386884	0.369002	0.133	0.031	1	4930533B01Rik	ENSMUSG00000084798	2
ENSMUSG00000044786-Zfp36	0.0386884	0.249049	0.133	0.031	1	Zfp36	ENSMUSG00000044786	7
ENSMUSG00000035279-Ssc5d	0.0386884	0.609389	0.133	0.031	1	Ssc5d	ENSMUSG00000035279	7
ENSMUSG00000038984-Tspyl5	0.0386884	0.209035	0.133	0.031	1	Tspyl5	ENSMUSG00000038984	15
ENSMUSG00000022982-Sod1	0.0386888	-0.495298	0.133	0.4	1	Sod1	ENSMUSG00000022982	16
ENSMUSG00000025337-Sbds	0.038749	-0.413962	0.133	0.436	1	Sbds	ENSMUSG00000025337	5
ENSMUSG00000019883-Echdc1	0.0388159	-0.472101	0.333	0.6	1	Echdc1	ENSMUSG00000019883	10
ENSMUSG00000042472-Zfp410	0.0389187	0.359131	0.533	0.297	1	Zfp410	ENSMUSG00000042472	12
ENSMUSG00000054612-Mgmt	0.0389242	0.268658	1	0.882	1	Mgmt	ENSMUSG00000054612	7
ENSMUSG00000053768-Chchd3	0.0390386	-0.466077	0.867	0.954	1	Chchd3	ENSMUSG00000053768	6
ENSMUSG00000049659-Aftph	0.0390569	-0.52921	0.533	0.703	1	Aftph	ENSMUSG00000049659	11
ENSMUSG00000046675-Tmem251	0.0390781	0.287976	0.267	0.103	1	Tmem251	ENSMUSG00000046675	12
ENSMUSG00000054728-Phactr1	0.0392296	-0.432203	0.067	0.323	1	Phactr1	ENSMUSG00000054728	13
ENSMUSG00000028255-Clca1	0.0394032	0.137577	0.2	0.056	1	Clca1	ENSMUSG00000028255	3
ENSMUSG00000072258-Taf1a	0.0395515	-0.505238	0.4	0.605	1	Taf1a	ENSMUSG00000072258	1
ENSMUSG00000027340-Slc23a2	0.039725	-0.533736	0.333	0.569	1	Slc23a2	ENSMUSG00000027340	2
ENSMUSG00000020572-Nampt	0.0397995	-0.398389	0.2	0.528	1	Nampt	ENSMUSG00000020572	12
ENSMUSG00000034160-Ogt	0.0398571	0.631105	0.867	0.646	1	Ogt	ENSMUSG00000034160	20
ENSMUSG00000031833-Mast3	0.0398955	-0.339291	0.533	0.815	1	Mast3	ENSMUSG00000031833	8
ENSMUSG00000024072-Yipf4	0.0399289	-0.376031	0.133	0.446	1	Yipf4	ENSMUSG00000024072	17
ENSMUSG00000041926-Rnpep	0.0399573	0.185683	0.133	0.031	1	Rnpep	ENSMUSG00000041926	1
ENSMUSG00000107709-9430018G01Rik	0.0399639	0.417382	0.267	0.108	1	9430018G01Rik	ENSMUSG00000107709	6
ENSMUSG00000025372-Baiap2	0.0399664	-0.37572	0.067	0.349	1	Baiap2	ENSMUSG00000025372	11
ENSMUSG00000052794-1700030K09Rik	0.0400703	-0.410357	0.133	0.41	1	1700030K09Rik	ENSMUSG00000052794	8
ENSMUSG00000036860-Mrpl55	0.0402233	0.269397	0.467	0.226	1	Mrpl55	ENSMUSG00000036860	11
ENSMUSG00000020091-Eif4ebp2	0.0402712	0.429926	0.6	0.431	1	Eif4ebp2	ENSMUSG00000020091	10
ENSMUSG00000048478-Spata33	0.0402776	-0.416933	0.067	0.318	1	Spata33	ENSMUSG00000048478	8
ENSMUSG00000028708-Mknk1	0.0403974	-0.432582	0.2	0.513	1	Mknk1	ENSMUSG00000028708	4
ENSMUSG00000027959-Sass6	0.0404801	-0.385429	0.067	0.349	1	Sass6	ENSMUSG00000027959	3
ENSMUSG00000014349-Ube2z	0.0405316	-0.389367	0.133	0.441	1	Ube2z	ENSMUSG00000014349	11
ENSMUSG00000021270-Hsp90aa1	0.0405466	-0.465916	0.533	0.862	1	Hsp90aa1	ENSMUSG00000021270	12
ENSMUSG00000038252-Ncapd2	0.0405608	-0.35866	0.267	0.585	1	Ncapd2	ENSMUSG00000038252	6
ENSMUSG00000040220-Gas8	0.0405795	-0.37845	0.067	0.344	1	Gas8	ENSMUSG00000040220	8
ENSMUSG00000087368-BC065397	0.0405957	0.30071	0.6	0.323	1	BC065397	ENSMUSG00000087368	20
ENSMUSG00000022312-Eif3h	0.0406402	-0.55701	0.467	0.662	1	Eif3h	ENSMUSG00000022312	15
ENSMUSG00000022043-Trim35	0.0406469	0.579296	0.533	0.359	1	Trim35	ENSMUSG00000022043	14
ENSMUSG00000021242-Npc2	0.0406775	-0.520074	0.2	0.456	1	Npc2	ENSMUSG00000021242	12
ENSMUSG00000022412-Mief1	0.0407655	-0.412782	0.067	0.308	1	Mief1	ENSMUSG00000022412	15
ENSMUSG00000005682-Pan2	0.0407729	0.474852	0.667	0.487	1	Pan2	ENSMUSG00000005682	10
ENSMUSG00000021290-Atp5mpl	0.0407739	-0.487223	0.067	0.328	1	Atp5mpl	ENSMUSG00000021290	12
ENSMUSG00000066057-Gm1976	0.0407764	0.528705	0.8	0.764	1	Gm1976	ENSMUSG00000066057	17
ENSMUSG00000035582-Gdpd4	0.0408021	0.728433	0.467	0.292	1	Gdpd4	ENSMUSG00000035582	7
ENSMUSG00000029005-Draxin	0.0408803	-0.244035	0.067	0.354	1	Draxin	ENSMUSG00000029005	4
ENSMUSG00000042650-Alkbh5	0.0408854	-0.439131	0.2	0.477	1	Alkbh5	ENSMUSG00000042650	11
ENSMUSG00000114458-Gm47551	0.0409772	-0.543533	0.333	0.636	1	Gm47551	ENSMUSG00000114458	13
ENSMUSG00000028414-Fktn	0.0409957	0.449837	0.6	0.395	1	Fktn	ENSMUSG00000028414	4
ENSMUSG00000097145-9230114K14Rik	0.0409958	0.493844	0.6	0.379	1	9230114K14Rik	ENSMUSG00000097145	5
ENSMUSG00000020099-Unc5b	0.0409995	-0.363071	0.067	0.349	1	Unc5b	ENSMUSG00000020099	10
ENSMUSG00000104302-Gm36975	0.0410756	0.695053	0.867	0.821	1	Gm36975	ENSMUSG00000104302	1
ENSMUSG00000021209-Ppp4r4	0.0411148	-0.351005	0	0.226	1	Ppp4r4	ENSMUSG00000021209	12
ENSMUSG00000056900-Usp13	0.041115	-0.385518	0	0.226	1	Usp13	ENSMUSG00000056900	3
ENSMUSG00000036432-Siah2	0.041115	-0.336615	0	0.226	1	Siah2	ENSMUSG00000036432	3
ENSMUSG00000034744-Nagk	0.041115	-0.365797	0	0.226	1	Nagk	ENSMUSG00000034744	6
ENSMUSG00000030513-Pcsk6	0.041115	-0.379752	0	0.226	1	Pcsk6	ENSMUSG00000030513	7
ENSMUSG00000042487-Leo1	0.041115	-0.336675	0	0.226	1	Leo1	ENSMUSG00000042487	9
ENSMUSG00000021033-Gstz1	0.041115	-0.356271	0	0.226	1	Gstz1	ENSMUSG00000021033	12
ENSMUSG00000117728-Gm34299	0.041115	-0.388178	0	0.226	1	Gm34299	ENSMUSG00000117728	19
ENSMUSG00000002660-Clpp	0.041115	-0.246967	0.267	0.564	1	Clpp	ENSMUSG00000002660	17
ENSMUSG00000102802-Mgam2-ps	0.0412614	0.189674	0.133	0.031	1	ps	ENSMUSG00000102802
ENSMUSG00000102305-Gm38192	0.0412614	0.197244	0.133	0.031	1	Gm38192	ENSMUSG00000102305	9
ENSMUSG00000116632-Magef1	0.0412614	0.173073	0.133	0.031	1	Magef1	ENSMUSG00000116632	16
ENSMUSG00000117017-Gm49844	0.0412614	0.283617	0.133	0.031	1	Gm49844	ENSMUSG00000117017	17
ENSMUSG00000039166-Akap7	0.0413379	-0.469296	0.067	0.323	1	Akap7	ENSMUSG00000039166	10
ENSMUSG00000028413-B4galt1	0.0413402	0.570863	0.467	0.282	1	B4galt1	ENSMUSG00000028413	4
ENSMUSG00000024309-Pfdn6	0.0413402	-0.39797	0.067	0.313	1	Pfdn6	ENSMUSG00000024309	17
ENSMUSG00000040620-Dhx33	0.0413624	-0.400637	0.2	0.477	1	Dhx33	ENSMUSG00000040620	11
ENSMUSG00000026430-Rassf5	0.0414084	0.562426	0.267	0.103	1	Rassf5	ENSMUSG00000026430	1
ENSMUSG00000068079-Tcf15	0.0414084	0.261682	0.267	0.103	1	Tcf15	ENSMUSG00000068079	2
ENSMUSG00000030304-Ergic2	0.0415094	-0.440709	0.533	0.805	1	Ergic2	ENSMUSG00000030304	6
ENSMUSG00000056201-Cfl1	0.0415248	0.676819	0.667	0.482	1	Cfl1	ENSMUSG00000056201	19
ENSMUSG00000017774-Myo1c	0.0415608	0.271923	0.333	0.138	1	Myo1c	ENSMUSG00000017774	11
ENSMUSG00000113634-Gm36756	0.0418092	0.467427	0.733	0.528	1	Gm36756	ENSMUSG00000113634	12
ENSMUSG00000027478-Dnmt3b	0.0418678	-0.484495	0.2	0.482	1	Dnmt3b	ENSMUSG00000027478	2
ENSMUSG00000011958-Bnip2	0.0418852	-0.431999	0.2	0.492	1	Bnip2	ENSMUSG00000011958	9
ENSMUSG00000026643-Nmt2	0.0420681	-0.41104	0.867	0.964	1	Nmt2	ENSMUSG00000026643	2
ENSMUSG00000008575-Nfib	0.0422804	-0.458296	0.8	0.954	1	Nfib	ENSMUSG00000008575	4
ENSMUSG00000037958-Nsrp1	0.0423216	-0.514658	0.4	0.646	1	Nsrp1	ENSMUSG00000037958	11
ENSMUSG00000013495-Tmem175	0.0423428	-0.464057	0.333	0.636	1	Tmem175	ENSMUSG00000013495	5
ENSMUSG00000022471-Xrcc6	0.0423497	-0.486391	0.667	0.897	1	Xrcc6	ENSMUSG00000022471	15
ENSMUSG00000020580-Rock2	0.0423497	-0.471673	0.733	0.892	1	Rock2	ENSMUSG00000020580	12
ENSMUSG00000020372-Rack1	0.0424095	-0.408393	0.467	0.718	1	Rack1	ENSMUSG00000020372	11
ENSMUSG00000033799-Tasor2	0.0424995	-0.440078	0.8	0.949	1	Tasor2	ENSMUSG00000033799	13
ENSMUSG00000074476-Spc24	0.0425009	0.429556	0.6	0.379	1	Spc24	ENSMUSG00000074476	9
ENSMUSG00000032263-Bckdhb	0.0425134	-0.42672	0.267	0.564	1	Bckdhb	ENSMUSG00000032263	9
ENSMUSG00000021136-Smoc1	0.0425928	-0.30488	0.267	0.6	1	Smoc1	ENSMUSG00000021136	12
ENSMUSG00000060519-Tor3a	0.0426013	0.290724	0.133	0.031	1	Tor3a	ENSMUSG00000060519	1
ENSMUSG00000079144-A130010J15Rik	0.0426013	0.18169	0.133	0.031	1	A130010J15Rik	ENSMUSG00000079144	1
ENSMUSG00000105104-Gm43729	0.0426013	0.1799	0.133	0.031	1	Gm43729	ENSMUSG00000105104	3
ENSMUSG00000092354-Gm20548	0.0426013	0.479211	0.133	0.031	1	Gm20548	ENSMUSG00000092354	5
ENSMUSG00000108681-Gm17825	0.0426013	0.191627	0.133	0.031	1	Gm17825	ENSMUSG00000108681	6
ENSMUSG00000107810-Gm18609	0.0426013	0.188849	0.133	0.031	1	Gm18609	ENSMUSG00000107810	6
ENSMUSG00000021260-Hhipl1	0.0426013	0.184307	0.133	0.031	1	Hhipl1	ENSMUSG00000021260	12
ENSMUSG00000043683-Fem1a	0.0426013	0.180521	0.133	0.031	1	Fem1a	ENSMUSG00000043683	17
ENSMUSG00000024120-Lrpprc	0.0427087	-0.406345	0.6	0.826	1	Lrpprc	ENSMUSG00000024120	17
ENSMUSG00000031375-Bgn	0.0429102	0.215693	0.2	0.062	1	Bgn	ENSMUSG00000031375	20
ENSMUSG00000075028-Prdm11	0.0429337	-0.407989	0.133	0.421	1	Prdm11	ENSMUSG00000075028	2
ENSMUSG00000029348-Asphd2	0.0430704	0.23899	0.4	0.185	1	Asphd2	ENSMUSG00000029348	5
ENSMUSG00000022131-Gpr180	0.0431566	0.284902	0.533	0.297	1	Gpr180	ENSMUSG00000022131	14
ENSMUSG00000044167-Foxo1	0.0431681	0.288947	0.867	0.769	1	Foxo1	ENSMUSG00000044167	3
ENSMUSG00000052056-Zfp217	0.0431867	0.350796	0.533	0.349	1	Zfp217	ENSMUSG00000052056	2
ENSMUSG00000032525-Nktr	0.0432023	-0.418805	0.933	0.985	1	Nktr	ENSMUSG00000032525	9
ENSMUSG00000029190-D5Ertd579e	0.0432226	-0.510304	0.333	0.538	1	D5Ertd579e	ENSMUSG00000029190	5
ENSMUSG00000035944-Ttc38	0.0432436	0.297134	0.333	0.149	1	Ttc38	ENSMUSG00000035944	15
ENSMUSG00000037541-Shank2	0.0432778	-0.479201	0.533	0.821	1	Shank2	ENSMUSG00000037541	7
ENSMUSG00000041229-Phf8	0.0433274	-0.486943	0.267	0.523	1	Phf8	ENSMUSG00000041229	20
ENSMUSG00000029729-Zkscan1	0.0433491	0.614993	0.6	0.462	1	Zkscan1	ENSMUSG00000029729	5
ENSMUSG00000055850-Rnf181	0.0434974	-0.35633	0.067	0.328	1	Rnf181	ENSMUSG00000055850	6
ENSMUSG00000062991-Nrg1	0.0436109	0.52357	0.933	0.779	1	Nrg1	ENSMUSG00000062991	8
ENSMUSG00000026109-Tmeff2	0.0436418	-0.554672	0.4	0.662	1	Tmeff2	ENSMUSG00000026109	1
ENSMUSG00000004099-Dnmt1	0.043666	0.490931	0.733	0.677	1	Dnmt1	ENSMUSG00000004099	9
ENSMUSG00000068015-Lrch1	0.0437466	0.47691	0.8	0.6	1	Lrch1	ENSMUSG00000068015	14
ENSMUSG00000029780-Nt5c3	0.0437879	-0.473457	0.2	0.472	1	Nt5c3	ENSMUSG00000029780	6
ENSMUSG00000041870-Ankrd13a	0.0438031	-0.332527	0.067	0.344	1	Ankrd13a	ENSMUSG00000041870	5
ENSMUSG00000034601-2700049A03Rik	0.043808	-0.504587	0.533	0.682	1	2700049A03Rik	ENSMUSG00000034601	12
ENSMUSG00000113295-Gm49357	0.0438423	0.611212	0.733	0.523	1	Gm49357	ENSMUSG00000113295	13
ENSMUSG00000038696-Mapkap1	0.0438601	-0.375948	1	0.928	1	Mapkap1	ENSMUSG00000038696	2
ENSMUSG00000040009-Gnaz	0.0438778	-0.428477	0.2	0.441	1	Gnaz	ENSMUSG00000040009	10
ENSMUSG00000022450-Ndufa6	0.0439072	-0.336001	0.067	0.338	1	Ndufa6	ENSMUSG00000022450	15
ENSMUSG00000079465-Col4a3	0.0439354	0.280244	0.2	0.062	1	Col4a3	ENSMUSG00000079465	1
ENSMUSG00000085558-4930412C18Rik	0.0439354	0.222159	0.2	0.062	1	4930412C18Rik	ENSMUSG00000085558	4
ENSMUSG00000093485-Gm20708	0.0439597	0.52569	0.333	0.149	1	Gm20708	ENSMUSG00000093485	11
ENSMUSG00000029032-Arhgef16	0.0439778	0.199561	0.133	0.031	1	Arhgef16	ENSMUSG00000029032	4
ENSMUSG00000003309-Ap1m2	0.0439778	0.275042	0.133	0.031	1	Ap1m2	ENSMUSG00000003309	9
ENSMUSG00000054364-Rhob	0.0439778	0.149843	0.133	0.031	1	Rhob	ENSMUSG00000054364	12
ENSMUSG00000115456-Gm35248	0.0439778	0.196057	0.133	0.031	1	Gm35248	ENSMUSG00000115456	15
ENSMUSG00000063887-Nlgn1	0.0440275	-0.392812	0	0.221	1	Nlgn1	ENSMUSG00000063887	3
ENSMUSG00000028917-Plekhm2	0.0440275	-0.374667	0	0.221	1	Plekhm2	ENSMUSG00000028917	4
ENSMUSG00000019837-Gtf3c6	0.0440275	-0.35024	0	0.221	1	Gtf3c6	ENSMUSG00000019837	10
ENSMUSG00000001348-Acp5	0.0440275	-0.338486	0	0.221	1	Acp5	ENSMUSG00000001348	9
ENSMUSG00000050628-Ubald2	0.0440275	-0.329571	0	0.221	1	Ubald2	ENSMUSG00000050628	11
ENSMUSG00000003208-Yju2	0.0440275	-0.339411	0	0.221	1	Yju2	ENSMUSG00000003208	17
ENSMUSG00000024900-Cpt1a	0.0440275	-0.319572	0	0.221	1	Cpt1a	ENSMUSG00000024900	19
ENSMUSG00000027628-Aar2	0.0441404	-0.41899	0.067	0.313	1	Aar2	ENSMUSG00000027628	2
ENSMUSG00000078521-Aunip	0.0441404	-0.397961	0.067	0.313	1	Aunip	ENSMUSG00000078521	4
ENSMUSG00000058587-Tmod3	0.0443675	-0.466048	0.533	0.769	1	Tmod3	ENSMUSG00000058587	9
ENSMUSG00000020982-Nemf	0.0444364	-0.448058	0.467	0.744	1	Nemf	ENSMUSG00000020982	12
ENSMUSG00000038909-Kat7	0.0444595	-0.371554	0.333	0.641	1	Kat7	ENSMUSG00000038909	11
ENSMUSG00000050530-Fam171a1	0.0444932	-0.459372	0.133	0.421	1	Fam171a1	ENSMUSG00000050530	2
ENSMUSG00000058656-Samd12	0.0445788	0.599181	0.667	0.518	1	Samd12	ENSMUSG00000058656	15
ENSMUSG00000029815-Malsu1	0.04458	-0.461725	0.133	0.415	1	Malsu1	ENSMUSG00000029815	6
ENSMUSG00000043067-Dpy19l1	0.0445823	-0.432634	0.467	0.682	1	Dpy19l1	ENSMUSG00000043067	9
ENSMUSG00000053293-Pom121	0.0446896	-0.471246	0.333	0.59	1	Pom121	ENSMUSG00000053293	5
ENSMUSG00000113352-Gm34639	0.0446976	0.264848	0.267	0.103	1	Gm34639	ENSMUSG00000113352	13
ENSMUSG00000041040-Fam117b	0.0447085	-0.451701	0.533	0.805	1	Fam117b	ENSMUSG00000041040	1
ENSMUSG00000047495-Dlgap2	0.0447433	-0.691793	0.267	0.508	1	Dlgap2	ENSMUSG00000047495	8
ENSMUSG00000030655-Smg1	0.0447845	0.349614	0.933	0.928	1	Smg1	ENSMUSG00000030655	7
ENSMUSG00000024477-Pggt1b	0.0450234	-0.378519	0.133	0.421	1	Pggt1b	ENSMUSG00000024477	18
ENSMUSG00000108621-Gm33989	0.0450713	0.501183	0.6	0.395	1	Gm33989	ENSMUSG00000108621	7
ENSMUSG00000030386-Zfp606	0.0452166	0.267053	0.333	0.138	1	Zfp606	ENSMUSG00000030386	7
ENSMUSG00000024304-Cdh2	0.0452359	-0.601325	0.467	0.687	1	Cdh2	ENSMUSG00000024304	18
ENSMUSG00000029430-Ran	0.0452497	-0.431364	0.2	0.513	1	Ran	ENSMUSG00000029430	5
ENSMUSG00000121479-ENSMUSG00000121479	0.0453224	-0.429822	0.133	0.374	1	ENSMUSG00000121479	ENSMUSG00000121479
ENSMUSG00000074569-Gcnt7	0.045337	-0.418356	0.133	0.431	1	Gcnt7	ENSMUSG00000074569	2
ENSMUSG00000028019-Pdgfc	0.0453917	0.119589	0.133	0.031	1	Pdgfc	ENSMUSG00000028019	3
ENSMUSG00000085931-Gm12648	0.0453917	0.191491	0.133	0.031	1	Gm12648	ENSMUSG00000085931	4
ENSMUSG00000085626-Gm12898	0.0453917	0.346808	0.133	0.031	1	Gm12898	ENSMUSG00000085626	4
ENSMUSG00000104886-Gm43000	0.0453917	0.186961	0.133	0.031	1	Gm43000	ENSMUSG00000104886	5
ENSMUSG00000108145-Gm38811	0.0453917	0.330106	0.133	0.031	1	Gm38811	ENSMUSG00000108145	6
ENSMUSG00000093482-Gm20619	0.0453917	0.202605	0.133	0.031	1	Gm20619	ENSMUSG00000093482	6
ENSMUSG00000098412-Gm7870	0.0453917	0.187708	0.133	0.031	1	Gm7870	ENSMUSG00000098412	9
ENSMUSG00000085221-Gm11309	0.0453917	0.14816	0.133	0.031	1	Gm11309	ENSMUSG00000085221	13
ENSMUSG00000055067-Smyd3	0.0455331	0.574441	0.933	0.995	1	Smyd3	ENSMUSG00000055067	1
ENSMUSG00000032849-Abcc4	0.0455449	-0.549571	0.467	0.682	1	Abcc4	ENSMUSG00000032849	14
ENSMUSG00000036218-Pdzrn4	0.0457957	0.742224	0.6	0.369	1	Pdzrn4	ENSMUSG00000036218	15
ENSMUSG00000034675-Dbn1	0.0458471	-0.50315	0.133	0.4	1	Dbn1	ENSMUSG00000034675	13
ENSMUSG00000012429-Mplkip	0.0458894	-0.399489	0.067	0.308	1	Mplkip	ENSMUSG00000012429	13
ENSMUSG00000051435-Fhad1	0.0459252	-0.566007	0.4	0.585	1	Fhad1	ENSMUSG00000051435	4
ENSMUSG00000047036-Zfp445	0.0459252	-0.458756	0.4	0.585	1	Zfp445	ENSMUSG00000047036	9
ENSMUSG00000040562-Gstm2	0.0459327	-0.265945	0.067	0.349	1	Gstm2	ENSMUSG00000040562	3
ENSMUSG00000033594-Spata2l	0.0460478	0.206865	0.2	0.062	1	Spata2l	ENSMUSG00000033594	8
ENSMUSG00000001157-Gmcl1	0.0461318	-0.448663	0.4	0.61	1	Gmcl1	ENSMUSG00000001157	6
ENSMUSG00000034473-Sec22a	0.0461318	-0.563079	0.4	0.61	1	Sec22a	ENSMUSG00000034473	16
ENSMUSG00000039683-Sdk1	0.0461586	-0.610516	0.733	0.918	1	Sdk1	ENSMUSG00000039683	5
ENSMUSG00000028995-Fam126a	0.04619	-0.356278	0.067	0.338	1	Fam126a	ENSMUSG00000028995	5
ENSMUSG00000109758-Gm18854	0.04629	0.296343	0.267	0.097	1	Gm18854	ENSMUSG00000109758	7
ENSMUSG00000024206-Rfx2	0.04629	0.203443	0.267	0.097	1	Rfx2	ENSMUSG00000024206	17
ENSMUSG00000027665-Pik3ca	0.04633	-0.430506	0.267	0.559	1	Pik3ca	ENSMUSG00000027665	3
ENSMUSG00000024498-Tcerg1	0.0464248	0.288426	0.867	0.738	1	Tcerg1	ENSMUSG00000024498	18
ENSMUSG00000020873-Slc35b1	0.0464715	-0.465025	0.133	0.385	1	Slc35b1	ENSMUSG00000020873	11
ENSMUSG00000038240-Pdss2	0.0464776	-0.353242	0.733	0.877	1	Pdss2	ENSMUSG00000038240	10
ENSMUSG00000053641-Dennd4a	0.0466283	0.402216	0.867	0.779	1	Dennd4a	ENSMUSG00000053641	9
ENSMUSG00000061559-Wdr61	0.0466525	-0.362821	0.267	0.626	1	Wdr61	ENSMUSG00000061559	9
ENSMUSG00000052062-Pard3b	0.0466535	0.648454	0.667	0.621	1	Pard3b	ENSMUSG00000052062	1
ENSMUSG00000025785-Exosc7	0.0467223	-0.324468	0.267	0.554	1	Exosc7	ENSMUSG00000025785	9
ENSMUSG00000031137-Fgf13	0.0467443	-0.454296	0.133	0.415	1	Fgf13	ENSMUSG00000031137	20
ENSMUSG00000031378-Abcd1	0.0468437	0.120167	0.133	0.031	1	Abcd1	ENSMUSG00000031378	20
ENSMUSG00000082226-Gm715	0.0468437	0.138634	0.133	0.031	1	Gm715	ENSMUSG00000082226	20
ENSMUSG00000095334-Gm21984	0.0468437	0.160665	0.133	0.031	1	Gm21984	ENSMUSG00000095334	7
ENSMUSG00000112146-Gm46210	0.0468437	0.213056	0.133	0.031	1	Gm46210	ENSMUSG00000112146	10
ENSMUSG00000043644-0610009L18Rik	0.0468437	0.133074	0.133	0.031	1	0610009L18Rik	ENSMUSG00000043644	11
ENSMUSG00000113987-4930453C13Rik	0.0468437	0.116253	0.133	0.031	1	4930453C13Rik	ENSMUSG00000113987	13
ENSMUSG00000021396-Nxnl2	0.0468437	0.0992009	0.133	0.031	1	Nxnl2	ENSMUSG00000021396	13
ENSMUSG00000054459-Vsnl1	0.0468437	0.132884	0.133	0.031	1	Vsnl1	ENSMUSG00000054459	12
ENSMUSG00000098150-4921515E04Rik	0.0468437	0.111885	0.133	0.031	1	4921515E04Rik	ENSMUSG00000098150	15
ENSMUSG00000024063-Lbh	0.0468437	0.183941	0.133	0.031	1	Lbh	ENSMUSG00000024063	17
ENSMUSG00000031848-Lsm4	0.0469029	-0.430378	0.2	0.472	1	Lsm4	ENSMUSG00000031848	8
ENSMUSG00000026761-Orc4	0.0469152	-0.42787	0.533	0.764	1	Orc4	ENSMUSG00000026761	2
ENSMUSG00000019338-Zfp687	0.0471273	-0.305492	0	0.215	1	Zfp687	ENSMUSG00000019338	3
ENSMUSG00000059482-Cfap418	0.0471273	-0.320679	0	0.215	1	Cfap418	ENSMUSG00000059482
ENSMUSG00000050552-Lamtor4	0.0471273	-0.288184	0	0.215	1	Lamtor4	ENSMUSG00000050552	5
ENSMUSG00000040462-Os9	0.0471273	-0.383727	0	0.215	1	Os9	ENSMUSG00000040462	10
ENSMUSG00000031953-Tmem170	0.0471273	-0.309414	0	0.215	1	Tmem170	ENSMUSG00000031953	8
ENSMUSG00000068263-Efcc1	0.0471357	0.154599	0.2	0.062	1	Efcc1	ENSMUSG00000068263	6
ENSMUSG00000041096-Tspyl2	0.0473068	0.339584	0.267	0.103	1	Tspyl2	ENSMUSG00000041096	20
ENSMUSG00000026618-Iars2	0.0473578	-0.433779	0.267	0.559	1	Iars2	ENSMUSG00000026618	1
ENSMUSG00000025231-Sufu	0.0473588	-0.442515	0.2	0.462	1	Sufu	ENSMUSG00000025231	19
ENSMUSG00000003452-Bicd1	0.0473681	-0.363571	0.067	0.338	1	Bicd1	ENSMUSG00000003452	6
ENSMUSG00000026229-Psmd1	0.0474574	-0.467202	0.4	0.708	1	Psmd1	ENSMUSG00000026229	1
ENSMUSG00000030747-Dgat2	0.0476053	-0.472902	0.133	0.385	1	Dgat2	ENSMUSG00000030747	7
ENSMUSG00000031684-Slc10a7	0.0476066	-0.272166	0.6	0.841	1	Slc10a7	ENSMUSG00000031684	8
ENSMUSG00000037816-Fbxw17	0.0476925	0.282749	0.333	0.149	1	Fbxw17	ENSMUSG00000037816	13
ENSMUSG00000030722-Nfatc2ip	0.0477104	-0.393378	0.067	0.313	1	Nfatc2ip	ENSMUSG00000030722	7
ENSMUSG00000057378-Ryr3	0.0480439	-0.523935	0.2	0.436	1	Ryr3	ENSMUSG00000057378	2
ENSMUSG00000020520-Galnt10	0.0480923	-0.273275	0.267	0.569	1	Galnt10	ENSMUSG00000020520	11
ENSMUSG00000026452-Syt2	0.0480967	0.269782	0.467	0.236	1	Syt2	ENSMUSG00000026452	1
ENSMUSG00000038633-Degs1	0.0481806	-0.405706	0.133	0.379	1	Degs1	ENSMUSG00000038633	1
ENSMUSG00000118254-Gm46614	0.0482046	0.252887	0.267	0.103	1	Gm46614	ENSMUSG00000118254	18
ENSMUSG00000051736-Fam229b	0.0482451	0.186786	0.2	0.062	1	Fam229b	ENSMUSG00000051736	10
ENSMUSG00000021798-Ldb3	0.0482451	0.164636	0.2	0.062	1	Ldb3	ENSMUSG00000021798	14
ENSMUSG00000025724-Sec11a	0.0482643	-0.432261	0.333	0.672	1	Sec11a	ENSMUSG00000025724	7
ENSMUSG00000001750-Tcirg1	0.0483059	0.531644	0.2	0.067	1	Tcirg1	ENSMUSG00000001750	19
ENSMUSG00000085482-A230083N12Rik	0.0483345	0.0953911	0.133	0.031	1	A230083N12Rik	ENSMUSG00000085482	4
ENSMUSG00000086960-Gm13017	0.0483345	0.109971	0.133	0.031	1	Gm13017	ENSMUSG00000086960	4
ENSMUSG00000051550-Zfp579	0.0483345	0.115318	0.133	0.031	1	Zfp579	ENSMUSG00000051550	7
ENSMUSG00000057396-Zfp759	0.0483345	0.123312	0.133	0.031	1	Zfp759	ENSMUSG00000057396	13
ENSMUSG00000053877-Srcap	0.048384	0.320827	0.533	0.297	1	Srcap	ENSMUSG00000053877	7
ENSMUSG00000101645-Gm28635	0.0483863	0.573654	0.733	0.672	1	Gm28635	ENSMUSG00000101645	2
ENSMUSG00000021891-Mettl6	0.0485591	0.71229	0.667	0.446	1	Mettl6	ENSMUSG00000021891	14
ENSMUSG00000024535-Snx24	0.0487586	-0.468587	0.667	0.892	1	Snx24	ENSMUSG00000024535	18
ENSMUSG00000006998-Psmd2	0.0487987	-0.286415	0.333	0.574	1	Psmd2	ENSMUSG00000006998	16
ENSMUSG00000054280-Prr14l	0.0488987	-0.375384	0.333	0.703	1	Prr14l	ENSMUSG00000054280	5
ENSMUSG00000016252-Atp5e	0.0489634	-0.490446	0.067	0.308	1	Atp5e	ENSMUSG00000016252	2
ENSMUSG00000038473-Nos1ap	0.0490839	-0.419282	0.267	0.544	1	Nos1ap	ENSMUSG00000038473	1
ENSMUSG00000009863-Sdhb	0.0490918	-0.370682	0.133	0.41	1	Sdhb	ENSMUSG00000009863	4
ENSMUSG00000111368-Gm47889	0.0491809	0.199716	0.467	0.231	1	Gm47889	ENSMUSG00000111368	10
ENSMUSG00000017421-Zfp207	0.049308	-0.422779	0.533	0.785	1	Zfp207	ENSMUSG00000017421	11
ENSMUSG00000024299-Adamts10	0.0493426	0.474203	0.333	0.164	1	Adamts10	ENSMUSG00000024299	17
ENSMUSG00000024911-Fibp	0.0493496	-0.385986	0.133	0.385	1	Fibp	ENSMUSG00000024911	19
ENSMUSG00000026679-Enkur	0.0494879	-0.382721	0.067	0.323	1	Enkur	ENSMUSG00000026679	2
ENSMUSG00000020381-Mrnip	0.0494908	-0.394402	0.067	0.292	1	Mrnip	ENSMUSG00000020381	11
ENSMUSG00000032850-Rnft2	0.049492	0.26822	0.533	0.313	1	Rnft2	ENSMUSG00000032850	5
ENSMUSG00000024576-Csnk1a1	0.0495183	-0.435388	0.667	0.826	1	Csnk1a1	ENSMUSG00000024576	18
ENSMUSG00000028937-Acot7	0.0495733	-0.358711	0.133	0.415	1	Acot7	ENSMUSG00000028937	4
ENSMUSG00000020612-Prkar1a	0.0496597	-0.43116	0.2	0.487	1	Prkar1a	ENSMUSG00000020612	11
ENSMUSG00000022708-Zbtb20	0.0497372	0.512147	0.933	0.99	1	Zbtb20	ENSMUSG00000022708	16
ENSMUSG00000024592-C330018D20Rik	0.049787	0.294192	0.4	0.195	1	C330018D20Rik	ENSMUSG00000024592	18
ENSMUSG00000040875-Osbpl10	0.049801	-0.357353	0.067	0.338	1	Osbpl10	ENSMUSG00000040875	9
ENSMUSG00000084166-Gm6451	0.0498651	0.154589	0.133	0.031	1	Gm6451	ENSMUSG00000084166	20
ENSMUSG00000032754-Slc8b1	0.0498805	-0.491262	0.133	0.395	1	Slc8b1	ENSMUSG00000032754	5
ENSMUSG00000024539-Ptpn2	0.0498837	-0.481483	0.533	0.728	1	Ptpn2	ENSMUSG00000024539	18
ENSMUSG00000029790-Cep41	0.0499495	-0.465147	0.133	0.379	1	Cep41	ENSMUSG00000029790	6
ENSMUSG00000057649-Brd9	0.0499901	0.558701	0.8	0.759	1	Brd9	ENSMUSG00000057649	13
ENSMUSG00000041688-Amot	0.0499912	0.3978	0.267	0.108	1	Amot	ENSMUSG00000041688	20
ENSMUSG00000056880-Gadl1	0.0499912	0.37516	0.267	0.108	1	Gadl1	ENSMUSG00000056880	9
ENSMUSG00000074579-Lekr1	0.0500205	0.575235	0.733	0.503	1	Lekr1	ENSMUSG00000074579	3
ENSMUSG00000120241-ENSMUSG00000120241	0.0500331	0.618765	0.467	0.297	1	ENSMUSG00000120241	ENSMUSG00000120241
ENSMUSG00000038507-Parp12	0.0500491	-0.415533	0.333	0.569	1	Parp12	ENSMUSG00000038507	6
ENSMUSG00000051864-Tbc1d22a	0.050148	-0.403553	0.533	0.738	1	Tbc1d22a	ENSMUSG00000051864	15
ENSMUSG00000027422-Rrbp1	0.050168	-0.40652	0.8	0.918	1	Rrbp1	ENSMUSG00000027422	2
ENSMUSG00000036503-Rnf13	0.0501923	-0.475166	0.2	0.431	1	Rnf13	ENSMUSG00000036503	3
ENSMUSG00000021748-Pdhb	0.0502336	-0.376898	0.067	0.303	1	Pdhb	ENSMUSG00000021748	14
ENSMUSG00000036026-Tmem63b	0.0502336	-0.347746	0.067	0.303	1	Tmem63b	ENSMUSG00000036026	17
ENSMUSG00000028080-Lrba	0.0502487	-0.377208	0.933	0.969	1	Lrba	ENSMUSG00000028080	3
ENSMUSG00000023032-Slc4a8	0.0504161	-0.407463	0.2	0.441	1	Slc4a8	ENSMUSG00000023032	15
ENSMUSG00000020766-Galk1	0.0504255	-0.318727	0	0.21	1	Galk1	ENSMUSG00000020766	11
ENSMUSG00000039908-Slc26a11	0.0504255	-0.296203	0	0.21	1	Slc26a11	ENSMUSG00000039908	11
ENSMUSG00000024101-Washc1	0.0504255	-0.320919	0	0.21	1	Washc1	ENSMUSG00000024101	17
ENSMUSG00000030967-Zranb1	0.0505165	-0.427987	0.667	0.785	1	Zranb1	ENSMUSG00000030967	7
ENSMUSG00000028709-Mob3c	0.0505246	0.277637	0.2	0.067	1	Mob3c	ENSMUSG00000028709	4
ENSMUSG00000078963-Hsbp1l1	0.0505246	0.487944	0.2	0.067	1	Hsbp1l1	ENSMUSG00000078963	18
ENSMUSG00000020037-Rfx4	0.0505299	0.114454	0.2	0.062	1	Rfx4	ENSMUSG00000020037	10
ENSMUSG00000086993-Rsf1os2	0.0507282	-0.457007	0.4	0.697	1	Rsf1os2	ENSMUSG00000086993	7
ENSMUSG00000041629-Fam104a	0.050752	-0.453332	0.333	0.605	1	Fam104a	ENSMUSG00000041629	11
ENSMUSG00000000085-Scmh1	0.0508146	0.446055	0.933	0.872	1	Scmh1	ENSMUSG00000000085	4
ENSMUSG00000040877-Wdr25	0.0508571	-0.369387	0.2	0.554	1	Wdr25	ENSMUSG00000040877	12
ENSMUSG00000014243-Zswim7	0.0509126	-0.493353	0.467	0.723	1	Zswim7	ENSMUSG00000014243	11
ENSMUSG00000106694-Gm42894	0.0509297	0.240205	0.267	0.097	1	Gm42894	ENSMUSG00000106694	5
ENSMUSG00000053441-Adamts19	0.0509339	-0.570215	0.533	0.728	1	Adamts19	ENSMUSG00000053441	18
ENSMUSG00000032113-Chek1	0.050948	0.417531	0.533	0.323	1	Chek1	ENSMUSG00000032113	9
ENSMUSG00000116068-Gm49457	0.050984	0.353378	0.267	0.103	1	Gm49457	ENSMUSG00000116068	15
ENSMUSG00000042599-Kdm7a	0.0510764	0.402911	0.8	0.677	1	Kdm7a	ENSMUSG00000042599	6
ENSMUSG00000053199-Arhgap20	0.0511297	-0.441162	0.133	0.369	1	Arhgap20	ENSMUSG00000053199	9
ENSMUSG00000053730-Tmem39b	0.0511587	-0.398474	0.133	0.379	1	Tmem39b	ENSMUSG00000053730	4
ENSMUSG00000032594-Ip6k1	0.0511587	-0.378418	0.133	0.379	1	Ip6k1	ENSMUSG00000032594	9
ENSMUSG00000066900-Suds3	0.0513387	-0.396978	0.133	0.415	1	Suds3	ENSMUSG00000066900	5
ENSMUSG00000104161-Gm20089	0.051436	0.142013	0.133	0.031	1	Gm20089	ENSMUSG00000104161	3
ENSMUSG00000066152-Slc31a2	0.051436	0.0859104	0.133	0.031	1	Slc31a2	ENSMUSG00000066152	4
ENSMUSG00000022971-Ifnar2	0.051436	0.0995826	0.133	0.031	1	Ifnar2	ENSMUSG00000022971	16
ENSMUSG00000025738-Fbxl16	0.051436	0.0984305	0.133	0.031	1	Fbxl16	ENSMUSG00000025738	17
ENSMUSG00000085196-Gm14963	0.0514712	-0.379364	0.067	0.318	1	Gm14963	ENSMUSG00000085196	19
ENSMUSG00000024091-Vapa	0.0516539	-0.447642	0.6	0.795	1	Vapa	ENSMUSG00000024091	17
ENSMUSG00000039886-Tmem120a	0.0516882	0.259337	0.333	0.149	1	Tmem120a	ENSMUSG00000039886	5
ENSMUSG00000097617-Gm10687	0.0517058	0.196155	0.2	0.062	1	Gm10687	ENSMUSG00000097617	9
ENSMUSG00000054387-Mdm4	0.0517667	0.519274	1	0.815	1	Mdm4	ENSMUSG00000054387	1
ENSMUSG00000041658-Rragb	0.0522126	-0.429914	0.067	0.303	1	Rragb	ENSMUSG00000041658	20
ENSMUSG00000020048-Hsp90b1	0.0523475	-0.387769	0.533	0.831	1	Hsp90b1	ENSMUSG00000020048	10
ENSMUSG00000041444-Arhgap32	0.0524109	-0.423399	0.467	0.738	1	Arhgap32	ENSMUSG00000041444	9
ENSMUSG00000032324-Tspan3	0.052464	-0.485687	0.4	0.615	1	Tspan3	ENSMUSG00000032324	9
ENSMUSG00000021668-Polk	0.0525323	-0.440384	0.267	0.574	1	Polk	ENSMUSG00000021668	13
ENSMUSG00000021156-Zmynd11	0.0525446	-0.381425	0.133	0.415	1	Zmynd11	ENSMUSG00000021156	13
ENSMUSG00000053838-Nudcd3	0.0525697	-0.364626	0.533	0.851	1	Nudcd3	ENSMUSG00000053838	11
ENSMUSG00000045751-Mms22l	0.0527207	0.482715	0.867	0.887	1	Mms22l	ENSMUSG00000045751	4
ENSMUSG00000031024-Denn2b	0.0527207	-0.215816	0.6	0.908	1	Denn2b	ENSMUSG00000031024	7
ENSMUSG00000098041-Gm26981	0.0527458	0.291118	0.4	0.195	1	Gm26981	ENSMUSG00000098041	7
ENSMUSG00000027977-Ndst3	0.052751	-0.418652	0.067	0.287	1	Ndst3	ENSMUSG00000027977	3
ENSMUSG00000097174-Gm4890	0.0527828	-0.355209	0.2	0.518	1	Gm4890	ENSMUSG00000097174	8
ENSMUSG00000009076-Zmat5	0.0528689	-0.442016	0.067	0.297	1	Zmat5	ENSMUSG00000009076	11
ENSMUSG00000047409-Ctdspl	0.0528762	-0.572473	0.333	0.595	1	Ctdspl	ENSMUSG00000047409	9
ENSMUSG00000057914-Cacnb2	0.0528785	-0.547921	0.067	0.308	1	Cacnb2	ENSMUSG00000057914	2
ENSMUSG00000039329-Tex19.1	0.0528785	-0.329135	0.067	0.308	1	Tex19.1	ENSMUSG00000039329	11
ENSMUSG00000095061-E030018B13Rik	0.0529046	0.153563	0.2	0.062	1	E030018B13Rik	ENSMUSG00000095061	7
ENSMUSG00000020549-Elac2	0.052963	0.335227	0.533	0.359	1	Elac2	ENSMUSG00000020549	11
ENSMUSG00000029427-Zcchc8	0.0529681	-0.424317	0.267	0.544	1	Zcchc8	ENSMUSG00000029427	5
ENSMUSG00000037896-Rcor1	0.0529927	-0.458747	0.2	0.456	1	Rcor1	ENSMUSG00000037896	12
ENSMUSG00000022749-Tbc1d23	0.0530938	-0.432136	0.2	0.487	1	Tbc1d23	ENSMUSG00000022749	16
ENSMUSG00000001036-Epn2	0.0531051	0.372977	1	0.913	1	Epn2	ENSMUSG00000001036	11
ENSMUSG00000056537-Rlim	0.053107	-0.479061	0.267	0.477	1	Rlim	ENSMUSG00000056537	20
ENSMUSG00000024597-Slc12a2	0.0532752	-0.361991	0.467	0.667	1	Slc12a2	ENSMUSG00000024597	18
ENSMUSG00000038943-Prc1	0.0533461	-0.367577	0.4	0.703	1	Prc1	ENSMUSG00000038943	7
ENSMUSG00000032621-Srek1	0.0534119	-0.44323	0.733	0.954	1	Srek1	ENSMUSG00000032621	13
ENSMUSG00000029598-Plbd2	0.0534433	-0.40291	0.067	0.287	1	Plbd2	ENSMUSG00000029598	5
ENSMUSG00000017670-Elmo2	0.0534571	0.400296	0.467	0.287	1	Elmo2	ENSMUSG00000017670	2
ENSMUSG00000030443-Zfp583	0.0535079	0.212541	0.4	0.195	1	Zfp583	ENSMUSG00000030443	7
ENSMUSG00000045039-Megf8	0.0535679	-0.344562	0.067	0.303	1	Megf8	ENSMUSG00000045039	7
ENSMUSG00000009207-Lnpk	0.0536439	-0.444996	0.267	0.528	1	Lnpk	ENSMUSG00000009207	2
ENSMUSG00000041528-Rnf123	0.053707	0.603935	0.4	0.236	1	Rnf123	ENSMUSG00000041528	9
ENSMUSG00000035064-Eef2k	0.0538138	-0.45557	0.267	0.533	1	Eef2k	ENSMUSG00000035064	7
ENSMUSG00000022386-Trmu	0.0538763	0.328589	0.4	0.21	1	Trmu	ENSMUSG00000022386	15
ENSMUSG00000036167-Pphln1	0.0538934	0.432125	0.733	0.662	1	Pphln1	ENSMUSG00000036167	15
ENSMUSG00000024169-Ift140	0.0538942	0.598042	0.533	0.379	1	Ift140	ENSMUSG00000024169	17
ENSMUSG00000057666-Gapdh	0.0538964	0.292983	0.267	0.103	1	Gapdh	ENSMUSG00000057666	6
ENSMUSG00000037499-Nenf	0.0539337	-0.339774	0	0.205	1	Nenf	ENSMUSG00000037499	1
ENSMUSG00000025499-Hras	0.0539338	-0.294707	0	0.205	1	Hras	ENSMUSG00000025499	7
ENSMUSG00000020042-Btbd11	0.0539338	-0.311374	0	0.205	1	Btbd11	ENSMUSG00000020042	10
ENSMUSG00000032382-Snx1	0.0539338	-0.323703	0	0.205	1	Snx1	ENSMUSG00000032382	9
ENSMUSG00000049823-Zbtb12	0.0539338	-0.318488	0	0.205	1	Zbtb12	ENSMUSG00000049823	17
ENSMUSG00000000884-Gnb1l	0.053949	0.684775	0.733	0.636	1	Gnb1l	ENSMUSG00000000884	16
ENSMUSG00000052613-Pcdh15	0.0539857	0.48444	0.933	0.979	1	Pcdh15	ENSMUSG00000052613	10
ENSMUSG00000034488-Edil3	0.0540122	0.232806	0.2	0.067	1	Edil3	ENSMUSG00000034488	13
ENSMUSG00000115867-Gm17753	0.0540122	0.158959	0.2	0.067	1	Gm17753	ENSMUSG00000115867	15
ENSMUSG00000004096-Cwc15	0.054044	-0.378653	0.067	0.323	1	Cwc15	ENSMUSG00000004096	9
ENSMUSG00000020941-Map3k14	0.0542089	-0.347666	0.067	0.292	1	Map3k14	ENSMUSG00000020941	11
ENSMUSG00000020741-Cluh	0.0542981	-0.491212	0.267	0.477	1	Cluh	ENSMUSG00000020741	11
ENSMUSG00000036572-Upf3b	0.0543358	0.737819	0.333	0.179	1	Upf3b	ENSMUSG00000036572	20
ENSMUSG00000041264-Uspl1	0.0545593	-0.428443	0.267	0.538	1	Uspl1	ENSMUSG00000041264	5
ENSMUSG00000006050-Sra1	0.0546327	0.272394	0.4	0.21	1	Sra1	ENSMUSG00000006050	18
ENSMUSG00000120795-ENSMUSG00000120795	0.0546904	0.53595	0.667	0.585	1	ENSMUSG00000120795	ENSMUSG00000120795
ENSMUSG00000015829-Tnr	0.0547024	0.114726	0.133	0.031	1	Tnr	ENSMUSG00000015829	1
ENSMUSG00000030286-Emc3	0.0547504	-0.435203	0.2	0.451	1	Emc3	ENSMUSG00000030286	6
ENSMUSG00000021431-Snrnp48	0.0547625	-0.402015	0.533	0.851	1	Snrnp48	ENSMUSG00000021431	13
ENSMUSG00000039756-Dnttip2	0.0548187	-0.443218	0.267	0.528	1	Dnttip2	ENSMUSG00000039756	3
ENSMUSG00000006715-Gmnn	0.0549863	-0.400803	0.267	0.585	1	Gmnn	ENSMUSG00000006715	13
ENSMUSG00000031103-Elf4	0.0552993	-0.45073	0.4	0.615	1	Elf4	ENSMUSG00000031103	20
ENSMUSG00000032239-Rp9	0.0554254	-0.338797	0.6	0.897	1	Rp9	ENSMUSG00000032239	9
ENSMUSG00000113902-Ndufb1	0.0554767	-0.48371	0.067	0.282	1	Ndufb1	ENSMUSG00000113902	12
ENSMUSG00000015759-Cnih1	0.0555652	-0.361493	0.067	0.287	1	Cnih1	ENSMUSG00000015759	14
ENSMUSG00000021548-Ccnh	0.0555898	0.301195	0.867	0.59	1	Ccnh	ENSMUSG00000021548	13
ENSMUSG00000031007-Atp6ap2	0.0556537	-0.384027	0.067	0.297	1	Atp6ap2	ENSMUSG00000031007	20
ENSMUSG00000024953-Prdx5	0.0556537	-0.371908	0.067	0.297	1	Prdx5	ENSMUSG00000024953	19
ENSMUSG00000120584-Gm26641	0.0557482	0.286477	0.267	0.108	1	Gm26641	ENSMUSG00000120584
ENSMUSG00000001138-Cnnm3	0.0559088	-0.113718	0.2	0.574	1	Cnnm3	ENSMUSG00000001138	1
ENSMUSG00000022174-Dad1	0.0560087	-0.468649	0.133	0.4	1	Dad1	ENSMUSG00000022174	14
ENSMUSG00000029390-Tmed2	0.0560871	-0.490282	0.333	0.574	1	Tmed2	ENSMUSG00000029390	5
ENSMUSG00000023953-Polh	0.0561049	-0.265459	0.2	0.487	1	Polh	ENSMUSG00000023953	17
ENSMUSG00000014763-Fam120b	0.0561263	0.522718	0.667	0.446	1	Fam120b	ENSMUSG00000014763	17
ENSMUSG00000043445-Pgp	0.05616	-0.433745	0.133	0.39	1	Pgp	ENSMUSG00000043445	17
ENSMUSG00000087402-Gm11867	0.056204	-0.32559	0.067	0.318	1	Gm11867	ENSMUSG00000087402	4
ENSMUSG00000034485-Uaca	0.0562041	-0.336525	0.067	0.318	1	Uaca	ENSMUSG00000034485	9
ENSMUSG00000049421-Zfp260	0.0563388	-0.422449	0.333	0.595	1	Zfp260	ENSMUSG00000049421	7
ENSMUSG00000024145-Pigf	0.0563428	-0.391713	0.067	0.292	1	Pigf	ENSMUSG00000024145	17
ENSMUSG00000004865-Srpk1	0.0564566	0.312295	0.933	0.821	1	Srpk1	ENSMUSG00000004865	17
ENSMUSG00000006299-Aamp	0.0565975	-0.393835	0.533	0.744	1	Aamp	ENSMUSG00000006299	1
ENSMUSG00000019054-Fis1	0.0568012	-0.308397	0.067	0.323	1	Fis1	ENSMUSG00000019054	5
ENSMUSG00000040606-Kazn	0.0568218	-0.529345	0.4	0.662	1	Kazn	ENSMUSG00000040606	4
ENSMUSG00000019998-Stx7	0.0568718	-0.369258	0.133	0.385	1	Stx7	ENSMUSG00000019998	10
ENSMUSG00000026792-Lrsam1	0.0570497	-0.372387	0.267	0.523	1	Lrsam1	ENSMUSG00000026792	2
ENSMUSG00000051344-Plekhm3	0.0570608	-0.558761	0.4	0.615	1	Plekhm3	ENSMUSG00000051344	1
ENSMUSG00000029173-Sepsecs	0.0570712	-0.488738	0.267	0.472	1	Sepsecs	ENSMUSG00000029173	5
ENSMUSG00000022704-Qtrt2	0.0575182	-0.4259	0.6	0.779	1	Qtrt2	ENSMUSG00000022704	16
ENSMUSG00000035530-Eif1	0.0575751	-0.428996	0.267	0.605	1	Eif1	ENSMUSG00000035530	11
ENSMUSG00000090015-Gm15446	0.0576001	0.358141	0.4	0.2	1	Gm15446	ENSMUSG00000090015	5
ENSMUSG00000019889-Ptprk	0.0576121	-0.484299	0.267	0.564	1	Ptprk	ENSMUSG00000019889	10
ENSMUSG00000049313-Sorl1	0.0576648	-0.277264	0	0.2	1	Sorl1	ENSMUSG00000049313	9
ENSMUSG00000120928-ENSMUSG00000120928	0.0576649	-0.32271	0	0.2	1	ENSMUSG00000120928	ENSMUSG00000120928
ENSMUSG00000026966-Ssna1	0.0576649	-0.302165	0	0.2	1	Ssna1	ENSMUSG00000026966	2
ENSMUSG00000048930-Tada3	0.0576649	-0.291737	0	0.2	1	Tada3	ENSMUSG00000048930	6
ENSMUSG00000003378-Grik5	0.0576649	-0.309213	0	0.2	1	Grik5	ENSMUSG00000003378	7
ENSMUSG00000038417-Fig4	0.0576649	-0.305534	0	0.2	1	Fig4	ENSMUSG00000038417	10
ENSMUSG00000033083-Tbc1d4	0.0576649	-0.31692	0	0.2	1	Tbc1d4	ENSMUSG00000033083	14
ENSMUSG00000000171-Sdhd	0.0576649	-0.315984	0	0.2	1	Sdhd	ENSMUSG00000000171	9
ENSMUSG00000032604-Qars	0.0576649	-0.276321	0	0.2	1	Qars	ENSMUSG00000032604	9
ENSMUSG00000022587-Ly6e	0.0576649	-0.298132	0	0.2	1	Ly6e	ENSMUSG00000022587	15
ENSMUSG00000002279-Lmf1	0.0576649	-0.295748	0	0.2	1	Lmf1	ENSMUSG00000002279	17
ENSMUSG00000081497-Gm15560	0.0576981	0.79057	0.2	0.067	1	Gm15560	ENSMUSG00000081497	10
ENSMUSG00000031770-Herpud1	0.0576985	0.237795	0.2	0.067	1	Herpud1	ENSMUSG00000031770	8
ENSMUSG00000079070-Gm3985	0.0576985	0.234734	0.2	0.067	1	Gm3985	ENSMUSG00000079070	8
ENSMUSG00000032097-Ddx6	0.0577624	-0.41169	0.467	0.749	1	Ddx6	ENSMUSG00000032097	9
ENSMUSG00000070858-Gm1673	0.0578039	-0.361164	0.067	0.292	1	Gm1673	ENSMUSG00000070858	5
ENSMUSG00000025007-Aldh18a1	0.0578216	0.317131	0.467	0.267	1	Aldh18a1	ENSMUSG00000025007	19
ENSMUSG00000034390-Cmip	0.0578841	-0.326298	0.733	0.933	1	Cmip	ENSMUSG00000034390	8
ENSMUSG00000038658-Ric1	0.0579355	-0.433666	0.2	0.421	1	Ric1	ENSMUSG00000038658	19
ENSMUSG00000081355-Gm15264	0.0579836	0.427154	0.533	0.369	1	Gm15264	ENSMUSG00000081355	3
ENSMUSG00000039318-Rab3gap2	0.0580266	-0.458253	0.333	0.538	1	Rab3gap2	ENSMUSG00000039318	1
ENSMUSG00000020376-Rnf130	0.0580723	-0.448648	0.6	0.728	1	Rnf130	ENSMUSG00000020376	11
ENSMUSG00000021772-Nkiras1	0.0580824	-0.211139	0.067	0.328	1	Nkiras1	ENSMUSG00000021772	14
ENSMUSG00000031201-Brcc3	0.0583406	-0.351497	0.067	0.318	1	Brcc3	ENSMUSG00000031201	20
ENSMUSG00000021713-Ppwd1	0.0583619	-0.196011	0.333	0.662	1	Ppwd1	ENSMUSG00000021713	13
ENSMUSG00000085827-Gm11290	0.0585033	-1.00202	0.067	0.287	1	Gm11290	ENSMUSG00000085827	13
ENSMUSG00000044835-Ankrd45	0.0585447	-0.385568	0.067	0.303	1	Ankrd45	ENSMUSG00000044835	1
ENSMUSG00000021495-Fam193b	0.0586448	-0.448432	0.333	0.585	1	Fam193b	ENSMUSG00000021495	13
ENSMUSG00000022186-Oxct1	0.0589347	-0.443475	0.133	0.415	1	Oxct1	ENSMUSG00000022186	15
ENSMUSG00000059552-Trp53	0.0589396	-0.378898	0.133	0.379	1	Trp53	ENSMUSG00000059552	11
ENSMUSG00000039463-Slc9a8	0.0589596	-0.297588	0.267	0.544	1	Slc9a8	ENSMUSG00000039463	2
ENSMUSG00000120150-ENSMUSG00000120150	0.059252	0.1335	0.2	0.062	1	ENSMUSG00000120150	ENSMUSG00000120150
ENSMUSG00000097207-6030443J06Rik	0.0592871	0.666874	0.6	0.451	1	6030443J06Rik	ENSMUSG00000097207	5
ENSMUSG00000037196-Pacrg	0.0593049	-0.373683	0.2	0.477	1	Pacrg	ENSMUSG00000037196	17
ENSMUSG00000040339-Fam102b	0.0593543	-0.209199	0.2	0.523	1	Fam102b	ENSMUSG00000040339	3
ENSMUSG00000004698-Hdac9	0.0593997	-0.467139	0.8	0.954	1	Hdac9	ENSMUSG00000004698	12
ENSMUSG00000031262-Cenpi	0.059516	-0.385777	0.133	0.39	1	Cenpi	ENSMUSG00000031262	20
ENSMUSG00000032443-Zcwpw2	0.0595688	-0.433598	0.8	0.851	1	Zcwpw2	ENSMUSG00000032443	9
ENSMUSG00000010538-Tsacc	0.0596699	-0.400069	0.133	0.369	1	Tsacc	ENSMUSG00000010538	3
ENSMUSG00000082082-Gm13230	0.059686	0.319181	0.2	0.072	1	Gm13230	ENSMUSG00000082082	4
ENSMUSG00000039967-Zfp292	0.0597032	0.403365	0.867	0.954	1	Zfp292	ENSMUSG00000039967	4
ENSMUSG00000092190-Gm20470	0.0597304	-0.368112	0.267	0.549	1	Gm20470	ENSMUSG00000092190	10
ENSMUSG00000038174-Fam126b	0.0598685	0.601011	0.6	0.497	1	Fam126b	ENSMUSG00000038174	1
ENSMUSG00000020792-Exoc7	0.0599055	-0.374824	0.067	0.313	1	Exoc7	ENSMUSG00000020792	11
ENSMUSG00000037991-Rmi2	0.0599433	0.397141	0.4	0.195	1	Rmi2	ENSMUSG00000037991	16
ENSMUSG00000115923-Gm49521	0.0599631	-0.463576	0.2	0.472	1	Gm49521	ENSMUSG00000115923	16
ENSMUSG00000053465-Hs6st3	0.06002	-0.517731	0.067	0.287	1	Hs6st3	ENSMUSG00000053465	14
ENSMUSG00000038205-Prkab2	0.0600546	-0.394986	0.067	0.292	1	Prkab2	ENSMUSG00000038205	3
ENSMUSG00000020180-Snrpd3	0.0600708	-0.392696	0.267	0.538	1	Snrpd3	ENSMUSG00000020180	10
ENSMUSG00000061315-Naca	0.0601976	-0.455651	0.333	0.564	1	Naca	ENSMUSG00000061315	10
ENSMUSG00000048481-Mypop	0.0602045	0.611333	0.333	0.164	1	Mypop	ENSMUSG00000048481	7
ENSMUSG00000024824-Rad9a	0.0602705	0.206676	0.2	0.067	1	Rad9a	ENSMUSG00000024824	19
ENSMUSG00000048285-Frmd6	0.0602761	0.402568	0.533	0.354	1	Frmd6	ENSMUSG00000048285	12
ENSMUSG00000021694-Ercc8	0.0603668	0.434573	0.533	0.333	1	Ercc8	ENSMUSG00000021694	13
ENSMUSG00000035864-Syt1	0.0604112	-0.30972	0.067	0.323	1	Syt1	ENSMUSG00000035864	10
ENSMUSG00000039298-Cdk5rap2	0.0604174	0.343184	0.8	0.733	1	Cdk5rap2	ENSMUSG00000039298	4
ENSMUSG00000058290-Espl1	0.0604471	-0.474963	0.4	0.574	1	Espl1	ENSMUSG00000058290	15
ENSMUSG00000027635-Dsn1	0.0605442	-0.306196	0.067	0.318	1	Dsn1	ENSMUSG00000027635	2
ENSMUSG00000004896-Rrnad1	0.0605826	-0.323277	0.133	0.405	1	Rrnad1	ENSMUSG00000004896	3
ENSMUSG00000021115-Vrk1	0.060615	-0.457915	0.333	0.595	1	Vrk1	ENSMUSG00000021115	12
ENSMUSG00000025162-Csnk1d	0.0607128	-0.391389	0.467	0.708	1	Csnk1d	ENSMUSG00000025162	11
ENSMUSG00000026043-Col3a1	0.060832	-0.415136	0.267	0.569	1	Col3a1	ENSMUSG00000026043	1
ENSMUSG00000030718-Ppme1	0.0608333	-0.382338	0.4	0.677	1	Ppme1	ENSMUSG00000030718	7
ENSMUSG00000046180-Magea13	0.0609583	0.20453	0.267	0.108	1	Magea13	ENSMUSG00000046180	20
ENSMUSG00000002109-Ddb2	0.061205	0.431042	0.8	0.728	1	Ddb2	ENSMUSG00000002109	2
ENSMUSG00000020063-Sirt1	0.0613534	-0.31069	0.267	0.626	1	Sirt1	ENSMUSG00000020063	10
ENSMUSG00000040446-Rprd1a	0.0613762	-0.459338	0.467	0.692	1	Rprd1a	ENSMUSG00000040446	18
ENSMUSG00000025873-Faf2	0.061431	0.49487	0.733	0.631	1	Faf2	ENSMUSG00000025873	13
ENSMUSG00000028149-Rap1gds1	0.0614817	-0.380499	0.667	0.795	1	Rap1gds1	ENSMUSG00000028149	3
ENSMUSG00000007080-Pole	0.0614817	0.446589	0.867	0.779	1	Pole	ENSMUSG00000007080	5
ENSMUSG00000042595-Fam199x	0.0615146	-0.378613	0.133	0.395	1	Fam199x	ENSMUSG00000042595	20
ENSMUSG00000020630-Rnaseh1	0.0616319	-0.272963	0	0.195	1	Rnaseh1	ENSMUSG00000020630	12
ENSMUSG00000026930-Gpsm1	0.0616321	-0.271455	0	0.195	1	Gpsm1	ENSMUSG00000026930	2
ENSMUSG00000028646-Rragc	0.0616321	-0.29523	0	0.195	1	Rragc	ENSMUSG00000028646	4
ENSMUSG00000029607-Ankrd61	0.0616321	-0.324218	0	0.195	1	Ankrd61	ENSMUSG00000029607	5
ENSMUSG00000021917-Spcs1	0.0616321	-0.282693	0	0.195	1	Spcs1	ENSMUSG00000021917	14
ENSMUSG00000034910-Pygo1	0.0616321	-0.332845	0	0.195	1	Pygo1	ENSMUSG00000034910	9
ENSMUSG00000042082-Arsb	0.0616321	-0.313192	0	0.195	1	Arsb	ENSMUSG00000042082	13
ENSMUSG00000047227-Gm527	0.0616321	-0.280497	0	0.195	1	Gm527	ENSMUSG00000047227	12
ENSMUSG00000024194-Cuta	0.0616321	-0.271824	0	0.195	1	Cuta	ENSMUSG00000024194	17
ENSMUSG00000057766-Ankrd29	0.0616321	-0.277884	0	0.195	1	Ankrd29	ENSMUSG00000057766	18
ENSMUSG00000086841-2410006H16Rik	0.061651	0.486711	0.667	0.518	1	2410006H16Rik	ENSMUSG00000086841	11
ENSMUSG00000035776-Cd99l2	0.0616708	0.285139	0.333	0.138	1	Cd99l2	ENSMUSG00000035776	20
ENSMUSG00000032666-1700025G04Rik	0.0616844	0.496678	0.533	0.354	1	1700025G04Rik	ENSMUSG00000032666	1
ENSMUSG00000058298-Mcm9	0.0619512	0.321116	0.733	0.574	1	Mcm9	ENSMUSG00000058298	10
ENSMUSG00000086710-Gm13465	0.0621681	0.414037	0.267	0.118	1	Gm13465	ENSMUSG00000086710	2
ENSMUSG00000060376-Bckdha	0.0622181	-0.489909	0.267	0.482	1	Bckdha	ENSMUSG00000060376	7
ENSMUSG00000028164-Manba	0.062257	0.346011	0.2	0.072	1	Manba	ENSMUSG00000028164	3
ENSMUSG00000107427-Gm43948	0.0623191	-0.435692	0.133	0.39	1	Gm43948	ENSMUSG00000107427	6
ENSMUSG00000029276-Glmn	0.0623428	-0.389837	0.533	0.785	1	Glmn	ENSMUSG00000029276	5
ENSMUSG00000028470-Hint2	0.0623481	0.232614	0.267	0.103	1	Hint2	ENSMUSG00000028470	4
ENSMUSG00000022200-Golph3	0.0623987	-0.352666	0.133	0.385	1	Golph3	ENSMUSG00000022200	15
ENSMUSG00000029705-Cux1	0.0624159	-0.080755	0.533	0.826	1	Cux1	ENSMUSG00000029705	5
ENSMUSG00000070371-Prss36	0.0625245	-0.380645	0.133	0.369	1	Prss36	ENSMUSG00000070371	7
ENSMUSG00000025658-Cnksr2	0.062562	-0.415573	0.4	0.636	1	Cnksr2	ENSMUSG00000025658	20
ENSMUSG00000115693-1700085D07Rik	0.0626825	0.570336	0.533	0.374	1	1700085D07Rik	ENSMUSG00000115693	15
ENSMUSG00000057335-Cep170	0.0628314	-0.0371546	0.4	0.703	1	Cep170	ENSMUSG00000057335	1
ENSMUSG00000028576-Ift74	0.062889	-0.399307	0.6	0.81	1	Ift74	ENSMUSG00000028576	4
ENSMUSG00000084792-1700056N10Rik	0.0629257	0.209935	0.133	0.036	1	1700056N10Rik	ENSMUSG00000084792	16
ENSMUSG00000087064-Sap30bpos	0.0629367	0.488679	0.2	0.067	1	Sap30bpos	ENSMUSG00000087064	11
ENSMUSG00000048763-Hoxb3	0.0629367	0.177703	0.2	0.067	1	Hoxb3	ENSMUSG00000048763	11
ENSMUSG00000121103-ENSMUSG00000121103	0.0629367	0.209233	0.2	0.067	1	ENSMUSG00000121103	ENSMUSG00000121103
ENSMUSG00000021774-Ube2e1	0.0629594	-0.479648	0.6	0.728	1	Ube2e1	ENSMUSG00000021774	14
ENSMUSG00000028109-Hormad1	0.0630261	-0.486204	0.467	0.703	1	Hormad1	ENSMUSG00000028109	3
ENSMUSG00000002997-Prkar2b	0.0630729	-0.352272	0.4	0.651	1	Prkar2b	ENSMUSG00000002997	12
ENSMUSG00000028772-Zcchc17	0.063111	-0.31053	0.2	0.497	1	Zcchc17	ENSMUSG00000028772	4
ENSMUSG00000036617-Etl4	0.0631515	-0.435582	0.067	0.287	1	Etl4	ENSMUSG00000036617	2
ENSMUSG00000114857-Gm48770	0.0631515	-0.377274	0.067	0.287	1	Gm48770	ENSMUSG00000114857	13
ENSMUSG00000037337-Map4k1	0.0632381	0.283837	0.267	0.118	1	Map4k1	ENSMUSG00000037337	7
ENSMUSG00000039230-Tbcd	0.0632788	-0.166133	0.267	0.503	1	Tbcd	ENSMUSG00000039230	11
ENSMUSG00000032458-Copb2	0.0633272	-0.285195	0.2	0.544	1	Copb2	ENSMUSG00000032458	9
ENSMUSG00000004880-Lbr	0.0634678	-0.494999	0.4	0.703	1	Lbr	ENSMUSG00000004880	1
ENSMUSG00000004668-Abca13	0.0635764	0.733934	0.2	0.072	1	Abca13	ENSMUSG00000004668	11
ENSMUSG00000035868-Zfp983	0.0635764	0.253187	0.2	0.072	1	Zfp983	ENSMUSG00000035868	17
ENSMUSG00000090151-Gm16043	0.0638066	0.490274	0.267	0.113	1	Gm16043	ENSMUSG00000090151	6
ENSMUSG00000020349-Ppp2ca	0.0638136	-0.354651	0.333	0.646	1	Ppp2ca	ENSMUSG00000020349	11
ENSMUSG00000037935-Smarce1	0.0638183	0.469037	0.6	0.41	1	Smarce1	ENSMUSG00000037935	11
ENSMUSG00000001018-Snapin	0.0638226	0.303715	0.333	0.159	1	Snapin	ENSMUSG00000001018	3
ENSMUSG00000029538-Srsf9	0.0638316	-0.267067	0.267	0.533	1	Srsf9	ENSMUSG00000029538	5
ENSMUSG00000020739-Nup85	0.0638589	0.454608	0.667	0.456	1	Nup85	ENSMUSG00000020739	11
ENSMUSG00000027827-Kcnab1	0.063921	0.601433	0.333	0.174	1	Kcnab1	ENSMUSG00000027827	3
ENSMUSG00000033845-Mrpl15	0.0639784	-0.320826	0.2	0.456	1	Mrpl15	ENSMUSG00000033845	1
ENSMUSG00000001173-Ocrl	0.0639784	-0.44008	0.2	0.456	1	Ocrl	ENSMUSG00000001173	20
ENSMUSG00000029821-Gsdme	0.0639976	0.531625	0.933	0.938	1	Gsdme	ENSMUSG00000029821	6
ENSMUSG00000032076-Cadm1	0.064026	-0.316076	1	0.969	1	Cadm1	ENSMUSG00000032076	9
ENSMUSG00000039887-Alg14	0.0641157	-0.399271	0.133	0.405	1	Alg14	ENSMUSG00000039887	3
ENSMUSG00000042807-Hecw2	0.0642314	-0.44118	0.8	0.913	1	Hecw2	ENSMUSG00000042807	1
ENSMUSG00000047907-Tshz2	0.0643318	0.495933	0.667	0.554	1	Tshz2	ENSMUSG00000047907	2
ENSMUSG00000031672-Got2	0.0643754	0.247302	0.4	0.2	1	Got2	ENSMUSG00000031672	8
ENSMUSG00000017418-Arl5b	0.0643841	-0.264435	0.133	0.395	1	Arl5b	ENSMUSG00000017418	2
ENSMUSG00000039607-Rbms3	0.0645237	0.501779	0.6	0.41	1	Rbms3	ENSMUSG00000039607	9
ENSMUSG00000068921-Dap3	0.0645731	-0.448343	0.333	0.626	1	Dap3	ENSMUSG00000068921	3
ENSMUSG00000104935-Gm43414	0.0647261	0.189509	0.133	0.036	1	Gm43414	ENSMUSG00000104935	3
ENSMUSG00000117007-Gm41556	0.0647261	0.239428	0.133	0.036	1	Gm41556	ENSMUSG00000117007	17
ENSMUSG00000053070-Cfap300	0.0649642	0.467909	0.4	0.246	1	Cfap300	ENSMUSG00000053070	9
ENSMUSG00000030795-Fus	0.0652985	0.368965	1	0.959	1	Fus	ENSMUSG00000030795	7
ENSMUSG00000073889-Il11ra1	0.0654142	-0.319816	0.067	0.308	1	Il11ra1	ENSMUSG00000073889	4
ENSMUSG00000031349-Nsdhl	0.0654853	-0.347798	0.067	0.277	1	Nsdhl	ENSMUSG00000031349	20
ENSMUSG00000044442-N6amt1	0.0655017	-0.339794	0.067	0.303	1	N6amt1	ENSMUSG00000044442	16
ENSMUSG00000057069-Ero1b	0.0655062	-0.391327	0.133	0.364	1	Ero1b	ENSMUSG00000057069	13
ENSMUSG00000038650-Rnh1	0.0655534	-0.339294	0.067	0.282	1	Rnh1	ENSMUSG00000038650	7
ENSMUSG00000005469-Prkaca	0.0655876	-0.316438	0.067	0.287	1	Prkaca	ENSMUSG00000005469	8
ENSMUSG00000087060-Eldr	0.0656183	0.244704	0.333	0.154	1	Eldr	ENSMUSG00000087060	11
ENSMUSG00000074582-Arfgef2	0.0657763	-0.375893	0.2	0.503	1	Arfgef2	ENSMUSG00000074582	2
ENSMUSG00000042105-Inpp5f	0.0657853	-0.691845	0.333	0.646	1	Inpp5f	ENSMUSG00000042105	7
ENSMUSG00000033882-Rbm46	0.0658354	-0.424876	0.867	0.908	1	Rbm46	ENSMUSG00000033882	3
ENSMUSG00000068101-Cenpm	0.0658491	-0.284517	0	0.19	1	Cenpm	ENSMUSG00000068101	15
ENSMUSG00000026786-Apbb1ip	0.0658493	-0.326168	0	0.19	1	Apbb1ip	ENSMUSG00000026786	2
ENSMUSG00000048039-Isg20l2	0.0658493	-0.266208	0	0.19	1	Isg20l2	ENSMUSG00000048039	3
ENSMUSG00000004032-Gstm5	0.0658493	-0.298496	0	0.19	1	Gstm5	ENSMUSG00000004032	3
ENSMUSG00000046862-Pramel12	0.0658493	-0.276866	0	0.19	1	Pramel12	ENSMUSG00000046862	4
ENSMUSG00000003438-Timm50	0.0658493	-0.300902	0	0.19	1	Timm50	ENSMUSG00000003438	7
ENSMUSG00000044005-Gls2	0.0658493	-0.3598	0	0.19	1	Gls2	ENSMUSG00000044005	10
ENSMUSG00000072294-Klf12	0.0658493	-0.285323	0	0.19	1	Klf12	ENSMUSG00000072294	14
ENSMUSG00000022180-Slc7a8	0.0658493	-0.298201	0	0.19	1	Slc7a8	ENSMUSG00000022180	14
ENSMUSG00000051790-Nlgn2	0.0658493	-0.235678	0	0.19	1	Nlgn2	ENSMUSG00000051790	11
ENSMUSG00000029076-Sdf4	0.0659394	-0.460929	0.267	0.487	1	Sdf4	ENSMUSG00000029076	4
ENSMUSG00000027642-Rpn2	0.0660004	-0.352407	0.267	0.518	1	Rpn2	ENSMUSG00000027642	2
ENSMUSG00000004667-Polr2e	0.0660362	-0.291136	0.2	0.544	1	Polr2e	ENSMUSG00000004667	10
ENSMUSG00000018697-Aatf	0.0661664	-0.331638	0.733	0.862	1	Aatf	ENSMUSG00000018697	11
ENSMUSG00000047534-Mis18bp1	0.0661768	-0.460489	0.667	0.774	1	Mis18bp1	ENSMUSG00000047534	12
ENSMUSG00000044150-Bclaf3	0.066192	0.419387	0.933	0.913	1	Bclaf3	ENSMUSG00000044150	20
ENSMUSG00000041697-Cox6a1	0.066215	-0.416751	0.267	0.492	1	Cox6a1	ENSMUSG00000041697	5
ENSMUSG00000032553-Srprb	0.0662223	-0.292409	0.067	0.308	1	Srprb	ENSMUSG00000032553	9
ENSMUSG00000021932-Rnaseh2b	0.066266	-0.431285	0.2	0.421	1	Rnaseh2b	ENSMUSG00000021932	14
ENSMUSG00000032507-Fbxl2	0.0662815	-0.248827	0.467	0.795	1	Fbxl2	ENSMUSG00000032507	9
ENSMUSG00000030098-Grip2	0.0662846	0.195462	0.2	0.072	1	Grip2	ENSMUSG00000030098	6
ENSMUSG00000005802-Slc30a4	0.0664168	-0.34264	0.067	0.287	1	Slc30a4	ENSMUSG00000005802	2
ENSMUSG00000029580-Actb	0.0664533	-0.440338	0.4	0.641	1	Actb	ENSMUSG00000029580	5
ENSMUSG00000070544-Top1	0.0664678	-0.459133	0.733	0.913	1	Top1	ENSMUSG00000070544	2
ENSMUSG00000041440-Gk5	0.0665048	-0.468419	0.333	0.595	1	Gk5	ENSMUSG00000041440	9
ENSMUSG00000020111-Micu1	0.0665186	-0.402601	0.467	0.728	1	Micu1	ENSMUSG00000020111	10
ENSMUSG00000051361-6030498E09Rik	0.066568	0.195784	0.133	0.036	1	6030498E09Rik	ENSMUSG00000051361	20
ENSMUSG00000039462-Col10a1	0.066568	0.187231	0.133	0.036	1	Col10a1	ENSMUSG00000039462	10
ENSMUSG00000044056-Efcab9	0.066568	0.190579	0.133	0.036	1	Efcab9	ENSMUSG00000044056	11
ENSMUSG00000091523-AU040972	0.066568	0.157269	0.133	0.036	1	AU040972	ENSMUSG00000091523	11
ENSMUSG00000014294-Ndufa2	0.0668294	-0.461759	0.133	0.385	1	Ndufa2	ENSMUSG00000014294	18
ENSMUSG00000001627-Ifrd1	0.0669321	0.317615	0.733	0.682	1	Ifrd1	ENSMUSG00000001627	12
ENSMUSG00000059119-Nap1l4	0.0669726	-0.352436	0.6	0.826	1	Nap1l4	ENSMUSG00000059119	7
ENSMUSG00000039844-Rapgef1	0.0674974	-0.306607	0.467	0.79	1	Rapgef1	ENSMUSG00000039844	2
ENSMUSG00000028468-Rgp1	0.0676739	0.256821	0.2	0.072	1	Rgp1	ENSMUSG00000028468	4
ENSMUSG00000020680-Taf15	0.0677174	0.36029	1	0.877	1	Taf15	ENSMUSG00000020680	11
ENSMUSG00000025019-Lcor	0.067897	-0.204107	1	0.938	1	Lcor	ENSMUSG00000025019	19
ENSMUSG00000028367-Txn1	0.0679387	-0.375214	0.067	0.272	1	Txn1	ENSMUSG00000028367	4
ENSMUSG00000021277-Traf3	0.0679395	-0.491455	0.6	0.769	1	Traf3	ENSMUSG00000021277	12
ENSMUSG00000069255-Dusp22	0.0679871	0.361263	0.4	0.21	1	Dusp22	ENSMUSG00000069255	13
ENSMUSG00000087104-Tmem132cos	0.0680036	0.940814	0.467	0.313	1	Tmem132cos	ENSMUSG00000087104	5
ENSMUSG00000024983-Vti1a	0.068023	-0.449477	0.667	0.897	1	Vti1a	ENSMUSG00000024983	19
ENSMUSG00000074818-Pdzd7	0.068167	0.139481	0.267	0.103	1	Pdzd7	ENSMUSG00000074818	19
ENSMUSG00000034773-Hrob	0.0682073	-0.386266	0.2	0.446	1	Hrob	ENSMUSG00000034773	11
ENSMUSG00000024507-Hsd17b4	0.0682509	-0.444364	0.267	0.446	1	Hsd17b4	ENSMUSG00000024507	18
ENSMUSG00000041144-Dnah7b	0.068279	0.511558	0.6	0.426	1	Dnah7b	ENSMUSG00000041144	1
ENSMUSG00000120981-ENSMUSG00000120981	0.068349	0.211069	0.267	0.113	1	ENSMUSG00000120981	ENSMUSG00000120981
ENSMUSG00000003360-Ddx23	0.0683626	-0.342792	0.133	0.385	1	Ddx23	ENSMUSG00000003360	15
ENSMUSG00000023932-Cdc5l	0.068366	-0.35524	0.467	0.769	1	Cdc5l	ENSMUSG00000023932	17
ENSMUSG00000027673-Ndufb5	0.0684048	-0.384147	0.133	0.338	1	Ndufb5	ENSMUSG00000027673	3
ENSMUSG00000083340-Gm13156	0.0684528	0.199302	0.133	0.036	1	Gm13156	ENSMUSG00000083340	4
ENSMUSG00000001248-Gramd1a	0.0684528	0.122064	0.133	0.036	1	Gramd1a	ENSMUSG00000001248	7
ENSMUSG00000086910-Gm15755	0.0684528	0.181428	0.133	0.036	1	Gm15755	ENSMUSG00000086910	11
ENSMUSG00000033063-Cntnap3	0.0684528	0.197715	0.133	0.036	1	Cntnap3	ENSMUSG00000033063	13
ENSMUSG00000121244-Gm46597	0.0684528	0.290617	0.133	0.036	1	Gm46597	ENSMUSG00000121244
ENSMUSG00000062949-Atp11c	0.068575	-0.375687	0.867	0.959	1	Atp11c	ENSMUSG00000062949	20
ENSMUSG00000041852-Tcf20	0.0685868	-0.414813	0.867	0.979	1	Tcf20	ENSMUSG00000041852	15
ENSMUSG00000000365-Rnf17	0.0685881	-0.307444	0.867	0.985	1	Rnf17	ENSMUSG00000000365	14
ENSMUSG00000037808-Fam76b	0.0686179	-0.389025	0.2	0.503	1	Fam76b	ENSMUSG00000037808	9
ENSMUSG00000071855-Ccdc112	0.0688186	0.422895	0.6	0.405	1	Ccdc112	ENSMUSG00000071855	18
ENSMUSG00000029600-Rita1	0.0688192	0.270514	0.267	0.118	1	Rita1	ENSMUSG00000029600	5
ENSMUSG00000109781-Gm45509	0.0688204	0.338751	0.4	0.215	1	Gm45509	ENSMUSG00000109781	7
ENSMUSG00000056429-Tgoln1	0.068825	-0.389525	0.267	0.518	1	Tgoln1	ENSMUSG00000056429	6
ENSMUSG00000026342-Slc35f5	0.0688932	-0.328073	0.067	0.277	1	Slc35f5	ENSMUSG00000026342	1
ENSMUSG00000030492-Slc7a9	0.068937	0.316123	0.467	0.262	1	Slc7a9	ENSMUSG00000030492	7
ENSMUSG00000020389-Cdkl3	0.0689499	0.384549	0.733	0.569	1	Cdkl3	ENSMUSG00000020389	11
ENSMUSG00000028277-Ube2j1	0.0689559	-0.33406	0.067	0.287	1	Ube2j1	ENSMUSG00000028277	4
ENSMUSG00000041126-H2az2	0.0689844	-0.468352	0.333	0.61	1	H2az2	ENSMUSG00000041126	11
ENSMUSG00000025747-Tyms	0.0691576	0.713939	0.533	0.379	1	Tyms	ENSMUSG00000025747	5
ENSMUSG00000044340-Phlpp1	0.0691577	-0.420764	0.467	0.708	1	Phlpp1	ENSMUSG00000044340	1
ENSMUSG00000036391-Sec24a	0.0693187	-0.3846	0.333	0.626	1	Sec24a	ENSMUSG00000036391	11
ENSMUSG00000027810-Eif2a	0.0693375	-0.436705	0.4	0.61	1	Eif2a	ENSMUSG00000027810	3
ENSMUSG00000038975-Rabggtb	0.0695468	-0.309333	0.2	0.523	1	Rabggtb	ENSMUSG00000038975	3
ENSMUSG00000030662-Ipo5	0.069556	-0.437724	0.267	0.538	1	Ipo5	ENSMUSG00000030662	14
ENSMUSG00000025001-Hells	0.0695936	0.396842	0.933	0.964	1	Hells	ENSMUSG00000025001	19
ENSMUSG00000020561-Polr1f	0.0696526	-0.309169	0.067	0.303	1	Polr1f	ENSMUSG00000020561	12
ENSMUSG00000028394-Pole3	0.0697676	-0.348286	0.067	0.277	1	Pole3	ENSMUSG00000028394	4
ENSMUSG00000021692-Dimt1	0.0699247	-0.334203	0.133	0.385	1	Dimt1	ENSMUSG00000021692	13
ENSMUSG00000063297-Luzp2	0.0700311	0.143808	0.2	0.067	1	Luzp2	ENSMUSG00000063297	7
ENSMUSG00000062054-Iah1	0.0701022	0.335434	0.667	0.528	1	Iah1	ENSMUSG00000062054	12
ENSMUSG00000050088-1600012H06Rik	0.0701106	0.575122	0.467	0.318	1	1600012H06Rik	ENSMUSG00000050088	17
ENSMUSG00000118563-Gm53031	0.070129	0.192165	0.267	0.108	1	Gm53031	ENSMUSG00000118563	2
ENSMUSG00000022673-Mcm4	0.0702623	0.551359	0.533	0.39	1	Mcm4	ENSMUSG00000022673	16
ENSMUSG00000027654-Fam83d	0.0703316	-0.270299	0	0.185	1	Fam83d	ENSMUSG00000027654	2
ENSMUSG00000039254-Pomt1	0.0703318	-0.278145	0	0.185	1	Pomt1	ENSMUSG00000039254	2
ENSMUSG00000027534-Snx16	0.0703318	-0.316299	0	0.185	1	Snx16	ENSMUSG00000027534	3
ENSMUSG00000104756-Gm42464	0.0703318	-0.29871	0	0.185	1	Gm42464	ENSMUSG00000104756	3
ENSMUSG00000036995-Asap3	0.0703318	-0.301276	0	0.185	1	Asap3	ENSMUSG00000036995	4
ENSMUSG00000058291-Zfp68	0.0703318	-0.263304	0	0.185	1	Zfp68	ENSMUSG00000058291	5
ENSMUSG00000030844-Rgs10	0.0703318	-0.282332	0	0.185	1	Rgs10	ENSMUSG00000030844	7
ENSMUSG00000087300-Gm16725	0.0703318	-0.298281	0	0.185	1	Gm16725	ENSMUSG00000087300	8
ENSMUSG00000097009-Gm26861	0.0703318	-0.275171	0	0.185	1	Gm26861	ENSMUSG00000097009	13
ENSMUSG00000022553-Maf1	0.0703318	-0.259508	0	0.185	1	Maf1	ENSMUSG00000022553	15
ENSMUSG00000117000-Gm32509	0.0703318	-0.456039	0	0.185	1	Gm32509	ENSMUSG00000117000	16
ENSMUSG00000118362-Gm19466	0.0703318	-0.294946	0	0.185	1	Gm19466	ENSMUSG00000118362	18
ENSMUSG00000112089-Gm47712	0.0703813	0.141894	0.133	0.036	1	Gm47712	ENSMUSG00000112089	10
ENSMUSG00000041849-Card6	0.0703813	0.135266	0.133	0.036	1	Card6	ENSMUSG00000041849	15
ENSMUSG00000116733-6330408M09Rik	0.0703813	0.149768	0.133	0.036	1	6330408M09Rik	ENSMUSG00000116733	16
ENSMUSG00000001228-Uhrf1	0.0704016	0.443401	0.667	0.405	1	Uhrf1	ENSMUSG00000001228	17
ENSMUSG00000030016-Zfp638	0.0705737	-0.367849	0.8	0.938	1	Zfp638	ENSMUSG00000030016	6
ENSMUSG00000097178-2310002F09Rik	0.0707178	0.404432	0.267	0.113	1	2310002F09Rik	ENSMUSG00000097178	7
ENSMUSG00000038369-Ncoa6	0.0707361	-0.403572	0.333	0.605	1	Ncoa6	ENSMUSG00000038369	2
ENSMUSG00000006273-Atp6v1b2	0.0708535	-0.440505	0.133	0.338	1	Atp6v1b2	ENSMUSG00000006273	8
ENSMUSG00000028643-Svbp	0.0709003	-0.346011	0.133	0.374	1	Svbp	ENSMUSG00000028643	4
ENSMUSG00000018974-Sart3	0.0709003	-0.372639	0.133	0.374	1	Sart3	ENSMUSG00000018974	5
ENSMUSG00000028656-Cap1	0.0710186	-0.39327	0.133	0.359	1	Cap1	ENSMUSG00000028656	4
ENSMUSG00000022443-Myh9	0.0710973	0.509547	0.6	0.405	1	Myh9	ENSMUSG00000022443	15
ENSMUSG00000027366-Sppl2a	0.0711572	-0.360808	0.2	0.482	1	Sppl2a	ENSMUSG00000027366	2
ENSMUSG00000049249-Gm5316	0.0711621	0.336099	0.267	0.118	1	Gm5316	ENSMUSG00000049249	6
ENSMUSG00000033099-Nol12	0.0712441	-0.304786	0.067	0.308	1	Nol12	ENSMUSG00000033099	15
ENSMUSG00000026626-Ppp2r5a	0.07132	0.578178	0.667	0.559	1	Ppp2r5a	ENSMUSG00000026626	1
ENSMUSG00000037110-Ralgapa2	0.071373	0.318179	0.933	0.8	1	Ralgapa2	ENSMUSG00000037110	2
ENSMUSG00000022257-Laptm4b	0.0714709	-0.354697	0.067	0.297	1	Laptm4b	ENSMUSG00000022257	15
ENSMUSG00000053279-Aldh1a1	0.0714709	-0.358968	0.067	0.297	1	Aldh1a1	ENSMUSG00000053279	19
ENSMUSG00000025317-Car5a	0.0714736	0.367773	0.267	0.123	1	Car5a	ENSMUSG00000025317	8
ENSMUSG00000003062-Stard3nl	0.0715655	0.416425	0.533	0.395	1	Stard3nl	ENSMUSG00000003062	13
ENSMUSG00000027573-Gid8	0.0716495	0.200927	0.333	0.149	1	Gid8	ENSMUSG00000027573	2
ENSMUSG00000042589-Cux2	0.0716651	0.747018	0.733	0.672	1	Cux2	ENSMUSG00000042589	5
ENSMUSG00000038936-Sccpdh	0.0717725	-0.360534	0.133	0.369	1	Sccpdh	ENSMUSG00000038936	1
ENSMUSG00000063458-Lrmda	0.071816	-0.542135	0.133	0.364	1	Lrmda	ENSMUSG00000063458	14
ENSMUSG00000041765-Ubac2	0.0719192	-0.38174	0.867	0.918	1	Ubac2	ENSMUSG00000041765	14
ENSMUSG00000041057-Wdr43	0.0719425	0.475615	0.933	0.851	1	Wdr43	ENSMUSG00000041057	17
ENSMUSG00000109984-Gm38948	0.0719862	0.336873	0.2	0.072	1	Gm38948	ENSMUSG00000109984	7
ENSMUSG00000008489-Elavl2	0.0720031	0.498826	0.733	0.615	1	Elavl2	ENSMUSG00000008489	4
ENSMUSG00000032575-Manf	0.0720076	0.200028	1	0.979	1	Manf	ENSMUSG00000032575	9
ENSMUSG00000031027-Stk33	0.0721929	-0.425144	0.133	0.39	1	Stk33	ENSMUSG00000031027	7
ENSMUSG00000097852-4933405D12Rik	0.0721934	0.510161	0.4	0.226	1	4933405D12Rik	ENSMUSG00000097852	3
ENSMUSG00000028977-Casz1	0.072245	0.564428	0.467	0.272	1	Casz1	ENSMUSG00000028977	4
ENSMUSG00000028771-Ptpn12	0.072255	-0.468312	0.667	0.79	1	Ptpn12	ENSMUSG00000028771	5
ENSMUSG00000043102-Qrfp	0.0723542	0.094604	0.133	0.036	1	Qrfp	ENSMUSG00000043102	2
ENSMUSG00000044633-B530045E10Rik	0.0723542	0.178158	0.133	0.036	1	B530045E10Rik	ENSMUSG00000044633	10
ENSMUSG00000117358-Gm31645	0.0723542	0.151361	0.133	0.036	1	Gm31645	ENSMUSG00000117358	17
ENSMUSG00000038312-Edem2	0.0724454	-0.348781	0.067	0.277	1	Edem2	ENSMUSG00000038312	2
ENSMUSG00000005374-Tbl2	0.0724678	-0.385923	0.2	0.426	1	Tbl2	ENSMUSG00000005374	5
ENSMUSG00000060073-Psma3	0.0725204	-0.421491	0.4	0.656	1	Psma3	ENSMUSG00000060073	12
ENSMUSG00000003847-Nfat5	0.0726935	-0.40646	0.867	0.959	1	Nfat5	ENSMUSG00000003847	8
ENSMUSG00000021224-Numb	0.0727213	-0.390496	0.667	0.882	1	Numb	ENSMUSG00000021224	12
ENSMUSG00000044627-Swi5	0.072798	-0.333869	0.2	0.451	1	Swi5	ENSMUSG00000044627	2
ENSMUSG00000068966-Zbtb34	0.0728497	-0.368364	0.133	0.395	1	Zbtb34	ENSMUSG00000068966	2
ENSMUSG00000030922-Lyrm1	0.0728849	0.369819	0.4	0.231	1	Lyrm1	ENSMUSG00000030922	7
ENSMUSG00000031799-Tpm4	0.0729787	0.257167	0.333	0.164	1	Tpm4	ENSMUSG00000031799	8
ENSMUSG00000002688-Prkd1	0.0729976	-0.394463	0.6	0.779	1	Prkd1	ENSMUSG00000002688	12
ENSMUSG00000092060-Bend4	0.0733921	-0.303424	0.333	0.574	1	Bend4	ENSMUSG00000092060	5
ENSMUSG00000024404-Riok3	0.0734418	0.481073	0.6	0.451	1	Riok3	ENSMUSG00000024404	18
ENSMUSG00000021504-B4galt7	0.0734728	0.191792	0.2	0.072	1	B4galt7	ENSMUSG00000021504	13
ENSMUSG00000073538-E330020D12Rik	0.0735948	0.301742	0.2	0.077	1	E330020D12Rik	ENSMUSG00000073538	1
ENSMUSG00000037999-Arap2	0.0739287	-0.378444	0.333	0.59	1	Arap2	ENSMUSG00000037999	5
ENSMUSG00000055660-Mettl4	0.0739405	0.467306	0.6	0.39	1	Mettl4	ENSMUSG00000055660	17
ENSMUSG00000035139-Secisbp2	0.0740763	-0.320145	0.467	0.749	1	Secisbp2	ENSMUSG00000035139	13
ENSMUSG00000061751-Kalrn	0.0740881	-0.487846	0.267	0.503	1	Kalrn	ENSMUSG00000061751	16
ENSMUSG00000072761-Gm6712	0.0741321	-0.370815	0.067	0.267	1	Gm6712	ENSMUSG00000072761	17
ENSMUSG00000046774-8030474K03Rik	0.0741749	-0.353751	0.133	0.374	1	8030474K03Rik	ENSMUSG00000046774	20
ENSMUSG00000056124-B4galt6	0.0742769	-0.348752	0.067	0.277	1	B4galt6	ENSMUSG00000056124	18
ENSMUSG00000103018-Gm17968	0.0743721	0.134836	0.133	0.036	1	Gm17968	ENSMUSG00000103018	1
ENSMUSG00000027703-Lrriq4	0.0743721	0.167285	0.133	0.036	1	Lrriq4	ENSMUSG00000027703	3
ENSMUSG00000038057-Dbil5	0.0743721	0.142542	0.133	0.036	1	Dbil5	ENSMUSG00000038057	11
ENSMUSG00000120937-ENSMUSG00000120937	0.0743721	0.196737	0.133	0.036	1	ENSMUSG00000120937	ENSMUSG00000120937
[truncated: 10,389 more rows]

## Sheet: P10_Diff_spermatogonia_2_all_
X	p_val	avg_log2FC	pct.1	pct.2	p_val_adj	gene	ensemblID	chr
ENSMUSG00000031297-Slc7a3	4.17068e-33	0.70028	0.318	0.005	1.43125e-28	Slc7a3	ENSMUSG00000031297	20
ENSMUSG00000003199-Mpnd	9.46643e-28	1.66843	0.591	0.043	3.2486e-23	Mpnd	ENSMUSG00000003199	17
ENSMUSG00000035681-Kcnc2	6.15343e-14	2.60385	0.409	0.046	2.11167e-09	Kcnc2	ENSMUSG00000035681	10
ENSMUSG00000048731-Ggnbp1	8.44227e-14	0.286403	0.182	0.006	2.89713e-09	Ggnbp1	ENSMUSG00000048731	17
ENSMUSG00000112497-4930525C09Rik	2.975e-13	0.675679	0.318	0.026	1.02093e-08	4930525C09Rik	ENSMUSG00000112497	10
ENSMUSG00000026628-Atf3	7.37757e-13	0.364903	0.227	0.012	2.53176e-08	Atf3	ENSMUSG00000026628	1
ENSMUSG00000027803-Wwtr1	2.15293e-12	1.20026	0.636	0.135	7.3882e-08	Wwtr1	ENSMUSG00000027803	3
ENSMUSG00000110231-Gm6329	5.37069e-12	1.07492	0.318	0.031	1.84306e-07	Gm6329	ENSMUSG00000110231	8
ENSMUSG00000025089-Gfra1	5.89855e-12	1.77887	0.409	0.055	2.02421e-07	Gfra1	ENSMUSG00000025089	19
ENSMUSG00000027737-Slc7a11	1.02379e-11	0.704639	0.364	0.041	3.51333e-07	Slc7a11	ENSMUSG00000027737	3
ENSMUSG00000017724-Etv4	3.14318e-11	0.620816	0.273	0.023	1.07865e-06	Etv4	ENSMUSG00000017724	11
ENSMUSG00000001260-Gabrg1	5.46176e-11	0.209379	0.182	0.009	1.87431e-06	Gabrg1	ENSMUSG00000001260	5
ENSMUSG00000041390-Mdfic	5.21682e-10	0.530224	0.318	0.037	1.79026e-05	Mdfic	ENSMUSG00000041390	6
ENSMUSG00000085101-Platr16	1.24618e-09	1.56765	0.682	0.228	4.27651e-05	Platr16	ENSMUSG00000085101	4
ENSMUSG00000113683-Gm47123	2.73505e-09	0.416969	0.182	0.012	9.38586e-05	Gm47123	ENSMUSG00000113683	13
ENSMUSG00000073176-Zfp449	5.89764e-09	0.605848	0.227	0.021	0.000202389	Zfp449	ENSMUSG00000073176	20
ENSMUSG00000117007-Gm41556	1.02511e-08	0.536213	0.227	0.021	0.000351789	Gm41556	ENSMUSG00000117007	17
ENSMUSG00000030092-Cntn6	1.07828e-08	1.86412	0.636	0.202	0.000370033	Cntn6	ENSMUSG00000030092	6
ENSMUSG00000069049-Eif2s3y	2.82972e-08	-1.45853	0	0.681	0.000971074	Eif2s3y	ENSMUSG00000069049	21
ENSMUSG00000086866-4930512H18Rik	2.83086e-08	0.539542	0.318	0.046	0.000971467	4930512H18Rik	ENSMUSG00000086866	8
ENSMUSG00000086644-Gm13470	3.54417e-08	0.220245	0.136	0.008	0.00121625	Gm13470	ENSMUSG00000086644	2
ENSMUSG00000053049-Gm15413	4.05456e-08	0.263148	0.136	0.008	0.0013914	Gm15413	ENSMUSG00000053049	7
ENSMUSG00000092341-Malat1	5.143e-08	1.34746	1	1	0.00176492	Malat1	ENSMUSG00000092341	19
ENSMUSG00000104580-Gm42620	5.20753e-08	0.484357	0.227	0.025	0.00178707	Gm42620	ENSMUSG00000104580	5
ENSMUSG00000031770-Herpud1	6.35958e-08	0.819968	0.364	0.067	0.00218242	Herpud1	ENSMUSG00000031770	8
ENSMUSG00000023169-Slc38a1	7.05028e-08	0.448181	0.273	0.035	0.00241944	Slc38a1	ENSMUSG00000023169	15
ENSMUSG00000097166-9330179D12Rik	8.538e-08	0.324216	0.227	0.025	0.00292998	9330179D12Rik	ENSMUSG00000097166	6
ENSMUSG00000098973-Mir6236	9.40428e-08	1.74679	0.818	0.536	0.00322727	Mir6236	ENSMUSG00000098973	9
ENSMUSG00000010755-Cars	9.43171e-08	0.894098	0.591	0.173	0.00323668	Cars	ENSMUSG00000010755	7
ENSMUSG00000060206-Zfp462	1.40016e-07	1.28063	0.682	0.263	0.00480493	Zfp462	ENSMUSG00000060206	4
ENSMUSG00000029752-Asns	2.03841e-07	0.659493	0.318	0.052	0.00699521	Asns	ENSMUSG00000029752	6
ENSMUSG00000024493-Lars	2.1154e-07	1.22838	0.864	0.564	0.00725942	Lars	ENSMUSG00000024493	18
ENSMUSG00000034271-Jdp2	2.63268e-07	0.218702	0.182	0.017	0.00903457	Jdp2	ENSMUSG00000034271	12
ENSMUSG00000097339-Gm26671	3.15285e-07	0.275717	0.136	0.009	0.0108196	Gm26671	ENSMUSG00000097339	3
ENSMUSG00000038578-Susd1	3.2175e-07	1.19232	0.682	0.243	0.0110415	Susd1	ENSMUSG00000038578	4
ENSMUSG00000022748-Cmss1	3.24954e-07	0.886006	1	1	0.0111514	Cmss1	ENSMUSG00000022748	16
ENSMUSG00000090941-Gm17212	3.44555e-07	0.164327	0.136	0.009	0.0118241	Gm17212	ENSMUSG00000090941	3
ENSMUSG00000082561-Gm15580	3.66307e-07	0.636788	0.318	0.054	0.0125706	Gm15580	ENSMUSG00000082561	7
ENSMUSG00000107872-Gm44511	4.27843e-07	1.10747	1	0.937	0.0146823	Gm44511	ENSMUSG00000107872	6
ENSMUSG00000087823-Gm22281	4.9591e-07	0.405818	0.273	0.04	0.0170181	Gm22281	ENSMUSG00000087823	1
ENSMUSG00000113770-1700019C18Rik	5.78562e-07	0.554557	0.227	0.029	0.0198545	1700019C18Rik	ENSMUSG00000113770	13
ENSMUSG00000089794-Gm16337	1.0818e-06	1.04574	0.545	0.175	0.037124	Gm16337	ENSMUSG00000089794	3
ENSMUSG00000022861-Dgkg	1.18304e-06	0.649612	0.227	0.031	0.0405982	Dgkg	ENSMUSG00000022861	16
ENSMUSG00000022054-Nefm	1.36088e-06	0.499121	0.182	0.02	0.0467012	Nefm	ENSMUSG00000022054	14
ENSMUSG00000040274-Cdk6	1.40577e-06	-1.15212	0.364	0.902	0.0482417	Cdk6	ENSMUSG00000040274	5
ENSMUSG00000028542-Slc6a9	1.44989e-06	0.836971	0.636	0.242	0.0497557	Slc6a9	ENSMUSG00000028542	4
ENSMUSG00000058656-Samd12	1.69392e-06	1.17594	0.727	0.325	0.0581304	Samd12	ENSMUSG00000058656	15
ENSMUSG00000058006-Mdn1	1.79768e-06	0.730466	1	0.972	0.061691	Mdn1	ENSMUSG00000058006	4
ENSMUSG00000111189-Gm48293	1.86435e-06	0.185412	0.136	0.011	0.0639788	Gm48293	ENSMUSG00000111189	9
ENSMUSG00000020142-Slc1a4	2.04687e-06	0.339685	0.182	0.02	0.0702426	Slc1a4	ENSMUSG00000020142	11
ENSMUSG00000021991-Cacna2d3	2.16291e-06	-1.28606	0.409	0.867	0.0742246	Cacna2d3	ENSMUSG00000021991	14
ENSMUSG00000032564-Cpne4	2.42614e-06	0.543253	0.364	0.078	0.0832579	Cpne4	ENSMUSG00000032564	9
ENSMUSG00000075284-Wipf1	2.47125e-06	0.909646	0.409	0.104	0.0848058	Wipf1	ENSMUSG00000075284	2
ENSMUSG00000030110-Ret	2.74095e-06	0.321873	0.227	0.032	0.0940611	Ret	ENSMUSG00000030110	6
ENSMUSG00000041313-Slc7a1	3.11986e-06	1.04029	0.773	0.455	0.107064	Slc7a1	ENSMUSG00000041313	5
ENSMUSG00000067567-Hdac8	3.13082e-06	-1.45824	0.409	0.877	0.10744	Hdac8	ENSMUSG00000067567	20
ENSMUSG00000039375-Wdr17	4.0667e-06	0.937779	0.909	0.534	0.139557	Wdr17	ENSMUSG00000039375	8
ENSMUSG00000030509-Asb7	5.32275e-06	0.351239	0.136	0.012	0.182661	Asb7	ENSMUSG00000030509	7
ENSMUSG00000091237-Gm17114	5.52156e-06	0.946559	0.545	0.196	0.189483	Gm17114	ENSMUSG00000091237	4
ENSMUSG00000086654-Gm13165	6.05556e-06	1.17749	0.864	0.79	0.207809	Gm13165	ENSMUSG00000086654	4
ENSMUSG00000112513-4930422I22Rik	6.88801e-06	0.73956	0.273	0.052	0.236376	4930422I22Rik	ENSMUSG00000112513	10
ENSMUSG00000061143-Maml3	7.01046e-06	1.2354	0.727	0.34	0.240578	Maml3	ENSMUSG00000061143	3
ENSMUSG00000020303-Stc2	7.11726e-06	0.389588	0.227	0.035	0.244243	Stc2	ENSMUSG00000020303	11
ENSMUSG00000036585-Fgf1	7.35808e-06	0.72003	0.182	0.023	0.252507	Fgf1	ENSMUSG00000036585	18
ENSMUSG00000013089-Etv5	7.91244e-06	0.865441	0.182	0.023	0.271531	Etv5	ENSMUSG00000013089	16
ENSMUSG00000117856-Gm6937	7.98894e-06	0.119319	0.136	0.012	0.274156	Gm6937	ENSMUSG00000117856	19
ENSMUSG00000036278-Macrod1	8.16682e-06	-0.81749	0.227	0.773	0.280261	Macrod1	ENSMUSG00000036278	19
ENSMUSG00000036752-Tubb4b	9.35698e-06	-1.08587	0.136	0.657	0.321103	Tubb4b	ENSMUSG00000036752	2
ENSMUSG00000031700-Gpt2	9.53554e-06	0.685187	0.318	0.069	0.327231	Gpt2	ENSMUSG00000031700	8
ENSMUSG00000061633-Ndufb11b	1.70097e-05	0.326186	0.182	0.025	0.583722	Ndufb11b	ENSMUSG00000061633	15
ENSMUSG00000038242-Aox4	1.79029e-05	0.386399	0.182	0.025	0.614373	Aox4	ENSMUSG00000038242	1
ENSMUSG00000030207-Fam234b	1.82048e-05	0.316002	0.136	0.014	0.624734	Fam234b	ENSMUSG00000030207	6
ENSMUSG00000014198-Zfp385c	1.82048e-05	0.284343	0.136	0.014	0.624734	Zfp385c	ENSMUSG00000014198	11
ENSMUSG00000018412-Kansl1	1.98191e-05	-0.742474	0.818	0.98	0.680133	Kansl1	ENSMUSG00000018412	11
ENSMUSG00000102539-Gm37229	2.08583e-05	0.274629	0.182	0.025	0.715795	Gm37229	ENSMUSG00000102539	3
ENSMUSG00000084960-B430010I23Rik	2.24944e-05	0.381853	0.227	0.038	0.771941	B430010I23Rik	ENSMUSG00000084960	8
ENSMUSG00000034312-Iqsec1	2.5169e-05	-1.04916	0.091	0.588	0.863726	Iqsec1	ENSMUSG00000034312	6
ENSMUSG00000086782-E130102H24Rik	2.55916e-05	0.467801	0.318	0.072	0.878227	E130102H24Rik	ENSMUSG00000086782	4
ENSMUSG00000084796-Mir142hg	2.66442e-05	0.612463	0.182	0.026	0.914349	Mir142hg	ENSMUSG00000084796	11
ENSMUSG00000056411-Gm12500	2.93792e-05	0.374919	0.182	0.026	1	Gm12500	ENSMUSG00000056411	3
ENSMUSG00000047409-Ctdspl	2.98999e-05	-1.09763	0.227	0.654	1	Ctdspl	ENSMUSG00000047409	9
ENSMUSG00000052726-Kcnt2	3.04027e-05	1.14398	0.5	0.196	1	Kcnt2	ENSMUSG00000052726	1
ENSMUSG00000022037-Clu	3.66582e-05	-1.0045	0.455	0.842	1	Clu	ENSMUSG00000022037	14
ENSMUSG00000101348-Gm7135	3.68353e-05	0.370715	0.182	0.026	1	Gm7135	ENSMUSG00000101348	1
ENSMUSG00000042213-Zfand4	3.77297e-05	-0.972065	0.136	0.622	1	Zfand4	ENSMUSG00000042213	6
ENSMUSG00000089704-Galnt2	3.95545e-05	0.497375	0.318	0.077	1	Galnt2	ENSMUSG00000089704	8
ENSMUSG00000037922-Bank1	4.16399e-05	0.467645	0.273	0.058	1	Bank1	ENSMUSG00000037922	3
ENSMUSG00000026774-Potegl	4.66622e-05	0.303234	0.136	0.015	1	Potegl	ENSMUSG00000026774	2
ENSMUSG00000030491-Tdrd12	4.82289e-05	1.09506	0.773	0.643	1	Tdrd12	ENSMUSG00000030491	7
ENSMUSG00000014164-Klhl3	4.89455e-05	0.582364	0.273	0.06	1	Klhl3	ENSMUSG00000014164	13
ENSMUSG00000086128-St8sia3os	5.58432e-05	0.148256	0.136	0.015	1	St8sia3os	ENSMUSG00000086128	18
ENSMUSG00000040183-Ankrd6	5.60257e-05	1.02378	0.682	0.358	1	Ankrd6	ENSMUSG00000040183	4
ENSMUSG00000115692-Gm49163	5.63968e-05	0.300822	0.182	0.028	1	Gm49163	ENSMUSG00000115692	17
ENSMUSG00000120211-ENSMUSG00000120211	5.69629e-05	0.160359	0.136	0.015	1	ENSMUSG00000120211	ENSMUSG00000120211
ENSMUSG00000090213-Peds1	5.97447e-05	0.407244	0.409	0.115	1	Peds1	ENSMUSG00000090213
ENSMUSG00000019843-Fyn	6.22976e-05	1.0549	0.773	0.504	1	Fyn	ENSMUSG00000019843	10
ENSMUSG00000038576-Susd4	6.37566e-05	0.665225	0.682	0.288	1	Susd4	ENSMUSG00000038576	1
ENSMUSG00000028944-Prkag2	7.08385e-05	-0.949977	0.318	0.723	1	Prkag2	ENSMUSG00000028944	5
ENSMUSG00000060445-Sycp2	7.09499e-05	0.841061	0.909	0.74	1	Sycp2	ENSMUSG00000060445	2
ENSMUSG00000039701-Usp53	7.34395e-05	0.895321	0.818	0.551	1	Usp53	ENSMUSG00000039701	3
ENSMUSG00000020048-Hsp90b1	7.37541e-05	-0.869023	0.273	0.781	1	Hsp90b1	ENSMUSG00000020048	10
ENSMUSG00000111753-1700054O05Rik	7.93956e-05	0.760926	0.455	0.155	1	1700054O05Rik	ENSMUSG00000111753	10
ENSMUSG00000032076-Cadm1	8.06788e-05	-0.784866	0.773	0.972	1	Cadm1	ENSMUSG00000032076	9
ENSMUSG00000033948-Zswim5	8.20964e-05	-0.89775	0.591	0.91	1	Zswim5	ENSMUSG00000033948	4
ENSMUSG00000112426-Gm47200	9.03704e-05	0.250759	0.227	0.043	1	Gm47200	ENSMUSG00000112426	10
ENSMUSG00000030268-Bcat1	9.72752e-05	0.333328	0.136	0.017	1	Bcat1	ENSMUSG00000030268	6
ENSMUSG00000070369-Itgad	9.90992e-05	0.214747	0.136	0.017	1	Itgad	ENSMUSG00000070369	7
ENSMUSG00000027122-Arl14ep	9.98362e-05	0.961444	0.727	0.433	1	Arl14ep	ENSMUSG00000027122	2
ENSMUSG00000087538-Gm16341	0.000100955	0.323818	0.136	0.017	1	Gm16341	ENSMUSG00000087538	1
ENSMUSG00000005672-Kit	0.000103157	-0.819258	0.545	0.896	1	Kit	ENSMUSG00000005672	5
ENSMUSG00000048652-Samd13	0.000103729	0.384965	0.182	0.029	1	Samd13	ENSMUSG00000048652	3
ENSMUSG00000007805-Twist2	0.000104767	0.306118	0.136	0.017	1	Twist2	ENSMUSG00000007805	1
ENSMUSG00000032715-Trib3	0.000104767	0.325709	0.136	0.017	1	Trib3	ENSMUSG00000032715	2
ENSMUSG00000019960-Dusp6	0.000108714	0.294717	0.136	0.017	1	Dusp6	ENSMUSG00000019960	10
ENSMUSG00000049307-Fut4	0.000114898	0.181883	0.136	0.017	1	Fut4	ENSMUSG00000049307	9
ENSMUSG00000029313-Aff1	0.000124563	0.918802	0.545	0.225	1	Aff1	ENSMUSG00000029313	5
ENSMUSG00000024758-Rtn3	0.000130119	-0.839244	0.682	0.9	1	Rtn3	ENSMUSG00000024758	19
ENSMUSG00000075595-Zfp652	0.00013631	-0.785043	0.545	0.841	1	Zfp652	ENSMUSG00000075595	11
ENSMUSG00000020525-Ppm1d	0.000142686	-0.837497	0.091	0.51	1	Ppm1d	ENSMUSG00000020525	11
ENSMUSG00000031508-Ankrd10	0.000142959	-0.825967	0.318	0.784	1	Ankrd10	ENSMUSG00000031508	8
ENSMUSG00000038145-Snrk	0.000144933	1.16354	0.591	0.253	1	Snrk	ENSMUSG00000038145	9
ENSMUSG00000069729-Arid1b	0.000145862	0.87115	0.773	0.573	1	Arid1b	ENSMUSG00000069729	17
ENSMUSG00000073676-Hspe1	0.000145987	-0.825696	0.091	0.547	1	Hspe1	ENSMUSG00000073676	1
ENSMUSG00000029207-Apbb2	0.000148987	0.682658	0.909	0.749	1	Apbb2	ENSMUSG00000029207	5
ENSMUSG00000044033-Ccdc141	0.000161277	1.04808	0.5	0.204	1	Ccdc141	ENSMUSG00000044033	2
ENSMUSG00000117880-Gm34517	0.000169451	0.831454	0.5	0.214	1	Gm34517	ENSMUSG00000117880	19
ENSMUSG00000031119-Gpc4	0.000175277	0.656327	0.545	0.234	1	Gpc4	ENSMUSG00000031119	20
ENSMUSG00000035236-Scai	0.000176459	-0.718533	0.545	0.862	1	Scai	ENSMUSG00000035236	2
ENSMUSG00000034311-Kif4	0.000177756	-0.955266	0.136	0.516	1	Kif4	ENSMUSG00000034311	20
ENSMUSG00000035395-Dcaf8l	0.000182274	1.12095	0.5	0.214	1	Dcaf8l	ENSMUSG00000035395	20
ENSMUSG00000024131-Slc3a1	0.000182292	0.32286	0.182	0.032	1	Slc3a1	ENSMUSG00000024131	17
ENSMUSG00000036834-Plch1	0.000194087	0.247797	0.136	0.018	1	Plch1	ENSMUSG00000036834	3
ENSMUSG00000074776-Gm10754	0.000197257	0.740611	0.273	0.069	1	Gm10754	ENSMUSG00000074776	10
ENSMUSG00000049076-Acap2	0.000209729	0.785184	0.545	0.239	1	Acap2	ENSMUSG00000049076	16
ENSMUSG00000052942-Glis3	0.000221249	2.16978	0.591	0.349	1	Glis3	ENSMUSG00000052942	19
ENSMUSG00000043993-2900052L18Rik	0.000221504	-0.853576	0.182	0.616	1	2900052L18Rik	ENSMUSG00000043993	11
ENSMUSG00000024833-Pola2	0.00022519	-0.818649	0.045	0.45	1	Pola2	ENSMUSG00000024833	19
ENSMUSG00000021373-Cap2	0.000225834	0.679328	0.545	0.219	1	Cap2	ENSMUSG00000021373	13
ENSMUSG00000001986-Gria3	0.000234423	0.199287	0.136	0.018	1	Gria3	ENSMUSG00000001986	20
ENSMUSG00000006494-Pdk1	0.000241437	1.57912	0.455	0.204	1	Pdk1	ENSMUSG00000006494	2
ENSMUSG00000044340-Phlpp1	0.000247904	-0.8749	0.318	0.786	1	Phlpp1	ENSMUSG00000044340	1
ENSMUSG00000072769-Gm10419	0.000250949	0.140585	0.136	0.018	1	Gm10419	ENSMUSG00000072769	5
ENSMUSG00000055200-Sertad3	0.000265071	0.275451	0.182	0.032	1	Sertad3	ENSMUSG00000055200	7
ENSMUSG00000020530-Ggnbp2	0.000267408	-0.689177	0.455	0.855	1	Ggnbp2	ENSMUSG00000020530	11
ENSMUSG00000027443-Cst12	0.000283301	-0.819068	0.5	0.865	1	Cst12	ENSMUSG00000027443	2
ENSMUSG00000062564-Tex28	0.000284402	0.761071	0.182	0.034	1	Tex28	ENSMUSG00000062564	20
ENSMUSG00000018171-Vmp1	0.000316877	-0.764419	0.455	0.779	1	Vmp1	ENSMUSG00000018171	11
ENSMUSG00000029686-Cul1	0.000318455	-0.654284	0.364	0.729	1	Cul1	ENSMUSG00000029686	6
ENSMUSG00000022462-Slc38a2	0.0003186	0.794335	0.682	0.467	1	Slc38a2	ENSMUSG00000022462	15
ENSMUSG00000050627-Gpd1l	0.000323333	0.321945	0.227	0.049	1	Gpd1l	ENSMUSG00000050627	9
ENSMUSG00000006699-Cdc42	0.00033042	-0.817322	0.318	0.749	1	Cdc42	ENSMUSG00000006699	4
ENSMUSG00000026483-Niban1	0.000340411	0.29991	0.182	0.034	1	Niban1	ENSMUSG00000026483	1
ENSMUSG00000026565-Pou2f1	0.000341811	-0.805297	0.545	0.899	1	Pou2f1	ENSMUSG00000026565	1
ENSMUSG00000027445-Cst9	0.000342333	-0.841895	0.136	0.548	1	Cst9	ENSMUSG00000027445	2
ENSMUSG00000040782-Cop1	0.000343456	-0.809813	0.364	0.747	1	Cop1	ENSMUSG00000040782	1
ENSMUSG00000021379-Id4	0.000355789	0.550834	0.136	0.02	1	Id4	ENSMUSG00000021379	13
ENSMUSG00000034422-Parp14	0.000355789	0.352888	0.136	0.02	1	Parp14	ENSMUSG00000034422	16
ENSMUSG00000037860-Aim2	0.000362801	0.275646	0.182	0.034	1	Aim2	ENSMUSG00000037860	1
ENSMUSG00000074852-Hpse2	0.000364992	0.698112	0.864	0.681	1	Hpse2	ENSMUSG00000074852	19
ENSMUSG00000039218-Srrm2	0.000365516	-0.581666	0.909	0.985	1	Srrm2	ENSMUSG00000039218	17
ENSMUSG00000096768-Gm47283	0.000366784	1.25306	1	0.922	1	Gm47283	ENSMUSG00000096768	21
ENSMUSG00000109995-B020031H02Rik	0.000376889	0.334355	0.182	0.034	1	B020031H02Rik	ENSMUSG00000109995	8
ENSMUSG00000079481-Nhsl2	0.000384598	-0.926971	0.227	0.675	1	Nhsl2	ENSMUSG00000079481	20
ENSMUSG00000039838-Slc45a1	0.000385547	0.313732	0.136	0.02	1	Slc45a1	ENSMUSG00000039838	4
ENSMUSG00000074398-Gm15441	0.000398089	0.283592	0.136	0.02	1	Gm15441	ENSMUSG00000074398	3
ENSMUSG00000041075-Fzd7	0.000404502	0.212327	0.136	0.02	1	Fzd7	ENSMUSG00000041075	1
ENSMUSG00000024682-Cblif	0.000404502	0.190724	0.136	0.02	1	Cblif	ENSMUSG00000024682	19
ENSMUSG00000075589-Gm11536	0.000431132	0.214058	0.136	0.02	1	Gm11536	ENSMUSG00000075589	11
ENSMUSG00000113701-B230303A05Rik	0.000445052	0.160749	0.136	0.02	1	B230303A05Rik	ENSMUSG00000113701	13
ENSMUSG00000031490-Eif4ebp1	0.000452847	0.718995	0.545	0.256	1	Eif4ebp1	ENSMUSG00000031490	8
ENSMUSG00000110424-Zbed5-ps	0.000452997	-0.861711	0.091	0.476	1	ps	ENSMUSG00000110424
ENSMUSG00000021420-Fars2	0.000469697	-0.718238	0.682	0.902	1	Fars2	ENSMUSG00000021420	13
ENSMUSG00000034239-Gm884	0.000472144	0.635141	0.682	0.375	1	Gm884	ENSMUSG00000034239	11
ENSMUSG00000051339-2900026A02Rik	0.000498624	0.782975	0.364	0.123	1	2900026A02Rik	ENSMUSG00000051339	5
ENSMUSG00000110260-Gm30504	0.000503639	0.36605	0.182	0.035	1	Gm30504	ENSMUSG00000110260	8
ENSMUSG00000017639-Rab11fip4	0.000514348	-0.826786	0.455	0.781	1	Rab11fip4	ENSMUSG00000017639	11
ENSMUSG00002076173-Gm55118	0.000521288	1.07946	0.864	0.727	1	Gm55118	ENSMUSG00002076173
ENSMUSG00000093482-Gm20619	0.000522417	0.279721	0.182	0.035	1	Gm20619	ENSMUSG00000093482	6
ENSMUSG00000032401-Lctl	0.000541846	0.366169	0.182	0.035	1	Lctl	ENSMUSG00000032401	9
ENSMUSG00000038128-Camk4	0.000543454	-0.657059	0.455	0.828	1	Camk4	ENSMUSG00000038128	18
ENSMUSG00000021501-Caml	0.000584926	-0.720414	0	0.369	1	Caml	ENSMUSG00000021501	13
ENSMUSG00000024109-Nrxn1	0.000586637	1.08102	0.773	0.539	1	Nrxn1	ENSMUSG00000024109	17
ENSMUSG00000022034-Esco2	0.000593531	-0.668738	0.318	0.671	1	Esco2	ENSMUSG00000022034	14
ENSMUSG00000039620-Trmt9b	0.00061451	0.51787	0.182	0.037	1	Trmt9b	ENSMUSG00000039620	8
ENSMUSG00000041202-Pla2g2d	0.000626791	0.233056	0.136	0.021	1	Pla2g2d	ENSMUSG00000041202	4
ENSMUSG00000028391-Wdr31	0.000634467	0.548368	0.364	0.13	1	Wdr31	ENSMUSG00000028391	4
ENSMUSG00000043336-Filip1l	0.000640597	0.804425	1	0.962	1	Filip1l	ENSMUSG00000043336	16
ENSMUSG00000032020-Ubash3b	0.000646846	0.549042	0.318	0.098	1	Ubash3b	ENSMUSG00000032020	9
ENSMUSG00000004113-Cacna1b	0.000649965	-0.805532	0.182	0.564	1	Cacna1b	ENSMUSG00000004113	2
ENSMUSG00000037492-Zmat4	0.000671572	0.860073	0.636	0.354	1	Zmat4	ENSMUSG00000037492	8
ENSMUSG00000029647-Pan3	0.000691964	-0.67664	0.773	0.931	1	Pan3	ENSMUSG00000029647	5
ENSMUSG00000032649-Colgalt2	0.000706654	0.231143	0.136	0.021	1	Colgalt2	ENSMUSG00000032649	1
ENSMUSG00000009894-Snap47	0.0007148	-0.75382	0.182	0.587	1	Snap47	ENSMUSG00000009894	11
ENSMUSG00000121248-ENSMUSG00000121248	0.000726233	0.542387	0.364	0.124	1	ENSMUSG00000121248	ENSMUSG00000121248
ENSMUSG00000039841-Zfp800	0.000743258	-0.766519	0.227	0.593	1	Zfp800	ENSMUSG00000039841	6
ENSMUSG00000052760-A630001G21Rik	0.00079242	0.449985	0.182	0.038	1	A630001G21Rik	ENSMUSG00000052760	1
ENSMUSG00000019841-Rev3l	0.000804483	-0.588686	0.773	0.948	1	Rev3l	ENSMUSG00000019841	10
ENSMUSG00000019936-Epyc	0.000814247	0.304396	0.182	0.037	1	Epyc	ENSMUSG00000019936	10
ENSMUSG00000031166-Wdr13	0.000823752	0.223071	0.182	0.037	1	Wdr13	ENSMUSG00000031166	20
ENSMUSG00000087194-Skint6	0.000833359	0.207963	0.182	0.037	1	Skint6	ENSMUSG00000087194	4
ENSMUSG00000085054-Gm15834	0.000843555	-0.752434	0.045	0.417	1	Gm15834	ENSMUSG00000085054	1
ENSMUSG00000106352-5033403H07Rik	0.000856859	0.015236	0.136	0.021	1	5033403H07Rik	ENSMUSG00000106352	5
ENSMUSG00000032028-Nxpe2	0.000861232	0.695561	0.227	0.058	1	Nxpe2	ENSMUSG00000032028	9
ENSMUSG00000021036-Sptlc2	0.000861918	-0.771916	0.364	0.718	1	Sptlc2	ENSMUSG00000021036	12
ENSMUSG00000004661-Arid3b	0.000874444	-0.739201	0.136	0.492	1	Arid3b	ENSMUSG00000004661	9
ENSMUSG00000025140-Pycr1	0.000886604	0.263752	0.227	0.055	1	Pycr1	ENSMUSG00000025140	11
ENSMUSG00000029623-Pdap1	0.000906635	0.719347	0.727	0.496	1	Pdap1	ENSMUSG00000029623	5
ENSMUSG00000089633-A230009B12Rik	0.000914042	0.21775	0.182	0.037	1	A230009B12Rik	ENSMUSG00000089633	17
ENSMUSG00000025403-Shmt2	0.000927211	0.443014	0.364	0.127	1	Shmt2	ENSMUSG00000025403	10
ENSMUSG00000026090-Cracdl	0.00092852	0.439642	0.273	0.078	1	Cracdl	ENSMUSG00000026090	1
ENSMUSG00000121205-ENSMUSG00000121205	0.000953631	0.71107	0.455	0.184	1	ENSMUSG00000121205	ENSMUSG00000121205
ENSMUSG00000056091-St3gal5	0.000953805	-0.785253	0.182	0.508	1	St3gal5	ENSMUSG00000056091	6
ENSMUSG00000032340-Neo1	0.000965822	-0.628913	0.682	0.897	1	Neo1	ENSMUSG00000032340	9
ENSMUSG00000029090-Adgra3	0.000976426	-0.739302	0.136	0.484	1	Adgra3	ENSMUSG00000029090	5
ENSMUSG00000035299-Mid1	0.000980143	1.06051	0.455	0.208	1	Mid1	ENSMUSG00000035299	20
ENSMUSG00000085229-Gm11672	0.000994685	0.253821	0.136	0.023	1	Gm11672	ENSMUSG00000085229	11
ENSMUSG00000086589-Gm12915	0.00100887	0.276182	0.136	0.023	1	Gm12915	ENSMUSG00000086589	4
ENSMUSG00000080727-C920021L13Rik	0.0010145	0.718935	0.636	0.383	1	C920021L13Rik	ENSMUSG00000080727	3
ENSMUSG00000030421-Uri1	0.00101578	-0.804994	0.273	0.603	1	Uri1	ENSMUSG00000030421	7
ENSMUSG00000026254-Eif4e2	0.00101962	-0.590859	0.136	0.515	1	Eif4e2	ENSMUSG00000026254	1
ENSMUSG00000085201-Nr6a1os	0.00102065	-0.772072	0.455	0.795	1	Nr6a1os	ENSMUSG00000085201	2
ENSMUSG00000034154-Ino80	0.00102404	-0.696338	0.636	0.887	1	Ino80	ENSMUSG00000034154	2
ENSMUSG00000074656-Eif2s2	0.00103863	0.706389	0.818	0.787	1	Eif2s2	ENSMUSG00000074656	2
ENSMUSG00000034037-Fgd5	0.00103863	0.458231	0.227	0.06	1	Fgd5	ENSMUSG00000034037	6
ENSMUSG00000041488-Stx3	0.00104432	0.382359	0.273	0.08	1	Stx3	ENSMUSG00000041488	19
ENSMUSG00000053754-Chd8	0.0010512	-0.716315	0.273	0.657	1	Chd8	ENSMUSG00000053754	14
ENSMUSG00000082082-Gm13230	0.00106674	0.333884	0.227	0.057	1	Gm13230	ENSMUSG00000082082	4
ENSMUSG00000054206-Gzmm	0.00108262	0.409916	0.136	0.023	1	Gzmm	ENSMUSG00000054206	10
ENSMUSG00000026687-Aldh9a1	0.00111786	-0.63153	0	0.342	1	Aldh9a1	ENSMUSG00000026687	1
ENSMUSG00000085604-Dhx58os	0.00114518	0.259095	0.136	0.023	1	Dhx58os	ENSMUSG00000085604	11
ENSMUSG00000056899-Immp2l	0.00117382	0.916614	0.727	0.499	1	Immp2l	ENSMUSG00000056899	12
ENSMUSG00000034055-Phka1	0.00117395	-0.704631	0.182	0.547	1	Phka1	ENSMUSG00000034055	20
ENSMUSG00000022517-Mgrn1	0.00117404	0.655705	0.591	0.305	1	Mgrn1	ENSMUSG00000022517	16
ENSMUSG00000028618-Tmem59	0.00119755	-0.761305	0.273	0.613	1	Tmem59	ENSMUSG00000028618	4
ENSMUSG00000040848-Sft2d2	0.00121624	0.868743	0.409	0.17	1	Sft2d2	ENSMUSG00000040848	1
ENSMUSG00000081678-Gm12959	0.0012272	0.341323	0.227	0.057	1	Gm12959	ENSMUSG00000081678	4
ENSMUSG00000048234-Rnf149	0.00122763	0.55564	0.5	0.233	1	Rnf149	ENSMUSG00000048234	1
ENSMUSG00000103971-Gm37679	0.00122807	0.253555	0.136	0.023	1	Gm37679	ENSMUSG00000103971	1
ENSMUSG00000004415-Col26a1	0.0012453	0.197722	0.136	0.023	1	Col26a1	ENSMUSG00000004415	5
ENSMUSG00000005371-Fbxo11	0.00125229	0.917694	0.636	0.462	1	Fbxo11	ENSMUSG00000005371	17
ENSMUSG00000036572-Upf3b	0.00125678	0.476182	0.318	0.106	1	Upf3b	ENSMUSG00000036572	20
ENSMUSG00000099343-Gm28836	0.00126275	0.142623	0.136	0.023	1	Gm28836	ENSMUSG00000099343	1
ENSMUSG00000058440-Nrf1	0.00127996	-0.688587	0.455	0.812	1	Nrf1	ENSMUSG00000058440	6
ENSMUSG00000068617-Efcab1	0.00128043	0.161371	0.136	0.023	1	Efcab1	ENSMUSG00000068617	16
ENSMUSG00000024665-Fads2	0.00128415	-0.632482	0.091	0.473	1	Fads2	ENSMUSG00000024665	19
ENSMUSG00000028194-Ddah1	0.00129949	0.675858	0.636	0.342	1	Ddah1	ENSMUSG00000028194	3
ENSMUSG00000005947-Itgae	0.00135691	-1.66047	0.409	0.758	1	Itgae	ENSMUSG00000005947	11
ENSMUSG00000101191-Gm28809	0.00136519	0.549738	0.227	0.06	1	Gm28809	ENSMUSG00000101191	6
ENSMUSG00000039384-Dusp10	0.00137047	0.3032	0.136	0.025	1	Dusp10	ENSMUSG00000039384	1
ENSMUSG00000109351-Gm44632	0.0013723	0.126877	0.136	0.023	1	Gm44632	ENSMUSG00000109351	7
ENSMUSG00000032097-Ddx6	0.00137502	-0.702452	0.364	0.678	1	Ddx6	ENSMUSG00000032097	9
ENSMUSG00000034462-Pkd2	0.00138017	0.351458	0.318	0.104	1	Pkd2	ENSMUSG00000034462	5
ENSMUSG00000041297-Cdk13	0.00138708	-0.587772	0.5	0.862	1	Cdk13	ENSMUSG00000041297	13
ENSMUSG00000021670-Hmgcr	0.00138892	-0.689955	0.091	0.436	1	Hmgcr	ENSMUSG00000021670	13
ENSMUSG00000045636-Mtus1	0.00139256	0.720761	0.318	0.115	1	Mtus1	ENSMUSG00000045636	8
ENSMUSG00000023944-Hsp90ab1	0.00141713	-0.656927	0.682	0.953	1	Hsp90ab1	ENSMUSG00000023944	17
ENSMUSG00000031960-Aars	0.0014339	0.644385	0.545	0.291	1	Aars	ENSMUSG00000031960	8
ENSMUSG00000063273-Naa15	0.00143898	0.770344	0.818	0.654	1	Naa15	ENSMUSG00000063273	3
ENSMUSG00000112555-Gm47027	0.00144093	0.314135	0.182	0.04	1	Gm47027	ENSMUSG00000112555	10
ENSMUSG00000068739-Sars	0.00145056	0.643941	0.455	0.21	1	Sars	ENSMUSG00000068739	3
ENSMUSG00000024474-Ik	0.00147687	-0.602099	0	0.329	1	Ik	ENSMUSG00000024474	18
ENSMUSG00000024357-Sil1	0.00149825	-0.476511	0.364	0.747	1	Sil1	ENSMUSG00000024357	18
ENSMUSG00000056880-Gadl1	0.00150537	0.321132	0.182	0.041	1	Gadl1	ENSMUSG00000056880	9
ENSMUSG00000035948-Acss3	0.00150699	0.430291	0.227	0.06	1	Acss3	ENSMUSG00000035948	10
ENSMUSG00000046230-Vps13a	0.00151995	-0.501698	0.909	0.992	1	Vps13a	ENSMUSG00000046230	19
ENSMUSG00000055204-Ankrd17	0.0015276	-0.626675	0.773	0.926	1	Ankrd17	ENSMUSG00000055204	5
ENSMUSG00000045078-Rnf216	0.00155145	-0.588963	0.727	0.962	1	Rnf216	ENSMUSG00000045078	5
ENSMUSG00000053617-Sh3pxd2a	0.00155566	-0.742186	0.364	0.675	1	Sh3pxd2a	ENSMUSG00000053617	19
ENSMUSG00000024483-Ankhd1	0.00155743	-0.716239	0.591	0.861	1	Ankhd1	ENSMUSG00000024483	18
ENSMUSG00000009900-Wnt3a	0.00156689	0.439184	0.136	0.025	1	Wnt3a	ENSMUSG00000009900	11
ENSMUSG00000033488-Cryzl2	0.0015702	0.498526	0.182	0.041	1	Cryzl2	ENSMUSG00000033488	1
ENSMUSG00000001521-Tulp3	0.00157272	-0.731184	0.091	0.443	1	Tulp3	ENSMUSG00000001521	6
ENSMUSG00000056268-Dennd1b	0.00158276	-0.685792	0.273	0.613	1	Dennd1b	ENSMUSG00000056268	1
ENSMUSG00000039852-Rere	0.00158518	-0.486396	0.909	0.991	1	Rere	ENSMUSG00000039852	4
ENSMUSG00000048078-Tenm4	0.00159095	0.815635	0.545	0.325	1	Tenm4	ENSMUSG00000048078	7
ENSMUSG00000089628-Gm9727	0.00160392	0.248083	0.182	0.04	1	Gm9727	ENSMUSG00000089628	5
ENSMUSG00000027806-Tsc22d2	0.00161416	-0.743942	0.455	0.776	1	Tsc22d2	ENSMUSG00000027806	3
ENSMUSG00000120204-ENSMUSG00000120204	0.00162841	0.477729	0.273	0.081	1	ENSMUSG00000120204	ENSMUSG00000120204
ENSMUSG00000033088-Triobp	0.00163177	-0.707429	0.091	0.427	1	Triobp	ENSMUSG00000033088	15
ENSMUSG00000058444-Map2k5	0.0016364	-0.620953	0.364	0.714	1	Map2k5	ENSMUSG00000058444	9
ENSMUSG00000050783-Htr1f	0.00165191	-0.717222	0.045	0.369	1	Htr1f	ENSMUSG00000050783	16
ENSMUSG00000112977-Gm34081	0.00167453	0.38058	0.136	0.025	1	Gm34081	ENSMUSG00000112977	12
ENSMUSG00000015980-Lrrc27	0.00168161	0.477105	0.227	0.063	1	Lrrc27	ENSMUSG00000015980	7
ENSMUSG00000121216-ENSMUSG00000121216	0.00171631	0.240193	0.227	0.058	1	ENSMUSG00000121216	ENSMUSG00000121216
ENSMUSG00000097195-Snhg5	0.00172013	0.961982	0.545	0.285	1	Snhg5	ENSMUSG00000097195	9
ENSMUSG00000033769-Exoc6b	0.00172527	-0.52984	0.773	0.925	1	Exoc6b	ENSMUSG00000033769	6
ENSMUSG00000022354-Ndufb9	0.00173228	-0.673503	0.091	0.461	1	Ndufb9	ENSMUSG00000022354	15
ENSMUSG00000001767-Crnkl1	0.00173288	0.808537	0.409	0.182	1	Crnkl1	ENSMUSG00000001767	2
ENSMUSG00000054021-Sirt5	0.00173897	0.37992	0.318	0.104	1	Sirt5	ENSMUSG00000054021	13
ENSMUSG00000005667-Mthfd2	0.00174635	0.640341	0.5	0.239	1	Mthfd2	ENSMUSG00000005667	6
ENSMUSG00000039485-Tspyl4	0.00175382	0.36357	0.182	0.043	1	Tspyl4	ENSMUSG00000039485	10
ENSMUSG00000079179-Rab10os	0.00177041	0.78015	0.682	0.452	1	Rab10os	ENSMUSG00000079179	12
ENSMUSG00000095493-A630023A22Rik	0.00179474	0.193553	0.227	0.058	1	A630023A22Rik	ENSMUSG00000095493	14
ENSMUSG00000026567-Adcy10	0.00179782	0.616863	0.318	0.115	1	Adcy10	ENSMUSG00000026567	1
ENSMUSG00000032511-Scn5a	0.00180312	-0.56181	0.364	0.723	1	Scn5a	ENSMUSG00000032511	9
ENSMUSG00000027248-Pdia3	0.00181123	-0.626535	0.409	0.701	1	Pdia3	ENSMUSG00000027248	2
ENSMUSG00000025586-Cpeb1	0.0018204	-0.684274	0.545	0.79	1	Cpeb1	ENSMUSG00000025586	7
ENSMUSG00000022012-Enox1	0.00190083	-0.635249	0.5	0.821	1	Enox1	ENSMUSG00000022012	14
ENSMUSG00000009681-Bcr	0.00190396	0.716615	0.5	0.247	1	Bcr	ENSMUSG00000009681	10
ENSMUSG00000031818-Cox4i1	0.00194294	-0.619087	0.545	0.845	1	Cox4i1	ENSMUSG00000031818	8
ENSMUSG00000028700-Pomgnt1	0.00194875	-0.584371	0.136	0.547	1	Pomgnt1	ENSMUSG00000028700	4
ENSMUSG00000028020-Glrb	0.0019612	0.128996	0.136	0.025	1	Glrb	ENSMUSG00000028020	3
ENSMUSG00000111022-Gm36367	0.0019612	0.185839	0.136	0.025	1	Gm36367	ENSMUSG00000111022	9
ENSMUSG00000030002-Dusp11	0.0019717	-0.655056	0.182	0.567	1	Dusp11	ENSMUSG00000030002	6
ENSMUSG00000026781-Acbd5	0.00202657	-0.726174	0.227	0.565	1	Acbd5	ENSMUSG00000026781	2
ENSMUSG00000117525-Gm50034	0.00206635	0.114151	0.136	0.025	1	Gm50034	ENSMUSG00000117525	17
ENSMUSG00000047454-Gphn	0.00207213	-0.450257	0.955	0.995	1	Gphn	ENSMUSG00000047454	12
ENSMUSG00000092060-Bend4	0.00210835	-0.50441	0.182	0.562	1	Bend4	ENSMUSG00000092060	5
ENSMUSG00000045802-Hsf3	0.00213344	0.485149	0.136	0.026	1	Hsf3	ENSMUSG00000045802	20
ENSMUSG00000028207-Asph	0.00214676	0.382924	0.409	0.167	1	Asph	ENSMUSG00000028207	4
ENSMUSG00000027551-Zfp64	0.00214828	0.84288	0.545	0.296	1	Zfp64	ENSMUSG00000027551	2
ENSMUSG00000027363-Usp8	0.00222982	-0.618251	0.273	0.636	1	Usp8	ENSMUSG00000027363	2
ENSMUSG00000060147-Serpinb6a	0.00223138	-0.799923	0.182	0.485	1	Serpinb6a	ENSMUSG00000060147	13
ENSMUSG00000001604-Tcea3	0.00227777	-0.748618	0.091	0.413	1	Tcea3	ENSMUSG00000001604	4
ENSMUSG00000009376-Met	0.00228081	-0.70524	0.136	0.464	1	Met	ENSMUSG00000009376	6
ENSMUSG00000042686-Jph1	0.00228358	-0.579681	0.5	0.761	1	Jph1	ENSMUSG00000042686	1
ENSMUSG00000097640-Gm20033	0.00230146	0.418233	0.136	0.026	1	Gm20033	ENSMUSG00000097640	5
ENSMUSG00000039018-Mtg1	0.00230973	0.310878	0.227	0.063	1	Mtg1	ENSMUSG00000039018	7
ENSMUSG00000052504-Epha3	0.00230973	0.358415	0.227	0.063	1	Epha3	ENSMUSG00000052504	16
ENSMUSG00000028098-Rnf115	0.00232679	-0.677252	0.273	0.645	1	Rnf115	ENSMUSG00000028098	3
ENSMUSG00000023186-Vwa5a	0.00232754	0.38018	0.182	0.044	1	Vwa5a	ENSMUSG00000023186	9
ENSMUSG00000029103-Lrpap1	0.00238963	-0.400106	0.091	0.45	1	Lrpap1	ENSMUSG00000029103	5
ENSMUSG00000057278-Snrpg	0.0023926	-0.688231	0.182	0.518	1	Snrpg	ENSMUSG00000057278	6
ENSMUSG00000055850-Rnf181	0.00240225	-0.617109	0.045	0.351	1	Rnf181	ENSMUSG00000055850	6
ENSMUSG00000031600-Vps37a	0.00240876	-0.573928	0.227	0.554	1	Vps37a	ENSMUSG00000031600	8
ENSMUSG00000019929-Dcn	0.00242747	-0.708743	0.136	0.49	1	Dcn	ENSMUSG00000019929	10
ENSMUSG00000022064-Pibf1	0.0024372	-0.658946	0.682	0.881	1	Pibf1	ENSMUSG00000022064	14
ENSMUSG00000032423-Syncrip	0.00246231	-0.686389	0.455	0.815	1	Syncrip	ENSMUSG00000032423	9
ENSMUSG00000046186-Cd109	0.00251275	0.381869	0.136	0.026	1	Cd109	ENSMUSG00000046186	9
ENSMUSG00000120434-ENSMUSG00000120434	0.00253595	-0.803738	0	0.305	1	ENSMUSG00000120434	ENSMUSG00000120434
ENSMUSG00000020794-Ube2g1	0.00254973	-0.525275	0.409	0.729	1	Ube2g1	ENSMUSG00000020794	11
ENSMUSG00000022010-Tsc22d1	0.00259008	-0.387461	0.636	0.914	1	Tsc22d1	ENSMUSG00000022010	14
ENSMUSG00000036902-Neto2	0.00259528	-0.634781	0.545	0.879	1	Neto2	ENSMUSG00000036902	8
ENSMUSG00000002055-Spag5	0.00259891	-0.742143	0.455	0.758	1	Spag5	ENSMUSG00000002055	11
ENSMUSG00000027309-Dnaaf9	0.00260492	-0.68653	0.364	0.781	1	Dnaaf9	ENSMUSG00000027309	2
ENSMUSG00000026615-Eprs	0.00266195	0.780453	0.773	0.753	1	Eprs	ENSMUSG00000026615	1
ENSMUSG00000097378-B230208H11Rik	0.00267583	0.204517	0.227	0.061	1	B230208H11Rik	ENSMUSG00000097378	10
ENSMUSG00000010492-Uckl1os	0.00269617	0.879914	0.455	0.24	1	Uckl1os	ENSMUSG00000010492	2
ENSMUSG00000015970-Chdh	0.00270782	0.179915	0.136	0.026	1	Chdh	ENSMUSG00000015970	14
ENSMUSG00000026790-Odf2	0.00273248	-0.720038	0.227	0.533	1	Odf2	ENSMUSG00000026790	2
ENSMUSG00000034321-Exosc1	0.00278724	-0.682015	0.273	0.567	1	Exosc1	ENSMUSG00000034321	19
ENSMUSG00000035064-Eef2k	0.00281421	-0.632014	0.227	0.565	1	Eef2k	ENSMUSG00000035064	7
ENSMUSG00000033278-Ptprm	0.00281633	0.378145	0.364	0.139	1	Ptprm	ENSMUSG00000033278	17
ENSMUSG00000037375-Hhat	0.00282391	0.466097	0.409	0.165	1	Hhat	ENSMUSG00000037375	1
ENSMUSG00000010025-Aldh3a2	0.00284349	0.765467	0.5	0.253	1	Aldh3a2	ENSMUSG00000010025	11
ENSMUSG00000086727-4931428L18Rik	0.00284359	0.585974	0.364	0.147	1	4931428L18Rik	ENSMUSG00000086727	1
ENSMUSG00000006818-Sod2	0.002873	-0.641018	0.091	0.41	1	Sod2	ENSMUSG00000006818	17
ENSMUSG00000081137-BC022960	0.00290249	0.572544	0.409	0.178	1	BC022960	ENSMUSG00000081137	20
ENSMUSG00000040865-Ino80d	0.00294309	-0.580173	0.364	0.692	1	Ino80d	ENSMUSG00000040865	1
ENSMUSG00000083783-Gm12739	0.00294501	0.215765	0.227	0.063	1	Gm12739	ENSMUSG00000083783	4
ENSMUSG00000028392-Bspry	0.00297286	0.401913	0.182	0.044	1	Bspry	ENSMUSG00000028392	4
ENSMUSG00000078566-Bnip3	0.00298646	-0.615801	0.045	0.342	1	Bnip3	ENSMUSG00000078566	7
ENSMUSG00000105297-1700052H01Rik	0.00299924	0.514366	0.136	0.028	1	1700052H01Rik	ENSMUSG00000105297	3
ENSMUSG00000033597-Caskin1	0.00308912	-0.563576	0	0.296	1	Caskin1	ENSMUSG00000033597	17
ENSMUSG00000041649-Klf8	0.00308938	-0.695704	0.5	0.766	1	Klf8	ENSMUSG00000041649	20
ENSMUSG00000032743-Katnip	0.0031011	-0.718119	0.318	0.613	1	Katnip	ENSMUSG00000032743	7
ENSMUSG00000021597-Slf1	0.00310568	-0.679874	0.273	0.596	1	Slf1	ENSMUSG00000021597	13
ENSMUSG00000017550-Atad5	0.00311694	-0.704504	0.409	0.701	1	Atad5	ENSMUSG00000017550	11
ENSMUSG00000032437-Stt3b	0.0031381	-0.611635	0.364	0.7	1	Stt3b	ENSMUSG00000032437	9
ENSMUSG00000096233-Gm13238	0.00316095	0.606005	0.409	0.187	1	Gm13238	ENSMUSG00000096233	4
ENSMUSG00000019961-Tmpo	0.00331305	-0.551648	0.318	0.626	1	Tmpo	ENSMUSG00000019961	10
ENSMUSG00000087640-Gm14798	0.00333575	-0.799504	0.227	0.508	1	Gm14798	ENSMUSG00000087640	20
ENSMUSG00000022723-Crybg3	0.00333684	-0.295999	0.455	0.85	1	Crybg3	ENSMUSG00000022723	16
ENSMUSG00000002997-Prkar2b	0.00336828	-0.518903	0.364	0.666	1	Prkar2b	ENSMUSG00000002997	12
ENSMUSG00000037138-Aff3	0.00338146	0.894687	0.727	0.576	1	Aff3	ENSMUSG00000037138	1
ENSMUSG00000059810-Rgs3	0.00338745	0.277847	0.227	0.066	1	Rgs3	ENSMUSG00000059810	4
ENSMUSG00000040896-Kcnd3	0.00342394	-0.680603	0.545	0.839	1	Kcnd3	ENSMUSG00000040896	3
ENSMUSG00000028199-Cryz	0.00346754	0.293671	0.182	0.044	1	Cryz	ENSMUSG00000028199	3
ENSMUSG00000043323-Fbrsl1	0.00348998	-0.591938	0.455	0.701	1	Fbrsl1	ENSMUSG00000043323	5
ENSMUSG00000059495-Arhgef12	0.00353329	0.615276	0.727	0.605	1	Arhgef12	ENSMUSG00000059495	9
ENSMUSG00000108452-4930413G21Rik	0.00355922	0.567935	0.182	0.047	1	4930413G21Rik	ENSMUSG00000108452	7
ENSMUSG00000028809-Srrm1	0.00359018	-0.521374	0.682	0.91	1	Srrm1	ENSMUSG00000028809	4
ENSMUSG00000042734-Ttc9	0.00360129	0.51771	0.182	0.046	1	Ttc9	ENSMUSG00000042734	12
ENSMUSG00000010936-Vac14	0.00362364	-0.638552	0.364	0.68	1	Vac14	ENSMUSG00000010936	8
ENSMUSG00000027649-Ctnnbl1	0.00373549	-0.496537	0.182	0.533	1	Ctnnbl1	ENSMUSG00000027649	2
ENSMUSG00000058056-Palld	0.00373601	0.377913	0.5	0.26	1	Palld	ENSMUSG00000058056	8
ENSMUSG00000030768-Disp1	0.00376999	-0.645584	0.273	0.58	1	Disp1	ENSMUSG00000030768	1
ENSMUSG00000020571-Pdia6	0.0037764	-0.544728	0.273	0.617	1	Pdia6	ENSMUSG00000020571	12
ENSMUSG00000112117-Rmst	0.00378831	0.333385	0.227	0.066	1	Rmst	ENSMUSG00000112117	10
ENSMUSG00000022263-Trio	0.00382043	0.616053	0.5	0.254	1	Trio	ENSMUSG00000022263	15
ENSMUSG00000048402-Gli2	0.0038339	-0.663338	0.045	0.331	1	Gli2	ENSMUSG00000048402	1
ENSMUSG00000116610-Gm49678	0.00384995	0.305315	0.136	0.028	1	Gm49678	ENSMUSG00000116610	16
ENSMUSG00000029131-Dnajb6	0.00389561	-0.657658	0.364	0.675	1	Dnajb6	ENSMUSG00000029131	5
ENSMUSG00000027706-Sec62	0.00392465	-0.54558	0.545	0.842	1	Sec62	ENSMUSG00000027706	3
ENSMUSG00000014850-Msh3	0.0039587	0.708831	0.682	0.478	1	Msh3	ENSMUSG00000014850	13
ENSMUSG00000043639-Rbm20	0.00395987	0.33659	0.227	0.067	1	Rbm20	ENSMUSG00000043639	19
ENSMUSG00000037578-Pkd2l1	0.00398707	0.591402	0.318	0.123	1	Pkd2l1	ENSMUSG00000037578	19
ENSMUSG00000057672-Pkn1	0.00400108	-0.557321	0	0.283	1	Pkn1	ENSMUSG00000057672	8
ENSMUSG00000033400-Agl	0.00407544	0.777076	0.773	0.602	1	Agl	ENSMUSG00000033400	3
ENSMUSG00000020458-Rtn4	0.00408827	-0.533751	0.682	0.916	1	Rtn4	ENSMUSG00000020458	11
ENSMUSG00000033209-Ttc28	0.00411217	0.553864	0.409	0.179	1	Ttc28	ENSMUSG00000033209	5
ENSMUSG00000020737-Jpt1	0.00415926	-0.621706	0.318	0.652	1	Jpt1	ENSMUSG00000020737	11
ENSMUSG00000018415-Gid4	0.00417162	-0.664793	0.227	0.559	1	Gid4	ENSMUSG00000018415	11
ENSMUSG00000078125-Gm10916	0.00417892	0.151174	0.136	0.028	1	Gm10916	ENSMUSG00000078125	14
ENSMUSG00000030168-Adipor2	0.00420446	-0.566871	0.409	0.734	1	Adipor2	ENSMUSG00000030168	6
ENSMUSG00000052516-Robo2	0.00423442	0.446398	0.318	0.119	1	Robo2	ENSMUSG00000052516	16
ENSMUSG00000113778-Gm40847	0.00426508	-0.598492	0	0.28	1	Gm40847	ENSMUSG00000113778	12
ENSMUSG00000053398-Phgdh	0.00427134	0.691376	0.364	0.153	1	Phgdh	ENSMUSG00000053398	3
ENSMUSG00000024727-Trpm6	0.00427749	0.243014	0.136	0.028	1	Trpm6	ENSMUSG00000024727	19
ENSMUSG00000014074-Rnf168	0.00429301	-0.60625	0.136	0.462	1	Rnf168	ENSMUSG00000014074	16
ENSMUSG00000085540-Gm16036	0.00430691	0.354492	0.273	0.092	1	Gm16036	ENSMUSG00000085540	5
ENSMUSG00000046442-Ppm1e	0.00430827	-0.737308	0.227	0.528	1	Ppm1e	ENSMUSG00000046442	11
ENSMUSG00000117072-Gm49926	0.00438914	0.749905	0.5	0.285	1	Gm49926	ENSMUSG00000117072	17
ENSMUSG00000008540-Mgst1	0.00440305	-0.556124	0	0.279	1	Mgst1	ENSMUSG00000008540	6
ENSMUSG00000024293-Esco1	0.00441726	-0.624528	0.455	0.695	1	Esco1	ENSMUSG00000024293	18
ENSMUSG00000121481-ENSMUSG00000121481	0.00443082	0.354387	0.136	0.029	1	ENSMUSG00000121481	ENSMUSG00000121481
ENSMUSG00000112323-Gm32828	0.00447687	0.743753	0.455	0.224	1	Gm32828	ENSMUSG00000112323	12
ENSMUSG00000051705-Senp8	0.00454343	0.599225	0.545	0.291	1	Senp8	ENSMUSG00000051705	9
ENSMUSG00000120008-ENSMUSG00000120008	0.00454354	0.287365	0.273	0.089	1	ENSMUSG00000120008	ENSMUSG00000120008
ENSMUSG00000105078-Vamp9	0.00455801	0.435392	0.409	0.181	1	Vamp9	ENSMUSG00000105078	5
ENSMUSG00000039756-Dnttip2	0.00458922	-0.628576	0.182	0.482	1	Dnttip2	ENSMUSG00000039756	3
ENSMUSG00000098234-Snhg6	0.00459356	1.56978	0.727	0.565	1	Snhg6	ENSMUSG00000098234	1
ENSMUSG00000042256-Ptchd4	0.00459997	0.310062	0.182	0.047	1	Ptchd4	ENSMUSG00000042256	17
ENSMUSG00000049550-Clip1	0.00463564	-0.578743	0.455	0.727	1	Clip1	ENSMUSG00000049550	5
ENSMUSG00000085754-Gm15886	0.00468816	0.385089	0.364	0.149	1	Gm15886	ENSMUSG00000085754	3
ENSMUSG00000096641-Gm904	0.00468877	0.309689	0.136	0.029	1	Gm904	ENSMUSG00000096641	13
ENSMUSG00000031754-Nudt21	0.00470007	-0.538101	0.091	0.421	1	Nudt21	ENSMUSG00000031754	8
ENSMUSG00000095041-ENSMUSG00000095041	0.00470659	-0.540957	0.727	0.908	1	ENSMUSG00000095041	ENSMUSG00000095041
ENSMUSG00000038122-Tbc1d32	0.00475842	-0.578608	0.227	0.62	1	Tbc1d32	ENSMUSG00000038122	10
ENSMUSG00000053441-Adamts19	0.00478014	-0.63564	0.5	0.755	1	Adamts19	ENSMUSG00000053441	18
ENSMUSG00000056536-Pign	0.00479674	0.611511	0.818	0.701	1	Pign	ENSMUSG00000056536	1
ENSMUSG00000021615-Xrcc4	0.00492616	-0.701973	0.364	0.68	1	Xrcc4	ENSMUSG00000021615	13
ENSMUSG00000032440-Tgfbr2	0.00496257	0.627762	0.273	0.103	1	Tgfbr2	ENSMUSG00000032440	9
ENSMUSG00000020381-Mrnip	0.00499725	-0.5423	0	0.273	1	Mrnip	ENSMUSG00000020381	11
ENSMUSG00000023912-Slc25a27	0.00500104	-0.562259	0.045	0.326	1	Slc25a27	ENSMUSG00000023912	17
ENSMUSG00000020173-Cobl	0.00501838	-0.620931	0.227	0.582	1	Cobl	ENSMUSG00000020173	11
ENSMUSG00000025762-Larp1b	0.0050373	-0.677475	0.318	0.651	1	Larp1b	ENSMUSG00000025762	3
ENSMUSG00000116696-Gm49683	0.00507103	0.684395	0.273	0.106	1	Gm49683	ENSMUSG00000116696	16
ENSMUSG00000108929-Cc2d2b	0.00507757	-0.595616	0.273	0.616	1	Cc2d2b	ENSMUSG00000108929	19
ENSMUSG00000024425-Ndfip1	0.0051269	-0.53062	0.318	0.695	1	Ndfip1	ENSMUSG00000024425	18
ENSMUSG00000090744-Gm6871	0.0051335	-0.227484	0.136	0.438	1	Gm6871	ENSMUSG00000090744	7
ENSMUSG00000031938-4931406C07Rik	0.00515697	-0.598293	0	0.271	1	4931406C07Rik	ENSMUSG00000031938	9
ENSMUSG00000085936-2610307P16Rik	0.00518033	0.860732	0.864	0.7	1	2610307P16Rik	ENSMUSG00000085936	13
ENSMUSG00000114206-Gm30551	0.00524585	0.211639	0.136	0.029	1	Gm30551	ENSMUSG00000114206	13
ENSMUSG00000025920-Stau2	0.00526053	-0.67881	0.545	0.772	1	Stau2	ENSMUSG00000025920	1
ENSMUSG00000047787-Flrt1	0.00527679	-0.647426	0.318	0.579	1	Flrt1	ENSMUSG00000047787	19
ENSMUSG00000040354-Mars1	0.00528002	0.862206	0.409	0.188	1	Mars1	ENSMUSG00000040354	10
ENSMUSG00000018776-Slc35g3	0.00530472	0.212293	0.136	0.029	1	Slc35g3	ENSMUSG00000018776	11
ENSMUSG00000049336-Tenm2	0.00530624	0.468416	0.545	0.282	1	Tenm2	ENSMUSG00000049336	11
ENSMUSG00000004798-Ulk2	0.00531679	-0.692394	0.227	0.556	1	Ulk2	ENSMUSG00000004798	11
ENSMUSG00000020680-Taf15	0.0053208	0.594652	0.864	0.839	1	Taf15	ENSMUSG00000020680	11
ENSMUSG00000110440-Gm45894	0.00532326	0.952123	0.545	0.343	1	Gm45894	ENSMUSG00000110440	8
ENSMUSG00000063972-Nr6a1	0.00535007	-0.462841	0.682	0.933	1	Nr6a1	ENSMUSG00000063972	2
ENSMUSG00000089743-Gm16226	0.00535928	0.351911	0.182	0.047	1	Gm16226	ENSMUSG00000089743	5
ENSMUSG00000052539-Magi3	0.00538604	-0.617706	0.545	0.827	1	Magi3	ENSMUSG00000052539	3
ENSMUSG00000028580-Pum1	0.00541258	-0.502671	0.5	0.824	1	Pum1	ENSMUSG00000028580	4
ENSMUSG00000046449-Nexmif	0.00544646	-0.884316	0.136	0.395	1	Nexmif	ENSMUSG00000046449	20
ENSMUSG00000034667-Xpot	0.00546618	0.705893	0.545	0.328	1	Xpot	ENSMUSG00000034667	10
ENSMUSG00000027367-Stard7	0.0054692	-0.570918	0.182	0.487	1	Stard7	ENSMUSG00000027367	2
ENSMUSG00000038014-Fam120a	0.00547759	-0.504473	0.182	0.513	1	Fam120a	ENSMUSG00000038014	13
ENSMUSG00000028893-Sesn2	0.00548149	0.566004	0.273	0.096	1	Sesn2	ENSMUSG00000028893	4
ENSMUSG00000018593-Sparc	0.00548272	-0.619823	0.273	0.62	1	Sparc	ENSMUSG00000018593	11
ENSMUSG00000026114-Cnga3	0.00548494	0.165954	0.136	0.029	1	Cnga3	ENSMUSG00000026114	1
ENSMUSG00000094500-Smim18	0.00549068	-0.537947	0	0.268	1	Smim18	ENSMUSG00000094500	8
ENSMUSG00000036257-Pnpla8	0.00551938	-0.493068	0.227	0.559	1	Pnpla8	ENSMUSG00000036257	12
ENSMUSG00000026249-Serpine2	0.00557075	-0.499771	0.136	0.453	1	Serpine2	ENSMUSG00000026249	1
ENSMUSG00000032228-Tcf12	0.00560331	-0.506167	0.864	0.979	1	Tcf12	ENSMUSG00000032228	9
ENSMUSG00000028452-Vcp	0.00561134	-0.574462	0.227	0.556	1	Vcp	ENSMUSG00000028452	4
ENSMUSG00000006307-Kmt2b	0.00562343	-0.603592	0.364	0.672	1	Kmt2b	ENSMUSG00000006307	7
ENSMUSG00000021209-Ppp4r4	0.00566493	-0.538101	0	0.266	1	Ppp4r4	ENSMUSG00000021209	12
ENSMUSG00000057388-Mrpl18	0.00566493	-0.558501	0	0.266	1	Mrpl18	ENSMUSG00000057388	17
ENSMUSG00000040435-Ppp1r15a	0.00573182	0.228832	0.227	0.069	1	Ppp1r15a	ENSMUSG00000040435	7
ENSMUSG00000031934-Panx1	0.0057342	-0.546712	0.045	0.317	1	Panx1	ENSMUSG00000031934	9
ENSMUSG00000030649-Anapc15	0.00575087	-0.539474	0.136	0.444	1	Anapc15	ENSMUSG00000030649	7
ENSMUSG00000024527-Afg3l2	0.00577077	-0.600756	0.182	0.482	1	Afg3l2	ENSMUSG00000024527	18
ENSMUSG00000075324-Fign	0.00577493	0.374067	0.182	0.051	1	Fign	ENSMUSG00000075324	2
ENSMUSG00000005981-Trap1	0.00584461	-0.521738	0.091	0.404	1	Trap1	ENSMUSG00000005981	16
ENSMUSG00000026131-Dst	0.00590316	0.759774	0.864	0.799	1	Dst	ENSMUSG00000026131	1
ENSMUSG00000043592-Unc5cl	0.00590912	0.249603	0.182	0.047	1	Unc5cl	ENSMUSG00000043592	17
ENSMUSG00000078722-Gm12394	0.00592691	-0.755804	0.182	0.461	1	Gm12394	ENSMUSG00000078722	4
ENSMUSG00000034936-Arl4d	0.00592914	0.289857	0.136	0.031	1	Arl4d	ENSMUSG00000034936	11
ENSMUSG00000037432-Fer1l5	0.00593071	0.432968	0.364	0.15	1	Fer1l5	ENSMUSG00000037432	1
ENSMUSG00000049680-Urgcp	0.0059451	-0.708187	0.182	0.499	1	Urgcp	ENSMUSG00000049680	11
ENSMUSG00000034324-Tmem132c	0.00599392	0.896305	0.5	0.289	1	Tmem132c	ENSMUSG00000034324	5
ENSMUSG00000030556-Lrrc28	0.00601717	0.509475	0.727	0.544	1	Lrrc28	ENSMUSG00000030556	7
ENSMUSG00000025324-Atp10a	0.00610179	-0.651078	0.091	0.381	1	Atp10a	ENSMUSG00000025324	7
ENSMUSG00000021706-Zfyve16	0.00613604	-0.606983	0.182	0.466	1	Zfyve16	ENSMUSG00000021706	13
ENSMUSG00000087475-4933406I18Rik	0.00616862	-0.760843	0.273	0.559	1	4933406I18Rik	ENSMUSG00000087475	7
ENSMUSG00000059439-Bcas3	0.00620433	-0.49719	0.955	0.977	1	Bcas3	ENSMUSG00000059439	11
ENSMUSG00000030869-Ndufab1	0.00621177	-0.566622	0.045	0.315	1	Ndufab1	ENSMUSG00000030869	7
ENSMUSG00000085376-Gm14508	0.00621325	0.248872	0.182	0.049	1	Gm14508	ENSMUSG00000085376	5
ENSMUSG00000027454-Gins1	0.00621884	-0.517572	0	0.262	1	Gins1	ENSMUSG00000027454	2
ENSMUSG00000028573-Fggy	0.0062576	0.621547	0.545	0.315	1	Fggy	ENSMUSG00000028573	4
ENSMUSG00000104960-Snhg8	0.0062941	0.943551	0.5	0.292	1	Snhg8	ENSMUSG00000104960	3
ENSMUSG00000041846-Ppp4r3a	0.00633798	-0.497284	0.455	0.799	1	Ppp4r3a	ENSMUSG00000041846	12
ENSMUSG00000084967-Gm12296	0.00635058	0.286766	0.227	0.07	1	Gm12296	ENSMUSG00000084967	11
ENSMUSG00000085672-Gm16193	0.00639292	0.340986	0.136	0.031	1	Gm16193	ENSMUSG00000085672	8
ENSMUSG00000085568-Gm14858	0.0064048	-0.631868	0.227	0.53	1	Gm14858	ENSMUSG00000085568	20
ENSMUSG00000062519-Zfp398	0.00646128	-0.596076	0.091	0.369	1	Zfp398	ENSMUSG00000062519	6
ENSMUSG00000034610-Tut4	0.00657626	-0.475025	0.864	0.945	1	Tut4	ENSMUSG00000034610	4
ENSMUSG00000002846-Timmdc1	0.0066054	-0.566087	0.318	0.637	1	Timmdc1	ENSMUSG00000002846	16
ENSMUSG00000008429-Herpud2	0.00661552	-0.51209	0	0.259	1	Herpud2	ENSMUSG00000008429	9
ENSMUSG00000021699-Pde4d	0.00664455	0.982449	0.545	0.308	1	Pde4d	ENSMUSG00000021699	13
ENSMUSG00000055110-A630012P03Rik	0.0066452	0.638295	0.318	0.127	1	A630012P03Rik	ENSMUSG00000055110	20
ENSMUSG00000020914-Top2a	0.00667683	-0.630618	0.591	0.827	1	Top2a	ENSMUSG00000020914	11
ENSMUSG00000041670-Rims1	0.00669225	-0.59454	0.727	0.931	1	Rims1	ENSMUSG00000041670	1
ENSMUSG00000051344-Plekhm3	0.00670191	0.462073	0.773	0.518	1	Plekhm3	ENSMUSG00000051344	1
ENSMUSG00000030232-Aebp2	0.00670727	-0.579825	0.182	0.484	1	Aebp2	ENSMUSG00000030232	6
ENSMUSG00000057181-5730455P16Rik	0.00674699	0.456077	0.364	0.162	1	5730455P16Rik	ENSMUSG00000057181	11
ENSMUSG00000111204-Gm47320	0.00680169	-0.638878	0.273	0.556	1	Gm47320	ENSMUSG00000111204	9
ENSMUSG00000022707-Gbe1	0.00682858	-0.6188	0.091	0.381	1	Gbe1	ENSMUSG00000022707	16
ENSMUSG00000016200-Syt14	0.00689357	-0.529967	0.455	0.769	1	Syt14	ENSMUSG00000016200	1
ENSMUSG00000042055-Wdr11	0.00696062	-0.512541	0.045	0.317	1	Wdr11	ENSMUSG00000042055	7
ENSMUSG00000020427-Igfbp3	0.0069727	0.575152	0.182	0.054	1	Igfbp3	ENSMUSG00000020427	11
ENSMUSG00000022636-Alcam	0.00700105	-0.703907	0.091	0.371	1	Alcam	ENSMUSG00000022636	16
ENSMUSG00000052407-Ccdc171	0.00701888	-0.578352	0.591	0.877	1	Ccdc171	ENSMUSG00000052407	4
ENSMUSG00000054885-4930578G10Rik	0.00704154	-0.745466	0.273	0.547	1	4930578G10Rik	ENSMUSG00000054885	4
ENSMUSG00000001300-Efnb2	0.00705949	0.509637	0.136	0.032	1	Efnb2	ENSMUSG00000001300	8
ENSMUSG00000029238-Clock	0.00706598	-0.513525	0.455	0.715	1	Clock	ENSMUSG00000029238	5
ENSMUSG00000021938-Pspc1	0.00707153	-0.547199	0.545	0.844	1	Pspc1	ENSMUSG00000021938	14
ENSMUSG00000035666-Gtf3c4	0.00707617	0.579202	0.409	0.199	1	Gtf3c4	ENSMUSG00000035666	2
ENSMUSG00000029217-Tec	0.00723731	0.378151	0.273	0.1	1	Tec	ENSMUSG00000029217	5
ENSMUSG00000027613-Eif6	0.00725462	-0.466885	0	0.254	1	Eif6	ENSMUSG00000027613	2
ENSMUSG00000001985-Grik3	0.0072819	-0.569258	0.455	0.718	1	Grik3	ENSMUSG00000001985	4
ENSMUSG00000024268-Celf4	0.00729082	-0.612309	0.091	0.361	1	Celf4	ENSMUSG00000024268	18
ENSMUSG00000062373-Tmem65	0.00729406	-0.564604	0.136	0.43	1	Tmem65	ENSMUSG00000062373	15
ENSMUSG00000059323-Tonsl	0.00738679	-0.534656	0.045	0.309	1	Tonsl	ENSMUSG00000059323	15
ENSMUSG00000047441-Antxrl	0.00739571	0.576004	0.182	0.052	1	Antxrl	ENSMUSG00000047441	14
ENSMUSG00000028223-Decr1	0.00740249	0.623987	0.227	0.077	1	Decr1	ENSMUSG00000028223	4
ENSMUSG00000032113-Chek1	0.00743393	0.556822	0.5	0.253	1	Chek1	ENSMUSG00000032113	9
ENSMUSG00000038418-Egr1	0.00743512	0.55618	0.136	0.032	1	Egr1	ENSMUSG00000038418	18
ENSMUSG00000032633-Flcn	0.00745085	0.576316	0.227	0.075	1	Flcn	ENSMUSG00000032633	11
ENSMUSG00000026220-Slc16a14	0.00745963	1.25771	0.318	0.147	1	Slc16a14	ENSMUSG00000026220	1
ENSMUSG00000033809-Alg3	0.00746347	0.417882	0.273	0.103	1	Alg3	ENSMUSG00000033809	16
ENSMUSG00000032344-Cgas	0.0075244	0.510243	0.273	0.107	1	Cgas	ENSMUSG00000032344	9
ENSMUSG00000075020-Mir670hg	0.00756914	0.480875	0.409	0.185	1	Mir670hg	ENSMUSG00000075020	2
ENSMUSG00000037315-Jade3	0.00767568	-0.353826	0.409	0.75	1	Jade3	ENSMUSG00000037315	20
ENSMUSG00000040675-Mthfd1l	0.00776828	0.464189	0.364	0.159	1	Mthfd1l	ENSMUSG00000040675	10
ENSMUSG00000031311-Nono	0.0077947	0.514534	0.727	0.504	1	Nono	ENSMUSG00000031311	20
ENSMUSG00000053094-Tmem248	0.00786569	-0.546169	0.091	0.389	1	Tmem248	ENSMUSG00000053094	5
ENSMUSG00000020018-Snrpf	0.0078815	-0.520211	0.136	0.43	1	Snrpf	ENSMUSG00000020018	10
ENSMUSG00000047248-C2cd3	0.00788232	-0.523931	0.227	0.524	1	C2cd3	ENSMUSG00000047248	7
ENSMUSG00000037447-Arid5a	0.00789958	0.510431	0.409	0.196	1	Arid5a	ENSMUSG00000037447	1
ENSMUSG00000015709-Arnt2	0.00789991	0.498745	0.318	0.126	1	Arnt2	ENSMUSG00000015709	7
ENSMUSG00000033526-Ppip5k1	0.00790239	-0.608522	0.091	0.354	1	Ppip5k1	ENSMUSG00000033526	2
ENSMUSG00000055296-Tmem245	0.00793024	-0.530619	0.318	0.724	1	Tmem245	ENSMUSG00000055296	4
ENSMUSG00000035021-Baz1a	0.00796618	-0.58332	0.273	0.588	1	Baz1a	ENSMUSG00000035021	12
ENSMUSG00000020368-Canx	0.00798391	-0.640211	0.5	0.729	1	Canx	ENSMUSG00000020368	11
ENSMUSG00000045316-Fahd1	0.00799111	0.306538	0.136	0.032	1	Fahd1	ENSMUSG00000045316	17
ENSMUSG00000021646-Mccc2	0.00803366	0.240372	0.182	0.052	1	Mccc2	ENSMUSG00000021646	13
ENSMUSG00000003279-Dlgap1	0.00805497	0.527396	0.818	0.76	1	Dlgap1	ENSMUSG00000003279	17
ENSMUSG00000037386-Rims2	0.0080656	-0.673652	0.364	0.662	1	Rims2	ENSMUSG00000037386	15
ENSMUSG00000001700-Gramd3	0.00809351	0.310686	0.273	0.098	1	Gramd3	ENSMUSG00000001700	18
ENSMUSG00000027520-Zdbf2	0.00811784	-0.631354	0.364	0.629	1	Zdbf2	ENSMUSG00000027520	1
ENSMUSG00000034525-Ice1	0.00814294	0.436069	0.5	0.259	1	Ice1	ENSMUSG00000034525	13
ENSMUSG00000063358-Mapk1	0.00814816	-0.596444	0.409	0.717	1	Mapk1	ENSMUSG00000063358	16
ENSMUSG00000087361-0610043K17Rik	0.00815666	0.255522	0.136	0.032	1	0610043K17Rik	ENSMUSG00000087361	4
ENSMUSG00000045967-Gpr158	0.00816701	0.274542	0.182	0.052	1	Gpr158	ENSMUSG00000045967	2
ENSMUSG00000032249-Anp32a	0.00817459	-0.539766	0.045	0.297	1	Anp32a	ENSMUSG00000032249	9
ENSMUSG00000010592-Dazl	0.00818446	-0.504957	0.773	0.937	1	Dazl	ENSMUSG00000010592	17
ENSMUSG00000093650-Gm20631	0.00819398	0.619011	0.273	0.1	1	Gm20631	ENSMUSG00000093650	1
ENSMUSG00000020728-Cep112	0.0082309	-0.622025	0.409	0.715	1	Cep112	ENSMUSG00000020728	11
ENSMUSG00000016763-Scube1	0.00829397	-0.584139	0.136	0.433	1	Scube1	ENSMUSG00000016763	15
ENSMUSG00000022106-Rcbtb2	0.0083598	0.585347	0.591	0.371	1	Rcbtb2	ENSMUSG00000022106	14
ENSMUSG00000020783-Ncbp3	0.00839474	-0.596343	0.136	0.409	1	Ncbp3	ENSMUSG00000020783	11
ENSMUSG00000106001-Gm42826	0.0084051	-0.194394	0.318	0.666	1	Gm42826	ENSMUSG00000106001	3
ENSMUSG00000022770-Dlg1	0.00841076	-0.483485	0.818	0.968	1	Dlg1	ENSMUSG00000022770	16
ENSMUSG00000030613-Ccdc90b	0.00841652	-0.617496	0.136	0.395	1	Ccdc90b	ENSMUSG00000030613	7
ENSMUSG00000031930-Wwp2	0.00844327	-0.477387	0.273	0.585	1	Wwp2	ENSMUSG00000031930	8
ENSMUSG00000038692-Hoxb4	0.00849701	0.281779	0.136	0.032	1	Hoxb4	ENSMUSG00000038692	11
ENSMUSG00000026645-Olah	0.00851099	0.344453	0.227	0.075	1	Olah	ENSMUSG00000026645	2
ENSMUSG00000021276-Cinp	0.00857435	-0.447882	0.091	0.4	1	Cinp	ENSMUSG00000021276	12
ENSMUSG00000001576-Ergic1	0.00863906	-0.58098	0.273	0.554	1	Ergic1	ENSMUSG00000001576	17
ENSMUSG00000026509-Capn2	0.00868151	0.118909	0.136	0.031	1	Capn2	ENSMUSG00000026509	1
ENSMUSG00000069769-Msi2	0.00868208	0.619578	0.955	0.933	1	Msi2	ENSMUSG00000069769	11
ENSMUSG00000020092-Pald1	0.008711	0.371276	0.273	0.106	1	Pald1	ENSMUSG00000020092	10
ENSMUSG00000032449-Slc25a36	0.00872525	0.435257	0.864	0.695	1	Slc25a36	ENSMUSG00000032449	9
ENSMUSG00000033885-Pxk	0.00874884	0.374056	0.591	0.328	1	Pxk	ENSMUSG00000033885	14
ENSMUSG00000022610-Mapk12	0.00876054	0.281535	0.136	0.032	1	Mapk12	ENSMUSG00000022610	15
ENSMUSG00000117351-Gm31615	0.00876054	0.423515	0.136	0.032	1	Gm31615	ENSMUSG00000117351	17
ENSMUSG00000037306-Man1c1	0.00879812	-0.429507	0.136	0.456	1	Man1c1	ENSMUSG00000037306	4
ENSMUSG00000054321-Taf4b	0.0088461	-0.576446	0.5	0.749	1	Taf4b	ENSMUSG00000054321	18
ENSMUSG00000031075-Ano1	0.0088668	-0.343813	0.091	0.38	1	Ano1	ENSMUSG00000031075	7
ENSMUSG00000063535-Zfp773	0.00893308	0.893543	0.182	0.055	1	Zfp773	ENSMUSG00000063535	7
ENSMUSG00000020232-Hmg20b	0.00896731	-0.554588	0.045	0.314	1	Hmg20b	ENSMUSG00000020232	10
ENSMUSG00000035642-Aamdc	0.00903087	-0.593263	0.136	0.38	1	Aamdc	ENSMUSG00000035642	7
ENSMUSG00000026078-Pdcl3	0.00912383	0.411946	0.273	0.103	1	Pdcl3	ENSMUSG00000026078	1
ENSMUSG00000085245-Gm11713	0.00925461	0.506606	0.136	0.034	1	Gm11713	ENSMUSG00000085245	11
ENSMUSG00000037486-Asxl2	0.00928552	-0.498747	0.5	0.801	1	Asxl2	ENSMUSG00000037486	12
ENSMUSG00000053153-Spag16	0.00928682	0.551338	0.455	0.213	1	Spag16	ENSMUSG00000053153	1
ENSMUSG00000074182-Znhit6	0.00930335	-0.513014	0.318	0.603	1	Znhit6	ENSMUSG00000074182	3
ENSMUSG00000060733-Ipmk	0.00933358	0.68633	0.5	0.285	1	Ipmk	ENSMUSG00000060733	10
ENSMUSG00000080797-Gm15760	0.00934671	0.298956	0.136	0.034	1	Gm15760	ENSMUSG00000080797	16
ENSMUSG00000026058-Khdrbs2	0.00939405	-0.639142	0.409	0.689	1	Khdrbs2	ENSMUSG00000026058	1
ENSMUSG00000114534-Gm32004	0.00943964	0.962077	0.136	0.034	1	Gm32004	ENSMUSG00000114534	13
ENSMUSG00000022401-Xpnpep3	0.00944547	-0.566851	0.136	0.45	1	Xpnpep3	ENSMUSG00000022401	15
ENSMUSG00000112410-B230217J21Rik	0.00949934	0.202203	0.136	0.032	1	B230217J21Rik	ENSMUSG00000112410	12
ENSMUSG00000039307-Hexdc	0.00953115	-0.457863	0	0.24	1	Hexdc	ENSMUSG00000039307	11
ENSMUSG00000022551-Cyc1	0.00953288	-0.549704	0.136	0.41	1	Cyc1	ENSMUSG00000022551	15
ENSMUSG00000023886-Smoc2	0.00955171	0.98363	0.364	0.178	1	Smoc2	ENSMUSG00000023886	17
ENSMUSG00000060802-B2m	0.00955224	0.609394	0.409	0.216	1	B2m	ENSMUSG00000060802	2
ENSMUSG00000022817-Itgb5	0.0096275	0.545958	0.318	0.136	1	Itgb5	ENSMUSG00000022817	16
ENSMUSG00000035227-Spcs2	0.00963142	-0.574249	0.227	0.525	1	Spcs2	ENSMUSG00000035227	7
ENSMUSG00000025487-Psmd13	0.00964356	-0.539492	0.182	0.464	1	Psmd13	ENSMUSG00000025487	7
ENSMUSG00000039648-Kyat1	0.00966555	0.480308	0.318	0.138	1	Kyat1	ENSMUSG00000039648	2
ENSMUSG00000078676-Casc3	0.00967137	-0.438695	0.364	0.675	1	Casc3	ENSMUSG00000078676	11
ENSMUSG00000066900-Suds3	0.0097596	-0.502719	0.045	0.305	1	Suds3	ENSMUSG00000066900	5
ENSMUSG00000032409-Atr	0.00976683	-0.454367	0.5	0.734	1	Atr	ENSMUSG00000032409	9
ENSMUSG00000047777-Phf13	0.00982446	-0.494207	0.045	0.296	1	Phf13	ENSMUSG00000047777	4
ENSMUSG00000052406-Rexo4	0.00984489	-0.415498	0.182	0.473	1	Rexo4	ENSMUSG00000052406	2
ENSMUSG00000025159-Mms19	0.00985523	-0.476175	0.273	0.565	1	Mms19	ENSMUSG00000025159	19
ENSMUSG00000030357-Fkbp4	0.00997146	-0.32601	0.227	0.516	1	Fkbp4	ENSMUSG00000030357	6
ENSMUSG00000038070-Cntln	0.0099938	-0.595282	0.5	0.755	1	Cntln	ENSMUSG00000038070	4
ENSMUSG00000020390-Ube2b	0.00999561	-0.506561	0.318	0.658	1	Ube2b	ENSMUSG00000020390	11
ENSMUSG00000097735-D930032P07Rik	0.0100147	0.608021	0.136	0.034	1	D930032P07Rik	ENSMUSG00000097735	19
ENSMUSG00000052133-Sema5b	0.0100685	-0.631498	0.091	0.349	1	Sema5b	ENSMUSG00000052133	16
ENSMUSG00000057614-Gnai1	0.0101143	-0.537486	0.227	0.53	1	Gnai1	ENSMUSG00000057614	5
ENSMUSG00000024985-Tcf7l2	0.0101196	-0.730378	0	0.237	1	Tcf7l2	ENSMUSG00000024985	19
ENSMUSG00000057101-Zfp180	0.0101196	-0.472448	0	0.237	1	Zfp180	ENSMUSG00000057101	7
ENSMUSG00000021047-Nova1	0.0101361	-0.544829	0.045	0.297	1	Nova1	ENSMUSG00000021047	12
ENSMUSG00000061186-Sfmbt2	0.0101773	-0.577746	0.455	0.798	1	Sfmbt2	ENSMUSG00000061186	2
ENSMUSG00000040043-Rbms2	0.0102447	0.554331	0.5	0.263	1	Rbms2	ENSMUSG00000040043	10
ENSMUSG00000040928-S100pbp	0.0102485	-0.426886	0.409	0.706	1	S100pbp	ENSMUSG00000040928	4
ENSMUSG00000040446-Rprd1a	0.0102963	0.46137	0.727	0.511	1	Rprd1a	ENSMUSG00000040446	18
ENSMUSG00000048490-Nrip1	0.0103139	-0.56153	0.045	0.286	1	Nrip1	ENSMUSG00000048490	16
ENSMUSG00000022892-App	0.0104139	-0.556186	0.364	0.677	1	App	ENSMUSG00000022892	16
ENSMUSG00000074452-Pate2	0.0104263	-0.50938	0	0.236	1	Pate2	ENSMUSG00000074452	9
ENSMUSG00000035455-Fignl1	0.0104263	-0.4475	0	0.236	1	Fignl1	ENSMUSG00000035455	11
ENSMUSG00000053559-Smagp	0.0104438	-0.452887	0.045	0.319	1	Smagp	ENSMUSG00000053559	15
ENSMUSG00000060149-BC002059	0.0104548	0.656785	0.409	0.213	1	BC002059	ENSMUSG00000060149	17
ENSMUSG00000005506-Celf1	0.0105128	-0.459111	0.818	0.957	1	Celf1	ENSMUSG00000005506	2
ENSMUSG00000040037-Negr1	0.0105516	-0.657791	0.591	0.825	1	Negr1	ENSMUSG00000040037	3
ENSMUSG00000089809-Rasgef1b	0.0105799	0.977612	0.409	0.228	1	Rasgef1b	ENSMUSG00000089809	5
ENSMUSG00000086046-1700095A21Rik	0.0105932	0.670166	0.818	0.657	1	1700095A21Rik	ENSMUSG00000086046	4
ENSMUSG00000022325-Pop1	0.0107259	-0.50492	0.091	0.372	1	Pop1	ENSMUSG00000022325	15
ENSMUSG00000002617-Zfp40	0.0107415	-0.446558	0	0.234	1	Zfp40	ENSMUSG00000002617	17
ENSMUSG00000032673-Prorsd1	0.0107415	-0.452563	0	0.234	1	Prorsd1	ENSMUSG00000032673	11
ENSMUSG00000028312-Smc2	0.010802	-0.216468	0.409	0.747	1	Smc2	ENSMUSG00000028312	4
ENSMUSG00000022391-Rangap1	0.0108237	-0.627064	0.227	0.55	1	Rangap1	ENSMUSG00000022391	15
ENSMUSG00000032735-Ablim3	0.0109061	0.576805	0.273	0.115	1	Ablim3	ENSMUSG00000032735	18
ENSMUSG00000052738-Suclg1	0.0109227	-0.504446	0.045	0.303	1	Suclg1	ENSMUSG00000052738	6
ENSMUSG00000030536-Iqgap1	0.0109473	0.704477	0.5	0.28	1	Iqgap1	ENSMUSG00000030536	7
ENSMUSG00000040618-Pck2	0.0109545	0.670045	0.273	0.11	1	Pck2	ENSMUSG00000040618	14
ENSMUSG00000121513-PTPRG	0.0110246	0.512768	0.773	0.691	1	PTPRG	ENSMUSG00000121513
ENSMUSG00000024764-Naa40	0.011061	-0.549905	0.318	0.596	1	Naa40	ENSMUSG00000024764	19
ENSMUSG00000021192-Golga5	0.0110627	-0.577895	0.227	0.499	1	Golga5	ENSMUSG00000021192	12
ENSMUSG00000030007-Cct7	0.0110959	-0.442325	0.182	0.489	1	Cct7	ENSMUSG00000030007	6
ENSMUSG00000037235-Mxd4	0.0111013	-0.511237	0.136	0.449	1	Mxd4	ENSMUSG00000037235	5
ENSMUSG00000021090-Lrrc9	0.0111149	-0.441779	0.045	0.319	1	Lrrc9	ENSMUSG00000021090	12
ENSMUSG00000033882-Rbm46	0.0111548	-0.421266	0.727	0.93	1	Rbm46	ENSMUSG00000033882	3
ENSMUSG00000061286-Exosc5	0.0111604	-0.457363	0.045	0.312	1	Exosc5	ENSMUSG00000061286	7
ENSMUSG00000044949-Ubtd2	0.0111745	-0.590361	0.409	0.68	1	Ubtd2	ENSMUSG00000044949	11
ENSMUSG00000043923-Ccdc84	0.0113987	-0.462627	0	0.231	1	Ccdc84	ENSMUSG00000043923	9
ENSMUSG00000034813-Grip1	0.0114526	0.852982	0.591	0.41	1	Grip1	ENSMUSG00000034813	10
ENSMUSG00000116183-Gm49480	0.0114794	0.221035	0.136	0.034	1	Gm49480	ENSMUSG00000116183	15
ENSMUSG00000038611-Phrf1	0.011481	-0.281913	0.318	0.625	1	Phrf1	ENSMUSG00000038611	7
ENSMUSG00000030880-Polr3e	0.0115044	-0.516448	0.227	0.553	1	Polr3e	ENSMUSG00000030880	7
ENSMUSG00000052298-Cdc42se2	0.0115124	-0.364677	0.409	0.721	1	Cdc42se2	ENSMUSG00000052298	11
ENSMUSG00000023755-Rhebl1	0.0115944	-0.850645	0.091	0.348	1	Rhebl1	ENSMUSG00000023755	15
ENSMUSG00000053641-Dennd4a	0.0116458	-0.60857	0.455	0.695	1	Dennd4a	ENSMUSG00000053641	9
ENSMUSG00000032352-Lrrc1	0.0116738	0.634127	0.591	0.412	1	Lrrc1	ENSMUSG00000032352	9
ENSMUSG00000026385-Dbi	0.0116802	-0.518737	0.182	0.482	1	Dbi	ENSMUSG00000026385	1
ENSMUSG00000020070-Rufy2	0.011685	0.845147	0.455	0.273	1	Rufy2	ENSMUSG00000020070	10
ENSMUSG00000016427-Ndufa1	0.0117411	-0.526217	0	0.23	1	Ndufa1	ENSMUSG00000016427	20
ENSMUSG00000078427-Sarnp	0.0117773	-0.430593	0.409	0.747	1	Sarnp	ENSMUSG00000078427	10
ENSMUSG00000035877-Zhx3	0.0117838	-0.486341	0.318	0.665	1	Zhx3	ENSMUSG00000035877	2
ENSMUSG00000080831-Gm12529	0.0118169	0.194487	0.136	0.034	1	Gm12529	ENSMUSG00000080831	4
ENSMUSG00000033740-St18	0.0118645	0.964339	0.273	0.115	1	St18	ENSMUSG00000033740	1
ENSMUSG00000013662-Atad1	0.0118834	-0.465775	0.364	0.64	1	Atad1	ENSMUSG00000013662	19
ENSMUSG00000056310-Tyw1	0.0118913	-0.557089	0.227	0.508	1	Tyw1	ENSMUSG00000056310	5
ENSMUSG00000044145-1810024B03Rik	0.011935	-0.643151	0.091	0.352	1	1810024B03Rik	ENSMUSG00000044145	2
ENSMUSG00000005893-Nr2c2	0.0119546	-0.591204	0.227	0.542	1	Nr2c2	ENSMUSG00000005893	6
ENSMUSG00000067786-Nnat	0.0119709	0.4229	0.364	0.17	1	Nnat	ENSMUSG00000067786	2
ENSMUSG00000025289-Prdx4	0.0119759	-0.592034	0.318	0.593	1	Prdx4	ENSMUSG00000025289	20
ENSMUSG00000034269-Setd5	0.011991	-0.507	0.636	0.841	1	Setd5	ENSMUSG00000034269	6
ENSMUSG00000020770-Unk	0.0120001	-0.386287	0.273	0.579	1	Unk	ENSMUSG00000020770	11
ENSMUSG00000045624-Esf1	0.0120152	-0.501041	0.545	0.845	1	Esf1	ENSMUSG00000045624	2
ENSMUSG00000024810-Il33	0.0120629	0.665708	0.227	0.08	1	Il33	ENSMUSG00000024810	19
ENSMUSG00000027959-Sass6	0.012112	-0.457331	0.091	0.377	1	Sass6	ENSMUSG00000027959	3
ENSMUSG00000046844-Vat1l	0.0121314	0.41641	0.273	0.109	1	Vat1l	ENSMUSG00000046844	8
ENSMUSG00000062995-Ica1	0.0122523	0.474505	0.682	0.482	1	Ica1	ENSMUSG00000062995	6
ENSMUSG00000021846-Peli2	0.0123728	0.719293	0.545	0.352	1	Peli2	ENSMUSG00000021846	14
ENSMUSG00000101640-Gm28376	0.012374	-0.636605	0.682	0.956	1	Gm28376	ENSMUSG00000101640	1
ENSMUSG00000025544-Tm9sf2	0.0123782	-0.538436	0.227	0.53	1	Tm9sf2	ENSMUSG00000025544	14
ENSMUSG00000024535-Snx24	0.0124541	-0.537556	0.591	0.81	1	Snx24	ENSMUSG00000024535	18
ENSMUSG00000078838-Gm17382	0.0124547	-0.500192	0	0.227	1	Gm17382	ENSMUSG00000078838	17
ENSMUSG00000042508-Dmtf1	0.0124885	-0.496815	0.364	0.652	1	Dmtf1	ENSMUSG00000042508	5
ENSMUSG00000074570-Cass4	0.0125084	0.170022	0.182	0.054	1	Cass4	ENSMUSG00000074570	2
ENSMUSG00000042063-Zfp386	0.0125344	-0.533902	0.091	0.329	1	Zfp386	ENSMUSG00000042063	12
ENSMUSG00000035834-Polr3g	0.0126181	-0.53945	0.182	0.47	1	Polr3g	ENSMUSG00000035834	13
ENSMUSG00000010362-Rdm1	0.012649	1.06771	0.409	0.219	1	Rdm1	ENSMUSG00000010362	11
ENSMUSG00000030213-Atf7ip	0.0126826	0.628537	0.727	0.545	1	Atf7ip	ENSMUSG00000030213	6
ENSMUSG00000035158-Mitf	0.0127284	-0.581246	0.227	0.547	1	Mitf	ENSMUSG00000035158	6
ENSMUSG00000113295-Gm49357	0.0127367	0.534624	0.545	0.328	1	Gm49357	ENSMUSG00000113295	13
ENSMUSG00000027010-Slc25a12	0.0128998	0.592151	0.318	0.139	1	Slc25a12	ENSMUSG00000027010	2
ENSMUSG00000037098-Rab11fip3	0.0129363	-0.231006	0.409	0.703	1	Rab11fip3	ENSMUSG00000037098	17
ENSMUSG00000040640-Erc2	0.013095	-0.672616	0.273	0.513	1	Erc2	ENSMUSG00000040640	14
ENSMUSG00000052613-Pcdh15	0.0130952	0.754185	0.773	0.697	1	Pcdh15	ENSMUSG00000052613	10
ENSMUSG00000027006-Dnajc10	0.0132519	0.614266	0.455	0.277	1	Dnajc10	ENSMUSG00000027006	2
ENSMUSG00000055137-Sugct	0.0132721	0.497552	0.636	0.398	1	Sugct	ENSMUSG00000055137	13
ENSMUSG00000015217-Hmgb3	0.0132978	-0.451813	0.136	0.41	1	Hmgb3	ENSMUSG00000015217	20
ENSMUSG00000086410-Gm16158	0.0133039	0.43175	0.136	0.035	1	Gm16158	ENSMUSG00000086410	7
ENSMUSG00000041355-Ssr2	0.0133343	-0.422977	0.045	0.306	1	Ssr2	ENSMUSG00000041355	3
ENSMUSG00000024238-Zeb1	0.0133472	-0.574987	0.682	0.913	1	Zeb1	ENSMUSG00000024238	18
ENSMUSG00000097589-Dleu2	0.0134034	-0.451092	0.864	0.959	1	Dleu2	ENSMUSG00000097589	14
ENSMUSG00000027194-Ttc17	0.0134098	-0.364741	0.273	0.562	1	Ttc17	ENSMUSG00000027194	2
ENSMUSG00000034653-Ythdc2	0.0134112	-0.50283	0.318	0.562	1	Ythdc2	ENSMUSG00000034653	18
ENSMUSG00000022724-Riox2	0.0135033	0.428724	0.636	0.476	1	Riox2	ENSMUSG00000022724	16
ENSMUSG00000005370-Msh6	0.0135561	-0.465082	0.045	0.289	1	Msh6	ENSMUSG00000005370	17
ENSMUSG00000028719-Cmpk1	0.013597	-0.474417	0.182	0.47	1	Cmpk1	ENSMUSG00000028719	4
ENSMUSG00000085284-Gm16189	0.013658	0.656287	0.364	0.173	1	Gm16189	ENSMUSG00000085284	20
ENSMUSG00000063142-Kcnma1	0.0136661	-0.657671	0.227	0.469	1	Kcnma1	ENSMUSG00000063142	14
ENSMUSG00000024812-Tjp2	0.0137483	0.560266	0.409	0.208	1	Tjp2	ENSMUSG00000024812	19
ENSMUSG00000024260-Sap130	0.0138478	-0.55525	0.364	0.7	1	Sap130	ENSMUSG00000024260	18
ENSMUSG00000039478-Micu3	0.0138762	-0.558514	0.318	0.626	1	Micu3	ENSMUSG00000039478	8
ENSMUSG00000024095-Hnrnpll	0.0138827	-0.553854	0.091	0.355	1	Hnrnpll	ENSMUSG00000024095	17
ENSMUSG00000050088-1600012H06Rik	0.0139572	0.616868	0.545	0.332	1	1600012H06Rik	ENSMUSG00000050088	17
ENSMUSG00000031939-Taf1d	0.0139593	0.449457	0.909	0.994	1	Taf1d	ENSMUSG00000031939	9
ENSMUSG00000042567-Nek10	0.0139697	0.409081	0.273	0.11	1	Nek10	ENSMUSG00000042567	14
ENSMUSG00000003033-Ap1m1	0.0140039	-0.394512	0	0.221	1	Ap1m1	ENSMUSG00000003033	8
ENSMUSG00000020576-Nbas	0.0140498	-0.413955	0.364	0.665	1	Nbas	ENSMUSG00000020576	12
ENSMUSG00000053293-Pom121	0.014169	-0.56054	0.273	0.518	1	Pom121	ENSMUSG00000053293	5
ENSMUSG00000062198-2700097O09Rik	0.014191	-0.481701	0.227	0.538	1	2700097O09Rik	ENSMUSG00000062198	12
ENSMUSG00000022360-Atad2	0.0141921	0.600459	0.773	0.64	1	Atad2	ENSMUSG00000022360	15
ENSMUSG00000038274-Fau	0.014246	-0.490371	0.455	0.688	1	Fau	ENSMUSG00000038274	19
ENSMUSG00000050821-Fam131a	0.014322	0.376001	0.136	0.037	1	Fam131a	ENSMUSG00000050821	16
ENSMUSG00000022533-Atp13a3	0.0143267	-0.435886	0.773	0.923	1	Atp13a3	ENSMUSG00000022533	16
ENSMUSG00000058756-Thra	0.0144182	-0.446977	0	0.219	1	Thra	ENSMUSG00000058756	11
ENSMUSG00000021902-Phf7	0.0144182	-0.424495	0	0.219	1	Phf7	ENSMUSG00000021902	14
ENSMUSG00000006678-Pola1	0.0145222	0.800602	0.727	0.534	1	Pola1	ENSMUSG00000006678	20
ENSMUSG00000030729-Pgm2l1	0.014578	-0.565119	0.227	0.498	1	Pgm2l1	ENSMUSG00000030729	7
ENSMUSG00000109758-Gm18854	0.0145845	0.492392	0.136	0.037	1	Gm18854	ENSMUSG00000109758	7
ENSMUSG00000117725-Gm50240	0.01462	0.357994	0.227	0.087	1	Gm50240	ENSMUSG00000117725	17
ENSMUSG00000027469-Tpx2	0.0146944	-0.548294	0.227	0.504	1	Tpx2	ENSMUSG00000027469	2
ENSMUSG00000028291-Akirin2	0.0147184	-0.464001	0.091	0.349	1	Akirin2	ENSMUSG00000028291	4
ENSMUSG00000021477-Ctsl	0.0147417	-0.529976	0.545	0.83	1	Ctsl	ENSMUSG00000021477	13
ENSMUSG00000049577-Zfpm1	0.0147468	-0.521361	0.045	0.27	1	Zfpm1	ENSMUSG00000049577	8
ENSMUSG00000022961-Son	0.0147757	-0.42739	0.773	0.965	1	Son	ENSMUSG00000022961	16
ENSMUSG00000028763-Hspg2	0.0147765	-0.460856	0.091	0.338	1	Hspg2	ENSMUSG00000028763	4
ENSMUSG00000047721-Bola2	0.0148438	-0.411011	0	0.217	1	Bola2	ENSMUSG00000047721	7
ENSMUSG00000036087-Slain2	0.0148717	0.813378	0.5	0.305	1	Slain2	ENSMUSG00000036087	5
ENSMUSG00000006740-Kif5b	0.0148854	0.604142	0.773	0.74	1	Kif5b	ENSMUSG00000006740	18
ENSMUSG00000066687-Zbtb16	0.014947	0.694535	0.773	0.737	1	Zbtb16	ENSMUSG00000066687	9
ENSMUSG00000026110-Mgat4a	0.014954	0.753718	0.409	0.221	1	Mgat4a	ENSMUSG00000026110	1
ENSMUSG00000026098-Pms1	0.0149721	-0.526047	0.273	0.567	1	Pms1	ENSMUSG00000026098	1
ENSMUSG00000064945-Rny3	0.0150711	0.266183	0.182	0.058	1	Rny3	ENSMUSG00000064945	6
ENSMUSG00000085589-A430078I02Rik	0.0151036	0.168865	0.182	0.055	1	A430078I02Rik	ENSMUSG00000085589	6
ENSMUSG00000016520-Lnx2	0.0151611	-0.499698	0.091	0.338	1	Lnx2	ENSMUSG00000016520	5
ENSMUSG00000028811-Yars	0.0152185	0.479475	0.591	0.424	1	Yars	ENSMUSG00000028811	4
ENSMUSG00000069094-Pde7a	0.015307	-0.544449	0.636	0.789	1	Pde7a	ENSMUSG00000069094	3
ENSMUSG00000030020-Prickle2	0.0153543	-0.523235	0.045	0.297	1	Prickle2	ENSMUSG00000030020	6
ENSMUSG00000121272-ENSMUSG00000121272	0.0153975	0.51047	0.136	0.037	1	ENSMUSG00000121272	ENSMUSG00000121272
ENSMUSG00000000148-Brat1	0.0154013	-0.531876	0.091	0.315	1	Brat1	ENSMUSG00000000148	5
ENSMUSG00000026279-Thap4	0.015606	-0.44072	0.045	0.292	1	Thap4	ENSMUSG00000026279	1
ENSMUSG00000050947-Amigo1	0.0156342	0.600563	0.182	0.061	1	Amigo1	ENSMUSG00000050947	3
ENSMUSG00000022995-Enah	0.0156376	-0.424357	0.818	0.963	1	Enah	ENSMUSG00000022995	1
ENSMUSG00000034120-Srsf2	0.0156453	-0.510776	0.5	0.738	1	Srsf2	ENSMUSG00000034120	11
ENSMUSG00000004568-Arhgef18	0.0156771	-0.55559	0.182	0.458	1	Arhgef18	ENSMUSG00000004568	8
ENSMUSG00000024064-Galnt14	0.0156778	-0.607562	0.091	0.334	1	Galnt14	ENSMUSG00000024064	17
ENSMUSG00000013629-Cad	0.0156781	0.487789	0.455	0.24	1	Cad	ENSMUSG00000013629	5
ENSMUSG00000057335-Cep170	0.0156951	-0.466177	0.273	0.551	1	Cep170	ENSMUSG00000057335	1
ENSMUSG00000103435-Gm36992	0.0157218	-0.52961	0.045	0.266	1	Gm36992	ENSMUSG00000103435	1
ENSMUSG00000116995-Gm21926	0.0157218	-0.496661	0.045	0.266	1	Gm21926	ENSMUSG00000116995	17
ENSMUSG00000031951-Tmem231	0.0157219	0.420265	0.182	0.057	1	Tmem231	ENSMUSG00000031951	8
ENSMUSG00000067365-Tmem128	0.0157303	-0.425914	0	0.214	1	Tmem128	ENSMUSG00000067365	5
ENSMUSG00000029919-Hpgds	0.0157466	0.238532	0.182	0.058	1	Hpgds	ENSMUSG00000029919	6
ENSMUSG00000022837-Iqcb1	0.0157662	-0.451007	0.227	0.582	1	Iqcb1	ENSMUSG00000022837	16
ENSMUSG00000025151-Maged1	0.0157854	-0.485889	0.182	0.478	1	Maged1	ENSMUSG00000025151	20
ENSMUSG00000054036-Olfr279	0.0158615	-1.13246	0.136	0.357	1	Olfr279	ENSMUSG00000054036	15
ENSMUSG00000038546-Ranbp9	0.0158667	-0.475144	0.318	0.579	1	Ranbp9	ENSMUSG00000038546	13
ENSMUSG00000062110-Scfd2	0.0158849	-0.506555	0.545	0.786	1	Scfd2	ENSMUSG00000062110	5
ENSMUSG00000036391-Sec24a	0.016021	-0.524668	0.318	0.587	1	Sec24a	ENSMUSG00000036391	11
ENSMUSG00000070544-Top1	0.0160901	-0.391387	0.591	0.839	1	Top1	ENSMUSG00000070544	2
ENSMUSG00000002546-Golga2	0.0161393	-0.457398	0.091	0.342	1	Golga2	ENSMUSG00000002546	2
ENSMUSG00000020802-Ube2o	0.0161565	-0.296978	0.364	0.646	1	Ube2o	ENSMUSG00000020802	11
ENSMUSG00000041685-Fcho2	0.0161589	-0.411016	0.773	0.939	1	Fcho2	ENSMUSG00000041685	13
ENSMUSG00000073427-Gm4924	0.0161639	0.322084	0.455	0.242	1	Gm4924	ENSMUSG00000073427	10
ENSMUSG00000043241-Upf2	0.0161672	-0.319808	0.727	0.956	1	Upf2	ENSMUSG00000043241	2
ENSMUSG00000038587-Akap12	0.0162624	-0.633189	0.227	0.469	1	Akap12	ENSMUSG00000038587	10
ENSMUSG00000036251-Trpm8	0.0163181	0.468646	0.227	0.087	1	Trpm8	ENSMUSG00000036251	1
ENSMUSG00000031767-Nudt7	0.0163963	0.216956	0.136	0.037	1	Nudt7	ENSMUSG00000031767	8
ENSMUSG00000090843-Heatr4	0.0163963	0.344042	0.136	0.037	1	Heatr4	ENSMUSG00000090843	12
ENSMUSG00000104302-Gm36975	0.0164307	0.748811	0.864	0.7	1	Gm36975	ENSMUSG00000104302	1
ENSMUSG00000030760-Acer3	0.0164441	-0.456389	0.545	0.749	1	Acer3	ENSMUSG00000030760	7
ENSMUSG00000046603-Tcaim	0.016485	-0.49634	0.045	0.266	1	Tcaim	ENSMUSG00000046603	9
ENSMUSG00000043340-6530409C15Rik	0.01652	-0.561139	0.636	0.845	1	6530409C15Rik	ENSMUSG00000043340	6
ENSMUSG00000034187-Nsf	0.0165416	-0.462244	0.545	0.861	1	Nsf	ENSMUSG00000034187	11
ENSMUSG00000084764-Grip1os2	0.0165682	0.330567	0.182	0.058	1	Grip1os2	ENSMUSG00000084764	10
ENSMUSG00000105852-Gm42890	0.0165972	0.131796	0.136	0.035	1	Gm42890	ENSMUSG00000105852	3
ENSMUSG00000008976-Gabpa	0.0166002	-0.43512	0.273	0.574	1	Gabpa	ENSMUSG00000008976	16
ENSMUSG00000023883-Phf10	0.0166568	0.593244	0.455	0.257	1	Phf10	ENSMUSG00000023883	17
ENSMUSG00000027692-Tnik	0.0166887	0.723568	0.727	0.6	1	Tnik	ENSMUSG00000027692	3
ENSMUSG00000025364-Pa2g4	0.0167229	-0.510275	0.136	0.374	1	Pa2g4	ENSMUSG00000025364	10
ENSMUSG00000003316-Glg1	0.016728	-0.51586	0.682	0.913	1	Glg1	ENSMUSG00000003316	8
ENSMUSG00000064264-Zfp428	0.0167587	0.36908	0.273	0.11	1	Zfp428	ENSMUSG00000064264	7
ENSMUSG00000023104-Rfc2	0.0168229	-0.730356	0.182	0.418	1	Rfc2	ENSMUSG00000023104	5
ENSMUSG00000037331-Larp1	0.0169197	0.470767	0.773	0.839	1	Larp1	ENSMUSG00000037331	11
ENSMUSG00000111662-Gm7435	0.0169513	-0.522801	0.227	0.498	1	Gm7435	ENSMUSG00000111662	9
ENSMUSG00000028382-Ptbp3	0.0169608	0.624239	0.545	0.357	1	Ptbp3	ENSMUSG00000028382	4
ENSMUSG00000028559-Osbpl9	0.0169825	0.490327	0.727	0.629	1	Osbpl9	ENSMUSG00000028559	4
ENSMUSG00000034387-Ssu2	0.0170555	0.110739	0.136	0.035	1	Ssu2	ENSMUSG00000034387	6
ENSMUSG00000026864-Hspa5	0.0170835	-0.442345	0.364	0.685	1	Hspa5	ENSMUSG00000026864	2
ENSMUSG00000026571-Dcaf6	0.0170848	0.69611	0.818	0.674	1	Dcaf6	ENSMUSG00000026571	1
ENSMUSG00000043929-Klhl15	0.0170951	-0.568855	0.364	0.634	1	Klhl15	ENSMUSG00000043929	20
ENSMUSG00000095953-6030469F06Rik	0.017117	0.697491	0.273	0.115	1	6030469F06Rik	ENSMUSG00000095953	12
ENSMUSG00000041771-Slc24a4	0.0171219	-0.461462	0.136	0.423	1	Slc24a4	ENSMUSG00000041771	12
ENSMUSG00000029211-Gabra4	0.0171526	-0.410746	0	0.21	1	Gabra4	ENSMUSG00000029211	5
ENSMUSG00000039826-Trub2	0.0171941	-0.417765	0.227	0.527	1	Trub2	ENSMUSG00000039826	2
ENSMUSG00000025351-Cd63	0.0172164	-0.544334	0.182	0.461	1	Cd63	ENSMUSG00000025351	10
ENSMUSG00000057229-Dmac2	0.0172968	-0.442564	0.045	0.262	1	Dmac2	ENSMUSG00000057229	7
ENSMUSG00000101939-Gm28438	0.0172973	0.283093	0.136	0.037	1	Gm28438	ENSMUSG00000101939	1
ENSMUSG00000022429-Dmc1	0.0173159	-0.373907	0.364	0.665	1	Dmc1	ENSMUSG00000022429	15
ENSMUSG00000025137-Pcyt2	0.0173273	-0.493815	0.091	0.323	1	Pcyt2	ENSMUSG00000025137	11
ENSMUSG00000009569-Mrtfb	0.0173405	-0.439237	0.636	0.828	1	Mrtfb	ENSMUSG00000009569	16
ENSMUSG00000028708-Mknk1	0.0173709	-0.525845	0.227	0.469	1	Mknk1	ENSMUSG00000028708	4
ENSMUSG00000033161-Atp1a1	0.0173848	-0.530393	0.136	0.378	1	Atp1a1	ENSMUSG00000033161	3
ENSMUSG00000101609-Kcnq1ot1	0.0174227	-0.625581	0.636	0.876	1	Kcnq1ot1	ENSMUSG00000101609	7
ENSMUSG00000041012-Cmtm8	0.0174923	0.551231	0.136	0.038	1	Cmtm8	ENSMUSG00000041012	9
ENSMUSG00000106698-Gm43599	0.0175295	0.46593	0.273	0.113	1	Gm43599	ENSMUSG00000106698	5
ENSMUSG00000113550-Gm29687	0.0176071	0.18174	0.136	0.037	1	Gm29687	ENSMUSG00000113550	12
ENSMUSG00000033491-Prss35	0.0176526	-0.405138	0	0.208	1	Prss35	ENSMUSG00000033491	9
ENSMUSG00000021639-Gtf2h2	0.0176628	-0.508059	0.273	0.534	1	Gtf2h2	ENSMUSG00000021639	13
ENSMUSG00000102368-4930590L20Rik	0.0176798	0.306477	0.182	0.058	1	4930590L20Rik	ENSMUSG00000102368	1
ENSMUSG00000034926-Dhcr24	0.0176928	-0.442611	0.091	0.34	1	Dhcr24	ENSMUSG00000034926	4
ENSMUSG00000058013-Septin11	0.017736	0.481349	0.364	0.178	1	Septin11	ENSMUSG00000058013	5
ENSMUSG00000038909-Kat7	0.017779	-0.403095	0.273	0.564	1	Kat7	ENSMUSG00000038909	11
ENSMUSG00000000355-Mcts1	0.0177818	0.270603	0.364	0.164	1	Mcts1	ENSMUSG00000000355	20
ENSMUSG00000025190-Got1	0.0177888	-0.220743	0.136	0.42	1	Got1	ENSMUSG00000025190	19
ENSMUSG00000024921-Smarca2	0.0177928	-0.404409	0.045	0.291	1	Smarca2	ENSMUSG00000024921	19
ENSMUSG00000025402-Nab2	0.017844	0.137387	0.136	0.035	1	Nab2	ENSMUSG00000025402	10
ENSMUSG00000120002-ENSMUSG00000120002	0.0178535	-0.536799	0.045	0.26	1	ENSMUSG00000120002	ENSMUSG00000120002
ENSMUSG00000028757-Ddost	0.0179843	-0.450591	0.136	0.387	1	Ddost	ENSMUSG00000028757	4
ENSMUSG00000087131-Gm16152	0.017999	0.353448	0.227	0.084	1	Gm16152	ENSMUSG00000087131	1
ENSMUSG00000021010-Npas3	0.0180033	0.404736	0.727	0.495	1	Npas3	ENSMUSG00000021010	12
ENSMUSG00000112104-Gm35722	0.0181602	0.41776	0.409	0.213	1	Gm35722	ENSMUSG00000112104	10
ENSMUSG00000039410-Prdm16	0.0182356	0.633479	0.5	0.342	1	Prdm16	ENSMUSG00000039410	4
ENSMUSG00000025571-Tnrc6c	0.0184708	-0.294548	0.955	0.989	1	Tnrc6c	ENSMUSG00000025571	11
ENSMUSG00000109781-Gm45509	0.0185135	0.43533	0.409	0.219	1	Gm45509	ENSMUSG00000109781	7
ENSMUSG00000035314-Gdpd5	0.0185659	0.259681	0.136	0.037	1	Gdpd5	ENSMUSG00000035314	7
ENSMUSG00000032599-Ip6k2	0.0186143	-0.469165	0.091	0.325	1	Ip6k2	ENSMUSG00000032599	9
ENSMUSG00000036565-Ttyh3	0.0186457	-0.436637	0.045	0.282	1	Ttyh3	ENSMUSG00000036565	5
ENSMUSG00000013833-Med16	0.0186935	-0.397053	0	0.205	1	Med16	ENSMUSG00000013833	10
ENSMUSG00000053714-4732471J01Rik	0.018712	0.494233	0.727	0.591	1	4732471J01Rik	ENSMUSG00000053714	7
ENSMUSG00000018209-Stk4	0.0187349	-0.534467	0.455	0.666	1	Stk4	ENSMUSG00000018209	2
ENSMUSG00000027673-Ndufb5	0.0187646	-0.438289	0.045	0.265	1	Ndufb5	ENSMUSG00000027673	3
ENSMUSG00000040855-Reps2	0.0188151	-0.554067	0.273	0.498	1	Reps2	ENSMUSG00000040855	20
ENSMUSG00000040189-Odad1	0.0189834	0.393504	0.227	0.089	1	Odad1	ENSMUSG00000040189	7
ENSMUSG00000032431-Crtap	0.0190473	0.575363	0.182	0.061	1	Crtap	ENSMUSG00000032431	9
ENSMUSG00000035575-Utp6	0.0191292	-0.511077	0.182	0.436	1	Utp6	ENSMUSG00000035575	11
ENSMUSG00000097068-Gm26760	0.0191481	0.508909	0.545	0.335	1	Gm26760	ENSMUSG00000097068	15
ENSMUSG00000031714-Gab1	0.0191816	-0.395851	0.364	0.663	1	Gab1	ENSMUSG00000031714	8
ENSMUSG00000068290-Ddrgk1	0.0192061	-0.429412	0.136	0.394	1	Ddrgk1	ENSMUSG00000068290	2
ENSMUSG00000003526-Prodh	0.0192351	-0.511591	0	0.204	1	Prodh	ENSMUSG00000003526	16
ENSMUSG00000039952-Dag1	0.0193005	-0.478065	0.409	0.68	1	Dag1	ENSMUSG00000039952	9
ENSMUSG00000020902-Ntn1	0.0195156	-0.425336	0.091	0.335	1	Ntn1	ENSMUSG00000020902	11
ENSMUSG00000112488-Gm33981	0.0195767	0.501134	0.136	0.038	1	Gm33981	ENSMUSG00000112488	10
ENSMUSG00000046574-Prr12	0.0195906	-0.498412	0.091	0.314	1	Prr12	ENSMUSG00000046574	7
ENSMUSG00000028409-Smu1	0.0197156	-0.560902	0.182	0.43	1	Smu1	ENSMUSG00000028409	4
ENSMUSG00000035202-Lars2	0.0197791	0.512613	0.773	0.703	1	Lars2	ENSMUSG00000035202	9
ENSMUSG00000115433-Gm49267	0.0198227	0.413576	0.273	0.118	1	Gm49267	ENSMUSG00000115433	15
ENSMUSG00000109408-A930037H05Rik	0.0198752	-0.490795	0.318	0.62	1	A930037H05Rik	ENSMUSG00000109408	11
ENSMUSG00000018395-Kif3a	0.0198908	-0.537795	0.364	0.608	1	Kif3a	ENSMUSG00000018395	11
ENSMUSG00000062202-Btbd9	0.0199301	0.452491	0.864	0.763	1	Btbd9	ENSMUSG00000062202	17
ENSMUSG00000049439-Cyp20a1	0.0199944	-0.449387	0.045	0.27	1	Cyp20a1	ENSMUSG00000049439	1
ENSMUSG00000108034-4930557K07Rik	0.0200531	-0.499123	0.5	0.795	1	4930557K07Rik	ENSMUSG00000108034	6
ENSMUSG00000084968-Gm12743	0.0201532	-0.49646	0.227	0.478	1	Gm12743	ENSMUSG00000084968	4
ENSMUSG00000036885-Arhgef26	0.0201651	-0.468657	0.045	0.268	1	Arhgef26	ENSMUSG00000036885	3
ENSMUSG00000039523-Cep104	0.0201658	0.311315	0.318	0.142	1	Cep104	ENSMUSG00000039523	4
ENSMUSG00000018931-Natd1	0.0201659	-0.601588	0.091	0.328	1	Natd1	ENSMUSG00000018931	11
ENSMUSG00000044863-Defb36	0.0201882	-0.442968	0.045	0.282	1	Defb36	ENSMUSG00000044863	2
ENSMUSG00000020546-Stxbp4	0.0202097	-0.429931	0.591	0.786	1	Stxbp4	ENSMUSG00000020546	11
ENSMUSG00000078532-Nkain1	0.0202439	-0.525055	0.182	0.424	1	Nkain1	ENSMUSG00000078532	4
ENSMUSG00000026452-Syt2	0.0202509	-0.505327	0.045	0.254	1	Syt2	ENSMUSG00000026452	1
ENSMUSG00000105617-Gm43809	0.0203186	-0.503165	0.045	0.274	1	Gm43809	ENSMUSG00000105617	5
ENSMUSG00000026411-Tmem9	0.020324	0.578426	0.318	0.153	1	Tmem9	ENSMUSG00000026411	1
ENSMUSG00000103957-Gm10766	0.0203624	-0.39735	0	0.201	1	Gm10766	ENSMUSG00000103957	2
ENSMUSG00000079157-Nalf1	0.0203866	0.192306	0.182	0.058	1	Nalf1	ENSMUSG00000079157
ENSMUSG00000029772-Ahcyl2	0.0204104	-0.28882	0.636	0.936	1	Ahcyl2	ENSMUSG00000029772	6
ENSMUSG00000067649-Mageb18	0.0205138	0.787049	0.318	0.153	1	Mageb18	ENSMUSG00000067649	20
ENSMUSG00000029632-Ndufa4	0.0205649	-0.476144	0.227	0.496	1	Ndufa4	ENSMUSG00000029632	6
ENSMUSG00000006676-Usp19	0.0206209	-0.511167	0.273	0.524	1	Usp19	ENSMUSG00000006676	9
ENSMUSG00000028651-Ppie	0.0206234	-0.433002	0.045	0.26	1	Ppie	ENSMUSG00000028651	4
ENSMUSG00000025041-Nt5c2	0.0206702	-0.444922	0.409	0.72	1	Nt5c2	ENSMUSG00000025041	19
ENSMUSG00000057286-St6galnac2	0.0207696	0.378874	0.182	0.06	1	St6galnac2	ENSMUSG00000057286	11
ENSMUSG00000028184-Adgrl2	0.0207922	0.788125	0.455	0.317	1	Adgrl2	ENSMUSG00000028184	3
ENSMUSG00000061032-Rrp1	0.0208952	-0.452689	0.045	0.253	1	Rrp1	ENSMUSG00000061032	10
ENSMUSG00000039768-Dnajc11	0.0209026	-0.450978	0.409	0.625	1	Dnajc11	ENSMUSG00000039768	4
ENSMUSG00000028687-Mutyh	0.0209487	-0.375186	0	0.199	1	Mutyh	ENSMUSG00000028687	4
ENSMUSG00000085315-A430018G15Rik	0.0209827	0.100579	0.136	0.037	1	A430018G15Rik	ENSMUSG00000085315	2
ENSMUSG00000037572-Wdhd1	0.0210869	-0.195801	0.318	0.636	1	Wdhd1	ENSMUSG00000037572	14
ENSMUSG00000028274-Rngtt	0.0211357	0.508329	0.909	0.855	1	Rngtt	ENSMUSG00000028274	4
ENSMUSG00000026914-Psmd14	0.0211508	-0.523367	0.545	0.749	1	Psmd14	ENSMUSG00000026914	2
ENSMUSG00000048481-Mypop	0.0212261	0.469165	0.318	0.145	1	Mypop	ENSMUSG00000048481	7
ENSMUSG00000111912-Gm48521	0.0213274	0.723277	0.227	0.086	1	Gm48521	ENSMUSG00000111912	10
ENSMUSG00000043421-Hilpda	0.0213457	0.476327	0.273	0.121	1	Hilpda	ENSMUSG00000043421	6
ENSMUSG00000032030-Cul5	0.02136	-0.532686	0.409	0.732	1	Cul5	ENSMUSG00000032030	9
ENSMUSG00000020740-Gga3	0.0213946	-0.439593	0.136	0.387	1	Gga3	ENSMUSG00000020740	11
ENSMUSG00000018809-Smyd4	0.0214794	-0.477202	0.182	0.435	1	Smyd4	ENSMUSG00000018809	11
ENSMUSG00000014243-Zswim7	0.0215383	-0.510932	0.364	0.593	1	Zswim7	ENSMUSG00000014243	11
ENSMUSG00000037058-Paip2	0.0215945	-0.35728	0.364	0.643	1	Paip2	ENSMUSG00000037058	18
ENSMUSG00000031231-Cox7b	0.0215977	-0.414716	0.045	0.282	1	Cox7b	ENSMUSG00000031231	20
ENSMUSG00000050017-Pitpnb	0.0216383	0.542454	0.591	0.461	1	Pitpnb	ENSMUSG00000050017	5
ENSMUSG00000086273-Rbm46os	0.0217009	-0.48945	0.227	0.496	1	Rbm46os	ENSMUSG00000086273	3
ENSMUSG00000021242-Npc2	0.021713	-0.459659	0.182	0.433	1	Npc2	ENSMUSG00000021242	12
ENSMUSG00000085185-BC028777	0.0218141	-0.480984	0.091	0.331	1	BC028777	ENSMUSG00000085185	17
ENSMUSG00000033237-Arid2	0.0218898	0.852447	0.455	0.291	1	Arid2	ENSMUSG00000033237	15
ENSMUSG00000058550-Dppa4	0.0219123	0.344657	0.182	0.063	1	Dppa4	ENSMUSG00000058550	16
ENSMUSG00000022426-Josd1	0.0219211	-0.336472	0.136	0.38	1	Josd1	ENSMUSG00000022426	15
ENSMUSG00000109274-Gm45133	0.0219462	0.455514	0.227	0.092	1	Gm45133	ENSMUSG00000109274	7
ENSMUSG00000010914-Pdhx	0.0219632	-0.379254	0.091	0.348	1	Pdhx	ENSMUSG00000010914	2
ENSMUSG00000011349-Dmrtc2	0.0219784	0.417732	0.136	0.04	1	Dmrtc2	ENSMUSG00000011349	7
ENSMUSG00000011257-Pabpc4	0.0220002	-0.322138	0.227	0.507	1	Pabpc4	ENSMUSG00000011257	4
ENSMUSG00000032959-Pebp1	0.0220386	0.477907	0.682	0.521	1	Pebp1	ENSMUSG00000032959	5
ENSMUSG00000030761-Myo7a	0.0220952	0.417832	0.227	0.086	1	Myo7a	ENSMUSG00000030761	7
ENSMUSG00000024121-Atp6v0c	0.0221343	-0.338206	0.091	0.345	1	Atp6v0c	ENSMUSG00000024121	17
ENSMUSG00000020917-Acly	0.02215	-0.453095	0.227	0.511	1	Acly	ENSMUSG00000020917	11
ENSMUSG00000035476-Tab3	0.0221741	-0.529024	0.273	0.502	1	Tab3	ENSMUSG00000035476	20
ENSMUSG00000022332-Khdrbs3	0.022243	-0.444197	0.182	0.452	1	Khdrbs3	ENSMUSG00000022332	15
ENSMUSG00000043065-Spice1	0.0222499	-0.516871	0.273	0.487	1	Spice1	ENSMUSG00000043065	16
ENSMUSG00000024070-Prkd3	0.0222538	-0.44954	0.455	0.655	1	Prkd3	ENSMUSG00000024070	17
ENSMUSG00000021182-Ccdc88c	0.0224154	-0.43748	0.591	0.813	1	Ccdc88c	ENSMUSG00000021182	12
ENSMUSG00000058388-Phtf1	0.0224155	-0.409438	0.273	0.585	1	Phtf1	ENSMUSG00000058388	3
ENSMUSG00000040365-Trim41	0.0224291	-0.357799	0.227	0.453	1	Trim41	ENSMUSG00000040365	11
ENSMUSG00000096054-Syne1	0.0224524	0.458511	0.455	0.25	1	Syne1	ENSMUSG00000096054	10
ENSMUSG00000020515-Cnot8	0.0224951	-0.428373	0.045	0.263	1	Cnot8	ENSMUSG00000020515	11
ENSMUSG00000036636-Clcn7	0.0225293	-0.460073	0.182	0.413	1	Clcn7	ENSMUSG00000036636	17
ENSMUSG00000025791-Pgm1	0.0226482	-0.52515	0.136	0.369	1	Pgm1	ENSMUSG00000025791	4
ENSMUSG00000097039-Pvt1	0.0226831	0.42377	0.182	0.064	1	Pvt1	ENSMUSG00000097039	15
ENSMUSG00000021596-Mctp1	0.0227543	-0.59735	0.409	0.691	1	Mctp1	ENSMUSG00000021596	13
ENSMUSG00000038215-Cep44	0.0228036	-0.371253	0	0.194	1	Cep44	ENSMUSG00000038215	8
ENSMUSG00000097870-Gm26868	0.0228193	0.254909	0.136	0.038	1	Gm26868	ENSMUSG00000097870	9
ENSMUSG00000049327-Kmt5a	0.0228291	-0.471523	0.318	0.593	1	Kmt5a	ENSMUSG00000049327	5
ENSMUSG00000030516-Tjp1	0.0228722	0.913109	0.636	0.585	1	Tjp1	ENSMUSG00000030516	7
ENSMUSG00000029507-Pus1	0.0229066	0.516133	0.364	0.187	1	Pus1	ENSMUSG00000029507	5
ENSMUSG00000035093-Secisbp2l	0.0229588	-0.418674	0.182	0.449	1	Secisbp2l	ENSMUSG00000035093	2
ENSMUSG00000020385-Clk4	0.0229787	-0.257454	0.318	0.623	1	Clk4	ENSMUSG00000020385	11
ENSMUSG00000021576-Pdcd6	0.0229932	-0.411964	0.045	0.265	1	Pdcd6	ENSMUSG00000021576	13
ENSMUSG00000038349-Plcl1	0.0230069	0.713568	0.636	0.536	1	Plcl1	ENSMUSG00000038349	1
ENSMUSG00000061099-Gapdhs	0.0230329	0.431986	0.273	0.123	1	Gapdhs	ENSMUSG00000061099	7
ENSMUSG00000038291-Snx25	0.0230644	-0.499802	0.136	0.383	1	Snx25	ENSMUSG00000038291	8
ENSMUSG00000053205-Styx	0.0231034	-0.468181	0.545	0.741	1	Styx	ENSMUSG00000053205	14
ENSMUSG00000031283-Chrdl1	0.02312	-0.505351	0.045	0.262	1	Chrdl1	ENSMUSG00000031283	20
ENSMUSG00000042709-Atpaf2	0.0231324	-0.501223	0.091	0.322	1	Atpaf2	ENSMUSG00000042709	11
ENSMUSG00000039055-Eme1	0.0234012	-0.414461	0.045	0.27	1	Eme1	ENSMUSG00000039055	11
ENSMUSG00000038717-Atp5l	0.0234551	-0.356765	0	0.193	1	Atp5l	ENSMUSG00000038717	9
ENSMUSG00000024269-Tpgs2	0.0234551	-0.362538	0	0.193	1	Tpgs2	ENSMUSG00000024269	18
ENSMUSG00000048732-Klhl11	0.0234627	-0.348987	0.045	0.277	1	Klhl11	ENSMUSG00000048732	11
ENSMUSG00000039771-Polr2j	0.0235307	-0.406228	0.045	0.274	1	Polr2j	ENSMUSG00000039771	5
ENSMUSG00000073982-Rhog	0.0236811	0.315801	0.136	0.04	1	Rhog	ENSMUSG00000073982	7
ENSMUSG00000024807-Syvn1	0.0238434	0.552653	0.364	0.19	1	Syvn1	ENSMUSG00000024807	19
ENSMUSG00000027223-Mapk8ip1	0.0238771	0.275702	0.136	0.04	1	Mapk8ip1	ENSMUSG00000027223	2
ENSMUSG00000054843-Atrnl1	0.0238924	0.528789	0.773	0.766	1	Atrnl1	ENSMUSG00000054843	19
ENSMUSG00000040731-Eif4h	0.0238948	-0.355478	0.364	0.631	1	Eif4h	ENSMUSG00000040731	5
ENSMUSG00000020766-Galk1	0.023922	-0.397597	0.045	0.262	1	Galk1	ENSMUSG00000020766	11
ENSMUSG00000020003-Pex7	0.0239292	0.537018	0.636	0.462	1	Pex7	ENSMUSG00000020003	10
ENSMUSG00000003423-Pih1d1	0.0241239	-0.35378	0	0.191	1	Pih1d1	ENSMUSG00000003423	7
ENSMUSG00000059674-Cdh24	0.0241239	-0.374164	0	0.191	1	Cdh24	ENSMUSG00000059674	14
ENSMUSG00000019433-Gipc1	0.0241239	-0.364531	0	0.191	1	Gipc1	ENSMUSG00000019433	8
ENSMUSG00000027430-Dtd1	0.0242324	-0.549008	0.318	0.547	1	Dtd1	ENSMUSG00000027430	2
ENSMUSG00000026504-Sdccag8	0.0243369	-0.584591	0.318	0.528	1	Sdccag8	ENSMUSG00000026504	1
ENSMUSG00000023971-Rrp36	0.0244003	-0.505678	0.091	0.294	1	Rrp36	ENSMUSG00000023971	17
ENSMUSG00000020331-Hcn2	0.0244119	-0.497389	0.045	0.245	1	Hcn2	ENSMUSG00000020331	10
ENSMUSG00000032400-Zwilch	0.024413	0.531836	0.818	0.741	1	Zwilch	ENSMUSG00000032400	9
ENSMUSG00000045312-Lhfpl2	0.0244245	0.390394	0.273	0.126	1	Lhfpl2	ENSMUSG00000045312	13
ENSMUSG00000073158-9030624G23Rik	0.0245087	-0.423533	0.091	0.32	1	9030624G23Rik	ENSMUSG00000073158	12
ENSMUSG00000028648-Ndufs5	0.0245437	0.342362	0.182	0.066	1	Ndufs5	ENSMUSG00000028648	4
ENSMUSG00000033713-Foxn3	0.0246042	0.320967	0.818	0.93	1	Foxn3	ENSMUSG00000033713	12
ENSMUSG00000004383-Large1	0.0248087	-0.395217	0.864	0.969	1	Large1	ENSMUSG00000004383	8
ENSMUSG00000026398-Nr5a2	0.024817	0.682098	0.455	0.297	1	Nr5a2	ENSMUSG00000026398	1
ENSMUSG00000031556-Tm2d2	0.0248307	0.339469	0.227	0.086	1	Tm2d2	ENSMUSG00000031556	8
ENSMUSG00000029394-Cdk2ap1	0.0250927	0.590603	0.273	0.129	1	Cdk2ap1	ENSMUSG00000029394	5
ENSMUSG00000060985-Tdrd5	0.0251127	0.414797	0.455	0.276	1	Tdrd5	ENSMUSG00000060985	1
ENSMUSG00000031878-Nae1	0.0251267	-0.199251	0.182	0.444	1	Nae1	ENSMUSG00000031878	8
ENSMUSG00000020090-Npffr1	0.0251563	-0.352179	0.045	0.274	1	Npffr1	ENSMUSG00000020090	10
ENSMUSG00000113626-Gm7240	0.0252036	-0.496324	0.227	0.481	1	Gm7240	ENSMUSG00000113626	13
ENSMUSG00000036009-Mettl25	0.0253421	-0.532625	0.545	0.735	1	Mettl25	ENSMUSG00000036009	10
ENSMUSG00000047187-Rab2a	0.0254397	-0.528578	0.364	0.582	1	Rab2a	ENSMUSG00000047187	4
ENSMUSG00000028634-Hivep3	0.0254784	-0.585755	0.455	0.629	1	Hivep3	ENSMUSG00000028634	4
ENSMUSG00000037795-N4bp2	0.0254989	-0.440517	0.409	0.723	1	N4bp2	ENSMUSG00000037795	5
ENSMUSG00000048047-Zbtb33	0.0255153	-0.357027	0	0.188	1	Zbtb33	ENSMUSG00000048047	20
ENSMUSG00000042660-Wdr55	0.0255153	-0.365673	0	0.188	1	Wdr55	ENSMUSG00000042660	18
ENSMUSG00000070822-Zscan18	0.0255207	-0.445936	0.091	0.305	1	Zscan18	ENSMUSG00000070822	7
ENSMUSG00000018765-Fxr2	0.0255645	-0.346025	0.364	0.6	1	Fxr2	ENSMUSG00000018765	11
ENSMUSG00000026039-Sgo2a	0.0256115	-0.430983	0.091	0.305	1	Sgo2a	ENSMUSG00000026039	1
ENSMUSG00000039497-Dse	0.0256327	0.588175	0.364	0.194	1	Dse	ENSMUSG00000039497	10
ENSMUSG00000006998-Psmd2	0.0256603	-0.425872	0.273	0.539	1	Psmd2	ENSMUSG00000006998	16
ENSMUSG00000086016-1700084C06Rik	0.0258032	-0.45795	0.455	0.714	1	1700084C06Rik	ENSMUSG00000086016	9
ENSMUSG00000030557-Mef2a	0.0258076	-0.406469	0.727	0.873	1	Mef2a	ENSMUSG00000030557	7
ENSMUSG00000013076-Amotl1	0.0259063	0.320425	0.182	0.063	1	Amotl1	ENSMUSG00000013076	9
ENSMUSG00000029458-Brap	0.0259452	-0.402929	0.136	0.387	1	Brap	ENSMUSG00000029458	5
ENSMUSG00000095304-Plac9	0.0259485	-0.431375	0.045	0.248	1	Plac9	ENSMUSG00000095304
ENSMUSG00000025085-Ablim1	0.0260044	0.202305	0.227	0.086	1	Ablim1	ENSMUSG00000025085	19
ENSMUSG00000051022-Hs3st1	0.0260341	0.809898	0.409	0.247	1	Hs3st1	ENSMUSG00000051022	5
ENSMUSG00000009828-Cilk1	0.0260814	0.676664	0.409	0.216	1	Cilk1	ENSMUSG00000009828	9
ENSMUSG00000120241-ENSMUSG00000120241	0.0261093	-0.501877	0.091	0.296	1	ENSMUSG00000120241	ENSMUSG00000120241
ENSMUSG00000081056-Gm13998	0.0261285	0.210582	0.136	0.04	1	Gm13998	ENSMUSG00000081056	2
ENSMUSG00000001467-Cyp51	0.0261408	-0.330795	0.045	0.273	1	Cyp51	ENSMUSG00000001467	5
ENSMUSG00000042901-Aida	0.0261981	-0.354333	0.091	0.329	1	Aida	ENSMUSG00000042901	1
ENSMUSG00000026027-Stradb	0.0262387	-0.354356	0	0.187	1	Stradb	ENSMUSG00000026027	1
ENSMUSG00000042737-Dpm3	0.0262387	-0.387122	0	0.187	1	Dpm3	ENSMUSG00000042737	3
ENSMUSG00000109336-Samd4b	0.0262453	-0.807142	0.273	0.505	1	Samd4b	ENSMUSG00000109336	7
ENSMUSG00000035184-Fam124a	0.0263287	-0.408935	0.045	0.259	1	Fam124a	ENSMUSG00000035184	14
ENSMUSG00000024359-Hspa9	0.0263746	0.493021	0.682	0.533	1	Hspa9	ENSMUSG00000024359	18
ENSMUSG00000055932-Fto	0.0263955	-0.368471	0.636	0.884	1	Fto	ENSMUSG00000055932	8
ENSMUSG00000046138-9930021J03Rik	0.0264795	-0.377822	0.636	0.838	1	9930021J03Rik	ENSMUSG00000046138	19
ENSMUSG00000026648-Dclre1c	0.0265093	-0.423418	0.227	0.464	1	Dclre1c	ENSMUSG00000026648	2
ENSMUSG00000015222-Map2	0.0266053	-0.547656	0.182	0.412	1	Map2	ENSMUSG00000015222	1
ENSMUSG00000069170-Adgrv1	0.0267518	0.78842	0.591	0.565	1	Adgrv1	ENSMUSG00000069170	13
ENSMUSG00000045983-Eif4g1	0.0267551	0.384536	0.818	0.775	1	Eif4g1	ENSMUSG00000045983	16
ENSMUSG00000029145-Eif2b4	0.0268141	-0.366742	0.136	0.378	1	Eif2b4	ENSMUSG00000029145	5
ENSMUSG00000001228-Uhrf1	0.0268538	-0.486512	0.136	0.357	1	Uhrf1	ENSMUSG00000001228	17
ENSMUSG00000039231-Suv39h1	0.0268621	-0.472972	0.227	0.447	1	Suv39h1	ENSMUSG00000039231	20
ENSMUSG00000102862-Gm37640	0.0269159	0.169431	0.227	0.086	1	Gm37640	ENSMUSG00000102862	3
ENSMUSG00000087347-1700047K16Rik	0.0269536	0.311631	0.182	0.063	1	1700047K16Rik	ENSMUSG00000087347	11
ENSMUSG00000030677-Kif22	0.0269812	-0.366392	0	0.185	1	Kif22	ENSMUSG00000030677	7
ENSMUSG00000021171-Esyt2	0.0269917	-0.437274	0.682	0.89	1	Esyt2	ENSMUSG00000021171	12
ENSMUSG00000056004-Elapor2	0.0269917	-0.475638	0.455	0.654	1	Elapor2	ENSMUSG00000056004	5
ENSMUSG00000091306-Gm17606	0.0270616	0.439015	0.273	0.13	1	Gm17606	ENSMUSG00000091306	14
ENSMUSG00000070529-Wfdc10	0.0271585	-0.513005	0.318	0.579	1	Wfdc10	ENSMUSG00000070529	2
ENSMUSG00000033767-Tmem131l	0.0271634	-0.373344	0.409	0.703	1	Tmem131l	ENSMUSG00000033767	3
ENSMUSG00000020326-Ccng1	0.0272033	0.3324	0.273	0.126	1	Ccng1	ENSMUSG00000020326	11
ENSMUSG00000063458-Lrmda	0.0272504	-0.657432	0.091	0.296	1	Lrmda	ENSMUSG00000063458	14
ENSMUSG00000114458-Gm47551	0.0272579	-0.397719	0.273	0.541	1	Gm47551	ENSMUSG00000114458	13
ENSMUSG00000042156-Dzip1	0.0272657	0.700947	0.318	0.168	1	Dzip1	ENSMUSG00000042156	14
ENSMUSG00000041765-Ubac2	0.0273907	-0.426716	0.636	0.815	1	Ubac2	ENSMUSG00000041765	14
ENSMUSG00000031447-Lamp1	0.027422	-0.299275	0.409	0.697	1	Lamp1	ENSMUSG00000031447	8
ENSMUSG00000022841-Ap2m1	0.0274298	0.552278	0.318	0.156	1	Ap2m1	ENSMUSG00000022841	16
ENSMUSG00000022757-Tfg	0.0274636	-0.350073	0.227	0.473	1	Tfg	ENSMUSG00000022757	16
ENSMUSG00000120248-ENSMUSG00000120248	0.0275022	-0.659023	0.136	0.351	1	ENSMUSG00000120248	ENSMUSG00000120248
ENSMUSG00000019054-Fis1	0.0276128	-0.467055	0.045	0.239	1	Fis1	ENSMUSG00000019054	5
ENSMUSG00000063297-Luzp2	0.0276548	0.183343	0.136	0.04	1	Luzp2	ENSMUSG00000063297	7
ENSMUSG00000042650-Alkbh5	0.0276682	-0.332323	0.182	0.446	1	Alkbh5	ENSMUSG00000042650	11
ENSMUSG00000039105-Atp6v1g1	0.0277433	-0.358355	0	0.184	1	Atp6v1g1	ENSMUSG00000039105	4
ENSMUSG00000024534-Sncaip	0.0278356	0.392199	0.273	0.121	1	Sncaip	ENSMUSG00000024534	18
ENSMUSG00000066036-Ubr4	0.0278633	0.497107	0.727	0.626	1	Ubr4	ENSMUSG00000066036	4
ENSMUSG00000026159-Agfg1	0.0279738	-0.482349	0.364	0.603	1	Agfg1	ENSMUSG00000026159	1
ENSMUSG00000113895-Gm48383	0.0279938	0.39425	0.273	0.119	1	Gm48383	ENSMUSG00000113895	12
ENSMUSG00000110532-Gm35857	0.028002	0.397892	0.318	0.155	1	Gm35857	ENSMUSG00000110532	8
ENSMUSG00000042348-Arl15	0.0280174	0.680102	0.864	0.755	1	Arl15	ENSMUSG00000042348	13
ENSMUSG00000028643-Svbp	0.0280347	-0.48948	0.091	0.296	1	Svbp	ENSMUSG00000028643	4
ENSMUSG00000086150-Bach2os	0.0280373	0.429977	0.182	0.063	1	Bach2os	ENSMUSG00000086150	4
ENSMUSG00000097585-E230029C05Rik	0.0280985	0.382106	0.318	0.147	1	E230029C05Rik	ENSMUSG00000097585	7
ENSMUSG00000021125-Arg2	0.0281048	0.197777	0.136	0.04	1	Arg2	ENSMUSG00000021125	12
ENSMUSG00000022313-Utp23	0.0281048	0.165639	0.136	0.04	1	Utp23	ENSMUSG00000022313	15
ENSMUSG00000022186-Oxct1	0.0282085	-0.472965	0.182	0.43	1	Oxct1	ENSMUSG00000022186	15
ENSMUSG00000118664-Tusc3	0.0282755	-0.531811	0.364	0.628	1	Tusc3	ENSMUSG00000118664	8
ENSMUSG00000032402-Smad3	0.0283465	-0.495113	0.182	0.398	1	Smad3	ENSMUSG00000032402	9
ENSMUSG00000024590-Lmnb1	0.0283638	-0.433605	0.364	0.634	1	Lmnb1	ENSMUSG00000024590	18
ENSMUSG00000030105-Arl8b	0.0284887	0.542891	0.364	0.199	1	Arl8b	ENSMUSG00000030105	6
ENSMUSG00000026755-Arpc5l	0.0285394	-0.33585	0.091	0.314	1	Arpc5l	ENSMUSG00000026755	2
ENSMUSG00000027589-Pcmtd2	0.0286862	-0.424756	0.136	0.366	1	Pcmtd2	ENSMUSG00000027589	2
ENSMUSG00000038766-Gabpb2	0.0286963	0.592251	0.773	0.711	1	Gabpb2	ENSMUSG00000038766	3
ENSMUSG00000038884-Shfl	0.0287426	0.274803	0.136	0.041	1	Shfl	ENSMUSG00000038884	9
ENSMUSG00000005968-Tuft1	0.0289253	-0.463062	0.136	0.36	1	Tuft1	ENSMUSG00000005968	3
ENSMUSG00000020262-Adarb1	0.0289406	-0.508504	0.409	0.588	1	Adarb1	ENSMUSG00000020262	10
ENSMUSG00000034211-Mrps17	0.0289448	-0.333054	0.136	0.371	1	Mrps17	ENSMUSG00000034211	5
ENSMUSG00000019984-Med23	0.0289501	-0.282161	0.136	0.407	1	Med23	ENSMUSG00000019984	10
ENSMUSG00000107453-Gm44145	0.0289707	0.228677	0.136	0.041	1	Gm44145	ENSMUSG00000107453	6
ENSMUSG00000085875-Gm12905	0.029161	-0.392135	0.182	0.407	1	Gm12905	ENSMUSG00000085875	4
ENSMUSG00000090553-Snrpe	0.0292145	-0.381403	0.227	0.441	1	Snrpe	ENSMUSG00000090553	1
ENSMUSG00000025997-Ikzf2	0.0292411	-0.480553	0.045	0.239	1	Ikzf2	ENSMUSG00000025997	1
ENSMUSG00000063480-Snu13	0.0292676	-0.427195	0.182	0.418	1	Snu13	ENSMUSG00000063480	15
ENSMUSG00000029621-Arpc1a	0.0293141	-0.478322	0.227	0.449	1	Arpc1a	ENSMUSG00000029621	5
ENSMUSG00000027667-Zfp639	0.0293281	-0.40928	0	0.181	1	Zfp639	ENSMUSG00000027667	3
ENSMUSG00000040957-Cables1	0.0293555	-0.447672	0.045	0.236	1	Cables1	ENSMUSG00000040957	18
ENSMUSG00000021948-Prkcd	0.0293971	-0.586168	0.227	0.472	1	Prkcd	ENSMUSG00000021948	14
ENSMUSG00000037972-Snn	0.0294084	0.501222	0.182	0.066	1	Snn	ENSMUSG00000037972	16
ENSMUSG00000038970-Lmtk2	0.0294235	-0.366344	0.455	0.764	1	Lmtk2	ENSMUSG00000038970	5
ENSMUSG00000097276-4930525G20Rik	0.0294314	0.213541	0.136	0.041	1	4930525G20Rik	ENSMUSG00000097276	13
ENSMUSG00000025607-Copg2	0.0294846	-0.321584	0.455	0.721	1	Copg2	ENSMUSG00000025607	6
ENSMUSG00000050555-Hyls1	0.0295835	0.546694	0.364	0.205	1	Hyls1	ENSMUSG00000050555	9
ENSMUSG00000034951-Cog7	0.0296069	-0.430924	0.091	0.292	1	Cog7	ENSMUSG00000034951	7
ENSMUSG00000038342-Mlxip	0.0296504	-0.437868	0.318	0.593	1	Mlxip	ENSMUSG00000038342	5
ENSMUSG00000036158-Prickle1	0.0297097	0.729179	0.545	0.427	1	Prickle1	ENSMUSG00000036158	15
ENSMUSG00000043183-Simc1	0.0298225	-0.428306	0.227	0.475	1	Simc1	ENSMUSG00000043183	13
ENSMUSG00000022601-Zbtb11	0.0299071	0.562139	0.636	0.6	1	Zbtb11	ENSMUSG00000022601	16
ENSMUSG00000029782-Tmem209	0.0299225	-0.395192	0.227	0.501	1	Tmem209	ENSMUSG00000029782	6
ENSMUSG00000025261-Huwe1	0.0299321	0.54425	0.955	0.971	1	Huwe1	ENSMUSG00000025261	20
ENSMUSG00000113902-Ndufb1	0.0300404	-0.534357	0.091	0.311	1	Ndufb1	ENSMUSG00000113902	12
ENSMUSG00000031982-Arv1	0.0301241	-0.466823	0.182	0.398	1	Arv1	ENSMUSG00000031982	8
ENSMUSG00000087292-Gm13832	0.0301313	0.269613	0.318	0.145	1	Gm13832	ENSMUSG00000087292	5
ENSMUSG00000087651-1500009L16Rik	0.0301458	0.407547	0.227	0.095	1	1500009L16Rik	ENSMUSG00000087651	10
ENSMUSG00000104097-Gm37313	0.0301519	-0.430616	0	0.179	1	Gm37313	ENSMUSG00000104097	1
ENSMUSG00000030298-Sec13	0.0302399	-0.372529	0.045	0.242	1	Sec13	ENSMUSG00000030298	6
ENSMUSG00000024350-Dnajc18	0.0302416	-0.367292	0.045	0.262	1	Dnajc18	ENSMUSG00000024350	18
ENSMUSG00000067338-Tuba3b	0.0302647	-0.437597	0.045	0.234	1	Tuba3b	ENSMUSG00000067338	6
ENSMUSG00000032594-Ip6k1	0.0303048	-0.441881	0.091	0.288	1	Ip6k1	ENSMUSG00000032594	9
ENSMUSG00000041144-Dnah7b	0.0303074	0.768163	0.364	0.219	1	Dnah7b	ENSMUSG00000041144	1
ENSMUSG00000002996-Hbp1	0.0303352	-0.402318	0.273	0.588	1	Hbp1	ENSMUSG00000002996	12
ENSMUSG00000015176-Nolc1	0.0303638	-0.313376	0.182	0.424	1	Nolc1	ENSMUSG00000015176	19
ENSMUSG00000033368-Trim69	0.0304597	0.345287	0.591	0.417	1	Trim69	ENSMUSG00000033368	2
ENSMUSG00000066551-Hmgb1	0.0304623	-0.244597	0.591	0.859	1	Hmgb1	ENSMUSG00000066551	5
ENSMUSG00000003283-Hck	0.0306013	-0.277997	0.045	0.265	1	Hck	ENSMUSG00000003283	2
ENSMUSG00000046709-Mapk10	0.0306899	0.419698	0.455	0.285	1	Mapk10	ENSMUSG00000046709	5
ENSMUSG00000037852-Cpe	0.0307128	-0.28629	0.045	0.265	1	Cpe	ENSMUSG00000037852	8
ENSMUSG00000058254-Tspan7	0.0307611	0.239845	0.273	0.118	1	Tspan7	ENSMUSG00000058254	20
ENSMUSG00000028140-Mrpl9	0.0307668	-0.265547	0.091	0.338	1	Mrpl9	ENSMUSG00000028140	3
ENSMUSG00000026442-Nfasc	0.0308825	0.530893	0.455	0.312	1	Nfasc	ENSMUSG00000026442	1
ENSMUSG00000028292-Rars2	0.0309893	-0.434017	0.227	0.485	1	Rars2	ENSMUSG00000028292	4
ENSMUSG00000045427-Hnrnph2	0.0309973	-0.305844	0	0.178	1	Hnrnph2	ENSMUSG00000045427	20
ENSMUSG00000048696-Mex3d	0.0309973	-0.332704	0	0.178	1	Mex3d	ENSMUSG00000048696	10
ENSMUSG00000031781-Ciapin1	0.0310104	-0.22399	0.273	0.519	1	Ciapin1	ENSMUSG00000031781	8
ENSMUSG00000028358-Zfp618	0.0310215	0.308077	0.182	0.067	1	Zfp618	ENSMUSG00000028358	4
ENSMUSG00000009090-Ap1b1	0.0310236	-0.479026	0.273	0.508	1	Ap1b1	ENSMUSG00000009090	11
ENSMUSG00000034320-Slc26a2	0.0310832	0.482887	0.364	0.201	1	Slc26a2	ENSMUSG00000034320	18
ENSMUSG00000032463-Faim	0.0311417	-0.394683	0.182	0.409	1	Faim	ENSMUSG00000032463	9
ENSMUSG00000027799-Nbea	0.0311705	-0.281401	0.909	0.966	1	Nbea	ENSMUSG00000027799	3
ENSMUSG00000078952-Lncenc1	0.0312368	0.255121	0.182	0.064	1	Lncenc1	ENSMUSG00000078952	13
ENSMUSG00000104677-Gm43376	0.0313044	-0.532506	0.364	0.625	1	Gm43376	ENSMUSG00000104677	3
ENSMUSG00000054792-Klhl18	0.031316	-0.382738	0.091	0.314	1	Klhl18	ENSMUSG00000054792	9
ENSMUSG00000036867-Smad6	0.0313364	0.301265	0.182	0.066	1	Smad6	ENSMUSG00000036867	9
ENSMUSG00000097164-Cep83os	0.0313618	0.654236	0.318	0.153	1	Cep83os	ENSMUSG00000097164	10
ENSMUSG00000059325-Hopx	0.0314299	0.497533	0.227	0.093	1	Hopx	ENSMUSG00000059325	5
ENSMUSG00000041515-Irf8	0.0315837	0.260109	0.136	0.041	1	Irf8	ENSMUSG00000041515	8
ENSMUSG00000030766-Arhgap17	0.0316141	-0.476467	0.409	0.628	1	Arhgap17	ENSMUSG00000030766	7
ENSMUSG00000000295-Hddc2	0.0316451	0.3469	0.364	0.191	1	Hddc2	ENSMUSG00000000295	10
ENSMUSG00000041879-Ipo9	0.0316573	-0.521474	0.227	0.438	1	Ipo9	ENSMUSG00000041879	1
ENSMUSG00000038497-Tmco3	0.0317247	-0.360994	0.182	0.432	1	Tmco3	ENSMUSG00000038497	8
ENSMUSG00000034751-Mast4	0.03173	0.371121	0.818	0.753	1	Mast4	ENSMUSG00000034751	13
ENSMUSG00000037499-Nenf	0.0318649	-0.383128	0	0.176	1	Nenf	ENSMUSG00000037499	1
ENSMUSG00000095325-Zfp870	0.0319355	0.3044	0.182	0.066	1	Zfp870	ENSMUSG00000095325	17
ENSMUSG00000020817-Rabep1	0.0319656	0.382975	0.818	0.727	1	Rabep1	ENSMUSG00000020817	11
ENSMUSG00000027552-E2f5	0.0319902	-0.467262	0.318	0.557	1	E2f5	ENSMUSG00000027552	3
ENSMUSG00000027305-Ndufaf1	0.0319915	0.509145	0.409	0.23	1	Ndufaf1	ENSMUSG00000027305	2
ENSMUSG00000024598-Fbn2	0.0321041	-0.3579	0.409	0.737	1	Fbn2	ENSMUSG00000024598	18
ENSMUSG00000089883-Gm3355	0.0321374	0.209867	0.182	0.066	1	Gm3355	ENSMUSG00000089883	17
ENSMUSG00000028431-Elp1	0.0321905	-0.372848	0.273	0.576	1	Elp1	ENSMUSG00000028431	4
ENSMUSG00000037851-Iars	0.0322026	0.610249	0.591	0.475	1	Iars	ENSMUSG00000037851	13
ENSMUSG00000026869-Psmd5	0.0322205	0.589478	0.591	0.482	1	Psmd5	ENSMUSG00000026869	2
ENSMUSG00000072259-Gm5592	0.0322323	0.703718	0.682	0.611	1	Gm5592	ENSMUSG00000072259	7
ENSMUSG00000029701-Rbm28	0.0323	-0.476645	0.318	0.551	1	Rbm28	ENSMUSG00000029701	6
ENSMUSG00000021712-Trim23	0.0323099	-0.413261	0.136	0.364	1	Trim23	ENSMUSG00000021712	13
ENSMUSG00000062773-Tex101	0.0323711	-0.459733	0.227	0.464	1	Tex101	ENSMUSG00000062773	7
ENSMUSG00000037706-Cd81	0.0324604	-0.454685	0.182	0.43	1	Cd81	ENSMUSG00000037706	7
ENSMUSG00000061462-Obscn	0.0324614	-0.344577	0.045	0.256	1	Obscn	ENSMUSG00000061462	11
ENSMUSG00000063870-Chd4	0.0326856	-0.413002	0.682	0.891	1	Chd4	ENSMUSG00000063870	6
ENSMUSG00000035011-Zbtb7a	0.0327464	-0.397734	0.045	0.248	1	Zbtb7a	ENSMUSG00000035011	10
ENSMUSG00000027794-Sohlh2	0.0327551	-0.336458	0	0.175	1	Sohlh2	ENSMUSG00000027794	3
ENSMUSG00000029610-Aimp2	0.0327551	-0.344506	0	0.175	1	Aimp2	ENSMUSG00000029610	5
ENSMUSG00000058297-Spock2	0.0327551	-0.354809	0	0.175	1	Spock2	ENSMUSG00000058297	10
ENSMUSG00000025656-Arhgef9	0.032841	0.20556	0.273	0.121	1	Arhgef9	ENSMUSG00000025656	20
ENSMUSG00000028556-Dock7	0.0328815	0.488041	0.864	0.75	1	Dock7	ENSMUSG00000028556	4
ENSMUSG00000021518-Ptdss1	0.0329635	-0.502015	0.227	0.412	1	Ptdss1	ENSMUSG00000021518	13
ENSMUSG00000031161-Hdac6	0.0329711	-0.456892	0.409	0.674	1	Hdac6	ENSMUSG00000031161	20
ENSMUSG00000062248-Cks2	0.0330283	0.575237	0.318	0.167	1	Cks2	ENSMUSG00000062248	13
ENSMUSG00000024276-Zfp397	0.0330398	-0.464757	0.409	0.652	1	Zfp397	ENSMUSG00000024276	18
ENSMUSG00000019889-Ptprk	0.0331168	-0.405685	0.227	0.478	1	Ptprk	ENSMUSG00000019889	10
ENSMUSG00000055943-Emc7	0.0331518	-0.446471	0.045	0.23	1	Emc7	ENSMUSG00000055943	2
ENSMUSG00000021486-Prelid1	0.0331518	-0.406879	0.045	0.23	1	Prelid1	ENSMUSG00000021486	13
ENSMUSG00000060681-Slc9a6	0.0332221	-0.425008	0.136	0.369	1	Slc9a6	ENSMUSG00000060681	20
ENSMUSG00000027852-Nras	0.0332456	-0.446125	0.136	0.354	1	Nras	ENSMUSG00000027852	3
ENSMUSG00000092190-Gm20470	0.0332904	-0.336062	0.227	0.472	1	Gm20470	ENSMUSG00000092190	10
ENSMUSG00000029781-Fkbp9	0.0333374	-0.332225	0.273	0.539	1	Fkbp9	ENSMUSG00000029781	6
ENSMUSG00000087553-5730412P04Rik	0.0333497	-0.0766196	0.136	0.041	1	5730412P04Rik	ENSMUSG00000087553	20
ENSMUSG00000061080-Lsamp	0.0334879	0.339825	0.409	0.21	1	Lsamp	ENSMUSG00000061080	16
ENSMUSG00000050217-Lgsn	0.0335814	0.222307	0.182	0.066	1	Lgsn	ENSMUSG00000050217	1
ENSMUSG00000038013-Wipf2	0.0335872	-0.551045	0.318	0.499	1	Wipf2	ENSMUSG00000038013	11
ENSMUSG00000040918-Slc19a2	0.0335972	0.374532	0.318	0.162	1	Slc19a2	ENSMUSG00000040918	1
ENSMUSG00000116903-Gm19522	0.0336291	0.637314	0.818	0.678	1	Gm19522	ENSMUSG00000116903	16
ENSMUSG00000032435-Dync1li1	0.0336681	-0.467292	0.273	0.516	1	Dync1li1	ENSMUSG00000032435	9
ENSMUSG00000029095-Ablim2	0.0336686	-0.368218	0	0.173	1	Ablim2	ENSMUSG00000029095	5
ENSMUSG00000030036-Mogs	0.0336686	-0.322825	0	0.173	1	Mogs	ENSMUSG00000030036	6
ENSMUSG00000118249-Gm36608	0.0336686	-0.424789	0	0.173	1	Gm36608	ENSMUSG00000118249	19
ENSMUSG00000037990-Sh3rf3	0.0337183	-0.23949	0.364	0.662	1	Sh3rf3	ENSMUSG00000037990	10
ENSMUSG00000030770-Parva	0.0337273	0.383121	0.273	0.129	1	Parva	ENSMUSG00000030770	7
ENSMUSG00000027016-Zfp385b	0.0337348	-0.37995	0.773	0.966	1	Zfp385b	ENSMUSG00000027016	2
ENSMUSG00000027834-Serpini1	0.0337429	-0.080513	0.227	0.495	1	Serpini1	ENSMUSG00000027834	3
ENSMUSG00000031574-Star	0.0337861	0.356279	0.273	0.13	1	Star	ENSMUSG00000031574	8
ENSMUSG00000010376-Nedd8	0.0338113	-0.504954	0.273	0.469	1	Nedd8	ENSMUSG00000010376	14
ENSMUSG00000009073-Nf2	0.033853	-0.362644	0.273	0.502	1	Nf2	ENSMUSG00000009073	11
ENSMUSG00000067702-Tuba3a	0.0338967	-0.432943	0.227	0.461	1	Tuba3a	ENSMUSG00000067702	6
ENSMUSG00000025857-Dnaaf5	0.0339148	-0.347755	0.182	0.449	1	Dnaaf5	ENSMUSG00000025857	5
ENSMUSG00000079242-C730034F03Rik	0.0340589	0.331628	0.182	0.067	1	C730034F03Rik	ENSMUSG00000079242	15
ENSMUSG00000032407-U2surp	0.0340707	-0.393486	0.5	0.74	1	U2surp	ENSMUSG00000032407	9
ENSMUSG00000032839-Trpc1	0.0341697	-0.466708	0.045	0.228	1	Trpc1	ENSMUSG00000032839	9
ENSMUSG00000035992-Fnip1	0.0341864	-0.337262	0.182	0.427	1	Fnip1	ENSMUSG00000035992	11
ENSMUSG00000036097-Slf2	0.034194	-0.422388	0.727	0.864	1	Slf2	ENSMUSG00000036097	19
ENSMUSG00000055723-Rras2	0.0342364	-0.413805	0.182	0.407	1	Rras2	ENSMUSG00000055723	7
ENSMUSG00000072761-Gm6712	0.0344931	-0.393984	0.091	0.315	1	Gm6712	ENSMUSG00000072761	17
ENSMUSG00000042694-Stn1	0.0345921	-0.361631	0.091	0.32	1	Stn1	ENSMUSG00000042694	19
ENSMUSG00000071723-Gspt2	0.0346059	-0.305685	0	0.172	1	Gspt2	ENSMUSG00000071723	20
ENSMUSG00000092536-Gm20501	0.0346502	0.489724	0.227	0.1	1	Gm20501	ENSMUSG00000092536	7
ENSMUSG00000021715-Cwc27	0.034723	0.459252	0.727	0.611	1	Cwc27	ENSMUSG00000021715	13
ENSMUSG00000097812-Gm26812	0.0347266	0.480376	0.182	0.07	1	Gm26812	ENSMUSG00000097812	8
ENSMUSG00000021549-Rasa1	0.0347538	-0.180909	0.455	0.717	1	Rasa1	ENSMUSG00000021549	13
ENSMUSG00000026806-Ddx31	0.0348818	-0.45249	0.5	0.688	1	Ddx31	ENSMUSG00000026806	2
ENSMUSG00000057716-Tmem178b	0.0349105	-0.397567	0.045	0.256	1	Tmem178b	ENSMUSG00000057716	6
ENSMUSG00000041977-Arhgef11	0.0349306	-0.473259	0.455	0.766	1	Arhgef11	ENSMUSG00000041977	3
ENSMUSG00000058741-Prr19	0.0349373	0.354407	0.182	0.07	1	Prr19	ENSMUSG00000058741	7
ENSMUSG00000038250-Usp38	0.0349526	-0.376065	0.045	0.23	1	Usp38	ENSMUSG00000038250	8
ENSMUSG00000038084-Opa1	0.0349915	-0.382047	0.318	0.55	1	Opa1	ENSMUSG00000038084	16
ENSMUSG00000002981-Clptm1	0.0350192	-0.429411	0.273	0.544	1	Clptm1	ENSMUSG00000002981	7
ENSMUSG00000070426-Rnf121	0.0351238	0.561175	0.682	0.568	1	Rnf121	ENSMUSG00000070426	7
ENSMUSG00000034848-Ttc21b	0.0351316	-0.457808	0.318	0.531	1	Ttc21b	ENSMUSG00000034848	2
ENSMUSG00000043289-Mei4	0.0351545	0.601408	0.727	0.6	1	Mei4	ENSMUSG00000043289	9
ENSMUSG00000047879-Usp14	0.0351988	-0.421839	0.455	0.703	1	Usp14	ENSMUSG00000047879	18
ENSMUSG00000120477-ENSMUSG00000120477	0.0352166	-0.378598	0.045	0.227	1	ENSMUSG00000120477	ENSMUSG00000120477
ENSMUSG00000057058-Skap1	0.0352495	0.352738	0.636	0.44	1	Skap1	ENSMUSG00000057058	11
ENSMUSG00000035161-Ints6	0.0352537	-0.375763	0.545	0.706	1	Ints6	ENSMUSG00000035161	14
ENSMUSG00000022199-Slc22a17	0.0352826	-0.404182	0.227	0.476	1	Slc22a17	ENSMUSG00000022199	14
ENSMUSG00000054966-Lmntd1	0.0354037	0.685096	0.636	0.507	1	Lmntd1	ENSMUSG00000054966	6
ENSMUSG00000063810-Alms1	0.0354111	-0.457992	0.636	0.802	1	Alms1	ENSMUSG00000063810	6
ENSMUSG00000027238-Frmd5	0.0354502	-0.343882	0.955	0.971	1	Frmd5	ENSMUSG00000027238	2
ENSMUSG00000071691-Gm960	0.0355219	-0.275436	0.364	0.619	1	Gm960	ENSMUSG00000071691	19
ENSMUSG00000027455-Nsfl1c	0.0355506	0.529424	0.364	0.216	1	Nsfl1c	ENSMUSG00000027455	2
ENSMUSG00000032192-Gnb5	0.0355676	-0.332395	0	0.17	1	Gnb5	ENSMUSG00000032192	9
ENSMUSG00000113313-Gm32036	0.0356661	0.402032	0.273	0.135	1	Gm32036	ENSMUSG00000113313	13
ENSMUSG00000079469-Pigb	0.0356926	0.41218	0.545	0.329	1	Pigb	ENSMUSG00000079469	9
ENSMUSG00000042359-Osbpl6	0.0357121	0.309785	0.273	0.123	1	Osbpl6	ENSMUSG00000042359	2
ENSMUSG00000097896-Gm26800	0.0357404	0.394117	0.182	0.066	1	Gm26800	ENSMUSG00000097896	16
ENSMUSG00000091159-Gm17545	0.0357896	-0.389266	0.091	0.306	1	Gm17545	ENSMUSG00000091159	9
ENSMUSG00000065954-Tacc1	0.0358129	0.359933	0.5	0.314	1	Tacc1	ENSMUSG00000065954	8
ENSMUSG00000070371-Prss36	0.0358395	-0.462296	0.136	0.357	1	Prss36	ENSMUSG00000070371	7
ENSMUSG00000024421-Lama3	0.0358579	-0.382929	0.091	0.311	1	Lama3	ENSMUSG00000024421	18
ENSMUSG00000033285-Wdr3	0.0359327	-0.433231	0.136	0.354	1	Wdr3	ENSMUSG00000033285	3
ENSMUSG00000043067-Dpy19l1	0.03594	-0.422965	0.318	0.567	1	Dpy19l1	ENSMUSG00000043067	9
ENSMUSG00000021114-Atp6v1d	0.0360996	-0.359094	0.091	0.311	1	Atp6v1d	ENSMUSG00000021114	12
ENSMUSG00000052681-Rap1b	0.0361638	0.336882	0.682	0.522	1	Rap1b	ENSMUSG00000052681	10
ENSMUSG00000016487-Ppfibp1	0.0362126	-0.440011	0.318	0.565	1	Ppfibp1	ENSMUSG00000016487	6
ENSMUSG00000064210-Ano6	0.0362561	0.538009	0.273	0.132	1	Ano6	ENSMUSG00000064210	15
ENSMUSG00000047466-8030462N17Rik	0.0362585	-0.513129	0.409	0.583	1	8030462N17Rik	ENSMUSG00000047466	18
ENSMUSG00000042410-Agps	0.0364071	-0.355527	0.364	0.681	1	Agps	ENSMUSG00000042410	2
ENSMUSG00000038844-Kif16b	0.0364641	-0.459167	0.455	0.631	1	Kif16b	ENSMUSG00000038844	2
ENSMUSG00000101792-Gm28447	0.0364843	0.201151	0.227	0.092	1	Gm28447	ENSMUSG00000101792	10
ENSMUSG00000028847-Trappc3	0.0364894	-0.403105	0.091	0.3	1	Trappc3	ENSMUSG00000028847	4
ENSMUSG00000100162-Gm20687	0.0364894	0.483261	0.455	0.288	1	Gm20687	ENSMUSG00000100162	14
ENSMUSG00000029438-Bcl7a	0.0365544	-0.326053	0	0.168	1	Bcl7a	ENSMUSG00000029438	5
ENSMUSG00000039069-Mtg2	0.0365544	-0.331256	0	0.168	1	Mtg2	ENSMUSG00000039069	2
ENSMUSG00000087178-A230056P14Rik	0.0365544	-0.443001	0	0.168	1	A230056P14Rik	ENSMUSG00000087178	7
ENSMUSG00000069919-Hba-a1	0.0365544	-0.353074	0	0.168	1	a1	ENSMUSG00000069919
ENSMUSG00000021532-Fastkd3	0.0365544	-0.317736	0	0.168	1	Fastkd3	ENSMUSG00000021532	13
ENSMUSG00000024277-Mapre2	0.0366162	-0.44764	0.091	0.286	1	Mapre2	ENSMUSG00000024277	18
ENSMUSG00000022130-Tgds	0.0366365	0.233607	0.182	0.066	1	Tgds	ENSMUSG00000022130	14
ENSMUSG00000030986-Dhx32	0.0366779	-0.374102	0.318	0.541	1	Dhx32	ENSMUSG00000030986	7
ENSMUSG00000032180-Tmed1	0.0366841	0.47084	0.273	0.138	1	Tmed1	ENSMUSG00000032180	9
ENSMUSG00000025968-Ndufs1	0.036693	-0.453826	0.227	0.475	1	Ndufs1	ENSMUSG00000025968	1
ENSMUSG00000024968-Rcor2	0.036758	-0.443612	0.227	0.441	1	Rcor2	ENSMUSG00000024968	19
ENSMUSG00000021952-Xpo4	0.0367849	-0.395453	0.227	0.482	1	Xpo4	ENSMUSG00000021952	14
ENSMUSG00000034842-Art3	0.0367888	0.557406	0.182	0.074	1	Art3	ENSMUSG00000034842	5
ENSMUSG00000026492-Tfb2m	0.0368014	-0.370386	0.045	0.234	1	Tfb2m	ENSMUSG00000026492	1
ENSMUSG00000029616-Erp29	0.0368601	-0.399023	0.318	0.573	1	Erp29	ENSMUSG00000029616	5
ENSMUSG00000040524-Zfp609	0.0368849	-0.362828	0.682	0.905	1	Zfp609	ENSMUSG00000040524	9
ENSMUSG00000061904-Slc25a3	0.0369301	-0.326115	0.591	0.753	1	Slc25a3	ENSMUSG00000061904	10
ENSMUSG00000039000-Ube3c	0.0369795	-0.398033	0.682	0.888	1	Ube3c	ENSMUSG00000039000	5
ENSMUSG00000031004-Mki67	0.0369827	-0.438967	0.455	0.671	1	Mki67	ENSMUSG00000031004	7
ENSMUSG00000033904-Ccp110	0.0370056	-0.364516	0.091	0.303	1	Ccp110	ENSMUSG00000033904	7
ENSMUSG00000057541-Pus7	0.0370368	-0.338614	0.409	0.662	1	Pus7	ENSMUSG00000057541	5
ENSMUSG00000040652-Oaz2	0.0370531	-0.416866	0.091	0.294	1	Oaz2	ENSMUSG00000040652	9
ENSMUSG00000121190-ENSMUSG00000121190	0.0371135	0.239593	0.136	0.044	1	ENSMUSG00000121190	ENSMUSG00000121190
ENSMUSG00000047804-Akap10	0.0372022	-0.462261	0.545	0.74	1	Akap10	ENSMUSG00000047804	11
ENSMUSG00000040364-Sec1	0.0373368	0.244751	0.273	0.124	1	Sec1	ENSMUSG00000040364	7
ENSMUSG00000020422-Tns3	0.037357	0.450916	0.636	0.47	1	Tns3	ENSMUSG00000020422	11
ENSMUSG00000073164-2410018L13Rik	0.0374004	-0.379144	0.045	0.224	1	2410018L13Rik	ENSMUSG00000073164	12
ENSMUSG00000047036-Zfp445	0.037404	-0.431865	0.318	0.567	1	Zfp445	ENSMUSG00000047036	9
ENSMUSG00000071655-Ubxn1	0.037522	-0.255841	0.227	0.484	1	Ubxn1	ENSMUSG00000071655	19
ENSMUSG00000003208-Yju2	0.0375668	-0.314426	0	0.167	1	Yju2	ENSMUSG00000003208	17
ENSMUSG00000029175-Slc35f6	0.0375668	-0.30554	0	0.167	1	Slc35f6	ENSMUSG00000029175	5
ENSMUSG00000046658-Zfp316	0.0375668	-0.341895	0	0.167	1	Zfp316	ENSMUSG00000046658	5
ENSMUSG00000024446-Rpp21	0.0375753	0.439739	0.182	0.069	1	Rpp21	ENSMUSG00000024446	17
ENSMUSG00000078584-AU022252	0.0376178	-0.219702	0.091	0.3	1	AU022252	ENSMUSG00000078584	4
ENSMUSG00000041229-Phf8	0.0376746	-0.211574	0.182	0.424	1	Phf8	ENSMUSG00000041229	20
ENSMUSG00000042050-Dync2i1	0.0377146	-0.45261	0.182	0.436	1	Dync2i1	ENSMUSG00000042050	12
ENSMUSG00000035133-Arhgap5	0.0377759	-0.330419	0.864	0.91	1	Arhgap5	ENSMUSG00000035133	12
ENSMUSG00000030254-Rad18	0.0377808	-0.321441	0.5	0.804	1	Rad18	ENSMUSG00000030254	6
ENSMUSG00000031310-Zmym3	0.0378482	0.474208	0.364	0.198	1	Zmym3	ENSMUSG00000031310	20
ENSMUSG00000053470-Kdm3a	0.0378616	0.656326	0.5	0.351	1	Kdm3a	ENSMUSG00000053470	6
ENSMUSG00000071369-Map3k5	0.0378676	-0.441131	0.318	0.573	1	Map3k5	ENSMUSG00000071369	10
ENSMUSG00000072893-4933439C10Rik	0.0378816	0.256005	0.227	0.096	1	4933439C10Rik	ENSMUSG00000072893	11
ENSMUSG00000035873-Pawr	0.0379095	-0.516036	0.409	0.619	1	Pawr	ENSMUSG00000035873	10
ENSMUSG00000026816-Gtf3c5	0.037976	-0.344172	0.045	0.239	1	Gtf3c5	ENSMUSG00000026816	2
ENSMUSG00000026640-Plxna2	0.0379958	0.254061	0.136	0.043	1	Plxna2	ENSMUSG00000026640	1
ENSMUSG00000020776-Fbf1	0.0380276	0.446877	0.318	0.168	1	Fbf1	ENSMUSG00000020776	11
ENSMUSG00000120298-ENSMUSG00000120298	0.0380399	0.456917	0.273	0.124	1	ENSMUSG00000120298	ENSMUSG00000120298
ENSMUSG00000023015-Racgap1	0.03806	-0.441986	0.182	0.415	1	Racgap1	ENSMUSG00000023015	15
ENSMUSG00000085265-Nell1os	0.0381074	0.258748	0.273	0.126	1	Nell1os	ENSMUSG00000085265	7
ENSMUSG00000024773-Atg2a	0.0381733	-0.43368	0.045	0.248	1	Atg2a	ENSMUSG00000024773	19
ENSMUSG00000004897-Hdgf	0.0382438	-0.34991	0.318	0.557	1	Hdgf	ENSMUSG00000004897	3
ENSMUSG00000038047-Haus6	0.0383038	0.418011	0.773	0.603	1	Haus6	ENSMUSG00000038047	4
ENSMUSG00000018474-Chd3	0.0384368	-0.285435	0.5	0.802	1	Chd3	ENSMUSG00000018474	11
ENSMUSG00000052395-Rft1	0.0384694	-0.391574	0.091	0.289	1	Rft1	ENSMUSG00000052395	14
ENSMUSG00000105300-Gm30613	0.0385974	-0.511002	0.182	0.391	1	Gm30613	ENSMUSG00000105300	5
ENSMUSG00000000594-Gm2a	0.0386055	-0.329762	0	0.165	1	Gm2a	ENSMUSG00000000594	11
ENSMUSG00000024325-Ring1	0.0386055	-0.33162	0	0.165	1	Ring1	ENSMUSG00000024325	17
ENSMUSG00000085684-4930469K13Rik	0.0386055	-0.83701	0	0.165	1	4930469K13Rik	ENSMUSG00000085684	11
ENSMUSG00000030659-Nucb2	0.0386109	0.305674	0.273	0.13	1	Nucb2	ENSMUSG00000030659	7
ENSMUSG00000042302-Ehbp1	0.0386734	-0.428688	0.227	0.469	1	Ehbp1	ENSMUSG00000042302	11
ENSMUSG00000031028-Tub	0.0386836	0.628058	0.545	0.392	1	Tub	ENSMUSG00000031028	7
ENSMUSG00000026726-Cubn	0.0386861	-0.448935	0.045	0.224	1	Cubn	ENSMUSG00000026726	2
ENSMUSG00000039630-Hnrnpu	0.0387387	-0.420388	0.682	0.891	1	Hnrnpu	ENSMUSG00000039630	1
ENSMUSG00000046523-Kctd4	0.0387778	0.561979	0.545	0.391	1	Kctd4	ENSMUSG00000046523	14
ENSMUSG00000032481-Smarcc1	0.0388097	-0.337022	0.818	0.939	1	Smarcc1	ENSMUSG00000032481	9
ENSMUSG00000026083-Eif5b	0.0388134	0.410266	0.864	0.827	1	Eif5b	ENSMUSG00000026083	1
ENSMUSG00000025381-Cnpy2	0.038851	-0.411704	0.091	0.279	1	Cnpy2	ENSMUSG00000025381	10
ENSMUSG00000023072-Cep89	0.0389641	-0.270509	0.136	0.395	1	Cep89	ENSMUSG00000023072	7
ENSMUSG00000090031-4732440D04Rik	0.0389905	-0.489574	0.182	0.401	1	4732440D04Rik	ENSMUSG00000090031	1
ENSMUSG00000097709-2810429I04Rik	0.0389909	0.480516	0.364	0.199	1	2810429I04Rik	ENSMUSG00000097709	13
ENSMUSG00000029723-Spacdr	0.0391935	-0.543781	0.591	0.755	1	Spacdr	ENSMUSG00000029723
ENSMUSG00000028780-Sema3c	0.0391979	-0.403449	0.182	0.391	1	Sema3c	ENSMUSG00000028780	5
ENSMUSG00000046152-Fut10	0.0392128	0.573473	0.318	0.176	1	Fut10	ENSMUSG00000046152	8
ENSMUSG00000033502-Cdc14a	0.0392275	-0.394584	0.136	0.352	1	Cdc14a	ENSMUSG00000033502	3
ENSMUSG00000110830-Gm46218	0.0392301	-0.455122	0.182	0.401	1	Gm46218	ENSMUSG00000110830	10
ENSMUSG00000004455-Ppp1cc	0.0392761	-0.342747	0.045	0.237	1	Ppp1cc	ENSMUSG00000004455	5
ENSMUSG00000069565-Dazap1	0.0394157	-0.210234	0.273	0.536	1	Dazap1	ENSMUSG00000069565	10
ENSMUSG00000116736-Gm49692	0.039511	-0.251608	0.136	0.364	1	Gm49692	ENSMUSG00000116736	12
ENSMUSG00000021892-Sh3bp5	0.0395653	0.373745	0.591	0.386	1	Sh3bp5	ENSMUSG00000021892	14
ENSMUSG00000018293-Pfn1	0.0396195	0.356316	0.364	0.207	1	Pfn1	ENSMUSG00000018293	11
ENSMUSG00000045438-Cox19	0.0396712	-0.329721	0	0.164	1	Cox19	ENSMUSG00000045438	5
ENSMUSG00000001445-Mrpl10	0.0397197	-0.394985	0.091	0.294	1	Mrpl10	ENSMUSG00000001445	11
ENSMUSG00000029012-Orc5	0.0397287	-0.297989	0.227	0.481	1	Orc5	ENSMUSG00000029012	5
ENSMUSG00000026960-Arl6ip6	0.0397687	-0.387245	0.136	0.343	1	Arl6ip6	ENSMUSG00000026960	2
ENSMUSG00000022403-St13	0.0397786	-0.398486	0.455	0.648	1	St13	ENSMUSG00000022403	15
ENSMUSG00000039197-Adk	0.0397904	-0.423167	0.545	0.862	1	Adk	ENSMUSG00000039197	14
ENSMUSG00000022812-Gsk3b	0.0398696	-0.165829	0.409	0.72	1	Gsk3b	ENSMUSG00000022812	16
ENSMUSG00000052056-Zfp217	0.0398787	0.443297	0.5	0.322	1	Zfp217	ENSMUSG00000052056	2
ENSMUSG00000050890-Pdik1l	0.0399282	-0.417258	0.091	0.285	1	Pdik1l	ENSMUSG00000050890	4
ENSMUSG00000031681-Smad1	0.039961	-0.15525	0.227	0.481	1	Smad1	ENSMUSG00000031681	8
ENSMUSG00000086040-Wipf3	0.0400415	-0.425031	0.182	0.43	1	Wipf3	ENSMUSG00000086040	6
ENSMUSG00000024583-Txnl1	0.0400846	-0.385337	0.227	0.458	1	Txnl1	ENSMUSG00000024583	18
ENSMUSG00000069114-Zbtb10	0.0401072	0.368908	0.455	0.294	1	Zbtb10	ENSMUSG00000069114	3
ENSMUSG00000014402-Tsg101	0.0401738	-0.386452	0.182	0.42	1	Tsg101	ENSMUSG00000014402	7
ENSMUSG00000085842-Pard3bos1	0.0403277	0.555519	0.455	0.303	1	Pard3bos1	ENSMUSG00000085842	1
ENSMUSG00000037400-Atp11b	0.0403722	-0.465135	0.409	0.626	1	Atp11b	ENSMUSG00000037400	3
ENSMUSG00000041040-Fam117b	0.0403977	-0.281733	0.409	0.697	1	Fam117b	ENSMUSG00000041040	1
ENSMUSG00000060679-Mrps9	0.0404992	-0.436458	0.273	0.548	1	Mrps9	ENSMUSG00000060679	1
ENSMUSG00000020133-2310011J03Rik	0.0405516	-0.350284	0.045	0.239	1	2310011J03Rik	ENSMUSG00000020133	10
ENSMUSG00000061559-Wdr61	0.040566	-0.471263	0.273	0.484	1	Wdr61	ENSMUSG00000061559	9
ENSMUSG00000034349-Smc4	0.0407051	-0.396621	0.364	0.646	1	Smc4	ENSMUSG00000034349	3
ENSMUSG00000042032-Mat2b	0.0407595	-0.391077	0.182	0.427	1	Mat2b	ENSMUSG00000042032	11
ENSMUSG00000042436-Mfap4	0.0407645	-0.321309	0	0.162	1	Mfap4	ENSMUSG00000042436	11
ENSMUSG00000032384-Csnk1g1	0.0407695	-0.431383	0.636	0.851	1	Csnk1g1	ENSMUSG00000032384	9
ENSMUSG00000038712-Mindy1	0.0408684	0.40433	0.182	0.069	1	Mindy1	ENSMUSG00000038712	3
ENSMUSG00000100215-Gm8292	0.0408956	0.318904	0.5	0.297	1	Gm8292	ENSMUSG00000100215	1
ENSMUSG00000007279-Scube2	0.0409137	-0.416545	0.045	0.219	1	Scube2	ENSMUSG00000007279	7
ENSMUSG00000045102-Poln	0.0410407	-0.371405	0.182	0.464	1	Poln	ENSMUSG00000045102	5
ENSMUSG00000032640-Chsy1	0.0410987	-0.437114	0.318	0.51	1	Chsy1	ENSMUSG00000032640	7
ENSMUSG00000030145-Zfp248	0.0410994	0.28063	0.227	0.098	1	Zfp248	ENSMUSG00000030145	6
ENSMUSG00000112454-Gm48619	0.0411127	0.173162	0.182	0.069	1	Gm48619	ENSMUSG00000112454	12
ENSMUSG00000035683-Melk	0.0411433	-0.397872	0.273	0.53	1	Melk	ENSMUSG00000035683	4
ENSMUSG00000027381-Bcl2l11	0.0411737	-0.406889	0.182	0.397	1	Bcl2l11	ENSMUSG00000027381	2
ENSMUSG00000048772-Tmem53	0.0412137	0.285012	0.182	0.072	1	Tmem53	ENSMUSG00000048772	4
ENSMUSG00000091542-Gm17167	0.0412435	-0.347238	0.045	0.234	1	Gm17167	ENSMUSG00000091542	4
ENSMUSG00000038235-F11r	0.0412466	0.657681	0.409	0.256	1	F11r	ENSMUSG00000038235	1
ENSMUSG00000031590-Frg1	0.0413552	-0.430824	0.318	0.548	1	Frg1	ENSMUSG00000031590	8
ENSMUSG00000084957-Bbip1	0.0414802	-0.503982	0.273	0.455	1	Bbip1	ENSMUSG00000084957	19
ENSMUSG00000040430-Pitpnc1	0.0415572	0.754678	0.455	0.319	1	Pitpnc1	ENSMUSG00000040430	11
ENSMUSG00000032289-Thsd4	0.0416878	-0.59313	0.455	0.614	1	Thsd4	ENSMUSG00000032289	9
ENSMUSG00000029125-Stx18	0.0417444	-0.410094	0.227	0.475	1	Stx18	ENSMUSG00000029125	5
ENSMUSG00000043556-Fbxl7	0.0418021	0.393733	0.591	0.401	1	Fbxl7	ENSMUSG00000043556	15
ENSMUSG00000020387-Jade2	0.0418578	-0.436186	0.136	0.338	1	Jade2	ENSMUSG00000020387	11
ENSMUSG00000034282-Evpl	0.0418861	-0.289215	0	0.161	1	Evpl	ENSMUSG00000034282	11
ENSMUSG00000097016-Gm26708	0.0418861	-0.33139	0	0.161	1	Gm26708	ENSMUSG00000097016	7
ENSMUSG00000024736-Tmem132a	0.0418861	-0.309513	0	0.161	1	Tmem132a	ENSMUSG00000024736	19
ENSMUSG00000074282-Zfp94	0.0418861	-0.333685	0	0.161	1	Zfp94	ENSMUSG00000074282	7
ENSMUSG00000036644-Tbc1d9b	0.0418908	-0.462385	0.136	0.326	1	Tbc1d9b	ENSMUSG00000036644	11
ENSMUSG00000073152-Gm10475	0.0419546	-0.422159	0.091	0.291	1	Gm10475	ENSMUSG00000073152	5
ENSMUSG00000071341-Egr4	0.042033	0.214849	0.136	0.044	1	Egr4	ENSMUSG00000071341	6
ENSMUSG00000015312-Gadd45b	0.0421514	-0.392548	0.045	0.217	1	Gadd45b	ENSMUSG00000015312	10
ENSMUSG00000043019-Edem3	0.0421515	-0.417003	0.045	0.217	1	Edem3	ENSMUSG00000043019	1
ENSMUSG00000042548-Asxl1	0.0421673	-0.228497	0.818	0.93	1	Asxl1	ENSMUSG00000042548	2
ENSMUSG00000026883-Dab2ip	0.0421986	-0.520197	0.273	0.519	1	Dab2ip	ENSMUSG00000026883	2
ENSMUSG00000020220-Vps13d	0.0423346	-0.259499	0.318	0.594	1	Vps13d	ENSMUSG00000020220	4
ENSMUSG00000057914-Cacnb2	0.0423726	-0.590106	0.182	0.409	1	Cacnb2	ENSMUSG00000057914	2
ENSMUSG00000099561-Gm28410	0.0424266	0.216077	0.227	0.096	1	Gm28410	ENSMUSG00000099561	1
ENSMUSG00000121084-ENSMUSG00000121084	0.0424657	0.101622	0.136	0.043	1	ENSMUSG00000121084	ENSMUSG00000121084
ENSMUSG00000039230-Tbcd	0.0426098	0.487932	0.455	0.299	1	Tbcd	ENSMUSG00000039230	11
ENSMUSG00000010476-Ebf3	0.0426669	-0.391271	0.409	0.669	1	Ebf3	ENSMUSG00000010476	7
ENSMUSG00000028514-Usp24	0.0427166	-0.359483	0.727	0.887	1	Usp24	ENSMUSG00000028514	4
ENSMUSG00000041961-Znrf3	0.042757	-0.311767	0.773	0.949	1	Znrf3	ENSMUSG00000041961	11
ENSMUSG00000024298-Zfp871	0.0428075	-0.194706	0.182	0.392	1	Zfp871	ENSMUSG00000024298	17
ENSMUSG00000044176-Spink10	0.0429204	-0.331346	0.045	0.245	1	Spink10	ENSMUSG00000044176	18
ENSMUSG00000045519-Zfp560	0.0430044	-0.397905	0.136	0.358	1	Zfp560	ENSMUSG00000045519	9
ENSMUSG00000035597-Prpf39	0.0430245	-0.45518	0.455	0.658	1	Prpf39	ENSMUSG00000035597	12
ENSMUSG00000027447-Cst3	0.0432955	-0.362561	0.227	0.501	1	Cst3	ENSMUSG00000027447	2
ENSMUSG00000035576-L3mbtl1	0.0433813	0.416233	0.136	0.046	1	L3mbtl1	ENSMUSG00000035576	2
ENSMUSG00000023030-Slc11a2	0.043424	-0.408631	0.045	0.216	1	Slc11a2	ENSMUSG00000023030	15
ENSMUSG00000035762-Tmem161b	0.0434279	-0.330682	0.409	0.6	1	Tmem161b	ENSMUSG00000035762	13
ENSMUSG00000045659-Plekha7	0.0435515	-0.50129	0.455	0.654	1	Plekha7	ENSMUSG00000045659	7
ENSMUSG00000070291-Ddx43	0.0435803	-0.439357	0.455	0.688	1	Ddx43	ENSMUSG00000070291	9
ENSMUSG00000020156-Pwwp3a	0.0435955	-0.376854	0.364	0.636	1	Pwwp3a	ENSMUSG00000020156	10
ENSMUSG00000020189-Osbpl8	0.0436654	-0.362461	0.5	0.681	1	Osbpl8	ENSMUSG00000020189	10
ENSMUSG00000021187-Tc2n	0.0436698	-0.447123	0.273	0.462	1	Tc2n	ENSMUSG00000021187	12
ENSMUSG00000025658-Cnksr2	0.0436818	-0.40983	0.5	0.709	1	Cnksr2	ENSMUSG00000025658	20
ENSMUSG00000018012-Rac3	0.0437302	0.123933	0.136	0.043	1	Rac3	ENSMUSG00000018012	11
ENSMUSG00000067438-Hmx1	0.0437377	-0.340582	0.045	0.222	1	Hmx1	ENSMUSG00000067438	5
ENSMUSG00000009640-Dmap1	0.0438301	-0.352231	0.045	0.228	1	Dmap1	ENSMUSG00000009640	4
ENSMUSG00000020532-Acaca	0.0438499	-0.139689	0.818	0.913	1	Acaca	ENSMUSG00000020532	11
ENSMUSG00000041747-Utp15	0.0438557	0.272244	0.318	0.162	1	Utp15	ENSMUSG00000041747	13
ENSMUSG00000032307-Ube2q2	0.0438866	0.490257	0.5	0.317	1	Ube2q2	ENSMUSG00000032307	9
ENSMUSG00000025995-Wdr75	0.043936	-0.311387	0.182	0.404	1	Wdr75	ENSMUSG00000025995	1
ENSMUSG00000048251-Bcl11b	0.0439655	-0.375917	0.091	0.291	1	Bcl11b	ENSMUSG00000048251	12
ENSMUSG00000108880-Gm44560	0.0439898	0.375169	0.273	0.129	1	Gm44560	ENSMUSG00000108880	7
ENSMUSG00000024393-Prrc2a	0.0440083	-0.407809	0.182	0.41	1	Prrc2a	ENSMUSG00000024393	17
ENSMUSG00000106902-4930557J02Rik	0.0441316	-0.435901	0.091	0.306	1	4930557J02Rik	ENSMUSG00000106902	5
ENSMUSG00000024376-Epb41l4a	0.0441564	-0.525676	0.227	0.446	1	Epb41l4a	ENSMUSG00000024376	18
ENSMUSG00000041135-Ripk2	0.0442141	-0.391663	0.091	0.296	1	Ripk2	ENSMUSG00000041135	4
ENSMUSG00000053110-Yap1	0.0442163	-0.293954	0.409	0.706	1	Yap1	ENSMUSG00000053110	9
ENSMUSG00000027654-Fam83d	0.044217	-0.277123	0	0.158	1	Fam83d	ENSMUSG00000027654	2
ENSMUSG00000044991-Shld1	0.044217	-0.33728	0	0.158	1	Shld1	ENSMUSG00000044991	2
ENSMUSG00000056436-Cyct	0.0443237	0.40837	0.364	0.207	1	Cyct	ENSMUSG00000056436	2
ENSMUSG00000030016-Zfp638	0.0443528	-0.311343	0.727	0.933	1	Zfp638	ENSMUSG00000030016	6
ENSMUSG00000000278-Scpep1	0.0443786	-0.396217	0.182	0.403	1	Scpep1	ENSMUSG00000000278	11
ENSMUSG00000036295-Lrrn3	0.0445679	0.406551	0.182	0.07	1	Lrrn3	ENSMUSG00000036295	12
ENSMUSG00000034875-Nudt19	0.0445694	0.218193	0.227	0.098	1	Nudt19	ENSMUSG00000034875	7
ENSMUSG00000087501-Gm12116	0.0446125	0.424483	0.227	0.101	1	Gm12116	ENSMUSG00000087501	11
ENSMUSG00000040732-Erg	0.0447026	-0.257089	0.545	0.807	1	Erg	ENSMUSG00000040732	16
ENSMUSG00000057788-Ddx49	0.0447323	-0.348765	0.045	0.214	1	Ddx49	ENSMUSG00000057788	8
ENSMUSG00000028078-Dclk2	0.0447542	0.583858	0.636	0.613	1	Dclk2	ENSMUSG00000028078	3
ENSMUSG00000022329-Stk3	0.0448275	-0.293734	0.864	0.93	1	Stk3	ENSMUSG00000022329	15
ENSMUSG00000030638-Sh3gl3	0.0448279	0.593195	0.5	0.335	1	Sh3gl3	ENSMUSG00000030638	7
ENSMUSG00000059263-Usp47	0.0448456	-0.477739	0.545	0.74	1	Usp47	ENSMUSG00000059263	7
ENSMUSG00000071454-Dtnb	0.0448958	-0.395457	0.636	0.914	1	Dtnb	ENSMUSG00000071454	12
ENSMUSG00000044408-Sptssa	0.0449646	0.373878	0.182	0.072	1	Sptssa	ENSMUSG00000044408	12
ENSMUSG00000102595-Gm30097	0.0451065	-0.404491	0.045	0.236	1	Gm30097	ENSMUSG00000102595	3
ENSMUSG00000028639-Ybx1	0.0452925	-0.353842	0.409	0.665	1	Ybx1	ENSMUSG00000028639	4
ENSMUSG00000022807-Osbpl11	0.045297	-0.499319	0.409	0.588	1	Osbpl11	ENSMUSG00000022807	16
ENSMUSG00000024304-Cdh2	0.0453383	-0.517118	0.5	0.729	1	Cdh2	ENSMUSG00000024304	18
ENSMUSG00000030428-Ttyh1	0.0454278	-0.301323	0	0.156	1	Ttyh1	ENSMUSG00000030428	7
ENSMUSG00000004849-Ap1s1	0.0454278	-0.325039	0	0.156	1	Ap1s1	ENSMUSG00000004849	5
ENSMUSG00000114891-Gm47272	0.0454278	-0.286799	0	0.156	1	Gm47272	ENSMUSG00000114891	18
ENSMUSG00000017485-Top2b	0.0455178	0.53294	0.318	0.175	1	Top2b	ENSMUSG00000017485	14
ENSMUSG00000028438-Kif24	0.0456487	-0.280611	0.455	0.721	1	Kif24	ENSMUSG00000028438	4
ENSMUSG00000025558-Dock9	0.0457246	-0.219956	0.727	0.908	1	Dock9	ENSMUSG00000025558	14
ENSMUSG00000035151-Elmod2	0.0458121	-0.355146	0.045	0.227	1	Elmod2	ENSMUSG00000035151	8
ENSMUSG00000029661-Col1a2	0.0458128	-0.356338	0.136	0.363	1	Col1a2	ENSMUSG00000029661	6
ENSMUSG00000022321-Cdh10	0.0458829	0.263601	0.182	0.07	1	Cdh10	ENSMUSG00000022321	15
ENSMUSG00000036478-Btg1	0.0459061	0.650456	0.273	0.139	1	Btg1	ENSMUSG00000036478	10
ENSMUSG00000024187-Fam234a	0.0459455	-0.450097	0.273	0.487	1	Fam234a	ENSMUSG00000024187	17
ENSMUSG00000032849-Abcc4	0.0459553	-0.366958	0.364	0.576	1	Abcc4	ENSMUSG00000032849	14
ENSMUSG00000027282-Mtch2	0.0461858	-0.263221	0.182	0.401	1	Mtch2	ENSMUSG00000027282	2
ENSMUSG00000030042-Pole4	0.0462363	-0.380749	0.182	0.383	1	Pole4	ENSMUSG00000030042	6
ENSMUSG00000039046-Usp6nl	0.0463651	-0.301228	0.409	0.639	1	Usp6nl	ENSMUSG00000039046	2
ENSMUSG00000023079-Gtf2ird1	0.046396	-0.392924	0.136	0.36	1	Gtf2ird1	ENSMUSG00000023079	5
ENSMUSG00000045896-Paip2b	0.0464003	-0.414712	0.182	0.407	1	Paip2b	ENSMUSG00000045896	6
ENSMUSG00000039219-Arid4b	0.0464009	-0.0677144	0.682	0.913	1	Arid4b	ENSMUSG00000039219	13
ENSMUSG00000001517-Foxm1	0.0464308	-0.245343	0.091	0.305	1	Foxm1	ENSMUSG00000001517	6
ENSMUSG00000038943-Prc1	0.0464315	-0.253968	0.455	0.686	1	Prc1	ENSMUSG00000038943	7
ENSMUSG00000021245-Mlh3	0.0464599	0.406893	0.545	0.384	1	Mlh3	ENSMUSG00000021245	12
ENSMUSG00000031807-Pgls	0.0465314	-0.326826	0.045	0.237	1	Pgls	ENSMUSG00000031807	8
ENSMUSG00000058833-Rex1bd	0.0466699	-0.307304	0	0.155	1	Rex1bd	ENSMUSG00000058833	8
ENSMUSG00000028226-Mmp16	0.0466699	-0.339584	0	0.155	1	Mmp16	ENSMUSG00000028226	4
ENSMUSG00000029094-Afap1	0.0466699	-0.274174	0	0.155	1	Afap1	ENSMUSG00000029094	5
ENSMUSG00000024392-Bag6	0.046732	-0.422701	0.091	0.263	1	Bag6	ENSMUSG00000024392	17
ENSMUSG00000085776-5430402O13Rik	0.0467513	-0.257344	0.045	0.24	1	5430402O13Rik	ENSMUSG00000085776	6
ENSMUSG00000026797-Stxbp1	0.0467804	-0.402037	0.182	0.404	1	Stxbp1	ENSMUSG00000026797	2
ENSMUSG00000042284-Itga1	0.0468897	0.255527	0.136	0.046	1	Itga1	ENSMUSG00000042284	13
ENSMUSG00000086838-Gm16212	0.0469062	0.110743	0.182	0.067	1	Gm16212	ENSMUSG00000086838	10
ENSMUSG00000089940-Gm4117	0.0469089	-0.474854	0.091	0.292	1	Gm4117	ENSMUSG00000089940	13
ENSMUSG00000028560-Usp1	0.0469096	0.334463	0.591	0.409	1	Usp1	ENSMUSG00000028560	4
ENSMUSG00000042472-Zfp410	0.0469342	-0.446664	0.136	0.323	1	Zfp410	ENSMUSG00000042472	12
ENSMUSG00000042099-Kank3	0.0469629	0.487417	0.318	0.172	1	Kank3	ENSMUSG00000042099	17
ENSMUSG00000023791-Pigx	0.0472025	-0.331307	0.091	0.289	1	Pigx	ENSMUSG00000023791	16
ENSMUSG00000070738-Dgkd	0.0472556	-0.332252	0.455	0.721	1	Dgkd	ENSMUSG00000070738	1
ENSMUSG00000025208-Mrpl43	0.0472605	-0.344851	0.045	0.23	1	Mrpl43	ENSMUSG00000025208	19
ENSMUSG00000085175-Gm11423	0.0472685	-0.360205	0.045	0.219	1	Gm11423	ENSMUSG00000085175	11
ENSMUSG00000038860-Garnl3	0.0474091	-0.489583	0.273	0.472	1	Garnl3	ENSMUSG00000038860	2
ENSMUSG00000028692-Akr1a1	0.047464	-0.373795	0.136	0.331	1	Akr1a1	ENSMUSG00000028692	4
ENSMUSG00000054405-Dnajc8	0.0474909	-0.310899	0.364	0.576	1	Dnajc8	ENSMUSG00000054405	4
ENSMUSG00000035199-Arl6ip5	0.0474935	0.128026	0.136	0.044	1	Arl6ip5	ENSMUSG00000035199	6
ENSMUSG00000028673-Fuca1	0.0475195	-0.290044	0.091	0.302	1	Fuca1	ENSMUSG00000028673	4
ENSMUSG00000025147-Mob2	0.0477586	-0.351385	0.273	0.519	1	Mob2	ENSMUSG00000025147	7
ENSMUSG00000085438-Oip5os1	0.0477999	-0.345124	0.182	0.418	1	Oip5os1	ENSMUSG00000085438	2
ENSMUSG00000024084-Qpct	0.047944	-0.314006	0	0.153	1	Qpct	ENSMUSG00000024084	17
ENSMUSG00000113406-Gm7762	0.047944	-0.285143	0	0.153	1	Gm7762	ENSMUSG00000113406	13
ENSMUSG00000029860-Zyx	0.047944	-0.282086	0	0.153	1	Zyx	ENSMUSG00000029860	6
ENSMUSG00000096883-Shisa8	0.047944	-0.303564	0	0.153	1	Shisa8	ENSMUSG00000096883	15
ENSMUSG00000095677-Dynlt1f	0.047944	-0.29358	0	0.153	1	Dynlt1f	ENSMUSG00000095677	17
ENSMUSG00000038146-Notch3	0.047944	-0.320784	0	0.153	1	Notch3	ENSMUSG00000038146	17
ENSMUSG00000002799-Jag2	0.0479523	-0.0666975	0.091	0.323	1	Jag2	ENSMUSG00000002799	12
ENSMUSG00000041712-Ubr7	0.0480005	-0.384326	0.091	0.292	1	Ubr7	ENSMUSG00000041712	12
ENSMUSG00000028080-Lrba	0.0480125	-0.286357	0.818	0.939	1	Lrba	ENSMUSG00000028080	3
ENSMUSG00000031066-Usp11	0.0480443	0.504623	0.227	0.101	1	Usp11	ENSMUSG00000031066	20
ENSMUSG00000020444-Guk1	0.0481616	-0.348231	0.091	0.296	1	Guk1	ENSMUSG00000020444	11
ENSMUSG00000001525-Tubb5	0.0482056	-0.408971	0.227	0.443	1	Tubb5	ENSMUSG00000001525	17
ENSMUSG00000030562-Nox4	0.0482551	-0.513428	0.091	0.268	1	Nox4	ENSMUSG00000030562	7
ENSMUSG00000106967-Gm42477	0.0482981	0.418843	0.545	0.407	1	Gm42477	ENSMUSG00000106967	16
ENSMUSG00000023008-Fmnl3	0.0484189	0.471538	0.364	0.221	1	Fmnl3	ENSMUSG00000023008	15
ENSMUSG00000034621-Gpatch8	0.0484558	-0.389883	0.818	0.94	1	Gpatch8	ENSMUSG00000034621	11
ENSMUSG00000031453-Rasa3	0.0485688	0.215403	0.364	0.194	1	Rasa3	ENSMUSG00000031453	8
ENSMUSG00000036617-Etl4	0.0486224	-0.485066	0.091	0.289	1	Etl4	ENSMUSG00000036617	2
ENSMUSG00000007867-Ift43	0.0486655	0.440913	0.5	0.346	1	Ift43	ENSMUSG00000007867	12
ENSMUSG00000017670-Elmo2	0.0486673	-0.320763	0.091	0.285	1	Elmo2	ENSMUSG00000017670	2
ENSMUSG00000052712-BC004004	0.0486731	-0.417756	0.136	0.331	1	BC004004	ENSMUSG00000052712	17
ENSMUSG00000054770-Kctd18	0.0487115	0.590704	0.682	0.704	1	Kctd18	ENSMUSG00000054770	1
ENSMUSG00000056427-Slit3	0.0487255	-0.288699	0.864	0.954	1	Slit3	ENSMUSG00000056427	11
ENSMUSG00000025047-Pdcd11	0.0487708	-0.341213	0.455	0.752	1	Pdcd11	ENSMUSG00000025047	19
ENSMUSG00000060427-Zfp868	0.0488398	-0.31144	0.045	0.234	1	Zfp868	ENSMUSG00000060427	8
ENSMUSG00000020929-Eftud2	0.0488654	-0.239793	0.455	0.715	1	Eftud2	ENSMUSG00000020929	11
ENSMUSG00000039738-Slx4	0.0488751	-0.414873	0.091	0.262	1	Slx4	ENSMUSG00000039738	16
ENSMUSG00000022389-Tef	0.0488811	-0.356662	0.5	0.695	1	Tef	ENSMUSG00000022389	15
ENSMUSG00000043384-Gprasp1	0.0489328	-0.339455	0.227	0.478	1	Gprasp1	ENSMUSG00000043384	20
ENSMUSG00000025262-Fam120c	0.048961	-0.377634	0.364	0.571	1	Fam120c	ENSMUSG00000025262	20
ENSMUSG00000038664-Herc1	0.0490142	0.332567	1	0.925	1	Herc1	ENSMUSG00000038664	9
ENSMUSG00000021067-Sav1	0.0491598	-0.348057	0.045	0.222	1	Sav1	ENSMUSG00000021067	12
ENSMUSG00000000738-Spg7	0.0491638	-0.301875	0.227	0.469	1	Spg7	ENSMUSG00000000738	8
ENSMUSG00000053552-Ebf4	0.049208	-0.389216	0.136	0.348	1	Ebf4	ENSMUSG00000053552	2
ENSMUSG00000023087-Noct	0.0492404	-0.330317	0.045	0.233	1	Noct	ENSMUSG00000023087	3
ENSMUSG00000091712-Sec14l5	0.0492509	-0.479387	0	0.152	1	Sec14l5	ENSMUSG00000091712	16
ENSMUSG00000097743-Gm16973	0.0492789	0.240853	0.182	0.072	1	Gm16973	ENSMUSG00000097743	14
ENSMUSG00000018411-Mapt	0.0493285	-0.529192	0.227	0.461	1	Mapt	ENSMUSG00000018411	11
ENSMUSG00000034593-Myo5a	0.0493402	0.39839	0.682	0.636	1	Myo5a	ENSMUSG00000034593	9
ENSMUSG00000046311-Zfp62	0.0493443	-0.465149	0.273	0.455	1	Zfp62	ENSMUSG00000046311	11
ENSMUSG00000027630-Tbl1xr1	0.0494484	-0.226207	0.273	0.538	1	Tbl1xr1	ENSMUSG00000027630	3
ENSMUSG00000024012-Mtch1	0.0495169	-0.46297	0.227	0.406	1	Mtch1	ENSMUSG00000024012	17
ENSMUSG00000051262-Nat8f3	0.0495914	-0.323039	0.045	0.233	1	Nat8f3	ENSMUSG00000051262	6
ENSMUSG00000030316-Tamm41	0.0496559	-0.354844	0.091	0.271	1	Tamm41	ENSMUSG00000030316	6
ENSMUSG00000087526-Gm15738	0.0496743	0.421103	0.818	0.877	1	Gm15738	ENSMUSG00000087526	16
ENSMUSG00000017978-Cadps2	0.0497817	-0.361271	0.636	0.859	1	Cadps2	ENSMUSG00000017978	6
ENSMUSG00000020689-Itgb3	0.0498604	0.389846	0.227	0.1	1	Itgb3	ENSMUSG00000020689	11
ENSMUSG00000035674-Ndufa3	0.0499088	-0.41575	0.091	0.268	1	Ndufa3	ENSMUSG00000035674	7
ENSMUSG00000042185-Nfrkb	0.0499249	0.568115	0.545	0.392	1	Nfrkb	ENSMUSG00000042185	9
ENSMUSG00000050332-Amer1	0.0499883	0.187954	0.227	0.098	1	Amer1	ENSMUSG00000050332	20
ENSMUSG00000022498-Txndc11	0.0500286	-0.108831	0.318	0.57	1	Txndc11	ENSMUSG00000022498	16
ENSMUSG00000037148-Arhgap10	0.0501219	0.245316	0.909	0.905	1	Arhgap10	ENSMUSG00000037148	8
ENSMUSG00000027202-Slc12a1	0.0501682	0.0862379	0.227	0.09	1	Slc12a1	ENSMUSG00000027202	2
ENSMUSG00000062761-Zfp512	0.0501735	0.53399	0.545	0.375	1	Zfp512	ENSMUSG00000062761	5
ENSMUSG00000042364-Snx18	0.0502248	-0.354932	0.091	0.279	1	Snx18	ENSMUSG00000042364	13
ENSMUSG00000025025-Mxi1	0.0503208	-0.590478	0.409	0.613	1	Mxi1	ENSMUSG00000025025	19
ENSMUSG00000046798-Cldn12	0.0503419	-0.390614	0.045	0.208	1	Cldn12	ENSMUSG00000046798	5
ENSMUSG00000031357-Syap1	0.0503428	-0.208929	0.273	0.516	1	Syap1	ENSMUSG00000031357	20
ENSMUSG00000024319-Vps52	0.0503428	0.48291	0.273	0.145	1	Vps52	ENSMUSG00000024319	17
ENSMUSG00000038372-Gmds	0.0503918	-0.367907	0.773	0.946	1	Gmds	ENSMUSG00000038372	13
ENSMUSG00000036955-Kifbp	0.0504064	0.244986	0.455	0.277	1	Kifbp	ENSMUSG00000036955	10
ENSMUSG00000085667-Gm12992	0.0505915	-0.29985	0	0.15	1	Gm12992	ENSMUSG00000085667	4
ENSMUSG00000015335-Zdhhc12	0.0505915	-0.276662	0	0.15	1	Zdhhc12	ENSMUSG00000015335	2
ENSMUSG00000026879-Gsn	0.0505915	-0.318935	0	0.15	1	Gsn	ENSMUSG00000026879	2
ENSMUSG00000036860-Mrpl55	0.0505915	-0.30098	0	0.15	1	Mrpl55	ENSMUSG00000036860	11
ENSMUSG00000054717-Hmgb2	0.0506643	-0.368062	0.455	0.738	1	Hmgb2	ENSMUSG00000054717	8
ENSMUSG00000022175-Lrp10	0.0506998	0.299031	0.227	0.101	1	Lrp10	ENSMUSG00000022175	14
ENSMUSG00000029802-Abcg2	0.0509016	-0.363641	0.227	0.421	1	Abcg2	ENSMUSG00000029802	6
ENSMUSG00000021079-Timm9	0.0509521	-0.33358	0.136	0.332	1	Timm9	ENSMUSG00000021079	12
ENSMUSG00000021217-Tshz3	0.0509987	-0.41589	0.091	0.28	1	Tshz3	ENSMUSG00000021217	7
ENSMUSG00000044303-Cdkn2a	0.0510143	-0.438849	0.318	0.504	1	Cdkn2a	ENSMUSG00000044303	4
ENSMUSG00000028134-Ptbp2	0.0510528	-0.438643	0.636	0.783	1	Ptbp2	ENSMUSG00000028134	3
ENSMUSG00000062352-Itgb1bp1	0.051072	-0.299014	0.045	0.231	1	Itgb1bp1	ENSMUSG00000062352	12
ENSMUSG00000026851-BC005624	0.0511521	-0.325308	0.091	0.294	1	BC005624	ENSMUSG00000026851	2
ENSMUSG00000029452-Tmem116	0.0511641	-0.207823	0.136	0.36	1	Tmem116	ENSMUSG00000029452	5
ENSMUSG00000037234-Hook3	0.0512327	-0.421885	0.455	0.724	1	Hook3	ENSMUSG00000037234	8
ENSMUSG00000025007-Aldh18a1	0.0512374	0.539618	0.273	0.141	1	Aldh18a1	ENSMUSG00000025007	19
ENSMUSG00000020453-Patz1	0.0512704	0.346883	0.545	0.374	1	Patz1	ENSMUSG00000020453	11
ENSMUSG00000015766-Eps8	0.0513486	0.218391	0.227	0.1	1	Eps8	ENSMUSG00000015766	6
ENSMUSG00000028851-Nudc	0.0514963	0.545893	0.545	0.432	1	Nudc	ENSMUSG00000028851	4
ENSMUSG00000025423-Pias2	0.0515139	-0.337764	0.591	0.864	1	Pias2	ENSMUSG00000025423	18
ENSMUSG00000031167-Rbm3	0.0515898	0.57994	0.273	0.142	1	Rbm3	ENSMUSG00000031167	20
ENSMUSG00000097391-Mirg	0.0516394	0.242833	0.136	0.047	1	Mirg	ENSMUSG00000097391	12
ENSMUSG00000034998-Foxn2	0.0517243	-0.575594	0.364	0.582	1	Foxn2	ENSMUSG00000034998	17
ENSMUSG00000037152-Ndufc1	0.0518434	-0.444233	0.045	0.207	1	Ndufc1	ENSMUSG00000037152	3
ENSMUSG00000028413-B4galt1	0.0518748	0.34916	0.273	0.136	1	B4galt1	ENSMUSG00000028413	4
ENSMUSG00000097902-Gm26531	0.0519315	0.14773	0.227	0.426	1	Gm26531	ENSMUSG00000097902	12
ENSMUSG00000018554-Ybx2	0.0519665	-0.3011	0	0.149	1	Ybx2	ENSMUSG00000018554	11
ENSMUSG00000004451-Ralb	0.0519665	-0.274958	0	0.149	1	Ralb	ENSMUSG00000004451	1
ENSMUSG00000030170-Wnt5b	0.0520286	0.666885	0.636	0.498	1	Wnt5b	ENSMUSG00000030170	6
ENSMUSG00000020721-Helz	0.0521205	0.74725	0.5	0.372	1	Helz	ENSMUSG00000020721	11
ENSMUSG00000099752-Gm29018	0.052129	0.904543	0.5	0.352	1	Gm29018	ENSMUSG00000099752	1
ENSMUSG00000057406-Nsd2	0.0521297	-0.345758	0.727	0.919	1	Nsd2	ENSMUSG00000057406	5
ENSMUSG00000028885-Smpdl3b	0.0521308	0.151439	0.227	0.096	1	Smpdl3b	ENSMUSG00000028885	4
ENSMUSG00000026566-Mpzl1	0.0521625	0.500485	0.636	0.495	1	Mpzl1	ENSMUSG00000026566	1
ENSMUSG00000019806-Aig1	0.0522437	0.4862	0.545	0.41	1	Aig1	ENSMUSG00000019806	10
ENSMUSG00000024844-Banf1	0.0524755	-0.265466	0.045	0.233	1	Banf1	ENSMUSG00000024844	19
ENSMUSG00000027775-Mfsd1	0.0524983	0.598636	0.318	0.173	1	Mfsd1	ENSMUSG00000027775	3
ENSMUSG00000004633-Chn2	0.0525081	0.291088	0.318	0.167	1	Chn2	ENSMUSG00000004633	6
ENSMUSG00000039967-Zfp292	0.0526305	-0.346675	0.909	0.925	1	Zfp292	ENSMUSG00000039967	4
ENSMUSG00000019467-Arhgef25	0.0526582	0.182343	0.182	0.07	1	Arhgef25	ENSMUSG00000019467	10
ENSMUSG00000018849-Wwc1	0.0527426	-0.489026	0.364	0.56	1	Wwc1	ENSMUSG00000018849	11
ENSMUSG00000035441-Myo1d	0.0528011	-0.311707	0.5	0.73	1	Myo1d	ENSMUSG00000035441	11
ENSMUSG00000007570-Fance	0.0528033	-0.303486	0.136	0.345	1	Fance	ENSMUSG00000007570	17
ENSMUSG00000053333-Dis3l2	0.0528034	-0.500253	0.455	0.651	1	Dis3l2	ENSMUSG00000053333	1
ENSMUSG00000110444-Gm10033	0.0528735	-0.438915	0.273	0.504	1	Gm10033	ENSMUSG00000110444	8
ENSMUSG00000094942-Gm3604	0.0529323	-0.362753	0.045	0.225	1	Gm3604	ENSMUSG00000094942	13
ENSMUSG00000061838-Suclg2	0.0529486	-0.374101	0.636	0.821	1	Suclg2	ENSMUSG00000061838	6
ENSMUSG00000040860-Crocc	0.0529828	-0.387616	0.136	0.334	1	Crocc	ENSMUSG00000040860	4
ENSMUSG00000038619-Ensa	0.0530549	-0.430552	0.182	0.358	1	Ensa	ENSMUSG00000038619	3
ENSMUSG00000021704-Mtx3	0.0531581	-0.327065	0.045	0.214	1	Mtx3	ENSMUSG00000021704	13
ENSMUSG00000025337-Sbds	0.0531672	-0.391777	0.136	0.32	1	Sbds	ENSMUSG00000025337	5
ENSMUSG00000027905-Ddx20	0.0532948	-0.40011	0.182	0.38	1	Ddx20	ENSMUSG00000027905	3
ENSMUSG00000053841-Txlna	0.0533393	-0.437305	0.364	0.567	1	Txlna	ENSMUSG00000053841	4
ENSMUSG00000034636-Zyg11b	0.0533576	-0.452821	0.455	0.657	1	Zyg11b	ENSMUSG00000034636	4
ENSMUSG00000028826-Maco1	0.053368	-0.4006	0.727	0.925	1	Maco1	ENSMUSG00000028826	4
ENSMUSG00000029392-Rilpl1	0.0533769	-0.324717	0	0.147	1	Rilpl1	ENSMUSG00000029392	5
ENSMUSG00000024194-Cuta	0.0533866	-0.36448	0.045	0.205	1	Cuta	ENSMUSG00000024194	17
ENSMUSG00000034908-Sidt2	0.0533866	-0.386269	0.045	0.205	1	Sidt2	ENSMUSG00000034908	9
ENSMUSG00000039849-Pcif1	0.0536399	-0.299708	0.045	0.227	1	Pcif1	ENSMUSG00000039849	2
ENSMUSG00000043631-Ecm2	0.0536632	0.604974	0.864	0.851	1	Ecm2	ENSMUSG00000043631	13
ENSMUSG00000090244-Gm16572	0.053734	0.280188	0.318	0.164	1	Gm16572	ENSMUSG00000090244	12
ENSMUSG00000012443-Kif11	0.0537543	-0.370796	0.273	0.504	1	Kif11	ENSMUSG00000012443	19
ENSMUSG00000031342-Gpm6b	0.0538056	0.347339	0.227	0.103	1	Gpm6b	ENSMUSG00000031342	20
ENSMUSG00000004642-Slbp	0.0539209	-0.378687	0.455	0.704	1	Slbp	ENSMUSG00000004642	5
ENSMUSG00000112694-Gm33037	0.0539242	-0.508202	0.273	0.518	1	Gm33037	ENSMUSG00000112694	12
ENSMUSG00000024976-Shoc2	0.0539283	-0.0646718	0.5	0.757	1	Shoc2	ENSMUSG00000024976	19
ENSMUSG00000029234-Tmem165	0.0539508	-0.398252	0.364	0.583	1	Tmem165	ENSMUSG00000029234	5
ENSMUSG00000000776-Polr3d	0.0539992	-0.428235	0.364	0.576	1	Polr3d	ENSMUSG00000000776	14
ENSMUSG00000034297-Med13	0.0541136	-0.336333	0.364	0.626	1	Med13	ENSMUSG00000034297	11
ENSMUSG00000005161-Prdx2	0.0541378	-0.425577	0.136	0.334	1	Prdx2	ENSMUSG00000005161	8
ENSMUSG00000032263-Bckdhb	0.0541685	0.476334	0.5	0.366	1	Bckdhb	ENSMUSG00000032263	9
ENSMUSG00000036928-Stag3	0.0543472	0.443043	0.818	0.74	1	Stag3	ENSMUSG00000036928	5
ENSMUSG00000025915-Sgk3	0.0543503	0.578396	0.591	0.44	1	Sgk3	ENSMUSG00000025915	1
ENSMUSG00000028044-Cks1b	0.0543588	-0.315204	0.045	0.211	1	Cks1b	ENSMUSG00000028044	3
ENSMUSG00000016554-Eif3d	0.0544018	-0.287205	0.091	0.306	1	Eif3d	ENSMUSG00000016554	15
ENSMUSG00000024056-Ndc80	0.0544515	-0.206406	0.227	0.498	1	Ndc80	ENSMUSG00000024056	17
ENSMUSG00000020108-Ddit4	0.0546252	0.138798	0.136	0.046	1	Ddit4	ENSMUSG00000020108	10
ENSMUSG00000027351-Spred1	0.0546456	0.610076	0.409	0.263	1	Spred1	ENSMUSG00000027351	2
ENSMUSG00000042453-Reln	0.0546833	-0.331777	0.636	0.876	1	Reln	ENSMUSG00000042453	5
ENSMUSG00000072915-Gm12258	0.0548236	-0.255374	0	0.145	1	Gm12258	ENSMUSG00000072915	11
ENSMUSG00000028007-Snx7	0.0548236	-0.311475	0	0.145	1	Snx7	ENSMUSG00000028007	3
ENSMUSG00000020592-Sdc1	0.0548236	-0.267199	0	0.145	1	Sdc1	ENSMUSG00000020592	12
ENSMUSG00000116763-Gm41492	0.0548236	-0.27859	0	0.145	1	Gm41492	ENSMUSG00000116763	16
ENSMUSG00000073433-Arhgdig	0.0548236	-0.271761	0	0.145	1	Arhgdig	ENSMUSG00000073433	17
ENSMUSG00000025889-Snca	0.0548244	-0.365822	0.045	0.219	1	Snca	ENSMUSG00000025889	6
ENSMUSG00000006215-Zbtb17	0.0548485	-0.380045	0.091	0.276	1	Zbtb17	ENSMUSG00000006215	4
ENSMUSG00000002372-Ranbp3	0.0548495	-0.403123	0.182	0.381	1	Ranbp3	ENSMUSG00000002372	17
ENSMUSG00000031278-Acsl4	0.0549726	-0.362457	0.045	0.204	1	Acsl4	ENSMUSG00000031278	20
ENSMUSG00000040795-Iqcc	0.0551078	0.219416	0.227	0.103	1	Iqcc	ENSMUSG00000040795	4
ENSMUSG00000069833-Ahnak	0.0552592	-0.4206	0.136	0.312	1	Ahnak	ENSMUSG00000069833	19
ENSMUSG00000026623-Lpgat1	0.0552754	-0.422621	0.455	0.64	1	Lpgat1	ENSMUSG00000026623	1
ENSMUSG00000095432-Zfp748	0.0553121	-0.280165	0.045	0.228	1	Zfp748	ENSMUSG00000095432	13
ENSMUSG00000078773-Rad54b	0.0554095	-0.197682	0.5	0.726	1	Rad54b	ENSMUSG00000078773	4
ENSMUSG00000031669-Gins3	0.0554653	-0.392993	0.091	0.27	1	Gins3	ENSMUSG00000031669	8
ENSMUSG00000056300-Zfp981	0.0554669	0.333547	0.545	0.38	1	Zfp981	ENSMUSG00000056300	4
ENSMUSG00000042680-Garem1	0.0555218	-0.486059	0.273	0.466	1	Garem1	ENSMUSG00000042680	18
ENSMUSG00000037416-Dmxl1	0.0555757	-0.353231	0.682	0.851	1	Dmxl1	ENSMUSG00000037416	18
ENSMUSG00000035572-Dcaf10	0.0556419	-0.233396	0.182	0.458	1	Dcaf10	ENSMUSG00000035572	4
ENSMUSG00000039585-Myo9a	0.0556446	-0.310335	0.864	0.91	1	Myo9a	ENSMUSG00000039585	9
ENSMUSG00000064326-Siva1	0.0557352	-0.354837	0.091	0.286	1	Siva1	ENSMUSG00000064326	12
ENSMUSG00000009418-Nav1	0.055767	-0.264617	0.273	0.501	1	Nav1	ENSMUSG00000009418	1
ENSMUSG00000014353-Tmem87b	0.0558366	-0.386985	0.182	0.395	1	Tmem87b	ENSMUSG00000014353	2
ENSMUSG00000036372-Tmem258	0.055938	-0.192346	0.182	0.397	1	Tmem258	ENSMUSG00000036372	19
ENSMUSG00000039108-Lsm14b	0.0560104	-0.306654	0.045	0.219	1	Lsm14b	ENSMUSG00000039108	2
ENSMUSG00000055013-Agap1	0.0561011	0.738981	0.955	0.917	1	Agap1	ENSMUSG00000055013	1
ENSMUSG00000041740-Rnf10	0.0561085	-0.189036	0.182	0.467	1	Rnf10	ENSMUSG00000041740	5
ENSMUSG00000060279-Ap2a1	0.0561656	-0.131389	0.136	0.326	1	Ap2a1	ENSMUSG00000060279	7
ENSMUSG00000031979-Cog2	0.056231	0.350576	0.273	0.136	1	Cog2	ENSMUSG00000031979	8
ENSMUSG00000027534-Snx16	0.056283	-0.338645	0.045	0.216	1	Snx16	ENSMUSG00000027534	3
ENSMUSG00000023088-Abcc1	0.0563031	-0.392987	0.409	0.645	1	Abcc1	ENSMUSG00000023088	16
ENSMUSG00000037531-Mrpl47	0.0563074	-0.261704	0	0.144	1	Mrpl47	ENSMUSG00000037531	3
ENSMUSG00000063146-Clip2	0.0563074	-0.258764	0	0.144	1	Clip2	ENSMUSG00000063146	5
ENSMUSG00000087138-Gm15545	0.0563075	-0.274807	0	0.144	1	Gm15545	ENSMUSG00000087138	7
ENSMUSG00000045333-Zfp423	0.0563075	-0.430802	0	0.144	1	Zfp423	ENSMUSG00000045333	8
ENSMUSG00000015363-Trabd	0.0563075	-0.274682	0	0.144	1	Trabd	ENSMUSG00000015363	15
ENSMUSG00000120574-ENSMUSG00000120574	0.0563703	-0.311442	0.227	0.432	1	ENSMUSG00000120574	ENSMUSG00000120574
ENSMUSG00000037541-Shank2	0.0564498	-0.363221	0.5	0.695	1	Shank2	ENSMUSG00000037541	7
ENSMUSG00000028703-Lrrc41	0.0564612	-0.406236	0.227	0.412	1	Lrrc41	ENSMUSG00000028703	4
ENSMUSG00000046688-Tifa	0.0565642	0.405118	0.636	0.573	1	Tifa	ENSMUSG00000046688	3
ENSMUSG00000002265-Peg3	0.0566025	-0.388812	0.045	0.202	1	Peg3	ENSMUSG00000002265	7
ENSMUSG00000075254-Heg1	0.0566025	-0.362962	0.045	0.202	1	Heg1	ENSMUSG00000075254	16
ENSMUSG00000019917-Septin10	0.0566511	-0.358461	0.045	0.217	1	Septin10	ENSMUSG00000019917	10
ENSMUSG00000084998-Gm16279	0.0567441	-0.42421	0.136	0.309	1	Gm16279	ENSMUSG00000084998	17
ENSMUSG00000041870-Ankrd13a	0.0567442	-0.431084	0.136	0.309	1	Ankrd13a	ENSMUSG00000041870	5
ENSMUSG00000033066-Gas7	0.0567461	0.501926	0.318	0.179	1	Gas7	ENSMUSG00000033066	11
ENSMUSG00000003814-Calr	0.0567561	-0.189633	0.455	0.671	1	Calr	ENSMUSG00000003814	8
ENSMUSG00000064105-Cnnm2	0.0568172	-0.380329	0.182	0.403	1	Cnnm2	ENSMUSG00000064105	19
ENSMUSG00000064061-Dzip3	0.0568423	-0.332801	0.545	0.703	1	Dzip3	ENSMUSG00000064061	16
ENSMUSG00000047115-Fam221a	0.0569027	0.430763	0.318	0.178	1	Fam221a	ENSMUSG00000047115	6
ENSMUSG00000041645-Ddx24	0.0569619	-0.335654	0.545	0.747	1	Ddx24	ENSMUSG00000041645	12
ENSMUSG00000085289-Gm15337	0.0569986	0.634864	0.182	0.077	1	Gm15337	ENSMUSG00000085289	18
ENSMUSG00000032413-Rasa2	0.0570404	-0.37697	0.682	0.819	1	Rasa2	ENSMUSG00000032413	9
ENSMUSG00000001175-Calm1	0.0570417	-0.376596	0.364	0.525	1	Calm1	ENSMUSG00000001175	12
ENSMUSG00000027782-Kpna4	0.0572187	0.550381	0.636	0.559	1	Kpna4	ENSMUSG00000027782	3
ENSMUSG00000047045-Tmem164	0.0572561	0.520436	0.409	0.268	1	Tmem164	ENSMUSG00000047045	20
ENSMUSG00000020955-Ap4s1	0.057279	0.515966	0.409	0.273	1	Ap4s1	ENSMUSG00000020955	12
ENSMUSG00000038949-Cnst	0.0572837	-0.253762	0.045	0.228	1	Cnst	ENSMUSG00000038949	1
ENSMUSG00000001416-Cct3	0.0573599	-0.423263	0.364	0.606	1	Cct3	ENSMUSG00000001416	3
ENSMUSG00000005373-Mlxipl	0.0574384	-0.413011	0.227	0.415	1	Mlxipl	ENSMUSG00000005373	5
ENSMUSG00000070644-Etnk2	0.05751	0.255996	0.273	0.135	1	Etnk2	ENSMUSG00000070644	1
ENSMUSG00000032017-Grik4	0.0575176	-0.570512	0.409	0.587	1	Grik4	ENSMUSG00000032017	9
ENSMUSG00000038160-Atg5	0.057534	-0.388719	0.273	0.524	1	Atg5	ENSMUSG00000038160	10
ENSMUSG00000020775-Mrpl38	0.0575419	-0.288249	0.182	0.394	1	Mrpl38	ENSMUSG00000020775	11
ENSMUSG00000037736-Limch1	0.0575527	0.366384	0.182	0.078	1	Limch1	ENSMUSG00000037736	5
ENSMUSG00000027566-Psma7	0.057566	-0.30417	0.273	0.515	1	Psma7	ENSMUSG00000027566	2
ENSMUSG00000020235-Fzr1	0.0576748	-0.308086	0.091	0.274	1	Fzr1	ENSMUSG00000020235	10
ENSMUSG00000025815-Dhtkd1	0.0577828	-0.401048	0.091	0.256	1	Dhtkd1	ENSMUSG00000025815	2
ENSMUSG00000025955-Akr1cl	0.0578294	-0.340599	0	0.142	1	Akr1cl	ENSMUSG00000025955	1
ENSMUSG00000047098-Rnf31	0.0578294	-0.261213	0	0.142	1	Rnf31	ENSMUSG00000047098	14
ENSMUSG00000118581-Gm53029	0.0578294	-0.239338	0	0.142	1	Gm53029	ENSMUSG00000118581	15
ENSMUSG00000000958-Slc7a7	0.0579918	0.204161	0.182	0.074	1	Slc7a7	ENSMUSG00000000958	14
ENSMUSG00000025860-Xiap	0.0580891	-0.283555	0.182	0.42	1	Xiap	ENSMUSG00000025860	20
ENSMUSG00000020290-Xpo1	0.0581038	-0.300759	0.727	0.894	1	Xpo1	ENSMUSG00000020290	11
ENSMUSG00000031137-Fgf13	0.0581146	-0.427546	0.182	0.387	1	Fgf13	ENSMUSG00000031137	20
ENSMUSG00000001036-Epn2	0.0581348	0.520506	0.818	0.809	1	Epn2	ENSMUSG00000001036	11
ENSMUSG00000021589-Rhobtb3	0.0583072	-0.317342	0.182	0.403	1	Rhobtb3	ENSMUSG00000021589	13
ENSMUSG00000057363-Uxs1	0.0583495	-0.33292	0.273	0.515	1	Uxs1	ENSMUSG00000057363	1
ENSMUSG00000017417-Plxdc1	0.0584825	-0.348054	0.091	0.297	1	Plxdc1	ENSMUSG00000017417	11
ENSMUSG00000023044-Csad	0.0585109	-0.380412	0.409	0.632	1	Csad	ENSMUSG00000023044	15
ENSMUSG00000030647-Ndufc2	0.058524	-0.476977	0.273	0.466	1	Ndufc2	ENSMUSG00000030647	7
ENSMUSG00000030522-Mtmr10	0.0585341	-0.330875	0.045	0.216	1	Mtmr10	ENSMUSG00000030522	7
ENSMUSG00000038324-Trpc4ap	0.058564	-0.328486	0.182	0.389	1	Trpc4ap	ENSMUSG00000038324	2
ENSMUSG00000113136-Gm19951	0.0585652	-0.396148	0.091	0.262	1	Gm19951	ENSMUSG00000113136	12
ENSMUSG00000026672-Optn	0.0586458	0.425634	0.227	0.104	1	Optn	ENSMUSG00000026672	2
ENSMUSG00000020171-Yeats4	0.058695	-0.28951	0.045	0.224	1	Yeats4	ENSMUSG00000020171	10
ENSMUSG00000013415-Igf2bp1	0.058773	-0.389343	0.364	0.582	1	Igf2bp1	ENSMUSG00000013415	11
ENSMUSG00000034430-Zxdc	0.0589082	-0.287876	0.045	0.217	1	Zxdc	ENSMUSG00000034430	6
ENSMUSG00000097023-Mir9-3hg	0.0589886	-0.390112	0.091	0.254	1	3hg	ENSMUSG00000097023
ENSMUSG00000021840-Mapk1ip1l	0.0590125	-0.357414	0.273	0.485	1	Mapk1ip1l	ENSMUSG00000021840	14
ENSMUSG00000085913-Gm15601	0.0590485	-0.293736	0.091	0.28	1	Gm15601	ENSMUSG00000085913	14
ENSMUSG00000018428-Akap1	0.0590641	0.6003	0.5	0.369	1	Akap1	ENSMUSG00000018428	11
ENSMUSG00000034910-Pygo1	0.0591473	-0.397736	0.091	0.262	1	Pygo1	ENSMUSG00000034910	9
ENSMUSG00000020271-Fbxw11	0.0591585	0.440084	0.636	0.58	1	Fbxw11	ENSMUSG00000020271	11
ENSMUSG00000022557-Bop1	0.0592001	-0.362527	0.182	0.361	1	Bop1	ENSMUSG00000022557	15
ENSMUSG00000020059-Sycp3	0.0593085	-0.123154	0.227	0.53	1	Sycp3	ENSMUSG00000020059	10
ENSMUSG00000020521-Rnft1	0.0593416	-0.370235	0.227	0.449	1	Rnft1	ENSMUSG00000020521	11
ENSMUSG00000021752-Kctd6	0.0593418	-0.35088	0.091	0.256	1	Kctd6	ENSMUSG00000021752	14
ENSMUSG00000043872-Zmym1	0.0593749	-0.344231	0.227	0.447	1	Zmym1	ENSMUSG00000043872	4
ENSMUSG00000035521-Gnptg	0.0593904	-0.282586	0	0.141	1	Gnptg	ENSMUSG00000035521	17
ENSMUSG00000020085-Aifm2	0.0593904	-0.284825	0	0.141	1	Aifm2	ENSMUSG00000020085	10
ENSMUSG00000075703-Selenoi	0.0594137	0.475509	0.455	0.335	1	Selenoi	ENSMUSG00000075703	5
ENSMUSG00000035764-Fbxo45	0.0596692	-0.365232	0.136	0.331	1	Fbxo45	ENSMUSG00000035764	16
ENSMUSG00000005354-Txn2	0.0597425	-0.321276	0.045	0.208	1	Txn2	ENSMUSG00000005354	15
ENSMUSG00000069727-Zfp975	0.0597747	-0.334561	0.045	0.205	1	Zfp975	ENSMUSG00000069727	7
ENSMUSG00000005251-Ripk4	0.0599265	0.363579	0.182	0.074	1	Ripk4	ENSMUSG00000005251	16
ENSMUSG00000021838-Samd4	0.0599778	0.395849	0.409	0.243	1	Samd4	ENSMUSG00000021838	14
ENSMUSG00000032123-Dpagt1	0.0599793	0.171254	0.227	0.101	1	Dpagt1	ENSMUSG00000032123	9
ENSMUSG00000060090-Rp2	0.0599987	-0.379483	0.045	0.199	1	Rp2	ENSMUSG00000060090	20
ENSMUSG00000035933-Cog5	0.0602817	-0.38343	0.773	0.956	1	Cog5	ENSMUSG00000035933	12
ENSMUSG00000108030-9530062K07Rik	0.0603308	-0.303197	0.045	0.219	1	9530062K07Rik	ENSMUSG00000108030	6
ENSMUSG00000017740-Slc12a5	0.0604332	0.210088	0.136	0.049	1	Slc12a5	ENSMUSG00000017740	2
ENSMUSG00000022191-Drosha	0.0604427	-0.330932	0.364	0.622	1	Drosha	ENSMUSG00000022191	15
ENSMUSG00000055370-Gm9968	0.0605962	-0.322745	0.045	0.217	1	Gm9968	ENSMUSG00000055370	16
ENSMUSG00000114937-Gm30054	0.0605994	-0.404525	0.318	0.507	1	Gm30054	ENSMUSG00000114937	14
ENSMUSG00000024158-Hagh	0.0606434	0.47484	0.273	0.142	1	Hagh	ENSMUSG00000024158	17
ENSMUSG00000060002-Chpt1	0.060721	-0.360701	0.5	0.806	1	Chpt1	ENSMUSG00000060002	10
ENSMUSG00000052616-Terb1	0.0607215	0.388079	0.409	0.23	1	Terb1	ENSMUSG00000052616	8
ENSMUSG00000026740-Dnajc1	0.0607284	-0.266571	0.818	0.945	1	Dnajc1	ENSMUSG00000026740	2
ENSMUSG00000079509-Zfx	0.0607308	-0.327373	0.364	0.594	1	Zfx	ENSMUSG00000079509	20
ENSMUSG00000037465-Klf10	0.0608008	0.397083	0.545	0.398	1	Klf10	ENSMUSG00000037465	15
ENSMUSG00000107230-Gm19265	0.0609915	-0.309571	0	0.139	1	Gm19265	ENSMUSG00000107230	6
ENSMUSG00000031728-Zfp821	0.0610287	-0.405216	0.136	0.329	1	Zfp821	ENSMUSG00000031728	8
ENSMUSG00000019261-Map1s	0.0610663	-0.352223	0.273	0.498	1	Map1s	ENSMUSG00000019261	8
ENSMUSG00000045071-E130308A19Rik	0.0611533	-0.20016	0.773	0.885	1	E130308A19Rik	ENSMUSG00000045071	4
ENSMUSG00000027189-Trim44	0.0611602	0.382776	0.818	0.821	1	Trim44	ENSMUSG00000027189	2
ENSMUSG00000045273-Cenph	0.0611623	-0.14493	0.409	0.637	1	Cenph	ENSMUSG00000045273	13
ENSMUSG00000035365-Parpbp	0.0611632	-0.385606	0.182	0.397	1	Parpbp	ENSMUSG00000035365	10
ENSMUSG00000015357-Clpx	0.0612443	-0.482488	0.273	0.43	1	Clpx	ENSMUSG00000015357	9
ENSMUSG00000104548-Gm43857	0.061301	-0.3889	0.091	0.25	1	Gm43857	ENSMUSG00000104548	3
ENSMUSG00000031370-Zrsr2	0.0613482	-0.380393	0.318	0.524	1	Zrsr2	ENSMUSG00000031370	20
ENSMUSG00000033952-Aspm	0.0613611	-0.342245	0.182	0.36	1	Aspm	ENSMUSG00000033952	1
ENSMUSG00000024660-Incenp	0.0614524	-0.422414	0.227	0.398	1	Incenp	ENSMUSG00000024660	19
ENSMUSG00000022828-Gtf2e1	0.0614566	-0.37434	0.182	0.386	1	Gtf2e1	ENSMUSG00000022828	16
ENSMUSG00000116720-Gm31641	0.0615024	0.118395	0.136	0.047	1	Gm31641	ENSMUSG00000116720	16
ENSMUSG00000032897-Nfyc	0.0615825	-0.362878	0.545	0.734	1	Nfyc	ENSMUSG00000032897	4
ENSMUSG00000040717-Il17rd	0.061627	0.483174	0.318	0.173	1	Il17rd	ENSMUSG00000040717	14
ENSMUSG00000029462-Vps29	0.0616704	-0.332788	0.182	0.375	1	Vps29	ENSMUSG00000029462	5
ENSMUSG00000022415-Syngr1	0.0617169	0.261015	0.227	0.107	1	Syngr1	ENSMUSG00000022415	15
ENSMUSG00000022772-Senp5	0.0617201	-0.391835	0.227	0.487	1	Senp5	ENSMUSG00000022772	16
ENSMUSG00000014226-Cacybp	0.0617299	-0.291519	0.273	0.479	1	Cacybp	ENSMUSG00000014226	1
ENSMUSG00000081885-Gm13231	0.0617401	0.353694	0.227	0.104	1	Gm13231	ENSMUSG00000081885	4
ENSMUSG00000047446-Arl4a	0.0617674	-0.366876	0.045	0.198	1	Arl4a	ENSMUSG00000047446	12
ENSMUSG00000029447-Cct6a	0.0618076	-0.342458	0.318	0.541	1	Cct6a	ENSMUSG00000029447	5
ENSMUSG00000022305-Lrp12	0.0618437	-0.380891	0.091	0.259	1	Lrp12	ENSMUSG00000022305	15
ENSMUSG00000032601-Prkar2a	0.0618596	0.209772	0.182	0.075	1	Prkar2a	ENSMUSG00000032601	9
ENSMUSG00000037313-Tacc3	0.0619178	-0.412659	0.364	0.551	1	Tacc3	ENSMUSG00000037313	5
ENSMUSG00000023089-Ndufa5	0.0619889	-0.387304	0.091	0.26	1	Ndufa5	ENSMUSG00000023089	6
ENSMUSG00000023832-Acat2	0.062047	-0.397147	0.091	0.259	1	Acat2	ENSMUSG00000023832	17
ENSMUSG00000032397-Tipin	0.0620669	-0.410133	0.5	0.715	1	Tipin	ENSMUSG00000032397	9
ENSMUSG00000027719-Adad1	0.0623243	0.747654	0.545	0.436	1	Adad1	ENSMUSG00000027719	3
ENSMUSG00000059146-Ntrk3	0.0623659	-0.395933	0.182	0.394	1	Ntrk3	ENSMUSG00000059146	7
ENSMUSG00000035735-Dagla	0.0624832	-0.281131	0.045	0.219	1	Dagla	ENSMUSG00000035735	19
ENSMUSG00000070858-Gm1673	0.0625001	-0.298455	0.091	0.271	1	Gm1673	ENSMUSG00000070858	5
ENSMUSG00000026283-Ing5	0.0625536	-0.33936	0.045	0.21	1	Ing5	ENSMUSG00000026283	1
ENSMUSG00000025480-Syce1	0.0626175	-0.217673	0.182	0.403	1	Syce1	ENSMUSG00000025480	7
ENSMUSG00000061603-Akap6	0.0626228	0.315201	0.318	0.175	1	Akap6	ENSMUSG00000061603	12
ENSMUSG00000040713-Creg1	0.0626337	-0.272681	0	0.138	1	Creg1	ENSMUSG00000040713	1
ENSMUSG00000100037-Gm29103	0.0626337	-0.480118	0	0.138	1	Gm29103	ENSMUSG00000100037	1
ENSMUSG00000035109-Shc4	0.0626337	-0.261532	0	0.138	1	Shc4	ENSMUSG00000035109	2
ENSMUSG00000041959-S100a10	0.0626337	-0.300594	0	0.138	1	S100a10	ENSMUSG00000041959	3
ENSMUSG00000041544-Disp3	0.0626337	-0.251338	0	0.138	1	Disp3	ENSMUSG00000041544	4
ENSMUSG00000074165-Zfp788	0.0626337	-0.264504	0	0.138	1	Zfp788	ENSMUSG00000074165	7
ENSMUSG00000037570-Mcrs1	0.0626337	-0.263059	0	0.138	1	Mcrs1	ENSMUSG00000037570	15
ENSMUSG00000056629-Fkbp2	0.0627006	-0.252201	0.136	0.345	1	Fkbp2	ENSMUSG00000056629	19
ENSMUSG00000027797-Dclk1	0.0628138	-0.482254	0.091	0.247	1	Dclk1	ENSMUSG00000027797	3
ENSMUSG00000037593-Rskr	0.0628485	0.170204	0.136	0.049	1	Rskr	ENSMUSG00000037593	11
ENSMUSG00000021098-4930447C04Rik	0.0630013	0.389102	0.909	0.836	1	4930447C04Rik	ENSMUSG00000021098	12
ENSMUSG00000022674-Ube2v2	0.0630018	-0.35396	0.364	0.606	1	Ube2v2	ENSMUSG00000022674	16
ENSMUSG00000028850-Gpatch3	0.0630771	0.471375	0.273	0.138	1	Gpatch3	ENSMUSG00000028850	4
ENSMUSG00000037032-Apbb1	0.0631195	-0.308378	0.045	0.202	1	Apbb1	ENSMUSG00000037032	7
ENSMUSG00000071317-Bves	0.0631323	-0.32942	0.045	0.199	1	Bves	ENSMUSG00000071317	10
ENSMUSG00000031511-Arhgef7	0.0631713	-0.376515	0.273	0.505	1	Arhgef7	ENSMUSG00000031511	8
ENSMUSG00000031103-Elf4	0.0633139	-0.461867	0.364	0.574	1	Elf4	ENSMUSG00000031103	20
ENSMUSG00000053289-Ddx10	0.063391	-0.325038	0.636	0.862	1	Ddx10	ENSMUSG00000053289	9
ENSMUSG00000042670-Immp1l	0.0634322	-0.379909	0.364	0.55	1	Immp1l	ENSMUSG00000042670	2
ENSMUSG00000052684-Jun	0.0634765	0.649168	0.182	0.083	1	Jun	ENSMUSG00000052684	4
ENSMUSG00000022139-Mbnl2	0.0635355	1.01246	0.455	0.299	1	Mbnl2	ENSMUSG00000022139	14
ENSMUSG00000027950-Chrnb2	0.0637669	0.188861	0.227	0.101	1	Chrnb2	ENSMUSG00000027950	3
ENSMUSG00000090523-Gypc	0.0637922	-1.21097	0.091	0.25	1	Gypc	ENSMUSG00000090523	18
ENSMUSG00000022836-Mylk	0.0638115	-0.258818	0.455	0.636	1	Mylk	ENSMUSG00000022836	16
ENSMUSG00000004880-Lbr	0.0638511	-0.346953	0.364	0.583	1	Lbr	ENSMUSG00000004880	1
ENSMUSG00000037890-Wdr19	0.0638822	0.374397	0.182	0.075	1	Wdr19	ENSMUSG00000037890	5
ENSMUSG00000063787-Chchd1	0.0638846	-0.426514	0.136	0.308	1	Chchd1	ENSMUSG00000063787	14
ENSMUSG00000045100-Slc25a26	0.0639041	-0.407084	0.455	0.677	1	Slc25a26	ENSMUSG00000045100	6
ENSMUSG00000033940-Brk1	0.0639163	-0.363227	0.227	0.42	1	Brk1	ENSMUSG00000033940	6
ENSMUSG00000062991-Nrg1	0.0639237	0.643215	0.5	0.386	1	Nrg1	ENSMUSG00000062991	8
ENSMUSG00000061119-Prcp	0.0640274	0.455212	0.364	0.208	1	Prcp	ENSMUSG00000061119	7
ENSMUSG00000028373-Astn2	0.0640435	-0.421436	0.091	0.248	1	Astn2	ENSMUSG00000028373	4
ENSMUSG00000029110-Rnf4	0.0642196	-0.446869	0.318	0.519	1	Rnf4	ENSMUSG00000029110	5
ENSMUSG00000031967-Afg3l1	0.0642269	-0.459738	0.227	0.424	1	Afg3l1	ENSMUSG00000031967	8
ENSMUSG00000033222-Ttf2	0.0642877	-0.442843	0.273	0.447	1	Ttf2	ENSMUSG00000033222	3
ENSMUSG00000048612-Myof	0.0643179	-0.250199	0	0.136	1	Myof	ENSMUSG00000048612	19
ENSMUSG00000059482-Cfap418	0.0643179	-0.296191	0	0.136	1	Cfap418	ENSMUSG00000059482
ENSMUSG00000003546-Klc4	0.064318	-0.243713	0	0.136	1	Klc4	ENSMUSG00000003546	17
ENSMUSG00000025425-St8sia5	0.064318	-0.239817	0	0.136	1	St8sia5	ENSMUSG00000025425	18
ENSMUSG00000017831-Rab5a	0.0643256	-0.337316	0.364	0.625	1	Rab5a	ENSMUSG00000017831	17
ENSMUSG00000029312-Klhl8	0.0644149	0.512376	0.318	0.179	1	Klhl8	ENSMUSG00000029312	5
ENSMUSG00000023345-Poc1a	0.0644241	-0.349862	0.045	0.207	1	Poc1a	ENSMUSG00000023345	9
ENSMUSG00000031438-Rnf128	0.0644882	-0.34379	0.045	0.213	1	Rnf128	ENSMUSG00000031438	20
ENSMUSG00000034088-Hdlbp	0.0645518	-0.0835052	0.409	0.651	1	Hdlbp	ENSMUSG00000034088	1
ENSMUSG00000074578-Zfas1	0.0645567	0.554908	0.545	0.479	1	Zfas1	ENSMUSG00000074578	2
ENSMUSG00000032612-Usp4	0.064667	0.430733	0.409	0.263	1	Usp4	ENSMUSG00000032612	9
ENSMUSG00000008999-Bmp7	0.0647405	-0.389011	0.091	0.259	1	Bmp7	ENSMUSG00000008999	2
ENSMUSG00000029480-Dhx37	0.0647818	-0.397523	0.136	0.305	1	Dhx37	ENSMUSG00000029480	5
ENSMUSG00000027323-Rad51	0.0648679	-0.291697	0.455	0.669	1	Rad51	ENSMUSG00000027323	2
ENSMUSG00000118254-Gm46614	0.0649218	0.167828	0.136	0.049	1	Gm46614	ENSMUSG00000118254	18
ENSMUSG00000061207-Stk19	0.06496	-0.393502	0.182	0.375	1	Stk19	ENSMUSG00000061207	17
ENSMUSG00000029005-Draxin	0.0649601	-0.740293	0.182	0.375	1	Draxin	ENSMUSG00000029005	4
ENSMUSG00000079008-Gm14124	0.0649828	-0.34232	0.045	0.199	1	Gm14124	ENSMUSG00000079008	2
ENSMUSG00000028669-Pithd1	0.0652172	-0.427353	0.045	0.199	1	Pithd1	ENSMUSG00000028669	4
ENSMUSG00000033107-Rnf125	0.0652607	0.134403	0.136	0.047	1	Rnf125	ENSMUSG00000033107	18
ENSMUSG00000021124-Vti1b	0.065308	-0.311413	0.273	0.508	1	Vti1b	ENSMUSG00000021124	12
ENSMUSG00000007613-Tgfbr1	0.0653111	-0.36821	0.5	0.772	1	Tgfbr1	ENSMUSG00000007613	4
ENSMUSG00000008318-Relt	0.0653502	0.32997	0.182	0.078	1	Relt	ENSMUSG00000008318	7
ENSMUSG00000050248-Evc2	0.0653637	0.262246	0.136	0.051	1	Evc2	ENSMUSG00000050248	5
ENSMUSG00000024990-Rbp4	0.0654521	-0.360219	0.045	0.194	1	Rbp4	ENSMUSG00000024990	19
ENSMUSG00000054612-Mgmt	0.0655029	0.629166	0.727	0.816	1	Mgmt	ENSMUSG00000054612	7
ENSMUSG00000027099-Mtx2	0.0656657	-0.365832	0.318	0.541	1	Mtx2	ENSMUSG00000027099	2
ENSMUSG00000020823-Sec14l1	0.0656737	-0.270279	0.045	0.217	1	Sec14l1	ENSMUSG00000020823	11
ENSMUSG00000037989-Wnk2	0.0656931	0.227041	0.182	0.078	1	Wnk2	ENSMUSG00000037989	13
ENSMUSG00000066278-Vps37b	0.0658971	-0.345903	0.136	0.331	1	Vps37b	ENSMUSG00000066278	5
ENSMUSG00000001855-Nup214	0.0659473	-0.442421	0.455	0.629	1	Nup214	ENSMUSG00000001855	2
ENSMUSG00000037243-Zfp692	0.066029	-0.427976	0.182	0.377	1	Zfp692	ENSMUSG00000037243	11
ENSMUSG00000047824-Pygo2	0.0660454	-0.271059	0	0.135	1	Pygo2	ENSMUSG00000047824	3
ENSMUSG00000104784-Gm42984	0.0660455	-0.250727	0	0.135	1	Gm42984	ENSMUSG00000104784	5
ENSMUSG00000108269-Gm18422	0.0660455	-0.239159	0	0.135	1	Gm18422	ENSMUSG00000108269	6
ENSMUSG00000099923-1700105P06Rik	0.0660455	-0.256078	0	0.135	1	1700105P06Rik	ENSMUSG00000099923	19
ENSMUSG00000047417-Rexo1	0.0660718	-0.243188	0.273	0.525	1	Rexo1	ENSMUSG00000047417	10
ENSMUSG00000084066-Xlr4d-ps	0.0661211	0.0955101	0.136	0.047	1	ps	ENSMUSG00000084066
ENSMUSG00000030224-Strap	0.0661459	-0.344414	0.091	0.256	1	Strap	ENSMUSG00000030224	6
ENSMUSG00000019809-Pex3	0.0662507	-0.404487	0.273	0.447	1	Pex3	ENSMUSG00000019809	10
ENSMUSG00000025353-Ormdl2	0.0663465	-0.325592	0.136	0.323	1	Ormdl2	ENSMUSG00000025353	10
ENSMUSG00000024668-Sdhaf2	0.066386	-0.377748	0.136	0.329	1	Sdhaf2	ENSMUSG00000024668	19
ENSMUSG00000022174-Dad1	0.0664306	0.00274388	0.136	0.351	1	Dad1	ENSMUSG00000022174	14
ENSMUSG00000059119-Nap1l4	0.06646	0.377935	0.773	0.686	1	Nap1l4	ENSMUSG00000059119	7
ENSMUSG00000086598-Btbd18	0.0665459	0.421016	0.455	0.312	1	Btbd18	ENSMUSG00000086598	2
ENSMUSG00000024604-Rbm22	0.0665895	-0.374926	0.091	0.26	1	Rbm22	ENSMUSG00000024604	18
ENSMUSG00000121382-ENSMUSG00000121382	0.0666208	0.112097	0.136	0.049	1	ENSMUSG00000121382	ENSMUSG00000121382
ENSMUSG00000020097-Sgpl1	0.0666949	-0.414745	0.545	0.689	1	Sgpl1	ENSMUSG00000020097	10
ENSMUSG00000018372-Cep95	0.0667027	-0.37577	0.273	0.51	1	Cep95	ENSMUSG00000018372	11
ENSMUSG00000109002-Gm38405	0.0667476	0.473724	0.273	0.141	1	Gm38405	ENSMUSG00000109002	7
ENSMUSG00000114704-Gm48003	0.0668242	-0.378768	0.091	0.268	1	Gm48003	ENSMUSG00000114704	14
ENSMUSG00000039987-Phtf2	0.0668662	-0.367176	0.727	0.896	1	Phtf2	ENSMUSG00000039987	5
ENSMUSG00000005763-Cd247	0.0668693	-0.252905	0.136	0.348	1	Cd247	ENSMUSG00000005763	1
ENSMUSG00000026494-Kif26b	0.0668878	-0.39432	0.045	0.198	1	Kif26b	ENSMUSG00000026494	1
ENSMUSG00000038305-Spats2l	0.0669459	-0.33383	0.091	0.27	1	Spats2l	ENSMUSG00000038305	1
ENSMUSG00000050310-Rictor	0.0669942	0.479323	0.773	0.772	1	Rictor	ENSMUSG00000050310	15
ENSMUSG00000087305-A430035B10Rik	0.0670512	0.19414	0.136	0.049	1	A430035B10Rik	ENSMUSG00000087305	6
ENSMUSG00000037217-Syn1	0.0670647	0.248176	0.273	0.132	1	Syn1	ENSMUSG00000037217	20
ENSMUSG00000120329-ENSMUSG00000120329	0.0670797	0.285684	0.182	0.078	1	ENSMUSG00000120329	ENSMUSG00000120329
ENSMUSG00000024098-Twsg1	0.0671258	-0.283602	0.045	0.216	1	Twsg1	ENSMUSG00000024098	17
ENSMUSG00000035047-Kri1	0.0671528	-0.393242	0.182	0.352	1	Kri1	ENSMUSG00000035047	9
ENSMUSG00000040270-Bach2	0.0671579	0.523129	0.727	0.68	1	Bach2	ENSMUSG00000040270	4
ENSMUSG00000026988-Wdsub1	0.0671597	-0.404208	0.136	0.311	1	Wdsub1	ENSMUSG00000026988	2
ENSMUSG00000061751-Kalrn	0.0672059	-0.381101	0.182	0.358	1	Kalrn	ENSMUSG00000061751	16
ENSMUSG00000009647-Mcu	0.0672878	0.489026	0.227	0.116	1	Mcu	ENSMUSG00000009647	10
ENSMUSG00000036339-Tmem260	0.0672916	-0.371432	0.045	0.204	1	Tmem260	ENSMUSG00000036339	14
ENSMUSG00000023175-Bsg	0.0673645	-0.237687	0.273	0.472	1	Bsg	ENSMUSG00000023175	10
ENSMUSG00000052372-Il1rapl1	0.0673701	0.427427	0.318	0.188	1	Il1rapl1	ENSMUSG00000052372	20
ENSMUSG00000005237-Dnah2	0.0674233	-0.558793	0.364	0.502	1	Dnah2	ENSMUSG00000005237	11
ENSMUSG00000018923-Med11	0.0674763	0.213352	0.136	0.051	1	Med11	ENSMUSG00000018923	11
ENSMUSG00000023452-Pisd	0.0676755	-0.207729	0.045	0.219	1	Pisd	ENSMUSG00000023452	5
ENSMUSG00000063450-Syne2	0.0677255	0.321385	0.773	0.73	1	Syne2	ENSMUSG00000063450	12
ENSMUSG00000113105-Gm47371	0.0677262	0.351867	0.182	0.081	1	Gm47371	ENSMUSG00000113105	12
ENSMUSG00000085788-4930470G03Rik	0.0678046	0.666726	0.364	0.224	1	4930470G03Rik	ENSMUSG00000085788	13
ENSMUSG00000044678-Ly6k	0.0678173	-0.258037	0	0.133	1	Ly6k	ENSMUSG00000044678	15
ENSMUSG00000078017-Mir883a	0.0678553	0.42076	0.318	0.188	1	Mir883a	ENSMUSG00000078017	20
ENSMUSG00000027478-Dnmt3b	0.067895	-0.323226	0.273	0.485	1	Dnmt3b	ENSMUSG00000027478	2
ENSMUSG00000040297-Suco	0.067921	-0.337306	0.455	0.689	1	Suco	ENSMUSG00000040297	1
ENSMUSG00000027575-Arfgap1	0.067934	-0.355324	0.136	0.342	1	Arfgap1	ENSMUSG00000027575	2
ENSMUSG00000055553-Kxd1	0.0679631	-0.337991	0.227	0.458	1	Kxd1	ENSMUSG00000055553	8
ENSMUSG00000055409-Nell1	0.0679702	-0.450349	0.136	0.306	1	Nell1	ENSMUSG00000055409	7
ENSMUSG00000029003-Mad2l2	0.0680989	-0.33008	0.045	0.198	1	Mad2l2	ENSMUSG00000029003	4
ENSMUSG00000020752-Recql5	0.0681015	-0.451956	0.227	0.374	1	Recql5	ENSMUSG00000020752	11
ENSMUSG00000020464-Pnpt1	0.0681401	-0.396934	0.409	0.565	1	Pnpt1	ENSMUSG00000020464	11
ENSMUSG00000100572-2410021H03Rik	0.0682522	-0.337895	0.045	0.204	1	2410021H03Rik	ENSMUSG00000100572	17
ENSMUSG00000004233-Wars2	0.0683196	-0.322775	0.273	0.498	1	Wars2	ENSMUSG00000004233	3
ENSMUSG00000026037-Orc2	0.0683682	-0.412899	0.409	0.582	1	Orc2	ENSMUSG00000026037	1
ENSMUSG00000029414-Kntc1	0.0684467	-0.364648	0.5	0.68	1	Kntc1	ENSMUSG00000029414	5
ENSMUSG00000075225-Ccdc162	0.0685668	0.188333	0.318	0.161	1	Ccdc162	ENSMUSG00000075225	10
ENSMUSG00000022652-Morc1	0.0685997	0.961232	0.455	0.389	1	Morc1	ENSMUSG00000022652	16
ENSMUSG00000032999-Nlrp4f	0.0686744	0.312885	0.227	0.11	1	Nlrp4f	ENSMUSG00000032999	13
ENSMUSG00000026842-Abl1	0.0687771	-0.447236	0.455	0.689	1	Abl1	ENSMUSG00000026842	2
ENSMUSG00000005575-Ube2m	0.0688387	0.550914	0.364	0.231	1	Ube2m	ENSMUSG00000005575	7
ENSMUSG00000005779-Psmb4	0.0688935	-0.345402	0.136	0.334	1	Psmb4	ENSMUSG00000005779	3
ENSMUSG00000006273-Atp6v1b2	0.0689042	0.636778	0.364	0.237	1	Atp6v1b2	ENSMUSG00000006273	8
ENSMUSG00000032324-Tspan3	0.0689872	-0.327351	0.273	0.485	1	Tspan3	ENSMUSG00000032324	9
ENSMUSG00000014232-Cluap1	0.0690922	-0.347407	0.045	0.196	1	Cluap1	ENSMUSG00000014232	16
ENSMUSG00000052430-Bmpr1b	0.0690979	0.517874	0.318	0.185	1	Bmpr1b	ENSMUSG00000052430	3
ENSMUSG00000098066-Gm26944	0.0691303	-0.336153	0.091	0.247	1	Gm26944	ENSMUSG00000098066	7
ENSMUSG00000024155-Meiob	0.0692065	0.890591	0.136	0.051	1	Meiob	ENSMUSG00000024155	17
ENSMUSG00000033799-Tasor2	0.0692645	-0.347836	0.818	0.904	1	Tasor2	ENSMUSG00000033799	13
ENSMUSG00000042743-Sgtb	0.0693419	-0.32413	0.045	0.191	1	Sgtb	ENSMUSG00000042743	13
ENSMUSG00000045576-St7l	0.0693728	-0.196616	0.182	0.375	1	St7l	ENSMUSG00000045576	3
ENSMUSG00000040276-Pacsin1	0.069441	-0.664885	0.091	0.277	1	Pacsin1	ENSMUSG00000040276	17
ENSMUSG00000026594-Ralgps2	0.0694795	0.297556	0.818	0.737	1	Ralgps2	ENSMUSG00000026594	1
ENSMUSG00000048027-Rgmb	0.0696345	-0.251491	0	0.132	1	Rgmb	ENSMUSG00000048027	17
ENSMUSG00000092134-Gm17089	0.0696345	-0.273208	0	0.132	1	Gm17089	ENSMUSG00000092134	6
ENSMUSG00000029765-Plxna4	0.0696345	-0.32123	0	0.132	1	Plxna4	ENSMUSG00000029765	6
ENSMUSG00000042570-Mier2	0.0696345	-0.271387	0	0.132	1	Mier2	ENSMUSG00000042570	10
ENSMUSG00000087652-Gm15918	0.0696345	-0.243324	0	0.132	1	Gm15918	ENSMUSG00000087652	14
ENSMUSG00000020514-Mrpl22	0.0696345	-0.252353	0	0.132	1	Mrpl22	ENSMUSG00000020514	11
ENSMUSG00000015599-Ttbk1	0.0696345	-0.261971	0	0.132	1	Ttbk1	ENSMUSG00000015599	17
ENSMUSG00000093617-4933438K21Rik	0.0696462	0.448457	0.273	0.153	1	4933438K21Rik	ENSMUSG00000093617	4
ENSMUSG00000078429-Ctdsp2	0.0699001	0.444784	0.364	0.221	1	Ctdsp2	ENSMUSG00000078429	10
ENSMUSG00000034173-Chchd2l	0.0699161	-0.330477	0.136	0.334	1	Chchd2l	ENSMUSG00000034173
ENSMUSG00000037787-Coa8	0.0699741	0.469532	0.227	0.113	1	Coa8	ENSMUSG00000037787	12
ENSMUSG00000046840-Hnf4aos	0.0700743	-1.43183	0.045	0.198	1	Hnf4aos	ENSMUSG00000046840	2
ENSMUSG00000031666-Rbl2	0.0700754	-0.391446	0.136	0.319	1	Rbl2	ENSMUSG00000031666	8
ENSMUSG00000046841-Ckap4	0.0700944	-0.301435	0.091	0.268	1	Ckap4	ENSMUSG00000046841	10
ENSMUSG00000030987-Stim1	0.0703271	-0.234058	0.591	0.812	1	Stim1	ENSMUSG00000030987	7
ENSMUSG00000018666-Cbx1	0.0704155	-0.391966	0.545	0.793	1	Cbx1	ENSMUSG00000018666	11
ENSMUSG00000022715-Tmem114	0.0704431	-0.347309	0.091	0.273	1	Tmem114	ENSMUSG00000022715	16
ENSMUSG00000047789-Slc38a9	0.0705724	-0.422758	0.5	0.695	1	Slc38a9	ENSMUSG00000047789	13
ENSMUSG00000024030-Abcg1	0.0706388	0.297422	0.227	0.109	1	Abcg1	ENSMUSG00000024030	17
ENSMUSG00000028678-Kif2c	0.0706551	-0.345845	0.227	0.45	1	Kif2c	ENSMUSG00000028678	4
ENSMUSG00000000305-Cdh4	0.0707981	0.771772	0.409	0.289	1	Cdh4	ENSMUSG00000000305	2
ENSMUSG00000039840-Epg5	0.0708554	0.564391	0.318	0.185	1	Epg5	ENSMUSG00000039840	18
ENSMUSG00000035696-Rnf38	0.0709032	-0.39011	0.591	0.734	1	Rnf38	ENSMUSG00000035696	4
ENSMUSG00000054604-Cggbp1	0.0709111	-0.273271	0.091	0.283	1	Cggbp1	ENSMUSG00000054604	16
ENSMUSG00000033938-Ndufb7	0.0709922	-0.358821	0.045	0.202	1	Ndufb7	ENSMUSG00000033938	8
ENSMUSG00000044791-Setd2	0.0710447	-0.361338	0.636	0.83	1	Setd2	ENSMUSG00000044791	9
ENSMUSG00000026043-Col3a1	0.071094	-0.297972	0.273	0.56	1	Col3a1	ENSMUSG00000026043	1
ENSMUSG00000037710-Cisd1	0.0711892	-0.34508	0.091	0.265	1	Cisd1	ENSMUSG00000037710	10
ENSMUSG00000007411-Mark3	0.0713437	0.423887	0.773	0.767	1	Mark3	ENSMUSG00000007411	12
ENSMUSG00000022434-Fam118a	0.071367	-0.32757	0.045	0.19	1	Fam118a	ENSMUSG00000022434	15
ENSMUSG00000026841-Fibcd1	0.0714984	-0.223857	0	0.13	1	Fibcd1	ENSMUSG00000026841	2
ENSMUSG00000032353-Tmed3	0.0714984	-0.263429	0	0.13	1	Tmed3	ENSMUSG00000032353	9
ENSMUSG00000020388-Pdlim4	0.0714984	-0.260302	0	0.13	1	Pdlim4	ENSMUSG00000020388	11
ENSMUSG00000026111-Unc50	0.0716118	-0.0684834	0.091	0.299	1	Unc50	ENSMUSG00000026111	1
ENSMUSG00000036792-Mbd5	0.0716383	-0.38727	0.682	0.85	1	Mbd5	ENSMUSG00000036792	2
ENSMUSG00000014771-Pdcd2	0.0716559	-0.304633	0.045	0.205	1	Pdcd2	ENSMUSG00000014771	17
ENSMUSG00000030177-Ccdc77	0.0716647	-0.383695	0.318	0.544	1	Ccdc77	ENSMUSG00000030177	6
ENSMUSG00000052593-Adam17	0.0717341	0.429579	0.636	0.573	1	Adam17	ENSMUSG00000052593	12
ENSMUSG00000033960-Jcad	0.0717833	-0.316741	0.045	0.201	1	Jcad	ENSMUSG00000033960	18
ENSMUSG00000020069-Hnrnph3	0.0717896	0.484769	0.545	0.378	1	Hnrnph3	ENSMUSG00000020069	10
ENSMUSG00000062074-Ccn6	0.0718272	0.400913	0.273	0.142	1	Ccn6	ENSMUSG00000062074	10
ENSMUSG00000059708-Akap17b	0.0718458	-0.3672	0.227	0.427	1	Akap17b	ENSMUSG00000059708	20
ENSMUSG00000051435-Fhad1	0.0718565	-0.370302	0.136	0.317	1	Fhad1	ENSMUSG00000051435	4
ENSMUSG00000120303-ENSMUSG00000120303	0.07187	0.348064	0.136	0.051	1	ENSMUSG00000120303	ENSMUSG00000120303
ENSMUSG00000055026-Gabrg3	0.0719292	-0.348883	0.364	0.528	1	Gabrg3	ENSMUSG00000055026	7
ENSMUSG00000023977-Ubr2	0.0719572	0.509037	0.682	0.717	1	Ubr2	ENSMUSG00000023977	17
ENSMUSG00000027176-Cstf3	0.0719744	-0.331737	0.636	0.85	1	Cstf3	ENSMUSG00000027176	2
ENSMUSG00000020386-Sar1b	0.071992	-0.39835	0.136	0.306	1	Sar1b	ENSMUSG00000020386	11
ENSMUSG00000024986-Hhex	0.0720022	0.549018	0.136	0.054	1	Hhex	ENSMUSG00000024986	19
ENSMUSG00000034042-Gpbp1l1	0.0722739	-0.224319	0.727	0.827	1	Gpbp1l1	ENSMUSG00000034042	4
ENSMUSG00000087366-Junos	0.0723583	0.260907	0.182	0.081	1	Junos	ENSMUSG00000087366	4
ENSMUSG00000060012-Kif13b	0.0723689	-0.396465	0.545	0.827	1	Kif13b	ENSMUSG00000060012	14
ENSMUSG00000087104-Tmem132cos	0.0724182	1.37857	0.273	0.167	1	Tmem132cos	ENSMUSG00000087104	5
ENSMUSG00000079418-Atg4a	0.0725519	0.196269	0.227	0.109	1	Atg4a	ENSMUSG00000079418	20
ENSMUSG00000085156-Snhg15	0.0726646	0.544177	0.318	0.181	1	Snhg15	ENSMUSG00000085156	11
ENSMUSG00000021939-Ctsb	0.0726934	-0.275503	0.091	0.27	1	Ctsb	ENSMUSG00000021939	14
ENSMUSG00000052997-Uba2	0.072696	-0.416643	0.409	0.637	1	Uba2	ENSMUSG00000052997	7
ENSMUSG00000043991-Pura	0.0727174	0.366151	0.682	0.521	1	Pura	ENSMUSG00000043991	18
ENSMUSG00000024231-Cul2	0.0730633	-0.398359	0.182	0.351	1	Cul2	ENSMUSG00000024231	18
ENSMUSG00000097379-Gm26873	0.0731768	0.40216	0.273	0.149	1	Gm26873	ENSMUSG00000097379	17
ENSMUSG00000042616-Oscp1	0.0731817	-0.439227	0.045	0.193	1	Oscp1	ENSMUSG00000042616	4
ENSMUSG00000028970-Abcb1b	0.0732004	0.17677	0.273	0.136	1	Abcb1b	ENSMUSG00000028970	5
ENSMUSG00000086503-Xist	0.0732329	0.157772	0.136	0.051	1	Xist	ENSMUSG00000086503	20
ENSMUSG00000010095-Slc3a2	0.0733491	0.321084	0.545	0.403	1	Slc3a2	ENSMUSG00000010095	19
ENSMUSG00000048349-Pou4f1	0.0734101	-0.231257	0	0.129	1	Pou4f1	ENSMUSG00000048349	14
ENSMUSG00000026617-Bpnt1	0.0734101	-0.233604	0	0.129	1	Bpnt1	ENSMUSG00000026617	1
ENSMUSG00000023905-Tnfrsf12a	0.0734101	-0.255512	0	0.129	1	Tnfrsf12a	ENSMUSG00000023905	17
ENSMUSG00000026825-Dnm1	0.0734101	-0.342044	0	0.129	1	Dnm1	ENSMUSG00000026825	2
ENSMUSG00000053030-Spink2	0.0734101	-0.282825	0	0.129	1	Spink2	ENSMUSG00000053030	5
ENSMUSG00000035505-Cox18	0.0734101	-0.240948	0	0.129	1	Cox18	ENSMUSG00000035505	5
ENSMUSG00000030188-Magohb	0.0734101	-0.253649	0	0.129	1	Magohb	ENSMUSG00000030188	6
ENSMUSG00000033029-1700088E04Rik	0.0734101	-0.241656	0	0.129	1	1700088E04Rik	ENSMUSG00000033029	15
ENSMUSG00000020354-Sgcd	0.0734251	-0.493741	0.409	0.642	1	Sgcd	ENSMUSG00000020354	11
ENSMUSG00000021072-Tmx1	0.0734474	-0.330059	0.045	0.188	1	Tmx1	ENSMUSG00000021072	12
ENSMUSG00000057666-Gapdh	0.0735314	0.305425	0.182	0.083	1	Gapdh	ENSMUSG00000057666	6
ENSMUSG00000041890-Git2	0.0738621	-0.237429	0.318	0.553	1	Git2	ENSMUSG00000041890	5
ENSMUSG00000000326-Comt	0.0738666	-0.328602	0.273	0.482	1	Comt	ENSMUSG00000000326	16
ENSMUSG00000034520-Gjc1	0.0739102	-0.366969	0.5	0.772	1	Gjc1	ENSMUSG00000034520	11
ENSMUSG00000034118-Tpst1	0.0739217	-0.276866	0.273	0.495	1	Tpst1	ENSMUSG00000034118	5
ENSMUSG00000022337-Emc2	0.074026	-0.176705	0.136	0.309	1	Emc2	ENSMUSG00000022337	15
ENSMUSG00000033751-Gadd45gip1	0.0740659	0.37101	0.227	0.106	1	Gadd45gip1	ENSMUSG00000033751	8
ENSMUSG00000031822-Gse1	0.0740687	-0.288858	0.545	0.821	1	Gse1	ENSMUSG00000031822	8
ENSMUSG00000029815-Malsu1	0.0741718	-0.344698	0.182	0.384	1	Malsu1	ENSMUSG00000029815	6
ENSMUSG00000037949-Ano10	0.0742542	-0.28179	0.182	0.4	1	Ano10	ENSMUSG00000037949	9
ENSMUSG00000097887-Gm26542	0.0744349	-0.457093	0.455	0.711	1	Gm26542	ENSMUSG00000097887	11
ENSMUSG00000031667-Aktip	0.0745088	0.347828	0.318	0.182	1	Aktip	ENSMUSG00000031667	8
ENSMUSG00000003437-Paf1	0.0745136	0.364126	0.318	0.181	1	Paf1	ENSMUSG00000003437	7
ENSMUSG00000003721-Insig2	0.0745841	-0.350809	0.136	0.319	1	Insig2	ENSMUSG00000003721	1
ENSMUSG00000034210-Efcab14	0.0746807	-0.421327	0.273	0.41	1	Efcab14	ENSMUSG00000034210	4
ENSMUSG00000084946-Dlx1as	0.0746935	-0.343249	0.091	0.253	1	Dlx1as	ENSMUSG00000084946	2
ENSMUSG00000037902-Sirpa	0.0747251	0.254719	0.136	0.049	1	Sirpa	ENSMUSG00000037902	2
ENSMUSG00000037544-Dlgap5	0.074828	-0.134605	0.227	0.427	1	Dlgap5	ENSMUSG00000037544	14
ENSMUSG00000070372-Capza1	0.0748287	-0.316604	0.227	0.453	1	Capza1	ENSMUSG00000070372	3
ENSMUSG00000047719-Ubiad1	0.0749184	-0.352494	0.091	0.248	1	Ubiad1	ENSMUSG00000047719	4
ENSMUSG00000028420-Tmem38b	0.0749226	0.441284	0.364	0.233	1	Tmem38b	ENSMUSG00000028420	4
ENSMUSG00000005447-Pafah1b3	0.0749436	-0.227979	0.045	0.211	1	Pafah1b3	ENSMUSG00000005447	7
ENSMUSG00000020088-Sar1a	0.0750278	-0.41638	0.182	0.338	1	Sar1a	ENSMUSG00000020088	10
ENSMUSG00000026188-Tmem169	0.0751815	-0.302828	0.045	0.199	1	Tmem169	ENSMUSG00000026188	1
ENSMUSG00000021488-Nsd1	0.075217	-0.284228	0.864	0.975	1	Nsd1	ENSMUSG00000021488	13
ENSMUSG00000003992-Ssbp2	0.0752643	-0.325307	0.591	0.841	1	Ssbp2	ENSMUSG00000003992	13
ENSMUSG00000025551-Fgf14	0.0753667	0.335061	0.227	0.113	1	Fgf14	ENSMUSG00000025551	14
ENSMUSG00000070923-Klhl9	0.0753708	-0.23402	0	0.127	1	Klhl9	ENSMUSG00000070923	4
ENSMUSG00000016552-Foxred2	0.0753708	-0.240149	0	0.127	1	Foxred2	ENSMUSG00000016552	15
ENSMUSG00000039031-Arhgap18	0.0755274	0.358483	0.182	0.078	1	Arhgap18	ENSMUSG00000039031	10
ENSMUSG00000022201-Zfr	0.0755474	-0.425687	0.636	0.819	1	Zfr	ENSMUSG00000022201	15
ENSMUSG00000022791-Tnk2	0.0755717	-0.347282	0.182	0.374	1	Tnk2	ENSMUSG00000022791	16
ENSMUSG00000109324-Prmt1	0.0755971	-0.10343	0.227	0.472	1	Prmt1	ENSMUSG00000109324	7
ENSMUSG00000028433-Ubap2	0.0756604	-0.354613	0.5	0.758	1	Ubap2	ENSMUSG00000028433	4
ENSMUSG00000039187-Fanci	0.0756732	0.340351	0.545	0.394	1	Fanci	ENSMUSG00000039187	7
ENSMUSG00000022897-Dyrk1a	0.0757563	0.346499	0.818	0.665	1	Dyrk1a	ENSMUSG00000022897	16
ENSMUSG00000024556-Me2	0.0758032	-0.264471	0.273	0.511	1	Me2	ENSMUSG00000024556	18
[truncated: 9,013 more rows]

## Sheet: P10_Diff_spermatogonia_3_all_
X	p_val	avg_log2FC	pct.1	pct.2	p_val_adj	gene	ensemblID	chr
ENSMUSG00000018698-Lhx1	1.32796e-28	1.63817	0.667	0.018	4.55715e-24	Lhx1	ENSMUSG00000018698	11
ENSMUSG00000025089-Gfra1	7.5729e-25	2.63121	0.667	0.023	2.59879e-20	Gfra1	ENSMUSG00000025089	19
ENSMUSG00000084987-Gm13134	2.15282e-23	0.673445	0.333	0.003	7.38784e-19	Gm13134	ENSMUSG00000084987	4
ENSMUSG00000003199-Mpnd	4.12611e-23	1.95242	0.889	0.053	1.41596e-18	Mpnd	ENSMUSG00000003199	17
ENSMUSG00000023169-Slc38a1	6.49928e-23	1.43904	0.667	0.025	2.23036e-18	Slc38a1	ENSMUSG00000023169	15
ENSMUSG00000035681-Kcnc2	9.89611e-23	2.69244	0.889	0.055	3.39605e-18	Kcnc2	ENSMUSG00000035681	10
ENSMUSG00000086773-Gm16192	4.68402e-21	0.637469	0.222	0	1.60742e-16	Gm16192	ENSMUSG00000086773	8
ENSMUSG00000051043-Gprc5c	4.68402e-21	0.356773	0.222	0	1.60742e-16	Gprc5c	ENSMUSG00000051043	11
ENSMUSG00000088651-Gm24853	4.68402e-21	0.379192	0.222	0	1.60742e-16	Gm24853	ENSMUSG00000088651	12
ENSMUSG00000072688-Gm10399	7.67828e-19	0.679052	0.333	0.005	2.63496e-14	Gm10399	ENSMUSG00000072688	5
ENSMUSG00000055980-Irs1	8.78371e-19	1.21805	0.333	0.005	3.01431e-14	Irs1	ENSMUSG00000055980	1
ENSMUSG00000120055-ENSMUSG00000120055	1.00461e-18	0.714814	0.333	0.005	3.4475e-14	ENSMUSG00000120055	ENSMUSG00000120055
ENSMUSG00000030092-Cntn6	5.71625e-16	1.98379	0.667	0.043	1.96165e-11	Cntn6	ENSMUSG00000030092	6
ENSMUSG00000019960-Dusp6	1.84421e-15	0.52707	0.333	0.008	6.32878e-11	Dusp6	ENSMUSG00000019960	10
ENSMUSG00000057173-Rfx8	2.34741e-14	0.483433	0.222	0.003	8.05559e-10	Rfx8	ENSMUSG00000057173	1
ENSMUSG00000115846-Gm41144	2.34741e-14	0.505584	0.222	0.003	8.05559e-10	Gm41144	ENSMUSG00000115846	14
ENSMUSG00000112968-Gm48530	2.34741e-14	0.516941	0.222	0.003	8.05559e-10	Gm48530	ENSMUSG00000112968	13
ENSMUSG00000021678-F2rl1	2.34741e-14	0.857278	0.222	0.003	8.05559e-10	F2rl1	ENSMUSG00000021678	13
ENSMUSG00000101972-H3c11	2.34741e-14	0.412691	0.222	0.003	8.05559e-10	H3c11	ENSMUSG00000101972	13
ENSMUSG00000024427-Spry4	2.34741e-14	0.623936	0.222	0.003	8.05559e-10	Spry4	ENSMUSG00000024427	18
ENSMUSG00000027457-Snph	2.72635e-14	0.548984	0.222	0.003	9.35601e-10	Snph	ENSMUSG00000027457	2
ENSMUSG00000034041-Lyl1	2.72635e-14	0.526307	0.222	0.003	9.35601e-10	Lyl1	ENSMUSG00000034041	8
ENSMUSG00000034379-Wdr5b	2.72635e-14	0.515714	0.222	0.003	9.35601e-10	Wdr5b	ENSMUSG00000034379	16
ENSMUSG00000020641-Rsad2	3.1653e-14	0.477824	0.222	0.003	1.08624e-09	Rsad2	ENSMUSG00000020641	12
ENSMUSG00000117341-Gm34684	3.1653e-14	0.361316	0.222	0.003	1.08624e-09	Gm34684	ENSMUSG00000117341	17
ENSMUSG00000051920-Rspo2	9.57883e-14	1.45605	0.444	0.02	3.28717e-09	Rspo2	ENSMUSG00000051920	15
ENSMUSG00000000184-Ccnd2	1.3482e-13	2.26254	0.889	0.118	4.62662e-09	Ccnd2	ENSMUSG00000000184	6
ENSMUSG00000019467-Arhgef25	1.38508e-13	0.728136	0.444	0.02	4.75316e-09	Arhgef25	ENSMUSG00000019467	10
ENSMUSG00000118559-A930007A09Rik	1.54361e-13	1.20971	0.333	0.01	5.2972e-09	A930007A09Rik	ENSMUSG00000118559	16
ENSMUSG00000104580-Gm42620	8.72742e-13	0.872862	0.444	0.023	2.99499e-08	Gm42620	ENSMUSG00000104580	5
ENSMUSG00000038418-Egr1	5.45637e-12	1.46197	0.444	0.025	1.87246e-07	Egr1	ENSMUSG00000038418	18
ENSMUSG00000067878-Map7d3	6.53823e-12	0.733867	0.333	0.013	2.24372e-07	Map7d3	ENSMUSG00000067878	20
ENSMUSG00000042195-Slc35f2	8.17357e-12	1.15779	0.556	0.043	2.80493e-07	Slc35f2	ENSMUSG00000042195	9
ENSMUSG00000013089-Etv5	1.86888e-11	1.52622	0.444	0.028	6.41344e-07	Etv5	ENSMUSG00000013089	16
ENSMUSG00000026398-Nr5a2	3.03339e-11	1.818	0.556	0.048	1.04097e-06	Nr5a2	ENSMUSG00000026398	1
ENSMUSG00000047053-Teddm1a	3.10211e-11	0.2179	0.111	0	1.06455e-06	Teddm1a	ENSMUSG00000047053	1
ENSMUSG00000090252-Gm16028	3.10211e-11	0.346343	0.111	0	1.06455e-06	Gm16028	ENSMUSG00000090252	1
ENSMUSG00000102722-Gm37935	3.10211e-11	0.467582	0.111	0	1.06455e-06	Gm37935	ENSMUSG00000102722	1
ENSMUSG00000104365-4930470B04Rik	3.10211e-11	0.173251	0.111	0	1.06455e-06	4930470B04Rik	ENSMUSG00000104365	1
ENSMUSG00000070532-Ccdc190	3.10211e-11	0.2179	0.111	0	1.06455e-06	Ccdc190	ENSMUSG00000070532	1
ENSMUSG00000067001-Serpinb7	3.10211e-11	0.349453	0.111	0	1.06455e-06	Serpinb7	ENSMUSG00000067001	1
ENSMUSG00000053318-Slamf8	3.10211e-11	0.2179	0.111	0	1.06455e-06	Slamf8	ENSMUSG00000053318	1
ENSMUSG00000026204-Ptprn	3.10211e-11	0.2179	0.111	0	1.06455e-06	Ptprn	ENSMUSG00000026204	1
ENSMUSG00000100894-Gm8304	3.10211e-11	0.574457	0.111	0	1.06455e-06	Gm8304	ENSMUSG00000100894	1
ENSMUSG00000097814-Panct2	3.10211e-11	0.230223	0.111	0	1.06455e-06	Panct2	ENSMUSG00000097814	1
ENSMUSG00000097988-Gm10535	3.10211e-11	0.230223	0.111	0	1.06455e-06	Gm10535	ENSMUSG00000097988	1
ENSMUSG00000075224-Lrrc55	3.10211e-11	0.346343	0.111	0	1.06455e-06	Lrrc55	ENSMUSG00000075224	2
ENSMUSG00000050772-Olfr1124	3.10211e-11	0.205344	0.111	0	1.06455e-06	Olfr1124	ENSMUSG00000050772	2
ENSMUSG00000027313-Chac1	3.10211e-11	0.346343	0.111	0	1.06455e-06	Chac1	ENSMUSG00000027313	2
ENSMUSG00000083847-Xlr3d-ps	3.10211e-11	0.346343	0.111	0	1.06455e-06	ps	ENSMUSG00000083847
ENSMUSG00000031202-Rab39b	3.10211e-11	0.230223	0.111	0	1.06455e-06	Rab39b	ENSMUSG00000031202	20
ENSMUSG00000082319-Actr3-ps	3.10211e-11	0.205344	0.111	0	1.06455e-06	ps	ENSMUSG00000082319
ENSMUSG00000083207-Gm14780	3.10211e-11	0.2179	0.111	0	1.06455e-06	Gm14780	ENSMUSG00000083207	20
ENSMUSG00000081443-Gm3880	3.10211e-11	0.173251	0.111	0	1.06455e-06	Gm3880	ENSMUSG00000081443	20
ENSMUSG00000104676-Gm42777	3.10211e-11	0.173251	0.111	0	1.06455e-06	Gm42777	ENSMUSG00000104676	3
ENSMUSG00000106621-Gm42752	3.10211e-11	0.230223	0.111	0	1.06455e-06	Gm42752	ENSMUSG00000106621	3
ENSMUSG00000105219-Gm43821	3.10211e-11	0.349453	0.111	0	1.06455e-06	Gm43821	ENSMUSG00000105219	3
ENSMUSG00000093577-Gm20632	3.10211e-11	0.274488	0.111	0	1.06455e-06	Gm20632	ENSMUSG00000093577	3
ENSMUSG00000105065-Gm42513	3.10211e-11	0.346343	0.111	0	1.06455e-06	Gm42513	ENSMUSG00000105065	3
ENSMUSG00000103473-Gm37696	3.10211e-11	0.957261	0.111	0	1.06455e-06	Gm37696	ENSMUSG00000103473	3
ENSMUSG00000106565-Gm43582	3.10211e-11	0.230223	0.111	0	1.06455e-06	Gm43582	ENSMUSG00000106565	3
ENSMUSG00000105324-Gm42705	3.10211e-11	0.346343	0.111	0	1.06455e-06	Gm42705	ENSMUSG00000105324	3
ENSMUSG00000104135-Gm36953	3.10211e-11	0.274488	0.111	0	1.06455e-06	Gm36953	ENSMUSG00000104135	3
ENSMUSG00000117251-Gm49891	3.10211e-11	0.957261	0.111	0	1.06455e-06	Gm49891	ENSMUSG00000117251	4
ENSMUSG00000071001-Hrct1	3.10211e-11	0.173251	0.111	0	1.06455e-06	Hrct1	ENSMUSG00000071001	4
ENSMUSG00000081152-Gm12430	3.10211e-11	0.205344	0.111	0	1.06455e-06	Gm12430	ENSMUSG00000081152	4
ENSMUSG00000001260-Gabrg1	3.10211e-11	0.274488	0.111	0	1.06455e-06	Gabrg1	ENSMUSG00000001260	5
ENSMUSG00000097986-Gm26953	3.10211e-11	0.346343	0.111	0	1.06455e-06	Gm26953	ENSMUSG00000097986	5
ENSMUSG00000105664-Gm42797	3.10211e-11	0.230223	0.111	0	1.06455e-06	Gm42797	ENSMUSG00000105664	5
ENSMUSG00000059565-Gm5292	3.10211e-11	0.173251	0.111	0	1.06455e-06	Gm5292	ENSMUSG00000059565	5
ENSMUSG00000092510-Gm18343	3.10211e-11	0.173251	0.111	0	1.06455e-06	Gm18343	ENSMUSG00000092510	5
ENSMUSG00000121057-ENSMUSG00000121057	3.10211e-11	0.205344	0.111	0	1.06455e-06	ENSMUSG00000121057	ENSMUSG00000121057
ENSMUSG00000054474-Thnsl2	3.10211e-11	0.230223	0.111	0	1.06455e-06	Thnsl2	ENSMUSG00000054474	6
ENSMUSG00000086643-Gm15687	3.10211e-11	0.58762	0.111	0	1.06455e-06	Gm15687	ENSMUSG00000086643	6
ENSMUSG00000109506-Gm44724	3.10211e-11	0.205344	0.111	0	1.06455e-06	Gm44724	ENSMUSG00000109506	7
ENSMUSG00000070810-Sult2a6	3.10211e-11	0.205344	0.111	0	1.06455e-06	Sult2a6	ENSMUSG00000070810	7
ENSMUSG00000044430-Klk12	3.10211e-11	0.2179	0.111	0	1.06455e-06	Klk12	ENSMUSG00000044430	7
ENSMUSG00000003545-Fosb	3.10211e-11	0.957261	0.111	0	1.06455e-06	Fosb	ENSMUSG00000003545	7
ENSMUSG00000070777-Ceacam20	3.10211e-11	0.173251	0.111	0	1.06455e-06	Ceacam20	ENSMUSG00000070777	7
ENSMUSG00000049123-Catsperg2	3.10211e-11	0.58762	0.111	0	1.06455e-06	Catsperg2	ENSMUSG00000049123	7
ENSMUSG00000036634-Mag	3.10211e-11	0.230223	0.111	0	1.06455e-06	Mag	ENSMUSG00000036634	7
ENSMUSG00000108657-Gm35611	3.10211e-11	0.205344	0.111	0	1.06455e-06	Gm35611	ENSMUSG00000108657	7
ENSMUSG00000108626-Gm40457	3.10211e-11	0.349453	0.111	0	1.06455e-06	Gm40457	ENSMUSG00000108626	7
ENSMUSG00000112213-4930555G07Rik	3.10211e-11	0.173251	0.111	0	1.06455e-06	4930555G07Rik	ENSMUSG00000112213	10
ENSMUSG00000112120-Gm32255	3.10211e-11	0.58762	0.111	0	1.06455e-06	Gm32255	ENSMUSG00000112120	10
ENSMUSG00000111544-4930534H03Rik	3.10211e-11	0.205344	0.111	0	1.06455e-06	4930534H03Rik	ENSMUSG00000111544	10
ENSMUSG00000111868-Gm47398	3.10211e-11	0.205344	0.111	0	1.06455e-06	Gm47398	ENSMUSG00000111868	10
ENSMUSG00000112264-Gm48505	3.10211e-11	0.957261	0.111	0	1.06455e-06	Gm48505	ENSMUSG00000112264	10
ENSMUSG00000040280-Ndufa4l2	3.10211e-11	0.230223	0.111	0	1.06455e-06	Ndufa4l2	ENSMUSG00000040280	10
ENSMUSG00000051346-Spryd4	3.10211e-11	0.205344	0.111	0	1.06455e-06	Spryd4	ENSMUSG00000051346	10
ENSMUSG00000090439-Gm17455	3.10211e-11	0.2179	0.111	0	1.06455e-06	Gm17455	ENSMUSG00000090439	10
ENSMUSG00000099749-Gm29323	3.10211e-11	0.173251	0.111	0	1.06455e-06	Gm29323	ENSMUSG00000099749	10
ENSMUSG00000097107-Platr6	3.10211e-11	0.2179	0.111	0	1.06455e-06	Platr6	ENSMUSG00000097107	10
ENSMUSG00000112627-4933412E12Rik	3.10211e-11	0.346343	0.111	0	1.06455e-06	4933412E12Rik	ENSMUSG00000112627	10
ENSMUSG00000120557-ENSMUSG00000120557	3.10211e-11	0.58762	0.111	0	1.06455e-06	ENSMUSG00000120557	ENSMUSG00000120557
ENSMUSG00000013158-4933405L10Rik	3.10211e-11	0.349453	0.111	0	1.06455e-06	4933405L10Rik	ENSMUSG00000013158	8
ENSMUSG00000110345-Gm45572	3.10211e-11	0.349453	0.111	0	1.06455e-06	Gm45572	ENSMUSG00000110345	8
ENSMUSG00000110498-A630001O12Rik	3.10211e-11	0.349453	0.111	0	1.06455e-06	A630001O12Rik	ENSMUSG00000110498	8
ENSMUSG00000039661-Dusp26	3.10211e-11	0.230223	0.111	0	1.06455e-06	Dusp26	ENSMUSG00000039661	8
ENSMUSG00000120585-ENSMUSG00000120585	3.10211e-11	0.173251	0.111	0	1.06455e-06	ENSMUSG00000120585	ENSMUSG00000120585
ENSMUSG00000081238-Gm15836	3.10211e-11	0.349453	0.111	0	1.06455e-06	Gm15836	ENSMUSG00000081238	14
ENSMUSG00000033730-Egr3	3.10211e-11	0.349453	0.111	0	1.06455e-06	Egr3	ENSMUSG00000033730	14
ENSMUSG00000091923-Gm8267	3.10211e-11	0.274488	0.111	0	1.06455e-06	Gm8267	ENSMUSG00000091923	14
ENSMUSG00000090799-Klhl33	3.10211e-11	0.2179	0.111	0	1.06455e-06	Klhl33	ENSMUSG00000090799	14
ENSMUSG00000114230-Gm48239	3.10211e-11	0.428713	0.111	0	1.06455e-06	Gm48239	ENSMUSG00000114230	14
ENSMUSG00000099094-Gm19569	3.10211e-11	0.349453	0.111	0	1.06455e-06	Gm19569	ENSMUSG00000099094	9
ENSMUSG00000111269-Gm47933	3.10211e-11	0.349453	0.111	0	1.06455e-06	Gm47933	ENSMUSG00000111269	9
ENSMUSG00000120216-ENSMUSG00000120216	3.10211e-11	0.58762	0.111	0	1.06455e-06	ENSMUSG00000120216	ENSMUSG00000120216
ENSMUSG00000107677-Olfr316	3.10211e-11	0.2179	0.111	0	1.06455e-06	Olfr316	ENSMUSG00000107677	11
ENSMUSG00000081924-Gm11191	3.10211e-11	0.349453	0.111	0	1.06455e-06	Gm11191	ENSMUSG00000081924	11
ENSMUSG00000055045-Gm11190	3.10211e-11	0.2179	0.111	0	1.06455e-06	Gm11190	ENSMUSG00000055045	11
ENSMUSG00000020264-Slc36a2	3.10211e-11	0.230223	0.111	0	1.06455e-06	Slc36a2	ENSMUSG00000020264	11
ENSMUSG00000069873-4930438A08Rik	3.10211e-11	0.173251	0.111	0	1.06455e-06	4930438A08Rik	ENSMUSG00000069873	11
ENSMUSG00000120888-Gm11538	3.10211e-11	0.230223	0.111	0	1.06455e-06	Gm11538	ENSMUSG00000120888
ENSMUSG00000086552-Dlx4os	3.10211e-11	0.230223	0.111	0	1.06455e-06	Dlx4os	ENSMUSG00000086552	11
ENSMUSG00000017064-Prl5a1	3.10211e-11	0.58762	0.111	0	1.06455e-06	Prl5a1	ENSMUSG00000017064	13
ENSMUSG00000113437-Gm47412	3.10211e-11	0.346343	0.111	0	1.06455e-06	Gm47412	ENSMUSG00000113437	13
ENSMUSG00000021356-Irf4	3.10211e-11	0.957261	0.111	0	1.06455e-06	Irf4	ENSMUSG00000021356	13
ENSMUSG00000114525-Gm47990	3.10211e-11	0.2179	0.111	0	1.06455e-06	Gm47990	ENSMUSG00000114525	13
ENSMUSG00000113494-Gm48102	3.10211e-11	0.173251	0.111	0	1.06455e-06	Gm48102	ENSMUSG00000113494	13
ENSMUSG00000097848-Gm807	3.10211e-11	0.349453	0.111	0	1.06455e-06	Gm807	ENSMUSG00000097848	13
ENSMUSG00000121288-ENSMUSG00000121288	3.10211e-11	0.346343	0.111	0	1.06455e-06	ENSMUSG00000121288	ENSMUSG00000121288
ENSMUSG00000113875-D230030E09Rik	3.10211e-11	0.205344	0.111	0	1.06455e-06	D230030E09Rik	ENSMUSG00000113875	12
ENSMUSG00000090429-Gm17271	3.10211e-11	0.230223	0.111	0	1.06455e-06	Gm17271	ENSMUSG00000090429	15
ENSMUSG00000023039-Krt7	3.10211e-11	0.205344	0.111	0	1.06455e-06	Krt7	ENSMUSG00000023039	15
ENSMUSG00000022181-C6	3.10211e-11	0.274488	0.111	0	1.06455e-06	C6	ENSMUSG00000022181	15
ENSMUSG00000097587-4930578M01Rik	3.10211e-11	0.205344	0.111	0	1.06455e-06	4930578M01Rik	ENSMUSG00000097587	15
ENSMUSG00000120383-ENSMUSG00000120383	3.10211e-11	0.274488	0.111	0	1.06455e-06	ENSMUSG00000120383	ENSMUSG00000120383
ENSMUSG00000116544-Gm49626	3.10211e-11	0.346343	0.111	0	1.06455e-06	Gm49626	ENSMUSG00000116544	16
ENSMUSG00000116961-Gm49662	3.10211e-11	0.173251	0.111	0	1.06455e-06	Gm49662	ENSMUSG00000116961	16
ENSMUSG00000024406-Pou5f1	3.10211e-11	0.205344	0.111	0	1.06455e-06	Pou5f1	ENSMUSG00000024406	17
ENSMUSG00000117399-Gm19689	3.10211e-11	0.349453	0.111	0	1.06455e-06	Gm19689	ENSMUSG00000117399	17
ENSMUSG00000117392-Gm8497	3.10211e-11	0.349453	0.111	0	1.06455e-06	Gm8497	ENSMUSG00000117392	17
ENSMUSG00000117254-Gm34567	3.10211e-11	0.230223	0.111	0	1.06455e-06	Gm34567	ENSMUSG00000117254	17
ENSMUSG00000112121-C230072F16Rik	3.10211e-11	0.957261	0.111	0	1.06455e-06	C230072F16Rik	ENSMUSG00000112121	17
ENSMUSG00000045730-Adrb2	3.10211e-11	0.349453	0.111	0	1.06455e-06	Adrb2	ENSMUSG00000045730	18
ENSMUSG00000118292-Gm10549	3.10211e-11	0.230223	0.111	0	1.06455e-06	Gm10549	ENSMUSG00000118292	18
ENSMUSG00000062742-Gm5239	3.10211e-11	0.173251	0.111	0	1.06455e-06	Gm5239	ENSMUSG00000062742	18
ENSMUSG00000045569-Mc2r	3.10211e-11	0.346343	0.111	0	1.06455e-06	Mc2r	ENSMUSG00000045569	18
ENSMUSG00000053861-Gm9925	3.10211e-11	0.173251	0.111	0	1.06455e-06	Gm9925	ENSMUSG00000053861	18
ENSMUSG00000117402-Gm4834	3.10211e-11	0.2179	0.111	0	1.06455e-06	Gm4834	ENSMUSG00000117402	18
ENSMUSG00000119992-ENSMUSG00000119992	3.10211e-11	0.230223	0.111	0	1.06455e-06	ENSMUSG00000119992	ENSMUSG00000119992
ENSMUSG00000024778-Fas	3.10211e-11	0.173251	0.111	0	1.06455e-06	Fas	ENSMUSG00000024778	19
ENSMUSG00000052562-Slc22a30	3.10211e-11	0.205344	0.111	0	1.06455e-06	Slc22a30	ENSMUSG00000052562	19
ENSMUSG00000044220-Nkx2-3	3.10211e-11	0.274488	0.111	0	1.06455e-06	3	ENSMUSG00000044220
ENSMUSG00000120690-ENSMUSG00000120690	3.10211e-11	0.274488	0.111	0	1.06455e-06	ENSMUSG00000120690	ENSMUSG00000120690
ENSMUSG00000078252-Krtap17-1	3.10211e-11	0.2179	0.111	0	1.06455e-06	1	ENSMUSG00000078252
ENSMUSG00000087534-Gm11418	3.10211e-11	0.230223	0.111	0	1.06455e-06	Gm11418	ENSMUSG00000087534	11
ENSMUSG00000031297-Slc7a3	5.47966e-11	0.668779	0.222	0.005	1.88045e-06	Slc7a3	ENSMUSG00000031297	20
ENSMUSG00000043126-D830039M14Rik	5.47966e-11	0.719265	0.222	0.005	1.88045e-06	D830039M14Rik	ENSMUSG00000043126	10
ENSMUSG00000079162-Trim43b	6.12992e-11	0.409888	0.222	0.005	2.1036e-06	Trim43b	ENSMUSG00000079162	9
ENSMUSG00000032698-Lmo2	6.85546e-11	0.455709	0.222	0.005	2.35259e-06	Lmo2	ENSMUSG00000032698	2
ENSMUSG00000046717-Igbp1b	6.85546e-11	0.552331	0.222	0.005	2.35259e-06	Igbp1b	ENSMUSG00000046717	6
ENSMUSG00000037855-Zfp365	6.85546e-11	0.501678	0.222	0.005	2.35259e-06	Zfp365	ENSMUSG00000037855	10
ENSMUSG00000066771-Gm5614	6.85546e-11	0.500044	0.222	0.005	2.35259e-06	Gm5614	ENSMUSG00000066771	9
ENSMUSG00000034156-Tspoap1	6.85546e-11	0.354155	0.222	0.005	2.35259e-06	Tspoap1	ENSMUSG00000034156	11
ENSMUSG00000000690-Hoxb6	6.85546e-11	0.406877	0.222	0.005	2.35259e-06	Hoxb6	ENSMUSG00000000690	11
ENSMUSG00000034918-Cdhr2	6.85546e-11	0.499775	0.222	0.005	2.35259e-06	Cdhr2	ENSMUSG00000034918	13
ENSMUSG00000022610-Mapk12	6.85546e-11	0.439685	0.222	0.005	2.35259e-06	Mapk12	ENSMUSG00000022610	15
ENSMUSG00000118052-Gm50432	6.85546e-11	0.480907	0.222	0.005	2.35259e-06	Gm50432	ENSMUSG00000118052	19
ENSMUSG00000105531-4930458A03Rik	7.66477e-11	0.342494	0.222	0.005	2.63032e-06	4930458A03Rik	ENSMUSG00000105531	5
ENSMUSG00000114971-Gm49162	7.66477e-11	0.50452	0.222	0.005	2.63032e-06	Gm49162	ENSMUSG00000114971	15
ENSMUSG00000087211-Lhx1os	7.76354e-11	1.14175	0.333	0.015	2.66421e-06	Lhx1os	ENSMUSG00000087211	11
ENSMUSG00000120182-ENSMUSG00000120182	8.56727e-11	0.363987	0.222	0.005	2.94003e-06	ENSMUSG00000120182	ENSMUSG00000120182
ENSMUSG00000086405-9330198N18Rik	1.51362e-10	0.587115	0.333	0.015	5.19428e-06	9330198N18Rik	ENSMUSG00000086405	2
ENSMUSG00000060206-Zfp462	2.75047e-10	2.46616	0.778	0.123	9.4388e-06	Zfp462	ENSMUSG00000060206	4
ENSMUSG00000041688-Amot	3.15095e-10	1.25653	0.444	0.033	1.08131e-05	Amot	ENSMUSG00000041688	20
ENSMUSG00000052942-Glis3	3.50707e-10	2.5374	0.778	0.12	1.20352e-05	Glis3	ENSMUSG00000052942	19
ENSMUSG00000000317-Bcl6b	9.03658e-10	0.87988	0.333	0.018	3.10108e-05	Bcl6b	ENSMUSG00000000317	11
ENSMUSG00000029822-Osbpl3	9.48848e-10	1.19484	0.444	0.033	3.25616e-05	Osbpl3	ENSMUSG00000029822	6
ENSMUSG00000041012-Cmtm8	1.26169e-09	1.15624	0.333	0.018	4.32975e-05	Cmtm8	ENSMUSG00000041012	9
ENSMUSG00000081683-Fzd10	1.53937e-09	0.629383	0.333	0.018	5.28266e-05	Fzd10	ENSMUSG00000081683	5
ENSMUSG00000085549-1700047F07Rik	1.64454e-09	1.13574	0.333	0.018	5.64356e-05	1700047F07Rik	ENSMUSG00000085549	4
ENSMUSG00000028278-Rragd	1.71076e-09	1.30627	0.556	0.055	5.8708e-05	Rragd	ENSMUSG00000028278	4
ENSMUSG00000002228-Ppm1j	1.75669e-09	0.552124	0.333	0.018	6.02844e-05	Ppm1j	ENSMUSG00000002228	3
ENSMUSG00000108822-Gm44787	1.87629e-09	0.603296	0.333	0.018	6.43886e-05	Gm44787	ENSMUSG00000108822	11
ENSMUSG00000048814-Lonrf2	2.0038e-09	0.512418	0.333	0.018	6.87645e-05	Lonrf2	ENSMUSG00000048814	1
ENSMUSG00000025050-Pcgf6	2.05051e-09	1.41996	0.556	0.058	7.03673e-05	Pcgf6	ENSMUSG00000025050	19
ENSMUSG00000044562-Rasip1	5.33638e-09	0.646856	0.444	0.035	0.000183129	Rasip1	ENSMUSG00000044562	7
ENSMUSG00000024827-Gldc	5.59967e-09	0.628251	0.444	0.035	0.000192164	Gldc	ENSMUSG00000024827	19
ENSMUSG00000113352-Gm34639	5.89414e-09	0.621003	0.222	0.008	0.000202269	Gm34639	ENSMUSG00000113352	13
ENSMUSG00000027978-Prss12	6.36158e-09	1.24711	0.333	0.02	0.00021831	Prss12	ENSMUSG00000027978	3
ENSMUSG00000026986-Hnmt	6.4468e-09	0.506528	0.222	0.008	0.000221235	Hnmt	ENSMUSG00000026986	2
ENSMUSG00000027078-Ube2l6	7.04974e-09	1.93028	0.222	0.008	0.000241926	Ube2l6	ENSMUSG00000027078	2
ENSMUSG00000037921-Ddx60	7.04974e-09	0.366506	0.222	0.008	0.000241926	Ddx60	ENSMUSG00000037921	8
ENSMUSG00000026628-Atf3	7.70738e-09	0.551643	0.222	0.008	0.000264494	Atf3	ENSMUSG00000026628	1
ENSMUSG00000055235-Wdr86	7.70738e-09	0.448382	0.222	0.008	0.000264494	Wdr86	ENSMUSG00000055235	5
ENSMUSG00000098528-Zfp572	7.70738e-09	0.608471	0.222	0.008	0.000264494	Zfp572	ENSMUSG00000098528	15
ENSMUSG00000102343-Gm37381	8.42452e-09	0.631933	0.222	0.008	0.000289104	Gm37381	ENSMUSG00000102343	1
ENSMUSG00000089871-Speer4cos	8.42452e-09	0.399691	0.222	0.008	0.000289104	Speer4cos	ENSMUSG00000089871	5
ENSMUSG00000120551-ENSMUSG00000120551	8.42452e-09	0.339918	0.222	0.008	0.000289104	ENSMUSG00000120551	ENSMUSG00000120551
ENSMUSG00000026141-Col19a1	9.71388e-09	0.80372	0.333	0.02	0.000333351	Col19a1	ENSMUSG00000026141	1
ENSMUSG00000051339-2900026A02Rik	9.94418e-09	1.31673	0.667	0.09	0.000341254	2900026A02Rik	ENSMUSG00000051339	5
ENSMUSG00000045636-Mtus1	1.55281e-08	1.4443	0.556	0.065	0.000532876	Mtus1	ENSMUSG00000045636	8
ENSMUSG00000026737-Pip4k2a	2.77356e-08	1.45181	0.556	0.068	0.000951803	Pip4k2a	ENSMUSG00000026737	2
ENSMUSG00000032999-Nlrp4f	4.28384e-08	0.746448	0.333	0.023	0.00147008	Nlrp4f	ENSMUSG00000032999	13
ENSMUSG00000023886-Smoc2	4.30262e-08	1.68974	0.667	0.108	0.00147653	Smoc2	ENSMUSG00000023886	17
ENSMUSG00000117790-Gm46652	6.28946e-08	0.580206	0.333	0.023	0.00215835	Gm46652	ENSMUSG00000117790	19
ENSMUSG00000041235-Chd7	7.24492e-08	1.30855	0.556	0.073	0.00248624	Chd7	ENSMUSG00000041235	4
ENSMUSG00000021846-Peli2	1.03741e-07	1.07337	0.556	0.07	0.00356006	Peli2	ENSMUSG00000021846	14
ENSMUSG00000038692-Hoxb4	1.35515e-07	0.600723	0.222	0.01	0.00465045	Hoxb4	ENSMUSG00000038692	11
ENSMUSG00000020205-Phlda1	1.57295e-07	0.594555	0.222	0.01	0.0053979	Phlda1	ENSMUSG00000020205	10
ENSMUSG00000120665-ENSMUSG00000120665	1.57295e-07	0.437803	0.222	0.01	0.0053979	ENSMUSG00000120665	ENSMUSG00000120665
ENSMUSG00000119895-Gm22513	1.57295e-07	1.97156	0.222	0.01	0.0053979	Gm22513	ENSMUSG00000119895	12
ENSMUSG00000023067-Cdkn1a	1.57295e-07	1.02382	0.222	0.01	0.0053979	Cdkn1a	ENSMUSG00000023067	17
ENSMUSG00000096834-Gm15127	1.69419e-07	0.503391	0.222	0.01	0.00581395	Gm15127	ENSMUSG00000096834	20
ENSMUSG00000022054-Nefm	1.69419e-07	0.799455	0.222	0.01	0.00581395	Nefm	ENSMUSG00000022054	14
ENSMUSG00000022971-Ifnar2	1.69419e-07	1.36249	0.222	0.01	0.00581395	Ifnar2	ENSMUSG00000022971	16
ENSMUSG00000041827-Oasl1	1.82444e-07	2.29683	0.222	0.01	0.00626092	Oasl1	ENSMUSG00000041827	5
ENSMUSG00000121040-ENSMUSG00000121040	1.82444e-07	0.421158	0.222	0.01	0.00626092	ENSMUSG00000121040	ENSMUSG00000121040
ENSMUSG00000032181-Scg3	1.82444e-07	0.960512	0.222	0.01	0.00626092	Scg3	ENSMUSG00000032181	9
ENSMUSG00000114695-Gm48648	1.82444e-07	0.486569	0.222	0.01	0.00626092	Gm48648	ENSMUSG00000114695	13
ENSMUSG00000018166-Erbb3	1.94462e-07	0.661645	0.333	0.025	0.00667336	Erbb3	ENSMUSG00000018166	10
ENSMUSG00000017724-Etv4	1.94462e-07	0.815571	0.333	0.025	0.00667336	Etv4	ENSMUSG00000017724	11
ENSMUSG00000026614-Slc30a10	1.96434e-07	0.498366	0.222	0.01	0.00674103	Slc30a10	ENSMUSG00000026614	1
ENSMUSG00000086430-4930551O13Rik	1.96434e-07	0.482191	0.222	0.01	0.00674103	4930551O13Rik	ENSMUSG00000086430	2
ENSMUSG00000028784-Spocd1	2.11459e-07	0.324496	0.222	0.01	0.00725663	Spocd1	ENSMUSG00000028784	4
ENSMUSG00000112188-Gm47708	2.27591e-07	0.35291	0.222	0.01	0.00781025	Gm47708	ENSMUSG00000112188	10
ENSMUSG00000022469-Rapgef3	2.4491e-07	0.259668	0.222	0.01	0.00840457	Rapgef3	ENSMUSG00000022469	15
ENSMUSG00000058806-Col13a1	2.53228e-07	0.939179	0.556	0.075	0.00869002	Col13a1	ENSMUSG00000058806	10
ENSMUSG00000026641-Usf1	2.65461e-07	0.795946	0.556	0.073	0.00910981	Usf1	ENSMUSG00000026641	1
ENSMUSG00000042104-Uggt2	4.1279e-07	0.77774	0.556	0.073	0.0141657	Uggt2	ENSMUSG00000042104	14
ENSMUSG00000072591-Fzd10os	5.12822e-07	0.904206	0.333	0.028	0.0175985	Fzd10os	ENSMUSG00000072591	5
ENSMUSG00000036251-Trpm8	5.635e-07	0.631729	0.333	0.028	0.0193376	Trpm8	ENSMUSG00000036251	1
ENSMUSG00000068959-Zfp619	6.48673e-07	0.804603	0.333	0.028	0.0222605	Zfp619	ENSMUSG00000068959	7
ENSMUSG00000074832-Zfp998	6.69116e-07	0.629223	0.444	0.048	0.022962	Zfp998	ENSMUSG00000074832	13
ENSMUSG00000020186-Csrp2	6.87853e-07	1.03565	0.444	0.053	0.023605	Csrp2	ENSMUSG00000020186	10
ENSMUSG00000021376-Tpmt	7.41507e-07	0.771095	0.556	0.078	0.0254463	Tpmt	ENSMUSG00000021376	13
ENSMUSG00000051022-Hs3st1	7.78736e-07	1.21625	0.556	0.08	0.0267239	Hs3st1	ENSMUSG00000051022	5
ENSMUSG00000038764-Ptpn3	9.01837e-07	1.0585	0.556	0.08	0.0309484	Ptpn3	ENSMUSG00000038764	4
ENSMUSG00000087263-Gm15726	9.11921e-07	0.943509	0.444	0.053	0.0312944	Gm15726	ENSMUSG00000087263	20
ENSMUSG00000014158-Trpv4	9.77635e-07	0.608504	0.444	0.05	0.0335495	Trpv4	ENSMUSG00000014158	5
ENSMUSG00000048924-Ccdc125	9.78079e-07	1.1061	0.444	0.053	0.0335648	Ccdc125	ENSMUSG00000048924	13
ENSMUSG00000097187-Gm19426	1.28703e-06	0.600572	0.222	0.013	0.044167	Gm19426	ENSMUSG00000097187	2
ENSMUSG00000040434-Large2	1.37194e-06	0.489027	0.222	0.013	0.0470809	Large2	ENSMUSG00000040434	2
ENSMUSG00000009114-2610028H24Rik	1.37194e-06	0.943282	0.222	0.013	0.0470809	2610028H24Rik	ENSMUSG00000009114	10
ENSMUSG00000032322-Pstpip1	1.37194e-06	0.640457	0.222	0.013	0.0470809	Pstpip1	ENSMUSG00000032322	9
ENSMUSG00000021360-Gcnt2	1.39307e-06	0.305902	0.444	0.05	0.047806	Gcnt2	ENSMUSG00000021360	13
ENSMUSG00000079011-Gm11033	1.46222e-06	0.618243	0.222	0.013	0.0501791	Gm11033	ENSMUSG00000079011	8
ENSMUSG00000046186-Cd109	1.46222e-06	0.502836	0.222	0.013	0.0501791	Cd109	ENSMUSG00000046186	9
ENSMUSG00000114264-Gm48095	1.55063e-06	0.875601	0.333	0.03	0.0532129	Gm48095	ENSMUSG00000114264	13
ENSMUSG00000106973-Gm43415	1.55821e-06	0.504815	0.222	0.013	0.053473	Gm43415	ENSMUSG00000106973	5
ENSMUSG00000112513-4930422I22Rik	1.55821e-06	1.13859	0.222	0.013	0.053473	4930422I22Rik	ENSMUSG00000112513	10
ENSMUSG00000041220-Elovl6	1.58881e-06	0.900152	0.444	0.053	0.0545231	Elovl6	ENSMUSG00000041220	3
ENSMUSG00000053411-Cbx7	1.61517e-06	1.34162	0.556	0.085	0.0554279	Cbx7	ENSMUSG00000053411	15
ENSMUSG00000028197-Col24a1	1.62002e-06	0.614627	0.333	0.03	0.0555943	Col24a1	ENSMUSG00000028197	3
ENSMUSG00000022945-Chaf1b	1.62002e-06	0.641762	0.333	0.03	0.0555943	Chaf1b	ENSMUSG00000022945	16
ENSMUSG00000026121-Sema4c	1.66023e-06	0.518454	0.222	0.013	0.0569741	Sema4c	ENSMUSG00000026121	1
ENSMUSG00000048440-Cyp4f16	1.66023e-06	0.499496	0.222	0.013	0.0569741	Cyp4f16	ENSMUSG00000048440	17
ENSMUSG00000030509-Asb7	1.76866e-06	0.474801	0.222	0.013	0.060695	Asb7	ENSMUSG00000030509	7
ENSMUSG00000085672-Gm16193	1.76866e-06	1.08475	0.222	0.013	0.060695	Gm16193	ENSMUSG00000085672	8
ENSMUSG00000073652-Apol7d	1.84658e-06	0.557064	0.333	0.03	0.0633691	Apol7d	ENSMUSG00000073652	1
ENSMUSG00000120118-Gm34267	1.84658e-06	0.609056	0.333	0.03	0.0633691	Gm34267	ENSMUSG00000120118
ENSMUSG00000026946-Nmi	2.00628e-06	0.445718	0.222	0.013	0.0688496	Nmi	ENSMUSG00000026946	2
ENSMUSG00000106674-Gm20005	2.00628e-06	0.322344	0.222	0.013	0.0688496	Gm20005	ENSMUSG00000106674	5
ENSMUSG00000000632-Sez6	2.13631e-06	0.367202	0.222	0.013	0.0733119	Sez6	ENSMUSG00000000632	11
ENSMUSG00000074794-Arrdc3	2.26532e-06	0.908629	0.556	0.09	0.0777391	Arrdc3	ENSMUSG00000074794	13
ENSMUSG00000046275-Trarg1	2.27442e-06	0.332668	0.222	0.013	0.0780512	Trarg1	ENSMUSG00000046275	11
ENSMUSG00000021798-Ldb3	2.29204e-06	1.32105	0.333	0.033	0.0786561	Ldb3	ENSMUSG00000021798	14
ENSMUSG00000085456-Gm15398	2.69097e-06	1.19337	0.667	0.14	0.0923462	Gm15398	ENSMUSG00000085456	10
ENSMUSG00000070462-Tlnrd1	3.21397e-06	1.17181	0.444	0.058	0.110294	Tlnrd1	ENSMUSG00000070462	7
ENSMUSG00000000305-Cdh4	3.27351e-06	1.9587	0.667	0.148	0.112337	Cdh4	ENSMUSG00000000305	2
ENSMUSG00000009681-Bcr	3.9786e-06	1.13771	0.667	0.133	0.136534	Bcr	ENSMUSG00000009681	10
ENSMUSG00000058665-En1	4.07343e-06	0.320654	0.111	0.003	0.139788	En1	ENSMUSG00000058665	1
ENSMUSG00000027577-Chrna4	4.07343e-06	0.226108	0.111	0.003	0.139788	Chrna4	ENSMUSG00000027577	2
ENSMUSG00000027611-Procr	4.07343e-06	0.340986	0.111	0.003	0.139788	Procr	ENSMUSG00000027611	2
ENSMUSG00000083837-Gm14427	4.07343e-06	0.169533	0.111	0.003	0.139788	Gm14427	ENSMUSG00000083837	2
ENSMUSG00000074595-Wfdc6a	4.07343e-06	0.341664	0.111	0.003	0.139788	Wfdc6a	ENSMUSG00000074595	2
ENSMUSG00000079627-Rhox2h	4.07343e-06	0.58176	0.111	0.003	0.139788	Rhox2h	ENSMUSG00000079627	20
ENSMUSG00000079450-Cldn34c1	4.07343e-06	0.169485	0.111	0.003	0.139788	Cldn34c1	ENSMUSG00000079450	20
ENSMUSG00000028011-Tdo2	4.07343e-06	0.343782	0.111	0.003	0.139788	Tdo2	ENSMUSG00000028011	3
ENSMUSG00000093656-Gm20628	4.07343e-06	0.578868	0.111	0.003	0.139788	Gm20628	ENSMUSG00000093656	3
ENSMUSG00000043441-Gpr149	4.07343e-06	0.322768	0.111	0.003	0.139788	Gpr149	ENSMUSG00000043441	3
ENSMUSG00000104336-Gm34240	4.07343e-06	0.226745	0.111	0.003	0.139788	Gm34240	ENSMUSG00000104336	3
ENSMUSG00000120945-ENSMUSG00000120945	4.07343e-06	0.224761	0.111	0.003	0.139788	ENSMUSG00000120945	ENSMUSG00000120945
ENSMUSG00000086806-Gm13054	4.07343e-06	0.170267	0.111	0.003	0.139788	Gm13054	ENSMUSG00000086806	4
ENSMUSG00000108391-Gm9768	4.07343e-06	0.225229	0.111	0.003	0.139788	Gm9768	ENSMUSG00000108391	4
ENSMUSG00000048766-Skint10	4.07343e-06	0.581091	0.111	0.003	0.139788	Skint10	ENSMUSG00000048766	4
ENSMUSG00000029561-Oasl2	4.07343e-06	0.27077	0.111	0.003	0.139788	Oasl2	ENSMUSG00000029561	5
ENSMUSG00000029417-Cxcl9	4.07343e-06	0.224733	0.111	0.003	0.139788	Cxcl9	ENSMUSG00000029417	5
ENSMUSG00000107019-Gm43682	4.07343e-06	0.950878	0.111	0.003	0.139788	Gm43682	ENSMUSG00000107019	5
ENSMUSG00000097092-Gm26725	4.07343e-06	0.268338	0.111	0.003	0.139788	Gm26725	ENSMUSG00000097092	5
ENSMUSG00000104577-Gm6641	4.07343e-06	0.950572	0.111	0.003	0.139788	Gm6641	ENSMUSG00000104577	5
ENSMUSG00000093652-Vmn2r-ps31	4.07343e-06	0.213288	0.111	0.003	0.139788	ps31	ENSMUSG00000093652
ENSMUSG00000107817-Gm38840	4.07343e-06	0.226371	0.111	0.003	0.139788	Gm38840	ENSMUSG00000107817	6
ENSMUSG00000097596-Gm26673	4.07343e-06	0.324192	0.111	0.003	0.139788	Gm26673	ENSMUSG00000097596	6
ENSMUSG00000106801-Gm42852	4.07343e-06	0.340191	0.111	0.003	0.139788	Gm42852	ENSMUSG00000106801	6
ENSMUSG00000108229-1700102F20Rik	4.07343e-06	0.340979	0.111	0.003	0.139788	1700102F20Rik	ENSMUSG00000108229	6
ENSMUSG00000042607-Asb4	4.07343e-06	0.342381	0.111	0.003	0.139788	Asb4	ENSMUSG00000042607	6
ENSMUSG00000109511-Nup62	4.07343e-06	0.213026	0.111	0.003	0.139788	Nup62	ENSMUSG00000109511	7
ENSMUSG00000108599-Gm10616	4.07343e-06	0.382085	0.111	0.003	0.139788	Gm10616	ENSMUSG00000108599	7
ENSMUSG00000087206-Gm16175	4.07343e-06	0.269817	0.111	0.003	0.139788	Gm16175	ENSMUSG00000087206	7
ENSMUSG00000083121-Gm6341	4.07343e-06	0.200851	0.111	0.003	0.139788	Gm6341	ENSMUSG00000083121	7
ENSMUSG00000070552-Mrgprx1	4.07343e-06	0.268685	0.111	0.003	0.139788	Mrgprx1	ENSMUSG00000070552	7
ENSMUSG00000047025-Ccer1	4.07343e-06	0.953543	0.111	0.003	0.139788	Ccer1	ENSMUSG00000047025	10
ENSMUSG00000069682-Gm10275	4.07343e-06	0.169772	0.111	0.003	0.139788	Gm10275	ENSMUSG00000069682	10
ENSMUSG00000110231-Gm6329	4.07343e-06	0.268424	0.111	0.003	0.139788	Gm6329	ENSMUSG00000110231	8
ENSMUSG00000074203-G430095P16Rik	4.07343e-06	0.343651	0.111	0.003	0.139788	G430095P16Rik	ENSMUSG00000074203	8
ENSMUSG00000109682-Gm45307	4.07343e-06	0.201626	0.111	0.003	0.139788	Gm45307	ENSMUSG00000109682	8
ENSMUSG00000110613-Lncbate1	4.07343e-06	0.579722	0.111	0.003	0.139788	Lncbate1	ENSMUSG00000110613	8
ENSMUSG00000099016-Gm27227	4.07343e-06	0.497399	0.111	0.003	0.139788	Gm27227	ENSMUSG00000099016	9
ENSMUSG00000098627-4930524O08Rik	4.07343e-06	0.2127	0.111	0.003	0.139788	4930524O08Rik	ENSMUSG00000098627	9
ENSMUSG00000110899-Gm48840	4.07343e-06	0.200719	0.111	0.003	0.139788	Gm48840	ENSMUSG00000110899	9
ENSMUSG00000085430-Gm15619	4.07343e-06	0.403372	0.111	0.003	0.139788	Gm15619	ENSMUSG00000085430	9
ENSMUSG00000120691-ENSMUSG00000120691	4.07343e-06	0.268233	0.111	0.003	0.139788	ENSMUSG00000120691	ENSMUSG00000120691
ENSMUSG00000055937-Krt28	4.07343e-06	0.337868	0.111	0.003	0.139788	Krt28	ENSMUSG00000055937	11
ENSMUSG00000020930-Ccdc103	4.07343e-06	0.339652	0.111	0.003	0.139788	Ccdc103	ENSMUSG00000020930	11
ENSMUSG00000018451-6330403K07Rik	4.07343e-06	0.22743	0.111	0.003	0.139788	6330403K07Rik	ENSMUSG00000018451	11
ENSMUSG00000041674-BC006965	4.07343e-06	0.170295	0.111	0.003	0.139788	BC006965	ENSMUSG00000041674	11
ENSMUSG00000086448-9330162012Rik	4.07343e-06	0.379453	0.111	0.003	0.139788	9330162012Rik	ENSMUSG00000086448	13
ENSMUSG00000113318-Gm18113	4.07343e-06	0.950687	0.111	0.003	0.139788	Gm18113	ENSMUSG00000113318	12
ENSMUSG00000053137-Mapk11	4.07343e-06	0.342625	0.111	0.003	0.139788	Mapk11	ENSMUSG00000053137	15
ENSMUSG00000121114-ENSMUSG00000121114	4.07343e-06	0.344574	0.111	0.003	0.139788	ENSMUSG00000121114	ENSMUSG00000121114
ENSMUSG00000074892-B3galt5	4.07343e-06	0.950263	0.111	0.003	0.139788	B3galt5	ENSMUSG00000074892	16
ENSMUSG00000068428-Gmnc	4.07343e-06	0.214099	0.111	0.003	0.139788	Gmnc	ENSMUSG00000068428	16
ENSMUSG00000073394-Runx2os1	4.07343e-06	0.345155	0.111	0.003	0.139788	Runx2os1	ENSMUSG00000073394	17
ENSMUSG00000050747-Trim15	4.07343e-06	0.344466	0.111	0.003	0.139788	Trim15	ENSMUSG00000050747	17
ENSMUSG00000118361-Gm50237	4.07343e-06	0.343763	0.111	0.003	0.139788	Gm50237	ENSMUSG00000118361	18
ENSMUSG00000024347-Psd2	4.07343e-06	0.224669	0.111	0.003	0.139788	Psd2	ENSMUSG00000024347	18
ENSMUSG00000117674-Gm31087	4.07343e-06	0.268116	0.111	0.003	0.139788	Gm31087	ENSMUSG00000117674	18
ENSMUSG00000097891-Gm3650	4.07343e-06	0.271758	0.111	0.003	0.139788	Gm3650	ENSMUSG00000097891	18
ENSMUSG00000086333-1700120E14Rik	4.07343e-06	0.269501	0.111	0.003	0.139788	1700120E14Rik	ENSMUSG00000086333	18
ENSMUSG00000091285-Gm17430	4.07343e-06	0.337834	0.111	0.003	0.139788	Gm17430	ENSMUSG00000091285	18
ENSMUSG00000095742-ENSMUSG00000095742	4.07343e-06	0.580003	0.111	0.003	0.139788	ENSMUSG00000095742	ENSMUSG00000095742
ENSMUSG00000072324-Gm8420	4.56227e-06	0.217453	0.111	0.003	0.156563	Gm8420	ENSMUSG00000072324	1
ENSMUSG00000101429-BC055402	4.56227e-06	0.339957	0.111	0.003	0.156563	BC055402	ENSMUSG00000101429	1
ENSMUSG00000102766-Gm6420	4.56227e-06	0.166641	0.111	0.003	0.156563	Gm6420	ENSMUSG00000102766	1
ENSMUSG00000104312-Gm37912	4.56227e-06	0.167019	0.111	0.003	0.156563	Gm37912	ENSMUSG00000104312	1
ENSMUSG00000083976-Gm13664	4.56227e-06	0.200137	0.111	0.003	0.156563	Gm13664	ENSMUSG00000083976	2
ENSMUSG00000046470-Sox18	4.56227e-06	0.197462	0.111	0.003	0.156563	Sox18	ENSMUSG00000046470	2
ENSMUSG00000027314-Dll4	4.56227e-06	0.196558	0.111	0.003	0.156563	Dll4	ENSMUSG00000027314	2
ENSMUSG00000120292-ENSMUSG00000120292	4.56227e-06	0.198655	0.111	0.003	0.156563	ENSMUSG00000120292	ENSMUSG00000120292
ENSMUSG00000094885-Ott	4.56227e-06	0.340527	0.111	0.003	0.156563	Ott	ENSMUSG00000094885	20
ENSMUSG00000073243-Gm9	4.56227e-06	0.146791	0.111	0.003	0.156563	Gm9	ENSMUSG00000073243	20
ENSMUSG00000031411-Pramex1	4.56227e-06	0.222471	0.111	0.003	0.156563	Pramex1	ENSMUSG00000031411	20
ENSMUSG00000050936-Gm42743	4.56227e-06	0.198705	0.111	0.003	0.156563	Gm42743	ENSMUSG00000050936	3
ENSMUSG00000103034-Gm8797	4.56227e-06	0.220447	0.111	0.003	0.156563	Gm8797	ENSMUSG00000103034	3
ENSMUSG00000043165-Lor	4.56227e-06	0.211282	0.111	0.003	0.156563	Lor	ENSMUSG00000043165	3
ENSMUSG00000028996-Rbp7	4.56227e-06	0.159516	0.111	0.003	0.156563	Rbp7	ENSMUSG00000028996	4
ENSMUSG00000028972-Car6	4.56227e-06	0.21839	0.111	0.003	0.156563	Car6	ENSMUSG00000028972	4
ENSMUSG00000059049-Frem1	4.56227e-06	0.167848	0.111	0.003	0.156563	Frem1	ENSMUSG00000059049	4
ENSMUSG00000064916-Gm22573	4.56227e-06	0.264951	0.111	0.003	0.156563	Gm22573	ENSMUSG00000064916	4
ENSMUSG00000082082-Gm13230	4.56227e-06	0.223584	0.111	0.003	0.156563	Gm13230	ENSMUSG00000082082	4
ENSMUSG00000029597-Sds	4.56227e-06	0.266329	0.111	0.003	0.156563	Sds	ENSMUSG00000029597	5
ENSMUSG00000064419-Gm22249	4.56227e-06	0.211282	0.111	0.003	0.156563	Gm22249	ENSMUSG00000064419	5
ENSMUSG00000086352-4930401G09Rik	4.56227e-06	0.211562	0.111	0.003	0.156563	4930401G09Rik	ENSMUSG00000086352	5
ENSMUSG00000106968-C78283	4.56227e-06	0.16243	0.111	0.003	0.156563	C78283	ENSMUSG00000106968	5
ENSMUSG00000047976-Kcna1	4.56227e-06	0.197386	0.111	0.003	0.156563	Kcna1	ENSMUSG00000047976	6
ENSMUSG00000108145-Gm38811	4.56227e-06	0.265882	0.111	0.003	0.156563	Gm38811	ENSMUSG00000108145	6
ENSMUSG00000120876-ENSMUSG00000120876	4.56227e-06	0.163924	0.111	0.003	0.156563	ENSMUSG00000120876	ENSMUSG00000120876
ENSMUSG00000030472-Ceacam18	4.56227e-06	0.33891	0.111	0.003	0.156563	Ceacam18	ENSMUSG00000030472	7
ENSMUSG00000074355-Gm10676	4.56227e-06	0.168637	0.111	0.003	0.156563	Gm10676	ENSMUSG00000074355	7
ENSMUSG00000035686-Thrsp	4.56227e-06	0.266387	0.111	0.003	0.156563	Thrsp	ENSMUSG00000035686	7
ENSMUSG00000003872-Lin7b	4.56227e-06	0.338009	0.111	0.003	0.156563	Lin7b	ENSMUSG00000003872	7
ENSMUSG00000081372-Gm16171	4.56227e-06	0.165943	0.111	0.003	0.156563	Gm16171	ENSMUSG00000081372	7
ENSMUSG00000045391-1700120B22Rik	4.56227e-06	0.224292	0.111	0.003	0.156563	1700120B22Rik	ENSMUSG00000045391	10
ENSMUSG00000110794-4930401A07Rik	4.56227e-06	0.168881	0.111	0.003	0.156563	4930401A07Rik	ENSMUSG00000110794	10
ENSMUSG00000112265-Gm34983	4.56227e-06	0.165825	0.111	0.003	0.156563	Gm34983	ENSMUSG00000112265	10
ENSMUSG00000112894-Gm47009	4.56227e-06	0.223697	0.111	0.003	0.156563	Gm47009	ENSMUSG00000112894	10
ENSMUSG00000031651-Triml1	4.56227e-06	0.167578	0.111	0.003	0.156563	Triml1	ENSMUSG00000031651	8
ENSMUSG00000110719-Gm2716	4.56227e-06	0.21043	0.111	0.003	0.156563	Gm2716	ENSMUSG00000110719	8
ENSMUSG00000031790-Mmp15	4.56227e-06	0.198857	0.111	0.003	0.156563	Mmp15	ENSMUSG00000031790	8
ENSMUSG00000048337-Npy4r	4.56227e-06	0.199531	0.111	0.003	0.156563	Npy4r	ENSMUSG00000048337	14
ENSMUSG00000115124-Gm49201	4.56227e-06	0.163841	0.111	0.003	0.156563	Gm49201	ENSMUSG00000115124	14
ENSMUSG00000033350-Chst2	4.56227e-06	0.336158	0.111	0.003	0.156563	Chst2	ENSMUSG00000033350	9
ENSMUSG00000047237-Fbxw21	4.56227e-06	0.167234	0.111	0.003	0.156563	Fbxw21	ENSMUSG00000047237	9
ENSMUSG00000104614-Fbxw27	4.56227e-06	0.223849	0.111	0.003	0.156563	Fbxw27	ENSMUSG00000104614	9
ENSMUSG00000110911-Gm47068	4.56227e-06	0.207079	0.111	0.003	0.156563	Gm47068	ENSMUSG00000110911	9
ENSMUSG00000092310-Gm20509	4.56227e-06	0.26736	0.111	0.003	0.156563	Gm20509	ENSMUSG00000092310	9
ENSMUSG00000120840-ENSMUSG00000120840	4.56227e-06	0.16511	0.111	0.003	0.156563	ENSMUSG00000120840	ENSMUSG00000120840
ENSMUSG00000020377-Ltc4s	4.56227e-06	0.266647	0.111	0.003	0.156563	Ltc4s	ENSMUSG00000020377	11
ENSMUSG00000046207-Pik3r6	4.56227e-06	0.211523	0.111	0.003	0.156563	Pik3r6	ENSMUSG00000046207	11
ENSMUSG00000120536-ENSMUSG00000120536	4.56227e-06	0.339859	0.111	0.003	0.156563	ENSMUSG00000120536	ENSMUSG00000120536
ENSMUSG00000018920-Cxcl16	4.56227e-06	0.266872	0.111	0.003	0.156563	Cxcl16	ENSMUSG00000018920	11
ENSMUSG00000100071-Gm28707	4.56227e-06	0.26516	0.111	0.003	0.156563	Gm28707	ENSMUSG00000100071	13
ENSMUSG00000103398-Gm38307	4.56227e-06	0.16027	0.111	0.003	0.156563	Gm38307	ENSMUSG00000103398	13
ENSMUSG00000114917-Gm48250	4.56227e-06	0.262505	0.111	0.003	0.156563	Gm48250	ENSMUSG00000114917	13
ENSMUSG00000113017-Gm46401	4.56227e-06	0.223504	0.111	0.003	0.156563	Gm46401	ENSMUSG00000113017	13
ENSMUSG00000113994-Gm47375	4.56227e-06	0.161417	0.111	0.003	0.156563	Gm47375	ENSMUSG00000113994	12
ENSMUSG00000085820-4933406K04Rik	4.56227e-06	0.219268	0.111	0.003	0.156563	4933406K04Rik	ENSMUSG00000085820	12
ENSMUSG00000112765-9430078K24Rik	4.56227e-06	0.197592	0.111	0.003	0.156563	9430078K24Rik	ENSMUSG00000112765	12
ENSMUSG00000113063-Gm34667	4.56227e-06	0.222667	0.111	0.003	0.156563	Gm34667	ENSMUSG00000113063	12
ENSMUSG00000116171-4930543I03Rik	4.56227e-06	0.223226	0.111	0.003	0.156563	4930543I03Rik	ENSMUSG00000116171	15
ENSMUSG00000022617-Chkb	4.56227e-06	0.195805	0.111	0.003	0.156563	Chkb	ENSMUSG00000022617	15
ENSMUSG00000072419-Dppa2	4.56227e-06	0.16511	0.111	0.003	0.156563	Dppa2	ENSMUSG00000072419	16
ENSMUSG00000116848-4930542D17Rik	4.56227e-06	0.211466	0.111	0.003	0.156563	4930542D17Rik	ENSMUSG00000116848	16
ENSMUSG00000116799-Gm32357	4.56227e-06	0.339917	0.111	0.003	0.156563	Gm32357	ENSMUSG00000116799	16
ENSMUSG00000116947-2410003I16Rik	4.56227e-06	0.162708	0.111	0.003	0.156563	2410003I16Rik	ENSMUSG00000116947	16
ENSMUSG00000109841-E330011O21Rik	4.56227e-06	0.167749	0.111	0.003	0.156563	E330011O21Rik	ENSMUSG00000109841	16
ENSMUSG00000103358-Gm37593	4.56227e-06	0.33954	0.111	0.003	0.156563	Gm37593	ENSMUSG00000103358	17
ENSMUSG00000024175-Tekt4	4.56227e-06	0.150582	0.111	0.003	0.156563	Tekt4	ENSMUSG00000024175	17
ENSMUSG00000097714-Gm20109	4.56227e-06	0.26636	0.111	0.003	0.156563	Gm20109	ENSMUSG00000097714	17
ENSMUSG00000095377-Olfr91	4.56227e-06	0.209677	0.111	0.003	0.156563	Olfr91	ENSMUSG00000095377	17
ENSMUSG00000120937-ENSMUSG00000120937	4.56227e-06	0.169009	0.111	0.003	0.156563	ENSMUSG00000120937	ENSMUSG00000120937
ENSMUSG00000117670-Gm50270	4.56227e-06	0.162772	0.111	0.003	0.156563	Gm50270	ENSMUSG00000117670	19
ENSMUSG00000117763-9830166K06Rik	4.56227e-06	0.211969	0.111	0.003	0.156563	9830166K06Rik	ENSMUSG00000117763	19
ENSMUSG00000025194-Abcc2	4.56227e-06	0.332741	0.111	0.003	0.156563	Abcc2	ENSMUSG00000025194	19
ENSMUSG00000024957-Kcnk4	4.56227e-06	0.168245	0.111	0.003	0.156563	Kcnk4	ENSMUSG00000024957	19
ENSMUSG00000058550-Dppa4	4.62068e-06	0.595295	0.333	0.033	0.158568	Dppa4	ENSMUSG00000058550	16
ENSMUSG00000029449-Rhof	4.64396e-06	0.852127	0.556	0.09	0.159367	Rhof	ENSMUSG00000029449	5
ENSMUSG00000032735-Ablim3	4.81221e-06	0.803765	0.333	0.033	0.165141	Ablim3	ENSMUSG00000032735	18
ENSMUSG00000097414-B130046B21Rik	5.21834e-06	0.565009	0.333	0.033	0.179078	B130046B21Rik	ENSMUSG00000097414	15
ENSMUSG00000024558-Mapk4	5.44146e-06	0.560166	0.444	0.055	0.186734	Mapk4	ENSMUSG00000024558	18
ENSMUSG00000068747-Sort1	5.58903e-06	1.26082	0.556	0.1	0.191799	Sort1	ENSMUSG00000068747	3
ENSMUSG00000097431-Gm26782	5.89413e-06	1.24478	0.444	0.063	0.202269	Gm26782	ENSMUSG00000097431	14
ENSMUSG00000014329-Bicc1	6.12472e-06	1.59328	0.556	0.105	0.210182	Bicc1	ENSMUSG00000014329	10
ENSMUSG00000033099-Nol12	7.10788e-06	1.18508	0.778	0.178	0.243921	Nol12	ENSMUSG00000033099	15
ENSMUSG00000020723-Cacng4	7.10814e-06	0.896297	0.444	0.06	0.24393	Cacng4	ENSMUSG00000020723	11
ENSMUSG00000025007-Aldh18a1	7.2221e-06	1.06388	0.556	0.103	0.247841	Aldh18a1	ENSMUSG00000025007	19
ENSMUSG00000118427-Gm50489	7.35756e-06	0.790113	0.333	0.035	0.252489	Gm50489	ENSMUSG00000118427	13
ENSMUSG00000097624-Gm5091	7.42704e-06	1.04459	0.222	0.015	0.254874	Gm5091	ENSMUSG00000097624	17
ENSMUSG00000029313-Aff1	7.62248e-06	1.61665	0.556	0.11	0.261581	Aff1	ENSMUSG00000029313	5
ENSMUSG00000027209-Fam227b	7.79063e-06	0.875845	0.444	0.06	0.267351	Fam227b	ENSMUSG00000027209	2
ENSMUSG00000007817-Zmiz1	7.81971e-06	1.16608	0.556	0.098	0.268349	Zmiz1	ENSMUSG00000007817	14
ENSMUSG00000042766-Trim46	7.85251e-06	0.490532	0.222	0.015	0.269475	Trim46	ENSMUSG00000042766	3
ENSMUSG00000021720-Rnf180	8.21842e-06	1.04212	0.667	0.143	0.282031	Rnf180	ENSMUSG00000021720	13
ENSMUSG00000039620-Trmt9b	8.77438e-06	0.59019	0.222	0.015	0.30111	Trmt9b	ENSMUSG00000039620	8
ENSMUSG00000113694-Gm48747	8.77438e-06	0.644111	0.222	0.015	0.30111	Gm48747	ENSMUSG00000113694	12
ENSMUSG00000033114-Slc35d2	8.81456e-06	0.550594	0.444	0.058	0.302489	Slc35d2	ENSMUSG00000033114	13
ENSMUSG00000032577-Mapkapk3	8.92124e-06	0.669468	0.333	0.035	0.30615	Mapkapk3	ENSMUSG00000032577	9
ENSMUSG00000044033-Ccdc141	9.01622e-06	1.45752	0.556	0.108	0.30941	Ccdc141	ENSMUSG00000044033	2
ENSMUSG00000027223-Mapk8ip1	9.27325e-06	0.611187	0.222	0.015	0.31823	Mapk8ip1	ENSMUSG00000027223	2
ENSMUSG00000039838-Slc45a1	9.27325e-06	0.523837	0.222	0.015	0.31823	Slc45a1	ENSMUSG00000039838	4
ENSMUSG00000054822-1700041G16Rik	9.27325e-06	0.670534	0.222	0.015	0.31823	1700041G16Rik	ENSMUSG00000054822	8
ENSMUSG00000114353-Gm7896	9.27325e-06	0.388395	0.222	0.015	0.31823	Gm7896	ENSMUSG00000114353	13
ENSMUSG00000019843-Fyn	9.70773e-06	1.4823	0.889	0.406	0.33314	Fyn	ENSMUSG00000019843	10
ENSMUSG00000116789-Gm49579	9.79915e-06	0.477475	0.222	0.015	0.336277	Gm49579	ENSMUSG00000116789	16
ENSMUSG00000039328-Rnf122	1.03535e-05	0.411598	0.222	0.015	0.3553	Rnf122	ENSMUSG00000039328	8
ENSMUSG00000034667-Xpot	1.19959e-05	0.934048	0.556	0.105	0.411662	Xpot	ENSMUSG00000034667	10
ENSMUSG00000054074-Skida1	1.2885e-05	0.312963	0.222	0.015	0.442174	Skida1	ENSMUSG00000054074	2
ENSMUSG00000112308-Gm48512	1.29181e-05	1.50561	0.444	0.068	0.44331	Gm48512	ENSMUSG00000112308	12
ENSMUSG00000098234-Snhg6	1.2992e-05	1.22561	0.889	0.376	0.445848	Snhg6	ENSMUSG00000098234	1
ENSMUSG00000045629-Sh3tc2	1.33584e-05	0.715355	0.333	0.038	0.458422	Sh3tc2	ENSMUSG00000045629	18
ENSMUSG00000033021-Gmppa	1.38569e-05	1.15846	0.333	0.038	0.475528	Gmppa	ENSMUSG00000033021	1
ENSMUSG00000021646-Mccc2	1.38569e-05	0.906362	0.333	0.038	0.475528	Mccc2	ENSMUSG00000021646	13
ENSMUSG00000068245-Phf11d	1.39868e-05	0.821228	0.444	0.063	0.479983	Phf11d	ENSMUSG00000068245	14
ENSMUSG00000016496-Cd274	1.43731e-05	1.28451	0.333	0.038	0.493242	Cd274	ENSMUSG00000016496	19
ENSMUSG00000019990-Pde7b	1.51699e-05	0.504946	0.333	0.035	0.520585	Pde7b	ENSMUSG00000019990	10
ENSMUSG00000048603-Gm9828	1.6348e-05	0.430249	0.333	0.035	0.561014	Gm9828	ENSMUSG00000048603	13
ENSMUSG00000086493-Gm12204	1.78768e-05	0.693126	0.333	0.038	0.613479	Gm12204	ENSMUSG00000086493	11
ENSMUSG00000007888-Crlf1	1.81244e-05	0.790404	0.444	0.068	0.621974	Crlf1	ENSMUSG00000007888	8
ENSMUSG00000087651-1500009L16Rik	1.91667e-05	0.905611	0.444	0.068	0.657745	1500009L16Rik	ENSMUSG00000087651	10
ENSMUSG00000075225-Ccdc162	1.94342e-05	1.20011	0.667	0.153	0.666923	Ccdc162	ENSMUSG00000075225	10
ENSMUSG00000059439-Bcas3	1.94665e-05	-2.95981	0.556	0.947	0.668033	Bcas3	ENSMUSG00000059439	11
ENSMUSG00000028184-Adgrl2	2.0107e-05	1.79978	0.667	0.193	0.690013	Adgrl2	ENSMUSG00000028184	3
ENSMUSG00000061603-Akap6	2.36107e-05	1.12506	0.444	0.07	0.810249	Akap6	ENSMUSG00000061603	12
ENSMUSG00000029757-Dync1i1	2.41767e-05	1.20113	0.667	0.165	0.82967	Dync1i1	ENSMUSG00000029757	6
ENSMUSG00000120716-ENSMUSG00000120716	2.46938e-05	0.579625	0.333	0.038	0.847417	ENSMUSG00000120716	ENSMUSG00000120716
ENSMUSG00000056553-Ptprn2	2.49311e-05	2.1907	0.444	0.07	0.855559	Ptprn2	ENSMUSG00000056553	12
ENSMUSG00000034324-Tmem132c	2.50663e-05	1.53794	0.778	0.238	0.8602	Tmem132c	ENSMUSG00000034324	5
ENSMUSG00000037578-Pkd2l1	2.62067e-05	0.721329	0.333	0.04	0.899334	Pkd2l1	ENSMUSG00000037578	19
ENSMUSG00000040430-Pitpnc1	2.68079e-05	1.25136	0.667	0.155	0.919968	Pitpnc1	ENSMUSG00000040430	11
ENSMUSG00000115813-Gm46447	2.74707e-05	0.478251	0.333	0.038	0.942714	Gm46447	ENSMUSG00000115813	14
ENSMUSG00000044813-Shb	3.0703e-05	1.1676	0.667	0.155	1	Shb	ENSMUSG00000044813	4
ENSMUSG00000010609-Psen2	3.09487e-05	0.725226	0.444	0.07	1	Psen2	ENSMUSG00000010609	1
ENSMUSG00000083027-Gm13140	3.09487e-05	0.856017	0.444	0.07	1	Gm13140	ENSMUSG00000083027	4
ENSMUSG00000040717-Il17rd	3.12306e-05	1.06564	0.556	0.103	1	Il17rd	ENSMUSG00000040717	14
ENSMUSG00000034573-Ptpn13	3.21439e-05	1.22588	0.778	0.218	1	Ptpn13	ENSMUSG00000034573	5
[truncated: 11,970 more rows]

## Sheet: P10_Endothelial_all_log2FCs
X	p_val	avg_log2FC	pct.1	pct.2	p_val_adj	gene	ensemblID	chr
[truncated: 9,193 more rows]

## Sheet: P10_Foetal_Leydig_all_log2FCs
X	p_val	avg_log2FC	pct.1	pct.2	p_val_adj	gene	ensemblID	chr
[truncated: 8,600 more rows]

[truncated: 7 more sheets: P10_Leydig_all_log2FCs, P10_Pertibular_all_log2FCs, P10_Sertoli_all_log2FCs, P10_Undiff_spermatogonia_1_al, P10_Undiff_spermatogonia_2_al, P10_Unknown_1_all_log2FCs, P10_Unknown_2_all_log2FCs]
