# Supplementary material for: Systematic identification of Y-chromosome gene functions in mouse spermatogenesis
Source: Science. Author manuscript; Available in PMC 2025 Feb 9. (PMC7617377; doi:10.1126/science.ads6495)
Supplement: Supplementary Table 4 [file EMS202884-supplement-Supplementary_Table_4.xlsx]

## Sheet: guide
Supplementary Table 4: Log2 Fold Changes in the Uty-KO dataset compared to control. Analysis was performed for each cell type (cluster) and is shown in different tabs.

## Sheet: P10_1_Diff_spermatogonia_1_al
X	p_val	avg_log2FC	pct.1	pct.2	p_val_adj	gene	ensemblID	chr
ENSMUSG00000068457-Uty	8.51343e-39	-1.3701	0	0.703	2.92155e-34	Uty	ENSMUSG00000068457	21
ENSMUSG00000106001-Gm42826	6.61634e-37	-1.36218	0.143	0.815	2.27053e-32	Gm42826	ENSMUSG00000106001	3
ENSMUSG00000098973-Mir6236	2.93684e-33	1.52275	0.907	0.549	1.00783e-28	Mir6236	ENSMUSG00000098973	9
ENSMUSG00000039145-Camk1d	1.15607e-22	-0.678063	0.988	1	3.96727e-18	Camk1d	ENSMUSG00000039145	2
ENSMUSG00000086654-Gm13165	3.5104e-17	-0.823171	0.652	0.954	1.20466e-12	Gm13165	ENSMUSG00000086654	4
ENSMUSG00000027445-Cst9	7.22483e-14	0.795266	0.795	0.61	2.47934e-09	Cst9	ENSMUSG00000027445	2
ENSMUSG00000096768-Gm47283	9.70708e-14	-0.645191	0.677	0.944	3.33118e-09	Gm47283	ENSMUSG00000096768	21
ENSMUSG00000021388-Aspn	5.82389e-13	-0.688259	0.745	0.949	1.99858e-08	Aspn	ENSMUSG00000021388	13
ENSMUSG00000112104-Gm35722	1.34463e-12	-0.644771	0.155	0.544	4.61437e-08	Gm35722	ENSMUSG00000112104	10
ENSMUSG00000021390-Ogn	1.7789e-12	-0.717075	0.683	0.949	6.10467e-08	Ogn	ENSMUSG00000021390	13
ENSMUSG00000032383-Ppib	7.3259e-12	0.684734	0.801	0.677	2.51403e-07	Ppib	ENSMUSG00000032383	9
ENSMUSG00000028676-Srsf10	1.10565e-11	0.556595	0.988	0.959	3.79426e-07	Srsf10	ENSMUSG00000028676	4
ENSMUSG00000004347-Pde1c	1.84062e-11	-0.649735	0.441	0.826	6.31647e-07	Pde1c	ENSMUSG00000004347	6
ENSMUSG00000101930-Gm5441	2.58982e-11	-0.626323	0.28	0.667	8.8875e-07	Gm5441	ENSMUSG00000101930	12
ENSMUSG00000021477-Ctsl	2.8941e-11	0.64195	0.919	0.877	9.9317e-07	Ctsl	ENSMUSG00000021477	13
ENSMUSG00000001983-Taco1	2.82508e-10	0.682965	0.789	0.692	9.69484e-06	Taco1	ENSMUSG00000001983	11
ENSMUSG00000027620-Rbm39	3.06833e-10	0.398142	1	1	1.05296e-05	Rbm39	ENSMUSG00000027620	2
ENSMUSG00000094230-Gm21847	3.64025e-10	-0.680363	0.491	0.815	1.24922e-05	Gm21847	ENSMUSG00000094230	5
ENSMUSG00000038143-Stox2	4.65049e-10	-0.693044	0.752	0.944	1.59591e-05	Stox2	ENSMUSG00000038143	8
ENSMUSG00000030849-Fgfr2	5.23173e-10	-0.38737	0.994	0.995	1.79537e-05	Fgfr2	ENSMUSG00000030849	7
ENSMUSG00000039153-Runx2	7.50461e-10	-0.556973	0.435	0.764	2.57536e-05	Runx2	ENSMUSG00000039153	17
ENSMUSG00000050783-Htr1f	1.03719e-09	-0.480181	0.143	0.472	3.55934e-05	Htr1f	ENSMUSG00000050783	16
ENSMUSG00000118642-AY036118	1.44331e-09	0.561307	1	1	4.95301e-05	AY036118	ENSMUSG00000118642	17
ENSMUSG00000028780-Sema3c	1.72384e-09	-0.464615	0.205	0.554	5.91571e-05	Sema3c	ENSMUSG00000028780	5
ENSMUSG00000120139-ENSMUSG00000120139	1.72474e-09	-0.489474	0.217	0.549	5.91878e-05	ENSMUSG00000120139	ENSMUSG00000120139
ENSMUSG00000025351-Cd63	2.3912e-09	0.764556	0.565	0.349	8.20589e-05	Cd63	ENSMUSG00000025351	10
ENSMUSG00000099988-1700054A03Rik	5.89582e-09	-0.386386	0.099	0.395	0.000202327	1700054A03Rik	ENSMUSG00000099988	19
ENSMUSG00000117703-Gm50306	6.15848e-09	-0.29976	0.012	0.221	0.000211341	Gm50306	ENSMUSG00000117703	19
ENSMUSG00000009628-Tex15	8.06674e-09	-0.394718	0.994	0.995	0.000276826	Tex15	ENSMUSG00000009628	8
ENSMUSG00000050074-Spink8	8.69901e-09	0.449625	0.174	0.005	0.000298524	Spink8	ENSMUSG00000050074	9
ENSMUSG00000015932-Dstn	1.03585e-08	-0.405607	0.292	0.626	0.000355474	Dstn	ENSMUSG00000015932	2
ENSMUSG00000092185-Gm20416	1.17214e-08	-0.509877	0.242	0.544	0.000402244	Gm20416	ENSMUSG00000092185	9
ENSMUSG00000022641-Bbx	1.4894e-08	-0.524679	0.366	0.692	0.000511119	Bbx	ENSMUSG00000022641	16
ENSMUSG00000023764-Sfi1	1.55888e-08	-0.508775	0.199	0.503	0.000534962	Sfi1	ENSMUSG00000023764	11
ENSMUSG00000049252-Lrp1b	1.80815e-08	-0.458372	0.155	0.467	0.000620503	Lrp1b	ENSMUSG00000049252	2
ENSMUSG00000120434-ENSMUSG00000120434	1.91119e-08	-0.402308	0.081	0.338	0.000655865	ENSMUSG00000120434	ENSMUSG00000120434
ENSMUSG00000028437-Ubap1	3.04953e-08	-0.473352	0.311	0.677	0.00104651	Ubap1	ENSMUSG00000028437	4
ENSMUSG00000114036-Gm48228	4.77033e-08	-0.484506	0.863	0.964	0.00163704	Gm48228	ENSMUSG00000114036	13
ENSMUSG00000043336-Filip1l	5.38658e-08	-0.527572	0.894	0.979	0.00184851	Filip1l	ENSMUSG00000043336	16
ENSMUSG00000120928-ENSMUSG00000120928	5.8032e-08	-0.269499	0.012	0.2	0.00199148	ENSMUSG00000120928	ENSMUSG00000120928
ENSMUSG00000052291-5330438D12Rik	6.01234e-08	-0.504454	0.932	1	0.00206326	5330438D12Rik	ENSMUSG00000052291	10
ENSMUSG00000069727-Zfp975	6.73764e-08	-0.343488	0.068	0.303	0.00231216	Zfp975	ENSMUSG00000069727	7
ENSMUSG00000027364-Usp50	6.99216e-08	-0.486757	0.64	0.903	0.0023995	Usp50	ENSMUSG00000027364	2
ENSMUSG00000048368-Omd	8.52231e-08	-0.479404	0.559	0.856	0.0029246	Omd	ENSMUSG00000048368	13
ENSMUSG00000079436-Kcnj13	8.97425e-08	-0.495953	0.323	0.651	0.00307969	Kcnj13	ENSMUSG00000079436	1
ENSMUSG00000029530-Ccr9	9.23439e-08	-0.426709	0.168	0.456	0.00316896	Ccr9	ENSMUSG00000029530	9
ENSMUSG00000031465-Angpt2	1.03223e-07	-0.58574	0.646	0.877	0.00354231	Angpt2	ENSMUSG00000031465	8
ENSMUSG00000043831-Lysmd4	1.10087e-07	-0.535572	0.851	0.954	0.00377786	Lysmd4	ENSMUSG00000043831	7
ENSMUSG00000040212-Emp3	1.19444e-07	0.499331	0.286	0.082	0.00409895	Emp3	ENSMUSG00000040212	7
ENSMUSG00000114327-Gm40988	1.20816e-07	-0.445258	0.248	0.564	0.00414603	Gm40988	ENSMUSG00000114327	13
ENSMUSG00000030077-Chl1	1.298e-07	-0.244071	0	0.159	0.00445435	Chl1	ENSMUSG00000030077	6
ENSMUSG00000097820-E530011L22Rik	1.58087e-07	-0.395963	0.385	0.749	0.00542506	E530011L22Rik	ENSMUSG00000097820	9
ENSMUSG00000035916-Ptprq	2.004e-07	-0.40621	0.093	0.338	0.00687714	Ptprq	ENSMUSG00000035916	10
ENSMUSG00000107102-Gm42726	2.10368e-07	-0.327089	0.248	0.59	0.00721919	Gm42726	ENSMUSG00000107102	5
ENSMUSG00000043631-Ecm2	2.30788e-07	-0.474765	0.776	0.954	0.00791996	Ecm2	ENSMUSG00000043631	13
ENSMUSG00000028487-Bnc2	2.46261e-07	-0.493177	0.907	0.985	0.00845096	Bnc2	ENSMUSG00000028487	4
ENSMUSG00000008540-Mgst1	2.55219e-07	0.521582	0.447	0.241	0.00875834	Mgst1	ENSMUSG00000008540	6
ENSMUSG00000078503-Zfp990	3.37926e-07	-0.234279	0.062	0.287	0.0115966	Zfp990	ENSMUSG00000078503	4
ENSMUSG00000102595-Gm30097	3.93724e-07	-0.34069	0.093	0.333	0.0135114	Gm30097	ENSMUSG00000102595	3
ENSMUSG00000110393-Gm36445	3.96448e-07	-0.318005	0.081	0.308	0.0136049	Gm36445	ENSMUSG00000110393	13
ENSMUSG00000085201-Nr6a1os	4.06128e-07	-0.441156	0.727	0.944	0.0139371	Nr6a1os	ENSMUSG00000085201	2
ENSMUSG00000087098-Gm11884	4.13934e-07	0.902666	0.348	0.144	0.014205	Gm11884	ENSMUSG00000087098	4
ENSMUSG00000032397-Tipin	4.25442e-07	-0.383692	0.453	0.744	0.0145999	Tipin	ENSMUSG00000032397	9
ENSMUSG00000027248-Pdia3	4.43626e-07	0.516997	0.752	0.697	0.0152239	Pdia3	ENSMUSG00000027248	2
ENSMUSG00000041794-Myrip	4.78553e-07	-0.385261	0.36	0.677	0.0164225	Myrip	ENSMUSG00000041794	9
ENSMUSG00000038518-Jarid2	5.01006e-07	-0.396165	0.876	0.979	0.017193	Jarid2	ENSMUSG00000038518	13
ENSMUSG00000061313-Ddhd2	5.21404e-07	0.483531	0.938	0.923	0.017893	Ddhd2	ENSMUSG00000061313	8
ENSMUSG00000105300-Gm30613	5.22043e-07	-0.549631	0.373	0.641	0.0179149	Gm30613	ENSMUSG00000105300	5
ENSMUSG00000078956-Gm14221	5.92138e-07	-0.398399	0.155	0.415	0.0203204	Gm14221	ENSMUSG00000078956	2
ENSMUSG00000031818-Cox4i1	6.04895e-07	0.561623	0.87	0.851	0.0207582	Cox4i1	ENSMUSG00000031818	8
ENSMUSG00000031684-Slc10a7	6.2853e-07	-0.407683	0.609	0.841	0.0215693	Slc10a7	ENSMUSG00000031684	8
ENSMUSG00000009013-Dynll1	6.44269e-07	0.458346	0.727	0.621	0.0221094	Dynll1	ENSMUSG00000009013	5
ENSMUSG00000028549-Itgb3bp	7.1435e-07	-0.438611	0.677	0.903	0.0245143	Itgb3bp	ENSMUSG00000028549	4
ENSMUSG00000092341-Malat1	7.69704e-07	0.278378	1	1	0.0264139	Malat1	ENSMUSG00000092341	19
ENSMUSG00000027770-Dhx36	7.81549e-07	0.482885	0.801	0.79	0.0268204	Dhx36	ENSMUSG00000027770	3
ENSMUSG00000070695-Cntnap5a	7.92399e-07	-0.243117	0.037	0.226	0.0271927	Cntnap5a	ENSMUSG00000070695	1
ENSMUSG00000037541-Shank2	8.13608e-07	-0.494896	0.565	0.821	0.0279206	Shank2	ENSMUSG00000037541	7
ENSMUSG00000097009-Gm26861	8.57189e-07	-0.23664	0.019	0.185	0.0294161	Gm26861	ENSMUSG00000097009	13
ENSMUSG00000027443-Cst12	9.0003e-07	0.543167	0.938	0.867	0.0308863	Cst12	ENSMUSG00000027443	2
ENSMUSG00000112831-Gm35533	9.39109e-07	0.684052	0.41	0.226	0.0322274	Gm35533	ENSMUSG00000112831	10
ENSMUSG00000027690-Slc2a2	9.45506e-07	-0.527785	0.559	0.81	0.0324469	Slc2a2	ENSMUSG00000027690	3
ENSMUSG00000100801-Gm15459	9.66749e-07	-0.18856	0	0.138	0.0331759	Gm15459	ENSMUSG00000100801	5
ENSMUSG00000023046-Igfbp6	9.80507e-07	0.593443	0.404	0.205	0.0336481	Igfbp6	ENSMUSG00000023046	15
ENSMUSG00000029635-Cdk8	1.05648e-06	-0.342735	0.981	1	0.0362554	Cdk8	ENSMUSG00000029635	5
ENSMUSG00000033004-Mycbp2	1.09312e-06	0.401095	0.988	1	0.0375127	Mycbp2	ENSMUSG00000033004	14
ENSMUSG00000034165-Ccnd3	1.19166e-06	-0.389036	0.758	0.944	0.0408944	Ccnd3	ENSMUSG00000034165	17
ENSMUSG00002076173-Gm55118	1.20853e-06	0.55875	0.857	0.851	0.041473	Gm55118	ENSMUSG00002076173
ENSMUSG00000039158-Akna	1.2233e-06	-0.275645	0.081	0.303	0.0419801	Akna	ENSMUSG00000039158	4
ENSMUSG00000022108-Itm2b	1.25891e-06	0.550594	0.677	0.574	0.0432022	Itm2b	ENSMUSG00000022108	14
ENSMUSG00000027287-Snap23	1.31294e-06	-0.420195	0.286	0.585	0.045056	Snap23	ENSMUSG00000027287	2
ENSMUSG00000107872-Gm44511	1.39104e-06	-0.339913	0.913	0.979	0.0477365	Gm44511	ENSMUSG00000107872	6
ENSMUSG00000086199-Bcas3os1	1.47723e-06	-0.44945	0.522	0.785	0.0506942	Bcas3os1	ENSMUSG00000086199	11
ENSMUSG00000033530-Ttc7b	1.50119e-06	-0.343288	0.168	0.426	0.0515164	Ttc7b	ENSMUSG00000033530	12
ENSMUSG00000006920-Ezh1	1.56645e-06	-0.47108	0.435	0.703	0.0537559	Ezh1	ENSMUSG00000006920	11
ENSMUSG00000047843-Bri3	1.64645e-06	-0.491235	0.534	0.815	0.0565013	Bri3	ENSMUSG00000047843	5
ENSMUSG00000005125-Ndrg1	1.83748e-06	-0.3432	0.168	0.415	0.0630568	Ndrg1	ENSMUSG00000005125	15
ENSMUSG00000111204-Gm47320	2.06231e-06	-0.408389	0.242	0.533	0.0707721	Gm47320	ENSMUSG00000111204	9
ENSMUSG00000086584-Gm12002	2.06402e-06	-0.414111	0.23	0.508	0.0708311	Gm12002	ENSMUSG00000086584	11
ENSMUSG00000020076-Ddx50	2.09007e-06	0.402981	0.894	0.846	0.0717249	Ddx50	ENSMUSG00000020076	10
ENSMUSG00000022772-Senp5	2.11472e-06	-0.385436	0.36	0.672	0.0725709	Senp5	ENSMUSG00000022772	16
ENSMUSG00000086220-Gm16599	2.33578e-06	-0.479976	0.584	0.821	0.0801569	Gm16599	ENSMUSG00000086220	5
ENSMUSG00000059974-Ntm	2.4276e-06	-0.422643	0.689	0.908	0.0833079	Ntm	ENSMUSG00000059974	9
ENSMUSG00000039988-Ankrd13c	2.4645e-06	-0.36694	0.398	0.703	0.0845742	Ankrd13c	ENSMUSG00000039988	3
ENSMUSG00000105672-Gm42816	2.88374e-06	0.292463	0.155	0.021	0.0989612	Gm42816	ENSMUSG00000105672	3
ENSMUSG00000029775-Klhdc10	3.02396e-06	0.456283	0.894	0.867	0.103773	Klhdc10	ENSMUSG00000029775	6
ENSMUSG00000079523-Tmsb10	3.07393e-06	0.491455	0.379	0.185	0.105488	Tmsb10	ENSMUSG00000079523	6
ENSMUSG00000101970-Chaserr	3.39635e-06	-0.281752	0.18	0.436	0.116553	Chaserr	ENSMUSG00000101970	7
ENSMUSG00000028059-Arhgef2	3.44942e-06	-0.341911	0.143	0.379	0.118374	Arhgef2	ENSMUSG00000028059	3
ENSMUSG00000101645-Gm28635	3.6706e-06	-0.378527	0.366	0.672	0.125964	Gm28635	ENSMUSG00000101645	2
ENSMUSG00000063535-Zfp773	3.80613e-06	-0.337459	0.075	0.272	0.130615	Zfp773	ENSMUSG00000063535	7
ENSMUSG00000057666-Gapdh	4.09133e-06	0.439998	0.273	0.103	0.140402	Gapdh	ENSMUSG00000057666	6
ENSMUSG00000118204-4930414N06Rik	4.38999e-06	-0.425976	0.304	0.585	0.150651	4930414N06Rik	ENSMUSG00000118204	19
ENSMUSG00000018593-Sparc	4.40728e-06	0.483336	0.708	0.6	0.151245	Sparc	ENSMUSG00000018593	11
ENSMUSG00000030772-Dkk3	5.00016e-06	-0.350031	0.13	0.354	0.171591	Dkk3	ENSMUSG00000030772	7
ENSMUSG00000117412-Gm49979	5.30363e-06	-0.273323	0.05	0.226	0.182005	Gm49979	ENSMUSG00000117412	17
ENSMUSG00000032504-Pdcd6ip	5.79552e-06	-0.297082	0.248	0.533	0.198885	Pdcd6ip	ENSMUSG00000032504	9
ENSMUSG00000121193-ENSMUSG00000121193	5.97587e-06	-0.413377	0.273	0.523	0.205074	ENSMUSG00000121193	ENSMUSG00000121193
ENSMUSG00000038274-Fau	6.01403e-06	0.441182	0.814	0.769	0.206384	Fau	ENSMUSG00000038274	19
ENSMUSG00000043289-Mei4	6.40837e-06	-0.375792	0.472	0.769	0.219916	Mei4	ENSMUSG00000043289	9
ENSMUSG00000090237-Gm16308	6.44885e-06	-0.252446	0.056	0.236	0.221305	Gm16308	ENSMUSG00000090237	15
ENSMUSG00000000711-Rab5b	6.57853e-06	-0.24219	0.149	0.395	0.225755	Rab5b	ENSMUSG00000000711	10
ENSMUSG00000044349-Snhg11	6.60768e-06	0.600425	0.72	0.677	0.226756	Snhg11	ENSMUSG00000044349	2
ENSMUSG00000091542-Gm17167	6.83202e-06	0.380179	0.292	0.118	0.234454	Gm17167	ENSMUSG00000091542	4
ENSMUSG00000033417-Cacul1	7.09787e-06	-0.352618	0.528	0.836	0.243577	Cacul1	ENSMUSG00000033417	19
ENSMUSG00000079355-Ackr4	7.12653e-06	-0.329545	0.143	0.364	0.244561	Ackr4	ENSMUSG00000079355	9
ENSMUSG00000021279-Cdc42bpb	7.47352e-06	-0.295755	0.385	0.723	0.256469	Cdc42bpb	ENSMUSG00000021279	12
ENSMUSG00000024366-Gfra3	7.62866e-06	-0.176636	0.037	0.2	0.261793	Gfra3	ENSMUSG00000024366	18
ENSMUSG00000113147-Gm47207	7.80039e-06	-0.4496	0.516	0.759	0.267686	Gm47207	ENSMUSG00000113147	12
ENSMUSG00000006360-Crip1	8.11587e-06	0.402573	0.28	0.108	0.278512	Crip1	ENSMUSG00000006360	12
ENSMUSG00000024354-Slc23a1	8.7485e-06	-0.256606	0.062	0.241	0.300222	Slc23a1	ENSMUSG00000024354	18
ENSMUSG00000013236-Ptprs	9.53966e-06	0.336309	0.857	0.821	0.327373	Ptprs	ENSMUSG00000013236	17
ENSMUSG00000000056-Narf	9.61456e-06	-0.264316	0.143	0.379	0.329943	Narf	ENSMUSG00000000056	11
ENSMUSG00000025246-Tbl1x	9.94622e-06	-0.332048	0.758	0.928	0.341324	Tbl1x	ENSMUSG00000025246	20
ENSMUSG00000026228-Htr2b	1.04508e-05	-0.312014	0.161	0.405	0.358641	Htr2b	ENSMUSG00000026228	1
ENSMUSG00000111748-Gm34885	1.08912e-05	-0.324107	0.112	0.318	0.373753	Gm34885	ENSMUSG00000111748	9
ENSMUSG00000093617-4933438K21Rik	1.1017e-05	-0.170485	0.031	0.185	0.378071	4933438K21Rik	ENSMUSG00000093617	4
ENSMUSG00000020905-Usp43	1.16683e-05	-0.247151	0.081	0.277	0.40042	Usp43	ENSMUSG00000020905	11
ENSMUSG00000106457-Gm42585	1.19852e-05	-0.30352	0.248	0.518	0.411296	Gm42585	ENSMUSG00000106457	5
ENSMUSG00000021395-Spin1	1.21387e-05	-0.32889	0.404	0.697	0.416563	Spin1	ENSMUSG00000021395	13
ENSMUSG00000060743-H3f3a	1.23489e-05	0.498258	0.752	0.713	0.423777	H3f3a	ENSMUSG00000060743	1
ENSMUSG00000004895-Prcc	1.35716e-05	-0.261624	0.13	0.349	0.465738	Prcc	ENSMUSG00000004895	3
ENSMUSG00000117981-4930484I04Rik	1.35777e-05	-0.387982	0.472	0.733	0.465946	4930484I04Rik	ENSMUSG00000117981	19
ENSMUSG00000060427-Zfp868	1.44793e-05	-0.239137	0.112	0.323	0.496885	Zfp868	ENSMUSG00000060427	8
ENSMUSG00000097914-Gm26838	1.49541e-05	-0.217066	0.019	0.154	0.513181	Gm26838	ENSMUSG00000097914	16
ENSMUSG00000078566-Bnip3	1.57827e-05	-0.196086	0.137	0.374	0.541614	Bnip3	ENSMUSG00000078566	7
ENSMUSG00000115363-Gm49003	1.67865e-05	-0.334281	0.124	0.323	0.576061	Gm49003	ENSMUSG00000115363	14
ENSMUSG00000097634-Gm26827	1.74813e-05	-0.431586	0.696	0.882	0.599907	Gm26827	ENSMUSG00000097634	7
ENSMUSG00000079244-Gm5622	1.8198e-05	-0.339497	0.13	0.333	0.624499	Gm5622	ENSMUSG00000079244	14
ENSMUSG00000000766-Oprm1	1.82947e-05	-0.197373	0.025	0.164	0.627819	Oprm1	ENSMUSG00000000766	10
ENSMUSG00000087402-Gm11867	1.85926e-05	-0.250053	0.112	0.318	0.638043	Gm11867	ENSMUSG00000087402	4
ENSMUSG00000066278-Vps37b	1.92278e-05	-0.205029	0.143	0.374	0.65984	Vps37b	ENSMUSG00000066278	5
ENSMUSG00000019715-Gle1	1.94433e-05	0.515387	0.708	0.677	0.667234	Gle1	ENSMUSG00000019715	2
ENSMUSG00000116903-Gm19522	2.00816e-05	-0.511301	0.522	0.764	0.689139	Gm19522	ENSMUSG00000116903	16
ENSMUSG00000003200-Sh3gl1	2.29015e-05	0.520913	0.584	0.467	0.785909	Sh3gl1	ENSMUSG00000003200	17
ENSMUSG00000032826-Ank2	2.29736e-05	-0.297813	0.143	0.359	0.788385	Ank2	ENSMUSG00000032826	3
ENSMUSG00000062949-Atp11c	2.31268e-05	-0.313704	0.888	0.959	0.793641	Atp11c	ENSMUSG00000062949	20
ENSMUSG00000022037-Clu	2.31896e-05	0.426078	0.876	0.862	0.795799	Clu	ENSMUSG00000022037	14
ENSMUSG00000097525-Platr31	2.34232e-05	-0.30358	0.217	0.482	0.803815	Platr31	ENSMUSG00000097525	6
ENSMUSG00000035164-Zc3h12c	2.44509e-05	-0.269103	0.106	0.308	0.839083	Zc3h12c	ENSMUSG00000035164	9
ENSMUSG00000047888-Tnrc6b	2.49614e-05	-0.340124	0.826	0.944	0.856599	Tnrc6b	ENSMUSG00000047888	15
ENSMUSG00000034858-Fam214a	2.6391e-05	-0.343317	0.559	0.815	0.905659	Fam214a	ENSMUSG00000034858	9
ENSMUSG00000116736-Gm49692	2.69607e-05	-0.245062	0.124	0.328	0.92521	Gm49692	ENSMUSG00000116736	12
ENSMUSG00000040972-Igsf21	2.69777e-05	-0.268918	0.224	0.482	0.925795	Igsf21	ENSMUSG00000040972	4
ENSMUSG00000115812-Gm49309	2.72669e-05	-0.281481	0.242	0.518	0.935718	Gm49309	ENSMUSG00000115812	14
ENSMUSG00000032754-Slc8b1	2.78157e-05	-0.321024	0.174	0.395	0.954551	Slc8b1	ENSMUSG00000032754	5
ENSMUSG00000016520-Lnx2	2.7843e-05	-0.296902	0.18	0.41	0.955488	Lnx2	ENSMUSG00000016520	5
ENSMUSG00000014496-Ankrd28	2.82992e-05	-0.256487	0.925	0.974	0.971145	Ankrd28	ENSMUSG00000014496	14
ENSMUSG00000035765-Dym	2.83007e-05	-0.345317	0.708	0.862	0.971196	Dym	ENSMUSG00000035765	18
ENSMUSG00000085152-Gm11496	2.83886e-05	-0.211344	0.056	0.221	0.97421	Gm11496	ENSMUSG00000085152	11
ENSMUSG00000016664-Pacsin2	2.86005e-05	-0.278921	0.429	0.754	0.981485	Pacsin2	ENSMUSG00000016664	15
ENSMUSG00000072591-Fzd10os	3.00227e-05	-0.130582	0	0.103	1	Fzd10os	ENSMUSG00000072591	5
ENSMUSG00000107287-Gm43458	3.06889e-05	-0.286176	0.099	0.287	1	Gm43458	ENSMUSG00000107287	5
ENSMUSG00000028438-Kif24	3.15972e-05	-0.329227	0.634	0.867	1	Kif24	ENSMUSG00000028438	4
ENSMUSG00000038844-Kif16b	3.17515e-05	-0.323002	0.429	0.687	1	Kif16b	ENSMUSG00000038844	2
ENSMUSG00000049939-Lrrc4	3.22248e-05	-0.35248	0.932	0.985	1	Lrrc4	ENSMUSG00000049939	6
ENSMUSG00000057113-Npm1	3.41755e-05	0.325504	0.963	0.959	1	Npm1	ENSMUSG00000057113	11
ENSMUSG00000036466-Megf11	3.6105e-05	-0.340021	0.398	0.662	1	Megf11	ENSMUSG00000036466	9
ENSMUSG00000099708-Gm29361	3.61625e-05	-0.236706	0.205	0.467	1	Gm29361	ENSMUSG00000099708	12
ENSMUSG00000032017-Grik4	3.67394e-05	-0.35474	0.391	0.672	1	Grik4	ENSMUSG00000032017	9
ENSMUSG00000085673-Gm16122	3.77362e-05	-0.270683	0.087	0.267	1	Gm16122	ENSMUSG00000085673	5
ENSMUSG00000045867-Cradd	3.92337e-05	-0.269403	0.118	0.313	1	Cradd	ENSMUSG00000045867	10
ENSMUSG00000100315-1700031P21Rik	3.9852e-05	-0.532755	0.137	0.313	1	1700031P21Rik	ENSMUSG00000100315	12
ENSMUSG00000079710-Dynlt2a2	4.02349e-05	-0.372053	0.795	0.964	1	Dynlt2a2	ENSMUSG00000079710	17
ENSMUSG00000014243-Zswim7	4.03481e-05	0.409305	0.752	0.723	1	Zswim7	ENSMUSG00000014243	11
ENSMUSG00000110237-Gm18258	4.04317e-05	-0.239605	0.081	0.256	1	Gm18258	ENSMUSG00000110237	7
ENSMUSG00000103759-Btf3-ps12	4.04599e-05	-0.227251	0.043	0.19	1	ps12	ENSMUSG00000103759
ENSMUSG00000105856-Gm43732	4.08585e-05	-0.164674	0.012	0.128	1	Gm43732	ENSMUSG00000105856	9
ENSMUSG00000038910-Plcl2	4.13818e-05	-0.347236	0.652	0.836	1	Plcl2	ENSMUSG00000038910	17
ENSMUSG00000022788-Fgd4	4.13843e-05	-0.309495	0.211	0.446	1	Fgd4	ENSMUSG00000022788	16
ENSMUSG00000032425-Zfp949	4.23705e-05	-0.320804	0.13	0.328	1	Zfp949	ENSMUSG00000032425	9
ENSMUSG00000026516-Nvl	4.39076e-05	0.362229	0.857	0.882	1	Nvl	ENSMUSG00000026516	1
ENSMUSG00000114303-Gm4022	4.42415e-05	-0.219472	0.05	0.2	1	Gm4022	ENSMUSG00000114303	14
ENSMUSG00000031841-Cdh13	4.47827e-05	-0.204131	0.043	0.19	1	Cdh13	ENSMUSG00000031841	8
ENSMUSG00000108171-Gm43915	4.51169e-05	-0.270636	0.149	0.359	1	Gm43915	ENSMUSG00000108171	6
ENSMUSG00000042682-Selenok	4.51247e-05	0.598472	0.553	0.446	1	Selenok	ENSMUSG00000042682	14
ENSMUSG00000107468-5730507A11Rik	4.54563e-05	-0.426077	0.435	0.687	1	5730507A11Rik	ENSMUSG00000107468	2
ENSMUSG00000059706-A830035A12Rik	4.55698e-05	-0.379134	0.037	0.174	1	A830035A12Rik	ENSMUSG00000059706	11
ENSMUSG00000023961-Enpp4	4.63713e-05	-0.192433	0.068	0.236	1	Enpp4	ENSMUSG00000023961	17
ENSMUSG00000086395-A630014C17Rik	4.72655e-05	-0.250166	0.087	0.262	1	A630014C17Rik	ENSMUSG00000086395	11
ENSMUSG00000016559-H3f3b	4.74543e-05	0.416762	0.901	0.923	1	H3f3b	ENSMUSG00000016559	11
ENSMUSG00000003119-Cdk12	4.80266e-05	0.358161	0.957	0.969	1	Cdk12	ENSMUSG00000003119	11
ENSMUSG00000024424-Ttc39c	4.81389e-05	-0.223475	0.391	0.677	1	Ttc39c	ENSMUSG00000024424	18
ENSMUSG00000034235-Usp54	4.8969e-05	-0.257312	0.36	0.626	1	Usp54	ENSMUSG00000034235	14
ENSMUSG00000100130-Gm28379	4.92411e-05	-0.387012	0.466	0.733	1	Gm28379	ENSMUSG00000100130	9
ENSMUSG00000120857-ENSMUSG00000120857	5.00715e-05	-0.166516	0.006	0.113	1	ENSMUSG00000120857	ENSMUSG00000120857
ENSMUSG00000049106-Dcaf5	5.12734e-05	-0.331583	0.342	0.59	1	Dcaf5	ENSMUSG00000049106	12
ENSMUSG00000040420-Cdh18	5.21635e-05	-0.22189	0.081	0.251	1	Cdh18	ENSMUSG00000040420	15
ENSMUSG00000044835-Ankrd45	5.24299e-05	-0.252186	0.112	0.303	1	Ankrd45	ENSMUSG00000044835	1
ENSMUSG00000042015-Wdr41	5.29463e-05	-0.252247	0.199	0.431	1	Wdr41	ENSMUSG00000042015	13
ENSMUSG00000040732-Erg	5.31529e-05	-0.26927	0.87	0.979	1	Erg	ENSMUSG00000040732	16
ENSMUSG00000034973-Dop1a	5.46877e-05	-0.214029	0.273	0.538	1	Dop1a	ENSMUSG00000034973	9
ENSMUSG00000038523-1700003F12Rik	5.5224e-05	-0.242164	0.031	0.164	1	1700003F12Rik	ENSMUSG00000038523	2
ENSMUSG00000085787-Gm13092	5.54533e-05	-0.202677	0.05	0.2	1	Gm13092	ENSMUSG00000085787	4
ENSMUSG00000087356-Gm13856	5.56494e-05	-0.332147	0.205	0.431	1	Gm13856	ENSMUSG00000087356	6
ENSMUSG00000022422-Dscc1	5.75657e-05	-0.200611	0.05	0.2	1	Dscc1	ENSMUSG00000022422	15
ENSMUSG00000029647-Pan3	5.81047e-05	-0.314129	0.857	0.974	1	Pan3	ENSMUSG00000029647	5
ENSMUSG00000055385-Rnf212	5.91762e-05	-0.376973	0.466	0.728	1	Rnf212	ENSMUSG00000055385	5
ENSMUSG00000034593-Myo5a	5.93941e-05	-0.317947	0.621	0.815	1	Myo5a	ENSMUSG00000034593	9
ENSMUSG00000087579-Hectd2os	6.11259e-05	-0.372557	0.665	0.887	1	Hectd2os	ENSMUSG00000087579	19
ENSMUSG00000061518-Cox5b	6.12891e-05	0.503694	0.317	0.164	1	Cox5b	ENSMUSG00000061518	1
ENSMUSG00000028483-Snapc3	6.13609e-05	-0.307214	0.528	0.779	1	Snapc3	ENSMUSG00000028483	4
ENSMUSG00000028180-Zranb2	6.14487e-05	0.354287	0.913	0.897	1	Zranb2	ENSMUSG00000028180	3
ENSMUSG00000030352-Tspan9	6.24923e-05	-0.335238	0.497	0.764	1	Tspan9	ENSMUSG00000030352	6
ENSMUSG00000099869-1700030F04Rik	6.30373e-05	-0.269618	0.211	0.462	1	1700030F04Rik	ENSMUSG00000099869	6
ENSMUSG00000031842-Pde4c	6.37688e-05	-0.245905	0.205	0.446	1	Pde4c	ENSMUSG00000031842	8
ENSMUSG00000030020-Prickle2	6.52156e-05	-0.356345	0.298	0.538	1	Prickle2	ENSMUSG00000030020	6
ENSMUSG00000025862-Stag2	6.5253e-05	-0.286873	0.509	0.779	1	Stag2	ENSMUSG00000025862	20
ENSMUSG00000111971-Gm48678	6.88204e-05	-0.419991	0.534	0.738	1	Gm48678	ENSMUSG00000111971	12
ENSMUSG00000025969-Nrp2	7.01991e-05	-0.177703	0.025	0.149	1	Nrp2	ENSMUSG00000025969	1
ENSMUSG00000022362-Gm29394	7.2813e-05	-0.132407	0.019	0.138	1	Gm29394	ENSMUSG00000022362	15
ENSMUSG00000049092-Gpr137c	7.30607e-05	-0.35723	0.286	0.523	1	Gpr137c	ENSMUSG00000049092	14
ENSMUSG00000015647-Lama5	7.31015e-05	-0.243633	0.149	0.354	1	Lama5	ENSMUSG00000015647	2
ENSMUSG00000020044-Timp3	7.54568e-05	-0.310634	0.292	0.528	1	Timp3	ENSMUSG00000020044	10
ENSMUSG00000053030-Spink2	7.58653e-05	-0.181778	0.025	0.149	1	Spink2	ENSMUSG00000053030	5
ENSMUSG00000097902-Gm26531	7.8576e-05	-0.298311	0.261	0.492	1	Gm26531	ENSMUSG00000097902	12
ENSMUSG00000070934-Rraga	7.87833e-05	-0.180977	0.056	0.21	1	Rraga	ENSMUSG00000070934	4
ENSMUSG00000090069-E430024P14Rik	8.02714e-05	-0.217676	0.031	0.159	1	E430024P14Rik	ENSMUSG00000090069	17
ENSMUSG00000003038-Hmgn2	8.06889e-05	0.424497	0.528	0.41	1	Hmgn2	ENSMUSG00000003038	4
ENSMUSG00000006649-Nphs1	8.197e-05	-0.215776	0.062	0.221	1	Nphs1	ENSMUSG00000006649	7
ENSMUSG00000074800-Gm4149	8.30318e-05	0.26473	0.155	0.036	1	Gm4149	ENSMUSG00000074800	13
ENSMUSG00000027677-Ttc14	8.34129e-05	0.402775	0.932	0.918	1	Ttc14	ENSMUSG00000027677	3
ENSMUSG00000020992-4930512B01Rik	8.642e-05	-0.385023	0.385	0.605	1	4930512B01Rik	ENSMUSG00000020992	12
ENSMUSG00000100931-Gm28085	8.9202e-05	-0.191353	0.087	0.262	1	Gm28085	ENSMUSG00000100931	9
ENSMUSG00000035790-Cep19	8.94028e-05	-0.237846	0.174	0.39	1	Cep19	ENSMUSG00000035790	16
ENSMUSG00000019945-Cabcoco1	9.10771e-05	-0.382229	0.354	0.61	1	Cabcoco1	ENSMUSG00000019945	10
ENSMUSG00000053714-4732471J01Rik	9.27292e-05	-0.320236	0.634	0.836	1	4732471J01Rik	ENSMUSG00000053714	7
ENSMUSG00000111160-Gm48855	9.32519e-05	0.446351	0.478	0.344	1	Gm48855	ENSMUSG00000111160	9
ENSMUSG00000116933-Atp5o	9.36687e-05	-0.360963	0.876	0.964	1	Atp5o	ENSMUSG00000116933	16
ENSMUSG00000014956-Ppp1cb	0.000100402	-0.319619	0.292	0.538	1	Ppp1cb	ENSMUSG00000014956	5
ENSMUSG00000046179-E2f8	0.000101801	-0.237342	0.043	0.179	1	E2f8	ENSMUSG00000046179	7
ENSMUSG00000019929-Dcn	0.000102151	0.342849	0.584	0.456	1	Dcn	ENSMUSG00000019929	10
ENSMUSG00000110258-Gm45406	0.000104269	-0.307207	0.124	0.308	1	Gm45406	ENSMUSG00000110258	8
ENSMUSG00000121022-ENSMUSG00000121022	0.000106385	-0.340617	0.106	0.272	1	ENSMUSG00000121022	ENSMUSG00000121022
ENSMUSG00000058317-Ube2e2	0.000107248	0.350191	0.938	0.928	1	Ube2e2	ENSMUSG00000058317	14
ENSMUSG00000117029-Gm36201	0.000108986	-0.146854	0.019	0.133	1	Gm36201	ENSMUSG00000117029	17
ENSMUSG00000113618-Gm48166	0.000109966	-0.185909	0.019	0.133	1	Gm48166	ENSMUSG00000113618	13
ENSMUSG00000114407-Gm48765	0.000110458	-0.337606	0.702	0.892	1	Gm48765	ENSMUSG00000114407	13
ENSMUSG00000025931-Paqr8	0.000113926	-0.170344	0.012	0.118	1	Paqr8	ENSMUSG00000025931	1
ENSMUSG00000095054-Gm13146	0.000114208	0.407226	0.385	0.241	1	Gm13146	ENSMUSG00000095054	4
ENSMUSG00000042747-Krtcap2	0.00011695	0.380239	0.379	0.215	1	Krtcap2	ENSMUSG00000042747	3
ENSMUSG00000016458-Wt1	0.000117806	-0.101815	0.087	0.262	1	Wt1	ENSMUSG00000016458	2
ENSMUSG00000008855-Hdac5	0.00011805	-0.251359	0.118	0.303	1	Hdac5	ENSMUSG00000008855	11
ENSMUSG00002076161-Rn7sk	0.000118448	-0.193331	0.043	0.179	1	Rn7sk	ENSMUSG00002076161
ENSMUSG00000038822-Hace1	0.000118687	-0.273335	0.615	0.826	1	Hace1	ENSMUSG00000038822	10
ENSMUSG00000035455-Fignl1	0.00011924	-0.195097	0.112	0.303	1	Fignl1	ENSMUSG00000035455	11
ENSMUSG00000075232-Amd1	0.000119467	-0.244464	0.186	0.41	1	Amd1	ENSMUSG00000075232	10
ENSMUSG00000043943-Naalad2	0.000119972	-0.152582	0.05	0.195	1	Naalad2	ENSMUSG00000043943	9
ENSMUSG00000051910-Sox6	0.000123666	-0.270285	0.155	0.354	1	Sox6	ENSMUSG00000051910	7
ENSMUSG00000025190-Got1	0.000125609	-0.311238	0.149	0.333	1	Got1	ENSMUSG00000025190	19
ENSMUSG00000006005-Tpr	0.000126774	0.286726	0.975	0.99	1	Tpr	ENSMUSG00000006005	1
ENSMUSG00000051262-Nat8f3	0.000128224	-0.224208	0.106	0.282	1	Nat8f3	ENSMUSG00000051262	6
ENSMUSG00000097997-Gm27017	0.000128531	-0.239627	0.323	0.579	1	Gm27017	ENSMUSG00000097997	14
ENSMUSG00000004221-Ikbkg	0.000129553	-0.177476	0.174	0.395	1	Ikbkg	ENSMUSG00000004221	20
ENSMUSG00000041132-N4bp2l1	0.000130513	-0.167087	0.031	0.154	1	N4bp2l1	ENSMUSG00000041132	5
ENSMUSG00000037526-Atg14	0.000131899	-0.287555	0.248	0.472	1	Atg14	ENSMUSG00000037526	14
ENSMUSG00000072980-Oip5	0.000136074	-0.152475	0.068	0.226	1	Oip5	ENSMUSG00000072980	2
ENSMUSG00000112858-Rnf212b	0.000136092	-0.257683	0.379	0.651	1	Rnf212b	ENSMUSG00000112858	14
ENSMUSG00000027447-Cst3	0.000136852	0.426798	0.615	0.508	1	Cst3	ENSMUSG00000027447	2
ENSMUSG00000073791-Efcab7	0.000139737	-0.261746	0.13	0.313	1	Efcab7	ENSMUSG00000073791	4
ENSMUSG00000043391-2510009E07Rik	0.0001399	-0.185927	0.019	0.128	1	2510009E07Rik	ENSMUSG00000043391	16
ENSMUSG00000075015-Gm10801	0.0001404	-0.381205	0.031	0.154	1	Gm10801	ENSMUSG00000075015	2
ENSMUSG00000107833-Gm18791	0.000144099	-0.175015	0.093	0.267	1	Gm18791	ENSMUSG00000107833	2
ENSMUSG00000086421-Gm14091	0.000144493	-0.1996	0.037	0.164	1	Gm14091	ENSMUSG00000086421	2
ENSMUSG00000005370-Msh6	0.00014554	-0.232203	0.174	0.379	1	Msh6	ENSMUSG00000005370	17
ENSMUSG00000058328-Xlr5a	0.000146187	-0.305106	0.391	0.662	1	Xlr5a	ENSMUSG00000058328	20
ENSMUSG00000049339-Retreg2	0.000148191	-0.17283	0.137	0.338	1	Retreg2	ENSMUSG00000049339	1
ENSMUSG00000027630-Tbl1xr1	0.000148207	-0.327389	0.565	0.815	1	Tbl1xr1	ENSMUSG00000027630	3
ENSMUSG00000039419-Cntnap2	0.000149669	-0.320893	0.311	0.549	1	Cntnap2	ENSMUSG00000039419	6
ENSMUSG00000058186-Zfp980	0.000151332	-0.151004	0.068	0.226	1	Zfp980	ENSMUSG00000058186	4
ENSMUSG00000027896-Slc16a4	0.000152625	-0.307778	0.683	0.892	1	Slc16a4	ENSMUSG00000027896	3
ENSMUSG00000089959-Gm16268	0.000153443	-0.152912	0.031	0.154	1	Gm16268	ENSMUSG00000089959	10
ENSMUSG00000052613-Pcdh15	0.000154979	-0.342413	0.845	0.979	1	Pcdh15	ENSMUSG00000052613	10
ENSMUSG00000036526-Card11	0.000155538	-0.314595	0.137	0.318	1	Card11	ENSMUSG00000036526	5
ENSMUSG00000059439-Bcas3	0.000156913	-0.20844	0.975	1	1	Bcas3	ENSMUSG00000059439	11
ENSMUSG00000035597-Prpf39	0.000158171	-0.285768	0.516	0.769	1	Prpf39	ENSMUSG00000035597	12
ENSMUSG00000024837-Dmrt1	0.000158958	-0.223844	0.901	0.938	1	Dmrt1	ENSMUSG00000024837	19
ENSMUSG00000057191-AB124611	0.00016171	-0.198163	0.106	0.277	1	AB124611	ENSMUSG00000057191	9
ENSMUSG00000086387-Gm15563	0.00016184	-0.337805	0.602	0.831	1	Gm15563	ENSMUSG00000086387	9
ENSMUSG00000114373-Gm48708	0.000164232	-0.325832	0.335	0.579	1	Gm48708	ENSMUSG00000114373	13
ENSMUSG00000049421-Zfp260	0.000166835	-0.203128	0.317	0.595	1	Zfp260	ENSMUSG00000049421	7
ENSMUSG00000022174-Dad1	0.000168583	0.438202	0.509	0.4	1	Dad1	ENSMUSG00000022174	14
ENSMUSG00000026004-Kansl1l	0.000169739	-0.3319	0.95	0.985	1	Kansl1l	ENSMUSG00000026004	1
ENSMUSG00000033849-B3galt2	0.000170167	-0.283696	0.516	0.744	1	B3galt2	ENSMUSG00000033849	1
ENSMUSG00000025195-Dnmbp	0.00017077	-0.214374	0.168	0.369	1	Dnmbp	ENSMUSG00000025195	19
ENSMUSG00000045662-Henmt1	0.000171848	-0.21672	0.118	0.297	1	Henmt1	ENSMUSG00000045662	3
ENSMUSG00000047014-Catsperb	0.000173242	-0.198717	0.019	0.128	1	Catsperb	ENSMUSG00000047014	12
ENSMUSG00000115961-Gm41409	0.000174268	-0.201215	0.062	0.205	1	Gm41409	ENSMUSG00000115961	16
ENSMUSG00000097589-Dleu2	0.000174618	-0.319292	0.845	0.969	1	Dleu2	ENSMUSG00000097589	14
ENSMUSG00000051331-Cacna1c	0.000177722	-0.307557	0.882	0.985	1	Cacna1c	ENSMUSG00000051331	6
ENSMUSG00000020111-Micu1	0.000177974	-0.326387	0.472	0.728	1	Micu1	ENSMUSG00000020111	10
ENSMUSG00000107962-Gm43980	0.000179942	-0.306913	0.18	0.364	1	Gm43980	ENSMUSG00000107962	6
ENSMUSG00000087523-Gm12319	0.000180126	-0.136607	0.031	0.154	1	Gm12319	ENSMUSG00000087523	11
ENSMUSG00000086782-E130102H24Rik	0.000188383	-0.252969	0.099	0.267	1	E130102H24Rik	ENSMUSG00000086782	4
ENSMUSG00000078653-Cntd1	0.000190037	-0.275725	0.143	0.333	1	Cntd1	ENSMUSG00000078653	11
ENSMUSG00000028261-Ndufaf4	0.000191819	-0.287072	0.199	0.39	1	Ndufaf4	ENSMUSG00000028261	4
ENSMUSG00000063972-Nr6a1	0.000194392	-0.265567	0.938	0.974	1	Nr6a1	ENSMUSG00000063972	2
ENSMUSG00000040220-Gas8	0.000199986	-0.195025	0.149	0.344	1	Gas8	ENSMUSG00000040220	8
ENSMUSG00000111465-Gm47113	0.000203256	-0.160743	0.012	0.113	1	Gm47113	ENSMUSG00000111465	9
ENSMUSG00000031176-Dynlt3	0.000203702	-0.137919	0.056	0.2	1	Dynlt3	ENSMUSG00000031176	20
ENSMUSG00000039335-Spata16	0.000204461	-0.184257	0.081	0.236	1	Spata16	ENSMUSG00000039335	3
ENSMUSG00000022283-Pabpc1	0.000210956	-0.281285	0.814	0.933	1	Pabpc1	ENSMUSG00000022283	15
ENSMUSG00000091306-Gm17606	0.000212271	-0.151928	0.05	0.185	1	Gm17606	ENSMUSG00000091306	14
ENSMUSG00000032548-Slco2a1	0.000214472	-0.175212	0.019	0.123	1	Slco2a1	ENSMUSG00000032548	9
ENSMUSG00000085525-Gm13166	0.000220832	-0.157732	0.112	0.292	1	Gm13166	ENSMUSG00000085525	4
ENSMUSG00000032420-Nt5e	0.000222309	-0.148886	0.025	0.138	1	Nt5e	ENSMUSG00000032420	9
ENSMUSG00000021846-Peli2	0.000224487	-0.325164	0.534	0.718	1	Peli2	ENSMUSG00000021846	14
ENSMUSG00000109156-Gm45194	0.000224507	-0.31953	0.72	0.892	1	Gm45194	ENSMUSG00000109156	20
ENSMUSG00000037706-Cd81	0.000225666	0.435852	0.534	0.41	1	Cd81	ENSMUSG00000037706	7
ENSMUSG00000097760-6030442K20Rik	0.000227946	-0.201456	0.149	0.338	1	6030442K20Rik	ENSMUSG00000097760	1
ENSMUSG00000085427-6430710C18Rik	0.000228056	-0.230021	0.068	0.21	1	6430710C18Rik	ENSMUSG00000085427	2
ENSMUSG00000113895-Gm48383	0.000228567	-0.245494	0.118	0.292	1	Gm48383	ENSMUSG00000113895	12
ENSMUSG00000052512-Nav2	0.000230012	-0.382752	0.64	0.815	1	Nav2	ENSMUSG00000052512	7
ENSMUSG00000038248-Sobp	0.000230124	-0.32899	0.391	0.636	1	Sobp	ENSMUSG00000038248	10
ENSMUSG00000024251-Thada	0.000231682	-0.295816	0.82	0.928	1	Thada	ENSMUSG00000024251	17
ENSMUSG00000085745-Gm14372	0.000234384	-0.277799	0.106	0.267	1	Gm14372	ENSMUSG00000085745	7
ENSMUSG00000044502-Bod1	0.00023451	-0.122869	0.05	0.185	1	Bod1	ENSMUSG00000044502	11
ENSMUSG00000037270-4932438A13Rik	0.000234848	-0.283957	0.87	0.944	1	4932438A13Rik	ENSMUSG00000037270	3
ENSMUSG00000032224-Fam81a	0.000236548	-0.235483	0.137	0.318	1	Fam81a	ENSMUSG00000032224	9
ENSMUSG00000039488-Cntn5	0.000239209	-0.148375	0.081	0.241	1	Cntn5	ENSMUSG00000039488	9
ENSMUSG00000074865-Zfp934	0.000240212	-0.155217	0.093	0.256	1	Zfp934	ENSMUSG00000074865	13
ENSMUSG00000052334-1700024B05Rik	0.000246852	-0.194496	0.081	0.236	1	1700024B05Rik	ENSMUSG00000052334	14
ENSMUSG00000005893-Nr2c2	0.000250488	-0.318594	0.59	0.815	1	Nr2c2	ENSMUSG00000005893	6
ENSMUSG00000097111-Peak1os	0.000251473	-0.160817	0.019	0.123	1	Peak1os	ENSMUSG00000097111	9
ENSMUSG00000104156-Gm38102	0.000252877	-0.17759	0.106	0.272	1	Gm38102	ENSMUSG00000104156	5
ENSMUSG00000106108-Gm43221	0.000253804	-0.198057	0.099	0.262	1	Gm43221	ENSMUSG00000106108	3
ENSMUSG00000034480-Diaph2	0.000257594	-0.307993	0.547	0.795	1	Diaph2	ENSMUSG00000034480	20
ENSMUSG00000033953-Ppp3r1	0.000271124	-0.176898	0.106	0.272	1	Ppp3r1	ENSMUSG00000033953	11
ENSMUSG00000113406-Gm7762	0.000271124	-0.174473	0.106	0.272	1	Gm7762	ENSMUSG00000113406	13
ENSMUSG00000069237-Fam8a1	0.00027424	-0.190901	0.062	0.2	1	Fam8a1	ENSMUSG00000069237	13
ENSMUSG00000030729-Pgm2l1	0.000275184	-0.289206	0.379	0.636	1	Pgm2l1	ENSMUSG00000030729	7
ENSMUSG00000085449-Gm15520	0.000275874	-0.200926	0.106	0.272	1	Gm15520	ENSMUSG00000085449	9
ENSMUSG00000045252-Zfp574	0.000280702	-0.190321	0.106	0.272	1	Zfp574	ENSMUSG00000045252	7
ENSMUSG00000104427-Gm38368	0.000283051	-0.139641	0.012	0.108	1	Gm38368	ENSMUSG00000104427	1
ENSMUSG00000078502-Zfp268	0.00028514	-0.163511	0.13	0.323	1	Zfp268	ENSMUSG00000078502	4
ENSMUSG00000040728-Esrp1	0.000288467	-0.287418	0.391	0.646	1	Esrp1	ENSMUSG00000040728	4
ENSMUSG00000055480-Zfp458	0.00028931	-0.13133	0.019	0.123	1	Zfp458	ENSMUSG00000055480	13
ENSMUSG00000053799-Exoc6	0.000290006	-0.291809	0.602	0.841	1	Exoc6	ENSMUSG00000053799	19
ENSMUSG00000095304-Plac9	0.000292384	0.49214	0.447	0.333	1	Plac9	ENSMUSG00000095304
ENSMUSG00000044068-Zrsr1	0.0002932	-0.136534	0.087	0.251	1	Zrsr1	ENSMUSG00000044068	11
ENSMUSG00000089729-Gm16552	0.000297748	-0.304578	0.497	0.785	1	Gm16552	ENSMUSG00000089729	5
ENSMUSG00000044783-Hjurp	0.00029893	0.401513	0.702	0.662	1	Hjurp	ENSMUSG00000044783	1
ENSMUSG00000027646-Src	0.00030272	-0.188704	0.186	0.395	1	Src	ENSMUSG00000027646	2
ENSMUSG00000118665-Lin54	0.000303462	-0.193059	0.311	0.564	1	Lin54	ENSMUSG00000118665	5
ENSMUSG00000110067-6330411D24Rik	0.000304345	-0.185681	0.031	0.144	1	6330411D24Rik	ENSMUSG00000110067	4
ENSMUSG00000057990-Gm53055	0.000305335	0.387957	0.273	0.138	1	Gm53055	ENSMUSG00000057990	19
ENSMUSG00000040877-Wdr25	0.000306599	-0.262833	0.329	0.554	1	Wdr25	ENSMUSG00000040877	12
ENSMUSG00000054728-Phactr1	0.000308162	-0.16524	0.137	0.323	1	Phactr1	ENSMUSG00000054728	13
ENSMUSG00000061143-Maml3	0.00031089	-0.322249	0.354	0.61	1	Maml3	ENSMUSG00000061143	3
ENSMUSG00000016758-Bik	0.000312394	-0.226331	0.112	0.272	1	Bik	ENSMUSG00000016758	15
ENSMUSG00000056832-Ttc26	0.000314042	-0.18629	0.118	0.297	1	Ttc26	ENSMUSG00000056832	6
ENSMUSG00000031060-Rbm10	0.000320003	-0.276361	0.168	0.364	1	Rbm10	ENSMUSG00000031060	20
ENSMUSG00000021536-Adcy2	0.000320465	-0.226903	0.087	0.236	1	Adcy2	ENSMUSG00000021536	13
ENSMUSG00000021023-Prorp	0.000320696	-0.29254	0.317	0.549	1	Prorp	ENSMUSG00000021023	12
ENSMUSG00000120769-ENSMUSG00000120769	0.000328001	-0.151093	0.025	0.133	1	ENSMUSG00000120769	ENSMUSG00000120769
ENSMUSG00000022623-Shank3	0.000328301	-0.168651	0.205	0.421	1	Shank3	ENSMUSG00000022623	15
ENSMUSG00000050840-Cdh20	0.000328391	-0.271454	0.081	0.226	1	Cdh20	ENSMUSG00000050840	1
ENSMUSG00000050912-Tmem123	0.000332328	-0.20808	0.211	0.436	1	Tmem123	ENSMUSG00000050912	9
ENSMUSG00000112437-Gm35188	0.000333325	-0.3551	0.981	1	1	Gm35188	ENSMUSG00000112437	12
ENSMUSG00000020231-Dip2a	0.000337949	-0.280625	0.435	0.672	1	Dip2a	ENSMUSG00000020231	10
ENSMUSG00000107313-Gm43332	0.000341273	-0.107319	0.012	0.108	1	Gm43332	ENSMUSG00000107313	5
ENSMUSG00000022604-Cep97	0.000344586	-0.188221	0.118	0.287	1	Cep97	ENSMUSG00000022604	16
ENSMUSG00000075324-Fign	0.0003446	-0.216024	0.093	0.246	1	Fign	ENSMUSG00000075324	2
ENSMUSG00000113879-Gm48580	0.000344983	-0.197069	0.224	0.451	1	Gm48580	ENSMUSG00000113879	13
ENSMUSG00000026739-Bmi1	0.000348605	-0.171427	0.087	0.241	1	Bmi1	ENSMUSG00000026739	2
ENSMUSG00000030303-Far2	0.000349377	-0.194721	0.081	0.231	1	Far2	ENSMUSG00000030303	6
ENSMUSG00000056531-Ccdc18	0.000350254	-0.259095	0.41	0.651	1	Ccdc18	ENSMUSG00000056531	5
ENSMUSG00000043340-6530409C15Rik	0.000350862	-0.264457	0.72	0.882	1	6530409C15Rik	ENSMUSG00000043340	6
ENSMUSG00000084764-Grip1os2	0.000359292	-0.225669	0.099	0.256	1	Grip1os2	ENSMUSG00000084764	10
ENSMUSG00000105617-Gm43809	0.000363822	-0.258289	0.261	0.482	1	Gm43809	ENSMUSG00000105617	5
ENSMUSG00000091237-Gm17114	0.000365632	-0.223518	0.137	0.313	1	Gm17114	ENSMUSG00000091237	4
ENSMUSG00000059203-Il1rapl2	0.000367159	-0.15211	0.093	0.251	1	Il1rapl2	ENSMUSG00000059203	20
ENSMUSG00000049249-Gm5316	0.000367669	-0.157738	0.019	0.118	1	Gm5316	ENSMUSG00000049249	6
ENSMUSG00000056476-Med12l	0.000368573	-0.335452	0.689	0.846	1	Med12l	ENSMUSG00000056476	3
ENSMUSG00000106588-Gm17590	0.000376637	-0.313486	0.155	0.328	1	Gm17590	ENSMUSG00000106588	5
ENSMUSG00000031681-Smad1	0.00037776	-0.225695	0.304	0.533	1	Smad1	ENSMUSG00000031681	8
ENSMUSG00000031442-Mcf2l	0.000382095	-0.196356	0.087	0.236	1	Mcf2l	ENSMUSG00000031442	8
ENSMUSG00000001942-Siae	0.000382454	-0.272604	0.168	0.354	1	Siae	ENSMUSG00000001942	9
ENSMUSG00000000823-Zfp512b	0.000384971	-0.139651	0.087	0.246	1	Zfp512b	ENSMUSG00000000823	2
ENSMUSG00000042298-Ttc19	0.00038687	0.294224	0.894	0.903	1	Ttc19	ENSMUSG00000042298	11
ENSMUSG00000086993-Rsf1os2	0.00039302	-0.26993	0.46	0.697	1	Rsf1os2	ENSMUSG00000086993	7
ENSMUSG00000092625-Gm20404	0.000396282	-0.320811	0.609	0.81	1	Gm20404	ENSMUSG00000092625	6
ENSMUSG00000063760-Rnf217	0.000396985	-0.296709	0.46	0.672	1	Rnf217	ENSMUSG00000063760	10
ENSMUSG00000035168-Tanc1	0.000400073	-0.197427	0.429	0.677	1	Tanc1	ENSMUSG00000035168	2
ENSMUSG00000020349-Ppp2ca	0.000400212	-0.207659	0.366	0.646	1	Ppp2ca	ENSMUSG00000020349	11
ENSMUSG00000074771-Ankef1	0.000401068	-0.194651	0.168	0.364	1	Ankef1	ENSMUSG00000074771	2
ENSMUSG00000029629-Phf14	0.000401329	0.327941	0.82	0.815	1	Phf14	ENSMUSG00000029629	6
ENSMUSG00000032291-Crabp1	0.00040533	-0.190298	0.112	0.272	1	Crabp1	ENSMUSG00000032291	9
ENSMUSG00000120795-ENSMUSG00000120795	0.00040584	-0.272418	0.366	0.585	1	ENSMUSG00000120795	ENSMUSG00000120795
ENSMUSG00000024534-Sncaip	0.000408499	-0.20716	0.161	0.354	1	Sncaip	ENSMUSG00000024534	18
ENSMUSG00000030316-Tamm41	0.00041307	-0.200553	0.211	0.421	1	Tamm41	ENSMUSG00000030316	6
ENSMUSG00000080759-Gm15573	0.000413628	-0.142163	0.037	0.154	1	Gm15573	ENSMUSG00000080759	6
ENSMUSG00000111681-Gm47640	0.00041447	-0.170484	0.05	0.174	1	Gm47640	ENSMUSG00000111681	9
ENSMUSG00000001604-Tcea3	0.000415319	-0.143823	0.019	0.118	1	Tcea3	ENSMUSG00000001604	4
ENSMUSG00000037138-Aff3	0.00041611	-0.273383	0.919	0.979	1	Aff3	ENSMUSG00000037138	1
ENSMUSG00000052566-Hook2	0.00041743	-0.195488	0.137	0.313	1	Hook2	ENSMUSG00000052566	8
ENSMUSG00000090031-4732440D04Rik	0.000418612	-0.266786	0.149	0.313	1	4732440D04Rik	ENSMUSG00000090031	1
ENSMUSG00000086859-Snhg20	0.000418949	0.392204	0.491	0.359	1	Snhg20	ENSMUSG00000086859	11
ENSMUSG00000033991-Ttc37	0.000419754	-0.239952	0.317	0.538	1	Ttc37	ENSMUSG00000033991	13
ENSMUSG00000027285-Haus2	0.000422454	-0.138849	0.075	0.221	1	Haus2	ENSMUSG00000027285	2
ENSMUSG00000064293-Cntn4	0.000422984	-0.217154	0.081	0.221	1	Cntn4	ENSMUSG00000064293	6
ENSMUSG00000032239-Rp9	0.000428943	-0.278866	0.696	0.897	1	Rp9	ENSMUSG00000032239	9
ENSMUSG00000024786-Majin	0.00043386	-0.174017	0.23	0.462	1	Majin	ENSMUSG00000024786	19
ENSMUSG00000031027-Stk33	0.000434096	-0.294176	0.205	0.39	1	Stk33	ENSMUSG00000031027	7
ENSMUSG00000054453-Sytl5	0.000435197	-0.17837	0.05	0.174	1	Sytl5	ENSMUSG00000054453	20
ENSMUSG00000089809-Rasgef1b	0.00043903	-0.212954	0.211	0.421	1	Rasgef1b	ENSMUSG00000089809	5
ENSMUSG00000021638-Ocln	0.000440744	-0.229606	0.118	0.277	1	Ocln	ENSMUSG00000021638	13
ENSMUSG00000036256-Igfbp7	0.000443494	0.438373	0.366	0.236	1	Igfbp7	ENSMUSG00000036256	5
ENSMUSG00000103428-Gm20754	0.00044478	-0.183805	0.012	0.103	1	Gm20754	ENSMUSG00000103428	3
ENSMUSG00000019505-Ubb	0.000444857	0.438157	0.602	0.554	1	Ubb	ENSMUSG00000019505	11
ENSMUSG00000022332-Khdrbs3	0.000454612	-0.250391	0.354	0.6	1	Khdrbs3	ENSMUSG00000022332	15
ENSMUSG00000086324-Gm15564	0.000455607	-0.189555	0.149	0.338	1	Gm15564	ENSMUSG00000086324	16
ENSMUSG00000038696-Mapkap1	0.000457392	-0.260917	0.807	0.928	1	Mapkap1	ENSMUSG00000038696	2
ENSMUSG00000095562-Gm55594	0.000458786	-0.155474	0.062	0.2	1	Gm55594	ENSMUSG00000095562
ENSMUSG00000029705-Cux1	0.000461556	-0.331116	0.596	0.826	1	Cux1	ENSMUSG00000029705	5
ENSMUSG00000113086-Gm47376	0.000462532	-0.155536	0.037	0.154	1	Gm47376	ENSMUSG00000113086	12
ENSMUSG00000007670-Khsrp	0.000467137	0.326011	0.77	0.764	1	Khsrp	ENSMUSG00000007670	17
ENSMUSG00000040957-Cables1	0.000467794	-0.154927	0.056	0.185	1	Cables1	ENSMUSG00000040957	18
ENSMUSG00000032741-Tpcn1	0.000470041	-0.177142	0.118	0.282	1	Tpcn1	ENSMUSG00000032741	5
ENSMUSG00000101762-1700047L14Rik	0.000478436	-0.21546	0.298	0.554	1	1700047L14Rik	ENSMUSG00000101762	5
ENSMUSG00000117731-Gm50145	0.000486041	-0.207447	0.093	0.241	1	Gm50145	ENSMUSG00000117731	18
ENSMUSG00000059248-Septin9	0.000491824	-0.249581	0.149	0.333	1	Septin9	ENSMUSG00000059248	11
ENSMUSG00000097483-Gm26806	0.000492675	-0.107079	0.012	0.103	1	Gm26806	ENSMUSG00000097483	13
ENSMUSG00000016477-E2f3	0.000494328	-0.263218	0.665	0.862	1	E2f3	ENSMUSG00000016477	13
ENSMUSG00000001910-Nacc1	0.000496645	-0.188754	0.255	0.492	1	Nacc1	ENSMUSG00000001910	8
ENSMUSG00000022865-Cxadr	0.000501697	-0.187082	0.155	0.344	1	Cxadr	ENSMUSG00000022865	16
ENSMUSG00000041220-Elovl6	0.000507151	-0.333577	0.391	0.61	1	Elovl6	ENSMUSG00000041220	3
ENSMUSG00000030172-Erc1	0.000509183	-0.252439	0.851	0.959	1	Erc1	ENSMUSG00000030172	6
ENSMUSG00000017778-Cox7c	0.000510903	0.346915	0.801	0.8	1	Cox7c	ENSMUSG00000017778	13
ENSMUSG00000033029-1700088E04Rik	0.000511683	-0.18085	0.031	0.138	1	1700088E04Rik	ENSMUSG00000033029	15
ENSMUSG00000021557-Agtpbp1	0.000511705	-0.240746	0.795	0.908	1	Agtpbp1	ENSMUSG00000021557	13
ENSMUSG00000047115-Fam221a	0.000516598	-0.196135	0.155	0.338	1	Fam221a	ENSMUSG00000047115	6
ENSMUSG00000048154-Kmt2d	0.000516598	-0.24873	0.155	0.338	1	Kmt2d	ENSMUSG00000048154	15
ENSMUSG00000086186-Ccdc34os	0.00052248	-0.291411	0.211	0.41	1	Ccdc34os	ENSMUSG00000086186	2
ENSMUSG00000075000-Nrbf2	0.000522682	-0.198019	0.149	0.328	1	Nrbf2	ENSMUSG00000075000	10
ENSMUSG00000029186-Pi4k2b	0.00052627	-0.197111	0.224	0.436	1	Pi4k2b	ENSMUSG00000029186	5
ENSMUSG00000025812-Pard3	0.000526812	-0.194974	0.255	0.477	1	Pard3	ENSMUSG00000025812	8
ENSMUSG00000025909-Sntg1	0.000529993	-0.120779	0.099	0.251	1	Sntg1	ENSMUSG00000025909	1
ENSMUSG00000078489-Gm17106	0.000531618	-0.252135	0.764	0.923	1	Gm17106	ENSMUSG00000078489	16
ENSMUSG00000028344-Invs	0.000537821	-0.280038	0.447	0.662	1	Invs	ENSMUSG00000028344	4
ENSMUSG00000031622-Sin3b	0.000542254	0.35234	0.621	0.549	1	Sin3b	ENSMUSG00000031622	8
ENSMUSG00000032047-Acat1	0.000546143	-0.238379	0.199	0.405	1	Acat1	ENSMUSG00000032047	9
ENSMUSG00000045752-Tssc4	0.000548954	-0.178805	0.081	0.226	1	Tssc4	ENSMUSG00000045752	7
ENSMUSG00000006740-Kif5b	0.000551271	0.309428	0.745	0.749	1	Kif5b	ENSMUSG00000006740	18
ENSMUSG00000011832-Evi5l	0.000557225	-0.181929	0.031	0.138	1	Evi5l	ENSMUSG00000011832	8
ENSMUSG00000050891-Tatdn1	0.000564762	-0.250449	0.298	0.513	1	Tatdn1	ENSMUSG00000050891	15
ENSMUSG00000037143-Cfap61	0.000569548	-0.24635	0.23	0.446	1	Cfap61	ENSMUSG00000037143	2
ENSMUSG00000027444-Cstdc1	0.000573008	0.265024	0.193	0.077	1	Cstdc1	ENSMUSG00000027444	2
ENSMUSG00000020611-Gna13	0.000574923	-0.132318	0.193	0.41	1	Gna13	ENSMUSG00000020611	11
ENSMUSG00000032846-Zswim6	0.000578028	-0.303249	0.832	0.974	1	Zswim6	ENSMUSG00000032846	13
ENSMUSG00000030051-Aplf	0.000579885	-0.207213	0.186	0.385	1	Aplf	ENSMUSG00000030051	6
ENSMUSG00000005371-Fbxo11	0.000584631	-0.248294	0.391	0.6	1	Fbxo11	ENSMUSG00000005371	17
ENSMUSG00000034239-Gm884	0.000585015	-0.232742	0.528	0.785	1	Gm884	ENSMUSG00000034239	11
ENSMUSG00000023965-Fbxl17	0.000590897	-0.22976	0.839	0.959	1	Fbxl17	ENSMUSG00000023965	17
ENSMUSG00000068220-Lgals1	0.000591287	0.466383	0.509	0.431	1	Lgals1	ENSMUSG00000068220	15
ENSMUSG00000112935-Gm40983	0.000592965	-0.168322	0.05	0.169	1	Gm40983	ENSMUSG00000112935	13
ENSMUSG00000051379-Flrt3	0.000598481	-0.237707	0.106	0.256	1	Flrt3	ENSMUSG00000051379	2
ENSMUSG00000087384-Gm15558	0.000600167	-0.247933	0.168	0.338	1	Gm15558	ENSMUSG00000087384	16
ENSMUSG00000037940-Inpp4b	0.000601533	-0.154986	0.037	0.149	1	Inpp4b	ENSMUSG00000037940	8
ENSMUSG00000027669-Gnb4	0.00060244	0.446846	0.522	0.456	1	Gnb4	ENSMUSG00000027669	3
ENSMUSG00000031755-Bbs2	0.000608672	-0.162827	0.075	0.215	1	Bbs2	ENSMUSG00000031755	8
ENSMUSG00000079554-Aox2	0.000609516	-0.207645	0.05	0.169	1	Aox2	ENSMUSG00000079554	1
ENSMUSG00000101674-4930444A19Rik	0.000609687	-0.250349	0.267	0.472	1	4930444A19Rik	ENSMUSG00000101674	1
ENSMUSG00000036109-Mbnl3	0.000617561	-0.297781	0.602	0.815	1	Mbnl3	ENSMUSG00000036109	20
ENSMUSG00000042595-Fam199x	0.000629444	-0.192855	0.193	0.395	1	Fam199x	ENSMUSG00000042595	20
ENSMUSG00000059060-Rad51b	0.000631359	-0.279294	0.938	0.99	1	Rad51b	ENSMUSG00000059060	12
ENSMUSG00000106623-Gm43335	0.000637359	-0.147322	0.043	0.159	1	Gm43335	ENSMUSG00000106623	5
ENSMUSG00000040936-Ulk4	0.000637723	-0.276636	0.484	0.723	1	Ulk4	ENSMUSG00000040936	9
ENSMUSG00002075812-Gm55252	0.000637753	-0.143518	0.019	0.113	1	Gm55252	ENSMUSG00002075812
ENSMUSG00000048249-Crebrf	0.000641022	-0.213508	0.547	0.779	1	Crebrf	ENSMUSG00000048249	17
ENSMUSG00000082195-Gm13034	0.000647326	-0.182999	0.193	0.395	1	Gm13034	ENSMUSG00000082195	4
ENSMUSG00000010609-Psen2	0.000654359	-0.130369	0.019	0.113	1	Psen2	ENSMUSG00000010609	1
ENSMUSG00000022270-Retreg1	0.000659082	-0.210079	0.13	0.297	1	Retreg1	ENSMUSG00000022270	15
ENSMUSG00000051339-2900026A02Rik	0.000666098	-0.224209	0.124	0.277	1	2900026A02Rik	ENSMUSG00000051339	5
ENSMUSG00000055204-Ankrd17	0.000667511	-0.259112	0.901	0.969	1	Ankrd17	ENSMUSG00000055204	5
ENSMUSG00000047161-Chst9	0.000668115	-0.194353	0.031	0.133	1	Chst9	ENSMUSG00000047161	18
ENSMUSG00000022139-Mbnl2	0.000669338	-0.323266	0.64	0.836	1	Mbnl2	ENSMUSG00000022139	14
ENSMUSG00000027367-Stard7	0.000673304	-0.203015	0.335	0.585	1	Stard7	ENSMUSG00000027367	2
ENSMUSG00000020108-Ddit4	0.000677125	-0.116571	0.019	0.113	1	Ddit4	ENSMUSG00000020108	10
ENSMUSG00000087502-Gm16091	0.000680611	0.368729	0.497	0.4	1	Gm16091	ENSMUSG00000087502	8
ENSMUSG00000045659-Plekha7	0.000681096	-0.242485	0.354	0.585	1	Plekha7	ENSMUSG00000045659	7
ENSMUSG00000042567-Nek10	0.000683255	-0.19771	0.087	0.226	1	Nek10	ENSMUSG00000042567	14
ENSMUSG00000037196-Pacrg	0.000688899	-0.278294	0.273	0.477	1	Pacrg	ENSMUSG00000037196	17
ENSMUSG00000070529-Wfdc10	0.000696846	0.483925	0.584	0.533	1	Wfdc10	ENSMUSG00000070529	2
ENSMUSG00000030031-Kbtbd8	0.000698673	-0.168867	0.043	0.159	1	Kbtbd8	ENSMUSG00000030031	6
ENSMUSG00000038453-Srcin1	0.000708238	-0.220549	0.273	0.482	1	Srcin1	ENSMUSG00000038453	11
ENSMUSG00000034219-Septin14	0.000709044	-0.14693	0.025	0.123	1	Septin14	ENSMUSG00000034219	5
ENSMUSG00000056288-Gm11961	0.000710046	-0.225403	0.037	0.144	1	Gm11961	ENSMUSG00000056288	11
ENSMUSG00000090778-Gm3235	0.00071009	-0.207759	0.168	0.349	1	Gm3235	ENSMUSG00000090778	8
ENSMUSG00000001833-Septin7	0.000716735	-0.252732	0.559	0.769	1	Septin7	ENSMUSG00000001833	9
ENSMUSG00000025716-Myo3a	0.000728006	-0.14614	0.05	0.169	1	Myo3a	ENSMUSG00000025716	2
ENSMUSG00000113885-Gm47802	0.000737955	-0.138878	0.05	0.169	1	Gm47802	ENSMUSG00000113885	13
ENSMUSG00000110824-Gm48677	0.000743204	-0.205898	0.106	0.256	1	Gm48677	ENSMUSG00000110824	9
ENSMUSG00000034758-Tle6	0.000745152	-0.129998	0.168	0.364	1	Tle6	ENSMUSG00000034758	10
ENSMUSG00000032875-Arhgef17	0.000768082	-0.200065	0.13	0.292	1	Arhgef17	ENSMUSG00000032875	7
ENSMUSG00000033032-Afap1l1	0.00077103	-0.14675	0.062	0.19	1	Afap1l1	ENSMUSG00000033032	18
ENSMUSG00000058704-Memo1	0.000775793	-0.23693	0.646	0.851	1	Memo1	ENSMUSG00000058704	17
ENSMUSG00000034168-Irf2bpl	0.000797295	-0.141445	0.056	0.179	1	Irf2bpl	ENSMUSG00000034168	12
ENSMUSG00000055024-Ep300	0.000798853	-0.289563	0.54	0.733	1	Ep300	ENSMUSG00000055024	15
ENSMUSG00000097267-1700109K24Rik	0.000799387	-0.336346	0.286	0.477	1	1700109K24Rik	ENSMUSG00000097267	15
ENSMUSG00000021244-Ylpm1	0.000799807	-0.242288	0.578	0.826	1	Ylpm1	ENSMUSG00000021244	12
ENSMUSG00000071267-Zfp942	0.000801633	-0.236276	0.311	0.528	1	Zfp942	ENSMUSG00000071267	17
ENSMUSG00000101233-Gm29242	0.000806612	-0.171667	0.043	0.154	1	Gm29242	ENSMUSG00000101233	20
ENSMUSG00000026580-Selp	0.000812874	-0.14676	0.025	0.123	1	Selp	ENSMUSG00000026580	1
ENSMUSG00000052305-Hbb-bs	0.000815943	-0.174844	0.106	0.256	1	bs	ENSMUSG00000052305
ENSMUSG00000029616-Erp29	0.000820397	0.351829	0.596	0.533	1	Erp29	ENSMUSG00000029616	5
ENSMUSG00000024376-Epb41l4a	0.000821878	-0.366775	0.503	0.687	1	Epb41l4a	ENSMUSG00000024376	18
ENSMUSG00000047187-Rab2a	0.000822382	0.349207	0.615	0.564	1	Rab2a	ENSMUSG00000047187	4
ENSMUSG00000063810-Alms1	0.000824117	-0.27697	0.739	0.877	1	Alms1	ENSMUSG00000063810	6
ENSMUSG00000050088-1600012H06Rik	0.000825836	-0.222433	0.149	0.318	1	1600012H06Rik	ENSMUSG00000050088	17
ENSMUSG00000052105-Mtcl1	0.000831953	-0.187433	0.13	0.287	1	Mtcl1	ENSMUSG00000052105	17
ENSMUSG00000061728-Btnl7-ps	0.000832985	-0.13535	0.112	0.272	1	ps	ENSMUSG00000061728
ENSMUSG00000055932-Fto	0.000842024	-0.291053	0.82	0.923	1	Fto	ENSMUSG00000055932	8
ENSMUSG00000034285-Nipsnap1	0.000847988	-0.156036	0.106	0.262	1	Nipsnap1	ENSMUSG00000034285	11
ENSMUSG00000114616-Gm26754	0.000853205	-0.221576	0.981	0.995	1	Gm26754	ENSMUSG00000114616	13
ENSMUSG00000035399-Oser1	0.000857141	-0.130547	0.143	0.323	1	Oser1	ENSMUSG00000035399	2
ENSMUSG00000068015-Lrch1	0.000864636	-0.262772	0.379	0.6	1	Lrch1	ENSMUSG00000068015	14
ENSMUSG00000060402-Chst8	0.000865711	-0.160299	0.037	0.144	1	Chst8	ENSMUSG00000060402	7
ENSMUSG00000019988-Nedd1	0.000871805	-0.262379	0.248	0.451	1	Nedd1	ENSMUSG00000019988	10
ENSMUSG00000006373-Pgrmc1	0.000875627	0.338555	0.342	0.226	1	Pgrmc1	ENSMUSG00000006373	20
ENSMUSG00000115432-D130009I18Rik	0.000876155	-0.151081	0.112	0.267	1	D130009I18Rik	ENSMUSG00000115432	14
ENSMUSG00000031700-Gpt2	0.000887193	-0.165947	0.031	0.133	1	Gpt2	ENSMUSG00000031700	8
ENSMUSG00000113454-Gm47373	0.000887392	-0.100278	0.025	0.123	1	Gm47373	ENSMUSG00000113454	12
ENSMUSG00000013701-Timm23	0.000892074	0.296899	0.683	0.605	1	Timm23	ENSMUSG00000013701	14
ENSMUSG00000079143-Atxn7l1os1	0.000898247	-0.132491	0.043	0.159	1	Atxn7l1os1	ENSMUSG00000079143	12
ENSMUSG00000063317-Usp31	0.000898859	-0.253915	0.491	0.708	1	Usp31	ENSMUSG00000063317	7
ENSMUSG00000025461-Scart1	0.000918318	-0.156855	0.056	0.174	1	Scart1	ENSMUSG00000025461	7
ENSMUSG00000028927-Padi2	0.000921451	-0.135184	0.031	0.133	1	Padi2	ENSMUSG00000028927	4
ENSMUSG00000036026-Tmem63b	0.00092187	-0.142049	0.13	0.303	1	Tmem63b	ENSMUSG00000036026	17
ENSMUSG00000024122-Pdpk1	0.00093044	-0.287659	0.41	0.631	1	Pdpk1	ENSMUSG00000024122	17
ENSMUSG00000117219-Gm49911	0.000930992	-0.16143	0.037	0.144	1	Gm49911	ENSMUSG00000117219	17
ENSMUSG00000113834-Gm34022	0.000938746	-0.206445	0.062	0.185	1	Gm34022	ENSMUSG00000113834	13
ENSMUSG00000040488-Ltbp4	0.000942938	0.282998	0.242	0.123	1	Ltbp4	ENSMUSG00000040488	7
ENSMUSG00000027867-Spag17	0.000944583	-0.137129	0.037	0.144	1	Spag17	ENSMUSG00000027867	3
ENSMUSG00000022385-Gtse1	0.000947876	-0.189745	0.137	0.297	1	Gtse1	ENSMUSG00000022385	15
ENSMUSG00000020021-Fgd6	0.000947908	-0.240124	0.379	0.59	1	Fgd6	ENSMUSG00000020021	10
ENSMUSG00000037896-Rcor1	0.000948186	-0.21606	0.261	0.456	1	Rcor1	ENSMUSG00000037896	12
ENSMUSG00000097557-C130060C02Rik	0.000949174	-0.219666	0.23	0.426	1	C130060C02Rik	ENSMUSG00000097557	19
ENSMUSG00000005580-Adcy9	0.000952962	-0.301486	0.429	0.641	1	Adcy9	ENSMUSG00000005580	16
ENSMUSG00000096916-Zfp850	0.000953031	-0.207895	0.211	0.41	1	Zfp850	ENSMUSG00000096916	7
ENSMUSG00000022085-Pebp4	0.000957161	-0.259968	0.155	0.323	1	Pebp4	ENSMUSG00000022085	14
ENSMUSG00000085175-Gm11423	0.000958831	-0.111994	0.068	0.2	1	Gm11423	ENSMUSG00000085175	11
ENSMUSG00000087178-A230056P14Rik	0.000960232	-0.166896	0.106	0.251	1	A230056P14Rik	ENSMUSG00000087178	7
ENSMUSG00000092500-Gm20400	0.000960324	-0.128784	0.019	0.108	1	Gm20400	ENSMUSG00000092500	6
ENSMUSG00000000804-Usp32	0.00096081	-0.226558	0.795	0.933	1	Usp32	ENSMUSG00000000804	11
ENSMUSG00000069919-Hba-a1	0.000962567	-0.148645	0.056	0.179	1	a1	ENSMUSG00000069919
ENSMUSG00000019888-Mgat4c	0.000965316	-0.0872284	0.037	0.144	1	Mgat4c	ENSMUSG00000019888	10
ENSMUSG00000117647-Gm49969	0.000972782	-0.211383	0.13	0.292	1	Gm49969	ENSMUSG00000117647	17
ENSMUSG00000001558-Klhl10	0.000979371	-0.160899	0.037	0.144	1	Klhl10	ENSMUSG00000001558	11
ENSMUSG00000097930-C330002G04Rik	0.000979371	-0.17074	0.037	0.144	1	C330002G04Rik	ENSMUSG00000097930	19
ENSMUSG00000025373-Rnf41	0.00098366	-0.174481	0.161	0.333	1	Rnf41	ENSMUSG00000025373	10
ENSMUSG00000057541-Pus7	0.000991929	-0.21501	0.509	0.733	1	Pus7	ENSMUSG00000057541	5
ENSMUSG00000037646-Vps13b	0.00099407	-0.229817	0.907	0.985	1	Vps13b	ENSMUSG00000037646	15
ENSMUSG00000096992-Gm26788	0.0010006	-0.151418	0.031	0.128	1	Gm26788	ENSMUSG00000096992	1
ENSMUSG00000114353-Gm7896	0.00100117	-0.105844	0.031	0.133	1	Gm7896	ENSMUSG00000114353	13
ENSMUSG00000113136-Gm19951	0.00100422	-0.146622	0.137	0.303	1	Gm19951	ENSMUSG00000113136	12
ENSMUSG00000027536-Chmp4c	0.00100638	-0.15877	0.081	0.215	1	Chmp4c	ENSMUSG00000027536	3
ENSMUSG00000026778-Prkcq	0.00101698	-0.365373	0.193	0.349	1	Prkcq	ENSMUSG00000026778	2
ENSMUSG00000020823-Sec14l1	0.00102949	-0.133953	0.099	0.251	1	Sec14l1	ENSMUSG00000020823	11
ENSMUSG00000030691-Fchsd2	0.00103001	-0.253964	0.776	0.908	1	Fchsd2	ENSMUSG00000030691	7
ENSMUSG00000028960-Ube4b	0.00104006	-0.242591	0.571	0.836	1	Ube4b	ENSMUSG00000028960	4
ENSMUSG00000116091-Gm49479	0.0010425	-0.198569	0.124	0.282	1	Gm49479	ENSMUSG00000116091	15
ENSMUSG00000026159-Agfg1	0.0010478	-0.296984	0.578	0.779	1	Agfg1	ENSMUSG00000026159	1
ENSMUSG00000068747-Sort1	0.00104803	-0.20464	0.248	0.456	1	Sort1	ENSMUSG00000068747	3
ENSMUSG00000059134-Olfr814	0.00105172	-0.155362	0.062	0.185	1	Olfr814	ENSMUSG00000059134	10
ENSMUSG00000027676-Ccdc39	0.00105747	-0.176868	0.124	0.277	1	Ccdc39	ENSMUSG00000027676	3
ENSMUSG00000039116-Adgrg6	0.00105915	-0.12897	0.043	0.154	1	Adgrg6	ENSMUSG00000039116	10
ENSMUSG00000042388-Dlgap3	0.00106012	-0.117534	0.037	0.144	1	Dlgap3	ENSMUSG00000042388	4
ENSMUSG00000006576-Slc4a3	0.00106614	-0.177542	0.168	0.354	1	Slc4a3	ENSMUSG00000006576	1
ENSMUSG00000044033-Ccdc141	0.00107714	-0.154803	0.248	0.467	1	Ccdc141	ENSMUSG00000044033	2
ENSMUSG00000099373-Gm19667	0.00110641	-0.21772	0.112	0.256	1	Gm19667	ENSMUSG00000099373	9
ENSMUSG00000000794-Kcnn3	0.00111603	-0.163592	0.025	0.118	1	Kcnn3	ENSMUSG00000000794	3
ENSMUSG00000061393-Acvr2b	0.00112412	-0.22522	0.379	0.626	1	Acvr2b	ENSMUSG00000061393	9
ENSMUSG00000074354-Arhgap20os	0.00112726	-0.157857	0.068	0.195	1	Arhgap20os	ENSMUSG00000074354	9
ENSMUSG00000021027-Ralgapa1	0.00112894	-0.232331	0.739	0.923	1	Ralgapa1	ENSMUSG00000021027	12
ENSMUSG00000042700-Sipa1l1	0.00113478	-0.204148	0.95	0.985	1	Sipa1l1	ENSMUSG00000042700	12
ENSMUSG00000062040-Zfp27	0.00113552	-0.135929	0.087	0.226	1	Zfp27	ENSMUSG00000062040	7
ENSMUSG00000036568-Bicral	0.00113617	-0.161428	0.323	0.564	1	Bicral	ENSMUSG00000036568	17
ENSMUSG00000021820-Camk2g	0.00113798	-0.16357	0.36	0.605	1	Camk2g	ENSMUSG00000021820	14
ENSMUSG00000034663-Bmp2k	0.00113972	-0.205108	0.317	0.538	1	Bmp2k	ENSMUSG00000034663	5
ENSMUSG00000020300-Cpeb4	0.00114695	-0.230527	0.28	0.492	1	Cpeb4	ENSMUSG00000020300	11
ENSMUSG00000121069-ENSMUSG00000121069	0.00115395	-0.162463	0.106	0.251	1	ENSMUSG00000121069	ENSMUSG00000121069
ENSMUSG00000038072-Galnt11	0.00115761	-0.174591	0.398	0.636	1	Galnt11	ENSMUSG00000038072	5
ENSMUSG00000101337-Dnah7c	0.00115842	-0.106749	0.043	0.154	1	Dnah7c	ENSMUSG00000101337	1
ENSMUSG00000018548-Trim37	0.00116586	-0.302603	0.857	0.933	1	Trim37	ENSMUSG00000018548	11
ENSMUSG00000109455-Gm44710	0.00116639	-0.133227	0.043	0.154	1	Gm44710	ENSMUSG00000109455	7
ENSMUSG00000020719-Ddx5	0.0011683	0.250809	0.957	0.979	1	Ddx5	ENSMUSG00000020719	11
ENSMUSG00000117912-Gm50383	0.00117313	-0.158675	0.112	0.262	1	Gm50383	ENSMUSG00000117912	19
ENSMUSG00000040856-Dlk1	0.00117827	0.42486	0.547	0.482	1	Dlk1	ENSMUSG00000040856	12
ENSMUSG00000111847-Gm8899	0.00117854	-0.207478	0.099	0.241	1	Gm8899	ENSMUSG00000111847	10
ENSMUSG00000110598-Gm45854	0.00118087	-0.144245	0.099	0.246	1	Gm45854	ENSMUSG00000110598	8
ENSMUSG00000005161-Prdx2	0.00118909	0.388687	0.391	0.272	1	Prdx2	ENSMUSG00000005161	8
ENSMUSG00000036438-Calm2	0.00119377	-0.237776	0.708	0.913	1	Calm2	ENSMUSG00000036438	17
ENSMUSG00000027122-Arl14ep	0.0011956	0.334669	0.503	0.405	1	Arl14ep	ENSMUSG00000027122	2
ENSMUSG00000097379-Gm26873	0.00120145	-0.191287	0.068	0.19	1	Gm26873	ENSMUSG00000097379	17
ENSMUSG00000045210-Vcpip1	0.00120156	-0.201022	0.28	0.513	1	Vcpip1	ENSMUSG00000045210	1
ENSMUSG00000039115-Itga9	0.00120167	-0.179321	0.118	0.272	1	Itga9	ENSMUSG00000039115	9
ENSMUSG00000112555-Gm47027	0.00120707	-0.110907	0.043	0.154	1	Gm47027	ENSMUSG00000112555	10
ENSMUSG00000007817-Zmiz1	0.0012088	-0.180441	0.28	0.503	1	Zmiz1	ENSMUSG00000007817	14
ENSMUSG00000034118-Tpst1	0.00121352	-0.247273	0.453	0.697	1	Tpst1	ENSMUSG00000034118	5
ENSMUSG00000040322-Slc25a24	0.00121978	-0.142258	0.068	0.195	1	Slc25a24	ENSMUSG00000040322	3
ENSMUSG00000085043-Gm13184	0.0012219	-0.204402	0.186	0.379	1	Gm13184	ENSMUSG00000085043	2
ENSMUSG00000024168-Tmem204	0.00122774	-0.208319	0.099	0.241	1	Tmem204	ENSMUSG00000024168	17
ENSMUSG00000022961-Son	0.00122933	0.227346	0.975	0.985	1	Son	ENSMUSG00000022961	16
ENSMUSG00000047692-4930533K18Rik	0.00123322	-0.150083	0.037	0.138	1	4930533K18Rik	ENSMUSG00000047692	10
ENSMUSG00000020407-Upp1	0.00123694	-0.16731	0.031	0.128	1	Upp1	ENSMUSG00000020407	11
ENSMUSG00000006281-Tep1	0.00124896	-0.117179	0.106	0.256	1	Tep1	ENSMUSG00000006281	14
ENSMUSG00000038876-Rnf146	0.00125436	-0.170407	0.174	0.354	1	Rnf146	ENSMUSG00000038876	10
ENSMUSG00000063870-Chd4	0.00125754	-0.234057	0.857	0.949	1	Chd4	ENSMUSG00000063870	6
ENSMUSG00000109754-Gm39214	0.00126734	-0.280885	0.335	0.528	1	Gm39214	ENSMUSG00000109754	8
ENSMUSG00000033581-Igf2bp2	0.00126833	-0.273255	0.242	0.421	1	Igf2bp2	ENSMUSG00000033581	16
ENSMUSG00000021807-Rtraf	0.00127838	-0.193461	0.224	0.421	1	Rtraf	ENSMUSG00000021807	14
ENSMUSG00000026750-Psmb7	0.00129145	-0.266475	0.311	0.533	1	Psmb7	ENSMUSG00000026750	2
ENSMUSG00000020653-Klf11	0.00129601	-0.176811	0.075	0.2	1	Klf11	ENSMUSG00000020653	12
ENSMUSG00000029769-Ccdc136	0.00130408	-0.240365	0.373	0.605	1	Ccdc136	ENSMUSG00000029769	6
ENSMUSG00000022032-Scara5	0.00130972	-0.236841	0.143	0.303	1	Scara5	ENSMUSG00000022032	14
ENSMUSG00000006398-Cdc20	0.00131426	-0.155056	0.168	0.349	1	Cdc20	ENSMUSG00000006398	4
ENSMUSG00000046942-Mageb16	0.00131782	-0.195362	0.149	0.308	1	Mageb16	ENSMUSG00000046942	20
ENSMUSG00000099895-Gm28153	0.00131927	-0.116501	0.068	0.195	1	Gm28153	ENSMUSG00000099895	1
ENSMUSG00000026869-Psmd5	0.00132129	0.360302	0.553	0.467	1	Psmd5	ENSMUSG00000026869	2
ENSMUSG00000056050-Mia3	0.00132393	-0.18395	0.273	0.497	1	Mia3	ENSMUSG00000056050	1
ENSMUSG00000098112-Bin2	0.00132556	-0.179	0.174	0.354	1	Bin2	ENSMUSG00000098112	15
ENSMUSG00000025955-Akr1cl	0.00133506	0.296937	0.211	0.097	1	Akr1cl	ENSMUSG00000025955	1
ENSMUSG00000078619-Smarcd2	0.00133546	-0.142773	0.112	0.267	1	Smarcd2	ENSMUSG00000078619	11
ENSMUSG00000086877-A230072C01Rik	0.00133694	-0.110901	0.18	0.374	1	A230072C01Rik	ENSMUSG00000086877	20
ENSMUSG00000091669-Gm17117	0.00134588	-0.202779	0.118	0.262	1	Gm17117	ENSMUSG00000091669	9
ENSMUSG00000052549-Arl13a	0.00135321	-0.146269	0.031	0.128	1	Arl13a	ENSMUSG00000052549	20
ENSMUSG00000040003-Magi2	0.00137626	-0.135725	0.193	0.374	1	Magi2	ENSMUSG00000040003	5
ENSMUSG00000013858-Tmem259	0.00138914	0.41235	0.398	0.308	1	Tmem259	ENSMUSG00000013858	10
ENSMUSG00000046314-Stxbp6	0.00140453	-0.263531	0.317	0.533	1	Stxbp6	ENSMUSG00000046314	12
ENSMUSG00000021730-Hcn1	0.00140888	-0.250188	0.05	0.159	1	Hcn1	ENSMUSG00000021730	13
ENSMUSG00000022724-Riox2	0.00141968	-0.223193	0.354	0.585	1	Riox2	ENSMUSG00000022724	16
ENSMUSG00000042002-Foxn4	0.00142205	-0.188163	0.106	0.241	1	Foxn4	ENSMUSG00000042002	5
ENSMUSG00000014592-Camta1	0.00142437	-0.24315	0.801	0.933	1	Camta1	ENSMUSG00000014592	4
ENSMUSG00000031384-Asb9	0.00143267	-0.164498	0.068	0.19	1	Asb9	ENSMUSG00000031384	20
ENSMUSG00000115943-Gm49455	0.00143892	-0.317092	0.54	0.744	1	Gm49455	ENSMUSG00000115943	16
ENSMUSG00000087266-Gm15991	0.00144088	-0.222569	0.286	0.492	1	Gm15991	ENSMUSG00000087266	8
ENSMUSG00000027523-Gnas	0.00144306	0.388471	0.702	0.662	1	Gnas	ENSMUSG00000027523	2
ENSMUSG00000031360-Ctps2	0.00145704	-0.185174	0.062	0.179	1	Ctps2	ENSMUSG00000031360	20
ENSMUSG00000073633-Fbxo36	0.0014627	-0.165513	0.217	0.41	1	Fbxo36	ENSMUSG00000073633	1
ENSMUSG00000114438-Gm47827	0.00146448	-0.143573	0.18	0.364	1	Gm47827	ENSMUSG00000114438	13
ENSMUSG00000041891-Lman1	0.00146888	0.420967	0.571	0.492	1	Lman1	ENSMUSG00000041891	18
ENSMUSG00000037386-Rims2	0.00146941	-0.210092	0.422	0.646	1	Rims2	ENSMUSG00000037386	15
ENSMUSG00000074826-Gm10767	0.00147445	-0.096436	0.037	0.138	1	Gm10767	ENSMUSG00000074826	13
ENSMUSG00000027465-Tbc1d20	0.00148071	-0.131512	0.261	0.472	1	Tbc1d20	ENSMUSG00000027465	2
ENSMUSG00000034675-Dbn1	0.00148526	-0.251579	0.217	0.4	1	Dbn1	ENSMUSG00000034675	13
ENSMUSG00000089762-Ier5l	0.00149049	-0.119693	0.031	0.128	1	Ier5l	ENSMUSG00000089762	2
ENSMUSG00000028211-Trp53inp1	0.00149357	-0.15224	0.292	0.528	1	Trp53inp1	ENSMUSG00000028211	4
ENSMUSG00000000884-Gnb1l	0.00150097	-0.244305	0.429	0.636	1	Gnb1l	ENSMUSG00000000884	16
ENSMUSG00000022110-Sucla2	0.00150419	-0.182768	0.329	0.554	1	Sucla2	ENSMUSG00000022110	14
ENSMUSG00000054196-Cthrc1	0.00150615	-0.125053	0.037	0.138	1	Cthrc1	ENSMUSG00000054196	15
ENSMUSG00000079550-Mpp4	0.0015125	-0.137758	0.043	0.149	1	Mpp4	ENSMUSG00000079550	1
ENSMUSG00000066415-Msl2	0.00151747	-0.141505	0.143	0.308	1	Msl2	ENSMUSG00000066415	9
ENSMUSG00000046605-B3gntl1	0.00152027	0.346045	0.658	0.631	1	B3gntl1	ENSMUSG00000046605	11
ENSMUSG00000097393-D030068K23Rik	0.00152258	-0.25637	0.689	0.867	1	D030068K23Rik	ENSMUSG00000097393	8
ENSMUSG00000039470-Zdhhc2	0.00153289	-0.239609	0.422	0.692	1	Zdhhc2	ENSMUSG00000039470	8
ENSMUSG00000117072-Gm49926	0.00153758	0.449321	0.453	0.379	1	Gm49926	ENSMUSG00000117072	17
ENSMUSG00000005054-Cstb	0.00153855	0.292631	0.18	0.077	1	Cstb	ENSMUSG00000005054	10
ENSMUSG00000075270-Pde11a	0.00154663	-0.121231	0.031	0.128	1	Pde11a	ENSMUSG00000075270	2
ENSMUSG00000025754-Agbl1	0.00155466	-0.295856	0.292	0.477	1	Agbl1	ENSMUSG00000025754	7
ENSMUSG00000015755-Tab2	0.00157371	-0.215409	0.41	0.646	1	Tab2	ENSMUSG00000015755	10
ENSMUSG00000009070-Rsph14	0.00158422	-0.22172	0.298	0.503	1	Rsph14	ENSMUSG00000009070	10
ENSMUSG00000054752-Fsd1l	0.00158865	0.297701	0.733	0.713	1	Fsd1l	ENSMUSG00000054752	4
ENSMUSG00000028082-Sh3d19	0.00158967	-0.278916	0.758	0.892	1	Sh3d19	ENSMUSG00000028082	3
ENSMUSG00000120580-ENSMUSG00000120580	0.00159189	-0.20781	0.404	0.605	1	ENSMUSG00000120580	ENSMUSG00000120580
ENSMUSG00000022471-Xrcc6	0.00159344	-0.25774	0.677	0.897	1	Xrcc6	ENSMUSG00000022471	15
ENSMUSG00000025089-Gfra1	0.00160604	-0.13281	0.186	0.349	1	Gfra1	ENSMUSG00000025089	19
ENSMUSG00000031137-Fgf13	0.00160746	-0.206824	0.224	0.415	1	Fgf13	ENSMUSG00000031137	20
ENSMUSG00000032525-Nktr	0.00161964	0.253652	0.95	0.985	1	Nktr	ENSMUSG00000032525	9
ENSMUSG00000102114-BC048559	0.0016272	-0.326751	0.23	0.395	1	BC048559	ENSMUSG00000102114	10
ENSMUSG00000038056-Kmt2c	0.00164594	-0.23207	0.789	0.959	1	Kmt2c	ENSMUSG00000038056	5
ENSMUSG00000044951-Mylk4	0.00164898	-0.172025	0.019	0.103	1	Mylk4	ENSMUSG00000044951	13
ENSMUSG00000039166-Akap7	0.001649	-0.169347	0.168	0.323	1	Akap7	ENSMUSG00000039166	10
ENSMUSG00000038055-Dexi	0.00165946	-0.142547	0.099	0.241	1	Dexi	ENSMUSG00000038055	16
ENSMUSG00000086644-Gm13470	0.00166022	-0.122596	0.05	0.159	1	Gm13470	ENSMUSG00000086644	2
ENSMUSG00000028080-Lrba	0.00166268	-0.20961	0.938	0.969	1	Lrba	ENSMUSG00000028080	3
ENSMUSG00000024425-Ndfip1	0.00166411	0.345769	0.708	0.723	1	Ndfip1	ENSMUSG00000024425	18
ENSMUSG00000050050-Ccdc158	0.00167018	-0.135155	0.236	0.441	1	Ccdc158	ENSMUSG00000050050	5
ENSMUSG00000051469-Zfp24	0.00167808	-0.157598	0.199	0.39	1	Zfp24	ENSMUSG00000051469	18
ENSMUSG00000091351-Gm17135	0.00168331	-0.174794	0.155	0.318	1	Gm17135	ENSMUSG00000091351	5
ENSMUSG00000027806-Tsc22d2	0.00168418	-0.306892	0.671	0.872	1	Tsc22d2	ENSMUSG00000027806	3
ENSMUSG00000030779-Rbbp6	0.00168722	-0.254683	0.795	0.928	1	Rbbp6	ENSMUSG00000030779	7
ENSMUSG00000108957-Gm45235	0.00168883	-0.106398	0.106	0.251	1	Gm45235	ENSMUSG00000108957	7
ENSMUSG00000066643-Wdr35	0.00169615	-0.15593	0.155	0.323	1	Wdr35	ENSMUSG00000066643	12
ENSMUSG00000025977-Boll	0.00170623	-0.242174	0.882	0.949	1	Boll	ENSMUSG00000025977	1
ENSMUSG00000031163-Glod5	0.00170822	-0.159056	0.025	0.113	1	Glod5	ENSMUSG00000031163	20
ENSMUSG00000023307-Marchf5	0.00171456	-0.208681	0.248	0.446	1	Marchf5	ENSMUSG00000023307	19
ENSMUSG00000017677-Wsb1	0.00171564	0.271338	0.677	0.61	1	Wsb1	ENSMUSG00000017677	11
ENSMUSG00000025357-Dgka	0.00171742	-0.187836	0.193	0.369	1	Dgka	ENSMUSG00000025357	10
ENSMUSG00000086994-Gm13402	0.00172265	-0.213	0.317	0.533	1	Gm13402	ENSMUSG00000086994	2
ENSMUSG00000092247-Gm20426	0.00172404	-0.186332	0.161	0.318	1	Gm20426	ENSMUSG00000092247	6
ENSMUSG00000036181-H1f2	0.00173237	-0.103972	0.056	0.169	1	H1f2	ENSMUSG00000036181	13
ENSMUSG00000051391-Ywhag	0.00174133	0.307521	0.764	0.733	1	Ywhag	ENSMUSG00000051391	5
ENSMUSG00000058093-Zfp729b	0.00174875	-0.128564	0.025	0.113	1	Zfp729b	ENSMUSG00000058093	13
ENSMUSG00002075420-Gm54467	0.00174886	-0.139844	0.087	0.221	1	Gm54467	ENSMUSG00002075420
ENSMUSG00000026679-Enkur	0.00176052	-0.138599	0.155	0.323	1	Enkur	ENSMUSG00000026679	2
ENSMUSG00000047642-D930020B18Rik	0.00176245	-0.161726	0.025	0.113	1	D930020B18Rik	ENSMUSG00000047642	10
ENSMUSG00000083674-Zfp133-ps	0.00176414	-0.143591	0.112	0.251	1	ps	ENSMUSG00000083674
ENSMUSG00000071644-Eef1g	0.00176773	0.272925	0.764	0.703	1	Eef1g	ENSMUSG00000071644	19
ENSMUSG00000087139-Gm11683	0.0017802	-0.154365	0.05	0.154	1	Gm11683	ENSMUSG00000087139	11
ENSMUSG00000110410-4933421D24Rik	0.00179261	-0.235443	0.286	0.482	1	4933421D24Rik	ENSMUSG00000110410	8
ENSMUSG00000009575-Cbx5	0.00179368	-0.284227	0.739	0.877	1	Cbx5	ENSMUSG00000009575	15
ENSMUSG00000030921-Trim30a	0.00182615	0.395025	0.323	0.221	1	Trim30a	ENSMUSG00000030921	7
ENSMUSG00000085776-5430402O13Rik	0.00182973	-0.118565	0.093	0.231	1	5430402O13Rik	ENSMUSG00000085776	6
ENSMUSG00000018965-Ywhah	0.00183308	-0.170589	0.255	0.477	1	Ywhah	ENSMUSG00000018965	5
ENSMUSG00000037624-Kcnk2	0.00183489	-0.175737	0.062	0.174	1	Kcnk2	ENSMUSG00000037624	1
ENSMUSG00000021051-Ppp2r5e	0.00185021	-0.289751	0.584	0.738	1	Ppp2r5e	ENSMUSG00000021051	12
ENSMUSG00000041278-Ttc1	0.00186522	-0.172278	0.205	0.395	1	Ttc1	ENSMUSG00000041278	11
ENSMUSG00000117872-A530088E08Rik	0.00186687	-0.147805	0.037	0.133	1	A530088E08Rik	ENSMUSG00000117872	17
ENSMUSG00000030000-Add2	0.00186947	-0.133191	0.099	0.236	1	Add2	ENSMUSG00000030000	6
ENSMUSG00000046753-Ccdc66	0.00187101	-0.245592	0.522	0.769	1	Ccdc66	ENSMUSG00000046753	14
ENSMUSG00000025231-Sufu	0.00187837	-0.207988	0.261	0.462	1	Sufu	ENSMUSG00000025231	19
ENSMUSG00000028191-Bcl10	0.00188291	-0.168673	0.124	0.272	1	Bcl10	ENSMUSG00000028191	3
ENSMUSG00000093387-Gm20732	0.00189221	-0.214086	0.348	0.574	1	Gm20732	ENSMUSG00000093387	15
ENSMUSG00000036334-Igsf10	0.00189341	-0.123813	0.037	0.133	1	Igsf10	ENSMUSG00000036334	3
ENSMUSG00000090406-Gm17058	0.00189719	-0.207902	0.236	0.41	1	Gm17058	ENSMUSG00000090406	15
ENSMUSG00000031153-Gripap1	0.00190456	-0.142193	0.168	0.338	1	Gripap1	ENSMUSG00000031153	20
ENSMUSG00000029050-Ski	0.00191398	-0.270145	0.565	0.754	1	Ski	ENSMUSG00000029050	4
ENSMUSG00000039783-Kmo	0.00193084	-0.138901	0.168	0.333	1	Kmo	ENSMUSG00000039783	1
ENSMUSG00000107246-Gm42560	0.00193816	-0.167035	0.18	0.349	1	Gm42560	ENSMUSG00000107246	5
ENSMUSG00000117895-Gm50368	0.00193871	-0.152951	0.149	0.308	1	Gm50368	ENSMUSG00000117895	18
ENSMUSG00000032737-Inppl1	0.00195536	-0.15654	0.056	0.164	1	Inppl1	ENSMUSG00000032737	7
ENSMUSG00000072082-Ccnf	0.00195564	-0.18434	0.366	0.615	1	Ccnf	ENSMUSG00000072082	17
ENSMUSG00000114796-A930028N01Rik	0.00196618	-0.125885	0.031	0.123	1	A930028N01Rik	ENSMUSG00000114796	19
ENSMUSG00000066000-Zfp979	0.00196624	-0.105886	0.062	0.179	1	Zfp979	ENSMUSG00000066000	4
ENSMUSG00000028405-Aco1	0.00197077	-0.172279	0.143	0.303	1	Aco1	ENSMUSG00000028405	4
ENSMUSG00000047767-Atg16l2	0.00197189	-0.241934	0.404	0.615	1	Atg16l2	ENSMUSG00000047767	7
ENSMUSG00000020610-Amz2	0.00197271	-0.169186	0.106	0.241	1	Amz2	ENSMUSG00000020610	11
ENSMUSG00000032038-St3gal4	0.00198698	0.463346	0.565	0.487	1	St3gal4	ENSMUSG00000032038	9
ENSMUSG00000115082-Gm49189	0.00199463	-0.255119	0.304	0.503	1	Gm49189	ENSMUSG00000115082	14
ENSMUSG00000039943-Plcb4	0.00199792	-0.234335	0.621	0.81	1	Plcb4	ENSMUSG00000039943	2
ENSMUSG00000009281-Rarres2	0.00200176	0.365973	0.323	0.2	1	Rarres2	ENSMUSG00000009281	6
ENSMUSG00000037259-Dzank1	0.00200466	-0.184399	0.174	0.338	1	Dzank1	ENSMUSG00000037259	2
ENSMUSG00000061778-Mospd2	0.00201104	-0.0994361	0.025	0.113	1	Mospd2	ENSMUSG00000061778	20
ENSMUSG00000097057-Gm17638	0.00202637	-0.157418	0.112	0.251	1	Gm17638	ENSMUSG00000097057	15
ENSMUSG00000064267-Hvcn1	0.00202846	-0.128546	0.05	0.154	1	Hvcn1	ENSMUSG00000064267	5
ENSMUSG00000072259-Gm5592	0.00202919	-0.286519	0.435	0.621	1	Gm5592	ENSMUSG00000072259	7
ENSMUSG00000031608-Galnt7	0.00204602	-0.187895	0.348	0.569	1	Galnt7	ENSMUSG00000031608	8
ENSMUSG00000020121-Srgap1	0.00204748	-0.183861	0.248	0.441	1	Srgap1	ENSMUSG00000020121	10
ENSMUSG00000030042-Pole4	0.00205466	-0.197704	0.286	0.472	1	Pole4	ENSMUSG00000030042	6
ENSMUSG00000052407-Ccdc171	0.00206461	-0.207789	0.801	0.903	1	Ccdc171	ENSMUSG00000052407	4
ENSMUSG00000057836-Xlr3a	0.00206745	-0.114496	0.112	0.262	1	Xlr3a	ENSMUSG00000057836	20
ENSMUSG00000041565-L3mbtl4	0.00206855	-0.144525	0.186	0.369	1	L3mbtl4	ENSMUSG00000041565	17
ENSMUSG00000063410-Stk24	0.00206952	-0.213075	0.46	0.692	1	Stk24	ENSMUSG00000063410	14
ENSMUSG00000099481-Xndc1	0.00207403	-0.101386	0.025	0.113	1	Xndc1	ENSMUSG00000099481	7
ENSMUSG00000032407-U2surp	0.00208662	0.291116	0.807	0.8	1	U2surp	ENSMUSG00000032407	9
ENSMUSG00000059554-Ccdc28a	0.00208756	-0.148222	0.217	0.415	1	Ccdc28a	ENSMUSG00000059554	10
ENSMUSG00000054727-1700013H16Rik	0.00209532	-0.115901	0.087	0.221	1	1700013H16Rik	ENSMUSG00000054727	20
ENSMUSG00000073716-Gm13241	0.00209719	0.494469	0.571	0.508	1	Gm13241	ENSMUSG00000073716	4
ENSMUSG00000085581-Gm12786	0.00209859	-0.162197	0.062	0.174	1	Gm12786	ENSMUSG00000085581	4
ENSMUSG00000043671-Dpy19l3	0.00210613	-0.143853	0.366	0.59	1	Dpy19l3	ENSMUSG00000043671	7
ENSMUSG00000029580-Actb	0.00211073	0.403439	0.658	0.641	1	Actb	ENSMUSG00000029580	5
ENSMUSG00000016252-Atp5e	0.00211119	0.345937	0.429	0.308	1	Atp5e	ENSMUSG00000016252	2
ENSMUSG00000020612-Prkar1a	0.00213331	-0.157506	0.267	0.487	1	Prkar1a	ENSMUSG00000020612	11
ENSMUSG00000026234-Ncl	0.00213402	0.30492	0.919	0.954	1	Ncl	ENSMUSG00000026234	1
ENSMUSG00000119547-Mir743b	0.00215401	-0.151788	0.112	0.251	1	Mir743b	ENSMUSG00000119547	20
ENSMUSG00000107563-4930587E11Rik	0.00215783	-0.39201	0.224	0.385	1	4930587E11Rik	ENSMUSG00000107563	6
ENSMUSG00000069769-Msi2	0.00216213	-0.225282	0.925	0.995	1	Msi2	ENSMUSG00000069769	11
ENSMUSG00000046591-Ticrr	0.00216886	-0.199769	0.137	0.282	1	Ticrr	ENSMUSG00000046591	7
ENSMUSG00000057378-Ryr3	0.00217652	-0.251235	0.267	0.436	1	Ryr3	ENSMUSG00000057378	2
ENSMUSG00000005886-Ncoa2	0.0021827	-0.250306	0.714	0.887	1	Ncoa2	ENSMUSG00000005886	1
ENSMUSG00000085417-Gm13919	0.00219409	-0.260619	0.509	0.713	1	Gm13919	ENSMUSG00000085417	2
ENSMUSG00000005373-Mlxipl	0.00220886	-0.211733	0.292	0.487	1	Mlxipl	ENSMUSG00000005373	5
ENSMUSG00000022708-Zbtb20	0.00221174	-0.231763	0.969	0.99	1	Zbtb20	ENSMUSG00000022708	16
ENSMUSG00000034485-Uaca	0.00221266	-0.0972311	0.149	0.318	1	Uaca	ENSMUSG00000034485	9
ENSMUSG00000022240-Ctnnd2	0.00221455	-0.293671	0.907	0.938	1	Ctnnd2	ENSMUSG00000022240	15
ENSMUSG00000017132-Cyth1	0.00222634	-0.184759	0.199	0.374	1	Cyth1	ENSMUSG00000017132	11
ENSMUSG00000035067-Xkr6	0.00222792	-0.267138	0.783	0.938	1	Xkr6	ENSMUSG00000035067	14
ENSMUSG00000056458-Mok	0.00223439	-0.144147	0.236	0.456	1	Mok	ENSMUSG00000056458	12
ENSMUSG00000025656-Arhgef9	0.0022557	-0.080606	0.037	0.133	1	Arhgef9	ENSMUSG00000025656	20
ENSMUSG00000114264-Gm48095	0.00226179	-0.184519	0.068	0.179	1	Gm48095	ENSMUSG00000114264	13
ENSMUSG00000034330-Plcg2	0.00226315	-0.179658	0.28	0.477	1	Plcg2	ENSMUSG00000034330	8
ENSMUSG00000035919-Bbs9	0.00226942	-0.296398	0.602	0.759	1	Bbs9	ENSMUSG00000035919	9
ENSMUSG00000024118-Tedc2	0.002289	-0.147825	0.112	0.251	1	Tedc2	ENSMUSG00000024118	17
ENSMUSG00000031545-Gpat4	0.00230497	-0.132687	0.199	0.379	1	Gpat4	ENSMUSG00000031545	8
ENSMUSG00000027589-Pcmtd2	0.00232665	-0.223197	0.36	0.564	1	Pcmtd2	ENSMUSG00000027589	2
ENSMUSG00000114777-Gm46427	0.00233558	0.18019	0.118	0.036	1	Gm46427	ENSMUSG00000114777	13
ENSMUSG00000112990-Gm47372	0.00234278	-0.0772339	0.031	0.123	1	Gm47372	ENSMUSG00000112990	12
ENSMUSG00000078496-Zfp982	0.00235911	-0.169804	0.193	0.369	1	Zfp982	ENSMUSG00000078496	4
ENSMUSG00000053141-Ptprt	0.00236041	-0.242704	0.77	0.913	1	Ptprt	ENSMUSG00000053141	2
ENSMUSG00000114857-Gm48770	0.00236402	-0.147018	0.137	0.287	1	Gm48770	ENSMUSG00000114857	13
ENSMUSG00000087434-Rab11fip4os1	0.00236534	-0.182341	0.149	0.303	1	Rab11fip4os1	ENSMUSG00000087434	11
ENSMUSG00000041298-Katnal1	0.00236815	-0.137965	0.05	0.154	1	Katnal1	ENSMUSG00000041298	5
ENSMUSG00000032555-Topbp1	0.00237621	0.255479	0.839	0.831	1	Topbp1	ENSMUSG00000032555	9
ENSMUSG00000026494-Kif26b	0.00237866	-0.174935	0.056	0.159	1	Kif26b	ENSMUSG00000026494	1
ENSMUSG00000022946-Dop1b	0.00238652	-0.151734	0.311	0.544	1	Dop1b	ENSMUSG00000022946	16
ENSMUSG00000113804-Gm46424	0.00239456	-0.145962	0.043	0.144	1	Gm46424	ENSMUSG00000113804	13
ENSMUSG00000041624-Gucy1a2	0.00241765	-0.135808	0.056	0.164	1	Gucy1a2	ENSMUSG00000041624	9
ENSMUSG00000030105-Arl8b	0.00245293	-0.153489	0.155	0.313	1	Arl8b	ENSMUSG00000030105	6
ENSMUSG00000041219-Arhgap11a	0.00247243	-0.212866	0.292	0.487	1	Arhgap11a	ENSMUSG00000041219	2
ENSMUSG00000046709-Mapk10	0.00248138	-0.268217	0.342	0.554	1	Mapk10	ENSMUSG00000046709	5
ENSMUSG00000037101-Ttc29	0.00248218	-0.0969113	0.087	0.21	1	Ttc29	ENSMUSG00000037101	8
ENSMUSG00000028150-Rorc	0.00249456	-0.109417	0.075	0.195	1	Rorc	ENSMUSG00000028150	3
ENSMUSG00000038481-Cdk19	0.0024954	-0.230347	0.646	0.872	1	Cdk19	ENSMUSG00000038481	10
ENSMUSG00000079084-Ccdc82	0.0024983	-0.192712	0.23	0.395	1	Ccdc82	ENSMUSG00000079084	9
ENSMUSG00000109002-Gm38405	0.00250251	-0.094855	0.037	0.133	1	Gm38405	ENSMUSG00000109002	7
ENSMUSG00000031201-Brcc3	0.00252513	-0.125102	0.155	0.318	1	Brcc3	ENSMUSG00000031201	20
ENSMUSG00000000708-Kat2b	0.00252543	-0.134613	0.112	0.246	1	Kat2b	ENSMUSG00000000708	17
ENSMUSG00000020495-Smg8	0.00252551	-0.108851	0.025	0.108	1	Smg8	ENSMUSG00000020495	11
ENSMUSG00000059897-Zfp930	0.00255164	-0.124045	0.075	0.195	1	Zfp930	ENSMUSG00000059897	8
ENSMUSG00000118420-Gm29788	0.00255576	0.0048594	0.056	0.164	1	Gm29788	ENSMUSG00000118420	6
ENSMUSG00000007783-Cpt1c	0.00256261	0.348531	0.422	0.323	1	Cpt1c	ENSMUSG00000007783	7
ENSMUSG00000055547-Apobec4	0.00257356	-0.241654	0.273	0.472	1	Apobec4	ENSMUSG00000055547	1
ENSMUSG00000031617-Tmem184c	0.00257649	-0.152628	0.099	0.226	1	Tmem184c	ENSMUSG00000031617	8
ENSMUSG00000102052-Gm28387	0.00258063	-0.132647	0.075	0.195	1	Gm28387	ENSMUSG00000102052	1
ENSMUSG00000111912-Gm48521	0.00259563	0.485237	0.23	0.123	1	Gm48521	ENSMUSG00000111912	10
ENSMUSG00000036611-Eepd1	0.00260639	-0.106092	0.155	0.318	1	Eepd1	ENSMUSG00000036611	9
ENSMUSG00000026836-Acvr1	0.00261711	-0.191612	0.205	0.369	1	Acvr1	ENSMUSG00000026836	2
ENSMUSG00000019878-Hsf2	0.00263507	-0.176485	0.298	0.513	1	Hsf2	ENSMUSG00000019878	10
ENSMUSG00000019437-Tlcd1	0.00263557	-0.104254	0.056	0.164	1	Tlcd1	ENSMUSG00000019437	11
ENSMUSG00000063480-Snu13	0.00266437	-0.225205	0.255	0.441	1	Snu13	ENSMUSG00000063480	15
ENSMUSG00000105814-Mir703	0.00266878	-0.106871	0.062	0.174	1	Mir703	ENSMUSG00000105814	5
ENSMUSG00000023088-Abcc1	0.00268015	-0.248572	0.584	0.805	1	Abcc1	ENSMUSG00000023088	16
ENSMUSG00000033446-Lpar6	0.00270104	-0.11585	0.056	0.164	1	Lpar6	ENSMUSG00000033446	14
ENSMUSG00000035064-Eef2k	0.00270452	-0.18099	0.317	0.533	1	Eef2k	ENSMUSG00000035064	7
ENSMUSG00000079111-Kdelr2	0.0027233	0.34347	0.398	0.308	1	Kdelr2	ENSMUSG00000079111	5
ENSMUSG00000028552-Eps15	0.00274951	-0.220129	0.646	0.841	1	Eps15	ENSMUSG00000028552	4
ENSMUSG00000021048-Mthfd1	0.00275805	-0.0843973	0.193	0.374	1	Mthfd1	ENSMUSG00000021048	12
ENSMUSG00000042549-Map2k3os	0.00276623	-0.151334	0.031	0.118	1	Map2k3os	ENSMUSG00000042549	11
ENSMUSG00000052504-Epha3	0.00276941	-0.061637	0.025	0.108	1	Epha3	ENSMUSG00000052504	16
ENSMUSG00000021987-Mtmr6	0.0027804	-0.148152	0.149	0.308	1	Mtmr6	ENSMUSG00000021987	14
ENSMUSG00000027854-Sike1	0.00279779	-0.12053	0.155	0.313	1	Sike1	ENSMUSG00000027854	3
ENSMUSG00000039686-Zer1	0.00279835	-0.145284	0.186	0.359	1	Zer1	ENSMUSG00000039686	2
ENSMUSG00000025395-Prim1	0.00280899	-0.137392	0.248	0.451	1	Prim1	ENSMUSG00000025395	10
ENSMUSG00000087013-2610027K06Rik	0.00281194	-0.23528	0.28	0.472	1	2610027K06Rik	ENSMUSG00000087013	11
ENSMUSG00000042507-Mideas	0.00281209	-0.088319	0.025	0.108	1	Mideas	ENSMUSG00000042507	12
ENSMUSG00000023966-Rsph9	0.00281519	-0.12496	0.062	0.174	1	Rsph9	ENSMUSG00000023966	17
ENSMUSG00000028669-Pithd1	0.00282112	-0.157961	0.106	0.236	1	Pithd1	ENSMUSG00000028669	4
ENSMUSG00000021500-Ddx46	0.00283006	0.323181	0.795	0.862	1	Ddx46	ENSMUSG00000021500	13
ENSMUSG00000031951-Tmem231	0.00283365	-0.0944499	0.025	0.108	1	Tmem231	ENSMUSG00000031951	8
ENSMUSG00000113836-Gm3325	0.00283498	-0.15344	0.211	0.4	1	Gm3325	ENSMUSG00000113836	13
ENSMUSG00000040840-4930579G18Rik	0.00285179	-0.158044	0.081	0.2	1	4930579G18Rik	ENSMUSG00000040840	14
ENSMUSG00000085682-Gm14267	0.00285537	-0.103029	0.025	0.108	1	Gm14267	ENSMUSG00000085682	2
ENSMUSG00000028641-P3h1	0.0028665	-0.112878	0.062	0.169	1	P3h1	ENSMUSG00000028641	4
ENSMUSG00000073988-Ttpa	0.00287047	-0.146508	0.037	0.128	1	Ttpa	ENSMUSG00000073988	4
ENSMUSG00000117444-Gm50020	0.00287484	-0.268413	0.373	0.569	1	Gm50020	ENSMUSG00000117444	17
ENSMUSG00000031257-Nox1	0.00288651	-0.111712	0.143	0.303	1	Nox1	ENSMUSG00000031257	20
ENSMUSG00000085540-Gm16036	0.00289115	-0.231896	0.056	0.154	1	Gm16036	ENSMUSG00000085540	5
ENSMUSG00000037885-Stk35	0.00290545	-0.141622	0.161	0.323	1	Stk35	ENSMUSG00000037885	2
ENSMUSG00000063273-Naa15	0.00291043	-0.255665	0.652	0.821	1	Naa15	ENSMUSG00000063273	3
ENSMUSG00000038936-Sccpdh	0.00291812	-0.122276	0.193	0.369	1	Sccpdh	ENSMUSG00000038936	1
ENSMUSG00000036353-P2ry12	0.00292182	-0.227903	0.342	0.533	1	P2ry12	ENSMUSG00000036353	3
ENSMUSG00000049672-Zbtb14	0.00293054	-0.108353	0.037	0.128	1	Zbtb14	ENSMUSG00000049672	17
ENSMUSG00000060882-Kcnd2	0.00294527	-0.358894	0.789	0.856	1	Kcnd2	ENSMUSG00000060882	6
ENSMUSG00000028271-Gtf2b	0.00295478	-0.126752	0.242	0.441	1	Gtf2b	ENSMUSG00000028271	3
ENSMUSG00000084978-Gm11655	0.00296624	-0.0849716	0.025	0.108	1	Gm11655	ENSMUSG00000084978	11
ENSMUSG00000004637-Wwox	0.00297373	0.272645	0.888	0.897	1	Wwox	ENSMUSG00000004637	8
ENSMUSG00000022811-Zfp148	0.00297521	-0.263292	0.82	0.913	1	Zfp148	ENSMUSG00000022811	16
ENSMUSG00000090841-Myl6	0.00297755	0.438571	0.385	0.292	1	Myl6	ENSMUSG00000090841	10
ENSMUSG00000109572-Cfap99	0.00298329	-0.154772	0.174	0.338	1	Cfap99	ENSMUSG00000109572	5
ENSMUSG00000059288-Cdyl	0.00298647	-0.237118	0.634	0.79	1	Cdyl	ENSMUSG00000059288	13
ENSMUSG00000101574-1700112H15Rik	0.00299033	-0.148345	0.292	0.503	1	1700112H15Rik	ENSMUSG00000101574	1
ENSMUSG00000020048-Hsp90b1	0.00299282	0.293308	0.807	0.831	1	Hsp90b1	ENSMUSG00000020048	10
ENSMUSG00000028068-Iqgap3	0.00300233	-0.231925	0.273	0.477	1	Iqgap3	ENSMUSG00000028068	3
ENSMUSG00000020459-Mtif2	0.00300794	0.339847	0.571	0.492	1	Mtif2	ENSMUSG00000020459	11
ENSMUSG00000022141-Nipbl	0.00300871	-0.259098	0.503	0.718	1	Nipbl	ENSMUSG00000022141	15
ENSMUSG00000022329-Stk3	0.0030228	-0.173759	0.845	0.928	1	Stk3	ENSMUSG00000022329	15
ENSMUSG00000032410-Xrn1	0.00302722	-0.258498	0.708	0.887	1	Xrn1	ENSMUSG00000032410	9
ENSMUSG00000042155-Klhl23	0.00304406	-0.169115	0.273	0.462	1	Klhl23	ENSMUSG00000042155	2
ENSMUSG00000040717-Il17rd	0.00304478	-0.178538	0.23	0.405	1	Il17rd	ENSMUSG00000040717	14
ENSMUSG00000072592-Gm10373	0.00307286	-0.131399	0.13	0.272	1	Gm10373	ENSMUSG00000072592	15
ENSMUSG00000021262-Evl	0.00307605	-0.253318	0.559	0.795	1	Evl	ENSMUSG00000021262	12
ENSMUSG00000025270-Alas2	0.00308488	-0.184417	0.161	0.318	1	Alas2	ENSMUSG00000025270	20
ENSMUSG00000038563-Efl1	0.00308895	-0.206884	0.435	0.667	1	Efl1	ENSMUSG00000038563	7
ENSMUSG00000034152-Exoc3	0.00309652	0.309686	0.634	0.564	1	Exoc3	ENSMUSG00000034152	13
ENSMUSG00000019864-Rtn4ip1	0.00309703	-0.185977	0.143	0.292	1	Rtn4ip1	ENSMUSG00000019864	10
ENSMUSG00000024350-Dnajc18	0.00311608	-0.0872437	0.155	0.313	1	Dnajc18	ENSMUSG00000024350	18
ENSMUSG00000075569-Rsph10b	0.00313205	-0.103038	0.043	0.138	1	Rsph10b	ENSMUSG00000075569	5
ENSMUSG00000022526-Zfp251	0.0031338	-0.174202	0.217	0.395	1	Zfp251	ENSMUSG00000022526	15
ENSMUSG00000028013-Ppa2	0.00313399	-0.140501	0.062	0.169	1	Ppa2	ENSMUSG00000028013	3
ENSMUSG00000031353-Rbbp7	0.00314295	0.297935	0.714	0.718	1	Rbbp7	ENSMUSG00000031353	20
ENSMUSG00000035840-Lysmd3	0.00314849	-0.10846	0.093	0.226	1	Lysmd3	ENSMUSG00000035840	13
ENSMUSG00000032021-Crtam	0.00315021	-0.114055	0.031	0.118	1	Crtam	ENSMUSG00000032021	9
ENSMUSG00000108676-1700123J17Rik	0.00315183	-0.0977722	0.025	0.108	1	1700123J17Rik	ENSMUSG00000108676	7
ENSMUSG00000022053-Ebf2	0.00315261	-0.139821	0.062	0.169	1	Ebf2	ENSMUSG00000022053	14
ENSMUSG00000110773-Gm39326	0.00316911	-0.188495	0.205	0.379	1	Gm39326	ENSMUSG00000110773	9
ENSMUSG00000011427-Zfp790	0.00318117	-0.132391	0.056	0.159	1	Zfp790	ENSMUSG00000011427	7
ENSMUSG00000095253-Zfp799	0.00320437	-0.115026	0.075	0.19	1	Zfp799	ENSMUSG00000095253	17
ENSMUSG00000028138-Adh5	0.00321408	0.411688	0.329	0.226	1	Adh5	ENSMUSG00000028138	3
ENSMUSG00000115186-Gm49417	0.00321758	-0.176464	0.292	0.492	1	Gm49417	ENSMUSG00000115186	14
ENSMUSG00000090626-Tex9	0.0032243	-0.187158	0.441	0.672	1	Tex9	ENSMUSG00000090626	9
ENSMUSG00000057219-Armc7	0.00322862	-0.110638	0.093	0.215	1	Armc7	ENSMUSG00000057219	11
ENSMUSG00000032586-Traip	0.0032309	-0.18546	0.379	0.595	1	Traip	ENSMUSG00000032586	9
ENSMUSG00000033628-Pik3c3	0.00323868	-0.195436	0.261	0.451	1	Pik3c3	ENSMUSG00000033628	18
ENSMUSG00000016181-Utp25	0.00323979	-0.120417	0.217	0.41	1	Utp25	ENSMUSG00000016181	1
ENSMUSG00000006304-Arpc2	0.0032476	-0.251311	0.503	0.749	1	Arpc2	ENSMUSG00000006304	1
ENSMUSG00000045103-Dmd	0.00324828	-0.21025	0.366	0.554	1	Dmd	ENSMUSG00000045103	20
ENSMUSG00000074698-Csnk2a1	0.00324831	-0.237202	0.503	0.713	1	Csnk2a1	ENSMUSG00000074698	2
ENSMUSG00000044197-Gpr146	0.00325788	-0.121625	0.043	0.138	1	Gpr146	ENSMUSG00000044197	5
ENSMUSG00000027706-Sec62	0.00326305	0.296218	0.826	0.805	1	Sec62	ENSMUSG00000027706	3
ENSMUSG00000026723-Trdmt1	0.00326327	-0.0971454	0.075	0.195	1	Trdmt1	ENSMUSG00000026723	2
ENSMUSG00000046096-Mosmo	0.00328536	-0.171804	0.304	0.518	1	Mosmo	ENSMUSG00000046096	7
ENSMUSG00000029632-Ndufa4	0.00328615	0.429187	0.54	0.456	1	Ndufa4	ENSMUSG00000029632	6
ENSMUSG00000013787-Ehmt2	0.00328742	0.302972	0.64	0.585	1	Ehmt2	ENSMUSG00000013787	17
ENSMUSG00000022935-Grik1	0.00329314	-0.0992794	0.037	0.128	1	Grik1	ENSMUSG00000022935	16
ENSMUSG00000033845-Mrpl15	0.00329561	-0.159114	0.255	0.456	1	Mrpl15	ENSMUSG00000033845	1
ENSMUSG00000029126-Nsg1	0.00330083	-0.119816	0.043	0.138	1	Nsg1	ENSMUSG00000029126	5
ENSMUSG00000033732-Sf3b3	0.00331489	0.284545	0.77	0.836	1	Sf3b3	ENSMUSG00000033732	8
ENSMUSG00000045594-Glb1	0.00332858	-0.0867033	0.298	0.518	1	Glb1	ENSMUSG00000045594	9
ENSMUSG00000030727-Rabep2	0.00333245	-0.117932	0.168	0.333	1	Rabep2	ENSMUSG00000030727	7
ENSMUSG00000111757-Gm46124	0.00333564	-0.264291	0.199	0.359	1	Gm46124	ENSMUSG00000111757	9
ENSMUSG00000022307-Oxr1	0.00334043	-0.206182	0.621	0.79	1	Oxr1	ENSMUSG00000022307	15
ENSMUSG00000019564-Arid3a	0.00336316	-0.113101	0.05	0.149	1	Arid3a	ENSMUSG00000019564	10
ENSMUSG00000038080-Kdm1b	0.00336467	-0.125035	0.193	0.369	1	Kdm1b	ENSMUSG00000038080	13
ENSMUSG00000066007-Zfp600	0.00336695	-0.0933256	0.093	0.226	1	Zfp600	ENSMUSG00000066007	4
ENSMUSG00000029223-Uchl1	0.00337366	0.235641	0.72	0.692	1	Uchl1	ENSMUSG00000029223	5
ENSMUSG00000020256-Aldh1l2	0.00337833	-0.135601	0.143	0.292	1	Aldh1l2	ENSMUSG00000020256	10
ENSMUSG00000036879-Phkb	0.00338887	-0.208859	0.348	0.544	1	Phkb	ENSMUSG00000036879	8
ENSMUSG00000079022-Col22a1	0.0034009	-0.220755	0.429	0.641	1	Col22a1	ENSMUSG00000079022	15
ENSMUSG00000087193-Gm14820	0.00340484	-0.142928	0.267	0.462	1	Gm14820	ENSMUSG00000087193	20
ENSMUSG00000040836-Gpr161	0.00340818	-0.0760067	0.031	0.118	1	Gpr161	ENSMUSG00000040836	1
ENSMUSG00000104585-4921511C10Rik	0.00340976	-0.195778	0.335	0.538	1	4921511C10Rik	ENSMUSG00000104585	3
ENSMUSG00000031809-1700018B08Rik	0.00342106	-0.130316	0.093	0.221	1	1700018B08Rik	ENSMUSG00000031809	8
ENSMUSG00000039936-Pik3cd	0.00343761	-0.101038	0.155	0.318	1	Pik3cd	ENSMUSG00000039936	4
ENSMUSG00000028274-Rngtt	0.00345228	-0.207854	0.814	0.892	1	Rngtt	ENSMUSG00000028274	4
ENSMUSG00000025889-Snca	0.00346602	-0.164511	0.18	0.338	1	Snca	ENSMUSG00000025889	6
ENSMUSG00000104358-Gm37127	0.00349373	-0.155302	0.099	0.226	1	Gm37127	ENSMUSG00000104358	1
ENSMUSG00000025354-Dnajc14	0.00349415	-0.107471	0.099	0.231	1	Dnajc14	ENSMUSG00000025354	10
ENSMUSG00000044167-Foxo1	0.00349914	-0.229357	0.59	0.769	1	Foxo1	ENSMUSG00000044167	3
ENSMUSG00000096233-Gm13238	0.00350442	0.526235	0.453	0.4	1	Gm13238	ENSMUSG00000096233	4
ENSMUSG00000034083-Ccdc174	0.00351474	-0.204735	0.211	0.385	1	Ccdc174	ENSMUSG00000034083	6
ENSMUSG00000060073-Psma3	0.00351979	0.28552	0.683	0.656	1	Psma3	ENSMUSG00000060073	12
ENSMUSG00000028854-Slc9a1	0.00353194	-0.183868	0.329	0.523	1	Slc9a1	ENSMUSG00000028854	4
ENSMUSG00000031393-Mecp2	0.00354145	-0.203716	0.447	0.641	1	Mecp2	ENSMUSG00000031393	20
ENSMUSG00000052133-Sema5b	0.00355303	-0.209826	0.261	0.451	1	Sema5b	ENSMUSG00000052133	16
ENSMUSG00000042650-Alkbh5	0.00356231	-0.111986	0.267	0.477	1	Alkbh5	ENSMUSG00000042650	11
ENSMUSG00000085514-Bcas3os2	0.00356496	-0.153271	0.093	0.215	1	Bcas3os2	ENSMUSG00000085514	11
ENSMUSG00000052752-Traf7	0.00356694	0.317451	0.373	0.282	1	Traf7	ENSMUSG00000052752	17
ENSMUSG00000102869-Norad	0.00358516	-0.106288	0.081	0.2	1	Norad	ENSMUSG00000102869	2
ENSMUSG00000033545-Znrf1	0.00359226	-0.258547	0.59	0.779	1	Znrf1	ENSMUSG00000033545	8
ENSMUSG00000120002-ENSMUSG00000120002	0.00359231	-0.109868	0.155	0.318	1	ENSMUSG00000120002	ENSMUSG00000120002
ENSMUSG00000002103-Acp2	0.00359901	-0.137441	0.161	0.318	1	Acp2	ENSMUSG00000002103	2
ENSMUSG00000057143-Trim12c	0.00360904	-0.150069	0.087	0.205	1	Trim12c	ENSMUSG00000057143	7
ENSMUSG00000118427-Gm50489	0.0036141	-0.164601	0.205	0.379	1	Gm50489	ENSMUSG00000118427	13
ENSMUSG00000015599-Ttbk1	0.00361626	-0.0965396	0.043	0.138	1	Ttbk1	ENSMUSG00000015599	17
ENSMUSG00000021391-Cenpp	0.00363019	-0.191023	0.975	0.99	1	Cenpp	ENSMUSG00000021391	13
ENSMUSG00000085101-Platr16	0.00363054	-0.210281	0.261	0.436	1	Platr16	ENSMUSG00000085101	4
ENSMUSG00000073682-Gm10563	0.00363378	-0.23458	0.522	0.703	1	Gm10563	ENSMUSG00000073682	4
ENSMUSG00000097836-Gm26903	0.0036398	-0.111043	0.043	0.138	1	Gm26903	ENSMUSG00000097836	9
ENSMUSG00000004035-Gstm7	0.00366303	0.201943	0.112	0.036	1	Gstm7	ENSMUSG00000004035	3
ENSMUSG00000044216-Kcnj4	0.00368523	-0.0684459	0.031	0.118	1	Kcnj4	ENSMUSG00000044216	15
ENSMUSG00000024294-Mib1	0.00371211	-0.192883	0.671	0.821	1	Mib1	ENSMUSG00000024294	18
ENSMUSG00000040550-Otud6b	0.00371492	-0.147176	0.174	0.338	1	Otud6b	ENSMUSG00000040550	4
ENSMUSG00000091155-Serpine3	0.0037166	-0.128067	0.062	0.169	1	Serpine3	ENSMUSG00000091155	14
ENSMUSG00000015501-Hivep2	0.00372347	-0.351537	0.863	0.933	1	Hivep2	ENSMUSG00000015501	10
ENSMUSG00000080811-Gm14513	0.00373539	-0.104753	0.043	0.138	1	Gm14513	ENSMUSG00000080811	20
ENSMUSG00000109635-Gm45670	0.00374293	-0.115294	0.081	0.2	1	Gm45670	ENSMUSG00000109635	7
ENSMUSG00000047649-Cd3eap	0.00377093	-0.0878068	0.137	0.292	1	Cd3eap	ENSMUSG00000047649	7
ENSMUSG00000040370-Etfrf1	0.00377178	-0.0851542	0.037	0.128	1	Etfrf1	ENSMUSG00000040370	6
ENSMUSG00000014349-Ube2z	0.00378026	-0.122336	0.242	0.441	1	Ube2z	ENSMUSG00000014349	11
ENSMUSG00000086312-Gm15336	0.00379695	-0.122522	0.161	0.323	1	Gm15336	ENSMUSG00000086312	18
ENSMUSG00000036202-Rif1	0.00380987	0.242239	0.913	0.954	1	Rif1	ENSMUSG00000036202	2
ENSMUSG00000028518-Prkaa2	0.00382634	-0.103679	0.075	0.19	1	Prkaa2	ENSMUSG00000028518	4
ENSMUSG00000045767-B230219D22Rik	0.00382642	0.371718	0.547	0.503	1	B230219D22Rik	ENSMUSG00000045767	13
ENSMUSG00000046876-Atxn1	0.0038379	-0.101251	0.124	0.267	1	Atxn1	ENSMUSG00000046876	13
ENSMUSG00000040423-Rc3h1	0.00386141	-0.208238	0.36	0.564	1	Rc3h1	ENSMUSG00000040423	1
ENSMUSG00000086539-Gm16759	0.00386873	-0.256519	0.509	0.744	1	Gm16759	ENSMUSG00000086539	9
ENSMUSG00000026608-Kctd3	0.00388387	-0.17869	0.255	0.431	1	Kctd3	ENSMUSG00000026608	1
ENSMUSG00000016087-Fli1	0.0038938	-0.126344	0.062	0.169	1	Fli1	ENSMUSG00000016087	9
ENSMUSG00000118362-Gm19466	0.00390701	-0.131284	0.075	0.185	1	Gm19466	ENSMUSG00000118362	18
ENSMUSG00000075225-Ccdc162	0.00392107	-0.0821127	0.205	0.385	1	Ccdc162	ENSMUSG00000075225	10
ENSMUSG00000031467-Agpat5	0.00392504	-0.258214	0.528	0.718	1	Agpat5	ENSMUSG00000031467	8
ENSMUSG00000033400-Agl	0.00392867	-0.272771	0.447	0.641	1	Agl	ENSMUSG00000033400	3
ENSMUSG00000066036-Ubr4	0.00394939	-0.214868	0.627	0.815	1	Ubr4	ENSMUSG00000066036	4
ENSMUSG00000036779-Tent4b	0.00395378	-0.221866	0.72	0.872	1	Tent4b	ENSMUSG00000036779	8
ENSMUSG00000120992-ENSMUSG00000120992	0.00397249	0.261332	0.248	0.144	1	ENSMUSG00000120992	ENSMUSG00000120992
ENSMUSG00000068742-Cry2	0.00397624	-0.0879605	0.075	0.19	1	Cry2	ENSMUSG00000068742	2
ENSMUSG00000034867-Ankrd27	0.00398069	-0.133231	0.124	0.262	1	Ankrd27	ENSMUSG00000034867	7
ENSMUSG00000026162-Nhej1	0.00398257	-0.167883	0.373	0.579	1	Nhej1	ENSMUSG00000026162	1
ENSMUSG00000044795-Cyb5d1	0.0039845	-0.144005	0.043	0.133	1	Cyb5d1	ENSMUSG00000044795	11
ENSMUSG00000063364-3300002I08Rik	0.00399185	-0.266166	0.41	0.574	1	3300002I08Rik	ENSMUSG00000063364	2
ENSMUSG00000031629-Cenpu	0.00399423	-0.188254	0.23	0.395	1	Cenpu	ENSMUSG00000031629	8
ENSMUSG00000020219-Timm13	0.00400262	0.334718	0.342	0.236	1	Timm13	ENSMUSG00000020219	10
ENSMUSG00000041313-Slc7a1	0.00401918	0.316036	0.379	0.292	1	Slc7a1	ENSMUSG00000041313	5
ENSMUSG00000028567-Txndc12	0.00403421	-0.145419	0.081	0.195	1	Txndc12	ENSMUSG00000028567	4
ENSMUSG00000050555-Hyls1	0.00404142	-0.110974	0.118	0.256	1	Hyls1	ENSMUSG00000050555	9
ENSMUSG00000027520-Zdbf2	0.00406212	-0.207809	0.634	0.826	1	Zdbf2	ENSMUSG00000027520	1
ENSMUSG00000006526-Stimate	0.00407274	-0.168617	0.329	0.538	1	Stimate	ENSMUSG00000006526	14
ENSMUSG00000001674-Ddx18	0.00407723	0.376119	0.602	0.61	1	Ddx18	ENSMUSG00000001674	1
ENSMUSG00000098702-1500015A07Rik	0.00407782	-0.134125	0.081	0.195	1	1500015A07Rik	ENSMUSG00000098702	18
ENSMUSG00000041477-Dcp1b	0.00408586	-0.163847	0.236	0.415	1	Dcp1b	ENSMUSG00000041477	6
ENSMUSG00000069170-Adgrv1	0.00410206	-0.224074	0.472	0.687	1	Adgrv1	ENSMUSG00000069170	13
ENSMUSG00000085827-Gm11290	0.00411464	0.342265	0.429	0.287	1	Gm11290	ENSMUSG00000085827	13
ENSMUSG00000097030-Gm26693	0.00411764	-0.160382	0.087	0.205	1	Gm26693	ENSMUSG00000097030	17
ENSMUSG00000035311-Gnptab	0.00414289	-0.223672	0.317	0.528	1	Gnptab	ENSMUSG00000035311	10
ENSMUSG00000008976-Gabpa	0.00415093	-0.17454	0.385	0.605	1	Gabpa	ENSMUSG00000008976	16
ENSMUSG00000032238-Rora	0.00415625	-0.2732	0.292	0.477	1	Rora	ENSMUSG00000032238	9
ENSMUSG00002076773-Gm55568	0.00417353	-0.155419	0.05	0.144	1	Gm55568	ENSMUSG00002076773
ENSMUSG00000026645-Olah	0.00419763	-0.167242	0.075	0.185	1	Olah	ENSMUSG00000026645	2
ENSMUSG00000022441-Efcab6	0.00419764	-0.0942939	0.075	0.185	1	Efcab6	ENSMUSG00000022441	15
ENSMUSG00000082861-Gm11362	0.0042048	-0.116396	0.087	0.205	1	Gm11362	ENSMUSG00000082861	13
ENSMUSG00000028278-Rragd	0.00422113	-0.197639	0.143	0.287	1	Rragd	ENSMUSG00000028278	4
ENSMUSG00000027430-Dtd1	0.00422206	-0.233957	0.565	0.723	1	Dtd1	ENSMUSG00000027430	2
ENSMUSG00000025323-Sp4	0.00422988	-0.21599	0.609	0.821	1	Sp4	ENSMUSG00000025323	12
ENSMUSG00000030621-Me3	0.00426432	-0.126637	0.025	0.103	1	Me3	ENSMUSG00000030621	7
ENSMUSG00000021127-Zfp36l1	0.00427501	-0.100124	0.149	0.303	1	Zfp36l1	ENSMUSG00000021127	12
ENSMUSG00000074582-Arfgef2	0.0042903	-0.186626	0.317	0.503	1	Arfgef2	ENSMUSG00000074582	2
ENSMUSG00000030801-Kat8	0.00429845	-0.133597	0.099	0.221	1	Kat8	ENSMUSG00000030801	7
ENSMUSG00000014668-Chfr	0.00430555	0.31266	0.727	0.728	1	Chfr	ENSMUSG00000014668	5
ENSMUSG00000097399-Gm26555	0.00436106	-0.144436	0.143	0.282	1	Gm26555	ENSMUSG00000097399	13
ENSMUSG00000086039-Gm12227	0.00436811	-0.182933	0.168	0.323	1	Gm12227	ENSMUSG00000086039	11
ENSMUSG00000101695-1700094J05Rik	0.00437258	-0.153479	0.13	0.267	1	1700094J05Rik	ENSMUSG00000101695	10
ENSMUSG00000026726-Cubn	0.0043783	-0.188095	0.106	0.231	1	Cubn	ENSMUSG00000026726	2
ENSMUSG00000068921-Dap3	0.00438152	-0.23867	0.429	0.626	1	Dap3	ENSMUSG00000068921	3
ENSMUSG00000034109-Golim4	0.0043829	-0.165283	0.112	0.241	1	Golim4	ENSMUSG00000034109	3
ENSMUSG00000026035-Ppil3	0.00438323	-0.112575	0.099	0.226	1	Ppil3	ENSMUSG00000026035	1
ENSMUSG00000034412-Tbc1d10a	0.00439348	-0.144367	0.081	0.19	1	Tbc1d10a	ENSMUSG00000034412	11
ENSMUSG00000029817-Tra2a	0.00439697	0.26126	0.87	0.856	1	Tra2a	ENSMUSG00000029817	6
ENSMUSG00000031478-Nek3	0.00440078	-0.113174	0.118	0.251	1	Nek3	ENSMUSG00000031478	8
ENSMUSG00000040396-Abhd13	0.00440783	-0.122104	0.056	0.154	1	Abhd13	ENSMUSG00000040396	8
ENSMUSG00000074646-6430550D23Rik	0.00441315	-0.178128	0.236	0.4	1	6430550D23Rik	ENSMUSG00000074646	2
ENSMUSG00002076246-Gm56129	0.00441329	-0.122985	0.031	0.113	1	Gm56129	ENSMUSG00002076246
ENSMUSG00000041408-Wapl	0.00442109	-0.21294	0.863	0.954	1	Wapl	ENSMUSG00000041408	14
ENSMUSG00000002409-Dyrk1b	0.00442158	-0.16226	0.106	0.231	1	Dyrk1b	ENSMUSG00000002409	7
ENSMUSG00000032348-Gsta4	0.00444278	0.341957	0.317	0.215	1	Gsta4	ENSMUSG00000032348	9
ENSMUSG00000049336-Tenm2	0.00444851	-0.148492	0.379	0.585	1	Tenm2	ENSMUSG00000049336	11
ENSMUSG00000037949-Ano10	0.00445862	-0.166349	0.248	0.436	1	Ano10	ENSMUSG00000037949	9
ENSMUSG00000042371-Slc5a10	0.00446097	-0.128455	0.062	0.164	1	Slc5a10	ENSMUSG00000042371	11
ENSMUSG00000021972-Hmbox1	0.00446427	-0.153439	0.354	0.564	1	Hmbox1	ENSMUSG00000021972	14
ENSMUSG00000025791-Pgm1	0.00448075	-0.161094	0.261	0.451	1	Pgm1	ENSMUSG00000025791	4
ENSMUSG00000005354-Txn2	0.00448397	-0.136469	0.137	0.282	1	Txn2	ENSMUSG00000005354	15
ENSMUSG00000021470-Ercc6l2	0.00448652	-0.187696	0.385	0.621	1	Ercc6l2	ENSMUSG00000021470	13
ENSMUSG00000032452-Clstn2	0.00448677	-0.238143	0.801	0.918	1	Clstn2	ENSMUSG00000032452	9
ENSMUSG00000075576-Gm12359	0.00450775	-0.115913	0.075	0.185	1	Gm12359	ENSMUSG00000075576	11
ENSMUSG00000085568-Gm14858	0.00453272	-0.22702	0.304	0.492	1	Gm14858	ENSMUSG00000085568	20
ENSMUSG00000021838-Samd4	0.00453708	-0.211427	0.18	0.328	1	Samd4	ENSMUSG00000021838	14
ENSMUSG00000021276-Cinp	0.0045464	-0.166969	0.267	0.451	1	Cinp	ENSMUSG00000021276	12
ENSMUSG00000026289-Atg16l1	0.00455266	0.34454	0.689	0.759	1	Atg16l1	ENSMUSG00000026289	1
ENSMUSG00000054036-Olfr279	0.00455612	-0.319329	0.081	0.185	1	Olfr279	ENSMUSG00000054036	15
ENSMUSG00000112964-E430024I08Rik	0.0045572	-0.106241	0.255	0.456	1	E430024I08Rik	ENSMUSG00000112964	13
ENSMUSG00000113354-Gm20789	0.00456122	-0.0562848	0.025	0.103	1	Gm20789	ENSMUSG00000113354	13
ENSMUSG00000039903-Eva1c	0.00458153	-0.137192	0.05	0.144	1	Eva1c	ENSMUSG00000039903	16
ENSMUSG00000039652-Cpeb3	0.00458252	-0.2494	0.304	0.492	1	Cpeb3	ENSMUSG00000039652	19
ENSMUSG00000060843-Ctnna3	0.00459973	-0.182427	0.311	0.492	1	Ctnna3	ENSMUSG00000060843	10
ENSMUSG00000020841-Cpd	0.00462072	-0.104732	0.13	0.267	1	Cpd	ENSMUSG00000020841	11
ENSMUSG00000062074-Ccn6	0.00463978	-0.0753908	0.106	0.236	1	Ccn6	ENSMUSG00000062074	10
ENSMUSG00000003226-Ranbp2	0.00464406	-0.165951	0.77	0.887	1	Ranbp2	ENSMUSG00000003226	10
ENSMUSG00000089794-Gm16337	0.00464622	-0.191287	0.155	0.297	1	Gm16337	ENSMUSG00000089794	3
ENSMUSG00000114378-Gm49355	0.00465499	-0.0937295	0.081	0.2	1	Gm49355	ENSMUSG00000114378	14
ENSMUSG00000018595-Glra4	0.00465775	-0.108324	0.075	0.185	1	Glra4	ENSMUSG00000018595	20
ENSMUSG00000067942-Zfp160	0.00467084	-0.190156	0.36	0.574	1	Zfp160	ENSMUSG00000067942	17
ENSMUSG00000034932-Mrpl54	0.00467672	0.334957	0.28	0.185	1	Mrpl54	ENSMUSG00000034932	10
ENSMUSG00000073563-Csnk1g3	0.00468858	-0.232598	0.503	0.703	1	Csnk1g3	ENSMUSG00000073563	18
ENSMUSG00000044937-Ttc41	0.00470665	-0.123831	0.093	0.21	1	Ttc41	ENSMUSG00000044937	10
ENSMUSG00000061288-Taok3	0.00470793	-0.176546	0.373	0.6	1	Taok3	ENSMUSG00000061288	5
ENSMUSG00000102805-Gm37240	0.00471564	-0.19179	0.994	1	1	Gm37240	ENSMUSG00000102805	3
ENSMUSG00000039913-Pak5	0.00472535	-0.147669	0.05	0.144	1	Pak5	ENSMUSG00000039913	2
ENSMUSG00000108155-Gm44443	0.00473544	-0.0382565	0.068	0.179	1	Gm44443	ENSMUSG00000108155	2
ENSMUSG00000026601-Axdnd1	0.00476378	-0.13414	0.056	0.154	1	Axdnd1	ENSMUSG00000026601	1
ENSMUSG00000084984-Far1os	0.00479508	-0.219737	0.689	0.862	1	Far1os	ENSMUSG00000084984	7
ENSMUSG00000021991-Cacna2d3	0.00481645	-0.361358	0.447	0.6	1	Cacna2d3	ENSMUSG00000021991	14
ENSMUSG00000031576-Kcnu1	0.00482903	-0.164633	0.106	0.231	1	Kcnu1	ENSMUSG00000031576	8
ENSMUSG00000001687-Ubl3	0.00483925	-0.1673	0.317	0.508	1	Ubl3	ENSMUSG00000001687	5
ENSMUSG00000037544-Dlgap5	0.00484366	-0.210602	0.317	0.513	1	Dlgap5	ENSMUSG00000037544	14
ENSMUSG00000029763-Exoc4	0.00484672	-0.196177	0.981	1	1	Exoc4	ENSMUSG00000029763	6
ENSMUSG00000074764-Sel1l2	0.00485078	-0.125783	0.037	0.123	1	Sel1l2	ENSMUSG00000074764	2
ENSMUSG00000072930-Gm15107	0.00485173	-0.137473	0.056	0.149	1	Gm15107	ENSMUSG00000072930	20
ENSMUSG00000113087-4930473H19Rik	0.00487324	-0.105474	0.05	0.144	1	4930473H19Rik	ENSMUSG00000113087	12
ENSMUSG00000038816-Ctnnal1	0.00488195	-0.221949	0.118	0.251	1	Ctnnal1	ENSMUSG00000038816	4
ENSMUSG00000031431-Tsc22d3	0.00490047	-0.240697	0.714	0.892	1	Tsc22d3	ENSMUSG00000031431	20
ENSMUSG00000020059-Sycp3	0.00491889	-0.137839	0.354	0.585	1	Sycp3	ENSMUSG00000020059	10
ENSMUSG00000027342-Pcna	0.00492624	-0.168176	0.311	0.497	1	Pcna	ENSMUSG00000027342	2
ENSMUSG00000099928-Gm29202	0.00492698	-0.132066	0.137	0.282	1	Gm29202	ENSMUSG00000099928	11
ENSMUSG00000052372-Il1rapl1	0.00493661	-0.0902424	0.112	0.246	1	Il1rapl1	ENSMUSG00000052372	20
ENSMUSG00000025008-Tctn3	0.00493668	-0.149506	0.056	0.154	1	Tctn3	ENSMUSG00000025008	19
ENSMUSG00000052861-Dnah6	0.00493975	-0.0865309	0.031	0.113	1	Dnah6	ENSMUSG00000052861	6
ENSMUSG00000019970-Sgk1	0.00494456	-0.13222	0.075	0.185	1	Sgk1	ENSMUSG00000019970	10
ENSMUSG00000097402-Gm17399	0.00495333	-0.219349	0.323	0.503	1	Gm17399	ENSMUSG00000097402	9
ENSMUSG00000005897-Nr2c1	0.00496174	-0.0520306	0.099	0.226	1	Nr2c1	ENSMUSG00000005897	10
ENSMUSG00000030007-Cct7	0.00497436	-0.147325	0.323	0.538	1	Cct7	ENSMUSG00000030007	6
ENSMUSG00000034317-Trim59	0.00497864	-0.162227	0.292	0.492	1	Trim59	ENSMUSG00000034317	3
ENSMUSG00000051586-Mical3	0.00501027	-0.201968	0.658	0.841	1	Mical3	ENSMUSG00000051586	6
ENSMUSG00000026825-Dnm1	0.00501543	-0.105419	0.037	0.123	1	Dnm1	ENSMUSG00000026825	2
ENSMUSG00000005237-Dnah2	0.00502118	-0.18075	0.447	0.682	1	Dnah2	ENSMUSG00000005237	11
ENSMUSG00000007656-Arpp19	0.00505708	0.331556	0.658	0.641	1	Arpp19	ENSMUSG00000007656	9
ENSMUSG00000114304-Gm48099	0.00506303	0.173137	0.124	0.046	1	Gm48099	ENSMUSG00000114304	14
ENSMUSG00000032883-Acsl3	0.00508542	-0.180326	0.472	0.687	1	Acsl3	ENSMUSG00000032883	1
ENSMUSG00000084925-1810062O18Rik	0.00510357	-0.13604	0.23	0.405	1	1810062O18Rik	ENSMUSG00000084925	14
ENSMUSG00000033721-Vav3	0.0051043	-0.215303	0.323	0.492	1	Vav3	ENSMUSG00000033721	3
ENSMUSG00000046774-8030474K03Rik	0.0051072	-0.14223	0.205	0.374	1	8030474K03Rik	ENSMUSG00000046774	20
ENSMUSG00000074480-Mex3a	0.00510732	-0.192852	0.211	0.364	1	Mex3a	ENSMUSG00000074480	3
ENSMUSG00000006527-Sfmbt1	0.00511093	-0.211658	0.739	0.908	1	Sfmbt1	ENSMUSG00000006527	14
ENSMUSG00000036591-Arhgap21	0.00511364	-0.284394	0.559	0.749	1	Arhgap21	ENSMUSG00000036591	2
ENSMUSG00000121395-ENSMUSG00000121395	0.00511523	-0.116779	0.056	0.154	1	ENSMUSG00000121395	ENSMUSG00000121395
ENSMUSG00000090216-Gm16549	0.00512867	-0.157305	0.043	0.128	1	Gm16549	ENSMUSG00000090216	14
ENSMUSG00000058173-Smco4	0.0051345	-0.126897	0.155	0.297	1	Smco4	ENSMUSG00000058173	9
ENSMUSG00000019732-Calr3	0.00513609	-0.168658	0.137	0.272	1	Calr3	ENSMUSG00000019732	8
ENSMUSG00000021177-Tdp1	0.00514094	-0.166343	0.311	0.523	1	Tdp1	ENSMUSG00000021177	12
ENSMUSG00000020520-Galnt10	0.00514535	-0.173467	0.373	0.569	1	Galnt10	ENSMUSG00000020520	11
ENSMUSG00000008398-Elk3	0.00515155	-0.145638	0.143	0.277	1	Elk3	ENSMUSG00000008398	10
ENSMUSG00000084968-Gm12743	0.00515405	-0.191957	0.304	0.497	1	Gm12743	ENSMUSG00000084968	4
ENSMUSG00000040276-Pacsin1	0.00515922	-0.198721	0.137	0.272	1	Pacsin1	ENSMUSG00000040276	17
ENSMUSG00000046032-Snx12	0.0051605	-0.234564	0.273	0.446	1	Snx12	ENSMUSG00000046032	20
ENSMUSG00000030304-Ergic2	0.00516943	0.297256	0.814	0.805	1	Ergic2	ENSMUSG00000030304	6
ENSMUSG00000096935-1700113A16Rik	0.00517438	-0.107913	0.068	0.174	1	1700113A16Rik	ENSMUSG00000096935	3
ENSMUSG00000070436-Serpinh1	0.00518268	0.258539	0.199	0.103	1	Serpinh1	ENSMUSG00000070436	7
ENSMUSG00000089657-Gm16585	0.00518899	-0.114364	0.043	0.133	1	Gm16585	ENSMUSG00000089657	1
ENSMUSG00000069272-H2ac8	0.00522372	0.172834	0.118	0.041	1	H2ac8	ENSMUSG00000069272	13
ENSMUSG00000024552-Slc14a2	0.00522781	-0.137068	0.062	0.159	1	Slc14a2	ENSMUSG00000024552	18
ENSMUSG00000051455-Meioc	0.00523984	-0.0960268	0.199	0.369	1	Meioc	ENSMUSG00000051455	11
ENSMUSG00000021263-Degs2	0.00526323	-0.0511746	0.099	0.226	1	Degs2	ENSMUSG00000021263	12
ENSMUSG00000018143-Mafk	0.00527055	-0.096761	0.062	0.164	1	Mafk	ENSMUSG00000018143	5
ENSMUSG00000005949-Ctns	0.00527286	-0.109549	0.099	0.221	1	Ctns	ENSMUSG00000005949	11
ENSMUSG00000041777-Cir1	0.00527381	-0.159099	0.323	0.523	1	Cir1	ENSMUSG00000041777	2
ENSMUSG00000040037-Negr1	0.0052849	-0.206018	0.863	0.979	1	Negr1	ENSMUSG00000040037	3
ENSMUSG00000063656-Gm10135	0.00528649	-0.186045	0.236	0.405	1	Gm10135	ENSMUSG00000063656	5
ENSMUSG00000058729-Lin9	0.00529348	-0.150137	0.354	0.544	1	Lin9	ENSMUSG00000058729	1
ENSMUSG00000018168-Ikzf3	0.00529568	-0.135501	0.106	0.231	1	Ikzf3	ENSMUSG00000018168	11
ENSMUSG00000061911-Myt1l	0.00530221	-0.174223	0.335	0.518	1	Myt1l	ENSMUSG00000061911	12
ENSMUSG00000040964-Arhgef10l	0.00530793	-0.181912	0.037	0.118	1	Arhgef10l	ENSMUSG00000040964	4
ENSMUSG00000022255-Mtdh	0.00532807	0.293255	0.913	0.908	1	Mtdh	ENSMUSG00000022255	15
ENSMUSG00000021952-Xpo4	0.00534412	-0.132552	0.379	0.621	1	Xpo4	ENSMUSG00000021952	14
ENSMUSG00000022262-Dnah5	0.00535999	-0.0644386	0.037	0.123	1	Dnah5	ENSMUSG00000022262	15
ENSMUSG00000042213-Zfand4	0.00537064	-0.163474	0.46	0.703	1	Zfand4	ENSMUSG00000042213	6
ENSMUSG00000116665-E130310I04Rik	0.00538062	-0.161818	0.062	0.159	1	E130310I04Rik	ENSMUSG00000116665	16
ENSMUSG00000022442-Ttll1	0.00539402	-0.0878145	0.056	0.154	1	Ttll1	ENSMUSG00000022442	15
ENSMUSG00000085105-Gm12758	0.00543114	-0.115342	0.124	0.256	1	Gm12758	ENSMUSG00000085105	7
ENSMUSG00000031451-Gas6	0.00543872	0.291301	0.242	0.144	1	Gas6	ENSMUSG00000031451	8
ENSMUSG00000030811-Fbxl19	0.00544133	-0.139139	0.267	0.462	1	Fbxl19	ENSMUSG00000030811	7
ENSMUSG00000053470-Kdm3a	0.00546089	-0.166016	0.41	0.636	1	Kdm3a	ENSMUSG00000053470	6
ENSMUSG00000092399-4930556N13Rik	0.00549068	-0.160072	0.429	0.631	1	4930556N13Rik	ENSMUSG00000092399	11
ENSMUSG00000020246-Hcfc2	0.00549249	-0.0404562	0.298	0.523	1	Hcfc2	ENSMUSG00000020246	10
ENSMUSG00000096192-Gm18856	0.00552847	-0.116055	0.18	0.344	1	Gm18856	ENSMUSG00000096192	13
ENSMUSG00000071252-2210408I21Rik	0.00558441	-0.284911	0.286	0.456	1	2210408I21Rik	ENSMUSG00000071252	13
ENSMUSG00000022389-Tef	0.00558545	-0.207883	0.503	0.703	1	Tef	ENSMUSG00000022389	15
ENSMUSG00000004393-Ddx56	0.005605	-0.0662245	0.093	0.215	1	Ddx56	ENSMUSG00000004393	11
ENSMUSG00000075511-1700001L05Rik	0.0056111	-0.110009	0.205	0.379	1	1700001L05Rik	ENSMUSG00000075511	15
ENSMUSG00000025428-Atp5a1	0.00561363	0.263755	0.596	0.595	1	Atp5a1	ENSMUSG00000025428	18
ENSMUSG00000042473-Tbc1d8b	0.00561785	-0.129011	0.155	0.303	1	Tbc1d8b	ENSMUSG00000042473	20
ENSMUSG00000015656-Hspa8	0.00562171	0.329349	0.596	0.559	1	Hspa8	ENSMUSG00000015656	9
ENSMUSG00000097992-Gm27016	0.00562675	-0.2397	0.373	0.569	1	Gm27016	ENSMUSG00000097992	8
ENSMUSG00000085498-Gm14023	0.00563454	-0.0841979	0.043	0.133	1	Gm14023	ENSMUSG00000085498	2
ENSMUSG00000049013-Prss48	0.00565018	-0.160048	0.23	0.395	1	Prss48	ENSMUSG00000049013	3
ENSMUSG00000034390-Cmip	0.00565681	-0.177736	0.745	0.933	1	Cmip	ENSMUSG00000034390	8
ENSMUSG00000112513-4930422I22Rik	0.0056614	-0.0962288	0.081	0.195	1	4930422I22Rik	ENSMUSG00000112513	10
ENSMUSG00000048109-Rbm15	0.00568573	-0.163733	0.342	0.559	1	Rbm15	ENSMUSG00000048109	3
ENSMUSG00000021704-Mtx3	0.00569057	0.317968	0.255	0.159	1	Mtx3	ENSMUSG00000021704	13
ENSMUSG00000027227-Sord	0.00569282	-0.106167	0.075	0.179	1	Sord	ENSMUSG00000027227	2
ENSMUSG00000025529-Zfp711	0.00570634	-0.200812	0.354	0.559	1	Zfp711	ENSMUSG00000025529	20
ENSMUSG00000023066-Rttn	0.00575311	-0.16499	0.466	0.667	1	Rttn	ENSMUSG00000023066	18
ENSMUSG00000029178-Klf3	0.00575334	-0.101239	0.056	0.154	1	Klf3	ENSMUSG00000029178	5
ENSMUSG00000022833-Ccdc14	0.00576512	-0.125792	0.149	0.292	1	Ccdc14	ENSMUSG00000022833	16
ENSMUSG00000005763-Cd247	0.00576685	-0.164375	0.211	0.374	1	Cd247	ENSMUSG00000005763	1
ENSMUSG00000027306-Nusap1	0.00577058	-0.224019	0.242	0.41	1	Nusap1	ENSMUSG00000027306	2
ENSMUSG00000070327-Rnf213	0.00579405	-0.244148	0.503	0.662	1	Rnf213	ENSMUSG00000070327	11
ENSMUSG00000042178-Armc5	0.00584161	-0.0844858	0.068	0.174	1	Armc5	ENSMUSG00000042178	7
ENSMUSG00000112784-Gm34868	0.0058456	-0.120435	0.099	0.221	1	Gm34868	ENSMUSG00000112784	12
ENSMUSG00000060081-H2ac1	0.0058465	-0.108734	0.087	0.205	1	H2ac1	ENSMUSG00000060081	13
ENSMUSG00000027939-Nup210l	0.00584726	-0.175491	0.168	0.313	1	Nup210l	ENSMUSG00000027939	3
ENSMUSG00000095432-Zfp748	0.0058654	-0.127858	0.149	0.292	1	Zfp748	ENSMUSG00000095432	13
ENSMUSG00000029868-Trpv6	0.00586908	-0.128462	0.037	0.118	1	Trpv6	ENSMUSG00000029868	6
ENSMUSG00000072915-Gm12258	0.00587536	-0.134854	0.068	0.169	1	Gm12258	ENSMUSG00000072915	11
ENSMUSG00000038648-Creb3l2	0.0058797	-0.160792	0.248	0.421	1	Creb3l2	ENSMUSG00000038648	6
ENSMUSG00000021703-Serinc5	0.00590465	-0.219464	0.298	0.482	1	Serinc5	ENSMUSG00000021703	13
ENSMUSG00000112684-Gm47958	0.00592311	-0.110866	0.05	0.144	1	Gm47958	ENSMUSG00000112684	10
ENSMUSG00000028995-Fam126a	0.00593066	-0.102351	0.18	0.338	1	Fam126a	ENSMUSG00000028995	5
ENSMUSG00000021007-Spata7	0.00593164	-0.155825	0.224	0.395	1	Spata7	ENSMUSG00000021007	12
ENSMUSG00000018412-Kansl1	0.00593443	-0.124127	0.963	0.974	1	Kansl1	ENSMUSG00000018412	11
ENSMUSG00000049800-Sertad2	0.00593704	-0.212936	0.689	0.831	1	Sertad2	ENSMUSG00000049800	11
ENSMUSG00000038206-Fbxo8	0.00594492	-0.126852	0.081	0.19	1	Fbxo8	ENSMUSG00000038206	8
ENSMUSG00000029603-Dtx1	0.00594781	-0.125884	0.037	0.118	1	Dtx1	ENSMUSG00000029603	5
ENSMUSG00000020986-Sec23a	0.00598025	-0.175885	0.236	0.4	1	Sec23a	ENSMUSG00000020986	12
ENSMUSG00000032387-Rbpms2	0.00600017	-0.194218	0.286	0.467	1	Rbpms2	ENSMUSG00000032387	9
ENSMUSG00000020267-Hint1	0.00601649	0.344319	0.578	0.538	1	Hint1	ENSMUSG00000020267	11
ENSMUSG00000036432-Siah2	0.00604004	-0.108784	0.106	0.226	1	Siah2	ENSMUSG00000036432	3
ENSMUSG00000032854-Ugt8a	0.00606355	-0.208601	0.267	0.431	1	Ugt8a	ENSMUSG00000032854	3
ENSMUSG00000000346-Dazap2	0.00606462	-0.115432	0.155	0.303	1	Dazap2	ENSMUSG00000000346	15
ENSMUSG00000029166-Mapre3	0.0060887	-0.149499	0.193	0.354	1	Mapre3	ENSMUSG00000029166	5
ENSMUSG00000061119-Prcp	0.00616523	-0.121792	0.118	0.246	1	Prcp	ENSMUSG00000061119	7
ENSMUSG00000002324-Rec8	0.00616613	-0.135917	0.081	0.19	1	Rec8	ENSMUSG00000002324	14
ENSMUSG00000033847-Pla2g4c	0.00616747	-0.1118	0.099	0.221	1	Pla2g4c	ENSMUSG00000033847	7
ENSMUSG00000105773-4930563F08Rik	0.00617304	-0.137381	0.199	0.364	1	4930563F08Rik	ENSMUSG00000105773	5
ENSMUSG00000037801-Iqch	0.00620214	-0.212317	0.292	0.477	1	Iqch	ENSMUSG00000037801	9
ENSMUSG00000025959-Klf7	0.00620747	-0.134919	0.261	0.451	1	Klf7	ENSMUSG00000025959	1
ENSMUSG00000019856-Fam184a	0.00624085	-0.209376	0.248	0.421	1	Fam184a	ENSMUSG00000019856	10
ENSMUSG00000042032-Mat2b	0.00624947	-0.171112	0.28	0.456	1	Mat2b	ENSMUSG00000042032	11
ENSMUSG00000030747-Dgat2	0.00624956	-0.219553	0.23	0.385	1	Dgat2	ENSMUSG00000030747	7
ENSMUSG00000048058-Ldlrad3	0.00625285	-0.255712	0.702	0.877	1	Ldlrad3	ENSMUSG00000048058	2
ENSMUSG00000022311-Csmd3	0.00626139	-0.11085	0.087	0.2	1	Csmd3	ENSMUSG00000022311	15
ENSMUSG00000036304-Zdhhc23	0.00626377	0.298559	0.59	0.559	1	Zdhhc23	ENSMUSG00000036304	16
ENSMUSG00000108112-Gm45193	0.00627234	-0.15823	0.037	0.118	1	Gm45193	ENSMUSG00000108112	6
ENSMUSG00000022353-Mtss1	0.0063188	-0.182925	0.478	0.703	1	Mtss1	ENSMUSG00000022353	15
ENSMUSG00000086429-Gt(ROSA)26Sor	0.00632864	-0.0921802	0.118	0.251	1	Gt(ROSA)26Sor	ENSMUSG00000086429	6
ENSMUSG00000041781-Cpsf2	0.00633254	-0.144002	0.155	0.297	1	Cpsf2	ENSMUSG00000041781	12
ENSMUSG00000034709-Ppp1r21	0.00634102	-0.116649	0.23	0.405	1	Ppp1r21	ENSMUSG00000034709	17
ENSMUSG00000010097-Nxf1	0.00634741	-0.159096	0.366	0.585	1	Nxf1	ENSMUSG00000010097	19
ENSMUSG00000005533-Igf1r	0.00637066	-0.153479	0.969	0.995	1	Igf1r	ENSMUSG00000005533	7
ENSMUSG00000117393-Gm36279	0.00637538	-0.196204	0.335	0.528	1	Gm36279	ENSMUSG00000117393	17
ENSMUSG00000073802-Cdkn2b	0.00640145	-0.180778	0.224	0.395	1	Cdkn2b	ENSMUSG00000073802	4
ENSMUSG00000030965-Abraxas2	0.00640451	-0.183907	0.143	0.272	1	Abraxas2	ENSMUSG00000030965	7
ENSMUSG00000036180-Gatad2a	0.00641379	-0.214819	0.72	0.851	1	Gatad2a	ENSMUSG00000036180	8
ENSMUSG00000056185-Snx32	0.00641897	-0.19111	0.205	0.354	1	Snx32	ENSMUSG00000056185	19
ENSMUSG00000026341-Actr3	0.00642461	-0.238007	0.522	0.703	1	Actr3	ENSMUSG00000026341	1
ENSMUSG00000069678-Pcgf1	0.0064405	-0.107614	0.037	0.118	1	Pcgf1	ENSMUSG00000069678	6
ENSMUSG00000040820-Hlcs	0.00645277	-0.189147	0.304	0.487	1	Hlcs	ENSMUSG00000040820	16
ENSMUSG00000020982-Nemf	0.00645839	-0.133597	0.478	0.744	1	Nemf	ENSMUSG00000020982	12
ENSMUSG00000022427-Tomm22	0.00648337	0.30073	0.36	0.272	1	Tomm22	ENSMUSG00000022427	15
ENSMUSG00000021843-Ktn1	0.00651427	-0.22939	0.522	0.718	1	Ktn1	ENSMUSG00000021843	14
ENSMUSG00000031540-Kat6a	0.00651595	-0.204322	0.528	0.728	1	Kat6a	ENSMUSG00000031540	8
ENSMUSG00000044646-Zbtb7c	0.00653186	-0.141925	0.193	0.349	1	Zbtb7c	ENSMUSG00000044646	18
ENSMUSG00000029863-Casp2	0.00656066	-0.122472	0.18	0.338	1	Casp2	ENSMUSG00000029863	6
ENSMUSG00000120329-ENSMUSG00000120329	0.00656979	-0.115586	0.05	0.138	1	ENSMUSG00000120329	ENSMUSG00000120329
ENSMUSG00000042331-Specc1	0.00657325	-0.194375	0.901	0.949	1	Specc1	ENSMUSG00000042331	11
ENSMUSG00000066551-Hmgb1	0.00657401	0.271644	0.894	0.897	1	Hmgb1	ENSMUSG00000066551	5
ENSMUSG00000042599-Kdm7a	0.00658109	-0.186742	0.478	0.677	1	Kdm7a	ENSMUSG00000042599	6
ENSMUSG00000027708-Dcun1d1	0.00660429	-0.19964	0.267	0.436	1	Dcun1d1	ENSMUSG00000027708	3
ENSMUSG00000025439-Clns1a	0.00660721	-0.134343	0.304	0.523	1	Clns1a	ENSMUSG00000025439	7
ENSMUSG00000032475-Nck1	0.00661738	-0.143992	0.584	0.836	1	Nck1	ENSMUSG00000032475	9
ENSMUSG00000038725-Pkhd1l1	0.00662982	-0.104886	0.106	0.231	1	Pkhd1l1	ENSMUSG00000038725	15
ENSMUSG00000022012-Enox1	0.00665891	-0.25214	0.708	0.872	1	Enox1	ENSMUSG00000022012	14
ENSMUSG00000087129-Gm16316	0.00666106	-0.110598	0.043	0.128	1	Gm16316	ENSMUSG00000087129	2
ENSMUSG00000057156-Homez	0.00667903	-0.0670329	0.062	0.164	1	Homez	ENSMUSG00000057156	14
ENSMUSG00000029110-Rnf4	0.00667979	-0.119609	0.379	0.605	1	Rnf4	ENSMUSG00000029110	5
ENSMUSG00000006678-Pola1	0.00668058	-0.232382	0.783	0.908	1	Pola1	ENSMUSG00000006678	20
ENSMUSG00000086708-Gm15577	0.00669522	-0.11948	0.155	0.292	1	Gm15577	ENSMUSG00000086708	3
ENSMUSG00000038301-Snx10	0.00670596	-0.220311	0.441	0.636	1	Snx10	ENSMUSG00000038301	6
ENSMUSG00000045078-Rnf216	0.00670811	-0.183754	0.894	0.954	1	Rnf216	ENSMUSG00000045078	5
ENSMUSG00000032194-Kank2	0.00671125	-0.180661	0.323	0.523	1	Kank2	ENSMUSG00000032194	9
ENSMUSG00000108414-Snhg1	0.00672656	-0.210443	0.795	0.913	1	Snhg1	ENSMUSG00000108414	19
ENSMUSG00000021096-Ppm1a	0.0067306	-0.174324	0.373	0.564	1	Ppm1a	ENSMUSG00000021096	12
ENSMUSG00000029313-Aff1	0.0067438	-0.193772	0.373	0.579	1	Aff1	ENSMUSG00000029313	5
ENSMUSG00000087640-Gm14798	0.00674728	-0.254698	0.329	0.508	1	Gm14798	ENSMUSG00000087640	20
ENSMUSG00000015882-Lcorl	0.00674941	-0.19867	0.863	0.944	1	Lcorl	ENSMUSG00000015882	5
ENSMUSG00000086260-Gm16259	0.00675581	-0.113543	0.062	0.159	1	Gm16259	ENSMUSG00000086260	14
ENSMUSG00000050965-Prkca	0.00676649	-0.198107	0.497	0.682	1	Prkca	ENSMUSG00000050965	11
ENSMUSG00000023087-Noct	0.00676661	-0.119447	0.168	0.318	1	Noct	ENSMUSG00000023087	3
ENSMUSG00000033569-Adgrb3	0.00676785	-0.295957	0.609	0.728	1	Adgrb3	ENSMUSG00000033569	1
ENSMUSG00000024050-Wiz	0.00677181	-0.164105	0.236	0.4	1	Wiz	ENSMUSG00000024050	17
ENSMUSG00000110183-Gm45411	0.00680587	-0.131566	0.106	0.226	1	Gm45411	ENSMUSG00000110183	8
ENSMUSG00000047434-Xxylt1	0.00683275	-0.140907	0.255	0.436	1	Xxylt1	ENSMUSG00000047434	16
ENSMUSG00000025316-Banp	0.00687489	-0.202496	0.646	0.846	1	Banp	ENSMUSG00000025316	8
ENSMUSG00000027596-a	0.0068835	-0.168706	0.28	0.462	1	a	ENSMUSG00000027596	2
ENSMUSG00000026495-Efcab2	0.00688994	-0.188407	0.161	0.292	1	Efcab2	ENSMUSG00000026495	1
ENSMUSG00000040557-Mettl27	0.00689047	-0.103502	0.031	0.108	1	Mettl27	ENSMUSG00000040557	5
ENSMUSG00000025525-Apool	0.00691426	-0.10175	0.124	0.251	1	Apool	ENSMUSG00000025525	20
ENSMUSG00000029598-Plbd2	0.00691432	-0.120025	0.149	0.287	1	Plbd2	ENSMUSG00000029598	5
ENSMUSG00000074272-Ceacam1	0.00691694	-0.115192	0.043	0.128	1	Ceacam1	ENSMUSG00000074272	7
ENSMUSG00000046324-Ermp1	0.00691893	-0.0984671	0.155	0.297	1	Ermp1	ENSMUSG00000046324	19
ENSMUSG00000028089-Chd1l	0.00693529	-0.214401	0.484	0.687	1	Chd1l	ENSMUSG00000028089	3
ENSMUSG00000025420-Katnal2	0.0069574	-0.187659	0.292	0.472	1	Katnal2	ENSMUSG00000025420	18
ENSMUSG00000002320-Tm9sf1	0.00696246	-0.122494	0.081	0.185	1	Tm9sf1	ENSMUSG00000002320	14
ENSMUSG00000029673-Auts2	0.00696379	0.123703	1	1	1	Auts2	ENSMUSG00000029673	5
ENSMUSG00000030317-Timp4	0.00698614	-0.0970849	0.031	0.108	1	Timp4	ENSMUSG00000030317	6
ENSMUSG00000074736-Syndig1	0.00699629	-0.0855205	0.056	0.149	1	Syndig1	ENSMUSG00000074736	2
ENSMUSG00000120039-ENSMUSG00000120039	0.00705407	-0.0939485	0.081	0.19	1	ENSMUSG00000120039	ENSMUSG00000120039
ENSMUSG00000038369-Ncoa6	0.00706154	-0.167213	0.391	0.605	1	Ncoa6	ENSMUSG00000038369	2
ENSMUSG00000021224-Numb	0.00706523	-0.200151	0.702	0.882	1	Numb	ENSMUSG00000021224	12
ENSMUSG00000031337-Mtm1	0.0070769	-0.152063	0.199	0.354	1	Mtm1	ENSMUSG00000031337	20
ENSMUSG00000047669-Msl3l2	0.00707746	-0.126139	0.093	0.205	1	Msl3l2	ENSMUSG00000047669	10
ENSMUSG00000029063-Nadk	0.0071075	-0.180841	0.466	0.697	1	Nadk	ENSMUSG00000029063	4
ENSMUSG00000002996-Hbp1	0.00710921	-0.159492	0.447	0.656	1	Hbp1	ENSMUSG00000002996	12
ENSMUSG00000085170-Lrrc75aos1	0.00711891	-0.0781029	0.056	0.149	1	Lrrc75aos1	ENSMUSG00000085170	11
ENSMUSG00000041506-Rrp9	0.0071251	-0.0515612	0.137	0.277	1	Rrp9	ENSMUSG00000041506	9
ENSMUSG00000048814-Lonrf2	0.00713252	-0.126937	0.155	0.292	1	Lonrf2	ENSMUSG00000048814	1
ENSMUSG00000032936-Camkv	0.00714379	-0.169067	0.242	0.405	1	Camkv	ENSMUSG00000032936	9
ENSMUSG00000033021-Gmppa	0.00718571	-0.10034	0.062	0.159	1	Gmppa	ENSMUSG00000033021	1
ENSMUSG00000025417-Pip4k2c	0.00719027	-0.156861	0.168	0.313	1	Pip4k2c	ENSMUSG00000025417	10
ENSMUSG00000048521-Cxcr6	0.00719578	-0.144409	0.087	0.195	1	Cxcr6	ENSMUSG00000048521	9
ENSMUSG00000104677-Gm43376	0.00720868	-0.233128	0.447	0.651	1	Gm43376	ENSMUSG00000104677	3
ENSMUSG00000022197-Pdzd2	0.00721356	-0.261356	0.391	0.585	1	Pdzd2	ENSMUSG00000022197	15
ENSMUSG00000052912-Smarca5-ps	0.00722387	-0.157091	0.174	0.313	1	ps	ENSMUSG00000052912
ENSMUSG00000020184-Mdm2	0.00723522	-0.19379	0.422	0.615	1	Mdm2	ENSMUSG00000020184	10
ENSMUSG00000044447-Dock5	0.00723881	-0.262692	0.491	0.687	1	Dock5	ENSMUSG00000044447	14
ENSMUSG00000021993-Mipep	0.00727832	-0.130662	0.292	0.503	1	Mipep	ENSMUSG00000021993	14
ENSMUSG00000026940-Ccdc183	0.00731732	-0.0749651	0.043	0.128	1	Ccdc183	ENSMUSG00000026940	2
ENSMUSG00000081056-Gm13998	0.0073216	0.22596	0.193	0.103	1	Gm13998	ENSMUSG00000081056	2
ENSMUSG00000041236-Vps41	0.007353	-0.147612	0.404	0.656	1	Vps41	ENSMUSG00000041236	13
ENSMUSG00000099418-Gm6657	0.00736306	-0.103774	0.043	0.128	1	Gm6657	ENSMUSG00000099418	12
ENSMUSG00000099137-Gm10603	0.00737001	-0.0898493	0.056	0.149	1	Gm10603	ENSMUSG00000099137	7
ENSMUSG00000103485-Gm38001	0.00743157	-0.0826405	0.031	0.108	1	Gm38001	ENSMUSG00000103485	3
ENSMUSG00000036766-Dner	0.00745533	-0.0853806	0.043	0.128	1	Dner	ENSMUSG00000036766	1
ENSMUSG00000038539-Atf5	0.00748858	-0.110389	0.037	0.118	1	Atf5	ENSMUSG00000038539	7
ENSMUSG00000020069-Hnrnph3	0.00750127	-0.145471	0.379	0.605	1	Hnrnph3	ENSMUSG00000020069	10
ENSMUSG00000026354-Lct	0.00750185	-0.132435	0.043	0.128	1	Lct	ENSMUSG00000026354	1
ENSMUSG00000037331-Larp1	0.00750575	0.295145	0.851	0.862	1	Larp1	ENSMUSG00000037331	11
ENSMUSG00000019899-Lama2	0.00751459	0.286282	0.298	0.2	1	Lama2	ENSMUSG00000019899	10
ENSMUSG00000022419-Deptor	0.00751482	-0.150069	0.217	0.39	1	Deptor	ENSMUSG00000022419	15
ENSMUSG00000035305-Ror1	0.00752408	-0.095322	0.075	0.174	1	Ror1	ENSMUSG00000035305	4
ENSMUSG00000116840-Gm21691	0.00755886	-0.150328	0.099	0.21	1	Gm21691	ENSMUSG00000116840	16
ENSMUSG00000065979-Cpped1	0.00758091	-0.152467	0.261	0.426	1	Cpped1	ENSMUSG00000065979	16
ENSMUSG00000051220-Ercc6l	0.00760416	-0.1388	0.124	0.246	1	Ercc6l	ENSMUSG00000051220	20
ENSMUSG00000067787-Blcap	0.00763536	-0.0934663	0.068	0.169	1	Blcap	ENSMUSG00000067787	2
ENSMUSG00000024325-Ring1	0.00764297	-0.102129	0.043	0.128	1	Ring1	ENSMUSG00000024325	17
ENSMUSG00000028132-Tlcd4	0.00765904	-0.156168	0.18	0.328	1	Tlcd4	ENSMUSG00000028132	3
ENSMUSG00000020078-Vps26a	0.00768389	-0.153714	0.28	0.462	1	Vps26a	ENSMUSG00000020078	10
ENSMUSG00000030583-Sipa1l3	0.00772429	-0.203818	0.745	0.897	1	Sipa1l3	ENSMUSG00000030583	7
ENSMUSG00000014932-Yes1	0.00772713	-0.0971866	0.596	0.805	1	Yes1	ENSMUSG00000014932	5
ENSMUSG00000039621-Prex1	0.0077319	-0.115063	0.28	0.467	1	Prex1	ENSMUSG00000039621	2
ENSMUSG00000029561-Oasl2	0.00773431	-0.0667823	0.124	0.251	1	Oasl2	ENSMUSG00000029561	5
ENSMUSG00000001891-Ugp2	0.00776158	-0.138553	0.497	0.744	1	Ugp2	ENSMUSG00000001891	11
ENSMUSG00000037458-Azin1	0.00776651	-0.152956	0.422	0.646	1	Azin1	ENSMUSG00000037458	15
ENSMUSG00000086121-Gm16068	0.00777632	-0.0721079	0.267	0.456	1	Gm16068	ENSMUSG00000086121	19
ENSMUSG00000059883-Irak4	0.00777661	-0.135028	0.161	0.303	1	Irak4	ENSMUSG00000059883	15
ENSMUSG00000056124-B4galt6	0.00779303	-0.118186	0.143	0.277	1	B4galt6	ENSMUSG00000056124	18
ENSMUSG00000031529-Tnks	0.0078266	-0.166016	0.385	0.615	1	Tnks	ENSMUSG00000031529	8
ENSMUSG00000071078-Nr2c2ap	0.00783328	0.376322	0.422	0.354	1	Nr2c2ap	ENSMUSG00000071078	8
ENSMUSG00000019892-Lrriq1	0.00783968	-0.107913	0.081	0.185	1	Lrriq1	ENSMUSG00000019892	10
ENSMUSG00000056755-Grm7	0.00785776	-0.139385	0.068	0.164	1	Grm7	ENSMUSG00000056755	6
ENSMUSG00000068036-Afdn	0.00787569	0.238698	0.938	0.959	1	Afdn	ENSMUSG00000068036	17
ENSMUSG00000005804-Bloc1s6	0.00788574	-0.0978625	0.068	0.169	1	Bloc1s6	ENSMUSG00000005804	2
ENSMUSG00000037815-Ctnna1	0.00789998	-0.207664	0.683	0.846	1	Ctnna1	ENSMUSG00000037815	18
ENSMUSG00000116673-A630089N07Rik	0.00792867	-0.216788	0.329	0.508	1	A630089N07Rik	ENSMUSG00000116673	16
ENSMUSG00000024431-Nr3c1	0.00795807	-0.219539	0.553	0.733	1	Nr3c1	ENSMUSG00000024431	18
ENSMUSG00000086536-Gm12264	0.00799016	-0.0734228	0.037	0.118	1	Gm12264	ENSMUSG00000086536	11
ENSMUSG00000025504-Eps8l2	0.00799134	-0.1391	0.062	0.154	1	Eps8l2	ENSMUSG00000025504	7
ENSMUSG00000056851-Pcbp2	0.0080104	-0.225698	0.671	0.856	1	Pcbp2	ENSMUSG00000056851	15
ENSMUSG00000041084-Ostc	0.00801549	0.338969	0.416	0.349	1	Ostc	ENSMUSG00000041084	3
ENSMUSG00000019726-Lyst	0.00803278	-0.195497	0.491	0.713	1	Lyst	ENSMUSG00000019726	13
ENSMUSG00000029005-Draxin	0.00803568	-0.239582	0.211	0.354	1	Draxin	ENSMUSG00000029005	4
ENSMUSG00000039623-Ap5z1	0.00806812	-0.0694022	0.143	0.282	1	Ap5z1	ENSMUSG00000039623	5
ENSMUSG00000062991-Nrg1	0.0080752	-0.285686	0.59	0.779	1	Nrg1	ENSMUSG00000062991	8
ENSMUSG00000015312-Gadd45b	0.00807584	-0.0785722	0.075	0.179	1	Gadd45b	ENSMUSG00000015312	10
ENSMUSG00000095567-Noc2l	0.00809399	0.34709	0.652	0.677	1	Noc2l	ENSMUSG00000095567	4
ENSMUSG00000006310-Zbtb32	0.00811166	-0.134911	0.217	0.379	1	Zbtb32	ENSMUSG00000006310	7
ENSMUSG00000039563-2210406O10Rik	0.00811968	-0.124116	0.05	0.133	1	2210406O10Rik	ENSMUSG00000039563	5
ENSMUSG00000031751-Amfr	0.00812385	-0.103746	0.168	0.318	1	Amfr	ENSMUSG00000031751	8
ENSMUSG00000022637-Cblb	0.0081254	-0.193745	0.571	0.764	1	Cblb	ENSMUSG00000022637	16
ENSMUSG00000029848-Stra8	0.00814348	-0.234376	0.665	0.851	1	Stra8	ENSMUSG00000029848	6
ENSMUSG00000085890-Tnfsf13os	0.00816352	-0.110386	0.099	0.21	1	Tnfsf13os	ENSMUSG00000085890	11
ENSMUSG00000030092-Cntn6	0.00817737	-0.446671	0.23	0.359	1	Cntn6	ENSMUSG00000030092	6
ENSMUSG00000034135-Sik3	0.008204	-0.169899	0.826	0.892	1	Sik3	ENSMUSG00000034135	9
ENSMUSG00000038957-Edc3	0.00821118	-0.125902	0.261	0.441	1	Edc3	ENSMUSG00000038957	9
ENSMUSG00000051978-Erich1	0.00821882	-0.154465	0.168	0.308	1	Erich1	ENSMUSG00000051978	8
ENSMUSG00000054843-Atrnl1	0.00827473	-0.185724	0.77	0.892	1	Atrnl1	ENSMUSG00000054843	19
ENSMUSG00000024975-Pdcd4	0.0082818	-0.20228	0.584	0.759	1	Pdcd4	ENSMUSG00000024975	19
ENSMUSG00000029922-Mkrn1	0.00828191	-0.146735	0.236	0.405	1	Mkrn1	ENSMUSG00000029922	6
ENSMUSG00000033906-Zdhhc15	0.00829334	-0.0878382	0.099	0.215	1	Zdhhc15	ENSMUSG00000033906	20
ENSMUSG00000066440-Zfyve26	0.00830725	-0.161037	0.354	0.585	1	Zfyve26	ENSMUSG00000066440	12
ENSMUSG00000039860-Srrm3	0.00830957	-0.172088	0.062	0.154	1	Srrm3	ENSMUSG00000039860	5
ENSMUSG00000028771-Ptpn12	0.00834082	-0.199046	0.602	0.79	1	Ptpn12	ENSMUSG00000028771	5
ENSMUSG00000034032-Rpap1	0.00834268	-0.102596	0.23	0.41	1	Rpap1	ENSMUSG00000034032	2
ENSMUSG00000037174-Elf2	0.00837154	-0.133378	0.342	0.523	1	Elf2	ENSMUSG00000037174	3
ENSMUSG00000020617-1700012B07Rik	0.00838443	-0.119047	0.068	0.164	1	1700012B07Rik	ENSMUSG00000020617	11
ENSMUSG00000005698-Ctcf	0.00838446	0.235746	0.839	0.862	1	Ctcf	ENSMUSG00000005698	8
ENSMUSG00000090255-4921534H16Rik	0.00839969	-0.239467	0.342	0.523	1	4921534H16Rik	ENSMUSG00000090255	9
ENSMUSG00000031600-Vps37a	0.00840783	-0.17146	0.385	0.615	1	Vps37a	ENSMUSG00000031600	8
ENSMUSG00000039497-Dse	0.00841473	-0.0552028	0.124	0.251	1	Dse	ENSMUSG00000039497	10
ENSMUSG00000084823-Gm17216	0.00846722	-0.137999	0.05	0.133	1	Gm17216	ENSMUSG00000084823	6
ENSMUSG00000074852-Hpse2	0.00847612	-0.231648	0.913	0.985	1	Hpse2	ENSMUSG00000074852	19
ENSMUSG00000038949-Cnst	0.00848851	-0.110769	0.205	0.369	1	Cnst	ENSMUSG00000038949	1
ENSMUSG00000053856-Dnajc5g	0.00849399	-0.0609235	0.05	0.138	1	Dnajc5g	ENSMUSG00000053856	5
ENSMUSG00000071281-Zfp65	0.00850479	-0.105821	0.137	0.267	1	Zfp65	ENSMUSG00000071281	13
ENSMUSG00000108749-Gm44767	0.00852064	-0.158759	0.211	0.364	1	Gm44767	ENSMUSG00000108749	7
ENSMUSG00000075254-Heg1	0.00853856	-0.15738	0.391	0.605	1	Heg1	ENSMUSG00000075254	16
ENSMUSG00000005983-1700037C18Rik	0.00856839	-0.132319	0.217	0.374	1	1700037C18Rik	ENSMUSG00000005983	16
ENSMUSG00000104710-Gm31243	0.0085765	-0.232741	0.106	0.215	1	Gm31243	ENSMUSG00000104710	3
ENSMUSG00000098609-Anxa11os	0.00859355	-0.155938	0.106	0.221	1	Anxa11os	ENSMUSG00000098609	14
ENSMUSG00000026238-Ptma	0.0086081	0.249082	0.95	0.974	1	Ptma	ENSMUSG00000026238	1
ENSMUSG00000029416-Slc15a4	0.00863787	-0.153027	0.155	0.292	1	Slc15a4	ENSMUSG00000029416	5
ENSMUSG00000003279-Dlgap1	0.00864286	-0.189232	0.801	0.944	1	Dlgap1	ENSMUSG00000003279	17
ENSMUSG00000028668-Eloa	0.00869817	-0.117248	0.043	0.123	1	Eloa	ENSMUSG00000028668	4
ENSMUSG00000043668-Tox3	0.00873806	0.3393	0.342	0.246	1	Tox3	ENSMUSG00000043668	8
ENSMUSG00000080316-Spaca6	0.00875355	-0.182206	0.099	0.205	1	Spaca6	ENSMUSG00000080316	17
ENSMUSG00000074264-Amy1	0.00876874	-0.185697	0.155	0.282	1	Amy1	ENSMUSG00000074264	3
ENSMUSG00000075470-Alg10b	0.00878387	-0.108399	0.062	0.154	1	Alg10b	ENSMUSG00000075470	15
ENSMUSG00000034755-Pcdh11x	0.00878616	-0.126468	0.087	0.195	1	Pcdh11x	ENSMUSG00000034755	20
ENSMUSG00000041915-Ammecr1l	0.00881117	-0.113945	0.398	0.621	1	Ammecr1l	ENSMUSG00000041915	18
ENSMUSG00000002985-Apoe	0.00881768	0.382208	0.342	0.236	1	Apoe	ENSMUSG00000002985	7
ENSMUSG00000079008-Gm14124	0.00884928	-0.123785	0.211	0.369	1	Gm14124	ENSMUSG00000079008	2
ENSMUSG00000061887-Ssbp3	0.00886611	-0.212076	0.665	0.877	1	Ssbp3	ENSMUSG00000061887	4
ENSMUSG00000029176-Anapc4	0.00889998	-0.15068	0.354	0.559	1	Anapc4	ENSMUSG00000029176	5
ENSMUSG00000043252-Tmem64	0.00891944	-0.0821947	0.174	0.318	1	Tmem64	ENSMUSG00000043252	4
ENSMUSG00000097451-Rian	0.00892801	-0.165733	0.18	0.318	1	Rian	ENSMUSG00000097451	12
ENSMUSG00000038370-Pcp4l1	0.00893356	-0.118127	0.05	0.133	1	Pcp4l1	ENSMUSG00000038370	1
ENSMUSG00000030553-Pgpep1l	0.00893536	-0.14401	0.093	0.2	1	Pgpep1l	ENSMUSG00000030553	7
ENSMUSG00000068600-Gml2	0.00894875	-0.0562817	0.056	0.149	1	Gml2	ENSMUSG00000068600	15
ENSMUSG00000000861-Bcl11a	0.00898026	-0.128538	0.062	0.154	1	Bcl11a	ENSMUSG00000000861	11
ENSMUSG00000079003-Samd1	0.00898372	0.381884	0.404	0.344	1	Samd1	ENSMUSG00000079003	8
ENSMUSG00000040712-Camta2	0.00899991	-0.112763	0.143	0.277	1	Camta2	ENSMUSG00000040712	11
ENSMUSG00000023403-Stk31	0.00900264	-0.206698	0.857	0.913	1	Stk31	ENSMUSG00000023403	6
ENSMUSG00000018733-Pex12	0.00900285	-0.421949	0.081	0.174	1	Pex12	ENSMUSG00000018733	11
ENSMUSG00000067194-Eif1ax	0.00900832	0.323786	0.441	0.379	1	Eif1ax	ENSMUSG00000067194	20
ENSMUSG00000036832-Lpar3	0.00907832	-0.19528	0.28	0.446	1	Lpar3	ENSMUSG00000036832	3
ENSMUSG00000029591-Ung	0.00908294	-0.16015	0.267	0.436	1	Ung	ENSMUSG00000029591	5
ENSMUSG00000085169-Gm10785	0.00908469	-0.202951	0.54	0.723	1	Gm10785	ENSMUSG00000085169	16
ENSMUSG00000052684-Jun	0.00913663	0.184329	0.112	0.041	1	Jun	ENSMUSG00000052684	4
ENSMUSG00000058351-Smim4	0.00915028	-0.195041	0.596	0.779	1	Smim4	ENSMUSG00000058351	14
ENSMUSG00000117835-Gm50250	0.00915799	-0.184486	0.348	0.559	1	Gm50250	ENSMUSG00000117835	17
ENSMUSG00000026213-Stk11ip	0.00916588	-0.101988	0.124	0.246	1	Stk11ip	ENSMUSG00000026213	1
ENSMUSG00000029071-Dvl1	0.00917283	0.364384	0.46	0.41	1	Dvl1	ENSMUSG00000029071	4
ENSMUSG00000061544-Zfp229	0.00917614	-0.109147	0.087	0.19	1	Zfp229	ENSMUSG00000061544	17
ENSMUSG00000070498-Tmem132b	0.00919676	-0.106648	0.043	0.123	1	Tmem132b	ENSMUSG00000070498	5
ENSMUSG00000027173-Depdc7	0.00921814	-0.0755336	0.155	0.303	1	Depdc7	ENSMUSG00000027173	2
ENSMUSG00000041852-Tcf20	0.00923556	-0.196651	0.882	0.979	1	Tcf20	ENSMUSG00000041852	15
ENSMUSG00000030982-Vps35l	0.00928137	-0.111391	0.304	0.487	1	Vps35l	ENSMUSG00000030982	7
ENSMUSG00000074508-Gm10706	0.00928258	-0.110883	0.099	0.21	1	Gm10706	ENSMUSG00000074508	9
ENSMUSG00000037681-Esyt3	0.00929761	-0.0949934	0.13	0.256	1	Esyt3	ENSMUSG00000037681	9
ENSMUSG00000073700-Klhl21	0.00929965	-0.117271	0.106	0.221	1	Klhl21	ENSMUSG00000073700	4
ENSMUSG00000042185-Nfrkb	0.00930599	0.311192	0.528	0.477	1	Nfrkb	ENSMUSG00000042185	9
ENSMUSG00000008658-Rbfox1	0.00932235	-0.136753	0.23	0.395	1	Rbfox1	ENSMUSG00000008658	16
ENSMUSG00000021650-Ptcd2	0.00933268	-0.108085	0.068	0.164	1	Ptcd2	ENSMUSG00000021650	13
ENSMUSG00000016757-Ttll12	0.00933866	-0.0976445	0.093	0.205	1	Ttll12	ENSMUSG00000016757	15
ENSMUSG00000034751-Mast4	0.00934344	-0.188955	0.882	0.964	1	Mast4	ENSMUSG00000034751	13
ENSMUSG00000019055-Plod1	0.00935835	-0.0997426	0.224	0.39	1	Plod1	ENSMUSG00000019055	4
ENSMUSG00000051329-Nup160	0.0093609	0.254922	0.752	0.744	1	Nup160	ENSMUSG00000051329	2
ENSMUSG00000021044-Adck1	0.00939911	-0.137003	0.242	0.415	1	Adck1	ENSMUSG00000021044	12
ENSMUSG00000056952-Tatdn2	0.00941632	-0.108527	0.199	0.359	1	Tatdn2	ENSMUSG00000056952	6
ENSMUSG00000031479-Vps36	0.00942746	-0.116878	0.112	0.231	1	Vps36	ENSMUSG00000031479	8
ENSMUSG00000020130-Tbc1d15	0.00943637	-0.133318	0.385	0.61	1	Tbc1d15	ENSMUSG00000020130	10
ENSMUSG00000036104-Rab3gap1	0.0094392	-0.14505	0.516	0.749	1	Rab3gap1	ENSMUSG00000036104	1
ENSMUSG00000028497-Hacd4	0.00945439	0.281406	0.261	0.169	1	Hacd4	ENSMUSG00000028497	4
ENSMUSG00000006369-Fbln1	0.00945912	0.310906	0.41	0.344	1	Fbln1	ENSMUSG00000006369	15
ENSMUSG00000095123-Gm21781	0.00947023	-0.120249	0.112	0.231	1	Gm21781	ENSMUSG00000095123	10
ENSMUSG00000085448-Gm13963	0.0094768	-0.221419	0.081	0.174	1	Gm13963	ENSMUSG00000085448	2
ENSMUSG00000016496-Cd274	0.00950498	-0.157756	0.106	0.215	1	Cd274	ENSMUSG00000016496	19
ENSMUSG00000016382-Pls3	0.00951317	-0.101053	0.112	0.231	1	Pls3	ENSMUSG00000016382	20
ENSMUSG00000027809-Etfdh	0.00951365	-0.149813	0.224	0.39	1	Etfdh	ENSMUSG00000027809	3
ENSMUSG00000045464-2810002D19Rik	0.00951832	-0.0970665	0.186	0.344	1	2810002D19Rik	ENSMUSG00000045464	2
ENSMUSG00000084066-Xlr4d-ps	0.00953464	0.223751	0.137	0.062	1	ps	ENSMUSG00000084066
ENSMUSG00000025409-Mbd6	0.0095812	-0.0701226	0.143	0.282	1	Mbd6	ENSMUSG00000025409	10
ENSMUSG00000037224-Zfyve28	0.00958574	-0.22711	0.497	0.682	1	Zfyve28	ENSMUSG00000037224	5
ENSMUSG00000020546-Stxbp4	0.00963631	-0.23557	0.708	0.831	1	Stxbp4	ENSMUSG00000020546	11
ENSMUSG00000031109-Enox2	0.00963867	-0.208862	0.571	0.759	1	Enox2	ENSMUSG00000031109	20
ENSMUSG00000033632-AW554918	0.00963889	-0.201569	0.832	0.938	1	AW554918	ENSMUSG00000033632	18
ENSMUSG00000020737-Jpt1	0.00964221	0.362386	0.565	0.544	1	Jpt1	ENSMUSG00000020737	11
ENSMUSG00000037306-Man1c1	0.00964311	-0.173649	0.298	0.472	1	Man1c1	ENSMUSG00000037306	4
ENSMUSG00000074704-Rad21l	0.0096459	-0.0894809	0.062	0.154	1	Rad21l	ENSMUSG00000074704	2
ENSMUSG00000032534-Cep63	0.00967355	-0.0760399	0.112	0.226	1	Cep63	ENSMUSG00000032534	9
ENSMUSG00000040339-Fam102b	0.00977189	-0.123338	0.323	0.523	1	Fam102b	ENSMUSG00000040339	3
ENSMUSG00000097011-Gm4651	0.00978978	-0.110901	0.068	0.164	1	Gm4651	ENSMUSG00000097011	6
ENSMUSG00000006191-Cdkal1	0.00981522	-0.215316	0.77	0.908	1	Cdkal1	ENSMUSG00000006191	13
ENSMUSG00000020571-Pdia6	0.00981787	0.395331	0.615	0.651	1	Pdia6	ENSMUSG00000020571	12
ENSMUSG00000022013-Dnajc15	0.00983535	0.380876	0.323	0.236	1	Dnajc15	ENSMUSG00000022013	14
ENSMUSG00000057637-Prdm2	0.00985106	-0.160786	0.77	0.923	1	Prdm2	ENSMUSG00000057637	4
ENSMUSG00000060268-Armh1	0.00986869	-0.105302	0.075	0.174	1	Armh1	ENSMUSG00000060268	4
ENSMUSG00000030189-Ybx3	0.00987323	0.342527	0.416	0.349	1	Ybx3	ENSMUSG00000030189	6
ENSMUSG00000118601-Gm53042	0.00990387	-0.0904736	0.037	0.113	1	Gm53042	ENSMUSG00000118601	11
ENSMUSG00000087395-Gm12705	0.00993033	-0.121348	0.087	0.19	1	Gm12705	ENSMUSG00000087395	4
ENSMUSG00000055370-Gm9968	0.00993683	-0.123931	0.124	0.241	1	Gm9968	ENSMUSG00000055370	16
ENSMUSG00000040945-Rcc2	0.00993953	0.244524	0.894	0.923	1	Rcc2	ENSMUSG00000040945	4
ENSMUSG00000028291-Akirin2	0.0099544	-0.0960932	0.199	0.354	1	Akirin2	ENSMUSG00000028291	4
ENSMUSG00000029014-Dnajc2	0.00996877	0.309745	0.602	0.579	1	Dnajc2	ENSMUSG00000029014	5
ENSMUSG00000121209-ENSMUSG00000121209	0.00996997	-0.128756	0.056	0.144	1	ENSMUSG00000121209	ENSMUSG00000121209
ENSMUSG00000048922-Cdca2	0.00998063	-0.190154	0.416	0.605	1	Cdca2	ENSMUSG00000048922	14
ENSMUSG00000053367-Epp13	0.0100231	-0.124837	0.043	0.123	1	Epp13	ENSMUSG00000053367	7
ENSMUSG00000061186-Sfmbt2	0.0100319	-0.1911	0.646	0.764	1	Sfmbt2	ENSMUSG00000061186	2
ENSMUSG00000031774-Psme3ip1	0.0100399	-0.102478	0.236	0.415	1	Psme3ip1	ENSMUSG00000031774	8
ENSMUSG00000031838-Ifi30	0.0100556	0.286622	0.211	0.123	1	Ifi30	ENSMUSG00000031838	8
ENSMUSG00000031910-Has3	0.0100793	-0.0840813	0.087	0.195	1	Has3	ENSMUSG00000031910	8
ENSMUSG00000073007-Tent5d	0.0100806	-0.180816	0.497	0.687	1	Tent5d	ENSMUSG00000073007	20
ENSMUSG00000020091-Eif4ebp2	0.0101013	0.294604	0.503	0.431	1	Eif4ebp2	ENSMUSG00000020091	10
ENSMUSG00000050556-Kcnb1	0.0101267	-0.177763	0.124	0.236	1	Kcnb1	ENSMUSG00000050556	2
ENSMUSG00000042787-Exog	0.0101383	-0.140632	0.18	0.313	1	Exog	ENSMUSG00000042787	9
ENSMUSG00000106375-Gm43361	0.0101766	-0.120224	0.248	0.421	1	Gm43361	ENSMUSG00000106375	5
ENSMUSG00000105212-Gm43557	0.0102141	-0.116992	0.112	0.226	1	Gm43557	ENSMUSG00000105212	5
ENSMUSG00000037971-1110032A03Rik	0.0102583	0.219089	0.273	0.174	1	1110032A03Rik	ENSMUSG00000037971	9
ENSMUSG00000054320-Lrrc36	0.0102667	-0.110221	0.068	0.164	1	Lrrc36	ENSMUSG00000054320	8
ENSMUSG00000028527-Ak4	0.010269	-0.107578	0.149	0.282	1	Ak4	ENSMUSG00000028527	4
ENSMUSG00000022537-Tmem44	0.0102902	-0.128332	0.112	0.221	1	Tmem44	ENSMUSG00000022537	16
ENSMUSG00000074994-Qser1	0.0102956	-0.145574	0.466	0.677	1	Qser1	ENSMUSG00000074994	2
ENSMUSG00000033444-Specc1l	0.0103119	-0.152302	0.503	0.713	1	Specc1l	ENSMUSG00000033444	10
ENSMUSG00000053931-Cnn3	0.0103184	-0.109836	0.217	0.379	1	Cnn3	ENSMUSG00000053931	3
ENSMUSG00000106407-Gm43439	0.0103339	-0.117372	0.043	0.123	1	Gm43439	ENSMUSG00000106407	3
ENSMUSG00000002227-Mov10	0.0103405	-0.093952	0.292	0.497	1	Mov10	ENSMUSG00000002227	3
ENSMUSG00000087549-Gm13427	0.0103637	0.356346	0.323	0.246	1	Gm13427	ENSMUSG00000087549	2
ENSMUSG00000025423-Pias2	0.0103694	-0.222966	0.789	0.923	1	Pias2	ENSMUSG00000025423	18
ENSMUSG00000031904-Slc7a6	0.0103742	-0.0706928	0.342	0.559	1	Slc7a6	ENSMUSG00000031904	8
ENSMUSG00000034292-Traf3ip1	0.0103766	-0.0992254	0.317	0.513	1	Traf3ip1	ENSMUSG00000034292	1
ENSMUSG00000042408-Zmym6	0.0104006	-0.138682	0.224	0.385	1	Zmym6	ENSMUSG00000042408	4
ENSMUSG00000031095-Cul4b	0.0104013	-0.178154	0.41	0.615	1	Cul4b	ENSMUSG00000031095	20
ENSMUSG00000002076-Hsf2bp	0.0104016	-0.0634563	0.168	0.313	1	Hsf2bp	ENSMUSG00000002076	17
ENSMUSG00000091476-Catspere2	0.0104053	-0.113488	0.124	0.246	1	Catspere2	ENSMUSG00000091476	1
ENSMUSG00000039985-Sinhcaf	0.0104085	-0.203698	0.304	0.467	1	Sinhcaf	ENSMUSG00000039985	6
ENSMUSG00000024145-Pigf	0.0104211	-0.112098	0.155	0.292	1	Pigf	ENSMUSG00000024145	17
ENSMUSG00000041679-Lrrc29	0.0104559	-0.0754315	0.112	0.231	1	Lrrc29	ENSMUSG00000041679	8
ENSMUSG00000091144-Phf11c	0.0104606	-0.0916639	0.043	0.123	1	Phf11c	ENSMUSG00000091144	14
ENSMUSG00000093472-4930438E09Rik	0.0104641	-0.100911	0.031	0.103	1	4930438E09Rik	ENSMUSG00000093472	14
ENSMUSG00000030987-Stim1	0.010474	-0.22425	0.752	0.882	1	Stim1	ENSMUSG00000030987	7
ENSMUSG00000053519-Kcnip1	0.0104902	0.274649	0.298	0.2	1	Kcnip1	ENSMUSG00000053519	11
ENSMUSG00000028647-Mycbp	0.0105106	0.290988	0.596	0.544	1	Mycbp	ENSMUSG00000028647	4
ENSMUSG00000038665-Dgki	0.010566	-0.184596	0.807	0.903	1	Dgki	ENSMUSG00000038665	6
ENSMUSG00000022124-Fbxl3	0.0105767	-0.189897	0.416	0.631	1	Fbxl3	ENSMUSG00000022124	14
ENSMUSG00000030513-Pcsk6	0.0105892	-0.126307	0.112	0.226	1	Pcsk6	ENSMUSG00000030513	7
ENSMUSG00000063172-Hspb11	0.0105932	-0.109725	0.292	0.467	1	Hspb11	ENSMUSG00000063172	4
ENSMUSG00000058290-Espl1	0.0105942	-0.132412	0.391	0.574	1	Espl1	ENSMUSG00000058290	15
ENSMUSG00000052794-1700030K09Rik	0.010623	-0.0666313	0.23	0.41	1	1700030K09Rik	ENSMUSG00000052794	8
ENSMUSG00000025551-Fgf14	0.0106334	-0.0898261	0.155	0.292	1	Fgf14	ENSMUSG00000025551	14
ENSMUSG00000107714-Gm34933	0.0106707	-0.164168	0.093	0.195	1	Gm34933	ENSMUSG00000107714	6
ENSMUSG00000046318-Ccbe1	0.0107174	-0.0551128	0.081	0.185	1	Ccbe1	ENSMUSG00000046318	18
ENSMUSG00000033047-Eif3l	0.0107195	-0.16639	0.286	0.472	1	Eif3l	ENSMUSG00000033047	15
ENSMUSG00000038677-Scube3	0.0107232	-0.110207	0.143	0.272	1	Scube3	ENSMUSG00000038677	17
ENSMUSG00000023935-Spats1	0.0107344	-0.184125	0.317	0.503	1	Spats1	ENSMUSG00000023935	17
ENSMUSG00000028848-Gpn2	0.0107567	0.259435	0.205	0.118	1	Gpn2	ENSMUSG00000028848	4
ENSMUSG00000038459-Abhd17c	0.0107777	-0.153234	0.211	0.364	1	Abhd17c	ENSMUSG00000038459	7
ENSMUSG00000034321-Exosc1	0.0107823	0.287163	0.652	0.605	1	Exosc1	ENSMUSG00000034321	19
ENSMUSG00000039735-Fnbp1l	0.010809	0.278817	0.72	0.738	1	Fnbp1l	ENSMUSG00000039735	3
ENSMUSG00000038866-Zcchc2	0.0108182	-0.197993	0.18	0.303	1	Zcchc2	ENSMUSG00000038866	1
ENSMUSG00000086631-Gm12784	0.010846	-0.0814306	0.05	0.133	1	Gm12784	ENSMUSG00000086631	7
ENSMUSG00000032469-Dbr1	0.0108777	-0.0806661	0.068	0.164	1	Dbr1	ENSMUSG00000032469	9
ENSMUSG00000028161-Ppp3ca	0.0108815	-0.227287	0.64	0.8	1	Ppp3ca	ENSMUSG00000028161	3
ENSMUSG00000049550-Clip1	0.0108922	-0.135239	0.46	0.662	1	Clip1	ENSMUSG00000049550	5
ENSMUSG00000037373-Ctbp1	0.0109132	-0.125004	0.124	0.246	1	Ctbp1	ENSMUSG00000037373	5
ENSMUSG00000042807-Hecw2	0.0109198	-0.202519	0.814	0.913	1	Hecw2	ENSMUSG00000042807	1
ENSMUSG00000034259-Exosc4	0.0109312	0.221636	0.174	0.092	1	Exosc4	ENSMUSG00000034259	15
ENSMUSG00000039671-Zmynd8	0.0109391	-0.184511	0.466	0.641	1	Zmynd8	ENSMUSG00000039671	2
ENSMUSG00000020263-Appl2	0.0109586	-0.10967	0.224	0.39	1	Appl2	ENSMUSG00000020263	10
ENSMUSG00000035620-Ric8b	0.0109936	-0.186142	0.503	0.708	1	Ric8b	ENSMUSG00000035620	10
ENSMUSG00000112489-9230116L04Rik	0.0110383	-0.089385	0.037	0.113	1	9230116L04Rik	ENSMUSG00000112489	12
ENSMUSG00000120883-ENSMUSG00000120883	0.0110404	-0.0539326	0.031	0.103	1	ENSMUSG00000120883	ENSMUSG00000120883
ENSMUSG00000052572-Dlg2	0.0110452	-0.107343	0.149	0.277	1	Dlg2	ENSMUSG00000052572	7
ENSMUSG00000023353-Agap3	0.0110523	-0.164921	0.292	0.462	1	Agap3	ENSMUSG00000023353	5
ENSMUSG00000039137-Whrn	0.0110704	-0.168549	0.298	0.477	1	Whrn	ENSMUSG00000039137	4
ENSMUSG00000096520-Gm3376	0.0111144	-0.083825	0.031	0.103	1	Gm3376	ENSMUSG00000096520	21
ENSMUSG00000074657-Kif5a	0.011117	-0.151641	0.28	0.451	1	Kif5a	ENSMUSG00000074657	10
ENSMUSG00000097068-Gm26760	0.011121	-0.173	0.292	0.472	1	Gm26760	ENSMUSG00000097068	15
ENSMUSG00000103139-Gm37982	0.011162	-0.20464	0.348	0.528	1	Gm37982	ENSMUSG00000103139	1
ENSMUSG00000043183-Simc1	0.0111672	-0.193097	0.379	0.549	1	Simc1	ENSMUSG00000043183	13
ENSMUSG00000032492-Pth1r	0.0111706	-0.072439	0.062	0.154	1	Pth1r	ENSMUSG00000032492	9
ENSMUSG00000111063-Zfp660	0.0111791	-0.0987403	0.037	0.113	1	Zfp660	ENSMUSG00000111063	9
ENSMUSG00000052353-Cemip	0.0111888	-0.102973	0.031	0.103	1	Cemip	ENSMUSG00000052353	7
ENSMUSG00000030064-Frmd4b	0.0112304	-0.0777533	0.05	0.133	1	Frmd4b	ENSMUSG00000030064	6
ENSMUSG00000049940-Pgrmc2	0.0112339	-0.146082	0.155	0.277	1	Pgrmc2	ENSMUSG00000049940	3
ENSMUSG00000019889-Ptprk	0.0112897	-0.226851	0.404	0.564	1	Ptprk	ENSMUSG00000019889	10
ENSMUSG00000032215-Rsl24d1	0.0113184	-0.0821719	0.043	0.123	1	Rsl24d1	ENSMUSG00000032215	9
ENSMUSG00000015971-Actr8	0.0113261	-0.12237	0.242	0.426	1	Actr8	ENSMUSG00000015971	14
ENSMUSG00000010054-Tusc2	0.011339	-0.0694524	0.031	0.103	1	Tusc2	ENSMUSG00000010054	9
ENSMUSG00000021811-Dnajc9	0.0113544	-0.165065	0.149	0.272	1	Dnajc9	ENSMUSG00000021811	14
ENSMUSG00000110789-Gm33053	0.0113646	-0.112342	0.23	0.395	1	Gm33053	ENSMUSG00000110789	9
ENSMUSG00000028126-Pip5k1a	0.0114293	-0.150547	0.634	0.856	1	Pip5k1a	ENSMUSG00000028126	3
ENSMUSG00000108563-Gm44686	0.0114425	-0.195503	0.46	0.703	1	Gm44686	ENSMUSG00000108563	7
ENSMUSG00000102758-Naaladl2	0.0114516	-0.0560896	0.323	0.492	1	Naaladl2	ENSMUSG00000102758	3
ENSMUSG00000040430-Pitpnc1	0.011461	-0.0674746	0.255	0.426	1	Pitpnc1	ENSMUSG00000040430	11
ENSMUSG00000055319-Sec23ip	0.0114652	-0.0645302	0.217	0.39	1	Sec23ip	ENSMUSG00000055319	7
ENSMUSG00000021948-Prkcd	0.0115073	-0.212698	0.267	0.431	1	Prkcd	ENSMUSG00000021948	14
ENSMUSG00000040204-Pclaf	0.0115285	-0.114988	0.106	0.221	1	Pclaf	ENSMUSG00000040204	9
ENSMUSG00000050424-Pnma5	0.0115381	-0.0931174	0.037	0.113	1	Pnma5	ENSMUSG00000050424	20
ENSMUSG00000116589-Gm31323	0.0115437	-0.100375	0.217	0.395	1	Gm31323	ENSMUSG00000116589	16
ENSMUSG00000058388-Phtf1	0.0115483	-0.119188	0.472	0.718	1	Phtf1	ENSMUSG00000058388	3
ENSMUSG00000086727-4931428L18Rik	0.0115604	-0.0751303	0.13	0.256	1	4931428L18Rik	ENSMUSG00000086727	1
ENSMUSG00000029394-Cdk2ap1	0.0115712	-0.126297	0.068	0.159	1	Cdk2ap1	ENSMUSG00000029394	5
ENSMUSG00000037894-H2az1	0.0116198	0.283406	0.745	0.713	1	H2az1	ENSMUSG00000037894	3
ENSMUSG00000030201-Lrp6	0.0116454	-0.17054	0.621	0.831	1	Lrp6	ENSMUSG00000030201	6
ENSMUSG00000024538-Ppic	0.0116523	0.263712	0.199	0.113	1	Ppic	ENSMUSG00000024538	18
ENSMUSG00000045751-Mms22l	0.0116593	-0.238246	0.758	0.887	1	Mms22l	ENSMUSG00000045751	4
ENSMUSG00000087667-Gm13381	0.0116617	-0.078358	0.062	0.154	1	Gm13381	ENSMUSG00000087667	2
ENSMUSG00000058486-Wdr91	0.011663	-0.143472	0.311	0.497	1	Wdr91	ENSMUSG00000058486	6
ENSMUSG00000087365-C430049B03Rik	0.0116845	-0.039812	0.037	0.113	1	C430049B03Rik	ENSMUSG00000087365	20
ENSMUSG00000022033-Pbk	0.0116973	-0.100136	0.143	0.267	1	Pbk	ENSMUSG00000022033	14
ENSMUSG00000003411-Rab3b	0.0117218	-0.171274	0.081	0.179	1	Rab3b	ENSMUSG00000003411	4
ENSMUSG00000078521-Aunip	0.0117249	-0.10888	0.174	0.313	1	Aunip	ENSMUSG00000078521	4
ENSMUSG00000020359-Phykpl	0.011791	-0.161845	0.503	0.713	1	Phykpl	ENSMUSG00000020359	11
ENSMUSG00000037443-Cep85	0.0117979	-0.214023	0.677	0.831	1	Cep85	ENSMUSG00000037443	4
ENSMUSG00000058589-Anks1b	0.0118034	-0.215768	0.82	0.918	1	Anks1b	ENSMUSG00000058589	10
ENSMUSG00000039968-Rsbn1l	0.011859	0.26385	0.876	0.892	1	Rsbn1l	ENSMUSG00000039968	5
ENSMUSG00000024422-Dhx16	0.0118836	-0.197639	0.292	0.456	1	Dhx16	ENSMUSG00000024422	17
ENSMUSG00000006169-Clint1	0.0118894	0.270313	0.845	0.846	1	Clint1	ENSMUSG00000006169	11
ENSMUSG00000079469-Pigb	0.0119349	-0.0690994	0.236	0.415	1	Pigb	ENSMUSG00000079469	9
ENSMUSG00000030059-Tmf1	0.011935	-0.112699	0.298	0.497	1	Tmf1	ENSMUSG00000030059	6
ENSMUSG00000027488-Snta1	0.0119545	-0.12341	0.13	0.246	1	Snta1	ENSMUSG00000027488	2
ENSMUSG00000030788-Rnf141	0.0119725	-0.0772629	0.186	0.338	1	Rnf141	ENSMUSG00000030788	7
ENSMUSG00000003527-Ess2	0.011978	-0.0982897	0.075	0.169	1	Ess2	ENSMUSG00000003527	16
ENSMUSG00000036955-Kifbp	0.0120313	-0.106899	0.193	0.344	1	Kifbp	ENSMUSG00000036955	10
ENSMUSG00000041921-Metap1d	0.0120919	0.31086	0.584	0.554	1	Metap1d	ENSMUSG00000041921	2
ENSMUSG00000078817-Nlrp12	0.0121146	-0.538467	0.062	0.144	1	Nlrp12	ENSMUSG00000078817	7
ENSMUSG00000017210-Med24	0.0121762	-0.168094	0.286	0.441	1	Med24	ENSMUSG00000017210	11
ENSMUSG00000058881-Zfp516	0.0121869	-0.163608	0.286	0.456	1	Zfp516	ENSMUSG00000058881	18
ENSMUSG00000114726-Gm48900	0.0121975	-0.0416496	0.031	0.103	1	Gm48900	ENSMUSG00000114726	13
ENSMUSG00000038893-Fam117a	0.0121996	-0.108202	0.224	0.39	1	Fam117a	ENSMUSG00000038893	11
ENSMUSG00000045083-Lingo2	0.0122377	-0.148539	0.168	0.297	1	Lingo2	ENSMUSG00000045083	4
ENSMUSG00000027804-Ppid	0.0122649	-0.169467	0.379	0.574	1	Ppid	ENSMUSG00000027804	3
ENSMUSG00000042354-Gnl3	0.0122677	0.257085	0.733	0.754	1	Gnl3	ENSMUSG00000042354	14
ENSMUSG00000023963-Cyp39a1	0.0122766	-0.103309	0.149	0.277	1	Cyp39a1	ENSMUSG00000023963	17
ENSMUSG00000006299-Aamp	0.0123473	-0.208979	0.571	0.744	1	Aamp	ENSMUSG00000006299	1
ENSMUSG00000033306-Lpp	0.0123514	-0.200952	0.832	0.944	1	Lpp	ENSMUSG00000033306	16
ENSMUSG00000104302-Gm36975	0.0123657	-0.226984	0.615	0.821	1	Gm36975	ENSMUSG00000104302	1
ENSMUSG00000116858-Gm49797	0.0123783	-0.0902175	0.112	0.226	1	Gm49797	ENSMUSG00000116858	17
ENSMUSG00000030019-Fbxl14	0.0123796	-0.149242	0.081	0.174	1	Fbxl14	ENSMUSG00000030019	6
ENSMUSG00000036168-Ccdc38	0.012386	-0.0680368	0.05	0.133	1	Ccdc38	ENSMUSG00000036168	10
ENSMUSG00000063887-Nlgn1	0.012389	-0.077035	0.106	0.221	1	Nlgn1	ENSMUSG00000063887	3
ENSMUSG00000072582-Ptrh2	0.0124237	-0.078131	0.149	0.287	1	Ptrh2	ENSMUSG00000072582	11
ENSMUSG00000086167-Gm13827	0.0124648	-0.0816574	0.124	0.246	1	Gm13827	ENSMUSG00000086167	5
ENSMUSG00000059895-Ptp4a3	0.0124775	-0.124445	0.149	0.282	1	Ptp4a3	ENSMUSG00000059895	15
ENSMUSG00000021428-Riok1	0.0124943	0.295212	0.366	0.297	1	Riok1	ENSMUSG00000021428	13
ENSMUSG00000031696-Vps35	0.0125134	-0.137279	0.36	0.554	1	Vps35	ENSMUSG00000031696	8
ENSMUSG00000011349-Dmrtc2	0.0125904	-0.0972932	0.093	0.2	1	Dmrtc2	ENSMUSG00000011349	7
ENSMUSG00000063362-Alg11	0.0126285	-0.103032	0.149	0.282	1	Alg11	ENSMUSG00000063362	8
ENSMUSG00000031509-1700016D06Rik	0.0126797	-0.229233	0.342	0.518	1	1700016D06Rik	ENSMUSG00000031509	8
ENSMUSG00000084771-A230072E10Rik	0.0126874	-0.175045	0.193	0.333	1	A230072E10Rik	ENSMUSG00000084771	20
ENSMUSG00000049799-Lrrc19	0.0126875	-0.109024	0.441	0.621	1	Lrrc19	ENSMUSG00000049799	4
ENSMUSG00000031485-Plpbp	0.0127768	-0.0418115	0.143	0.277	1	Plpbp	ENSMUSG00000031485	8
ENSMUSG00000028541-B4galt2	0.0127769	-0.0872948	0.087	0.19	1	B4galt2	ENSMUSG00000028541	4
ENSMUSG00000021720-Rnf180	0.012809	-0.160907	0.72	0.903	1	Rnf180	ENSMUSG00000021720	13
ENSMUSG00000021144-Mta1	0.0128115	0.250468	0.354	0.272	1	Mta1	ENSMUSG00000021144	12
ENSMUSG00000061436-Hipk2	0.0128588	-0.176588	0.46	0.677	1	Hipk2	ENSMUSG00000061436	6
ENSMUSG00000110138-4831440D22Rik	0.0128871	-0.105049	0.286	0.472	1	4831440D22Rik	ENSMUSG00000110138	8
ENSMUSG00000039375-Wdr17	0.0129213	-0.27176	0.565	0.703	1	Wdr17	ENSMUSG00000039375	8
ENSMUSG00000062175-Tgif2	0.0129384	-0.113642	0.124	0.241	1	Tgif2	ENSMUSG00000062175	2
ENSMUSG00000045763-Basp1	0.0129829	0.286435	0.373	0.292	1	Basp1	ENSMUSG00000045763	15
ENSMUSG00000068522-Aard	0.0129928	0.326482	0.658	0.662	1	Aard	ENSMUSG00000068522	15
ENSMUSG00000039242-B3galnt2	0.0129984	0.25794	0.708	0.733	1	B3galnt2	ENSMUSG00000039242	13
ENSMUSG00000087108-Gm16093	0.0130229	-0.204551	0.59	0.79	1	Gm16093	ENSMUSG00000087108	3
ENSMUSG00000034898-Filip1	0.0130506	-0.117607	0.112	0.226	1	Filip1	ENSMUSG00000034898	9
ENSMUSG00000071180-Smim15	0.0130546	-0.172393	0.161	0.287	1	Smim15	ENSMUSG00000071180	13
ENSMUSG00000081894-Gm14212	0.0130609	-0.167785	0.267	0.426	1	Gm14212	ENSMUSG00000081894	2
ENSMUSG00000048416-Mlf1	0.0130719	-0.075324	0.155	0.287	1	Mlf1	ENSMUSG00000048416	3
ENSMUSG00000071655-Ubxn1	0.013072	0.308349	0.472	0.41	1	Ubxn1	ENSMUSG00000071655	19
ENSMUSG00000025393-Atp5b	0.0130872	-0.188926	0.478	0.641	1	Atp5b	ENSMUSG00000025393	10
ENSMUSG00000020691-Mettl2	0.0131475	0.338792	0.547	0.549	1	Mettl2	ENSMUSG00000020691	11
ENSMUSG00000040260-Daam2	0.0131726	-0.127859	0.062	0.149	1	Daam2	ENSMUSG00000040260	17
ENSMUSG00000025507-Pidd1	0.0131952	-0.123979	0.18	0.318	1	Pidd1	ENSMUSG00000025507	7
ENSMUSG00000052783-Grk4	0.0132005	-0.147568	0.422	0.646	1	Grk4	ENSMUSG00000052783	5
ENSMUSG00000002524-Puf60	0.0132052	0.299032	0.584	0.538	1	Puf60	ENSMUSG00000002524	15
ENSMUSG00000079553-Kifc1	0.0132079	-0.0840391	0.18	0.323	1	Kifc1	ENSMUSG00000079553	17
ENSMUSG00000021697-Depdc1b	0.0132105	-0.0751681	0.161	0.297	1	Depdc1b	ENSMUSG00000021697	13
ENSMUSG00000063894-Zkscan8	0.0132267	-0.112452	0.087	0.185	1	Zkscan8	ENSMUSG00000063894	13
ENSMUSG00000038456-Dennd2a	0.013232	-0.143414	0.429	0.626	1	Dennd2a	ENSMUSG00000038456	6
ENSMUSG00000044201-Cdc25c	0.0132363	-0.141865	0.168	0.292	1	Cdc25c	ENSMUSG00000044201	18
ENSMUSG00000042207-Kdm5b	0.0132375	-0.125523	0.547	0.749	1	Kdm5b	ENSMUSG00000042207	1
ENSMUSG00000001911-Nfix	0.013247	-0.143919	0.422	0.621	1	Nfix	ENSMUSG00000001911	8
ENSMUSG00000027293-Ehd4	0.0132634	-0.162034	0.348	0.538	1	Ehd4	ENSMUSG00000027293	2
ENSMUSG00000055485-Soga1	0.013273	-0.117825	0.043	0.118	1	Soga1	ENSMUSG00000055485	2
ENSMUSG00000021549-Rasa1	0.0132781	-0.202097	0.553	0.759	1	Rasa1	ENSMUSG00000021549	13
ENSMUSG00000041343-Ankrd42	0.0132833	-0.150674	0.112	0.221	1	Ankrd42	ENSMUSG00000041343	7
ENSMUSG00000024414-Mrpl27	0.0133221	0.255074	0.205	0.123	1	Mrpl27	ENSMUSG00000024414	11
ENSMUSG00000037509-Arhgef4	0.0133424	-0.14712	0.161	0.292	1	Arhgef4	ENSMUSG00000037509	1
ENSMUSG00000050966-Lin28a	0.013355	-0.177909	0.174	0.303	1	Lin28a	ENSMUSG00000050966	4
ENSMUSG00000031668-Eif2ak3	0.0133551	-0.0950392	0.267	0.456	1	Eif2ak3	ENSMUSG00000031668	6
ENSMUSG00000020191-Spata48	0.0133853	-0.0737818	0.081	0.179	1	Spata48	ENSMUSG00000020191	11
ENSMUSG00000024598-Fbn2	0.0133938	0.336936	0.72	0.703	1	Fbn2	ENSMUSG00000024598	18
ENSMUSG00000036550-Cnot1	0.0133954	-0.154121	0.832	0.903	1	Cnot1	ENSMUSG00000036550	8
ENSMUSG00000006127-Inpp5k	0.0134083	-0.08244	0.149	0.282	1	Inpp5k	ENSMUSG00000006127	11
ENSMUSG00000086594-Nudt12os	0.01343	-0.123822	0.05	0.128	1	Nudt12os	ENSMUSG00000086594	17
ENSMUSG00000037536-Fbxo34	0.0134544	-0.196542	0.503	0.723	1	Fbxo34	ENSMUSG00000037536	14
ENSMUSG00000090963-Gm17655	0.0134647	-0.130387	0.081	0.174	1	Gm17655	ENSMUSG00000090963	5
ENSMUSG00000091415-Ak9	0.0134666	-0.156416	0.093	0.19	1	Ak9	ENSMUSG00000091415	10
ENSMUSG00000037992-Rara	0.0135182	-0.148872	0.149	0.272	1	Rara	ENSMUSG00000037992	11
ENSMUSG00000033577-Myo6	0.013526	-0.152649	0.366	0.564	1	Myo6	ENSMUSG00000033577	9
ENSMUSG00000001524-Gtf2h4	0.0135284	-0.0947032	0.068	0.159	1	Gtf2h4	ENSMUSG00000001524	17
ENSMUSG00000038683-Pak1ip1	0.0135601	-0.0828983	0.304	0.492	1	Pak1ip1	ENSMUSG00000038683	13
ENSMUSG00000059708-Akap17b	0.0135694	-0.137302	0.248	0.405	1	Akap17b	ENSMUSG00000059708	20
ENSMUSG00000103293-Gm5842	0.0135853	-0.131038	0.05	0.128	1	Gm5842	ENSMUSG00000103293	3
ENSMUSG00000085709-Gm14211	0.0136062	-0.169439	0.261	0.426	1	Gm14211	ENSMUSG00000085709	2
ENSMUSG00000028124-Gclm	0.013615	0.33293	0.634	0.656	1	Gclm	ENSMUSG00000028124	3
ENSMUSG00000035877-Zhx3	0.0136269	-0.133529	0.534	0.713	1	Zhx3	ENSMUSG00000035877	2
ENSMUSG00000021932-Rnaseh2b	0.0136298	-0.121839	0.261	0.421	1	Rnaseh2b	ENSMUSG00000021932	14
ENSMUSG00000049044-Rapgef4	0.0136659	-0.16835	0.174	0.303	1	Rapgef4	ENSMUSG00000049044	2
ENSMUSG00000058135-Gstm1	0.0136664	0.382666	0.422	0.379	1	Gstm1	ENSMUSG00000058135	3
ENSMUSG00000022978-Mis18a	0.0136777	-0.129706	0.087	0.185	1	Mis18a	ENSMUSG00000022978	16
ENSMUSG00000085408-C530005A16Rik	0.013698	-0.11941	0.211	0.364	1	C530005A16Rik	ENSMUSG00000085408	4
ENSMUSG00000108269-Gm18422	0.0137153	-0.0765369	0.081	0.179	1	Gm18422	ENSMUSG00000108269	6
ENSMUSG00000004105-Angptl2	0.0137206	-0.146406	0.354	0.549	1	Angptl2	ENSMUSG00000004105	2
ENSMUSG00000037627-Rgs22	0.0137369	-0.111673	0.149	0.272	1	Rgs22	ENSMUSG00000037627	15
ENSMUSG00002075574-Gm54465	0.0137394	-0.078747	0.068	0.159	1	Gm54465	ENSMUSG00002075574
ENSMUSG00000097091-4930526L06Rik	0.0137473	-0.110028	0.062	0.149	1	4930526L06Rik	ENSMUSG00000097091	19
ENSMUSG00000001918-Slc1a5	0.0137914	-0.128494	0.18	0.313	1	Slc1a5	ENSMUSG00000001918	7
ENSMUSG00000035851-Ythdc1	0.0138433	-0.152307	0.342	0.523	1	Ythdc1	ENSMUSG00000035851	5
ENSMUSG00000118267-G630055G22Rik	0.013853	-0.338242	0.093	0.185	1	G630055G22Rik	ENSMUSG00000118267	18
ENSMUSG00000033972-Zfp944	0.0138667	-0.115474	0.242	0.4	1	Zfp944	ENSMUSG00000033972	17
ENSMUSG00000031170-Slc38a5	0.0139068	0.195232	0.106	0.041	1	Slc38a5	ENSMUSG00000031170	20
ENSMUSG00000030067-Foxp1	0.0139081	-0.210139	0.857	0.974	1	Foxp1	ENSMUSG00000030067	6
ENSMUSG00000038598-Shoc1	0.0139319	-0.195476	0.615	0.769	1	Shoc1	ENSMUSG00000038598	4
ENSMUSG00000032536-Trak1	0.013932	-0.121377	0.205	0.349	1	Trak1	ENSMUSG00000032536	9
ENSMUSG00000023999-Kif6	0.0139536	-0.18666	0.379	0.559	1	Kif6	ENSMUSG00000023999	17
ENSMUSG00000020015-Cdk17	0.0139547	-0.17754	0.366	0.559	1	Cdk17	ENSMUSG00000020015	10
ENSMUSG00000044471-Lncpint	0.0139683	-0.200978	0.764	0.856	1	Lncpint	ENSMUSG00000044471	6
ENSMUSG00000048832-Vps37c	0.0139847	-0.0765928	0.087	0.19	1	Vps37c	ENSMUSG00000048832	19
ENSMUSG00000018378-Cuedc1	0.0140039	-0.227404	0.081	0.174	1	Cuedc1	ENSMUSG00000018378	11
ENSMUSG00000001018-Snapin	0.0140073	0.25688	0.248	0.159	1	Snapin	ENSMUSG00000001018	3
ENSMUSG00000053289-Ddx10	0.0140121	-0.159242	0.764	0.933	1	Ddx10	ENSMUSG00000053289	9
ENSMUSG00000070939-Tgfbrap1	0.0140278	-0.105413	0.174	0.318	1	Tgfbrap1	ENSMUSG00000070939	1
ENSMUSG00000112160-BC024063	0.0140344	-0.113733	0.093	0.195	1	BC024063	ENSMUSG00000112160	10
ENSMUSG00000099706-Gm29536	0.0140361	-0.0945324	0.056	0.138	1	Gm29536	ENSMUSG00000099706	1
ENSMUSG00000109127-Gm31135	0.0140361	-0.12447	0.056	0.138	1	Gm31135	ENSMUSG00000109127	8
ENSMUSG00000115693-1700085D07Rik	0.0140553	-0.161308	0.217	0.374	1	1700085D07Rik	ENSMUSG00000115693	15
ENSMUSG00000027905-Ddx20	0.0140571	-0.0951972	0.286	0.462	1	Ddx20	ENSMUSG00000027905	3
ENSMUSG00000118581-Gm53029	0.0140744	-0.078596	0.093	0.2	1	Gm53029	ENSMUSG00000118581	15
ENSMUSG00000043924-Ncmap	0.0140751	-0.114676	0.087	0.185	1	Ncmap	ENSMUSG00000043924	4
ENSMUSG00000050188-Lsm10	0.0140889	0.151849	0.106	0.041	1	Lsm10	ENSMUSG00000050188	4
ENSMUSG00000103839-Gm37607	0.0140931	-0.103792	0.043	0.118	1	Gm37607	ENSMUSG00000103839	1
ENSMUSG00000003617-Cp	0.0141127	-0.0762688	0.143	0.267	1	Cp	ENSMUSG00000003617	3
ENSMUSG00000025745-Hadha	0.0141233	-0.130557	0.422	0.621	1	Hadha	ENSMUSG00000025745	5
ENSMUSG00000049184-Purg	0.0141651	-0.148777	0.298	0.482	1	Purg	ENSMUSG00000049184	8
ENSMUSG00000090290-Tarbp1	0.0141775	-0.0935201	0.043	0.118	1	Tarbp1	ENSMUSG00000090290	8
ENSMUSG00000028184-Adgrl2	0.0141834	-0.0878752	0.304	0.472	1	Adgrl2	ENSMUSG00000028184	3
ENSMUSG00000038982-Bloc1s5	0.0142314	-0.100881	0.093	0.195	1	Bloc1s5	ENSMUSG00000038982	13
ENSMUSG00000026890-Lhx6	0.0142623	-0.101272	0.043	0.118	1	Lhx6	ENSMUSG00000026890	2
ENSMUSG00000090152-Gm16285	0.0142623	-0.111502	0.043	0.118	1	Gm16285	ENSMUSG00000090152	12
ENSMUSG00000114942-Gm49361	0.0142696	-0.092567	0.056	0.138	1	Gm49361	ENSMUSG00000114942	14
ENSMUSG00000115412-Gm49094	0.0143041	-0.109804	0.05	0.128	1	Gm49094	ENSMUSG00000115412	14
ENSMUSG00000038028-Tigar	0.0143043	-0.0857433	0.106	0.215	1	Tigar	ENSMUSG00000038028	6
ENSMUSG00000095872-Gm15128	0.0143068	-0.129357	0.217	0.369	1	Gm15128	ENSMUSG00000095872	20
ENSMUSG00000027079-Clp1	0.0143162	-0.101042	0.068	0.159	1	Clp1	ENSMUSG00000027079	2
ENSMUSG00000028532-Cachd1	0.0143477	-0.104	0.043	0.118	1	Cachd1	ENSMUSG00000028532	4
ENSMUSG00000041571-Selenow	0.0144134	0.291384	0.329	0.251	1	Selenow	ENSMUSG00000041571	7
ENSMUSG00000027130-Slc12a6	0.0144334	-0.0902624	0.043	0.118	1	Slc12a6	ENSMUSG00000027130	2
ENSMUSG00000033020-Polr2f	0.0144555	0.292332	0.516	0.487	1	Polr2f	ENSMUSG00000033020	15
ENSMUSG00000005514-Por	0.0144563	-0.214286	0.516	0.728	1	Por	ENSMUSG00000005514	5
ENSMUSG00000025790-Slco3a1	0.0144825	-0.152538	0.199	0.333	1	Slco3a1	ENSMUSG00000025790	7
ENSMUSG00000027566-Psma7	0.0144953	0.349347	0.54	0.492	1	Psma7	ENSMUSG00000027566	2
ENSMUSG00000068876-Cgn	0.0144958	-0.141955	0.329	0.518	1	Cgn	ENSMUSG00000068876	3
ENSMUSG00000086273-Rbm46os	0.0144979	-0.203846	0.36	0.523	1	Rbm46os	ENSMUSG00000086273	3
ENSMUSG00000051065-Mb21d2	0.0145108	-0.156797	0.224	0.364	1	Mb21d2	ENSMUSG00000051065	16
ENSMUSG00000037492-Zmat4	0.0145283	-0.17805	0.472	0.662	1	Zmat4	ENSMUSG00000037492	8
ENSMUSG00000021643-Serf1	0.0145371	-0.0883475	0.118	0.236	1	Serf1	ENSMUSG00000021643	13
ENSMUSG00000034487-Poglut3	0.0145452	-0.0944726	0.037	0.108	1	Poglut3	ENSMUSG00000034487	9
ENSMUSG00000097516-4930467D21Rik	0.0145479	-0.194713	0.677	0.856	1	4930467D21Rik	ENSMUSG00000097516	5
ENSMUSG00000071226-Cecr2	0.014549	-0.146542	0.907	0.949	1	Cecr2	ENSMUSG00000071226	6
ENSMUSG00000063801-Ap3s2	0.0145496	-0.0931847	0.385	0.585	1	Ap3s2	ENSMUSG00000063801	7
ENSMUSG00000075033-Nxpe3	0.0145496	-0.0732174	0.199	0.354	1	Nxpe3	ENSMUSG00000075033	16
ENSMUSG00000020380-Rad50	0.0145544	0.205298	0.932	0.897	1	Rad50	ENSMUSG00000020380	11
ENSMUSG00000036743-Psma8	0.0145557	-0.20465	0.404	0.59	1	Psma8	ENSMUSG00000036743	18
ENSMUSG00000086370-Ftx	0.0145715	-0.145169	0.23	0.385	1	Ftx	ENSMUSG00000086370	20
ENSMUSG00000017299-Dnttip1	0.0145808	0.300883	0.54	0.503	1	Dnttip1	ENSMUSG00000017299	2
ENSMUSG00000038244-Mical2	0.0146063	-0.0979119	0.043	0.118	1	Mical2	ENSMUSG00000038244	7
ENSMUSG00000117391-4930500A05Rik	0.0146063	-0.0908102	0.043	0.118	1	4930500A05Rik	ENSMUSG00000117391	17
ENSMUSG00000035683-Melk	0.0146227	0.255851	0.602	0.564	1	Melk	ENSMUSG00000035683	4
ENSMUSG00000022681-Ntan1	0.0146521	0.418807	0.416	0.379	1	Ntan1	ENSMUSG00000022681	16
ENSMUSG00000097392-Thoc2l	0.0146523	0.212906	0.901	0.913	1	Thoc2l	ENSMUSG00000097392	5
ENSMUSG00000094378-Gm15097	0.0146875	-0.0790874	0.068	0.159	1	Gm15097	ENSMUSG00000094378	20
ENSMUSG00000022580-Rhpn1	0.0146934	-0.09208	0.043	0.118	1	Rhpn1	ENSMUSG00000022580	15
ENSMUSG00000019146-Cacng2	0.0146934	-0.0859833	0.043	0.118	1	Cacng2	ENSMUSG00000019146	15
ENSMUSG00000020783-Ncbp3	0.0147481	-0.171562	0.323	0.518	1	Ncbp3	ENSMUSG00000020783	11
ENSMUSG00000020521-Rnft1	0.0147797	-0.147097	0.435	0.631	1	Rnft1	ENSMUSG00000020521	11
ENSMUSG00000022391-Rangap1	0.0148093	0.318285	0.528	0.462	1	Rangap1	ENSMUSG00000022391	15
ENSMUSG00000027575-Arfgap1	0.0148419	0.278859	0.46	0.405	1	Arfgap1	ENSMUSG00000027575	2
ENSMUSG00000022820-Ndufb4	0.014869	-0.104709	0.043	0.118	1	Ndufb4	ENSMUSG00000022820	16
ENSMUSG00000028221-Pip4p2	0.0148846	-0.062102	0.062	0.149	1	Pip4p2	ENSMUSG00000028221	4
ENSMUSG00000061048-Cdh3	0.0148966	-0.125305	0.099	0.2	1	Cdh3	ENSMUSG00000061048	8
ENSMUSG00000022261-Sdc2	0.014945	0.286092	0.379	0.303	1	Sdc2	ENSMUSG00000022261	15
ENSMUSG00000093483-AA465934	0.0150058	-0.0670112	0.037	0.108	1	AA465934	ENSMUSG00000093483	11
ENSMUSG00000071862-Lrrtm2	0.0150058	-0.0841376	0.037	0.108	1	Lrrtm2	ENSMUSG00000071862	18
ENSMUSG00000026388-3110009E18Rik	0.0150424	-0.0990962	0.062	0.149	1	3110009E18Rik	ENSMUSG00000026388	1
ENSMUSG00000029246-Ppat	0.0150538	-0.162077	0.354	0.538	1	Ppat	ENSMUSG00000029246	5
ENSMUSG00000099879-Gm29123	0.0150673	-0.0851057	0.068	0.159	1	Gm29123	ENSMUSG00000099879	9
ENSMUSG00000020250-Txnrd1	0.0150701	-0.18741	0.354	0.549	1	Txnrd1	ENSMUSG00000020250	10
ENSMUSG00000028034-Fubp1	0.0150733	0.188523	0.95	0.985	1	Fubp1	ENSMUSG00000028034	3
ENSMUSG00000033009-Ogfod1	0.015082	-0.116735	0.186	0.328	1	Ogfod1	ENSMUSG00000033009	8
ENSMUSG00000040128-Pnrc1	0.0150836	-0.214578	0.199	0.338	1	Pnrc1	ENSMUSG00000040128	4
ENSMUSG00000049807-Arhgap23	0.0151307	-0.18985	0.385	0.579	1	Arhgap23	ENSMUSG00000049807	11
ENSMUSG00000120058-ENSMUSG00000120058	0.0151438	-0.179418	0.174	0.297	1	ENSMUSG00000120058	ENSMUSG00000120058
ENSMUSG00000019978-Epb41l2	0.0151786	-0.176643	0.776	0.908	1	Epb41l2	ENSMUSG00000019978	10
ENSMUSG00000073152-Gm10475	0.0151983	-0.132512	0.267	0.426	1	Gm10475	ENSMUSG00000073152	5
ENSMUSG00000040446-Rprd1a	0.0152094	-0.185306	0.509	0.692	1	Rprd1a	ENSMUSG00000040446	18
ENSMUSG00000015126-Tsr3	0.0152387	0.239454	0.199	0.118	1	Tsr3	ENSMUSG00000015126	17
ENSMUSG00000032637-Atxn2l	0.0152702	0.329072	0.634	0.682	1	Atxn2l	ENSMUSG00000032637	7
ENSMUSG00000079509-Zfx	0.0152762	-0.132362	0.441	0.626	1	Zfx	ENSMUSG00000079509	20
ENSMUSG00000056459-Zbtb25	0.0152782	-0.10898	0.205	0.344	1	Zbtb25	ENSMUSG00000056459	12
ENSMUSG00000041215-Yeats2	0.0152971	-0.183695	0.801	0.892	1	Yeats2	ENSMUSG00000041215	16
ENSMUSG00000008730-Hipk1	0.0152983	-0.153713	0.149	0.267	1	Hipk1	ENSMUSG00000008730	3
ENSMUSG00000026799-Med27	0.0153143	-0.139118	0.317	0.492	1	Med27	ENSMUSG00000026799	2
ENSMUSG00000023044-Csad	0.0153378	0.302697	0.689	0.703	1	Csad	ENSMUSG00000023044	15
ENSMUSG00000039037-St6galnac5	0.0153623	-0.0889393	0.062	0.149	1	St6galnac5	ENSMUSG00000039037	3
ENSMUSG00000026975-Dph7	0.0153855	-0.0729562	0.075	0.169	1	Dph7	ENSMUSG00000026975	2
ENSMUSG00000033257-Ttll4	0.0154058	-0.0977181	0.366	0.569	1	Ttll4	ENSMUSG00000033257	1
ENSMUSG00000109709-Gm45290	0.0154123	-0.109975	0.075	0.164	1	Gm45290	ENSMUSG00000109709	8
ENSMUSG00000062901-Klhl24	0.0154127	-0.140575	0.484	0.733	1	Klhl24	ENSMUSG00000062901	16
ENSMUSG00000038668-Lpar1	0.0154984	-0.0866873	0.043	0.118	1	Lpar1	ENSMUSG00000038668	4
ENSMUSG00000042010-Acacb	0.0155001	-0.0635698	0.087	0.179	1	Acacb	ENSMUSG00000042010	5
ENSMUSG00000037266-Rsrp1	0.0155273	-0.0946436	0.596	0.851	1	Rsrp1	ENSMUSG00000037266	4
ENSMUSG00000029651-Mtus2	0.0155607	-0.0792749	0.099	0.205	1	Mtus2	ENSMUSG00000029651	5
ENSMUSG00000037795-N4bp2	0.0155717	-0.243138	0.665	0.831	1	N4bp2	ENSMUSG00000037795	5
ENSMUSG00000020134-Peli1	0.0156279	-0.113622	0.429	0.626	1	Peli1	ENSMUSG00000020134	11
ENSMUSG00000090213-Peds1	0.0156413	-0.0952091	0.124	0.241	1	Peds1	ENSMUSG00000090213
ENSMUSG00000097365-C030034L19Rik	0.0156484	-0.106634	0.106	0.21	1	C030034L19Rik	ENSMUSG00000097365	3
ENSMUSG00000024947-Men1	0.0156615	-0.11455	0.081	0.174	1	Men1	ENSMUSG00000024947	19
ENSMUSG00000005583-Mef2c	0.015665	-0.108777	0.05	0.128	1	Mef2c	ENSMUSG00000005583	13
ENSMUSG00000084960-B430010I23Rik	0.0156723	-0.0939037	0.037	0.108	1	B430010I23Rik	ENSMUSG00000084960	8
ENSMUSG00000027427-Polr3f	0.0156793	-0.14164	0.217	0.369	1	Polr3f	ENSMUSG00000027427	2
ENSMUSG00000042229-Rabif	0.0157195	0.290644	0.329	0.256	1	Rabif	ENSMUSG00000042229	1
ENSMUSG00000108943-Gm44559	0.0157373	-0.107654	0.081	0.174	1	Gm44559	ENSMUSG00000108943	7
ENSMUSG00000028890-Mtf1	0.0157568	-0.113254	0.211	0.359	1	Mtf1	ENSMUSG00000028890	4
ENSMUSG00000045333-Zfp423	0.0157752	-0.0809933	0.043	0.118	1	Zfp423	ENSMUSG00000045333	8
ENSMUSG00000028070-Naxe	0.015792	0.25389	0.261	0.174	1	Naxe	ENSMUSG00000028070	3
ENSMUSG00000027573-Gid8	0.0158012	0.231286	0.23	0.149	1	Gid8	ENSMUSG00000027573	2
ENSMUSG00000021589-Rhobtb3	0.0158241	-0.126275	0.366	0.579	1	Rhobtb3	ENSMUSG00000021589	13
ENSMUSG00000031823-Zdhhc7	0.015854	-0.0922486	0.062	0.144	1	Zdhhc7	ENSMUSG00000031823	8
ENSMUSG00000041460-Cacna2d4	0.0158674	-0.0817811	0.037	0.108	1	Cacna2d4	ENSMUSG00000041460	6
ENSMUSG00000050587-Lrrc4c	0.0158722	-0.133784	0.087	0.179	1	Lrrc4c	ENSMUSG00000050587	2
ENSMUSG00000029338-Antxr2	0.0158725	-0.095629	0.068	0.154	1	Antxr2	ENSMUSG00000029338	5
ENSMUSG00000025997-Ikzf2	0.0159041	-0.121262	0.137	0.251	1	Ikzf2	ENSMUSG00000025997	1
ENSMUSG00000022883-Robo1	0.0159079	-0.188236	0.752	0.872	1	Robo1	ENSMUSG00000022883	16
ENSMUSG00000006395-Hyi	0.015932	0.296494	0.298	0.215	1	Hyi	ENSMUSG00000006395	4
ENSMUSG00000031644-Nek1	0.0159916	-0.215456	0.528	0.733	1	Nek1	ENSMUSG00000031644	8
ENSMUSG00000055110-A630012P03Rik	0.0160089	-0.143083	0.155	0.277	1	A630012P03Rik	ENSMUSG00000055110	20
ENSMUSG00000107909-2610017A05Rik	0.0160226	-0.0786442	0.05	0.128	1	2610017A05Rik	ENSMUSG00000107909	6
ENSMUSG00000101585-1600010M07Rik	0.0160237	-0.183064	0.944	0.985	1	1600010M07Rik	ENSMUSG00000101585	7
ENSMUSG00000037253-Mex3c	0.0160754	-0.14042	0.23	0.379	1	Mex3c	ENSMUSG00000037253	18
ENSMUSG00000091329-1700112D23Rik	0.0160879	-0.254047	0.671	0.821	1	1700112D23Rik	ENSMUSG00000091329	3
ENSMUSG00000000247-Lhx2	0.0160888	-0.0646931	0.056	0.138	1	Lhx2	ENSMUSG00000000247	2
ENSMUSG00000118341-Gm50252	0.0160978	-0.390631	0.665	0.785	1	Gm50252	ENSMUSG00000118341	17
ENSMUSG00000021572-Cep72	0.0161016	-0.121745	0.124	0.236	1	Cep72	ENSMUSG00000021572	13
ENSMUSG00000021555-Naa35	0.0161048	0.254653	0.77	0.79	1	Naa35	ENSMUSG00000021555	13
ENSMUSG00000037697-Ddhd1	0.0161105	-0.159167	0.509	0.759	1	Ddhd1	ENSMUSG00000037697	14
ENSMUSG00000040298-Btbd16	0.0161606	-0.0845247	0.099	0.2	1	Btbd16	ENSMUSG00000040298	7
ENSMUSG00000019838-Slc16a10	0.0161615	-0.170892	0.447	0.636	1	Slc16a10	ENSMUSG00000019838	10
ENSMUSG00000039611-Pgap4	0.0161641	0.175446	0.112	0.046	1	Pgap4	ENSMUSG00000039611	4
ENSMUSG00000038473-Nos1ap	0.016209	-0.0955436	0.342	0.544	1	Nos1ap	ENSMUSG00000038473	1
ENSMUSG00000085334-Gm12940	0.0162277	-0.1442	0.081	0.169	1	Gm12940	ENSMUSG00000085334	4
ENSMUSG00000037922-Bank1	0.0162963	-0.157835	0.137	0.251	1	Bank1	ENSMUSG00000037922	3
ENSMUSG00000085936-2610307P16Rik	0.0163001	-0.230695	0.814	0.918	1	2610307P16Rik	ENSMUSG00000085936	13
ENSMUSG00000055762-Eef1d	0.0163045	0.306605	0.509	0.467	1	Eef1d	ENSMUSG00000055762	15
ENSMUSG00000009293-Ube2g2	0.0163521	-0.0865525	0.056	0.138	1	Ube2g2	ENSMUSG00000009293	10
ENSMUSG00000032511-Scn5a	0.0163543	-0.152878	0.503	0.682	1	Scn5a	ENSMUSG00000032511	9
ENSMUSG00000028906-Epb41	0.016473	-0.195018	0.696	0.821	1	Epb41	ENSMUSG00000028906	4
ENSMUSG00000057738-Sptan1	0.0164779	0.212745	0.857	0.877	1	Sptan1	ENSMUSG00000057738	2
ENSMUSG00000034780-B3galt1	0.0164931	-0.199483	0.876	0.938	1	B3galt1	ENSMUSG00000034780	2
ENSMUSG00000020319-Wdpcp	0.0165066	-0.198743	0.491	0.667	1	Wdpcp	ENSMUSG00000020319	11
ENSMUSG00000007827-Ankrd26	0.0165274	-0.144705	0.509	0.738	1	Ankrd26	ENSMUSG00000007827	6
ENSMUSG00000121277-ENSMUSG00000121277	0.0165377	-0.11107	0.373	0.595	1	ENSMUSG00000121277	ENSMUSG00000121277
ENSMUSG00000004085-Map3k20	0.0165431	-0.130385	0.224	0.369	1	Map3k20	ENSMUSG00000004085	2
ENSMUSG00000086154-Gm16196	0.0166006	-0.122896	0.056	0.133	1	Gm16196	ENSMUSG00000086154	17
ENSMUSG00000006711-D130043K22Rik	0.0166243	-0.045082	0.081	0.179	1	D130043K22Rik	ENSMUSG00000006711	13
ENSMUSG00000069910-Spdl1	0.016655	-0.13831	0.41	0.605	1	Spdl1	ENSMUSG00000069910	11
ENSMUSG00000121492-6820431F20Rik	0.0166656	-0.066229	0.05	0.128	1	6820431F20Rik	ENSMUSG00000121492	8
ENSMUSG00000027907-S100a11	0.0166795	0.1821	0.193	0.108	1	S100a11	ENSMUSG00000027907	3
ENSMUSG00000051721-Wdcp	0.0166846	-0.0970595	0.075	0.164	1	Wdcp	ENSMUSG00000051721	12
ENSMUSG00000109499-Gm44864	0.0167293	-0.0855891	0.118	0.231	1	Gm44864	ENSMUSG00000109499	7
ENSMUSG00000037890-Wdr19	0.0167296	-0.0917579	0.043	0.118	1	Wdr19	ENSMUSG00000037890	5
ENSMUSG00000028293-Slc35a1	0.0167396	-0.116633	0.106	0.205	1	Slc35a1	ENSMUSG00000028293	4
ENSMUSG00000018427-Ypel2	0.0167416	-0.065301	0.205	0.354	1	Ypel2	ENSMUSG00000018427	11
ENSMUSG00000104540-Gm3527	0.0167592	-0.0747156	0.05	0.128	1	Gm3527	ENSMUSG00000104540	5
ENSMUSG00000071669-Snx29	0.0167651	0.273675	0.708	0.723	1	Snx29	ENSMUSG00000071669	16
ENSMUSG00000031516-Dctn6	0.0167697	-0.103365	0.168	0.297	1	Dctn6	ENSMUSG00000031516	8
ENSMUSG00000019173-Rab5c	0.0167825	-0.0814232	0.261	0.421	1	Rab5c	ENSMUSG00000019173	11
ENSMUSG00000033885-Pxk	0.0167995	-0.0864263	0.298	0.482	1	Pxk	ENSMUSG00000033885	14
ENSMUSG00000040928-S100pbp	0.0168106	-0.183387	0.578	0.8	1	S100pbp	ENSMUSG00000040928	4
ENSMUSG00000019579-Mydgf	0.0168137	0.250463	0.205	0.123	1	Mydgf	ENSMUSG00000019579	17
ENSMUSG00000102540-Gm38134	0.0168481	-0.215442	0.484	0.672	1	Gm38134	ENSMUSG00000102540	9
ENSMUSG00000107427-Gm43948	0.0168575	-0.196276	0.248	0.39	1	Gm43948	ENSMUSG00000107427	6
ENSMUSG00000023953-Polh	0.0168651	-0.1685	0.311	0.487	1	Polh	ENSMUSG00000023953	17
ENSMUSG00000058230-Arhgap35	0.0169475	-0.200077	0.571	0.769	1	Arhgap35	ENSMUSG00000058230	7
ENSMUSG00000044681-Cnpy1	0.016948	-0.0334572	0.05	0.128	1	Cnpy1	ENSMUSG00000044681	5
ENSMUSG00000111353-Gm19324	0.0169564	-0.111744	0.087	0.179	1	Gm19324	ENSMUSG00000111353	9
ENSMUSG00000086433-Rsf1os1	0.0169679	-0.227048	0.54	0.744	1	Rsf1os1	ENSMUSG00000086433	7
ENSMUSG00000024743-Syt7	0.0170214	-0.0978488	0.112	0.221	1	Syt7	ENSMUSG00000024743	19
ENSMUSG00000038544-Inip	0.0170516	0.320999	0.491	0.456	1	Inip	ENSMUSG00000038544	4
ENSMUSG00000022822-Abcc5	0.0170547	-0.224582	0.584	0.733	1	Abcc5	ENSMUSG00000022822	16
ENSMUSG00000042111-Ccdc115	0.0171008	-0.0971224	0.075	0.164	1	Ccdc115	ENSMUSG00000042111	1
ENSMUSG00000041308-Sntb2	0.0171094	-0.205345	0.677	0.8	1	Sntb2	ENSMUSG00000041308	8
ENSMUSG00000024805-Pcgf5	0.0171124	-0.210016	0.857	0.959	1	Pcgf5	ENSMUSG00000024805	19
ENSMUSG00000036613-Eipr1	0.0171292	-0.137881	0.286	0.467	1	Eipr1	ENSMUSG00000036613	12
ENSMUSG00000048997-Atxn7l2	0.0171333	-0.11507	0.068	0.154	1	Atxn7l2	ENSMUSG00000048997	3
ENSMUSG00000026810-Dpm2	0.0171581	-0.0836897	0.062	0.144	1	Dpm2	ENSMUSG00000026810	2
ENSMUSG00000024811-Tnks2	0.0171797	-0.165548	0.671	0.826	1	Tnks2	ENSMUSG00000024811	19
ENSMUSG00000040848-Sft2d2	0.017196	-0.0950801	0.174	0.308	1	Sft2d2	ENSMUSG00000040848	1
ENSMUSG00000021067-Sav1	0.0172298	-0.0495253	0.261	0.441	1	Sav1	ENSMUSG00000021067	12
ENSMUSG00000000374-Trappc10	0.0172756	0.310549	0.553	0.554	1	Trappc10	ENSMUSG00000000374	10
ENSMUSG00000044927-H1f10	0.0173051	0.230996	0.168	0.092	1	H1f10	ENSMUSG00000044927	6
ENSMUSG00000029822-Osbpl3	0.0173056	-0.137193	0.186	0.303	1	Osbpl3	ENSMUSG00000029822	6
ENSMUSG00000004661-Arid3b	0.0173236	-0.0980898	0.366	0.585	1	Arid3b	ENSMUSG00000004661	9
ENSMUSG00000040729-Cep126	0.0173255	-0.23672	0.565	0.749	1	Cep126	ENSMUSG00000040729	9
ENSMUSG00000041491-Cep78	0.0173781	0.329002	0.565	0.549	1	Cep78	ENSMUSG00000041491	19
ENSMUSG00000004698-Hdac9	0.0174069	-0.197018	0.87	0.954	1	Hdac9	ENSMUSG00000004698	12
ENSMUSG00000106764-Gm42529	0.0174325	-0.0905986	0.143	0.267	1	Gm42529	ENSMUSG00000106764	5
ENSMUSG00000029661-Col1a2	0.0174488	0.259565	0.46	0.379	1	Col1a2	ENSMUSG00000029661	6
ENSMUSG00000029554-Mad1l1	0.0174613	-0.174037	0.739	0.897	1	Mad1l1	ENSMUSG00000029554	5
ENSMUSG00000006941-Eif1b	0.0174984	0.313554	0.46	0.41	1	Eif1b	ENSMUSG00000006941	9
ENSMUSG00000031669-Gins3	0.0174989	-0.115259	0.224	0.374	1	Gins3	ENSMUSG00000031669	8
ENSMUSG00000022679-Mpv17l	0.0175836	-0.186	0.41	0.59	1	Mpv17l	ENSMUSG00000022679	16
ENSMUSG00000028692-Akr1a1	0.0176304	0.285861	0.416	0.359	1	Akr1a1	ENSMUSG00000028692	4
ENSMUSG00000036295-Lrrn3	0.0177282	-0.173944	0.199	0.328	1	Lrrn3	ENSMUSG00000036295	12
ENSMUSG00000111409-Gm49380	0.0177729	-0.157256	0.143	0.256	1	Gm49380	ENSMUSG00000111409	9
ENSMUSG00000027671-Actl6a	0.0178196	0.327183	0.484	0.462	1	Actl6a	ENSMUSG00000027671	3
ENSMUSG00000090244-Gm16572	0.017841	-0.183365	0.161	0.277	1	Gm16572	ENSMUSG00000090244	12
ENSMUSG00000052331-Ankrd44	0.0178418	-0.233715	0.453	0.595	1	Ankrd44	ENSMUSG00000052331	1
ENSMUSG00000045071-E130308A19Rik	0.0178662	-0.172206	0.87	0.913	1	E130308A19Rik	ENSMUSG00000045071	4
ENSMUSG00000037622-Wdtc1	0.017882	-0.139722	0.329	0.518	1	Wdtc1	ENSMUSG00000037622	4
ENSMUSG00000030522-Mtmr10	0.0179565	-0.102661	0.13	0.246	1	Mtmr10	ENSMUSG00000030522	7
ENSMUSG00000015112-Slc25a13	0.0179698	-0.428861	0.447	0.61	1	Slc25a13	ENSMUSG00000015112	6
ENSMUSG00000055839-Elob	0.0179993	0.276749	0.472	0.415	1	Elob	ENSMUSG00000055839	17
ENSMUSG00000030722-Nfatc2ip	0.0180219	-0.157224	0.193	0.313	1	Nfatc2ip	ENSMUSG00000030722	7
ENSMUSG00000036792-Mbd5	0.0180759	-0.250687	0.795	0.887	1	Mbd5	ENSMUSG00000036792	2
ENSMUSG00000078932-CN725425	0.0181248	-0.156955	0.329	0.492	1	CN725425	ENSMUSG00000078932	15
ENSMUSG00000029502-Golga3	0.0181516	-0.115055	0.273	0.451	1	Golga3	ENSMUSG00000029502	5
ENSMUSG00000107192-Gm19583	0.0182254	-0.079675	0.075	0.164	1	Gm19583	ENSMUSG00000107192	5
ENSMUSG00000038807-Rap1gap2	0.0183045	-0.0742495	0.224	0.379	1	Rap1gap2	ENSMUSG00000038807	11
ENSMUSG00000086681-Gm16178	0.0183154	-0.115562	0.168	0.292	1	Gm16178	ENSMUSG00000086681	8
ENSMUSG00000046020-Pofut1	0.0183469	0.25496	0.478	0.451	1	Pofut1	ENSMUSG00000046020	2
ENSMUSG00000063884-Ptcd3	0.0183603	-0.149771	0.652	0.846	1	Ptcd3	ENSMUSG00000063884	6
ENSMUSG00000021770-Samd8	0.018393	-0.0983198	0.217	0.369	1	Samd8	ENSMUSG00000021770	14
ENSMUSG00000033653-Vps8	0.0184026	-0.121319	0.447	0.672	1	Vps8	ENSMUSG00000033653	16
ENSMUSG00000026610-Esrrg	0.0184278	-0.0660097	0.081	0.174	1	Esrrg	ENSMUSG00000026610	1
ENSMUSG00000106631-Gm42669	0.0184676	-0.116345	0.379	0.569	1	Gm42669	ENSMUSG00000106631	5
ENSMUSG00000057367-Birc2	0.0184767	-0.10545	0.335	0.538	1	Birc2	ENSMUSG00000057367	9
ENSMUSG00000037773-Pced1a	0.0184788	-0.114635	0.174	0.297	1	Pced1a	ENSMUSG00000037773	2
ENSMUSG00000026239-Pde6d	0.0185215	-0.10399	0.317	0.487	1	Pde6d	ENSMUSG00000026239	1
ENSMUSG00000019942-Cdk1	0.0185263	0.257257	0.329	0.246	1	Cdk1	ENSMUSG00000019942	10
ENSMUSG00000092225-Gm2381	0.0185856	-0.189308	0.398	0.569	1	Gm2381	ENSMUSG00000092225	7
ENSMUSG00000033307-Mif	0.0186139	0.353079	0.453	0.415	1	Mif	ENSMUSG00000033307	10
ENSMUSG00000085885-Gm11906	0.0186207	-0.0613533	0.149	0.267	1	Gm11906	ENSMUSG00000085885	4
ENSMUSG00000049225-Pdp1	0.0187672	-0.105921	0.124	0.236	1	Pdp1	ENSMUSG00000049225	4
ENSMUSG00000021665-Hexb	0.0187725	-0.0874105	0.13	0.246	1	Hexb	ENSMUSG00000021665	13
ENSMUSG00000022443-Myh9	0.0188145	-0.042731	0.236	0.405	1	Myh9	ENSMUSG00000022443	15
ENSMUSG00000028413-B4galt1	0.0188786	-0.105579	0.161	0.282	1	B4galt1	ENSMUSG00000028413	4
ENSMUSG00000057440-Mpp7	0.018935	-0.184544	0.64	0.779	1	Mpp7	ENSMUSG00000057440	18
ENSMUSG00000009670-Tex11	0.0189366	-0.162781	0.739	0.851	1	Tex11	ENSMUSG00000009670	20
ENSMUSG00000025786-Zdhhc3	0.018967	-0.189413	0.311	0.477	1	Zdhhc3	ENSMUSG00000025786	9
ENSMUSG00000072294-Klf12	0.0190349	-0.0936632	0.093	0.19	1	Klf12	ENSMUSG00000072294	14
ENSMUSG00000026646-Suv39h2	0.019055	-0.104818	0.242	0.395	1	Suv39h2	ENSMUSG00000026646	2
ENSMUSG00000015846-Rxra	0.0190579	-0.0924181	0.099	0.2	1	Rxra	ENSMUSG00000015846	2
ENSMUSG00000033769-Exoc6b	0.0190795	-0.173506	0.907	0.959	1	Exoc6b	ENSMUSG00000033769	6
ENSMUSG00000024135-Srbd1	0.0191275	-0.131239	0.565	0.738	1	Srbd1	ENSMUSG00000024135	17
ENSMUSG00000018347-Zkscan6	0.0191428	-0.108934	0.043	0.113	1	Zkscan6	ENSMUSG00000018347	11
ENSMUSG00000083193-4930595D18Rik	0.0191554	-0.191425	0.398	0.574	1	4930595D18Rik	ENSMUSG00000083193	12
ENSMUSG00000024335-Brd2	0.019198	-0.100622	0.366	0.544	1	Brd2	ENSMUSG00000024335	17
ENSMUSG00000021758-Ddx4	0.0192495	0.25353	0.907	0.872	1	Ddx4	ENSMUSG00000021758	13
ENSMUSG00000023800-Tiam2	0.0193217	-0.129404	0.217	0.359	1	Tiam2	ENSMUSG00000023800	17
ENSMUSG00000079606-Fsip2l	0.0193218	-0.131347	0.124	0.231	1	Fsip2l	ENSMUSG00000079606	20
ENSMUSG00000035189-Ano4	0.0193289	-0.126442	0.323	0.487	1	Ano4	ENSMUSG00000035189	10
ENSMUSG00000021716-Srek1ip1	0.0193356	-0.125443	0.155	0.277	1	Srek1ip1	ENSMUSG00000021716	13
ENSMUSG00000022354-Ndufb9	0.0193357	0.480269	0.509	0.492	1	Ndufb9	ENSMUSG00000022354	15
ENSMUSG00000036745-Ttll7	0.0193422	0.255429	0.435	0.354	1	Ttll7	ENSMUSG00000036745	3
ENSMUSG00000026469-Xpr1	0.0193842	-0.136346	0.696	0.867	1	Xpr1	ENSMUSG00000026469	1
ENSMUSG00000002055-Spag5	0.0194978	-0.242657	0.578	0.779	1	Spag5	ENSMUSG00000002055	11
ENSMUSG00000099051-Gm27241	0.0195246	-0.0849109	0.224	0.385	1	Gm27241	ENSMUSG00000099051	9
ENSMUSG00000037353-Letmd1	0.0195251	-0.0906562	0.056	0.133	1	Letmd1	ENSMUSG00000037353	15
ENSMUSG00000023072-Cep89	0.0195349	-0.0691104	0.335	0.533	1	Cep89	ENSMUSG00000023072	7
ENSMUSG00000085112-A530072M11Rik	0.0196003	-0.136305	0.149	0.262	1	A530072M11Rik	ENSMUSG00000085112	4
ENSMUSG00000030554-Synm	0.0196032	-0.0745921	0.075	0.164	1	Synm	ENSMUSG00000030554	7
ENSMUSG00000071037-Camkmt	0.0196136	-0.179014	0.671	0.846	1	Camkmt	ENSMUSG00000071037	17
ENSMUSG00000033458-Fan1	0.0196312	-0.0849926	0.149	0.272	1	Fan1	ENSMUSG00000033458	7
ENSMUSG00000039831-Arhgap29	0.0196474	-0.164562	0.416	0.59	1	Arhgap29	ENSMUSG00000039831	3
ENSMUSG00000080727-C920021L13Rik	0.0196486	-0.151781	0.28	0.436	1	C920021L13Rik	ENSMUSG00000080727	3
ENSMUSG00000000489-Pdgfb	0.0196787	-0.146808	0.161	0.282	1	Pdgfb	ENSMUSG00000000489	15
ENSMUSG00000044562-Rasip1	0.0197089	-0.148806	0.099	0.195	1	Rasip1	ENSMUSG00000044562	7
ENSMUSG00000085741-5430405H02Rik	0.019815	0.284786	0.571	0.538	1	5430405H02Rik	ENSMUSG00000085741	2
ENSMUSG00000031433-Rbm41	0.0198239	-0.0971758	0.193	0.323	1	Rbm41	ENSMUSG00000031433	20
ENSMUSG00000017843-Ppp2r5c	0.0198806	-0.14986	0.578	0.785	1	Ppp2r5c	ENSMUSG00000017843	12
ENSMUSG00000056055-Sag	0.0198807	-0.0167555	0.087	0.185	1	Sag	ENSMUSG00000056055	1
ENSMUSG00000038759-Nup205	0.0198815	-0.114311	0.559	0.754	1	Nup205	ENSMUSG00000038759	6
ENSMUSG00000100901-Gm18829	0.0199443	-0.171136	0.248	0.4	1	Gm18829	ENSMUSG00000100901	1
ENSMUSG00000026819-Slc25a25	0.0199591	-0.0849805	0.18	0.313	1	Slc25a25	ENSMUSG00000026819	2
ENSMUSG00000020183-Cpm	0.0199836	-0.16678	0.149	0.262	1	Cpm	ENSMUSG00000020183	10
ENSMUSG00000021047-Nova1	0.0199975	-0.157488	0.267	0.431	1	Nova1	ENSMUSG00000021047	12
ENSMUSG00000035107-Dcbld2	0.0200375	-0.108072	0.373	0.554	1	Dcbld2	ENSMUSG00000035107	16
ENSMUSG00000022295-Atp6v1c1	0.0200643	-0.0719567	0.211	0.364	1	Atp6v1c1	ENSMUSG00000022295	15
ENSMUSG00000036552-Ermard	0.0200781	-0.106309	0.466	0.651	1	Ermard	ENSMUSG00000036552	17
ENSMUSG00000024899-Papss2	0.0200847	-0.10732	0.037	0.103	1	Papss2	ENSMUSG00000024899	19
ENSMUSG00000035024-Ncapd3	0.0200863	0.215023	0.845	0.856	1	Ncapd3	ENSMUSG00000035024	9
ENSMUSG00000027901-Dennd2d	0.0201963	-0.0878524	0.106	0.205	1	Dennd2d	ENSMUSG00000027901	3
ENSMUSG00000035397-Klf16	0.0202176	-0.0900613	0.05	0.123	1	Klf16	ENSMUSG00000035397	10
ENSMUSG00000054792-Klhl18	0.0202952	-0.144259	0.23	0.374	1	Klhl18	ENSMUSG00000054792	9
ENSMUSG00000040828-Catsperd	0.0203212	-0.0510921	0.068	0.154	1	Catsperd	ENSMUSG00000040828	17
ENSMUSG00000026393-Nek7	0.02033	-0.144852	0.441	0.626	1	Nek7	ENSMUSG00000026393	1
ENSMUSG00000027782-Kpna4	0.020331	-0.202728	0.702	0.81	1	Kpna4	ENSMUSG00000027782	3
ENSMUSG00000046949-Nqo2	0.0205137	-0.0890166	0.087	0.179	1	Nqo2	ENSMUSG00000046949	13
ENSMUSG00000054770-Kctd18	0.0205375	-0.197235	0.752	0.892	1	Kctd18	ENSMUSG00000054770	1
ENSMUSG00000074830-Zfp640	0.0205559	-0.11885	0.143	0.256	1	Zfp640	ENSMUSG00000074830	13
ENSMUSG00000032733-Snx33	0.0205567	-0.0910149	0.05	0.123	1	Snx33	ENSMUSG00000032733	9
ENSMUSG00000024782-Ak3	0.0205729	-0.0629661	0.062	0.144	1	Ak3	ENSMUSG00000024782	19
ENSMUSG00000025081-Tdrd1	0.0205981	-0.137014	0.478	0.656	1	Tdrd1	ENSMUSG00000025081	19
ENSMUSG00000040875-Osbpl10	0.0206313	-0.0888799	0.199	0.338	1	Osbpl10	ENSMUSG00000040875	9
ENSMUSG00000033430-Terf2ip	0.0206389	-0.103574	0.093	0.19	1	Terf2ip	ENSMUSG00000033430	8
ENSMUSG00000121085-ENSMUSG00000121085	0.0206769	-0.243034	0.621	0.805	1	ENSMUSG00000121085	ENSMUSG00000121085
ENSMUSG00000108885-4930402F11Rik	0.0207051	-0.0776826	0.056	0.133	1	4930402F11Rik	ENSMUSG00000108885	7
ENSMUSG00000036822-Topors	0.0207338	-0.123826	0.236	0.379	1	Topors	ENSMUSG00000036822	4
ENSMUSG00000041729-Coro2b	0.0207445	-0.0845318	0.075	0.159	1	Coro2b	ENSMUSG00000041729	9
ENSMUSG00000004937-Sgta	0.02077	0.31029	0.379	0.328	1	Sgta	ENSMUSG00000004937	10
ENSMUSG00000042433-Dnaaf6b	0.0207888	-0.117711	0.068	0.149	1	Dnaaf6b	ENSMUSG00000042433	20
ENSMUSG00000024588-Fech	0.0208101	-0.153	0.261	0.415	1	Fech	ENSMUSG00000024588	18
ENSMUSG00000040599-Mis12	0.0208266	-0.158852	0.242	0.39	1	Mis12	ENSMUSG00000040599	11
ENSMUSG00000092465-Gm20472	0.0208314	-0.065823	0.13	0.246	1	Gm20472	ENSMUSG00000092465	12
ENSMUSG00000015597-Zfp318	0.0208475	-0.152266	0.578	0.733	1	Zfp318	ENSMUSG00000015597	17
ENSMUSG00000070733-Fryl	0.0208791	-0.0743423	0.311	0.497	1	Fryl	ENSMUSG00000070733	5
ENSMUSG00000034551-Hdx	0.0209262	-0.10471	0.056	0.133	1	Hdx	ENSMUSG00000034551	20
ENSMUSG00000117175-Gm20098	0.0209345	-0.0863088	0.068	0.154	1	Gm20098	ENSMUSG00000117175	17
ENSMUSG00000027282-Mtch2	0.0209383	-0.0976875	0.354	0.533	1	Mtch2	ENSMUSG00000027282	2
ENSMUSG00000030598-Fbxo17	0.0210166	-0.0277784	0.05	0.123	1	Fbxo17	ENSMUSG00000030598	7
ENSMUSG00000001998-Ap4e1	0.0210472	-0.104394	0.292	0.462	1	Ap4e1	ENSMUSG00000001998	2
ENSMUSG00000045350-Fam186a	0.0210876	-0.0787768	0.037	0.103	1	Fam186a	ENSMUSG00000045350	15
ENSMUSG00000101365-Gm19325	0.0212086	-0.102816	0.068	0.149	1	Gm19325	ENSMUSG00000101365	9
ENSMUSG00000018861-Fdxr	0.0212184	-0.109112	0.18	0.313	1	Fdxr	ENSMUSG00000018861	11
ENSMUSG00000117715-Gm50413	0.0212499	-0.113164	0.05	0.123	1	Gm50413	ENSMUSG00000117715	18
ENSMUSG00000053950-Adnp2	0.0213286	-0.0749058	0.23	0.385	1	Adnp2	ENSMUSG00000053950	18
ENSMUSG00000041119-Pde9a	0.021335	-0.069585	0.099	0.195	1	Pde9a	ENSMUSG00000041119	17
ENSMUSG00000021996-Esd	0.0213844	0.388325	0.373	0.313	1	Esd	ENSMUSG00000021996	14
ENSMUSG00000031714-Gab1	0.0214155	-0.153971	0.522	0.697	1	Gab1	ENSMUSG00000031714	8
ENSMUSG00000026994-Galnt3	0.0214331	-0.0972553	0.18	0.318	1	Galnt3	ENSMUSG00000026994	2
ENSMUSG00000028106-Rprd2	0.0214384	-0.188362	0.547	0.738	1	Rprd2	ENSMUSG00000028106	3
ENSMUSG00000099718-Gm2087	0.0214408	-0.110477	0.112	0.215	1	Gm2087	ENSMUSG00000099718	9
ENSMUSG00000026577-Blzf1	0.0214625	-0.146168	0.193	0.318	1	Blzf1	ENSMUSG00000026577	1
ENSMUSG00000036698-Ago2	0.0214743	-0.109268	0.087	0.179	1	Ago2	ENSMUSG00000036698	15
ENSMUSG00000091441-Gm17387	0.0214748	-0.0873928	0.037	0.103	1	Gm17387	ENSMUSG00000091441	7
ENSMUSG00000020142-Slc1a4	0.0214748	-0.0831201	0.037	0.103	1	Slc1a4	ENSMUSG00000020142	11
ENSMUSG00000037313-Tacc3	0.0215405	0.23801	0.658	0.626	1	Tacc3	ENSMUSG00000037313	5
ENSMUSG00000043639-Rbm20	0.0215415	-0.0640052	0.062	0.144	1	Rbm20	ENSMUSG00000043639	19
ENSMUSG00000022089-Bin3	0.0215901	-0.110572	0.155	0.272	1	Bin3	ENSMUSG00000022089	14
ENSMUSG00000029196-Tada2b	0.021604	-0.0772065	0.05	0.123	1	Tada2b	ENSMUSG00000029196	5
ENSMUSG00000028003-Lrat	0.0216053	-0.103729	0.081	0.169	1	Lrat	ENSMUSG00000028003	3
ENSMUSG00000086762-Gm14546	0.0216053	-0.0966225	0.081	0.169	1	Gm14546	ENSMUSG00000086762	6
[truncated: 9,290 more rows]

## Sheet: P10_1_Diff_spermatogonia_2_al
X	p_val	avg_log2FC	pct.1	pct.2	p_val_adj	gene	ensemblID	chr
ENSMUSG00000068457-Uty	3.01238e-229	-1.50098	0.008	0.675	1.03376e-224	Uty	ENSMUSG00000068457	21
ENSMUSG00000098973-Mir6236	4.85237e-150	1.56973	0.895	0.536	1.66519e-145	Mir6236	ENSMUSG00000098973	9
ENSMUSG00000106001-Gm42826	5.35346e-149	-1.16562	0.101	0.666	1.83715e-144	Gm42826	ENSMUSG00000106001	3
ENSMUSG00000039145-Camk1d	4.1899e-111	-0.701661	0.982	0.998	1.43785e-106	Camk1d	ENSMUSG00000039145	2
ENSMUSG00000086654-Gm13165	9.43038e-76	-0.921325	0.373	0.79	3.23622e-71	Gm13165	ENSMUSG00000086654	4
ENSMUSG00000027445-Cst9	1.67202e-67	0.965396	0.794	0.548	5.73786e-63	Cst9	ENSMUSG00000027445	2
ENSMUSG00000049252-Lrp1b	4.14813e-66	-0.654098	0.085	0.426	1.42351e-61	Lrp1b	ENSMUSG00000049252	2
ENSMUSG00000001983-Taco1	4.37086e-62	0.859909	0.814	0.617	1.49995e-57	Taco1	ENSMUSG00000001983	11
ENSMUSG00000078503-Zfp990	4.69482e-61	-0.425267	0.026	0.282	1.61112e-56	Zfp990	ENSMUSG00000078503	4
ENSMUSG00000050783-Htr1f	2.71872e-45	-0.506772	0.092	0.369	9.32984e-41	Htr1f	ENSMUSG00000050783	16
ENSMUSG00002076173-Gm55118	2.10204e-43	0.695942	0.836	0.727	7.21357e-39	Gm55118	ENSMUSG00002076173
ENSMUSG00000021477-Ctsl	2.5734e-41	0.655547	0.903	0.83	8.83115e-37	Ctsl	ENSMUSG00000021477	13
ENSMUSG00000043336-Filip1l	1.22589e-39	-0.620389	0.831	0.962	4.20689e-35	Filip1l	ENSMUSG00000043336	16
ENSMUSG00000043831-Lysmd4	1.75672e-39	-0.592625	0.793	0.951	6.02855e-35	Lysmd4	ENSMUSG00000043831	7
ENSMUSG00000117703-Gm50306	2.99989e-39	-0.308563	0.018	0.187	1.02947e-34	Gm50306	ENSMUSG00000117703	19
ENSMUSG00000032383-Ppib	6.75947e-38	0.677879	0.758	0.594	2.31965e-33	Ppib	ENSMUSG00000032383	9
ENSMUSG00000021388-Aspn	1.36438e-37	-0.61041	0.633	0.877	4.68215e-33	Aspn	ENSMUSG00000021388	13
ENSMUSG00000023764-Sfi1	5.38899e-36	-0.553965	0.196	0.479	1.84934e-31	Sfi1	ENSMUSG00000023764	11
ENSMUSG00000029635-Cdk8	2.84252e-34	-0.411706	0.968	0.989	9.75468e-30	Cdk8	ENSMUSG00000029635	5
ENSMUSG00000031818-Cox4i1	4.52579e-34	0.576745	0.895	0.845	1.55311e-29	Cox4i1	ENSMUSG00000031818	8
ENSMUSG00000027443-Cst12	5.97214e-33	0.61388	0.899	0.865	2.04946e-28	Cst12	ENSMUSG00000027443	2
ENSMUSG00000096768-Gm47283	9.711e-33	-0.440281	0.645	0.922	3.33252e-28	Gm47283	ENSMUSG00000096768	21
ENSMUSG00000101930-Gm5441	9.92001e-33	-0.539998	0.231	0.518	3.40425e-28	Gm5441	ENSMUSG00000101930	12
ENSMUSG00000030849-Fgfr2	1.9732e-32	-0.396792	0.981	0.995	6.77145e-28	Fgfr2	ENSMUSG00000030849	7
ENSMUSG00000049939-Lrrc4	1.01935e-31	-0.523352	0.847	0.94	3.4981e-27	Lrrc4	ENSMUSG00000049939	6
ENSMUSG00000025351-Cd63	4.25434e-31	0.686405	0.628	0.461	1.45996e-26	Cd63	ENSMUSG00000025351	10
ENSMUSG00000111204-Gm47320	8.50774e-31	-0.50442	0.267	0.556	2.9196e-26	Gm47320	ENSMUSG00000111204	9
ENSMUSG00000021390-Ogn	1.0651e-30	-0.517189	0.629	0.864	3.65512e-26	Ogn	ENSMUSG00000021390	13
ENSMUSG00000058317-Ube2e2	3.63482e-30	0.517815	0.927	0.881	1.24736e-25	Ube2e2	ENSMUSG00000058317	14
ENSMUSG00000038523-1700003F12Rik	1.02112e-29	-0.376532	0.031	0.181	3.50419e-25	1700003F12Rik	ENSMUSG00000038523	2
ENSMUSG00000001604-Tcea3	3.29013e-29	-0.434828	0.166	0.413	1.12907e-24	Tcea3	ENSMUSG00000001604	4
ENSMUSG00000107102-Gm42726	2.11309e-28	-0.417842	0.211	0.482	7.25148e-24	Gm42726	ENSMUSG00000107102	5
ENSMUSG00000092341-Malat1	4.23027e-28	0.447739	0.999	1	1.4517e-23	Malat1	ENSMUSG00000092341	19
ENSMUSG00000114407-Gm48765	5.69284e-28	-0.533487	0.625	0.838	1.95361e-23	Gm48765	ENSMUSG00000114407	13
ENSMUSG00000022108-Itm2b	7.91758e-28	0.628385	0.669	0.531	2.71708e-23	Itm2b	ENSMUSG00000022108	14
ENSMUSG00000097009-Gm26861	1.29641e-27	-0.212209	0.007	0.115	4.44888e-23	Gm26861	ENSMUSG00000097009	13
ENSMUSG00000115432-D130009I18Rik	9.10209e-27	-0.338781	0.094	0.294	3.12357e-22	D130009I18Rik	ENSMUSG00000115432	14
ENSMUSG00000085525-Gm13166	1.01789e-26	-0.294091	0.069	0.25	3.49308e-22	Gm13166	ENSMUSG00000085525	4
ENSMUSG00000030077-Chl1	8.4804e-26	-0.218609	0.017	0.135	2.91022e-21	Chl1	ENSMUSG00000030077	6
ENSMUSG00000039153-Runx2	9.35737e-26	-0.499153	0.375	0.657	3.21117e-21	Runx2	ENSMUSG00000039153	17
ENSMUSG00000110393-Gm36445	1.22128e-25	-0.29691	0.091	0.282	4.19106e-21	Gm36445	ENSMUSG00000110393	13
ENSMUSG00000117029-Gm36201	2.66947e-25	-0.182759	0.005	0.1	9.1608e-21	Gm36201	ENSMUSG00000117029	17
ENSMUSG00000028780-Sema3c	2.88546e-25	-0.322253	0.158	0.391	9.90203e-21	Sema3c	ENSMUSG00000028780	5
ENSMUSG00000093617-4933438K21Rik	7.49567e-25	-0.212794	0.025	0.153	2.57229e-20	4933438K21Rik	ENSMUSG00000093617	4
ENSMUSG00000004347-Pde1c	8.46189e-25	-0.451466	0.277	0.53	2.90387e-20	Pde1c	ENSMUSG00000004347	6
ENSMUSG00000079554-Aox2	1.08377e-24	-0.257481	0.021	0.142	3.71918e-20	Aox2	ENSMUSG00000079554	1
ENSMUSG00000100801-Gm15459	1.33501e-24	-0.195013	0.006	0.1	4.58134e-20	Gm15459	ENSMUSG00000100801	5
ENSMUSG00000059974-Ntm	1.89573e-24	-0.482603	0.467	0.729	6.50558e-20	Ntm	ENSMUSG00000059974	9
ENSMUSG00000038518-Jarid2	2.83617e-24	-0.365239	0.898	0.966	9.73288e-20	Jarid2	ENSMUSG00000038518	13
ENSMUSG00000094230-Gm21847	3.38038e-24	-0.4912	0.269	0.515	1.16004e-19	Gm21847	ENSMUSG00000094230	5
ENSMUSG00000027620-Rbm39	3.72652e-24	0.313778	0.998	0.992	1.27883e-19	Rbm39	ENSMUSG00000027620	2
ENSMUSG00000028676-Srsf10	4.21872e-24	0.417882	0.943	0.922	1.44774e-19	Srsf10	ENSMUSG00000028676	4
ENSMUSG00000023046-Igfbp6	5.85103e-24	0.613633	0.383	0.187	2.0079e-19	Igfbp6	ENSMUSG00000023046	15
ENSMUSG00000053141-Ptprt	6.40719e-24	-0.49234	0.62	0.809	2.19875e-19	Ptprt	ENSMUSG00000053141	2
ENSMUSG00000026004-Kansl1l	1.09791e-23	-0.418874	0.937	0.979	3.76771e-19	Kansl1l	ENSMUSG00000026004	1
ENSMUSG00000027690-Slc2a2	2.03755e-23	-0.521988	0.495	0.734	6.99228e-19	Slc2a2	ENSMUSG00000027690	3
ENSMUSG00000029848-Stra8	3.38065e-23	-0.428117	0.253	0.493	1.16014e-18	Stra8	ENSMUSG00000029848	6
ENSMUSG00000035916-Ptprq	8.73161e-23	-0.358536	0.085	0.256	2.99643e-18	Ptprq	ENSMUSG00000035916	10
ENSMUSG00000050074-Spink8	9.46003e-23	0.425003	0.154	0.009	3.2464e-18	Spink8	ENSMUSG00000050074	9
ENSMUSG00000121085-ENSMUSG00000121085	1.18768e-22	-0.453714	0.511	0.752	4.07578e-18	ENSMUSG00000121085	ENSMUSG00000121085
ENSMUSG00000022283-Pabpc1	1.36335e-22	-0.407727	0.694	0.874	4.67859e-18	Pabpc1	ENSMUSG00000022283	15
ENSMUSG00000027447-Cst3	1.4757e-22	0.632537	0.625	0.501	5.06417e-18	Cst3	ENSMUSG00000027447	2
ENSMUSG00000084984-Far1os	1.76583e-22	-0.475638	0.475	0.726	6.05979e-18	Far1os	ENSMUSG00000084984	7
ENSMUSG00000086186-Ccdc34os	2.86039e-22	-0.306729	0.132	0.335	9.81601e-18	Ccdc34os	ENSMUSG00000086186	2
ENSMUSG00000105300-Gm30613	2.95284e-22	-0.397205	0.18	0.391	1.01333e-17	Gm30613	ENSMUSG00000105300	5
ENSMUSG00000025289-Prdx4	4.83198e-22	0.520332	0.696	0.593	1.65819e-17	Prdx4	ENSMUSG00000025289	20
ENSMUSG00000027596-a	1.26258e-21	-0.337493	0.295	0.564	4.33278e-17	a	ENSMUSG00000027596	2
ENSMUSG00000114036-Gm48228	1.53692e-21	-0.430841	0.819	0.962	5.27425e-17	Gm48228	ENSMUSG00000114036	13
ENSMUSG00000079436-Kcnj13	2.15081e-21	-0.404109	0.292	0.542	7.38094e-17	Kcnj13	ENSMUSG00000079436	1
ENSMUSG00000054036-Olfr279	2.83022e-21	-0.813014	0.183	0.357	9.71245e-17	Olfr279	ENSMUSG00000054036	15
ENSMUSG00000027770-Dhx36	2.8795e-21	0.474763	0.761	0.717	9.88158e-17	Dhx36	ENSMUSG00000027770	3
ENSMUSG00000118642-AY036118	5.09965e-21	0.407147	0.999	0.998	1.75005e-16	AY036118	ENSMUSG00000118642	17
ENSMUSG00000113907-Gm47167	6.22344e-21	-0.456772	0.645	0.842	2.1357e-16	Gm47167	ENSMUSG00000113907	12
ENSMUSG00000115943-Gm49455	9.01096e-21	-0.457827	0.444	0.68	3.09229e-16	Gm49455	ENSMUSG00000115943	16
ENSMUSG00000097820-E530011L22Rik	9.96335e-21	-0.406736	0.391	0.651	3.41912e-16	E530011L22Rik	ENSMUSG00000097820	9
ENSMUSG00000038143-Stox2	1.24445e-20	-0.487956	0.246	0.458	4.27059e-16	Stox2	ENSMUSG00000038143	8
ENSMUSG00000075015-Gm10801	1.28573e-20	-0.332354	0.036	0.156	4.41223e-16	Gm10801	ENSMUSG00000075015	2
ENSMUSG00000052291-5330438D12Rik	1.96794e-20	-0.502679	0.786	0.894	6.75336e-16	5330438D12Rik	ENSMUSG00000052291	10
ENSMUSG00002076161-Rn7sk	2.31408e-20	-0.21332	0.048	0.181	7.94122e-16	Rn7sk	ENSMUSG00002076161
ENSMUSG00000113147-Gm47207	5.94377e-20	-0.412045	0.375	0.614	2.03973e-15	Gm47207	ENSMUSG00000113147	12
ENSMUSG00000025571-Tnrc6c	6.65837e-20	0.294057	0.991	0.989	2.28495e-15	Tnrc6c	ENSMUSG00000025571	11
ENSMUSG00000025190-Got1	8.54894e-20	-0.50401	0.22	0.42	2.93374e-15	Got1	ENSMUSG00000025190	19
ENSMUSG00000038274-Fau	8.94683e-20	0.482949	0.761	0.688	3.07028e-15	Fau	ENSMUSG00000038274	19
ENSMUSG00000031465-Angpt2	9.84487e-20	-0.472352	0.49	0.701	3.37847e-15	Angpt2	ENSMUSG00000031465	8
ENSMUSG00000107872-Gm44511	1.00679e-19	-0.323276	0.875	0.937	3.45501e-15	Gm44511	ENSMUSG00000107872	6
ENSMUSG00000037386-Rims2	1.47922e-19	-0.472472	0.442	0.662	5.07624e-15	Rims2	ENSMUSG00000037386	15
ENSMUSG00000099988-1700054A03Rik	1.68146e-19	-0.249435	0.09	0.253	5.77026e-15	1700054A03Rik	ENSMUSG00000099988	19
ENSMUSG00000019505-Ubb	1.7991e-19	0.551713	0.567	0.435	6.17398e-15	Ubb	ENSMUSG00000019505	11
ENSMUSG00000050840-Cdh20	3.01687e-19	-0.355161	0.04	0.159	1.0353e-14	Cdh20	ENSMUSG00000050840	1
ENSMUSG00000069670-Nkain2	3.41059e-19	-0.348075	0.432	0.694	1.17041e-14	Nkain2	ENSMUSG00000069670	10
ENSMUSG00000016559-H3f3b	4.31277e-19	0.419432	0.939	0.93	1.48001e-14	H3f3b	ENSMUSG00000016559	11
ENSMUSG00000057666-Gapdh	5.33361e-19	0.436069	0.242	0.083	1.83034e-14	Gapdh	ENSMUSG00000057666	6
ENSMUSG00000019945-Cabcoco1	6.13741e-19	-0.514044	0.261	0.469	2.10618e-14	Cabcoco1	ENSMUSG00000019945	10
ENSMUSG00000097997-Gm27017	9.37829e-19	-0.346439	0.375	0.632	3.21835e-14	Gm27017	ENSMUSG00000097997	14
ENSMUSG00000101585-1600010M07Rik	1.17444e-18	-0.327761	0.898	0.969	4.03031e-14	1600010M07Rik	ENSMUSG00000101585	7
ENSMUSG00000048368-Omd	1.44331e-18	-0.377958	0.479	0.724	4.953e-14	Omd	ENSMUSG00000048368	13
ENSMUSG00000072259-Gm5592	2.36094e-18	-0.456047	0.384	0.611	8.10205e-14	Gm5592	ENSMUSG00000072259	7
ENSMUSG00000091476-Catspere2	2.65749e-18	-0.299435	0.166	0.361	9.11972e-14	Catspere2	ENSMUSG00000091476	1
ENSMUSG00000054477-Kcnn2	3.01741e-18	-0.246953	0.071	0.211	1.03549e-13	Kcnn2	ENSMUSG00000054477	18
ENSMUSG00000020905-Usp43	3.67361e-18	-0.243819	0.074	0.217	1.26067e-13	Usp43	ENSMUSG00000020905	11
ENSMUSG00000061518-Cox5b	5.30061e-18	0.508347	0.362	0.204	1.81901e-13	Cox5b	ENSMUSG00000061518	1
ENSMUSG00000021613-Hapln1	6.65266e-18	-0.184036	0.019	0.11	2.28299e-13	Hapln1	ENSMUSG00000021613	13
ENSMUSG00000097902-Gm26531	7.14896e-18	-0.65749	0.224	0.426	2.45331e-13	Gm26531	ENSMUSG00000097902	12
ENSMUSG00000040562-Gstm2	7.40545e-18	0.530311	0.447	0.296	2.54133e-13	Gstm2	ENSMUSG00000040562	3
ENSMUSG00000060843-Ctnna3	7.59618e-18	-0.396567	0.301	0.538	2.60678e-13	Ctnna3	ENSMUSG00000060843	10
ENSMUSG00000112104-Gm35722	7.75397e-18	-0.28474	0.074	0.213	2.66093e-13	Gm35722	ENSMUSG00000112104	10
ENSMUSG00000030630-Fah	1.00614e-17	-0.159844	0.019	0.11	3.45277e-13	Fah	ENSMUSG00000030630	7
ENSMUSG00000097634-Gm26827	1.05591e-17	-0.438934	0.687	0.839	3.62357e-13	Gm26827	ENSMUSG00000097634	7
ENSMUSG00000092185-Gm20416	1.59096e-17	-0.352624	0.231	0.438	5.45969e-13	Gm20416	ENSMUSG00000092185	9
ENSMUSG00000018593-Sparc	2.12434e-17	0.508147	0.688	0.62	7.2901e-13	Sparc	ENSMUSG00000018593	11
ENSMUSG00000104097-Gm37313	2.23305e-17	-0.28594	0.056	0.179	7.66315e-13	Gm37313	ENSMUSG00000104097	1
ENSMUSG00000039470-Zdhhc2	3.39232e-17	-0.361259	0.449	0.681	1.16414e-12	Zdhhc2	ENSMUSG00000039470	8
ENSMUSG00000107833-Gm18791	3.66497e-17	-0.187794	0.061	0.191	1.25771e-12	Gm18791	ENSMUSG00000107833	2
ENSMUSG00000043631-Ecm2	6.10558e-17	-0.384296	0.699	0.851	2.09525e-12	Ecm2	ENSMUSG00000043631	13
ENSMUSG00000070695-Cntnap5a	6.21548e-17	-0.162459	0.038	0.147	2.13296e-12	Cntnap5a	ENSMUSG00000070695	1
ENSMUSG00000002055-Spag5	6.2683e-17	-0.476263	0.567	0.758	2.15109e-12	Spag5	ENSMUSG00000002055	11
ENSMUSG00000061313-Ddhd2	6.30616e-17	0.382581	0.893	0.879	2.16408e-12	Ddhd2	ENSMUSG00000061313	8
ENSMUSG00000114327-Gm40988	7.21746e-17	-0.281765	0.143	0.315	2.47682e-12	Gm40988	ENSMUSG00000114327	13
ENSMUSG00000017417-Plxdc1	7.42377e-17	-0.26799	0.13	0.297	2.54762e-12	Plxdc1	ENSMUSG00000017417	11
ENSMUSG00000039911-Spsb1	7.59258e-17	-0.200221	0.085	0.23	2.60555e-12	Spsb1	ENSMUSG00000039911	4
ENSMUSG00000019929-Dcn	9.86112e-17	0.497299	0.591	0.49	3.38404e-12	Dcn	ENSMUSG00000019929	10
ENSMUSG00000043340-6530409C15Rik	1.11392e-16	-0.41183	0.689	0.845	3.82262e-12	6530409C15Rik	ENSMUSG00000043340	6
ENSMUSG00000114373-Gm48708	1.28424e-16	-0.354967	0.327	0.55	4.40713e-12	Gm48708	ENSMUSG00000114373	13
ENSMUSG00000085201-Nr6a1os	1.29133e-16	-0.378184	0.582	0.795	4.43146e-12	Nr6a1os	ENSMUSG00000085201	2
ENSMUSG00000028549-Itgb3bp	1.52156e-16	-0.38464	0.579	0.792	5.22153e-12	Itgb3bp	ENSMUSG00000028549	4
ENSMUSG00000106375-Gm43361	2.04645e-16	-0.311087	0.206	0.401	7.02279e-12	Gm43361	ENSMUSG00000106375	5
ENSMUSG00000040856-Dlk1	2.40938e-16	0.528199	0.426	0.282	8.26827e-12	Dlk1	ENSMUSG00000040856	12
ENSMUSG00000052613-Pcdh15	2.52616e-16	-0.468074	0.498	0.697	8.66901e-12	Pcdh15	ENSMUSG00000052613	10
ENSMUSG00000086387-Gm15563	4.15298e-16	-0.405958	0.404	0.625	1.42518e-11	Gm15563	ENSMUSG00000086387	9
ENSMUSG00000049013-Prss48	5.75772e-16	-0.235385	0.077	0.21	1.97588e-11	Prss48	ENSMUSG00000049013	3
ENSMUSG00000118204-4930414N06Rik	6.09623e-16	-0.327063	0.307	0.527	2.09204e-11	4930414N06Rik	ENSMUSG00000118204	19
ENSMUSG00000022037-Clu	7.29388e-16	0.41743	0.861	0.842	2.50304e-11	Clu	ENSMUSG00000022037	14
ENSMUSG00000069919-Hba-a1	8.36421e-16	-0.197275	0.053	0.168	2.87035e-11	a1	ENSMUSG00000069919
ENSMUSG00000059706-A830035A12Rik	8.85861e-16	-0.430637	0.055	0.168	3.04001e-11	A830035A12Rik	ENSMUSG00000059706	11
ENSMUSG00000111593-Gm48742	8.98918e-16	-0.151722	0.057	0.178	3.08482e-11	Gm48742	ENSMUSG00000111593	9
ENSMUSG00000084834-4930565N06Rik	1.46865e-15	-0.261513	0.179	0.363	5.03997e-11	4930565N06Rik	ENSMUSG00000084834	16
ENSMUSG00000095304-Plac9	2.912e-15	0.521579	0.388	0.248	9.99312e-11	Plac9	ENSMUSG00000095304
ENSMUSG00000114264-Gm48095	3.99773e-15	-0.176145	0.057	0.173	1.3719e-10	Gm48095	ENSMUSG00000114264	13
ENSMUSG00000116933-Atp5o	4.33232e-15	-0.337934	0.815	0.922	1.48672e-10	Atp5o	ENSMUSG00000116933	16
ENSMUSG00000044783-Hjurp	4.38895e-15	0.402803	0.68	0.629	1.50616e-10	Hjurp	ENSMUSG00000044783	1
ENSMUSG00000027248-Pdia3	4.49912e-15	0.382285	0.746	0.701	1.54396e-10	Pdia3	ENSMUSG00000027248	2
ENSMUSG00000035790-Cep19	4.59667e-15	-0.237313	0.117	0.268	1.57744e-10	Cep19	ENSMUSG00000035790	16
ENSMUSG00000032425-Zfp949	5.69646e-15	-0.35666	0.152	0.317	1.95486e-10	Zfp949	ENSMUSG00000032425	9
ENSMUSG00000110803-Gm20275	6.28364e-15	-0.320584	0.907	0.966	2.15636e-10	Gm20275	ENSMUSG00000110803	9
ENSMUSG00000087579-Hectd2os	6.75284e-15	-0.397792	0.498	0.695	2.31737e-10	Hectd2os	ENSMUSG00000087579	19
ENSMUSG00000017778-Cox7c	7.04452e-15	0.434789	0.741	0.708	2.41747e-10	Cox7c	ENSMUSG00000017778	13
ENSMUSG00000039852-Rere	7.18322e-15	-0.238155	0.96	0.991	2.46507e-10	Rere	ENSMUSG00000039852	4
ENSMUSG00000120795-ENSMUSG00000120795	7.801e-15	-0.258743	0.235	0.436	2.67707e-10	ENSMUSG00000120795	ENSMUSG00000120795
ENSMUSG00000024376-Epb41l4a	1.09587e-14	-0.341064	0.25	0.446	3.76071e-10	Epb41l4a	ENSMUSG00000024376	18
ENSMUSG00000102540-Gm38134	1.21818e-14	-0.33437	0.399	0.611	4.18044e-10	Gm38134	ENSMUSG00000102540	9
ENSMUSG00000037541-Shank2	1.23552e-14	-0.32564	0.49	0.695	4.23994e-10	Shank2	ENSMUSG00000037541	7
ENSMUSG00000033004-Mycbp2	1.24316e-14	0.269873	0.977	0.985	4.26617e-10	Mycbp2	ENSMUSG00000033004	14
ENSMUSG00000114303-Gm4022	1.29705e-14	-0.135752	0.021	0.103	4.4511e-10	Gm4022	ENSMUSG00000114303	14
ENSMUSG00000060126-Tpt1	1.34077e-14	0.388937	0.746	0.689	4.60112e-10	Tpt1	ENSMUSG00000060126	14
ENSMUSG00000092625-Gm20404	1.35101e-14	-0.315664	0.565	0.783	4.63626e-10	Gm20404	ENSMUSG00000092625	6
ENSMUSG00000033849-B3galt2	1.38804e-14	-0.323898	0.366	0.579	4.76334e-10	B3galt2	ENSMUSG00000033849	1
ENSMUSG00000084803-5830444B04Rik	1.91637e-14	-0.344337	0.081	0.204	6.57641e-10	5830444B04Rik	ENSMUSG00000084803	4
ENSMUSG00000022844-Pdia5	1.92968e-14	-0.293411	0.286	0.485	6.6221e-10	Pdia5	ENSMUSG00000022844	16
ENSMUSG00000120434-ENSMUSG00000120434	1.96467e-14	-0.281517	0.146	0.305	6.74216e-10	ENSMUSG00000120434	ENSMUSG00000120434
ENSMUSG00000036526-Card11	2.06176e-14	-0.159082	0.037	0.133	7.07534e-10	Card11	ENSMUSG00000036526	5
ENSMUSG00000096233-Gm13238	2.13246e-14	0.472944	0.319	0.187	7.31798e-10	Gm13238	ENSMUSG00000096233	4
ENSMUSG00000085152-Gm11496	2.73653e-14	-0.232721	0.069	0.188	9.39094e-10	Gm11496	ENSMUSG00000085152	11
ENSMUSG00000099895-Gm28153	3.75153e-14	-0.256123	0.117	0.259	1.28741e-09	Gm28153	ENSMUSG00000099895	1
ENSMUSG00000067919-Rex2	4.00196e-14	-0.185485	0.063	0.178	1.37335e-09	Rex2	ENSMUSG00000067919	4
ENSMUSG00000099373-Gm19667	4.68796e-14	-0.173751	0.077	0.202	1.60877e-09	Gm19667	ENSMUSG00000099373	9
ENSMUSG00000115082-Gm49189	5.07921e-14	-0.272181	0.208	0.391	1.74303e-09	Gm49189	ENSMUSG00000115082	14
ENSMUSG00000107468-5730507A11Rik	5.12843e-14	-0.265105	0.266	0.472	1.75992e-09	5730507A11Rik	ENSMUSG00000107468	2
ENSMUSG00000086433-Rsf1os1	5.86998e-14	-0.345389	0.512	0.723	2.0144e-09	Rsf1os1	ENSMUSG00000086433	7
ENSMUSG00000021665-Hexb	6.70427e-14	-0.202597	0.106	0.247	2.3007e-09	Hexb	ENSMUSG00000021665	13
ENSMUSG00000089729-Gm16552	6.79914e-14	-0.292516	0.296	0.496	2.33326e-09	Gm16552	ENSMUSG00000089729	5
ENSMUSG00000058186-Zfp980	7.43745e-14	-0.135216	0.05	0.155	2.55231e-09	Zfp980	ENSMUSG00000058186	4
ENSMUSG00000025716-Myo3a	8.49292e-14	-0.213206	0.079	0.202	2.91452e-09	Myo3a	ENSMUSG00000025716	2
ENSMUSG00000086993-Rsf1os2	8.58891e-14	-0.319388	0.44	0.652	2.94746e-09	Rsf1os2	ENSMUSG00000086993	7
ENSMUSG00000032397-Tipin	8.92315e-14	-0.32091	0.498	0.715	3.06216e-09	Tipin	ENSMUSG00000032397	9
ENSMUSG00000101645-Gm28635	1.05479e-13	-0.30242	0.27	0.467	3.61971e-09	Gm28635	ENSMUSG00000101645	2
ENSMUSG00000115693-1700085D07Rik	1.21022e-13	-0.270146	0.276	0.479	4.1531e-09	1700085D07Rik	ENSMUSG00000115693	15
ENSMUSG00000117444-Gm50020	1.27962e-13	-0.279292	0.295	0.499	4.39126e-09	Gm50020	ENSMUSG00000117444	17
ENSMUSG00000040936-Ulk4	1.29371e-13	-0.273083	0.366	0.576	4.43963e-09	Ulk4	ENSMUSG00000040936	9
ENSMUSG00000118420-Gm29788	1.45811e-13	-0.33736	0.04	0.135	5.0038e-09	Gm29788	ENSMUSG00000118420	6
ENSMUSG00000083193-4930595D18Rik	1.51212e-13	-0.27778	0.178	0.34	5.18915e-09	4930595D18Rik	ENSMUSG00000083193	12
ENSMUSG00000110237-Gm18258	1.57297e-13	-0.157862	0.063	0.175	5.39797e-09	Gm18258	ENSMUSG00000110237	7
ENSMUSG00000021716-Srek1ip1	1.59523e-13	-0.158165	0.077	0.199	5.47436e-09	Srek1ip1	ENSMUSG00000021716	13
ENSMUSG00000040728-Esrp1	1.90114e-13	-0.275206	0.435	0.663	6.52414e-09	Esrp1	ENSMUSG00000040728	4
ENSMUSG00000055780-Usp26	2.2881e-13	0.439546	0.798	0.75	7.85207e-09	Usp26	ENSMUSG00000055780	20
ENSMUSG00000097589-Dleu2	2.57861e-13	-0.237293	0.895	0.959	8.84902e-09	Dleu2	ENSMUSG00000097589	14
ENSMUSG00000029530-Ccr9	2.64746e-13	-0.262387	0.162	0.319	9.08527e-09	Ccr9	ENSMUSG00000029530	9
ENSMUSG00000085581-Gm12786	2.89445e-13	-0.157845	0.053	0.156	9.93288e-09	Gm12786	ENSMUSG00000085581	4
ENSMUSG00000100315-1700031P21Rik	3.91174e-13	-0.74028	0.197	0.331	1.34239e-08	1700031P21Rik	ENSMUSG00000100315	12
ENSMUSG00000109002-Gm38405	4.07161e-13	-0.16704	0.046	0.141	1.39726e-08	Gm38405	ENSMUSG00000109002	7
ENSMUSG00000014243-Zswim7	4.57702e-13	0.4262	0.653	0.593	1.5707e-08	Zswim7	ENSMUSG00000014243	11
ENSMUSG00000048251-Bcl11b	4.65807e-13	-0.191326	0.14	0.291	1.59851e-08	Bcl11b	ENSMUSG00000048251	12
ENSMUSG00000020723-Cacng4	4.88688e-13	-0.178095	0.153	0.314	1.67703e-08	Cacng4	ENSMUSG00000020723	11
ENSMUSG00000058135-Gstm1	5.05046e-13	0.489048	0.438	0.328	1.73317e-08	Gstm1	ENSMUSG00000058135	3
ENSMUSG00000104358-Gm37127	5.16451e-13	-0.186362	0.077	0.194	1.7723e-08	Gm37127	ENSMUSG00000104358	1
ENSMUSG00000044349-Snhg11	5.87421e-13	0.472955	0.578	0.496	2.01585e-08	Snhg11	ENSMUSG00000044349	2
ENSMUSG00000056288-Gm11961	5.9648e-13	-0.561061	0.067	0.173	2.04694e-08	Gm11961	ENSMUSG00000056288	11
ENSMUSG00000103759-Btf3-ps12	6.2656e-13	-0.171282	0.04	0.13	2.15017e-08	ps12	ENSMUSG00000103759
ENSMUSG00000110598-Gm45854	6.59943e-13	-0.17863	0.078	0.196	2.26473e-08	Gm45854	ENSMUSG00000110598	8
ENSMUSG00000036256-Igfbp7	6.65829e-13	0.435182	0.384	0.257	2.28492e-08	Igfbp7	ENSMUSG00000036256	5
ENSMUSG00000085043-Gm13184	7.70752e-13	-0.227363	0.219	0.398	2.64499e-08	Gm13184	ENSMUSG00000085043	2
ENSMUSG00000039419-Cntnap2	7.85767e-13	-0.319438	0.22	0.395	2.69652e-08	Cntnap2	ENSMUSG00000039419	6
ENSMUSG00000059203-Il1rapl2	7.98637e-13	-0.262656	0.08	0.199	2.74068e-08	Il1rapl2	ENSMUSG00000059203	20
ENSMUSG00000090117-Gm16541	8.82242e-13	-0.296008	0.307	0.498	3.02759e-08	Gm16541	ENSMUSG00000090117	19
ENSMUSG00000005763-Cd247	8.83629e-13	-0.18839	0.178	0.348	3.03235e-08	Cd247	ENSMUSG00000005763	1
ENSMUSG00000103839-Gm37607	8.85688e-13	-0.147334	0.059	0.164	3.03942e-08	Gm37607	ENSMUSG00000103839	1
ENSMUSG00000106583-4930447N08Rik	8.92928e-13	-0.265941	0.105	0.233	3.06426e-08	4930447N08Rik	ENSMUSG00000106583	3
ENSMUSG00000034751-Mast4	1.00795e-12	-0.389089	0.608	0.753	3.45898e-08	Mast4	ENSMUSG00000034751	13
ENSMUSG00000102805-Gm37240	1.02238e-12	-0.262362	0.981	0.997	3.50851e-08	Gm37240	ENSMUSG00000102805	3
ENSMUSG00000116091-Gm49479	1.03289e-12	-0.208259	0.158	0.314	3.54457e-08	Gm49479	ENSMUSG00000116091	15
ENSMUSG00000049303-Syt12	1.12314e-12	-0.192763	0.063	0.168	3.85428e-08	Syt12	ENSMUSG00000049303	19
ENSMUSG00000006360-Crip1	1.25184e-12	0.442454	0.25	0.127	4.29595e-08	Crip1	ENSMUSG00000006360	12
ENSMUSG00000108923-4933431C10Rik	1.27255e-12	-0.122251	0.025	0.103	4.367e-08	4933431C10Rik	ENSMUSG00000108923	7
ENSMUSG00000051262-Nat8f3	1.27731e-12	-0.198908	0.104	0.233	4.38333e-08	Nat8f3	ENSMUSG00000051262	6
ENSMUSG00000027806-Tsc22d2	1.34211e-12	-0.312965	0.604	0.776	4.60572e-08	Tsc22d2	ENSMUSG00000027806	3
ENSMUSG00000085101-Platr16	1.47658e-12	-0.239985	0.103	0.228	5.06716e-08	Platr16	ENSMUSG00000085101	4
ENSMUSG00000046942-Mageb16	1.65812e-12	-0.226918	0.126	0.263	5.69018e-08	Mageb16	ENSMUSG00000046942	20
ENSMUSG00000053841-Txlna	1.71184e-12	-0.267502	0.36	0.567	5.87454e-08	Txlna	ENSMUSG00000053841	4
ENSMUSG00000024661-Fth1	2.02508e-12	0.403674	0.601	0.533	6.94947e-08	Fth1	ENSMUSG00000024661	19
ENSMUSG00000116903-Gm19522	2.11679e-12	-0.344109	0.475	0.678	7.26419e-08	Gm19522	ENSMUSG00000116903	16
ENSMUSG00000087402-Gm11867	2.16955e-12	-0.203122	0.082	0.196	7.44525e-08	Gm11867	ENSMUSG00000087402	4
ENSMUSG00000113585-Gm19605	2.25263e-12	-0.180506	0.105	0.237	7.73036e-08	Gm19605	ENSMUSG00000113585	12
ENSMUSG00000061186-Sfmbt2	2.39771e-12	-0.30347	0.622	0.798	8.22824e-08	Sfmbt2	ENSMUSG00000061186	2
ENSMUSG00000020023-Tmcc3	2.55162e-12	-0.265289	0.261	0.443	8.75641e-08	Tmcc3	ENSMUSG00000020023	10
ENSMUSG00000029554-Mad1l1	2.65876e-12	-0.306734	0.487	0.678	9.12407e-08	Mad1l1	ENSMUSG00000029554	5
ENSMUSG00000020992-4930512B01Rik	2.83903e-12	-0.25904	0.196	0.36	9.7427e-08	4930512B01Rik	ENSMUSG00000020992	12
ENSMUSG00000058328-Xlr5a	3.87379e-12	-0.279098	0.359	0.559	1.32937e-07	Xlr5a	ENSMUSG00000058328	20
ENSMUSG00000049176-Frmpd4	4.03329e-12	-0.12404	0.039	0.126	1.38411e-07	Frmpd4	ENSMUSG00000049176	20
ENSMUSG00000113804-Gm46424	4.17709e-12	-0.137062	0.036	0.121	1.43345e-07	Gm46424	ENSMUSG00000113804	13
ENSMUSG00000071180-Smim15	4.39981e-12	-0.176476	0.113	0.245	1.50988e-07	Smim15	ENSMUSG00000071180	13
ENSMUSG00000079244-Gm5622	4.65428e-12	-0.193403	0.057	0.155	1.59721e-07	Gm5622	ENSMUSG00000079244	14
ENSMUSG00000104585-4921511C10Rik	5.0022e-12	-0.232137	0.172	0.326	1.7166e-07	4921511C10Rik	ENSMUSG00000104585	3
ENSMUSG00000020029-Nudt4	5.22896e-12	-0.178672	0.165	0.323	1.79442e-07	Nudt4	ENSMUSG00000020029	10
ENSMUSG00000037894-H2az1	5.47895e-12	0.366044	0.706	0.655	1.88021e-07	H2az1	ENSMUSG00000037894	3
ENSMUSG00000109754-Gm39214	5.54964e-12	-0.287814	0.234	0.403	1.90447e-07	Gm39214	ENSMUSG00000109754	8
ENSMUSG00000110258-Gm45406	5.5787e-12	-0.169715	0.102	0.228	1.91444e-07	Gm45406	ENSMUSG00000110258	8
ENSMUSG00000051212-Gpr183	6.00354e-12	-0.201443	0.121	0.254	2.06023e-07	Gpr183	ENSMUSG00000051212	14
ENSMUSG00000020994-Pnn	6.32828e-12	0.339884	0.815	0.809	2.17168e-07	Pnn	ENSMUSG00000020994	12
ENSMUSG00000085885-Gm11906	6.45193e-12	-0.237944	0.172	0.326	2.21411e-07	Gm11906	ENSMUSG00000085885	4
ENSMUSG00000049744-Arhgap15	6.91419e-12	-0.237883	0.136	0.276	2.37274e-07	Arhgap15	ENSMUSG00000049744	2
ENSMUSG00000037801-Iqch	6.96116e-12	-0.32571	0.317	0.51	2.38886e-07	Iqch	ENSMUSG00000037801	9
ENSMUSG00000052133-Sema5b	7.01641e-12	-0.278605	0.189	0.349	2.40782e-07	Sema5b	ENSMUSG00000052133	16
ENSMUSG00000027364-Usp50	7.74732e-12	-0.360565	0.677	0.818	2.65865e-07	Usp50	ENSMUSG00000027364	2
ENSMUSG00000036438-Calm2	8.09554e-12	-0.303518	0.639	0.815	2.77815e-07	Calm2	ENSMUSG00000036438	17
ENSMUSG00000031576-Kcnu1	8.15755e-12	-0.176227	0.074	0.184	2.79943e-07	Kcnu1	ENSMUSG00000031576	8
ENSMUSG00000018427-Ypel2	8.23793e-12	-0.170985	0.085	0.199	2.82701e-07	Ypel2	ENSMUSG00000018427	11
ENSMUSG00000087356-Gm13856	8.84112e-12	-0.200237	0.114	0.243	3.03401e-07	Gm13856	ENSMUSG00000087356	6
ENSMUSG00000026605-Cenpf	8.9349e-12	0.36219	0.96	0.939	3.06619e-07	Cenpf	ENSMUSG00000026605	1
ENSMUSG00000114438-Gm47827	9.06882e-12	-0.208351	0.158	0.305	3.11215e-07	Gm47827	ENSMUSG00000114438	13
ENSMUSG00000072591-Fzd10os	9.53763e-12	-0.13779	0.036	0.119	3.27303e-07	Fzd10os	ENSMUSG00000072591	5
ENSMUSG00000114493-Gm47071	9.95427e-12	-0.282297	0.218	0.381	3.41601e-07	Gm47071	ENSMUSG00000114493	13
ENSMUSG00000121193-ENSMUSG00000121193	9.99198e-12	-0.259614	0.253	0.423	3.42895e-07	ENSMUSG00000121193	ENSMUSG00000121193
ENSMUSG00000097525-Platr31	1.00932e-11	-0.267329	0.113	0.239	3.46367e-07	Platr31	ENSMUSG00000097525	6
ENSMUSG00000026228-Htr2b	1.05346e-11	-0.215808	0.158	0.305	3.61515e-07	Htr2b	ENSMUSG00000026228	1
ENSMUSG00000022641-Bbx	1.20427e-11	-0.290572	0.41	0.596	4.1327e-07	Bbx	ENSMUSG00000022641	16
ENSMUSG00000022698-Naa50	1.22826e-11	-0.211194	0.326	0.531	4.21503e-07	Naa50	ENSMUSG00000022698	16
ENSMUSG00000111846-Gm47271	1.25765e-11	-0.356256	0.861	0.919	4.31589e-07	Gm47271	ENSMUSG00000111846	9
ENSMUSG00000102114-BC048559	1.27423e-11	-0.274385	0.12	0.245	4.37278e-07	BC048559	ENSMUSG00000102114	10
ENSMUSG00000099708-Gm29361	1.39451e-11	-0.194554	0.223	0.404	4.78554e-07	Gm29361	ENSMUSG00000099708	12
ENSMUSG00000005982-Naa60	1.53851e-11	-0.134429	0.044	0.132	5.2797e-07	Naa60	ENSMUSG00000005982	16
ENSMUSG00000096914-Galntl6	1.84339e-11	-0.156071	0.084	0.198	6.32597e-07	Galntl6	ENSMUSG00000096914	8
ENSMUSG00000086421-Gm14091	1.92695e-11	-0.169773	0.067	0.168	6.61272e-07	Gm14091	ENSMUSG00000086421	2
ENSMUSG00000020571-Pdia6	2.10955e-11	0.356426	0.658	0.617	7.23935e-07	Pdia6	ENSMUSG00000020571	12
ENSMUSG00000048058-Ldlrad3	2.14953e-11	-0.279915	0.498	0.674	7.37654e-07	Ldlrad3	ENSMUSG00000048058	2
ENSMUSG00000035835-Plppr3	2.24115e-11	-0.261673	0.376	0.582	7.69094e-07	Plppr3	ENSMUSG00000035835	10
ENSMUSG00002075574-Gm54465	2.37302e-11	-0.138445	0.072	0.178	8.14351e-07	Gm54465	ENSMUSG00002075574
ENSMUSG00000028082-Sh3d19	2.58366e-11	-0.282269	0.504	0.689	8.86635e-07	Sh3d19	ENSMUSG00000028082	3
ENSMUSG00000026220-Slc16a14	2.73447e-11	-0.179293	0.055	0.147	9.38388e-07	Slc16a14	ENSMUSG00000026220	1
ENSMUSG00000020361-Hspa4	2.79563e-11	0.321094	0.821	0.836	9.59376e-07	Hspa4	ENSMUSG00000020361	11
ENSMUSG00000113879-Gm48580	2.89145e-11	-0.206931	0.159	0.303	9.92259e-07	Gm48580	ENSMUSG00000113879	13
ENSMUSG00000044005-Gls2	2.92783e-11	-0.134794	0.053	0.145	1.00474e-06	Gls2	ENSMUSG00000044005	10
ENSMUSG00000055370-Gm9968	2.94294e-11	-0.190948	0.1	0.217	1.00993e-06	Gm9968	ENSMUSG00000055370	16
ENSMUSG00000085208-Brip1os	3.0672e-11	-0.264536	0.846	0.954	1.05257e-06	Brip1os	ENSMUSG00000085208	11
ENSMUSG00000112831-Gm35533	3.38125e-11	0.445227	0.321	0.207	1.16034e-06	Gm35533	ENSMUSG00000112831	10
ENSMUSG00000057836-Xlr3a	3.42211e-11	-0.149528	0.057	0.152	1.17437e-06	Xlr3a	ENSMUSG00000057836	20
ENSMUSG00000074224-Wdr87-ps	3.46799e-11	-0.152552	0.048	0.136	1.19011e-06	ps	ENSMUSG00000074224
ENSMUSG00000117895-Gm50368	3.75739e-11	-0.190134	0.08	0.185	1.28942e-06	Gm50368	ENSMUSG00000117895	18
ENSMUSG00000101762-1700047L14Rik	3.94262e-11	-0.231558	0.134	0.263	1.35299e-06	1700047L14Rik	ENSMUSG00000101762	5
ENSMUSG00000030921-Trim30a	3.95953e-11	0.389739	0.278	0.164	1.35879e-06	Trim30a	ENSMUSG00000030921	7
ENSMUSG00000021892-Sh3bp5	4.03238e-11	-0.207934	0.219	0.386	1.38379e-06	Sh3bp5	ENSMUSG00000021892	14
ENSMUSG00000087640-Gm14798	4.06967e-11	-0.295262	0.318	0.508	1.39659e-06	Gm14798	ENSMUSG00000087640	20
ENSMUSG00000022471-Xrcc6	4.3159e-11	-0.301368	0.673	0.825	1.48109e-06	Xrcc6	ENSMUSG00000022471	15
ENSMUSG00000017631-Abr	4.33052e-11	-0.229754	0.33	0.516	1.4861e-06	Abr	ENSMUSG00000017631	11
ENSMUSG00000102595-Gm30097	5.37467e-11	-0.248774	0.116	0.236	1.84442e-06	Gm30097	ENSMUSG00000102595	3
ENSMUSG00000056031-9330154J02Rik	5.74552e-11	-0.199836	0.09	0.201	1.97169e-06	9330154J02Rik	ENSMUSG00000056031	9
ENSMUSG00000026234-Ncl	6.19243e-11	0.263232	0.941	0.942	2.12506e-06	Ncl	ENSMUSG00000026234	1
ENSMUSG00000079710-Dynlt2a2	6.47142e-11	-0.334823	0.68	0.838	2.2208e-06	Dynlt2a2	ENSMUSG00000079710	17
ENSMUSG00000023175-Bsg	7.00732e-11	0.397435	0.536	0.472	2.4047e-06	Bsg	ENSMUSG00000023175	10
ENSMUSG00000120580-ENSMUSG00000120580	7.38186e-11	-0.23617	0.284	0.467	2.53323e-06	ENSMUSG00000120580	ENSMUSG00000120580
ENSMUSG00000085695-Gm15243	7.481e-11	-0.195534	0.155	0.296	2.56725e-06	Gm15243	ENSMUSG00000085695	20
ENSMUSG00000113136-Gm19951	7.62113e-11	-0.194755	0.132	0.262	2.61534e-06	Gm19951	ENSMUSG00000113136	12
ENSMUSG00000087193-Gm14820	7.7261e-11	-0.204048	0.213	0.374	2.65137e-06	Gm14820	ENSMUSG00000087193	20
ENSMUSG00000084911-Gm16185	7.7609e-11	-0.183439	0.124	0.253	2.66331e-06	Gm16185	ENSMUSG00000084911	9
ENSMUSG00000042605-Atxn2	8.32071e-11	-0.25095	0.57	0.755	2.85542e-06	Atxn2	ENSMUSG00000042605	5
ENSMUSG00000101233-Gm29242	8.39233e-11	-0.116674	0.035	0.112	2.87999e-06	Gm29242	ENSMUSG00000101233	20
ENSMUSG00000045083-Lingo2	8.40894e-11	-0.172163	0.101	0.217	2.8857e-06	Lingo2	ENSMUSG00000045083	4
ENSMUSG00000097536-2610037D02Rik	8.6362e-11	-0.306451	0.204	0.355	2.96368e-06	2610037D02Rik	ENSMUSG00000097536	15
ENSMUSG00000092220-Gm20528	8.68907e-11	-0.208559	0.033	0.107	2.98183e-06	Gm20528	ENSMUSG00000092220	1
ENSMUSG00000014503-Pkd2l2	8.70297e-11	-0.248836	0.255	0.421	2.9866e-06	Pkd2l2	ENSMUSG00000014503	18
ENSMUSG00000029775-Klhdc10	8.761e-11	0.353676	0.771	0.74	3.00651e-06	Klhdc10	ENSMUSG00000029775	6
ENSMUSG00000113778-Gm40847	9.09571e-11	-0.183886	0.146	0.28	3.12137e-06	Gm40847	ENSMUSG00000113778	12
ENSMUSG00000097180-2700038G22Rik	9.29276e-11	0.442079	0.473	0.4	3.189e-06	2700038G22Rik	ENSMUSG00000097180	5
ENSMUSG00000120058-ENSMUSG00000120058	9.481e-11	-0.224463	0.103	0.216	3.25359e-06	ENSMUSG00000120058	ENSMUSG00000120058
ENSMUSG00000039116-Adgrg6	9.66185e-11	-0.135897	0.048	0.133	3.31566e-06	Adgrg6	ENSMUSG00000039116	10
ENSMUSG00000074890-Lcmt2	9.69322e-11	-0.11884	0.029	0.101	3.32642e-06	Lcmt2	ENSMUSG00000074890	2
ENSMUSG00000020704-Asic2	9.83862e-11	-0.158189	0.066	0.162	3.37632e-06	Asic2	ENSMUSG00000020704	11
ENSMUSG00000002985-Apoe	9.99158e-11	0.41701	0.371	0.268	3.42881e-06	Apoe	ENSMUSG00000002985	7
ENSMUSG00000105710-Gm43859	1.0347e-10	-0.137396	0.036	0.112	3.55077e-06	Gm43859	ENSMUSG00000105710	3
ENSMUSG00000021843-Ktn1	1.04218e-10	-0.206647	0.274	0.455	3.57647e-06	Ktn1	ENSMUSG00000021843	14
ENSMUSG00000054428-Atpif1	1.04768e-10	0.418149	0.528	0.452	3.59533e-06	Atpif1	ENSMUSG00000054428	4
ENSMUSG00000009281-Rarres2	1.08654e-10	0.428894	0.277	0.167	3.72867e-06	Rarres2	ENSMUSG00000009281	6
ENSMUSG00000085105-Gm12758	1.13706e-10	-0.153671	0.128	0.259	3.90206e-06	Gm12758	ENSMUSG00000085105	7
ENSMUSG00000006005-Tpr	1.14262e-10	0.254512	0.951	0.949	3.92112e-06	Tpr	ENSMUSG00000006005	1
ENSMUSG00000036095-Dgkb	1.1479e-10	-0.159581	0.03	0.101	3.93923e-06	Dgkb	ENSMUSG00000036095	12
ENSMUSG00000027855-Sycp1	1.18753e-10	0.248218	0.968	0.975	4.07526e-06	Sycp1	ENSMUSG00000027855	3
ENSMUSG00000112437-Gm35188	1.42818e-10	-0.251978	0.95	0.985	4.90109e-06	Gm35188	ENSMUSG00000112437	12
ENSMUSG00000039087-Rreb1	1.49223e-10	-0.218705	0.368	0.565	5.12089e-06	Rreb1	ENSMUSG00000039087	13
ENSMUSG00000022272-Myo10	1.51066e-10	-0.230389	0.408	0.62	5.18412e-06	Myo10	ENSMUSG00000022272	15
ENSMUSG00000111465-Gm47113	1.58717e-10	-0.136257	0.06	0.153	5.44668e-06	Gm47113	ENSMUSG00000111465	9
ENSMUSG00000031842-Pde4c	1.61343e-10	-0.141406	0.067	0.165	5.53681e-06	Pde4c	ENSMUSG00000031842	8
ENSMUSG00000020044-Timp3	1.81903e-10	-0.224713	0.246	0.406	6.24237e-06	Timp3	ENSMUSG00000020044	10
ENSMUSG00000063364-3300002I08Rik	1.82494e-10	-0.252072	0.415	0.616	6.26264e-06	3300002I08Rik	ENSMUSG00000063364	2
ENSMUSG00000090031-4732440D04Rik	1.88081e-10	-0.242825	0.235	0.401	6.45439e-06	4732440D04Rik	ENSMUSG00000090031	1
ENSMUSG00000087300-Gm16725	1.9284e-10	-0.168513	0.079	0.181	6.6177e-06	Gm16725	ENSMUSG00000087300	8
ENSMUSG00000091542-Gm17167	1.94541e-10	0.393628	0.337	0.234	6.67605e-06	Gm17167	ENSMUSG00000091542	4
ENSMUSG00000007908-Hmgcll1	2.04972e-10	-0.204702	0.147	0.277	7.03403e-06	Hmgcll1	ENSMUSG00000007908	9
ENSMUSG00000113434-3200001D21Rik	2.13765e-10	-0.195075	0.128	0.251	7.33578e-06	3200001D21Rik	ENSMUSG00000113434	12
ENSMUSG00000085827-Gm11290	2.18591e-10	0.494545	0.376	0.25	7.5014e-06	Gm11290	ENSMUSG00000085827	13
ENSMUSG00000024300-Myo1f	2.34172e-10	-0.171479	0.057	0.147	8.03607e-06	Myo1f	ENSMUSG00000024300	17
ENSMUSG00000001025-S100a6	2.36633e-10	0.377202	0.251	0.141	8.12052e-06	S100a6	ENSMUSG00000001025	3
ENSMUSG00000032555-Topbp1	2.5041e-10	0.377995	0.655	0.625	8.59332e-06	Topbp1	ENSMUSG00000032555	9
ENSMUSG00000029632-Ndufa4	2.53986e-10	0.392558	0.56	0.496	8.71605e-06	Ndufa4	ENSMUSG00000029632	6
ENSMUSG00000040212-Emp3	2.55217e-10	0.388304	0.265	0.153	8.75827e-06	Emp3	ENSMUSG00000040212	7
ENSMUSG00000042298-Ttc19	2.57341e-10	0.283994	0.848	0.851	8.83119e-06	Ttc19	ENSMUSG00000042298	11
ENSMUSG00000032754-Slc8b1	2.60119e-10	-0.181327	0.079	0.179	8.9265e-06	Slc8b1	ENSMUSG00000032754	5
ENSMUSG00000003119-Cdk12	2.68431e-10	0.240344	0.956	0.957	9.21173e-06	Cdk12	ENSMUSG00000003119	11
ENSMUSG00000097893-1700034P13Rik	2.83896e-10	-0.298944	0.145	0.271	9.74246e-06	1700034P13Rik	ENSMUSG00000097893	1
ENSMUSG00000117835-Gm50250	2.89608e-10	-0.232945	0.274	0.441	9.93847e-06	Gm50250	ENSMUSG00000117835	17
ENSMUSG00000068399-Gm7247	2.90241e-10	-0.201717	0.039	0.115	9.96021e-06	Gm7247	ENSMUSG00000068399	14
ENSMUSG00000027896-Slc16a4	2.90946e-10	-0.287395	0.629	0.786	9.98439e-06	Slc16a4	ENSMUSG00000027896	3
ENSMUSG00000032238-Rora	3.31589e-10	-0.34049	0.373	0.542	1.13791e-05	Rora	ENSMUSG00000032238	9
ENSMUSG00000055421-Pcdh9	3.38009e-10	-0.237007	0.15	0.279	1.15995e-05	Pcdh9	ENSMUSG00000055421	14
ENSMUSG00000044791-Setd2	3.58245e-10	-0.237082	0.676	0.83	1.22939e-05	Setd2	ENSMUSG00000044791	9
ENSMUSG00000030315-Vgll4	4.08216e-10	-0.659283	0.391	0.556	1.40087e-05	Vgll4	ENSMUSG00000030315	6
ENSMUSG00000037706-Cd81	4.1386e-10	0.396351	0.502	0.43	1.42024e-05	Cd81	ENSMUSG00000037706	7
ENSMUSG00000042567-Nek10	4.16253e-10	-0.121612	0.036	0.11	1.42845e-05	Nek10	ENSMUSG00000042567	14
ENSMUSG00000041460-Cacna2d4	4.3114e-10	-0.123533	0.038	0.113	1.47954e-05	Cacna2d4	ENSMUSG00000041460	6
ENSMUSG00000034390-Cmip	4.40069e-10	-0.269967	0.359	0.553	1.51019e-05	Cmip	ENSMUSG00000034390	8
ENSMUSG00000074832-Zfp998	4.54925e-10	-0.150902	0.18	0.329	1.56117e-05	Zfp998	ENSMUSG00000074832	13
ENSMUSG00000028488-Sh3gl2	4.55337e-10	-0.240228	0.292	0.47	1.56258e-05	Sh3gl2	ENSMUSG00000028488	4
ENSMUSG00000003038-Hmgn2	4.67502e-10	0.401839	0.475	0.409	1.60433e-05	Hmgn2	ENSMUSG00000003038	4
ENSMUSG00000065852-Gm22353	4.76057e-10	-0.122141	0.059	0.149	1.63369e-05	Gm22353	ENSMUSG00000065852	15
ENSMUSG00000086542-Gm13782	4.96182e-10	-0.181725	0.072	0.167	1.70275e-05	Gm13782	ENSMUSG00000086542	6
ENSMUSG00000024598-Fbn2	4.99126e-10	0.354689	0.766	0.737	1.71285e-05	Fbn2	ENSMUSG00000024598	18
ENSMUSG00000078956-Gm14221	5.10392e-10	-0.184648	0.169	0.305	1.75151e-05	Gm14221	ENSMUSG00000078956	2
ENSMUSG00000087266-Gm15991	5.11021e-10	-0.188972	0.254	0.426	1.75367e-05	Gm15991	ENSMUSG00000087266	8
ENSMUSG00000086681-Gm16178	5.41581e-10	-0.166506	0.144	0.274	1.85854e-05	Gm16178	ENSMUSG00000086681	8
ENSMUSG00000091669-Gm17117	5.73316e-10	-0.162832	0.09	0.194	1.96745e-05	Gm17117	ENSMUSG00000091669	9
ENSMUSG00000000884-Gnb1l	5.78379e-10	-0.25873	0.516	0.701	1.98482e-05	Gnb1l	ENSMUSG00000000884	16
ENSMUSG00000108563-Gm44686	5.82938e-10	-0.244907	0.424	0.623	2.00047e-05	Gm44686	ENSMUSG00000108563	7
ENSMUSG00000044042-Fmn1	5.89678e-10	-0.236146	0.164	0.294	2.0236e-05	Fmn1	ENSMUSG00000044042	2
ENSMUSG00000035530-Eif1	5.96503e-10	0.389749	0.554	0.501	2.04702e-05	Eif1	ENSMUSG00000035530	11
ENSMUSG00000041959-S100a10	6.05729e-10	0.341164	0.246	0.138	2.07868e-05	S100a10	ENSMUSG00000041959	3
ENSMUSG00000086167-Gm13827	6.26572e-10	-0.149178	0.078	0.179	2.15021e-05	Gm13827	ENSMUSG00000086167	5
ENSMUSG00000074800-Gm4149	6.46283e-10	0.25136	0.128	0.041	2.21785e-05	Gm4149	ENSMUSG00000074800	13
ENSMUSG00000101952-Gm10550	6.77869e-10	-0.231637	0.389	0.583	2.32624e-05	Gm10550	ENSMUSG00000101952	1
ENSMUSG00000078489-Gm17106	6.9816e-10	-0.294155	0.595	0.737	2.39588e-05	Gm17106	ENSMUSG00000078489	16
ENSMUSG00000099928-Gm29202	7.38405e-10	-0.167291	0.124	0.243	2.53398e-05	Gm29202	ENSMUSG00000099928	11
ENSMUSG00000020070-Rufy2	7.39577e-10	-0.143174	0.142	0.273	2.53801e-05	Rufy2	ENSMUSG00000020070	10
ENSMUSG00000105212-Gm43557	7.54288e-10	-0.131373	0.041	0.116	2.58849e-05	Gm43557	ENSMUSG00000105212	5
ENSMUSG00000078566-Bnip3	7.82993e-10	-0.165432	0.193	0.342	2.687e-05	Bnip3	ENSMUSG00000078566	7
ENSMUSG00000016458-Wt1	7.93462e-10	-0.153841	0.085	0.187	2.72292e-05	Wt1	ENSMUSG00000016458	2
ENSMUSG00000022174-Dad1	8.74116e-10	0.373845	0.437	0.351	2.99971e-05	Dad1	ENSMUSG00000022174	14
ENSMUSG00000045210-Vcpip1	9.03255e-10	-0.177588	0.231	0.394	3.0997e-05	Vcpip1	ENSMUSG00000045210	1
ENSMUSG00000085895-Gm12861	9.06731e-10	-0.220776	0.242	0.395	3.11163e-05	Gm12861	ENSMUSG00000085895	4
ENSMUSG00000029088-Kcnip4	9.32964e-10	-0.255384	0.407	0.605	3.20165e-05	Kcnip4	ENSMUSG00000029088	5
ENSMUSG00000121069-ENSMUSG00000121069	9.54424e-10	-0.151236	0.089	0.191	3.2753e-05	ENSMUSG00000121069	ENSMUSG00000121069
ENSMUSG00000032010-Usp2	9.59951e-10	-0.143597	0.105	0.214	3.29426e-05	Usp2	ENSMUSG00000032010	9
ENSMUSG00000020076-Ddx50	9.85365e-10	0.301251	0.846	0.845	3.38148e-05	Ddx50	ENSMUSG00000020076	10
ENSMUSG00000066007-Zfp600	1.04503e-09	-0.113851	0.058	0.145	3.58623e-05	Zfp600	ENSMUSG00000066007	4
ENSMUSG00000109499-Gm44864	1.06233e-09	-0.130703	0.072	0.167	3.64559e-05	Gm44864	ENSMUSG00000109499	7
ENSMUSG00000026728-Vim	1.08139e-09	0.383639	0.435	0.345	3.71101e-05	Vim	ENSMUSG00000026728	2
ENSMUSG00000025357-Dgka	1.15271e-09	-0.194313	0.17	0.305	3.95575e-05	Dgka	ENSMUSG00000025357	10
ENSMUSG00000097887-Gm26542	1.16809e-09	-0.28431	0.526	0.711	4.00855e-05	Gm26542	ENSMUSG00000097887	11
ENSMUSG00000027239-Mdk	1.18629e-09	0.328252	0.223	0.119	4.071e-05	Mdk	ENSMUSG00000027239	2
ENSMUSG00000085169-Gm10785	1.21392e-09	-0.220062	0.549	0.755	4.1658e-05	Gm10785	ENSMUSG00000085169	16
ENSMUSG00000064293-Cntn4	1.25348e-09	-0.216448	0.071	0.164	4.30157e-05	Cntn4	ENSMUSG00000064293	6
ENSMUSG00000086612-Gm12064	1.3052e-09	-0.119008	0.05	0.132	4.47904e-05	Gm12064	ENSMUSG00000086612	11
ENSMUSG00000026398-Nr5a2	1.3866e-09	-0.15595	0.162	0.297	4.75841e-05	Nr5a2	ENSMUSG00000026398	1
ENSMUSG00000016758-Bik	1.41147e-09	-0.102494	0.052	0.135	4.84375e-05	Bik	ENSMUSG00000016758	15
ENSMUSG00000094500-Smim18	1.50158e-09	-0.183628	0.144	0.268	5.15299e-05	Smim18	ENSMUSG00000094500	8
ENSMUSG00000117731-Gm50145	1.65124e-09	-0.142999	0.087	0.188	5.66656e-05	Gm50145	ENSMUSG00000117731	18
ENSMUSG00000121142-ENSMUSG00000121142	1.65207e-09	-0.180335	0.155	0.285	5.66942e-05	ENSMUSG00000121142	ENSMUSG00000121142
ENSMUSG00000027706-Sec62	1.66388e-09	0.286752	0.834	0.842	5.70993e-05	Sec62	ENSMUSG00000027706	3
ENSMUSG00000001558-Klhl10	1.72553e-09	-0.122852	0.062	0.149	5.92149e-05	Klhl10	ENSMUSG00000001558	11
ENSMUSG00000100130-Gm28379	1.73699e-09	-0.30031	0.498	0.674	5.96082e-05	Gm28379	ENSMUSG00000100130	9
ENSMUSG00000038298-Pdzk1	1.78778e-09	-0.15954	0.14	0.265	6.13514e-05	Pdzk1	ENSMUSG00000038298	3
ENSMUSG00000060427-Zfp868	1.81764e-09	-0.159764	0.12	0.234	6.23759e-05	Zfp868	ENSMUSG00000060427	8
ENSMUSG00000079523-Tmsb10	1.84876e-09	0.4015	0.359	0.26	6.3444e-05	Tmsb10	ENSMUSG00000079523	6
ENSMUSG00000041923-Nol4	1.98051e-09	-0.241658	0.193	0.328	6.7965e-05	Nol4	ENSMUSG00000041923	18
ENSMUSG00000092500-Gm20400	2.0556e-09	-0.12354	0.042	0.116	7.05421e-05	Gm20400	ENSMUSG00000092500	6
ENSMUSG00000021699-Pde4d	2.05632e-09	-0.144587	0.171	0.308	7.05668e-05	Pde4d	ENSMUSG00000021699	13
ENSMUSG00000085847-Gm14540	2.11562e-09	-0.121069	0.056	0.139	7.26016e-05	Gm14540	ENSMUSG00000085847	6
ENSMUSG00000032402-Smad3	2.23479e-09	-0.211437	0.243	0.398	7.66913e-05	Smad3	ENSMUSG00000032402	9
ENSMUSG00000111971-Gm48678	2.26538e-09	-0.268812	0.586	0.758	7.77412e-05	Gm48678	ENSMUSG00000111971	12
ENSMUSG00000063870-Chd4	2.31298e-09	-0.215381	0.799	0.891	7.93744e-05	Chd4	ENSMUSG00000063870	6
ENSMUSG00000049249-Gm5316	2.44304e-09	-0.169191	0.037	0.107	8.38377e-05	Gm5316	ENSMUSG00000049249	6
ENSMUSG00000049044-Rapgef4	2.44486e-09	-0.193403	0.056	0.139	8.39002e-05	Rapgef4	ENSMUSG00000049044	2
ENSMUSG00000055024-Ep300	2.54472e-09	-0.198343	0.433	0.628	8.73272e-05	Ep300	ENSMUSG00000055024	15
ENSMUSG00000057816-Cfap299	2.67805e-09	-0.376302	0.15	0.265	9.19027e-05	Cfap299	ENSMUSG00000057816	5
ENSMUSG00000078653-Cntd1	2.74652e-09	-0.172136	0.14	0.26	9.42522e-05	Cntd1	ENSMUSG00000078653	11
ENSMUSG00000037474-Dtl	2.91284e-09	-0.237952	0.414	0.591	9.99598e-05	Dtl	ENSMUSG00000037474	1
ENSMUSG00000086121-Gm16068	2.98032e-09	-0.233022	0.265	0.424	0.000102276	Gm16068	ENSMUSG00000086121	19
ENSMUSG00000056394-Lig1	2.98727e-09	-0.224105	0.548	0.749	0.000102514	Lig1	ENSMUSG00000056394	7
ENSMUSG00000020719-Ddx5	2.9909e-09	0.242236	0.941	0.96	0.000102639	Ddx5	ENSMUSG00000020719	11
ENSMUSG00000097392-Thoc2l	3.02211e-09	0.277001	0.807	0.81	0.00010371	Thoc2l	ENSMUSG00000097392	5
ENSMUSG00000026516-Nvl	3.06148e-09	0.278692	0.802	0.806	0.000105061	Nvl	ENSMUSG00000026516	1
ENSMUSG00000005373-Mlxipl	3.07697e-09	-0.151962	0.252	0.415	0.000105593	Mlxipl	ENSMUSG00000005373	5
ENSMUSG00000034152-Exoc3	3.10005e-09	0.360281	0.613	0.593	0.000106384	Exoc3	ENSMUSG00000034152	13
ENSMUSG00000118134-4930549G23Rik	3.22069e-09	-0.255622	0.534	0.708	0.000110525	4930549G23Rik	ENSMUSG00000118134	18
ENSMUSG00000092247-Gm20426	3.25078e-09	-0.174362	0.139	0.254	0.000111557	Gm20426	ENSMUSG00000092247	6
ENSMUSG00000090069-E430024P14Rik	3.30001e-09	-0.105448	0.045	0.121	0.000113246	E430024P14Rik	ENSMUSG00000090069	17
ENSMUSG00000106588-Gm17590	3.32775e-09	-0.198547	0.242	0.401	0.000114198	Gm17590	ENSMUSG00000106588	5
ENSMUSG00000056185-Snx32	3.59096e-09	-0.167505	0.203	0.351	0.000123231	Snx32	ENSMUSG00000056185	19
ENSMUSG00000109572-Cfap99	3.72e-09	-0.128022	0.097	0.201	0.000127659	Cfap99	ENSMUSG00000109572	5
ENSMUSG00000022354-Ndufb9	3.73397e-09	0.406168	0.514	0.461	0.000128138	Ndufb9	ENSMUSG00000022354	15
ENSMUSG00000033731-3300002A11Rik	3.84139e-09	-0.135443	0.147	0.276	0.000131825	3300002A11Rik	ENSMUSG00000033731	12
ENSMUSG00000090761-Gm17201	3.85246e-09	-0.0950784	0.04	0.112	0.000132205	Gm17201	ENSMUSG00000090761	10
ENSMUSG00000038580-Sct	3.87716e-09	0.324588	0.169	0.077	0.000133053	Sct	ENSMUSG00000038580	7
ENSMUSG00000020481-Ankrd36	3.90763e-09	-0.0727214	0.237	0.392	0.000134098	Ankrd36	ENSMUSG00000020481	11
ENSMUSG00000086247-Gm15787	3.98651e-09	-0.199268	0.323	0.499	0.000136805	Gm15787	ENSMUSG00000086247	5
ENSMUSG00000052214-Opa3	4.23665e-09	-0.217353	0.494	0.666	0.000145389	Opa3	ENSMUSG00000052214	7
ENSMUSG00000117912-Gm50383	4.31199e-09	-0.124941	0.112	0.224	0.000147974	Gm50383	ENSMUSG00000117912	19
ENSMUSG00000035337-Uchl4	4.32754e-09	-0.177495	0.158	0.282	0.000148508	Uchl4	ENSMUSG00000035337	9
ENSMUSG00000003072-Atp5d	4.38339e-09	0.394447	0.383	0.294	0.000150425	Atp5d	ENSMUSG00000003072	10
ENSMUSG00000118427-Gm50489	4.43003e-09	-0.167003	0.155	0.282	0.000152025	Gm50489	ENSMUSG00000118427	13
ENSMUSG00000003279-Dlgap1	4.92702e-09	-0.270091	0.592	0.76	0.000169081	Dlgap1	ENSMUSG00000003279	17
ENSMUSG00000045690-Wdr89	4.98152e-09	-0.150177	0.158	0.288	0.000170951	Wdr89	ENSMUSG00000045690	12
ENSMUSG00000063273-Naa15	4.99505e-09	-0.204783	0.471	0.654	0.000171415	Naa15	ENSMUSG00000063273	3
ENSMUSG00000051747-Ttn	5.0436e-09	-0.265766	0.338	0.504	0.000173081	Ttn	ENSMUSG00000051747	2
ENSMUSG00000039652-Cpeb3	5.1759e-09	-0.234557	0.2	0.335	0.000177621	Cpeb3	ENSMUSG00000039652	19
ENSMUSG00000097140-Gm26779	5.18379e-09	-0.0946525	0.033	0.1	0.000177892	Gm26779	ENSMUSG00000097140	5
ENSMUSG00000041565-L3mbtl4	5.48551e-09	-0.160859	0.11	0.217	0.000188246	L3mbtl4	ENSMUSG00000041565	17
ENSMUSG00000025909-Sntg1	5.62083e-09	-0.144603	0.102	0.208	0.00019289	Sntg1	ENSMUSG00000025909	1
ENSMUSG00000049313-Sorl1	5.64625e-09	-0.13118	0.1	0.204	0.000193762	Sorl1	ENSMUSG00000049313	9
ENSMUSG00000095567-Noc2l	5.79072e-09	0.351657	0.593	0.547	0.00019872	Noc2l	ENSMUSG00000095567	4
ENSMUSG00000021991-Cacna2d3	5.89071e-09	-0.259802	0.756	0.867	0.000202151	Cacna2d3	ENSMUSG00000021991	14
ENSMUSG00000028882-Ppp1r8	5.90113e-09	-0.19169	0.231	0.377	0.000202509	Ppp1r8	ENSMUSG00000028882	4
ENSMUSG00000021279-Cdc42bpb	5.98731e-09	-0.196352	0.363	0.551	0.000205466	Cdc42bpb	ENSMUSG00000021279	12
ENSMUSG00000052549-Arl13a	6.31639e-09	-0.117941	0.044	0.118	0.00021676	Arl13a	ENSMUSG00000052549	20
ENSMUSG00000049106-Dcaf5	6.44729e-09	-0.189961	0.335	0.511	0.000221252	Dcaf5	ENSMUSG00000049106	12
ENSMUSG00000097546-Gm26749	6.59103e-09	-0.264725	0.431	0.599	0.000226185	Gm26749	ENSMUSG00000097546	17
ENSMUSG00000000861-Bcl11a	6.69659e-09	-0.197005	0.174	0.3	0.000229807	Bcl11a	ENSMUSG00000000861	11
ENSMUSG00000037143-Cfap61	6.96686e-09	-0.136016	0.089	0.185	0.000239082	Cfap61	ENSMUSG00000037143	2
ENSMUSG00000087384-Gm15558	7.08439e-09	-0.154855	0.12	0.23	0.000243115	Gm15558	ENSMUSG00000087384	16
ENSMUSG00000026726-Cubn	7.16824e-09	-0.193791	0.116	0.224	0.000245993	Cubn	ENSMUSG00000026726	2
ENSMUSG00000033544-Angptl1	7.22161e-09	-0.182236	0.154	0.277	0.000247824	Angptl1	ENSMUSG00000033544	1
ENSMUSG00000092465-Gm20472	7.54893e-09	-0.131882	0.15	0.277	0.000259056	Gm20472	ENSMUSG00000092465	12
ENSMUSG00000115186-Gm49417	7.71381e-09	-0.300514	0.277	0.427	0.000264715	Gm49417	ENSMUSG00000115186	14
ENSMUSG00000022704-Qtrt2	7.73217e-09	-0.233278	0.406	0.593	0.000265345	Qtrt2	ENSMUSG00000022704	16
ENSMUSG00000091160-Gm17133	8.60027e-09	-0.141048	0.039	0.107	0.000295135	Gm17133	ENSMUSG00000091160	17
ENSMUSG00000040430-Pitpnc1	8.68387e-09	-0.200145	0.184	0.319	0.000298004	Pitpnc1	ENSMUSG00000040430	11
ENSMUSG00000078496-Zfp982	8.82984e-09	-0.131825	0.146	0.268	0.000303014	Zfp982	ENSMUSG00000078496	4
ENSMUSG00000116736-Gm49692	9.04863e-09	-0.16152	0.213	0.364	0.000310522	Gm49692	ENSMUSG00000116736	12
ENSMUSG00000106902-4930557J02Rik	9.16365e-09	-0.218188	0.18	0.306	0.000314469	4930557J02Rik	ENSMUSG00000106902	5
ENSMUSG00000055320-Tead1	9.173e-09	-0.195845	0.354	0.536	0.00031479	Tead1	ENSMUSG00000055320	7
ENSMUSG00000013155-Enkd1	9.20174e-09	-0.120234	0.074	0.164	0.000315776	Enkd1	ENSMUSG00000013155	8
ENSMUSG00000032528-Vipr1	9.25047e-09	-0.107274	0.04	0.11	0.000317448	Vipr1	ENSMUSG00000032528	9
ENSMUSG00000097834-Gm26911	9.46109e-09	-0.147909	0.177	0.312	0.000324676	Gm26911	ENSMUSG00000097834	6
ENSMUSG00000118267-G630055G22Rik	9.5725e-09	-0.842967	0.145	0.242	0.0003285	G630055G22Rik	ENSMUSG00000118267	18
ENSMUSG00000085118-Gm15774	9.58377e-09	-0.129702	0.036	0.101	0.000328886	Gm15774	ENSMUSG00000085118	7
ENSMUSG00000036943-Rab8b	9.64975e-09	-0.149534	0.163	0.288	0.000331151	Rab8b	ENSMUSG00000036943	9
ENSMUSG00000014856-Tmem208	1.04459e-08	0.378018	0.544	0.521	0.000358471	Tmem208	ENSMUSG00000014856	8
ENSMUSG00000044951-Mylk4	1.0601e-08	-0.123727	0.036	0.101	0.000363795	Mylk4	ENSMUSG00000044951	13
ENSMUSG00000041220-Elovl6	1.08608e-08	-0.196456	0.117	0.221	0.00037271	Elovl6	ENSMUSG00000041220	3
ENSMUSG00000104818-Gm43661	1.12685e-08	-0.180388	0.187	0.315	0.0003867	Gm43661	ENSMUSG00000104818	5
ENSMUSG00000012296-Tjap1	1.14616e-08	-0.177555	0.3	0.466	0.000393329	Tjap1	ENSMUSG00000012296	17
ENSMUSG00000115923-Gm49521	1.17747e-08	-0.184696	0.231	0.384	0.000404072	Gm49521	ENSMUSG00000115923	16
ENSMUSG00000107962-Gm43980	1.20561e-08	-0.132938	0.187	0.328	0.00041373	Gm43980	ENSMUSG00000107962	6
ENSMUSG00000022811-Zfp148	1.2077e-08	-0.337279	0.765	0.847	0.000414448	Zfp148	ENSMUSG00000022811	16
ENSMUSG00000005371-Fbxo11	1.20836e-08	-0.189995	0.298	0.462	0.000414672	Fbxo11	ENSMUSG00000005371	17
ENSMUSG00000074782-4833422C13Rik	1.2207e-08	-0.16011	0.052	0.127	0.000418907	4833422C13Rik	ENSMUSG00000074782	13
ENSMUSG00000072964-Bhlhb9	1.23198e-08	-0.142724	0.136	0.253	0.000422778	Bhlhb9	ENSMUSG00000072964	20
ENSMUSG00000054843-Atrnl1	1.24238e-08	-0.272128	0.603	0.766	0.000426348	Atrnl1	ENSMUSG00000054843	19
ENSMUSG00000051065-Mb21d2	1.28132e-08	-0.158053	0.199	0.334	0.000439712	Mb21d2	ENSMUSG00000051065	16
ENSMUSG00000054556-Gm4876	1.29276e-08	-0.219887	0.158	0.274	0.000443638	Gm4876	ENSMUSG00000054556	6
ENSMUSG00000085745-Gm14372	1.29653e-08	-0.150258	0.053	0.129	0.000444932	Gm14372	ENSMUSG00000085745	7
ENSMUSG00000020048-Hsp90b1	1.30171e-08	0.304094	0.774	0.781	0.000446708	Hsp90b1	ENSMUSG00000020048	10
ENSMUSG00000032386-Trip4	1.31564e-08	-0.297754	0.522	0.727	0.000451489	Trip4	ENSMUSG00000032386	9
ENSMUSG00000026353-Ubxn4	1.3367e-08	0.308095	0.675	0.649	0.000458716	Ubxn4	ENSMUSG00000026353	1
ENSMUSG00000107577-Gm44103	1.34457e-08	-0.15672	0.129	0.24	0.000461416	Gm44103	ENSMUSG00000107577	6
ENSMUSG00000059134-Olfr814	1.3668e-08	-0.111659	0.052	0.127	0.000469046	Olfr814	ENSMUSG00000059134	10
ENSMUSG00000106218-Gm43713	1.41285e-08	-0.213889	0.8	0.914	0.000484849	Gm43713	ENSMUSG00000106218	3
ENSMUSG00000034165-Ccnd3	1.42261e-08	-0.332881	0.508	0.669	0.000488198	Ccnd3	ENSMUSG00000034165	17
ENSMUSG00000097379-Gm26873	1.45846e-08	-0.133078	0.066	0.149	0.000500499	Gm26873	ENSMUSG00000097379	17
ENSMUSG00000032968-Inha	1.4869e-08	0.354086	0.386	0.297	0.000510261	Inha	ENSMUSG00000032968	1
ENSMUSG00000086700-Gm15747	1.51572e-08	-0.142124	0.099	0.199	0.000520149	Gm15747	ENSMUSG00000086700	5
ENSMUSG00000022897-Dyrk1a	1.54115e-08	-0.216356	0.475	0.665	0.000528877	Dyrk1a	ENSMUSG00000022897	16
ENSMUSG00000099008-Gm17976	1.5419e-08	-0.105734	0.061	0.142	0.000529135	Gm17976	ENSMUSG00000099008	1
ENSMUSG00000002996-Hbp1	1.60016e-08	-0.239533	0.412	0.588	0.000549126	Hbp1	ENSMUSG00000002996	12
ENSMUSG00000029313-Aff1	1.60878e-08	-0.194042	0.121	0.225	0.000552084	Aff1	ENSMUSG00000029313	5
ENSMUSG00000085012-Gm15492	1.64868e-08	-0.224183	0.328	0.487	0.000565777	Gm15492	ENSMUSG00000085012	6
ENSMUSG00000039936-Pik3cd	1.65849e-08	-0.155783	0.075	0.162	0.000569144	Pik3cd	ENSMUSG00000039936	4
ENSMUSG00000108880-Gm44560	1.70961e-08	-0.104384	0.052	0.129	0.000586688	Gm44560	ENSMUSG00000108880	7
ENSMUSG00000006395-Hyi	1.73233e-08	0.370239	0.303	0.213	0.000594484	Hyi	ENSMUSG00000006395	4
ENSMUSG00000003200-Sh3gl1	1.74035e-08	0.354133	0.458	0.386	0.000597235	Sh3gl1	ENSMUSG00000003200	17
ENSMUSG00000027287-Snap23	1.77977e-08	-0.150883	0.183	0.319	0.000610764	Snap23	ENSMUSG00000027287	2
ENSMUSG00000001520-Nrip2	1.79827e-08	-0.125132	0.052	0.127	0.000617113	Nrip2	ENSMUSG00000001520	6
ENSMUSG00000097030-Gm26693	1.80877e-08	-0.189146	0.133	0.243	0.000620717	Gm26693	ENSMUSG00000097030	17
ENSMUSG00000021118-Plek2	1.87868e-08	-0.0908071	0.041	0.11	0.000644706	Plek2	ENSMUSG00000021118	12
ENSMUSG00000021500-Ddx46	1.89766e-08	0.290031	0.805	0.807	0.000651218	Ddx46	ENSMUSG00000021500	13
ENSMUSG00000098041-Gm26981	1.95723e-08	-0.189554	0.107	0.208	0.000671661	Gm26981	ENSMUSG00000098041	7
ENSMUSG00000003873-Bax	2.01587e-08	0.339245	0.437	0.363	0.000691787	Bax	ENSMUSG00000003873	7
ENSMUSG00000021972-Hmbox1	2.07176e-08	-0.194731	0.261	0.421	0.000710966	Hmbox1	ENSMUSG00000021972	14
ENSMUSG00000085234-Gm15614	2.08533e-08	-0.233643	0.765	0.896	0.000715622	Gm15614	ENSMUSG00000085234	5
ENSMUSG00000070533-Wfdc8	2.18233e-08	-0.0961456	0.042	0.11	0.00074891	Wfdc8	ENSMUSG00000070533	2
ENSMUSG00000050088-1600012H06Rik	2.21786e-08	-0.156664	0.196	0.332	0.000761104	1600012H06Rik	ENSMUSG00000050088	17
ENSMUSG00000032507-Fbxl2	2.27517e-08	-0.19997	0.497	0.666	0.00078077	Fbxl2	ENSMUSG00000032507	9
ENSMUSG00000051401-Kctd16	2.28837e-08	-0.26568	0.059	0.138	0.000785301	Kctd16	ENSMUSG00000051401	18
ENSMUSG00000110440-Gm45894	2.29864e-08	-0.143824	0.204	0.343	0.000788824	Gm45894	ENSMUSG00000110440	8
ENSMUSG00000028344-Invs	2.34152e-08	-0.228187	0.406	0.59	0.000803538	Invs	ENSMUSG00000028344	4
ENSMUSG00000022772-Senp5	2.39604e-08	-0.185919	0.319	0.487	0.00082225	Senp5	ENSMUSG00000022772	16
ENSMUSG00000100931-Gm28085	2.42224e-08	-0.140824	0.081	0.17	0.000831241	Gm28085	ENSMUSG00000100931	9
ENSMUSG00000075706-Gpx4	2.47479e-08	0.277327	0.169	0.083	0.000849275	Gpx4	ENSMUSG00000075706	10
ENSMUSG00000026950-Neb	2.52185e-08	-0.314527	0.312	0.455	0.000865422	Neb	ENSMUSG00000026950	2
ENSMUSG00000097930-C330002G04Rik	2.53273e-08	-0.214645	0.051	0.124	0.000869157	C330002G04Rik	ENSMUSG00000097930	19
ENSMUSG00000038248-Sobp	2.64889e-08	-0.239473	0.164	0.276	0.000909019	Sobp	ENSMUSG00000038248	10
ENSMUSG00000050211-Pla2g4e	2.66135e-08	-0.365852	0.042	0.107	0.000913297	Pla2g4e	ENSMUSG00000050211	2
ENSMUSG00000083849-Gm13477	2.68261e-08	-0.113828	0.056	0.133	0.000920591	Gm13477	ENSMUSG00000083849	2
ENSMUSG00000050075-Gpr171	2.69857e-08	-0.0922913	0.048	0.121	0.00092607	Gpr171	ENSMUSG00000050075	3
ENSMUSG00000107608-Gm43863	2.70008e-08	-0.125543	0.07	0.153	0.000926585	Gm43863	ENSMUSG00000107608	6
ENSMUSG00000061436-Hipk2	2.72096e-08	-0.206959	0.379	0.547	0.000933751	Hipk2	ENSMUSG00000061436	6
ENSMUSG00000028745-Capzb	2.91844e-08	-0.148343	0.202	0.342	0.00100152	Capzb	ENSMUSG00000028745	4
ENSMUSG00000106457-Gm42585	2.96741e-08	-0.210821	0.156	0.27	0.00101833	Gm42585	ENSMUSG00000106457	5
ENSMUSG00000049717-Lig4	2.97255e-08	-0.120322	0.082	0.172	0.00102009	Lig4	ENSMUSG00000049717	8
ENSMUSG00000041794-Myrip	2.99148e-08	-0.25805	0.267	0.404	0.00102658	Myrip	ENSMUSG00000041794	9
ENSMUSG00000106631-Gm42669	3.02899e-08	-0.156006	0.266	0.424	0.00103946	Gm42669	ENSMUSG00000106631	5
ENSMUSG00000092386-Gm20536	3.02944e-08	-0.208985	0.349	0.516	0.00103961	Gm20536	ENSMUSG00000092386	6
ENSMUSG00000086708-Gm15577	3.0805e-08	-0.183973	0.085	0.172	0.00105714	Gm15577	ENSMUSG00000086708	3
ENSMUSG00000104156-Gm38102	3.10215e-08	-0.138568	0.052	0.124	0.00106457	Gm38102	ENSMUSG00000104156	5
ENSMUSG00000120574-ENSMUSG00000120574	3.11282e-08	-0.142302	0.268	0.432	0.00106823	ENSMUSG00000120574	ENSMUSG00000120574
ENSMUSG00000059796-Eif4a1	3.15856e-08	0.322577	0.591	0.568	0.00108392	Eif4a1	ENSMUSG00000059796	11
ENSMUSG00000015656-Hspa8	3.16893e-08	0.336546	0.544	0.487	0.00108748	Hspa8	ENSMUSG00000015656	9
ENSMUSG00000023944-Hsp90ab1	3.19952e-08	0.224219	0.941	0.953	0.00109798	Hsp90ab1	ENSMUSG00000023944	17
ENSMUSG00000101674-4930444A19Rik	3.29461e-08	-0.166258	0.097	0.193	0.00113061	4930444A19Rik	ENSMUSG00000101674	1
ENSMUSG00000003153-Slc2a3	3.32822e-08	-0.104585	0.067	0.149	0.00114214	Slc2a3	ENSMUSG00000003153	6
ENSMUSG00000041598-Cdc42ep4	3.37775e-08	-0.0810241	0.042	0.11	0.00115914	Cdc42ep4	ENSMUSG00000041598	11
ENSMUSG00000028003-Lrat	3.41301e-08	-0.112276	0.057	0.133	0.00117124	Lrat	ENSMUSG00000028003	3
ENSMUSG00000028451-1700022I11Rik	3.51009e-08	-0.140964	0.089	0.181	0.00120456	1700022I11Rik	ENSMUSG00000028451	4
ENSMUSG00000090406-Gm17058	3.52585e-08	-0.138298	0.208	0.346	0.00120997	Gm17058	ENSMUSG00000090406	15
ENSMUSG00000052525-Spdya	3.53776e-08	-0.129316	0.105	0.205	0.00121405	Spdya	ENSMUSG00000052525	17
ENSMUSG00000102558-Gm37571	3.56161e-08	-0.164081	0.124	0.227	0.00122224	Gm37571	ENSMUSG00000102558	1
ENSMUSG00000015942-Gtf2ird2	3.66352e-08	-0.173329	0.185	0.311	0.00125721	Gtf2ird2	ENSMUSG00000015942	5
ENSMUSG00000069135-Cep43	3.6768e-08	0.333633	0.623	0.605	0.00126177	Cep43	ENSMUSG00000069135	17
ENSMUSG00000042388-Dlgap3	3.69973e-08	-0.116679	0.047	0.116	0.00126964	Dlgap3	ENSMUSG00000042388	4
ENSMUSG00000028637-Ccdc30	3.7443e-08	-0.100661	0.067	0.15	0.00128493	Ccdc30	ENSMUSG00000028637	4
ENSMUSG00000011257-Pabpc4	3.74926e-08	-0.233158	0.343	0.507	0.00128663	Pabpc4	ENSMUSG00000011257	4
ENSMUSG00000037458-Azin1	3.81881e-08	-0.162323	0.313	0.484	0.0013105	Azin1	ENSMUSG00000037458	15
ENSMUSG00000000184-Ccnd2	3.82164e-08	-0.23095	0.157	0.271	0.00131147	Ccnd2	ENSMUSG00000000184	6
ENSMUSG00000025461-Scart1	3.85208e-08	-0.0917375	0.038	0.103	0.00132192	Scart1	ENSMUSG00000025461	7
ENSMUSG00000111757-Gm46124	4.03461e-08	-0.177776	0.082	0.167	0.00138456	Gm46124	ENSMUSG00000111757	9
ENSMUSG00000085492-Trmt61b	4.04787e-08	-0.304846	0.265	0.404	0.00138911	Trmt61b	ENSMUSG00000085492	17
ENSMUSG00000047888-Tnrc6b	4.09973e-08	-0.233454	0.808	0.925	0.0014069	Tnrc6b	ENSMUSG00000047888	15
ENSMUSG00000023022-Lima1	4.28399e-08	-0.30072	0.366	0.536	0.00147014	Lima1	ENSMUSG00000023022	15
ENSMUSG00000012819-Cdh23	4.34972e-08	-0.126966	0.176	0.3	0.00149269	Cdh23	ENSMUSG00000012819	10
ENSMUSG00000078970-Dnaaf10	4.40319e-08	-0.120661	0.108	0.21	0.00151104	Dnaaf10	ENSMUSG00000078970
ENSMUSG00000040729-Cep126	4.46149e-08	-0.212532	0.441	0.602	0.00153105	Cep126	ENSMUSG00000040729	9
ENSMUSG00000101172-Gm28535	4.46661e-08	-0.11586	0.12	0.227	0.00153281	Gm28535	ENSMUSG00000101172	1
ENSMUSG00000046152-Fut10	4.55787e-08	-0.108798	0.086	0.176	0.00156412	Fut10	ENSMUSG00000046152	8
ENSMUSG00000047767-Atg16l2	4.63124e-08	-0.175908	0.27	0.424	0.0015893	Atg16l2	ENSMUSG00000047767	7
ENSMUSG00000045699-Gm21411	4.82148e-08	-0.120745	0.08	0.168	0.00165459	Gm21411	ENSMUSG00000045699	4
ENSMUSG00000024985-Tcf7l2	4.8375e-08	-0.31076	0.131	0.237	0.00166009	Tcf7l2	ENSMUSG00000024985	19
ENSMUSG00000109732-Gm45285	4.90415e-08	-0.111707	0.067	0.147	0.00168296	Gm45285	ENSMUSG00000109732	8
ENSMUSG00000110834-Gm39469	4.99746e-08	-0.173119	0.212	0.348	0.00171498	Gm39469	ENSMUSG00000110834	9
ENSMUSG00000047414-Flrt2	5.01793e-08	-0.173333	0.197	0.328	0.001722	Flrt2	ENSMUSG00000047414	12
ENSMUSG00000046688-Tifa	5.15543e-08	-0.210459	0.398	0.573	0.00176919	Tifa	ENSMUSG00000046688	3
ENSMUSG00000068015-Lrch1	5.22769e-08	-0.188121	0.247	0.389	0.00179399	Lrch1	ENSMUSG00000068015	14
ENSMUSG00000085936-2610307P16Rik	5.28624e-08	-0.311348	0.552	0.7	0.00181408	2610307P16Rik	ENSMUSG00000085936	13
ENSMUSG00000022151-Ttc33	5.39689e-08	-0.155883	0.075	0.158	0.00185205	Ttc33	ENSMUSG00000022151	15
ENSMUSG00000086324-Gm15564	5.6666e-08	-0.128611	0.134	0.243	0.00194461	Gm15564	ENSMUSG00000086324	16
ENSMUSG00000078502-Zfp268	5.73775e-08	-0.106193	0.092	0.185	0.00196902	Zfp268	ENSMUSG00000078502	4
ENSMUSG00000039335-Spata16	5.78377e-08	-0.125161	0.037	0.1	0.00198482	Spata16	ENSMUSG00000039335	3
ENSMUSG00000041355-Ssr2	5.82243e-08	0.385647	0.376	0.306	0.00199808	Ssr2	ENSMUSG00000041355	3
ENSMUSG00000018239-Zcchc10	5.8847e-08	-0.166583	0.155	0.273	0.00201945	Zcchc10	ENSMUSG00000018239	11
ENSMUSG00000037795-N4bp2	5.90534e-08	-0.195574	0.554	0.723	0.00202653	N4bp2	ENSMUSG00000037795	5
ENSMUSG00000086994-Gm13402	6.36109e-08	-0.15266	0.319	0.489	0.00218294	Gm13402	ENSMUSG00000086994	2
ENSMUSG00000096192-Gm18856	6.4427e-08	-0.134299	0.124	0.231	0.00221094	Gm18856	ENSMUSG00000096192	13
ENSMUSG00000023755-Rhebl1	6.56096e-08	-0.305916	0.221	0.348	0.00225152	Rhebl1	ENSMUSG00000023755	15
ENSMUSG00000030671-Pde3b	6.71603e-08	-0.241393	0.632	0.769	0.00230474	Pde3b	ENSMUSG00000030671	7
ENSMUSG00000084244-Gm14020	6.82594e-08	-0.1087	0.069	0.15	0.00234246	Gm14020	ENSMUSG00000084244	2
ENSMUSG00000028989-Angptl7	6.90996e-08	-0.13803	0.087	0.176	0.00237129	Angptl7	ENSMUSG00000028989	4
ENSMUSG00000018548-Trim37	6.93458e-08	-0.208613	0.788	0.888	0.00237974	Trim37	ENSMUSG00000018548	11
ENSMUSG00000036353-P2ry12	7.00072e-08	-0.287948	0.275	0.409	0.00240244	P2ry12	ENSMUSG00000036353	3
ENSMUSG00000042942-Greb1l	7.0891e-08	-0.185653	0.219	0.349	0.00243277	Greb1l	ENSMUSG00000042942	18
ENSMUSG00000041180-Hectd2	7.13117e-08	-0.170616	0.363	0.539	0.0024472	Hectd2	ENSMUSG00000041180	19
ENSMUSG00000059742-Kcnh7	7.33789e-08	-0.0951915	0.047	0.115	0.00251814	Kcnh7	ENSMUSG00000059742	2
ENSMUSG00000106108-Gm43221	7.36652e-08	-0.138981	0.094	0.185	0.00252797	Gm43221	ENSMUSG00000106108	3
ENSMUSG00000052372-Il1rapl1	7.5635e-08	-0.147558	0.097	0.188	0.00259557	Il1rapl1	ENSMUSG00000052372	20
ENSMUSG00000055932-Fto	7.65236e-08	-0.191448	0.8	0.884	0.00262606	Fto	ENSMUSG00000055932	8
ENSMUSG00000035944-Ttc38	7.65825e-08	-0.151053	0.055	0.129	0.00262808	Ttc38	ENSMUSG00000035944	15
ENSMUSG00000103139-Gm37982	7.7552e-08	-0.193779	0.316	0.475	0.00266135	Gm37982	ENSMUSG00000103139	1
ENSMUSG00000105814-Mir703	7.9049e-08	-0.0913735	0.063	0.142	0.00271272	Mir703	ENSMUSG00000105814	5
ENSMUSG00000021846-Peli2	8.00065e-08	-0.181436	0.219	0.352	0.00274558	Peli2	ENSMUSG00000021846	14
ENSMUSG00000029136-Rbks	8.28466e-08	-0.153043	0.269	0.423	0.00284305	Rbks	ENSMUSG00000029136	5
ENSMUSG00000029463-Fam216a	8.31653e-08	-0.132241	0.166	0.286	0.00285398	Fam216a	ENSMUSG00000029463	5
ENSMUSG00000097365-C030034L19Rik	8.4297e-08	-0.130973	0.109	0.205	0.00289282	C030034L19Rik	ENSMUSG00000097365	3
ENSMUSG00000022311-Csmd3	8.44726e-08	-0.131695	0.067	0.147	0.00289885	Csmd3	ENSMUSG00000022311	15
ENSMUSG00000018293-Pfn1	8.56217e-08	0.318185	0.296	0.207	0.00293828	Pfn1	ENSMUSG00000018293	11
ENSMUSG00000044176-Spink10	8.56526e-08	-0.185127	0.139	0.245	0.00293934	Spink10	ENSMUSG00000044176	18
ENSMUSG00000031509-1700016D06Rik	8.76525e-08	-0.0963714	0.174	0.3	0.00300797	1700016D06Rik	ENSMUSG00000031509	8
ENSMUSG00000022200-Golph3	8.7694e-08	-0.147481	0.172	0.296	0.0030094	Golph3	ENSMUSG00000022200	15
ENSMUSG00000042364-Snx18	8.93163e-08	-0.117225	0.158	0.279	0.00306507	Snx18	ENSMUSG00000042364	13
ENSMUSG00000061393-Acvr2b	9.03074e-08	-0.174626	0.42	0.62	0.00309908	Acvr2b	ENSMUSG00000061393	9
ENSMUSG00000038056-Kmt2c	9.21337e-08	-0.258569	0.615	0.746	0.00316175	Kmt2c	ENSMUSG00000038056	5
ENSMUSG00000073682-Gm10563	9.38539e-08	-0.23453	0.388	0.567	0.00322078	Gm10563	ENSMUSG00000073682	4
ENSMUSG00000031384-Asb9	9.53085e-08	-0.13093	0.097	0.19	0.0032707	Asb9	ENSMUSG00000031384	20
ENSMUSG00000035623-Rsf1	9.55357e-08	-0.192391	0.655	0.81	0.0032785	Rsf1	ENSMUSG00000035623	7
ENSMUSG00000118257-9630014M24Rik	9.61928e-08	-0.424126	0.047	0.112	0.00330105	9630014M24Rik	ENSMUSG00000118257	18
ENSMUSG00000087365-C430049B03Rik	9.65945e-08	-0.180482	0.038	0.101	0.00331483	C430049B03Rik	ENSMUSG00000087365	20
ENSMUSG00000050587-Lrrc4c	1.01947e-07	-0.105713	0.086	0.176	0.00349851	Lrrc4c	ENSMUSG00000050587	2
ENSMUSG00000021962-Dcp1a	1.03287e-07	-0.161996	0.18	0.3	0.00354449	Dcp1a	ENSMUSG00000021962	14
ENSMUSG00000023883-Phf10	1.0531e-07	-0.118893	0.145	0.257	0.00361392	Phf10	ENSMUSG00000023883	17
ENSMUSG00000015112-Slc25a13	1.05507e-07	-0.516259	0.311	0.453	0.00362069	Slc25a13	ENSMUSG00000015112	6
ENSMUSG00000100320-Gm29417	1.06962e-07	-0.117505	0.098	0.191	0.00367063	Gm29417	ENSMUSG00000100320	18
ENSMUSG00000024174-Pot1b	1.07685e-07	0.321629	0.603	0.577	0.00369544	Pot1b	ENSMUSG00000024174	17
ENSMUSG00000046949-Nqo2	1.13034e-07	-0.150809	0.111	0.208	0.00387898	Nqo2	ENSMUSG00000046949	13
ENSMUSG00000020541-Tom1l1	1.13615e-07	-0.172805	0.246	0.398	0.00389894	Tom1l1	ENSMUSG00000020541	11
ENSMUSG00000087439-Gm15788	1.14193e-07	-0.141166	0.189	0.322	0.00391877	Gm15788	ENSMUSG00000087439	5
ENSMUSG00000118665-Lin54	1.14897e-07	-0.148538	0.25	0.401	0.00394293	Lin54	ENSMUSG00000118665	5
ENSMUSG00000086196-Gm13571	1.16113e-07	-0.132371	0.07	0.149	0.00398464	Gm13571	ENSMUSG00000086196	2
ENSMUSG00000121479-ENSMUSG00000121479	1.16227e-07	-0.188042	0.225	0.352	0.00398856	ENSMUSG00000121479	ENSMUSG00000121479
ENSMUSG00000027523-Gnas	1.17079e-07	0.298593	0.636	0.603	0.00401781	Gnas	ENSMUSG00000027523	2
ENSMUSG00000107287-Gm43458	1.17586e-07	-0.134655	0.054	0.124	0.00403521	Gm43458	ENSMUSG00000107287	5
ENSMUSG00000042010-Acacb	1.18067e-07	-0.195034	0.098	0.19	0.00405171	Acacb	ENSMUSG00000042010	5
ENSMUSG00000105856-Gm43732	1.18691e-07	-0.0958964	0.04	0.103	0.00407313	Gm43732	ENSMUSG00000105856	9
ENSMUSG00000016018-Mtrex	1.24795e-07	-0.212418	0.49	0.677	0.0042826	Mtrex	ENSMUSG00000016018	13
ENSMUSG00000027589-Pcmtd2	1.27638e-07	-0.143074	0.226	0.366	0.00438015	Pcmtd2	ENSMUSG00000027589	2
ENSMUSG00000055725-Paqr3	1.28879e-07	-0.152364	0.185	0.308	0.00442276	Paqr3	ENSMUSG00000055725	5
ENSMUSG00000037681-Esyt3	1.30039e-07	-0.142441	0.147	0.257	0.00446255	Esyt3	ENSMUSG00000037681	9
ENSMUSG00000115812-Gm49309	1.30137e-07	-0.158276	0.156	0.27	0.00446591	Gm49309	ENSMUSG00000115812	14
ENSMUSG00000112654-4930455C13Rik	1.31077e-07	-0.218254	0.34	0.489	0.00449818	4930455C13Rik	ENSMUSG00000112654	10
ENSMUSG00000002524-Puf60	1.31422e-07	0.316502	0.535	0.495	0.00451001	Puf60	ENSMUSG00000002524	15
ENSMUSG00000061048-Cdh3	1.34016e-07	-0.133452	0.071	0.149	0.00459903	Cdh3	ENSMUSG00000061048	8
ENSMUSG00000085913-Gm15601	1.37165e-07	-0.104613	0.161	0.28	0.00470709	Gm15601	ENSMUSG00000085913	14
ENSMUSG00000112459-Gm47689	1.38295e-07	-0.122778	0.044	0.109	0.00474586	Gm47689	ENSMUSG00000112459	12
ENSMUSG00000120369-ENSMUSG00000120369	1.44255e-07	0.371275	0.422	0.349	0.00495039	ENSMUSG00000120369	ENSMUSG00000120369
ENSMUSG00000082195-Gm13034	1.46351e-07	-0.0958996	0.164	0.288	0.00502232	Gm13034	ENSMUSG00000082195	4
ENSMUSG00000110789-Gm33053	1.48549e-07	-0.12423	0.101	0.191	0.00509777	Gm33053	ENSMUSG00000110789	9
ENSMUSG00000108171-Gm43915	1.51887e-07	-0.165795	0.15	0.26	0.00521231	Gm43915	ENSMUSG00000108171	6
ENSMUSG00000120139-ENSMUSG00000120139	1.54517e-07	-0.117153	0.054	0.124	0.00530256	ENSMUSG00000120139	ENSMUSG00000120139
ENSMUSG00000005983-1700037C18Rik	1.57474e-07	-0.169286	0.247	0.384	0.00540403	1700037C18Rik	ENSMUSG00000005983	16
ENSMUSG00000016918-Sulf1	1.60205e-07	-0.109105	0.077	0.159	0.00549777	Sulf1	ENSMUSG00000016918	1
ENSMUSG00000121022-ENSMUSG00000121022	1.60763e-07	-0.22111	0.056	0.126	0.00551689	ENSMUSG00000121022	ENSMUSG00000121022
ENSMUSG00000064127-Med14	1.66816e-07	-0.152159	0.213	0.345	0.00572463	Med14	ENSMUSG00000064127	20
ENSMUSG00000042751-Nmnat2	1.68502e-07	-0.116707	0.063	0.136	0.00578247	Nmnat2	ENSMUSG00000042751	1
ENSMUSG00000044067-Gpr22	1.68809e-07	-0.129409	0.116	0.214	0.00579302	Gpr22	ENSMUSG00000044067	12
ENSMUSG00000026915-Strbp	1.70692e-07	-0.156699	0.994	0.998	0.00585764	Strbp	ENSMUSG00000026915	2
ENSMUSG00000053693-Mast1	1.71575e-07	-0.117963	0.067	0.144	0.00588794	Mast1	ENSMUSG00000053693	8
ENSMUSG00000046324-Ermp1	1.73966e-07	-0.111579	0.111	0.208	0.00597	Ermp1	ENSMUSG00000046324	19
ENSMUSG00000030647-Ndufc2	1.74023e-07	0.392919	0.516	0.466	0.00597196	Ndufc2	ENSMUSG00000030647	7
ENSMUSG00000009070-Rsph14	1.74132e-07	-0.165565	0.202	0.331	0.00597569	Rsph14	ENSMUSG00000009070	10
ENSMUSG00000054509-Parp4	1.78325e-07	-0.136656	0.17	0.288	0.00611958	Parp4	ENSMUSG00000054509	14
ENSMUSG00000108659-Gm34121	1.79499e-07	-0.103688	0.076	0.158	0.00615986	Gm34121	ENSMUSG00000108659	7
ENSMUSG00000022949-Clic6	1.80724e-07	-0.147097	0.105	0.196	0.00620191	Clic6	ENSMUSG00000022949	16
ENSMUSG00000062949-Atp11c	1.86018e-07	-0.198321	0.84	0.911	0.00638357	Atp11c	ENSMUSG00000062949	20
ENSMUSG00000028373-Astn2	1.86837e-07	-0.1368	0.14	0.248	0.00641167	Astn2	ENSMUSG00000028373	4
ENSMUSG00000060882-Kcnd2	1.90717e-07	-0.393284	0.46	0.588	0.00654485	Kcnd2	ENSMUSG00000060882	6
ENSMUSG00000113918-Gm6566	1.90797e-07	-0.114582	0.074	0.155	0.00654757	Gm6566	ENSMUSG00000113918	12
ENSMUSG00000074284-Gm10658	1.92445e-07	-0.228313	0.056	0.127	0.00660412	Gm10658	ENSMUSG00000074284	9
ENSMUSG00000041697-Cox6a1	2.01779e-07	0.329472	0.506	0.458	0.00692445	Cox6a1	ENSMUSG00000041697	5
ENSMUSG00000074886-Grk6	2.06523e-07	-0.0968291	0.106	0.202	0.00708726	Grk6	ENSMUSG00000074886	13
ENSMUSG00000028483-Snapc3	2.10002e-07	-0.195225	0.557	0.721	0.00720664	Snapc3	ENSMUSG00000028483	4
ENSMUSG00000106764-Gm42529	2.13214e-07	-0.163323	0.088	0.172	0.00731686	Gm42529	ENSMUSG00000106764	5
ENSMUSG00000093485-Gm20708	2.14469e-07	-0.11753	0.101	0.193	0.00735993	Gm20708	ENSMUSG00000093485	11
ENSMUSG00000079265-Gm8257	2.21266e-07	-0.100149	0.082	0.165	0.00759319	Gm8257	ENSMUSG00000079265	14
ENSMUSG00000029223-Uchl1	2.21406e-07	0.290225	0.629	0.591	0.00759798	Uchl1	ENSMUSG00000029223	5
ENSMUSG00000087700-Gm15283	2.21619e-07	-0.276547	0.457	0.619	0.0076053	Gm15283	ENSMUSG00000087700	12
ENSMUSG00000091021-Gm17300	2.22104e-07	-0.102535	0.045	0.109	0.00762196	Gm17300	ENSMUSG00000091021	4
ENSMUSG00000005148-Klf5	2.23918e-07	-0.0991787	0.056	0.127	0.00768421	Klf5	ENSMUSG00000005148	14
ENSMUSG00000025270-Alas2	2.25951e-07	-0.132733	0.12	0.219	0.00775395	Alas2	ENSMUSG00000025270	20
ENSMUSG00000037270-4932438A13Rik	2.26809e-07	-0.179337	0.776	0.893	0.00778339	4932438A13Rik	ENSMUSG00000037270	3
ENSMUSG00000004637-Wwox	2.28999e-07	0.283899	0.823	0.786	0.00785856	Wwox	ENSMUSG00000004637	8
ENSMUSG00000106194-Gm43569	2.29544e-07	-0.129716	0.11	0.205	0.00787726	Gm43569	ENSMUSG00000106194	3
ENSMUSG00000024064-Galnt14	2.29948e-07	-0.172261	0.209	0.334	0.00789114	Galnt14	ENSMUSG00000024064	17
ENSMUSG00000020609-Apob	2.31451e-07	-0.153503	0.087	0.17	0.00794272	Apob	ENSMUSG00000020609	12
ENSMUSG00000020863-Luc7l3	2.32208e-07	0.262422	0.841	0.859	0.00796868	Luc7l3	ENSMUSG00000020863	11
ENSMUSG00000097557-C130060C02Rik	2.38831e-07	-0.147041	0.282	0.43	0.00819597	C130060C02Rik	ENSMUSG00000097557	19
ENSMUSG00000046168-Kcnrg	2.48447e-07	-0.129385	0.087	0.173	0.00852597	Kcnrg	ENSMUSG00000046168	14
ENSMUSG00000051910-Sox6	2.57986e-07	-0.182532	0.164	0.274	0.00885332	Sox6	ENSMUSG00000051910	7
ENSMUSG00000037722-Gnpnat1	2.61068e-07	-0.14175	0.261	0.413	0.00895906	Gnpnat1	ENSMUSG00000037722	14
ENSMUSG00000020263-Appl2	2.62661e-07	-0.132767	0.193	0.319	0.00901374	Appl2	ENSMUSG00000020263	10
ENSMUSG00000040661-Rad54l2	2.7724e-07	-0.175197	0.422	0.591	0.00951404	Rad54l2	ENSMUSG00000040661	9
ENSMUSG00000041372-B4galnt3	2.78503e-07	-0.107391	0.19	0.315	0.00955738	B4galnt3	ENSMUSG00000041372	6
ENSMUSG00000062822-4833420G17Rik	2.78863e-07	-0.134971	0.399	0.585	0.00956975	4833420G17Rik	ENSMUSG00000062822	13
ENSMUSG00000044068-Zrsr1	2.82172e-07	-0.10332	0.066	0.141	0.00968329	Zrsr1	ENSMUSG00000044068	11
ENSMUSG00000116358-Gm49450	2.85118e-07	-0.127731	0.08	0.161	0.00978439	Gm49450	ENSMUSG00000116358	15
ENSMUSG00000030779-Rbbp6	2.91854e-07	-0.194411	0.699	0.845	0.0100156	Rbbp6	ENSMUSG00000030779	7
ENSMUSG00000052572-Dlg2	2.92176e-07	-0.203712	0.201	0.322	0.0100266	Dlg2	ENSMUSG00000052572	7
ENSMUSG00000097402-Gm17399	2.9274e-07	-0.150255	0.234	0.368	0.0100459	Gm17399	ENSMUSG00000097402	9
ENSMUSG00000099869-1700030F04Rik	2.94338e-07	-0.113591	0.234	0.377	0.0101008	1700030F04Rik	ENSMUSG00000099869	6
ENSMUSG00000027016-Zfp385b	3.03392e-07	-0.174889	0.938	0.966	0.0104115	Zfp385b	ENSMUSG00000027016	2
ENSMUSG00000039539-Sgcz	3.12445e-07	-0.243262	0.108	0.201	0.0107222	Sgcz	ENSMUSG00000039539	8
ENSMUSG00000117981-4930484I04Rik	3.19762e-07	-0.207097	0.427	0.583	0.0109733	4930484I04Rik	ENSMUSG00000117981	19
ENSMUSG00000038859-Baiap2l1	3.20353e-07	-0.162064	0.159	0.27	0.0109935	Baiap2l1	ENSMUSG00000038859	5
ENSMUSG00000048732-Klhl11	3.23376e-07	-0.108845	0.161	0.277	0.0110973	Klhl11	ENSMUSG00000048732	11
ENSMUSG00000071064-Zfp827	3.3383e-07	-0.186841	0.43	0.587	0.0114561	Zfp827	ENSMUSG00000071064	8
ENSMUSG00000020738-Sumo2	3.38516e-07	0.271294	0.655	0.64	0.0116169	Sumo2	ENSMUSG00000020738	11
ENSMUSG00000031910-Has3	3.41217e-07	-0.133255	0.131	0.233	0.0117095	Has3	ENSMUSG00000031910	8
ENSMUSG00000057058-Skap1	3.52053e-07	-0.268487	0.295	0.44	0.0120814	Skap1	ENSMUSG00000057058	11
ENSMUSG00000099510-Gm28501	3.5271e-07	-0.17244	0.212	0.335	0.012104	Gm28501	ENSMUSG00000099510	1
ENSMUSG00000115145-Gm35166	3.5361e-07	-0.106414	0.104	0.198	0.0121348	Gm35166	ENSMUSG00000115145	14
ENSMUSG00000052512-Nav2	3.56472e-07	-0.208403	0.605	0.749	0.0122331	Nav2	ENSMUSG00000052512	7
ENSMUSG00000027867-Spag17	3.62003e-07	-0.0879784	0.056	0.126	0.0124229	Spag17	ENSMUSG00000027867	3
ENSMUSG00000041757-Plekha6	3.65578e-07	-0.285316	0.25	0.377	0.0125455	Plekha6	ENSMUSG00000041757	1
ENSMUSG00000006315-Tmem147	3.69811e-07	0.33085	0.288	0.207	0.0126908	Tmem147	ENSMUSG00000006315	7
ENSMUSG00000039488-Cntn5	3.75496e-07	-0.100646	0.074	0.153	0.0128859	Cntn5	ENSMUSG00000039488	9
ENSMUSG00000005698-Ctcf	3.78481e-07	0.265206	0.781	0.776	0.0129883	Ctcf	ENSMUSG00000005698	8
ENSMUSG00000084771-A230072E10Rik	3.80652e-07	-0.135671	0.09	0.175	0.0130628	A230072E10Rik	ENSMUSG00000084771	20
ENSMUSG00000070336-Fbxo47	3.82097e-07	-0.143133	0.133	0.236	0.0131124	Fbxo47	ENSMUSG00000070336	11
ENSMUSG00000058655-Eif4b	3.82575e-07	-0.155232	0.315	0.476	0.0131288	Eif4b	ENSMUSG00000058655	15
ENSMUSG00000100572-2410021H03Rik	3.84419e-07	-0.1269	0.111	0.204	0.0131921	2410021H03Rik	ENSMUSG00000100572	17
ENSMUSG00000030796-Tead2	3.84784e-07	-0.142017	0.257	0.395	0.0132046	Tead2	ENSMUSG00000030796	7
ENSMUSG00000005907-Pex1	4.01575e-07	-0.149402	0.225	0.358	0.0137808	Pex1	ENSMUSG00000005907	5
ENSMUSG00000042747-Krtcap2	4.02809e-07	0.356214	0.343	0.262	0.0138232	Krtcap2	ENSMUSG00000042747	3
ENSMUSG00000034330-Plcg2	4.09777e-07	-0.16154	0.155	0.26	0.0140623	Plcg2	ENSMUSG00000034330	8
ENSMUSG00000031257-Nox1	4.14815e-07	-0.095448	0.173	0.291	0.0142352	Nox1	ENSMUSG00000031257	20
ENSMUSG00000016520-Lnx2	4.28248e-07	-0.146761	0.208	0.338	0.0146962	Lnx2	ENSMUSG00000016520	5
ENSMUSG00000074987-Wt1os	4.2913e-07	-0.124005	0.066	0.138	0.0147265	Wt1os	ENSMUSG00000074987	2
ENSMUSG00000054280-Prr14l	4.36607e-07	-0.16875	0.413	0.574	0.014983	Prr14l	ENSMUSG00000054280	5
ENSMUSG00000049624-Slc17a5	4.58208e-07	-0.119142	0.139	0.24	0.0157243	Slc17a5	ENSMUSG00000049624	9
ENSMUSG00000031838-Ifi30	4.58449e-07	0.277557	0.198	0.116	0.0157326	Ifi30	ENSMUSG00000031838	8
ENSMUSG00000039783-Kmo	4.61446e-07	-0.160133	0.143	0.245	0.0158354	Kmo	ENSMUSG00000039783	1
ENSMUSG00000073802-Cdkn2b	4.62412e-07	-0.11279	0.181	0.302	0.0158686	Cdkn2b	ENSMUSG00000073802	4
ENSMUSG00000030068-Gm20696	4.6832e-07	-0.118628	0.063	0.135	0.0160713	Gm20696	ENSMUSG00000030068	6
ENSMUSG00000021948-Prkcd	4.68925e-07	-0.295525	0.333	0.472	0.0160921	Prkcd	ENSMUSG00000021948	14
ENSMUSG00000100002-Gm29642	4.71271e-07	-0.10395	0.085	0.167	0.0161726	Gm29642	ENSMUSG00000100002	9
ENSMUSG00000093954-Gm16867	4.81333e-07	0.226072	0.146	0.072	0.0165179	Gm16867	ENSMUSG00000093954	14
ENSMUSG00000103485-Gm38001	4.8381e-07	-0.0994095	0.04	0.1	0.0166029	Gm38001	ENSMUSG00000103485	3
ENSMUSG00000036822-Topors	4.84571e-07	-0.119828	0.18	0.297	0.016629	Topors	ENSMUSG00000036822	4
ENSMUSG00000038344-Txlng	4.89756e-07	-0.172276	0.369	0.53	0.0168069	Txlng	ENSMUSG00000038344	20
ENSMUSG00000105868-Gm43766	4.95795e-07	-0.119835	0.169	0.286	0.0170142	Gm43766	ENSMUSG00000105868	14
ENSMUSG00000044092-C130050O18Rik	4.96377e-07	-0.091103	0.067	0.142	0.0170342	C130050O18Rik	ENSMUSG00000044092	5
ENSMUSG00000014592-Camta1	5.00541e-07	-0.181813	0.718	0.865	0.0171771	Camta1	ENSMUSG00000014592	4
ENSMUSG00000080759-Gm15573	5.03214e-07	-0.0880274	0.041	0.101	0.0172688	Gm15573	ENSMUSG00000080759	6
ENSMUSG00000115657-Gm41325	5.14935e-07	-0.0693004	0.048	0.113	0.017671	Gm41325	ENSMUSG00000115657	15
ENSMUSG00000034265-Zdhhc14	5.17754e-07	-0.177722	0.227	0.355	0.0177678	Zdhhc14	ENSMUSG00000034265	17
ENSMUSG00000028991-Mtor	5.19821e-07	-0.207096	0.533	0.704	0.0178387	Mtor	ENSMUSG00000028991	4
ENSMUSG00000107802-1700126G02Rik	5.30623e-07	-0.140099	0.189	0.312	0.0182094	1700126G02Rik	ENSMUSG00000107802	6
ENSMUSG00000034602-Mon2	5.31106e-07	-0.109901	0.22	0.36	0.018226	Mon2	ENSMUSG00000034602	10
ENSMUSG00000109561-Ankrd31	5.32581e-07	0.193363	0.948	0.966	0.0182766	Ankrd31	ENSMUSG00000109561	13
ENSMUSG00000098609-Anxa11os	5.37287e-07	-0.134108	0.058	0.127	0.0184381	Anxa11os	ENSMUSG00000098609	14
ENSMUSG00000120002-ENSMUSG00000120002	5.37697e-07	-0.149588	0.152	0.26	0.0184521	ENSMUSG00000120002	ENSMUSG00000120002
ENSMUSG00000085787-Gm13092	5.39344e-07	-0.0965538	0.058	0.127	0.0185087	Gm13092	ENSMUSG00000085787	4
ENSMUSG00000033033-Calhm2	5.40143e-07	-0.126901	0.193	0.312	0.0185361	Calhm2	ENSMUSG00000033033	19
ENSMUSG00000110410-4933421D24Rik	5.41806e-07	-0.123389	0.195	0.32	0.0185932	4933421D24Rik	ENSMUSG00000110410	8
ENSMUSG00000110183-Gm45411	5.55638e-07	-0.0997254	0.095	0.182	0.0190678	Gm45411	ENSMUSG00000110183	8
ENSMUSG00000060275-Nrg2	5.58667e-07	-0.165618	0.2	0.317	0.0191718	Nrg2	ENSMUSG00000060275	18
ENSMUSG00000037683-Armc3	5.78812e-07	-0.480516	0.07	0.144	0.0198631	Armc3	ENSMUSG00000037683	2
ENSMUSG00000026159-Agfg1	5.85099e-07	-0.172445	0.441	0.603	0.0200788	Agfg1	ENSMUSG00000026159	1
ENSMUSG00000040003-Magi2	5.90324e-07	-0.165539	0.143	0.242	0.0202582	Magi2	ENSMUSG00000040003	5
ENSMUSG00000027381-Bcl2l11	5.92688e-07	-0.117921	0.253	0.397	0.0203393	Bcl2l11	ENSMUSG00000027381	2
ENSMUSG00000029711-Epo	6.04767e-07	0.233391	0.819	0.825	0.0207538	Epo	ENSMUSG00000029711	5
ENSMUSG00000037509-Arhgef4	6.07192e-07	-0.144864	0.189	0.308	0.020837	Arhgef4	ENSMUSG00000037509	1
ENSMUSG00000053965-Pde5a	6.07574e-07	-0.152946	0.175	0.286	0.0208501	Pde5a	ENSMUSG00000053965	3
ENSMUSG00000105617-Gm43809	6.13497e-07	-0.146298	0.166	0.274	0.0210534	Gm43809	ENSMUSG00000105617	5
ENSMUSG00000063656-Gm10135	6.14108e-07	-0.138558	0.12	0.214	0.0210744	Gm10135	ENSMUSG00000063656	5
ENSMUSG00000108034-4930557K07Rik	6.2714e-07	-0.221115	0.656	0.795	0.0215216	4930557K07Rik	ENSMUSG00000108034	6
ENSMUSG00000025854-Fam20c	6.37542e-07	-0.0898457	0.041	0.101	0.0218785	Fam20c	ENSMUSG00000025854	5
ENSMUSG00000053110-Yap1	6.38614e-07	-0.167964	0.526	0.706	0.0219153	Yap1	ENSMUSG00000053110	9
ENSMUSG00000033902-Mapkbp1	6.38636e-07	-0.137594	0.227	0.358	0.0219161	Mapkbp1	ENSMUSG00000033902	2
ENSMUSG00000072592-Gm10373	6.40317e-07	-0.143801	0.12	0.214	0.0219737	Gm10373	ENSMUSG00000072592	15
ENSMUSG00000036466-Megf11	6.40463e-07	-0.183788	0.269	0.409	0.0219788	Megf11	ENSMUSG00000036466	9
ENSMUSG00000029916-Agk	6.66945e-07	0.318583	0.616	0.59	0.0228875	Agk	ENSMUSG00000029916	6
ENSMUSG00000024201-Kdm4b	6.90188e-07	-0.215755	0.109	0.199	0.0236852	Kdm4b	ENSMUSG00000024201	17
ENSMUSG00000006457-Actn3	6.90191e-07	-0.192561	0.045	0.106	0.0236853	Actn3	ENSMUSG00000006457	19
ENSMUSG00000060639-H4c9	6.90425e-07	0.256771	0.135	0.063	0.0236933	H4c9	ENSMUSG00000060639	13
ENSMUSG00000030654-Arl6ip1	6.92841e-07	0.320682	0.548	0.511	0.0237762	Arl6ip1	ENSMUSG00000030654	7
ENSMUSG00000024143-Rhoq	7.35332e-07	-0.123316	0.155	0.26	0.0252344	Rhoq	ENSMUSG00000024143	17
ENSMUSG00000026494-Kif26b	7.47339e-07	-0.143007	0.11	0.198	0.0256464	Kif26b	ENSMUSG00000026494	1
ENSMUSG00000040204-Pclaf	7.49808e-07	-0.132381	0.11	0.199	0.0257312	Pclaf	ENSMUSG00000040204	9
ENSMUSG00000034120-Srsf2	7.5194e-07	0.285541	0.727	0.738	0.0258043	Srsf2	ENSMUSG00000034120	11
ENSMUSG00000085456-Gm15398	7.55793e-07	-0.193477	0.461	0.613	0.0259366	Gm15398	ENSMUSG00000085456	10
ENSMUSG00000067567-Hdac8	7.55935e-07	-0.290063	0.825	0.877	0.0259414	Hdac8	ENSMUSG00000067567	20
ENSMUSG00000040732-Erg	7.60818e-07	-0.21534	0.693	0.807	0.026109	Erg	ENSMUSG00000040732	16
ENSMUSG00000085081-Rptoros	7.75682e-07	-0.107247	0.098	0.185	0.0266191	Rptoros	ENSMUSG00000085081	11
ENSMUSG00000043940-Wdfy3	7.87947e-07	-0.235033	0.448	0.609	0.02704	Wdfy3	ENSMUSG00000043940	5
ENSMUSG00000041417-Pik3r1	7.90735e-07	-0.125777	0.147	0.253	0.0271357	Pik3r1	ENSMUSG00000041417	13
ENSMUSG00000014769-Psmb1	7.94145e-07	0.309373	0.551	0.524	0.0272527	Psmb1	ENSMUSG00000014769	17
ENSMUSG00000057101-Zfp180	7.94972e-07	-0.142512	0.139	0.237	0.0272811	Zfp180	ENSMUSG00000057101	7
ENSMUSG00000010476-Ebf3	7.96558e-07	-0.209431	0.522	0.669	0.0273355	Ebf3	ENSMUSG00000010476	7
ENSMUSG00000033882-Rbm46	8.03264e-07	0.215481	0.907	0.93	0.0275656	Rbm46	ENSMUSG00000033882	3
ENSMUSG00000053111-Fank1	8.2988e-07	-0.110357	0.056	0.123	0.028479	Fank1	ENSMUSG00000053111	7
ENSMUSG00000033581-Igf2bp2	8.37086e-07	-0.126445	0.12	0.214	0.0287263	Igf2bp2	ENSMUSG00000033581	16
ENSMUSG00000002014-Ssr4	8.55688e-07	0.325488	0.239	0.158	0.0293646	Ssr4	ENSMUSG00000002014	20
ENSMUSG00000105773-4930563F08Rik	8.62858e-07	-0.103217	0.184	0.303	0.0296107	4930563F08Rik	ENSMUSG00000105773	5
ENSMUSG00000022427-Tomm22	8.63244e-07	0.311428	0.316	0.239	0.029624	Tomm22	ENSMUSG00000022427	15
ENSMUSG00000062353-Gm15772	8.65644e-07	-0.0924941	0.106	0.196	0.0297063	Gm15772	ENSMUSG00000062353	5
ENSMUSG00000030172-Erc1	8.68472e-07	-0.160321	0.797	0.89	0.0298034	Erc1	ENSMUSG00000030172	6
ENSMUSG00000029190-D5Ertd579e	8.82913e-07	-0.106895	0.194	0.317	0.0302989	D5Ertd579e	ENSMUSG00000029190	5
ENSMUSG00000090216-Gm16549	8.92312e-07	-0.108153	0.066	0.136	0.0306215	Gm16549	ENSMUSG00000090216	14
ENSMUSG00000020267-Hint1	8.96188e-07	0.343213	0.546	0.534	0.0307545	Hint1	ENSMUSG00000020267	11
ENSMUSG00000043065-Spice1	8.99061e-07	-0.13738	0.333	0.487	0.0308531	Spice1	ENSMUSG00000043065	16
ENSMUSG00000013236-Ptprs	9.00018e-07	0.239524	0.741	0.746	0.0308859	Ptprs	ENSMUSG00000013236	17
ENSMUSG00000038060-Dlec1	9.11615e-07	-0.0899712	0.041	0.1	0.0312839	Dlec1	ENSMUSG00000038060	9
ENSMUSG00000101337-Dnah7c	9.14938e-07	-0.0675772	0.043	0.103	0.0313979	Dnah7c	ENSMUSG00000101337	1
ENSMUSG00000041057-Wdr43	9.54128e-07	0.253515	0.715	0.723	0.0327428	Wdr43	ENSMUSG00000041057	17
ENSMUSG00000021458-Aopep	9.54868e-07	-0.185076	0.433	0.582	0.0327682	Aopep	ENSMUSG00000021458	13
ENSMUSG00000027624-Epb41l1	9.59118e-07	-0.122853	0.183	0.297	0.0329141	Epb41l1	ENSMUSG00000027624	2
ENSMUSG00000117848-Gm35867	9.61934e-07	-0.210561	0.097	0.181	0.0330107	Gm35867	ENSMUSG00000117848	19
ENSMUSG00000034295-Fhod3	9.71096e-07	-0.109736	0.063	0.133	0.0333251	Fhod3	ENSMUSG00000034295	18
ENSMUSG00000106894-Gm17130	1.01849e-06	-0.116526	0.108	0.196	0.0349517	Gm17130	ENSMUSG00000106894	5
ENSMUSG00000086539-Gm16759	1.02079e-06	-0.290065	0.556	0.694	0.0350304	Gm16759	ENSMUSG00000086539	9
ENSMUSG00000024867-Pip5k1b	1.05083e-06	-0.0433723	0.211	0.335	0.0360612	Pip5k1b	ENSMUSG00000024867	19
ENSMUSG00000023935-Spats1	1.06097e-06	-0.136225	0.273	0.41	0.0364093	Spats1	ENSMUSG00000023935	17
ENSMUSG00000060733-Ipmk	1.06321e-06	-0.128681	0.173	0.285	0.0364863	Ipmk	ENSMUSG00000060733	10
ENSMUSG00000031622-Sin3b	1.07388e-06	0.314715	0.59	0.556	0.0368524	Sin3b	ENSMUSG00000031622	8
ENSMUSG00000026648-Dclre1c	1.08744e-06	-0.135386	0.311	0.464	0.0373178	Dclre1c	ENSMUSG00000026648	2
ENSMUSG00000109709-Gm45290	1.08747e-06	-0.108135	0.058	0.124	0.0373186	Gm45290	ENSMUSG00000109709	8
ENSMUSG00000087338-Scpep1os	1.09164e-06	-0.1823	0.243	0.371	0.0374619	Scpep1os	ENSMUSG00000087338	11
ENSMUSG00000104548-Gm43857	1.09943e-06	-0.120166	0.148	0.25	0.0377293	Gm43857	ENSMUSG00000104548	3
ENSMUSG00000038780-Smurf1	1.10585e-06	-0.168105	0.541	0.729	0.0379494	Smurf1	ENSMUSG00000038780	5
ENSMUSG00000022437-Samm50	1.10601e-06	-0.1089	0.209	0.338	0.0379548	Samm50	ENSMUSG00000022437	15
ENSMUSG00000051278-Zgrf1	1.10849e-06	-0.176557	0.464	0.629	0.0380401	Zgrf1	ENSMUSG00000051278	3
ENSMUSG00000036309-Skp1	1.12086e-06	-0.0912315	0.269	0.427	0.0384647	Skp1	ENSMUSG00000036309	11
ENSMUSG00000030170-Wnt5b	1.12463e-06	-0.194345	0.357	0.498	0.0385938	Wnt5b	ENSMUSG00000030170	6
ENSMUSG00000038582-Pptc7	1.17333e-06	-0.112939	0.323	0.484	0.0402653	Pptc7	ENSMUSG00000038582	5
ENSMUSG00000041658-Rragb	1.17568e-06	-0.132227	0.134	0.23	0.0403459	Rragb	ENSMUSG00000041658	20
ENSMUSG00000030685-Kctd13	1.1758e-06	-0.0943331	0.125	0.222	0.04035	Kctd13	ENSMUSG00000030685	7
ENSMUSG00000111847-Gm8899	1.20157e-06	-0.114293	0.102	0.188	0.0412342	Gm8899	ENSMUSG00000111847	10
ENSMUSG00002075420-Gm54467	1.23043e-06	-0.0936907	0.097	0.182	0.0422248	Gm54467	ENSMUSG00002075420
ENSMUSG00000047878-A4galt	1.23078e-06	-0.100374	0.058	0.124	0.0422367	A4galt	ENSMUSG00000047878	15
ENSMUSG00000027692-Tnik	1.23142e-06	-0.243878	0.439	0.6	0.0422587	Tnik	ENSMUSG00000027692	3
ENSMUSG00000029149-Krtcap3	1.25064e-06	0.308672	0.293	0.213	0.0429184	Krtcap3	ENSMUSG00000029149	5
ENSMUSG00000028730-Cfap57	1.26492e-06	-0.0976436	0.043	0.101	0.0434082	Cfap57	ENSMUSG00000028730	4
ENSMUSG00000038213-Tapbpl	1.27514e-06	-0.0919663	0.072	0.147	0.0437588	Tapbpl	ENSMUSG00000038213	6
ENSMUSG00000085684-4930469K13Rik	1.27947e-06	-0.42492	0.089	0.165	0.0439074	4930469K13Rik	ENSMUSG00000085684	11
ENSMUSG00000073758-Sh3d21	1.29514e-06	-0.0934768	0.175	0.291	0.0444453	Sh3d21	ENSMUSG00000073758	4
ENSMUSG00000097267-1700109K24Rik	1.31195e-06	-0.159531	0.185	0.294	0.0450221	1700109K24Rik	ENSMUSG00000097267	15
ENSMUSG00000114616-Gm26754	1.3246e-06	-0.250507	0.879	0.925	0.0454562	Gm26754	ENSMUSG00000114616	13
ENSMUSG00000038623-Tm6sf1	1.33909e-06	-0.0988535	0.129	0.227	0.0459535	Tm6sf1	ENSMUSG00000038623	7
ENSMUSG00000038417-Fig4	1.34028e-06	-0.110231	0.101	0.185	0.0459944	Fig4	ENSMUSG00000038417	10
ENSMUSG00000086584-Gm12002	1.34866e-06	-0.16166	0.254	0.381	0.0462819	Gm12002	ENSMUSG00000086584	11
ENSMUSG00000045980-Tmem104	1.34975e-06	-0.0934324	0.13	0.228	0.0463194	Tmem104	ENSMUSG00000045980	11
ENSMUSG00000020111-Micu1	1.35213e-06	-0.164477	0.287	0.427	0.0464011	Micu1	ENSMUSG00000020111	10
ENSMUSG00000001424-Snd1	1.38089e-06	-0.192371	0.75	0.864	0.0473879	Snd1	ENSMUSG00000001424	6
ENSMUSG00000046442-Ppm1e	1.38646e-06	-0.17212	0.372	0.528	0.0475791	Ppm1e	ENSMUSG00000046442	11
ENSMUSG00000070436-Serpinh1	1.392e-06	0.249631	0.168	0.093	0.0477694	Serpinh1	ENSMUSG00000070436	7
ENSMUSG00000075576-Gm12359	1.39527e-06	-0.0999674	0.094	0.176	0.0478813	Gm12359	ENSMUSG00000075576	11
ENSMUSG00000016477-E2f3	1.4117e-06	-0.202486	0.599	0.738	0.0484454	E2f3	ENSMUSG00000016477	13
ENSMUSG00000103435-Gm36992	1.41508e-06	-0.13752	0.161	0.266	0.0485613	Gm36992	ENSMUSG00000103435	1
ENSMUSG00000073639-Rab18	1.4356e-06	-0.0843362	0.147	0.253	0.0492655	Rab18	ENSMUSG00000073639	18
ENSMUSG00000051452-Gm11437	1.4442e-06	-0.292138	0.147	0.242	0.0495606	Gm11437	ENSMUSG00000051452	11
ENSMUSG00000071037-Camkmt	1.45445e-06	-0.203711	0.639	0.772	0.0499123	Camkmt	ENSMUSG00000071037	17
ENSMUSG00000024014-Pim1	1.45561e-06	-0.11758	0.094	0.176	0.0499522	Pim1	ENSMUSG00000024014	17
ENSMUSG00000032263-Bckdhb	1.45821e-06	-0.125984	0.236	0.366	0.0500414	Bckdhb	ENSMUSG00000032263	9
ENSMUSG00000090841-Myl6	1.47767e-06	0.357705	0.341	0.274	0.0507093	Myl6	ENSMUSG00000090841	10
ENSMUSG00000029428-Stx2	1.47972e-06	-0.106974	0.17	0.283	0.0507796	Stx2	ENSMUSG00000029428	5
ENSMUSG00000039375-Wdr17	1.49708e-06	-0.381308	0.418	0.534	0.0513753	Wdr17	ENSMUSG00000039375	8
ENSMUSG00000081974-Gm11960	1.52054e-06	-0.118634	0.09	0.168	0.0521803	Gm11960	ENSMUSG00000081974	11
ENSMUSG00000074646-6430550D23Rik	1.52339e-06	-0.147627	0.246	0.375	0.0522782	6430550D23Rik	ENSMUSG00000074646	2
ENSMUSG00000040560-Wdr7	1.54376e-06	-0.148539	0.5	0.663	0.0529771	Wdr7	ENSMUSG00000040560	18
ENSMUSG00000028347-Tmeff1	1.56161e-06	-0.131935	0.414	0.583	0.0535898	Tmeff1	ENSMUSG00000028347	4
ENSMUSG00000004667-Polr2e	1.5623e-06	0.317278	0.502	0.469	0.0536134	Polr2e	ENSMUSG00000004667	10
ENSMUSG00000044707-Ccnjl	1.57913e-06	-0.105967	0.052	0.113	0.0541911	Ccnjl	ENSMUSG00000044707	11
ENSMUSG00000032845-Alpk2	1.58587e-06	-0.310046	0.056	0.119	0.0544222	Alpk2	ENSMUSG00000032845	18
ENSMUSG00000024975-Pdcd4	1.59266e-06	-0.154117	0.518	0.686	0.0546555	Pdcd4	ENSMUSG00000024975	19
ENSMUSG00000115363-Gm49003	1.59715e-06	-0.142363	0.17	0.274	0.0548094	Gm49003	ENSMUSG00000115363	14
ENSMUSG00000020372-Rack1	1.59791e-06	0.258975	0.594	0.583	0.0548355	Rack1	ENSMUSG00000020372	11
ENSMUSG00000020196-Cabin1	1.59847e-06	0.207808	0.833	0.868	0.0548545	Cabin1	ENSMUSG00000020196	10
ENSMUSG00000054277-Arfgap3	1.60027e-06	-0.101113	0.205	0.328	0.0549166	Arfgap3	ENSMUSG00000054277	15
ENSMUSG00000103115-Gm37584	1.60269e-06	-0.0752691	0.079	0.156	0.0549995	Gm37584	ENSMUSG00000103115	3
ENSMUSG00000030643-Rab30	1.64334e-06	-0.102741	0.253	0.389	0.0563946	Rab30	ENSMUSG00000030643	7
ENSMUSG00000079509-Zfx	1.67535e-06	-0.148865	0.429	0.594	0.0574929	Zfx	ENSMUSG00000079509	20
ENSMUSG00000048546-Tob2	1.70462e-06	-0.110749	0.064	0.132	0.0584973	Tob2	ENSMUSG00000048546	15
ENSMUSG00000101695-1700094J05Rik	1.73254e-06	-0.125071	0.076	0.149	0.0594557	1700094J05Rik	ENSMUSG00000101695	10
ENSMUSG00000108269-Gm18422	1.73925e-06	-0.0774896	0.065	0.135	0.0596859	Gm18422	ENSMUSG00000108269	6
ENSMUSG00000029003-Mad2l2	1.76491e-06	-0.109193	0.109	0.198	0.0605665	Mad2l2	ENSMUSG00000029003	4
ENSMUSG00000020680-Taf15	1.76773e-06	0.217257	0.83	0.839	0.0606631	Taf15	ENSMUSG00000020680	11
ENSMUSG00000027010-Slc25a12	1.77378e-06	-0.0955471	0.069	0.139	0.0608707	Slc25a12	ENSMUSG00000027010	2
ENSMUSG00000026238-Ptma	1.78766e-06	0.21786	0.917	0.94	0.0613472	Ptma	ENSMUSG00000026238	1
ENSMUSG00000086193-Gm11508	1.79273e-06	-0.155762	0.459	0.628	0.061521	Gm11508	ENSMUSG00000086193	11
ENSMUSG00000061143-Maml3	1.79358e-06	-0.177085	0.221	0.34	0.0615504	Maml3	ENSMUSG00000061143	3
ENSMUSG00000027677-Ttc14	1.82991e-06	0.21424	0.856	0.87	0.0627969	Ttc14	ENSMUSG00000027677	3
ENSMUSG00000056770-Setd3	1.85762e-06	-0.153899	0.343	0.499	0.063748	Setd3	ENSMUSG00000056770	12
ENSMUSG00000110317-Gm45250	1.86701e-06	-0.0754544	0.072	0.145	0.0640703	Gm45250	ENSMUSG00000110317	8
ENSMUSG00000070529-Wfdc10	1.8762e-06	0.37677	0.585	0.579	0.0643857	Wfdc10	ENSMUSG00000070529	2
ENSMUSG00000035783-Acta2	1.89744e-06	0.26652	0.17	0.098	0.0651144	Acta2	ENSMUSG00000035783	19
ENSMUSG00000085465-Gm15347	1.90783e-06	-0.078352	0.09	0.172	0.0654708	Gm15347	ENSMUSG00000085465	8
ENSMUSG00000033364-Usp37	1.93679e-06	-0.229058	0.88	0.954	0.0664648	Usp37	ENSMUSG00000033364	1
ENSMUSG00000025184-R3hcc1l	1.94299e-06	-0.146365	0.347	0.505	0.0666775	R3hcc1l	ENSMUSG00000025184	19
ENSMUSG00000027238-Frmd5	1.95078e-06	-0.184021	0.937	0.971	0.066945	Frmd5	ENSMUSG00000027238	2
ENSMUSG00000116590-Gm53028	1.98697e-06	-0.142127	0.162	0.263	0.0681869	Gm53028	ENSMUSG00000116590	17
ENSMUSG00000078521-Aunip	2.00303e-06	-0.0869958	0.145	0.25	0.0687381	Aunip	ENSMUSG00000078521	4
ENSMUSG00000086704-Gm14582	2.0119e-06	-0.0566026	0.05	0.112	0.0690422	Gm14582	ENSMUSG00000086704	20
ENSMUSG00000071281-Zfp65	2.0277e-06	-0.094725	0.185	0.302	0.0695848	Zfp65	ENSMUSG00000071281	13
ENSMUSG00000032244-Fem1b	2.03232e-06	-0.089755	0.163	0.273	0.069743	Fem1b	ENSMUSG00000032244	9
ENSMUSG00000024642-Tle4	2.03473e-06	-0.192504	0.75	0.874	0.0698259	Tle4	ENSMUSG00000024642	19
ENSMUSG00000084908-C79798	2.03669e-06	-0.210226	0.067	0.135	0.0698932	C79798	ENSMUSG00000084908	2
ENSMUSG00000061859-Patj	2.03911e-06	-0.156911	0.345	0.499	0.0699762	Patj	ENSMUSG00000061859	4
ENSMUSG00000024085-Man2a1	2.07346e-06	-0.179822	0.339	0.473	0.0711548	Man2a1	ENSMUSG00000024085	17
ENSMUSG00000046417-Lrrc75a	2.09158e-06	-0.0873187	0.124	0.217	0.0717767	Lrrc75a	ENSMUSG00000046417	11
ENSMUSG00000091351-Gm17135	2.11134e-06	-0.138502	0.18	0.286	0.0724548	Gm17135	ENSMUSG00000091351	5
ENSMUSG00000063179-Pstk	2.14063e-06	-0.103589	0.246	0.386	0.0734599	Pstk	ENSMUSG00000063179	7
ENSMUSG00000042682-Selenok	2.19077e-06	0.341595	0.429	0.377	0.0751807	Selenok	ENSMUSG00000042682	14
ENSMUSG00000033285-Wdr3	2.20501e-06	-0.121693	0.227	0.354	0.0756693	Wdr3	ENSMUSG00000033285	3
ENSMUSG00000024241-Sos1	2.23121e-06	-0.177278	0.453	0.605	0.0765684	Sos1	ENSMUSG00000024241	17
ENSMUSG00000114704-Gm48003	2.28146e-06	-0.137211	0.166	0.268	0.0782927	Gm48003	ENSMUSG00000114704	14
ENSMUSG00000044017-Adgrd1	2.32505e-06	-0.434393	0.081	0.15	0.0797886	Adgrd1	ENSMUSG00000044017	5
ENSMUSG00000070644-Etnk2	2.33665e-06	-0.100738	0.066	0.135	0.0801867	Etnk2	ENSMUSG00000070644	1
ENSMUSG00000014668-Chfr	2.34344e-06	0.248512	0.697	0.691	0.08042	Chfr	ENSMUSG00000014668	5
ENSMUSG00000024413-Npc1	2.35701e-06	-0.124563	0.246	0.381	0.0808854	Npc1	ENSMUSG00000024413	18
ENSMUSG00000018846-Pank3	2.3646e-06	-0.163601	0.311	0.453	0.0811458	Pank3	ENSMUSG00000018846	11
ENSMUSG00000009545-Kcnq1	2.39055e-06	-0.178585	0.596	0.757	0.0820365	Kcnq1	ENSMUSG00000009545	7
ENSMUSG00000025997-Ikzf2	2.39138e-06	-0.136069	0.145	0.239	0.0820648	Ikzf2	ENSMUSG00000025997	1
ENSMUSG00000028337-Coro2a	2.39847e-06	-0.0981782	0.158	0.266	0.0823084	Coro2a	ENSMUSG00000028337	4
ENSMUSG00000016624-Phf21b	2.40223e-06	-0.0719818	0.052	0.113	0.0824373	Phf21b	ENSMUSG00000016624	15
ENSMUSG00000041852-Tcf20	2.40708e-06	-0.196719	0.683	0.81	0.0826037	Tcf20	ENSMUSG00000041852	15
ENSMUSG00000086740-Gm17029	2.4184e-06	-0.0606854	0.082	0.159	0.0829921	Gm17029	ENSMUSG00000086740	4
ENSMUSG00000027809-Etfdh	2.41959e-06	-0.117607	0.168	0.276	0.083033	Etfdh	ENSMUSG00000027809	3
ENSMUSG00000040481-Bptf	2.4296e-06	-0.219502	0.561	0.714	0.0833764	Bptf	ENSMUSG00000040481	11
ENSMUSG00000060743-H3f3a	2.47676e-06	0.242251	0.792	0.822	0.0849948	H3f3a	ENSMUSG00000060743	1
ENSMUSG00000073894-Rbmxl2	2.48339e-06	0.27337	0.563	0.542	0.0852223	Rbmxl2	ENSMUSG00000073894	7
ENSMUSG00000014077-Chp1	2.48549e-06	-0.137066	0.329	0.475	0.0852946	Chp1	ENSMUSG00000014077	2
ENSMUSG00000040964-Arhgef10l	2.49915e-06	-0.15102	0.044	0.101	0.0857632	Arhgef10l	ENSMUSG00000040964	4
ENSMUSG00000035569-Ankrd11	2.52351e-06	-0.146266	0.937	0.966	0.0865993	Ankrd11	ENSMUSG00000035569	8
ENSMUSG00000026500-Cox20	2.52543e-06	-0.130411	0.211	0.331	0.0866653	Cox20	ENSMUSG00000026500	1
ENSMUSG00000020721-Helz	2.53901e-06	-0.140372	0.244	0.372	0.0871312	Helz	ENSMUSG00000020721	11
ENSMUSG00000026385-Dbi	2.56516e-06	0.338193	0.509	0.482	0.0880285	Dbi	ENSMUSG00000026385	1
ENSMUSG00000040276-Pacsin1	2.57592e-06	-0.463704	0.178	0.277	0.0883979	Pacsin1	ENSMUSG00000040276	17
ENSMUSG00000035004-Igsf6	2.60916e-06	-0.143232	0.176	0.279	0.0895385	Igsf6	ENSMUSG00000035004	7
ENSMUSG00000029228-Lnx1	2.6095e-06	-0.100743	0.093	0.173	0.0895502	Lnx1	ENSMUSG00000029228	5
ENSMUSG00000052305-Hbb-bs	2.65793e-06	-0.114197	0.133	0.23	0.0912123	bs	ENSMUSG00000052305
ENSMUSG00000100901-Gm18829	2.67363e-06	-0.115282	0.148	0.248	0.0917509	Gm18829	ENSMUSG00000100901	1
ENSMUSG00000084917-Gm17477	2.69277e-06	-0.0924253	0.052	0.112	0.0924078	Gm17477	ENSMUSG00000084917	9
ENSMUSG00000031351-Zfp185	2.7531e-06	-0.0902977	0.109	0.196	0.0944783	Zfp185	ENSMUSG00000031351	20
ENSMUSG00000099051-Gm27241	2.78445e-06	-0.101463	0.162	0.268	0.0955538	Gm27241	ENSMUSG00000099051	9
ENSMUSG00000022307-Oxr1	2.83779e-06	-0.193563	0.627	0.776	0.0973843	Oxr1	ENSMUSG00000022307	15
ENSMUSG00000025017-Pik3ap1	2.83891e-06	-0.12381	0.14	0.233	0.0974227	Pik3ap1	ENSMUSG00000025017	19
ENSMUSG00000063810-Alms1	2.84171e-06	-0.22283	0.677	0.802	0.0975188	Alms1	ENSMUSG00000063810	6
ENSMUSG00000101609-Kcnq1ot1	2.84381e-06	-0.244324	0.803	0.876	0.0975911	Kcnq1ot1	ENSMUSG00000101609	7
ENSMUSG00000114401-Gm38604	2.86507e-06	-0.204997	0.345	0.479	0.0983207	Gm38604	ENSMUSG00000114401	13
ENSMUSG00000092083-Kcnb2	2.90308e-06	-0.228785	0.168	0.262	0.099625	Kcnb2	ENSMUSG00000092083	1
ENSMUSG00000021127-Zfp36l1	2.98717e-06	-0.0980492	0.131	0.224	0.102511	Zfp36l1	ENSMUSG00000021127	12
ENSMUSG00000029651-Mtus2	2.98867e-06	-0.113197	0.097	0.178	0.102562	Mtus2	ENSMUSG00000029651	5
ENSMUSG00000107427-Gm43948	3.01124e-06	-0.126044	0.224	0.343	0.103337	Gm43948	ENSMUSG00000107427	6
ENSMUSG00000104677-Gm43376	3.04519e-06	-0.209623	0.479	0.625	0.104502	Gm43376	ENSMUSG00000104677	3
ENSMUSG00000028121-Bcar3	3.05999e-06	-0.393752	0.22	0.338	0.10501	Bcar3	ENSMUSG00000028121	3
ENSMUSG00000030092-Cntn6	3.19156e-06	-0.168644	0.118	0.202	0.109525	Cntn6	ENSMUSG00000030092	6
ENSMUSG00000048249-Crebrf	3.22986e-06	-0.162947	0.475	0.632	0.110839	Crebrf	ENSMUSG00000048249	17
ENSMUSG00000024998-Plce1	3.33694e-06	-0.099732	0.159	0.262	0.114514	Plce1	ENSMUSG00000024998	19
ENSMUSG00000030987-Stim1	3.44349e-06	-0.19392	0.678	0.812	0.11817	Stim1	ENSMUSG00000030987	7
ENSMUSG00000021940-Ptpn20	3.48657e-06	-0.143394	0.208	0.32	0.119649	Ptpn20	ENSMUSG00000021940	14
ENSMUSG00000026393-Nek7	3.51424e-06	-0.149377	0.403	0.55	0.120598	Nek7	ENSMUSG00000026393	1
ENSMUSG00000040124-Gorab	3.51683e-06	-0.0709636	0.08	0.155	0.120687	Gorab	ENSMUSG00000040124	1
ENSMUSG00000029580-Actb	3.52824e-06	0.230071	0.653	0.636	0.121079	Actb	ENSMUSG00000029580	5
ENSMUSG00000004880-Lbr	3.53204e-06	-0.145562	0.415	0.583	0.121209	Lbr	ENSMUSG00000004880	1
ENSMUSG00000026043-Col3a1	3.53481e-06	0.293311	0.578	0.56	0.121304	Col3a1	ENSMUSG00000026043	1
ENSMUSG00000021374-Nup153	3.55983e-06	-0.183813	0.51	0.678	0.122163	Nup153	ENSMUSG00000021374	13
ENSMUSG00000060314-Zfp941	3.59205e-06	-0.0901638	0.082	0.156	0.123269	Zfp941	ENSMUSG00000060314	7
ENSMUSG00000022938-Fam3b	3.59656e-06	-0.0979656	0.089	0.165	0.123423	Fam3b	ENSMUSG00000022938	16
ENSMUSG00000052534-Pbx1	3.60284e-06	-0.187868	0.126	0.211	0.123639	Pbx1	ENSMUSG00000052534	1
ENSMUSG00000057359-Gm17494	3.60493e-06	-0.152284	0.389	0.536	0.123711	Gm17494	ENSMUSG00000057359	3
ENSMUSG00000031841-Cdh13	3.60498e-06	-0.0951549	0.057	0.119	0.123712	Cdh13	ENSMUSG00000031841	8
ENSMUSG00000035024-Ncapd3	3.63828e-06	0.224199	0.803	0.827	0.124855	Ncapd3	ENSMUSG00000035024	9
ENSMUSG00000086260-Gm16259	3.72249e-06	-0.0930262	0.054	0.115	0.127745	Gm16259	ENSMUSG00000086260	14
ENSMUSG00000097275-Gm26648	3.72628e-06	-0.123979	0.058	0.119	0.127875	Gm26648	ENSMUSG00000097275	5
ENSMUSG00000030105-Arl8b	3.72879e-06	-0.0804147	0.111	0.199	0.127961	Arl8b	ENSMUSG00000030105	6
ENSMUSG00000057113-Npm1	3.74349e-06	0.22449	0.89	0.893	0.128465	Npm1	ENSMUSG00000057113	11
ENSMUSG00000118662-Tctn2	3.74857e-06	-0.105146	0.091	0.17	0.12864	Tctn2	ENSMUSG00000118662	5
ENSMUSG00000019715-Gle1	3.79977e-06	0.292188	0.607	0.617	0.130397	Gle1	ENSMUSG00000019715	2
ENSMUSG00000040151-Hs2st1	3.81123e-06	-0.195578	0.716	0.812	0.13079	Hs2st1	ENSMUSG00000040151	3
ENSMUSG00000110138-4831440D22Rik	3.84274e-06	-0.10902	0.248	0.386	0.131871	4831440D22Rik	ENSMUSG00000110138	8
ENSMUSG00000114458-Gm47551	3.89365e-06	-0.156049	0.384	0.541	0.133618	Gm47551	ENSMUSG00000114458	13
ENSMUSG00000073700-Klhl21	3.89729e-06	-0.0887989	0.088	0.165	0.133743	Klhl21	ENSMUSG00000073700	4
ENSMUSG00000025915-Sgk3	3.936e-06	-0.113336	0.299	0.44	0.135072	Sgk3	ENSMUSG00000025915	1
ENSMUSG00000022808-Snx4	3.94575e-06	-0.152995	0.261	0.391	0.135406	Snx4	ENSMUSG00000022808	16
ENSMUSG00000020440-Arf5	3.94891e-06	0.290318	0.289	0.213	0.135515	Arf5	ENSMUSG00000020440	6
ENSMUSG00000041671-Pyroxd1	3.98286e-06	-0.0996716	0.189	0.3	0.13668	Pyroxd1	ENSMUSG00000041671	6
ENSMUSG00000027536-Chmp4c	4.04326e-06	-0.153557	0.134	0.225	0.138752	Chmp4c	ENSMUSG00000027536	3
ENSMUSG00000036986-Pml	4.10668e-06	-0.101188	0.071	0.139	0.140929	Pml	ENSMUSG00000036986	9
ENSMUSG00000017146-Brca1	4.11423e-06	-0.185913	0.69	0.802	0.141188	Brca1	ENSMUSG00000017146	11
ENSMUSG00000061080-Lsamp	4.13461e-06	-0.119333	0.122	0.21	0.141887	Lsamp	ENSMUSG00000061080	16
ENSMUSG00000117880-Gm34517	4.14732e-06	-0.134084	0.127	0.214	0.142323	Gm34517	ENSMUSG00000117880	19
ENSMUSG00000020524-Gria1	4.16483e-06	-0.0972697	0.053	0.113	0.142924	Gria1	ENSMUSG00000020524	11
ENSMUSG00000026442-Nfasc	4.25274e-06	-0.116159	0.198	0.312	0.145941	Nfasc	ENSMUSG00000026442	1
ENSMUSG00000087526-Gm15738	4.25786e-06	-0.199105	0.759	0.877	0.146117	Gm15738	ENSMUSG00000087526	16
ENSMUSG00000018796-Acsl1	4.26319e-06	-0.174841	0.272	0.395	0.1463	Acsl1	ENSMUSG00000018796	8
ENSMUSG00000032571-Pik3r4	4.26966e-06	-0.110469	0.147	0.243	0.146522	Pik3r4	ENSMUSG00000032571	9
ENSMUSG00000063931-Pepd	4.31481e-06	-0.128549	0.174	0.279	0.148071	Pepd	ENSMUSG00000063931	7
ENSMUSG00000038690-Atp5j2	4.3758e-06	0.327029	0.442	0.395	0.150164	Atp5j2	ENSMUSG00000038690	5
ENSMUSG00000114891-Gm47272	4.38714e-06	-0.0596695	0.082	0.156	0.150554	Gm47272	ENSMUSG00000114891	18
ENSMUSG00000030852-Tacc2	4.3901e-06	-0.144829	0.351	0.504	0.150655	Tacc2	ENSMUSG00000030852	7
ENSMUSG00000052387-Trpm3	4.40579e-06	-0.111254	0.08	0.152	0.151194	Trpm3	ENSMUSG00000052387	19
ENSMUSG00000040420-Cdh18	4.43746e-06	-0.0438156	0.09	0.167	0.15228	Cdh18	ENSMUSG00000040420	15
ENSMUSG00000056629-Fkbp2	4.4413e-06	0.305524	0.403	0.345	0.152412	Fkbp2	ENSMUSG00000056629	19
ENSMUSG00000035067-Xkr6	4.51709e-06	-0.178757	0.726	0.851	0.155013	Xkr6	ENSMUSG00000035067	14
ENSMUSG00000020400-Tnip1	4.58684e-06	-0.147408	0.208	0.326	0.157407	Tnip1	ENSMUSG00000020400	11
ENSMUSG00000001870-Ltbp1	4.63604e-06	-0.115906	0.139	0.231	0.159095	Ltbp1	ENSMUSG00000001870	17
ENSMUSG00000020594-Pum2	4.65686e-06	-0.164534	0.724	0.864	0.15981	Pum2	ENSMUSG00000020594	12
ENSMUSG00000038302-Afg1l	4.65853e-06	-0.11391	0.126	0.216	0.159867	Afg1l	ENSMUSG00000038302	10
ENSMUSG00000021096-Ppm1a	4.66927e-06	-0.140483	0.338	0.484	0.160235	Ppm1a	ENSMUSG00000021096	12
ENSMUSG00000003226-Ranbp2	4.69016e-06	-0.165921	0.698	0.839	0.160952	Ranbp2	ENSMUSG00000003226	10
ENSMUSG00000120423-ENSMUSG00000120423	4.72268e-06	-0.111071	0.055	0.115	0.162068	ENSMUSG00000120423	ENSMUSG00000120423
ENSMUSG00000022771-Ppil2	4.74366e-06	0.278954	0.54	0.515	0.162788	Ppil2	ENSMUSG00000022771	16
ENSMUSG00000037949-Ano10	4.77094e-06	-0.140672	0.262	0.4	0.163724	Ano10	ENSMUSG00000037949	9
ENSMUSG00000042302-Ehbp1	4.78819e-06	-0.155312	0.327	0.469	0.164316	Ehbp1	ENSMUSG00000042302	11
ENSMUSG00000078700-D030028A08Rik	4.81486e-06	-0.0858282	0.231	0.357	0.165232	D030028A08Rik	ENSMUSG00000078700	11
ENSMUSG00000014313-Cox6c	4.82438e-06	0.322665	0.646	0.64	0.165558	Cox6c	ENSMUSG00000014313	15
ENSMUSG00000084968-Gm12743	4.85713e-06	-0.127736	0.326	0.478	0.166682	Gm12743	ENSMUSG00000084968	4
ENSMUSG00000021496-Pcbd2	4.89826e-06	-0.103116	0.177	0.283	0.168093	Pcbd2	ENSMUSG00000021496	13
ENSMUSG00000001985-Grik3	4.98785e-06	-0.188724	0.567	0.718	0.171168	Grik3	ENSMUSG00000001985	4
ENSMUSG00000025583-Rptor	5.04468e-06	-0.150648	0.767	0.855	0.173118	Rptor	ENSMUSG00000025583	11
ENSMUSG00000097760-6030442K20Rik	5.05306e-06	-0.0843209	0.155	0.256	0.173406	6030442K20Rik	ENSMUSG00000097760	1
ENSMUSG00000030257-Srgap3	5.08432e-06	-0.100018	0.177	0.289	0.174478	Srgap3	ENSMUSG00000030257	6
ENSMUSG00000020477-Mrps24	5.08568e-06	0.295983	0.408	0.354	0.174525	Mrps24	ENSMUSG00000020477	11
ENSMUSG00000038335-Tsr1	5.15836e-06	-0.0824843	0.123	0.213	0.17702	Tsr1	ENSMUSG00000038335	11
ENSMUSG00000021686-Ap3b1	5.27295e-06	-0.178357	0.666	0.796	0.180952	Ap3b1	ENSMUSG00000021686	13
ENSMUSG00000034574-Daam1	5.29885e-06	-0.106617	0.195	0.308	0.181841	Daam1	ENSMUSG00000034574	12
ENSMUSG00000042444-Mindy2	5.31192e-06	-0.0966467	0.18	0.286	0.182289	Mindy2	ENSMUSG00000042444	9
ENSMUSG00000050192-Eif5a2	5.37453e-06	-0.100082	0.182	0.291	0.184438	Eif5a2	ENSMUSG00000050192	3
ENSMUSG00000032735-Ablim3	5.38278e-06	-0.0797381	0.055	0.115	0.184721	Ablim3	ENSMUSG00000032735	18
ENSMUSG00000078143-Gm17344	5.39102e-06	-0.100269	0.258	0.392	0.185004	Gm17344	ENSMUSG00000078143	8
ENSMUSG00000087434-Rab11fip4os1	5.4024e-06	-0.0995828	0.181	0.289	0.185394	Rab11fip4os1	ENSMUSG00000087434	11
ENSMUSG00000022721-Trmt2a	5.41808e-06	-0.113605	0.165	0.27	0.185932	Trmt2a	ENSMUSG00000022721	16
ENSMUSG00000045969-Ing1	5.50236e-06	-0.0735256	0.086	0.162	0.188825	Ing1	ENSMUSG00000045969	8
ENSMUSG00000060206-Zfp462	5.55014e-06	-0.137957	0.166	0.263	0.190464	Zfp462	ENSMUSG00000060206	4
ENSMUSG00000114760-Gm48006	5.66113e-06	-0.128872	0.074	0.142	0.194273	Gm48006	ENSMUSG00000114760	14
ENSMUSG00000061728-Btnl7-ps	5.70179e-06	-0.0923867	0.063	0.127	0.195668	ps	ENSMUSG00000061728
ENSMUSG00000005873-Reep5	5.77845e-06	0.32195	0.34	0.271	0.198299	Reep5	ENSMUSG00000005873	18
ENSMUSG00000022681-Ntan1	5.8424e-06	0.310284	0.431	0.389	0.200494	Ntan1	ENSMUSG00000022681	16
ENSMUSG00000032410-Xrn1	5.89753e-06	-0.155485	0.69	0.833	0.202386	Xrn1	ENSMUSG00000032410	9
ENSMUSG00000045064-Zc2hc1c	5.90238e-06	-0.0768154	0.086	0.161	0.202552	Zc2hc1c	ENSMUSG00000045064	12
ENSMUSG00000037818-Abhd18	5.91406e-06	-0.166012	0.237	0.349	0.202953	Abhd18	ENSMUSG00000037818	3
ENSMUSG00000056216-Cebpg	5.92534e-06	-0.0686765	0.205	0.328	0.20334	Cebpg	ENSMUSG00000056216	7
ENSMUSG00000030303-Far2	5.92989e-06	-0.0829203	0.143	0.24	0.203496	Far2	ENSMUSG00000030303	6
ENSMUSG00000057541-Pus7	5.94676e-06	-0.152809	0.507	0.662	0.204075	Pus7	ENSMUSG00000057541	5
ENSMUSG00000028224-Nbn	5.95377e-06	-0.109601	0.143	0.237	0.204316	Nbn	ENSMUSG00000028224	4
ENSMUSG00000073716-Gm13241	6.04244e-06	0.30845	0.37	0.309	0.207358	Gm13241	ENSMUSG00000073716	4
ENSMUSG00000113836-Gm3325	6.11201e-06	-0.06631	0.209	0.331	0.209746	Gm3325	ENSMUSG00000113836	13
ENSMUSG00000027173-Depdc7	6.13307e-06	-0.110325	0.132	0.224	0.210468	Depdc7	ENSMUSG00000027173	2
ENSMUSG00000062127-Cttnbp2nl	6.27713e-06	-0.0953526	0.238	0.369	0.215412	Cttnbp2nl	ENSMUSG00000062127	3
ENSMUSG00000051379-Flrt3	6.28177e-06	-0.117327	0.167	0.266	0.215571	Flrt3	ENSMUSG00000051379	2
ENSMUSG00000064267-Hvcn1	6.29168e-06	-0.0541849	0.053	0.113	0.215912	Hvcn1	ENSMUSG00000064267	5
ENSMUSG00000006299-Aamp	6.2991e-06	-0.105817	0.399	0.573	0.216166	Aamp	ENSMUSG00000006299	1
ENSMUSG00000043535-Setx	6.36921e-06	-0.212991	0.615	0.769	0.218572	Setx	ENSMUSG00000043535	2
ENSMUSG00000034853-Acot11	6.40408e-06	-0.0847643	0.062	0.126	0.219769	Acot11	ENSMUSG00000034853	4
ENSMUSG00000032561-Acpp	6.45593e-06	-0.134897	0.061	0.123	0.221548	Acpp	ENSMUSG00000032561	9
ENSMUSG00000055027-Smyd1	6.48441e-06	-0.105588	0.109	0.191	0.222526	Smyd1	ENSMUSG00000055027	6
ENSMUSG00000028399-Ptprd	6.58765e-06	-0.186754	0.51	0.677	0.226068	Ptprd	ENSMUSG00000028399	4
ENSMUSG00000039191-Rbpj	6.62597e-06	-0.138181	0.468	0.626	0.227383	Rbpj	ENSMUSG00000039191	5
ENSMUSG00000058594-Fbh1	6.63262e-06	-0.0686917	0.098	0.179	0.227612	Fbh1	ENSMUSG00000058594	2
ENSMUSG00000036528-Ppfibp2	6.68238e-06	-0.108542	0.115	0.199	0.229319	Ppfibp2	ENSMUSG00000036528	7
ENSMUSG00000111353-Gm19324	6.71493e-06	-0.137838	0.078	0.147	0.230436	Gm19324	ENSMUSG00000111353	9
ENSMUSG00000073791-Efcab7	6.73135e-06	-0.0933836	0.153	0.253	0.231	Efcab7	ENSMUSG00000073791	4
ENSMUSG00000104756-Gm42464	6.83221e-06	-0.0856288	0.057	0.118	0.234461	Gm42464	ENSMUSG00000104756	3
ENSMUSG00000078451-Ppil6	6.83497e-06	-0.00200299	0.073	0.142	0.234556	Ppil6	ENSMUSG00000078451	10
ENSMUSG00000035399-Oser1	6.85947e-06	-0.0776738	0.109	0.191	0.235396	Oser1	ENSMUSG00000035399	2
ENSMUSG00000042506-Usp22	6.9233e-06	-0.076492	0.24	0.375	0.237587	Usp22	ENSMUSG00000042506	11
ENSMUSG00000021929-Kpna3	6.9347e-06	-0.160427	0.617	0.761	0.237978	Kpna3	ENSMUSG00000021929	14
ENSMUSG00000107246-Gm42560	7.01524e-06	-0.101472	0.156	0.254	0.240742	Gm42560	ENSMUSG00000107246	5
ENSMUSG00000039323-Igfbp2	7.04488e-06	0.315011	0.448	0.407	0.241759	Igfbp2	ENSMUSG00000039323	1
ENSMUSG00000039431-Mtmr7	7.13269e-06	-0.150138	0.366	0.513	0.244772	Mtmr7	ENSMUSG00000039431	8
ENSMUSG00000025439-Clns1a	7.2853e-06	-0.122225	0.277	0.417	0.25001	Clns1a	ENSMUSG00000025439	7
ENSMUSG00000044147-Arf6	7.29114e-06	-0.0876781	0.062	0.124	0.25021	Arf6	ENSMUSG00000044147	12
ENSMUSG00000040268-Plekha1	7.31914e-06	-0.130531	0.241	0.361	0.251171	Plekha1	ENSMUSG00000040268	7
ENSMUSG00000032393-Dpp8	7.37638e-06	-0.136769	0.085	0.156	0.253135	Dpp8	ENSMUSG00000032393	9
ENSMUSG00000024366-Gfra3	7.40015e-06	-0.150584	0.086	0.158	0.253951	Gfra3	ENSMUSG00000024366	18
ENSMUSG00000019878-Hsf2	7.41137e-06	-0.12099	0.273	0.406	0.254336	Hsf2	ENSMUSG00000019878	10
ENSMUSG00000032407-U2surp	7.49297e-06	0.253002	0.728	0.74	0.257136	U2surp	ENSMUSG00000032407	9
ENSMUSG00000067768-Xlr4b	7.51862e-06	-0.0707091	0.091	0.167	0.258017	Xlr4b	ENSMUSG00000067768	20
ENSMUSG00000035441-Myo1d	7.54064e-06	-0.202653	0.582	0.73	0.258772	Myo1d	ENSMUSG00000035441	11
ENSMUSG00000000628-Hk2	7.54825e-06	-0.109584	0.374	0.528	0.259033	Hk2	ENSMUSG00000000628	6
ENSMUSG00000081894-Gm14212	7.55482e-06	-0.121835	0.187	0.294	0.259259	Gm14212	ENSMUSG00000081894	2
ENSMUSG00000032313-Tmem266	7.57686e-06	-0.0982558	0.185	0.296	0.260015	Tmem266	ENSMUSG00000032313	9
ENSMUSG00000016626-Nlrp14	7.57823e-06	-0.0877287	0.052	0.109	0.260062	Nlrp14	ENSMUSG00000016626	7
ENSMUSG00000075232-Amd1	7.66016e-06	-0.101073	0.224	0.345	0.262874	Amd1	ENSMUSG00000075232	10
ENSMUSG00000043432-Leng9	7.66523e-06	-0.0906887	0.109	0.191	0.263048	Leng9	ENSMUSG00000043432	7
ENSMUSG00000060002-Chpt1	7.67556e-06	-0.170957	0.654	0.806	0.263402	Chpt1	ENSMUSG00000060002	10
ENSMUSG00000022838-Eaf2	7.793e-06	-0.143119	0.484	0.658	0.267432	Eaf2	ENSMUSG00000022838	16
ENSMUSG00000045665-Mfsd5	7.98335e-06	-0.082861	0.066	0.13	0.273965	Mfsd5	ENSMUSG00000045665	15
ENSMUSG00000069049-Eif2s3y	8.05256e-06	0.274621	0.691	0.681	0.27634	Eif2s3y	ENSMUSG00000069049	21
ENSMUSG00000090207-4930524O07Rik	8.09272e-06	-0.0720597	0.05	0.107	0.277718	4930524O07Rik	ENSMUSG00000090207	9
ENSMUSG00000086592-Gm12682	8.10847e-06	-0.259104	0.095	0.167	0.278258	Gm12682	ENSMUSG00000086592	4
ENSMUSG00000023927-Satb1	8.29748e-06	-0.107632	0.103	0.182	0.284744	Satb1	ENSMUSG00000023927	17
ENSMUSG00000006373-Pgrmc1	8.3801e-06	0.250121	0.331	0.257	0.28758	Pgrmc1	ENSMUSG00000006373	20
ENSMUSG00000048186-Bend7	8.40784e-06	-0.116553	0.104	0.181	0.288532	Bend7	ENSMUSG00000048186	2
ENSMUSG00000020585-Laptm4a	8.43352e-06	0.239945	0.685	0.683	0.289413	Laptm4a	ENSMUSG00000020585	12
ENSMUSG00000062908-Acadm	8.49734e-06	-0.238851	0.261	0.377	0.291603	Acadm	ENSMUSG00000062908	3
ENSMUSG00000040407-Akap9	8.5015e-06	0.196821	0.849	0.847	0.291746	Akap9	ENSMUSG00000040407	5
ENSMUSG00000056153-Socs6	8.52099e-06	-0.142727	0.253	0.381	0.292415	Socs6	ENSMUSG00000056153	18
ENSMUSG00000041328-Pcf11	8.69005e-06	-0.185001	0.467	0.623	0.298216	Pcf11	ENSMUSG00000041328	7
ENSMUSG00000047719-Ubiad1	8.71369e-06	-0.092482	0.151	0.248	0.299028	Ubiad1	ENSMUSG00000047719	4
ENSMUSG00000097057-Gm17638	8.75115e-06	-0.0980493	0.101	0.181	0.300313	Gm17638	ENSMUSG00000097057	15
ENSMUSG00000036372-Tmem258	8.75257e-06	0.33679	0.438	0.397	0.300362	Tmem258	ENSMUSG00000036372	19
ENSMUSG00000028249-Sdcbp	8.78225e-06	-0.106355	0.265	0.4	0.30138	Sdcbp	ENSMUSG00000028249	4
ENSMUSG00000036712-Cyld	8.78291e-06	-0.0972927	0.249	0.38	0.301403	Cyld	ENSMUSG00000036712	8
ENSMUSG00000020669-Sh3yl1	8.79751e-06	-0.0757798	0.081	0.152	0.301904	Sh3yl1	ENSMUSG00000020669	12
ENSMUSG00000116995-Gm21926	8.89256e-06	-0.113953	0.164	0.266	0.305166	Gm21926	ENSMUSG00000116995	17
ENSMUSG00000097170-Gm16982	8.99266e-06	-0.106323	0.123	0.208	0.308601	Gm16982	ENSMUSG00000097170	7
ENSMUSG00000031791-Tmem38a	9.00668e-06	-0.0789767	0.162	0.265	0.309082	Tmem38a	ENSMUSG00000031791	8
ENSMUSG00000120039-ENSMUSG00000120039	9.09102e-06	-0.0795013	0.111	0.193	0.311976	ENSMUSG00000120039	ENSMUSG00000120039
ENSMUSG00000056608-Chd9	9.13392e-06	-0.198896	0.235	0.349	0.313449	Chd9	ENSMUSG00000056608	8
ENSMUSG00000031681-Smad1	9.13698e-06	-0.130776	0.334	0.481	0.313554	Smad1	ENSMUSG00000031681	8
ENSMUSG00000041915-Ammecr1l	9.19042e-06	-0.11359	0.269	0.401	0.315388	Ammecr1l	ENSMUSG00000041915	18
ENSMUSG00000036381-P2ry14	9.20135e-06	-0.253333	0.67	0.775	0.315763	P2ry14	ENSMUSG00000036381	3
ENSMUSG00000034801-Sos2	9.20604e-06	-0.081859	0.095	0.17	0.315924	Sos2	ENSMUSG00000034801	12
ENSMUSG00000103649-Gm37768	9.40129e-06	-0.149567	0.311	0.441	0.322624	Gm37768	ENSMUSG00000103649	1
ENSMUSG00000035126-Dnai4	9.42008e-06	-0.138141	0.284	0.41	0.323269	Dnai4	ENSMUSG00000035126	4
ENSMUSG00000098040-Gm20757	9.47006e-06	-0.102756	0.08	0.149	0.324984	Gm20757	ENSMUSG00000098040	10
ENSMUSG00000074305-Peak1	9.48459e-06	0.188438	0.784	0.787	0.325483	Peak1	ENSMUSG00000074305	9
ENSMUSG00000085890-Tnfsf13os	9.62639e-06	-0.163754	0.152	0.243	0.330349	Tnfsf13os	ENSMUSG00000085890	11
ENSMUSG00000033991-Ttc37	9.64905e-06	-0.130298	0.303	0.443	0.331127	Ttc37	ENSMUSG00000033991	13
ENSMUSG00000022526-Zfp251	9.73696e-06	-0.121339	0.172	0.273	0.334143	Zfp251	ENSMUSG00000022526	15
ENSMUSG00000024335-Brd2	9.78879e-06	-0.11536	0.334	0.481	0.335922	Brd2	ENSMUSG00000024335	17
ENSMUSG00000025243-Slc6a20b	9.87805e-06	-0.105442	0.074	0.141	0.338985	Slc6a20b	ENSMUSG00000025243	9
ENSMUSG00000096764-Gm21985	9.97531e-06	-0.071252	0.092	0.167	0.342323	Gm21985	ENSMUSG00000096764	2
ENSMUSG00000004896-Rrnad1	9.98531e-06	-0.102755	0.238	0.366	0.342666	Rrnad1	ENSMUSG00000004896	3
ENSMUSG00000033020-Polr2f	1.00393e-05	0.31429	0.425	0.377	0.344519	Polr2f	ENSMUSG00000033020	15
ENSMUSG00000086420-Gm8865	1.01248e-05	-0.0713381	0.086	0.158	0.347451	Gm8865	ENSMUSG00000086420	14
ENSMUSG00000026107-Nabp1	1.02225e-05	-0.070983	0.194	0.306	0.350807	Nabp1	ENSMUSG00000026107	1
ENSMUSG00000056851-Pcbp2	1.02838e-05	-0.181574	0.637	0.766	0.352911	Pcbp2	ENSMUSG00000056851	15
ENSMUSG00000042688-Mapk6	1.0365e-05	-0.175328	0.407	0.556	0.355695	Mapk6	ENSMUSG00000042688	9
ENSMUSG00000068220-Lgals1	1.03971e-05	0.368487	0.469	0.443	0.356797	Lgals1	ENSMUSG00000068220	15
ENSMUSG00000015597-Zfp318	1.04601e-05	-0.155554	0.547	0.698	0.358959	Zfp318	ENSMUSG00000015597	17
ENSMUSG00000052477-C130026I21Rik	1.05564e-05	-0.0821254	0.048	0.104	0.362264	C130026I21Rik	ENSMUSG00000052477	1
ENSMUSG00000086682-Gm16023	1.06503e-05	-0.0841971	0.163	0.268	0.365485	Gm16023	ENSMUSG00000086682	4
ENSMUSG00000072694-1500011B03Rik	1.06731e-05	0.332047	0.448	0.413	0.366269	1500011B03Rik	ENSMUSG00000072694	5
ENSMUSG00000029828-4921507P07Rik	1.08044e-05	-0.0574662	0.128	0.219	0.370776	4921507P07Rik	ENSMUSG00000029828	6
ENSMUSG00000026600-Soat1	1.08078e-05	-0.129863	0.163	0.26	0.370892	Soat1	ENSMUSG00000026600	1
ENSMUSG00000111368-Gm47889	1.08351e-05	-0.120976	0.099	0.175	0.37183	Gm47889	ENSMUSG00000111368	10
ENSMUSG00000039953-Clstn1	1.08605e-05	-0.129776	0.269	0.401	0.372699	Clstn1	ENSMUSG00000039953	4
ENSMUSG00000085004-5430427M07Rik	1.09061e-05	-0.15099	0.211	0.322	0.374266	5430427M07Rik	ENSMUSG00000085004	12
ENSMUSG00000001768-Rin2	1.09464e-05	-0.106943	0.068	0.132	0.375649	Rin2	ENSMUSG00000001768	2
ENSMUSG00000019518-Ap4m1	1.09588e-05	-0.143436	0.281	0.407	0.376074	Ap4m1	ENSMUSG00000019518	5
ENSMUSG00000038718-Pbx3	1.10354e-05	-0.214321	0.291	0.42	0.378701	Pbx3	ENSMUSG00000038718	2
ENSMUSG00000031586-Rbpms	1.10626e-05	-0.138735	0.448	0.603	0.379636	Rbpms	ENSMUSG00000031586	8
ENSMUSG00000001158-Snrnp27	1.10717e-05	-0.0870794	0.249	0.372	0.379948	Snrnp27	ENSMUSG00000001158	6
ENSMUSG00000031431-Tsc22d3	1.12391e-05	-0.177748	0.672	0.819	0.385692	Tsc22d3	ENSMUSG00000031431	20
ENSMUSG00000028771-Ptpn12	1.12555e-05	-0.155327	0.592	0.735	0.386254	Ptpn12	ENSMUSG00000028771	5
ENSMUSG00000042807-Hecw2	1.15126e-05	-0.171597	0.536	0.688	0.395076	Hecw2	ENSMUSG00000042807	1
ENSMUSG00000030304-Ergic2	1.15814e-05	0.244766	0.685	0.703	0.397438	Ergic2	ENSMUSG00000030304	6
ENSMUSG00000019988-Nedd1	1.16045e-05	-0.110503	0.204	0.314	0.398232	Nedd1	ENSMUSG00000019988	10
ENSMUSG00000026740-Dnajc1	1.16217e-05	-0.134538	0.877	0.945	0.39882	Dnajc1	ENSMUSG00000026740	2
ENSMUSG00000034168-Irf2bpl	1.16295e-05	-0.0851199	0.072	0.138	0.399089	Irf2bpl	ENSMUSG00000034168	12
ENSMUSG00000024837-Dmrt1	1.16353e-05	-0.155175	0.843	0.916	0.39929	Dmrt1	ENSMUSG00000024837	19
ENSMUSG00000058569-Tmed9	1.16563e-05	0.26499	0.594	0.588	0.400008	Tmed9	ENSMUSG00000058569	13
ENSMUSG00000025195-Dnmbp	1.17528e-05	-0.147716	0.166	0.263	0.403322	Dnmbp	ENSMUSG00000025195	19
ENSMUSG00000074994-Qser1	1.18167e-05	-0.129635	0.394	0.547	0.405513	Qser1	ENSMUSG00000074994	2
ENSMUSG00000021109-Hif1a	1.18208e-05	-0.108529	0.215	0.331	0.405655	Hif1a	ENSMUSG00000021109	12
ENSMUSG00000040043-Rbms2	1.18208e-05	-0.233002	0.169	0.263	0.405656	Rbms2	ENSMUSG00000040043	10
ENSMUSG00000026156-B3gat2	1.18319e-05	-0.110996	0.232	0.351	0.406034	B3gat2	ENSMUSG00000026156	1
ENSMUSG00000105078-Vamp9	1.1887e-05	-0.0721898	0.103	0.181	0.407926	Vamp9	ENSMUSG00000105078	5
ENSMUSG00000086807-Platr21	1.19593e-05	-0.149971	0.155	0.243	0.410407	Platr21	ENSMUSG00000086807	20
ENSMUSG00000052794-1700030K09Rik	1.19996e-05	-0.113977	0.208	0.322	0.411789	1700030K09Rik	ENSMUSG00000052794	8
ENSMUSG00000028487-Bnc2	1.2039e-05	-0.23142	0.818	0.871	0.413142	Bnc2	ENSMUSG00000028487	4
ENSMUSG00000020212-Mdm1	1.20639e-05	-0.107879	0.157	0.254	0.413998	Mdm1	ENSMUSG00000020212	10
ENSMUSG00000026211-Obsl1	1.22037e-05	-0.0855572	0.066	0.129	0.418796	Obsl1	ENSMUSG00000026211	1
ENSMUSG00000041777-Cir1	1.22125e-05	-0.102685	0.269	0.401	0.419095	Cir1	ENSMUSG00000041777	2
ENSMUSG00000086312-Gm15336	1.22273e-05	-0.1076	0.125	0.21	0.419603	Gm15336	ENSMUSG00000086312	18
ENSMUSG00000116763-Gm41492	1.22411e-05	-0.0810765	0.078	0.145	0.420079	Gm41492	ENSMUSG00000116763	16
ENSMUSG00000097442-Gm26632	1.22885e-05	-0.0927131	0.176	0.279	0.421704	Gm26632	ENSMUSG00000097442	8
ENSMUSG00000036478-Btg1	1.23888e-05	-0.0913032	0.074	0.139	0.425147	Btg1	ENSMUSG00000036478	10
ENSMUSG00000036304-Zdhhc23	1.24021e-05	0.332163	0.454	0.413	0.425601	Zdhhc23	ENSMUSG00000036304	16
ENSMUSG00000019857-Asf1a	1.25111e-05	-0.106953	0.224	0.342	0.429343	Asf1a	ENSMUSG00000019857	10
ENSMUSG00000086273-Rbm46os	1.25554e-05	-0.133763	0.353	0.496	0.430862	Rbm46os	ENSMUSG00000086273	3
ENSMUSG00000025266-Gnl3l	1.25606e-05	-0.0761943	0.063	0.124	0.431042	Gnl3l	ENSMUSG00000025266	20
ENSMUSG00000008496-Pou2f2	1.26255e-05	-0.111593	0.218	0.335	0.43327	Pou2f2	ENSMUSG00000008496	7
ENSMUSG00000070733-Fryl	1.26978e-05	-0.0867231	0.161	0.259	0.43575	Fryl	ENSMUSG00000070733	5
ENSMUSG00000026361-Cdc73	1.27312e-05	-0.145402	0.455	0.616	0.436898	Cdc73	ENSMUSG00000026361	1
ENSMUSG00000093768-Gm20650	1.29805e-05	-0.0950542	0.077	0.144	0.445452	Gm20650	ENSMUSG00000093768	7
ENSMUSG00000025318-Jph3	1.30691e-05	-0.0647929	0.068	0.133	0.448491	Jph3	ENSMUSG00000025318	8
ENSMUSG00000034278-Dnajc17	1.31946e-05	-0.0942453	0.162	0.262	0.452801	Dnajc17	ENSMUSG00000034278	2
ENSMUSG00000055480-Zfp458	1.32124e-05	-0.0776322	0.049	0.104	0.453408	Zfp458	ENSMUSG00000055480	13
ENSMUSG00000032621-Srek1	1.33754e-05	0.220875	0.76	0.769	0.459004	Srek1	ENSMUSG00000032621	13
ENSMUSG00000052920-Prkg1	1.34705e-05	-0.115762	0.283	0.4	0.462267	Prkg1	ENSMUSG00000052920	19
ENSMUSG00000021098-4930447C04Rik	1.35394e-05	0.207103	0.822	0.836	0.464633	4930447C04Rik	ENSMUSG00000021098	12
ENSMUSG00000049928-Glp2r	1.37459e-05	-0.100669	0.101	0.179	0.471718	Glp2r	ENSMUSG00000049928	11
ENSMUSG00000071646-Mta2	1.3789e-05	-0.0531128	0.154	0.254	0.473197	Mta2	ENSMUSG00000071646	19
ENSMUSG00000032741-Tpcn1	1.38149e-05	-0.143837	0.082	0.149	0.474085	Tpcn1	ENSMUSG00000032741	5
ENSMUSG00000002455-Prpf6	1.38372e-05	-0.146998	0.513	0.672	0.474851	Prpf6	ENSMUSG00000002455	2
ENSMUSG00000002489-Tiam1	1.39011e-05	-0.242863	0.442	0.591	0.477044	Tiam1	ENSMUSG00000002489	16
ENSMUSG00000025437-Usp33	1.40497e-05	-0.163537	0.556	0.714	0.482144	Usp33	ENSMUSG00000025437	3
ENSMUSG00000037134-Prmt9	1.43433e-05	-0.0923207	0.249	0.372	0.49222	Prmt9	ENSMUSG00000037134	8
ENSMUSG00000104302-Gm36975	1.45179e-05	-0.267161	0.594	0.7	0.498209	Gm36975	ENSMUSG00000104302	1
ENSMUSG00000111409-Gm49380	1.46019e-05	-0.0979916	0.085	0.153	0.501095	Gm49380	ENSMUSG00000111409	9
ENSMUSG00000098302-Gm28039	1.46075e-05	-0.0459473	0.067	0.13	0.501285	Gm28039	ENSMUSG00000098302	5
ENSMUSG00000025050-Pcgf6	1.46425e-05	-0.0898631	0.104	0.181	0.502486	Pcgf6	ENSMUSG00000025050	19
ENSMUSG00000043183-Simc1	1.47909e-05	-0.133447	0.338	0.475	0.50758	Simc1	ENSMUSG00000043183	13
ENSMUSG00000029684-Wasl	1.48219e-05	0.277646	0.635	0.651	0.508645	Wasl	ENSMUSG00000029684	6
ENSMUSG00000047369-Dnah14	1.48686e-05	-0.161169	0.347	0.484	0.510246	Dnah14	ENSMUSG00000047369	1
ENSMUSG00000027678-Ncoa3	1.49377e-05	-0.140028	0.391	0.538	0.512619	Ncoa3	ENSMUSG00000027678	2
ENSMUSG00000020166-Cnot2	1.49643e-05	-0.148668	0.479	0.631	0.513529	Cnot2	ENSMUSG00000020166	10
ENSMUSG00000025025-Mxi1	1.49904e-05	-0.249283	0.464	0.613	0.514425	Mxi1	ENSMUSG00000025025	19
ENSMUSG00000074657-Kif5a	1.50286e-05	-0.0884701	0.207	0.32	0.515738	Kif5a	ENSMUSG00000074657	10
ENSMUSG00000027957-Slc35a3	1.51763e-05	-0.0775385	0.135	0.225	0.520805	Slc35a3	ENSMUSG00000027957	3
ENSMUSG00000022462-Slc38a2	1.55463e-05	-0.0915805	0.325	0.467	0.533501	Slc38a2	ENSMUSG00000022462	15
ENSMUSG00000033569-Adgrb3	1.56887e-05	-0.188377	0.442	0.571	0.53839	Adgrb3	ENSMUSG00000033569	1
ENSMUSG00000041477-Dcp1b	1.58605e-05	-0.126584	0.239	0.351	0.544286	Dcp1b	ENSMUSG00000041477	6
ENSMUSG00000033307-Mif	1.60141e-05	0.326321	0.438	0.404	0.549554	Mif	ENSMUSG00000033307	10
ENSMUSG00000020827-Mink1	1.60161e-05	-0.0973258	0.25	0.374	0.549626	Mink1	ENSMUSG00000020827	11
ENSMUSG00000086477-Gm15506	1.61186e-05	-0.0975936	0.089	0.159	0.553141	Gm15506	ENSMUSG00000086477	7
ENSMUSG00000006678-Pola1	1.61189e-05	-0.164747	0.404	0.534	0.553152	Pola1	ENSMUSG00000006678	20
ENSMUSG00000024354-Slc23a1	1.61617e-05	-0.0791484	0.071	0.135	0.554622	Slc23a1	ENSMUSG00000024354	18
ENSMUSG00000046876-Atxn1	1.61672e-05	-0.100182	0.134	0.221	0.554811	Atxn1	ENSMUSG00000046876	13
ENSMUSG00000028229-Rmdn1	1.62336e-05	0.266853	0.591	0.562	0.55709	Rmdn1	ENSMUSG00000028229	4
ENSMUSG00000040761-Spen	1.62805e-05	-0.189595	0.621	0.758	0.558697	Spen	ENSMUSG00000040761	4
ENSMUSG00000035171-1110059E24Rik	1.63018e-05	-0.108632	0.147	0.236	0.559428	1110059E24Rik	ENSMUSG00000035171	19
ENSMUSG00000111681-Gm47640	1.64714e-05	-0.091505	0.053	0.109	0.565248	Gm47640	ENSMUSG00000111681	9
ENSMUSG00000037815-Ctnna1	1.65332e-05	-0.152449	0.651	0.781	0.56737	Ctnna1	ENSMUSG00000037815	18
ENSMUSG00000041881-Ndufa7	1.67163e-05	0.319583	0.456	0.413	0.573652	Ndufa7	ENSMUSG00000041881	17
ENSMUSG00000021263-Degs2	1.69973e-05	-0.0916748	0.089	0.159	0.583295	Degs2	ENSMUSG00000021263	12
ENSMUSG00000040312-Cchcr1	1.70111e-05	-0.0754438	0.065	0.127	0.58377	Cchcr1	ENSMUSG00000040312	17
ENSMUSG00000034610-Tut4	1.71789e-05	0.181864	0.938	0.945	0.589527	Tut4	ENSMUSG00000034610	4
ENSMUSG00000117704-Gm50273	1.73463e-05	-0.0931582	0.078	0.144	0.595274	Gm50273	ENSMUSG00000117704	19
ENSMUSG00000118341-Gm50252	1.74404e-05	-0.241885	0.651	0.767	0.598501	Gm50252	ENSMUSG00000118341	17
ENSMUSG00000033847-Pla2g4c	1.74744e-05	-0.0573197	0.082	0.153	0.599668	Pla2g4c	ENSMUSG00000033847	7
ENSMUSG00000033918-Parl	1.75963e-05	-0.0878813	0.105	0.182	0.603851	Parl	ENSMUSG00000033918	16
ENSMUSG00000027676-Ccdc39	1.76798e-05	-0.0664056	0.122	0.207	0.606717	Ccdc39	ENSMUSG00000027676	3
ENSMUSG00000060798-Intu	1.78036e-05	-0.160409	0.232	0.351	0.610966	Intu	ENSMUSG00000060798	3
ENSMUSG00000040365-Trim41	1.7866e-05	-0.0914489	0.315	0.453	0.613107	Trim41	ENSMUSG00000040365	11
ENSMUSG00000030519-Apba2	1.78892e-05	-0.0680774	0.128	0.213	0.613903	Apba2	ENSMUSG00000030519	7
ENSMUSG00000032959-Pebp1	1.81224e-05	0.311209	0.525	0.521	0.621906	Pebp1	ENSMUSG00000032959	5
ENSMUSG00000096988-A930029G22Rik	1.83587e-05	-0.114807	0.076	0.141	0.630016	A930029G22Rik	ENSMUSG00000096988	17
ENSMUSG00000062232-Rapgef2	1.83792e-05	-0.133823	0.446	0.606	0.630721	Rapgef2	ENSMUSG00000062232	3
ENSMUSG00000100037-Gm29103	1.88727e-05	-0.21769	0.075	0.138	0.647653	Gm29103	ENSMUSG00000100037	1
ENSMUSG00000026155-Smap1	1.91426e-05	0.255372	0.639	0.655	0.656917	Smap1	ENSMUSG00000026155	1
ENSMUSG00000024121-Atp6v0c	1.91701e-05	0.305843	0.386	0.345	0.65786	Atp6v0c	ENSMUSG00000024121	17
ENSMUSG00000029521-Chek2	1.91801e-05	-0.113612	0.345	0.479	0.658205	Chek2	ENSMUSG00000029521	5
ENSMUSG00000041805-Pramel1	1.92935e-05	-0.0714294	0.124	0.208	0.662096	Pramel1	ENSMUSG00000041805	4
ENSMUSG00000031090-Nadsyn1	1.9307e-05	-0.0841764	0.142	0.234	0.662557	Nadsyn1	ENSMUSG00000031090	7
ENSMUSG00000074579-Lekr1	1.9315e-05	-0.102563	0.231	0.349	0.662835	Lekr1	ENSMUSG00000074579	3
ENSMUSG00000056856-Jakmip3	1.9323e-05	-0.079233	0.062	0.121	0.663108	Jakmip3	ENSMUSG00000056856	7
ENSMUSG00000036875-Dna2	1.95124e-05	-0.098598	0.174	0.271	0.669608	Dna2	ENSMUSG00000036875	10
ENSMUSG00000047409-Ctdspl	1.97142e-05	-0.163207	0.513	0.654	0.676531	Ctdspl	ENSMUSG00000047409	9
ENSMUSG00000028180-Zranb2	1.98355e-05	0.228396	0.768	0.772	0.680693	Zranb2	ENSMUSG00000028180	3
ENSMUSG00000020151-Ptprr	1.98717e-05	-0.108336	0.094	0.164	0.681937	Ptprr	ENSMUSG00000020151	10
ENSMUSG00000030019-Fbxl14	1.98844e-05	-0.0796174	0.094	0.167	0.682372	Fbxl14	ENSMUSG00000030019	6
ENSMUSG00000055839-Elob	1.99177e-05	0.315411	0.483	0.459	0.683514	Elob	ENSMUSG00000055839	17
ENSMUSG00000090213-Peds1	1.99444e-05	-0.116917	0.058	0.115	0.684432	Peds1	ENSMUSG00000090213
ENSMUSG00000035109-Shc4	2.01294e-05	-0.0624487	0.073	0.138	0.690781	Shc4	ENSMUSG00000035109	2
ENSMUSG00000025855-Prkar1b	2.02357e-05	-0.094416	0.104	0.179	0.694427	Prkar1b	ENSMUSG00000025855	5
ENSMUSG00000035891-Cerk	2.03442e-05	-0.106685	0.104	0.179	0.698152	Cerk	ENSMUSG00000035891	15
ENSMUSG00000063458-Lrmda	2.03746e-05	-0.151547	0.2	0.296	0.699196	Lrmda	ENSMUSG00000063458	14
ENSMUSG00000031176-Dynlt3	2.06396e-05	-0.0814807	0.048	0.101	0.708288	Dynlt3	ENSMUSG00000031176	20
ENSMUSG00000114942-Gm49361	2.07534e-05	-0.0734161	0.121	0.204	0.712193	Gm49361	ENSMUSG00000114942	14
ENSMUSG00000035885-Cox8a	2.08135e-05	0.300988	0.513	0.502	0.714255	Cox8a	ENSMUSG00000035885	19
ENSMUSG00000044229-Nxpe4	2.08333e-05	-0.062001	0.267	0.387	0.714936	Nxpe4	ENSMUSG00000044229	9
ENSMUSG00000039157-Fam102a	2.11759e-05	-0.0853887	0.085	0.153	0.726693	Fam102a	ENSMUSG00000039157	2
ENSMUSG00000037822-Smim14	2.12338e-05	-0.131321	0.165	0.259	0.72868	Smim14	ENSMUSG00000037822	5
ENSMUSG00000053929-Cyhr1	2.12992e-05	0.269318	0.428	0.38	0.730924	Cyhr1	ENSMUSG00000053929	15
ENSMUSG00000005312-Ubqln1	2.13366e-05	-0.0835331	0.264	0.397	0.732207	Ubqln1	ENSMUSG00000005312	13
ENSMUSG00000063049-Ing2	2.14587e-05	-0.0645831	0.066	0.127	0.7364	Ing2	ENSMUSG00000063049	8
ENSMUSG00000031809-1700018B08Rik	2.14743e-05	-0.296686	0.056	0.112	0.736935	1700018B08Rik	ENSMUSG00000031809	8
ENSMUSG00000021951-Eef1akmt1	2.17138e-05	-0.190464	0.172	0.26	0.745153	Eef1akmt1	ENSMUSG00000021951	14
ENSMUSG00000097852-4933405D12Rik	2.18786e-05	-0.0937972	0.156	0.248	0.750807	4933405D12Rik	ENSMUSG00000097852	3
ENSMUSG00000024667-Tmem216	2.18931e-05	-0.149388	0.442	0.597	0.751305	Tmem216	ENSMUSG00000024667	19
ENSMUSG00000044447-Dock5	2.18985e-05	-0.118921	0.481	0.64	0.751492	Dock5	ENSMUSG00000044447	14
ENSMUSG00000079056-Kcnip3	2.19645e-05	-0.0765811	0.099	0.173	0.753755	Kcnip3	ENSMUSG00000079056	2
ENSMUSG00000001288-Rarg	2.20227e-05	-0.0912844	0.102	0.178	0.755754	Rarg	ENSMUSG00000001288	15
ENSMUSG00000102052-Gm28387	2.20537e-05	-0.0773076	0.067	0.129	0.756817	Gm28387	ENSMUSG00000102052	1
ENSMUSG00000067369-Trmt2b	2.24707e-05	-0.0816618	0.17	0.27	0.771127	Trmt2b	ENSMUSG00000067369	20
ENSMUSG00000040274-Cdk6	2.24903e-05	-0.159376	0.815	0.902	0.771799	Cdk6	ENSMUSG00000040274	5
ENSMUSG00000034932-Mrpl54	2.25043e-05	0.295481	0.261	0.199	0.77228	Mrpl54	ENSMUSG00000034932	10
ENSMUSG00000029528-Pxn	2.25217e-05	-0.0858042	0.254	0.378	0.772878	Pxn	ENSMUSG00000029528	5
ENSMUSG00000034573-Ptpn13	2.25564e-05	-0.219874	0.23	0.323	0.774068	Ptpn13	ENSMUSG00000034573	5
ENSMUSG00000039577-Nphp4	2.30692e-05	-0.0960934	0.147	0.237	0.791667	Nphp4	ENSMUSG00000039577	4
ENSMUSG00000052331-Ankrd44	2.34298e-05	-0.115416	0.192	0.291	0.80404	Ankrd44	ENSMUSG00000052331	1
ENSMUSG00000112925-Gm31763	2.35009e-05	-0.123217	0.326	0.464	0.80648	Gm31763	ENSMUSG00000112925	10
ENSMUSG00000035863-Palm	2.36741e-05	-0.126624	0.158	0.253	0.812423	Palm	ENSMUSG00000035863	10
ENSMUSG00000039103-Nexn	2.37326e-05	-0.147735	0.218	0.325	0.81443	Nexn	ENSMUSG00000039103	3
ENSMUSG00000049657-Zbtb5	2.37369e-05	-0.0664615	0.152	0.245	0.814578	Zbtb5	ENSMUSG00000049657	4
ENSMUSG00000111004-Gm48272	2.37941e-05	-0.0715132	0.052	0.106	0.816542	Gm48272	ENSMUSG00000111004	9
ENSMUSG00000016487-Ppfibp1	2.39712e-05	-0.147264	0.418	0.565	0.82262	Ppfibp1	ENSMUSG00000016487	6
ENSMUSG00000040488-Ltbp4	2.39929e-05	0.283535	0.2	0.135	0.823363	Ltbp4	ENSMUSG00000040488	7
ENSMUSG00000118563-Gm53031	2.4405e-05	-0.110117	0.053	0.107	0.837507	Gm53031	ENSMUSG00000118563	2
ENSMUSG00000029553-Tfec	2.46409e-05	-0.0964612	0.099	0.173	0.845603	Tfec	ENSMUSG00000029553	6
ENSMUSG00000030970-Ctbp2	2.47498e-05	-0.0749515	0.108	0.187	0.849338	Ctbp2	ENSMUSG00000030970	7
ENSMUSG00000040187-Arntl2	2.48148e-05	-0.0750089	0.083	0.15	0.851568	Arntl2	ENSMUSG00000040187	6
ENSMUSG00000066415-Msl2	2.50798e-05	-0.0937047	0.096	0.167	0.860664	Msl2	ENSMUSG00000066415	9
ENSMUSG00000028261-Ndufaf4	2.51198e-05	-0.101611	0.193	0.296	0.862038	Ndufaf4	ENSMUSG00000028261	4
ENSMUSG00000038677-Scube3	2.52893e-05	-0.0587483	0.147	0.24	0.867854	Scube3	ENSMUSG00000038677	17
ENSMUSG00000043943-Naalad2	2.55433e-05	-0.0892518	0.06	0.118	0.876569	Naalad2	ENSMUSG00000043943	9
ENSMUSG00000028191-Bcl10	2.55876e-05	-0.0622704	0.109	0.187	0.878089	Bcl10	ENSMUSG00000028191	3
ENSMUSG00000062175-Tgif2	2.57945e-05	-0.0847417	0.148	0.24	0.88519	Tgif2	ENSMUSG00000062175	2
ENSMUSG00000020696-Rffl	2.58485e-05	-0.136216	0.423	0.57	0.887043	Rffl	ENSMUSG00000020696	11
ENSMUSG00000034263-Ints14	2.59678e-05	-0.0652763	0.174	0.274	0.891137	Ints14	ENSMUSG00000034263	9
ENSMUSG00000053574-4930563E22Rik	2.60672e-05	-0.0685336	0.064	0.124	0.894547	4930563E22Rik	ENSMUSG00000053574	11
ENSMUSG00000087667-Gm13381	2.60827e-05	-0.053867	0.052	0.107	0.89508	Gm13381	ENSMUSG00000087667	2
ENSMUSG00000024425-Ndfip1	2.63849e-05	0.250197	0.677	0.695	0.90545	Ndfip1	ENSMUSG00000024425	18
ENSMUSG00000043456-Zfp536	2.65299e-05	-0.108535	0.192	0.292	0.910425	Zfp536	ENSMUSG00000043456	7
ENSMUSG00000066000-Zfp979	2.65438e-05	-0.0544499	0.063	0.123	0.910905	Zfp979	ENSMUSG00000066000	4
ENSMUSG00000033257-Ttll4	2.66695e-05	-0.114188	0.267	0.386	0.915219	Ttll4	ENSMUSG00000033257	1
ENSMUSG00000034329-Brip1	2.67657e-05	-0.162619	0.578	0.708	0.918519	Brip1	ENSMUSG00000034329	11
ENSMUSG00000086859-Snhg20	2.6868e-05	0.333967	0.345	0.294	0.922029	Snhg20	ENSMUSG00000086859	11
ENSMUSG00000062373-Tmem65	2.69455e-05	-0.115636	0.303	0.43	0.924688	Tmem65	ENSMUSG00000062373	15
ENSMUSG00000027547-Sall4	2.69627e-05	-0.0888625	0.138	0.227	0.925279	Sall4	ENSMUSG00000027547	2
ENSMUSG00000121301-Nlrp5-ps	2.69895e-05	0.240174	0.208	0.141	0.926197	ps	ENSMUSG00000121301
ENSMUSG00000034154-Ino80	2.71716e-05	0.172511	0.884	0.887	0.932448	Ino80	ENSMUSG00000034154	2
ENSMUSG00000022951-Rcan1	2.71719e-05	-0.103243	0.179	0.276	0.932458	Rcan1	ENSMUSG00000022951	16
ENSMUSG00000039748-Exo1	2.73269e-05	-0.0938536	0.337	0.479	0.937777	Exo1	ENSMUSG00000039748	1
ENSMUSG00000027646-Src	2.73369e-05	-0.0965259	0.099	0.17	0.93812	Src	ENSMUSG00000027646	2
ENSMUSG00000032625-Thsd7a	2.73448e-05	-0.0684471	0.054	0.109	0.938391	Thsd7a	ENSMUSG00000032625	6
ENSMUSG00000031546-Gins4	2.7383e-05	-0.103859	0.159	0.253	0.939703	Gins4	ENSMUSG00000031546	8
ENSMUSG00000024055-Cyp4f13	2.7415e-05	-0.0651357	0.063	0.121	0.940799	Cyp4f13	ENSMUSG00000024055	17
ENSMUSG00000073144-4930599N23Rik	2.77863e-05	-0.0959291	0.37	0.53	0.953544	4930599N23Rik	ENSMUSG00000073144	6
ENSMUSG00000021770-Samd8	2.7877e-05	-0.0814452	0.202	0.312	0.956655	Samd8	ENSMUSG00000021770	14
ENSMUSG00000044948-Cfap43	2.78949e-05	-0.0950043	0.23	0.335	0.957268	Cfap43	ENSMUSG00000044948	19
ENSMUSG00000037253-Mex3c	2.79591e-05	-0.115605	0.193	0.292	0.959473	Mex3c	ENSMUSG00000037253	18
ENSMUSG00000025026-Add3	2.79997e-05	-0.175023	0.563	0.708	0.960866	Add3	ENSMUSG00000025026	19
ENSMUSG00000032235-Ice2	2.81291e-05	-0.0824502	0.283	0.421	0.965308	Ice2	ENSMUSG00000032235	9
ENSMUSG00000087098-Gm11884	2.82349e-05	0.327261	0.162	0.096	0.968935	Gm11884	ENSMUSG00000087098	4
ENSMUSG00000081769-Gm12216	2.82606e-05	-0.105154	0.225	0.337	0.969818	Gm12216	ENSMUSG00000081769	11
ENSMUSG00000044456-Rin3	2.8263e-05	-0.0779692	0.09	0.159	0.9699	Rin3	ENSMUSG00000044456	12
ENSMUSG00000028152-Tspan5	2.83451e-05	-0.166453	0.499	0.655	0.972718	Tspan5	ENSMUSG00000028152	3
ENSMUSG00000039117-Taf4	2.83844e-05	-0.103606	0.212	0.322	0.974068	Taf4	ENSMUSG00000039117	2
ENSMUSG00000114213-A430090L17Rik	2.85276e-05	-0.143956	0.149	0.236	0.978981	A430090L17Rik	ENSMUSG00000114213	13
ENSMUSG00000056459-Zbtb25	2.87357e-05	-0.0577761	0.205	0.32	0.986123	Zbtb25	ENSMUSG00000056459	12
ENSMUSG00000031633-Slc25a4	2.88711e-05	0.252866	0.205	0.139	0.99077	Slc25a4	ENSMUSG00000031633	8
ENSMUSG00000085448-Gm13963	2.90913e-05	-0.0929828	0.083	0.149	0.998326	Gm13963	ENSMUSG00000085448	2
ENSMUSG00000058325-Dock1	2.91149e-05	-0.18731	0.544	0.674	0.999135	Dock1	ENSMUSG00000058325	7
ENSMUSG00000024544-Ldlrad4	2.92552e-05	-0.101034	0.235	0.354	1	Ldlrad4	ENSMUSG00000024544	18
ENSMUSG00000051721-Wdcp	2.94581e-05	-0.0633937	0.078	0.144	1	Wdcp	ENSMUSG00000051721	12
ENSMUSG00000078681-Tm2d3	2.95027e-05	0.294393	0.226	0.165	1	Tm2d3	ENSMUSG00000078681	7
ENSMUSG00000058881-Zfp516	2.95808e-05	-0.090654	0.288	0.418	1	Zfp516	ENSMUSG00000058881	18
ENSMUSG00000051166-Eml5	2.97897e-05	-0.125444	0.429	0.591	1	Eml5	ENSMUSG00000051166	12
ENSMUSG00000068036-Afdn	2.9826e-05	0.20076	0.869	0.885	1	Afdn	ENSMUSG00000068036	17
ENSMUSG00000105552-Gm19710	2.99501e-05	-0.155923	0.817	0.916	1	Gm19710	ENSMUSG00000105552	3
ENSMUSG00000107388-Gm42788	3.03931e-05	-0.0963939	0.118	0.196	1	Gm42788	ENSMUSG00000107388	5
ENSMUSG00000048109-Rbm15	3.05092e-05	-0.106693	0.372	0.539	1	Rbm15	ENSMUSG00000048109	3
ENSMUSG00000039578-Ccser1	3.05212e-05	-0.0946428	0.127	0.208	1	Ccser1	ENSMUSG00000039578	6
ENSMUSG00000035027-Map2k2	3.06433e-05	0.287365	0.616	0.637	1	Map2k2	ENSMUSG00000035027	10
ENSMUSG00000052105-Mtcl1	3.07232e-05	-0.0619698	0.082	0.15	1	Mtcl1	ENSMUSG00000052105	17
ENSMUSG00000021639-Gtf2h2	3.08077e-05	-0.122051	0.38	0.534	1	Gtf2h2	ENSMUSG00000021639	13
ENSMUSG00000020823-Sec14l1	3.0848e-05	-0.0774018	0.132	0.217	1	Sec14l1	ENSMUSG00000020823	11
ENSMUSG00000001472-Tcf25	3.09135e-05	0.209756	0.83	0.842	1	Tcf25	ENSMUSG00000001472	8
ENSMUSG00000050555-Hyls1	3.09239e-05	-0.0712254	0.122	0.205	1	Hyls1	ENSMUSG00000050555	9
ENSMUSG00000005804-Bloc1s6	3.09392e-05	-0.0734919	0.068	0.129	1	Bloc1s6	ENSMUSG00000005804	2
ENSMUSG00000032038-St3gal4	3.13184e-05	0.349144	0.412	0.369	1	St3gal4	ENSMUSG00000032038	9
ENSMUSG00000114516-Gm46440	3.13546e-05	-0.128404	0.181	0.277	1	Gm46440	ENSMUSG00000114516	13
ENSMUSG00000066551-Hmgb1	3.15339e-05	0.209217	0.831	0.859	1	Hmgb1	ENSMUSG00000066551	5
ENSMUSG00000092190-Gm20470	3.16726e-05	-0.103318	0.334	0.472	1	Gm20470	ENSMUSG00000092190	10
ENSMUSG00000097322-A530083I20Rik	3.1889e-05	-0.0710719	0.094	0.165	1	A530083I20Rik	ENSMUSG00000097322	9
ENSMUSG00000022765-Snap29	3.19183e-05	-0.0729929	0.106	0.182	1	Snap29	ENSMUSG00000022765	16
ENSMUSG00000115918-A930001M01Rik	3.19557e-05	-0.1147	0.134	0.216	1	A930001M01Rik	ENSMUSG00000115918	15
ENSMUSG00000052056-Zfp217	3.22121e-05	-0.0835752	0.209	0.322	1	Zfp217	ENSMUSG00000052056	2
ENSMUSG00000085776-5430402O13Rik	3.28574e-05	-0.0504677	0.149	0.24	1	5430402O13Rik	ENSMUSG00000085776	6
ENSMUSG00000041298-Katnal1	3.29384e-05	-0.0518031	0.053	0.107	1	Katnal1	ENSMUSG00000041298	5
ENSMUSG00000024713-Pcsk5	3.34371e-05	-0.08088	0.201	0.303	1	Pcsk5	ENSMUSG00000024713	19
ENSMUSG00000056999-Ide	3.36153e-05	-0.11538	0.35	0.481	1	Ide	ENSMUSG00000056999	19
ENSMUSG00000030613-Ccdc90b	3.38114e-05	-0.118357	0.264	0.395	1	Ccdc90b	ENSMUSG00000030613	7
ENSMUSG00000052406-Rexo4	3.41631e-05	-0.123212	0.342	0.473	1	Rexo4	ENSMUSG00000052406	2
ENSMUSG00000108129-4930417O13Rik	3.43196e-05	-0.103376	0.204	0.308	1	4930417O13Rik	ENSMUSG00000108129	6
ENSMUSG00000002250-Ppard	3.43313e-05	-0.0670328	0.193	0.3	1	Ppard	ENSMUSG00000002250	17
ENSMUSG00000032477-Cdc25a	3.43441e-05	-0.0987824	0.26	0.381	1	Cdc25a	ENSMUSG00000032477	9
ENSMUSG00000049672-Zbtb14	3.43782e-05	-0.0664482	0.05	0.103	1	Zbtb14	ENSMUSG00000049672	17
ENSMUSG00000114610-Cyp2c52-ps	3.44097e-05	-0.0797352	0.048	0.1	1	ps	ENSMUSG00000114610
ENSMUSG00000117715-Gm50413	3.44975e-05	-0.0832144	0.058	0.113	1	Gm50413	ENSMUSG00000117715	18
ENSMUSG00000074221-Zfp568	3.45287e-05	-0.0832169	0.212	0.322	1	Zfp568	ENSMUSG00000074221	7
ENSMUSG00000001017-Chtop	3.45866e-05	-0.079016	0.354	0.516	1	Chtop	ENSMUSG00000001017	3
ENSMUSG00000015023-Ddx19a	3.46753e-05	-0.106977	0.29	0.42	1	Ddx19a	ENSMUSG00000015023	8
ENSMUSG00000036158-Prickle1	3.51551e-05	-0.142527	0.307	0.427	1	Prickle1	ENSMUSG00000036158	15
ENSMUSG00000091712-Sec14l5	3.52445e-05	-0.213058	0.086	0.152	1	Sec14l5	ENSMUSG00000091712	16
ENSMUSG00000039989-Cbx4	3.55752e-05	0.297218	0.468	0.45	1	Cbx4	ENSMUSG00000039989	11
ENSMUSG00000026427-Eif2d	3.59838e-05	-0.118827	0.225	0.334	1	Eif2d	ENSMUSG00000026427	1
ENSMUSG00000025791-Pgm1	3.62281e-05	-0.114919	0.252	0.369	1	Pgm1	ENSMUSG00000025791	4
ENSMUSG00000036835-Psenen	3.63462e-05	0.264121	0.235	0.17	1	Psenen	ENSMUSG00000036835	7
ENSMUSG00000005267-Zfp287	3.65705e-05	-0.104185	0.267	0.389	1	Zfp287	ENSMUSG00000005267	11
ENSMUSG00000120476-ENSMUSG00000120476	3.6857e-05	-0.116638	0.078	0.142	1	ENSMUSG00000120476	ENSMUSG00000120476
ENSMUSG00000037847-Nmrk1	3.68959e-05	-0.112713	0.111	0.185	1	Nmrk1	ENSMUSG00000037847	19
ENSMUSG00000022139-Mbnl2	3.69426e-05	-0.126524	0.203	0.299	1	Mbnl2	ENSMUSG00000022139	14
ENSMUSG00000050702-4930563M21Rik	3.72744e-05	-0.081862	0.116	0.194	1	4930563M21Rik	ENSMUSG00000050702	9
ENSMUSG00000078429-Ctdsp2	3.76901e-05	-0.0594897	0.132	0.221	1	Ctdsp2	ENSMUSG00000078429	10
ENSMUSG00000043702-Pde12	3.82028e-05	-0.0572684	0.055	0.11	1	Pde12	ENSMUSG00000043702	14
ENSMUSG00000074852-Hpse2	3.82509e-05	-0.211086	0.536	0.681	1	Hpse2	ENSMUSG00000074852	19
ENSMUSG00000048970-C1galt1c1	3.86668e-05	-0.0792365	0.085	0.152	1	C1galt1c1	ENSMUSG00000048970	20
ENSMUSG00000022407-Adsl	3.89075e-05	-0.0981161	0.23	0.345	1	Adsl	ENSMUSG00000022407	15
ENSMUSG00000036995-Asap3	3.90371e-05	-0.0269386	0.097	0.172	1	Asap3	ENSMUSG00000036995	4
ENSMUSG00000022791-Tnk2	3.91577e-05	-0.0891694	0.25	0.374	1	Tnk2	ENSMUSG00000022791	16
ENSMUSG00000095193-Gm20939	3.94362e-05	-0.0712411	0.073	0.135	1	Gm20939	ENSMUSG00000095193	17
ENSMUSG00000015755-Tab2	3.94634e-05	-0.115339	0.333	0.469	1	Tab2	ENSMUSG00000015755	10
ENSMUSG00000068184-Ndufaf2	3.96131e-05	-0.106817	0.544	0.711	1	Ndufaf2	ENSMUSG00000068184	13
ENSMUSG00000001420-Tmem79	3.98652e-05	-0.0709406	0.06	0.116	1	Tmem79	ENSMUSG00000001420	3
ENSMUSG00000087382-Ctcflos	4.04389e-05	-0.0788687	0.126	0.208	1	Ctcflos	ENSMUSG00000087382	2
ENSMUSG00000070498-Tmem132b	4.04935e-05	-0.137778	0.057	0.11	1	Tmem132b	ENSMUSG00000070498	5
ENSMUSG00000025428-Atp5a1	4.07696e-05	0.284816	0.536	0.527	1	Atp5a1	ENSMUSG00000025428	18
ENSMUSG00000048154-Kmt2d	4.08408e-05	-0.0612465	0.129	0.211	1	Kmt2d	ENSMUSG00000048154	15
ENSMUSG00000046718-Bst2	4.08631e-05	0.216399	0.131	0.074	1	Bst2	ENSMUSG00000046718	8
ENSMUSG00000019813-Cep57l1	4.10112e-05	-0.106652	0.382	0.531	1	Cep57l1	ENSMUSG00000019813	10
ENSMUSG00000020059-Sycp3	4.13953e-05	-0.147614	0.395	0.53	1	Sycp3	ENSMUSG00000020059	10
ENSMUSG00000034755-Pcdh11x	4.14297e-05	-0.0863252	0.067	0.126	1	Pcdh11x	ENSMUSG00000034755	20
ENSMUSG00000027778-Ift80	4.16751e-05	-0.0938024	0.175	0.27	1	Ift80	ENSMUSG00000027778	3
ENSMUSG00000017861-Mybl2	4.17521e-05	-0.0877922	0.285	0.417	1	Mybl2	ENSMUSG00000017861	2
ENSMUSG00000037331-Larp1	4.22021e-05	0.205618	0.815	0.839	1	Larp1	ENSMUSG00000037331	11
ENSMUSG00000056755-Grm7	4.22932e-05	-0.0621134	0.065	0.124	1	Grm7	ENSMUSG00000056755	6
ENSMUSG00000006398-Cdc20	4.24585e-05	-0.097676	0.201	0.305	1	Cdc20	ENSMUSG00000006398	4
ENSMUSG00000059323-Tonsl	4.27802e-05	-0.104876	0.204	0.309	1	Tonsl	ENSMUSG00000059323	15
ENSMUSG00000025231-Sufu	4.29108e-05	-0.0892748	0.202	0.308	1	Sufu	ENSMUSG00000025231	19
ENSMUSG00000040688-Tbl3	4.31681e-05	0.27071	0.384	0.325	1	Tbl3	ENSMUSG00000040688	17
ENSMUSG00000032612-Usp4	4.31934e-05	-0.0805405	0.168	0.263	1	Usp4	ENSMUSG00000032612	9
ENSMUSG00000027630-Tbl1xr1	4.3227e-05	-0.125157	0.399	0.538	1	Tbl1xr1	ENSMUSG00000027630	3
ENSMUSG00000021115-Vrk1	4.32306e-05	-0.109162	0.347	0.493	1	Vrk1	ENSMUSG00000021115	12
ENSMUSG00000022507-1810013L24Rik	4.33449e-05	-0.0934103	0.203	0.306	1	1810013L24Rik	ENSMUSG00000022507	16
ENSMUSG00000017428-Psmd11	4.34139e-05	-0.14834	0.577	0.732	1	Psmd11	ENSMUSG00000017428	11
ENSMUSG00000070280-Slc22a14	4.36494e-05	-0.104191	0.22	0.332	1	Slc22a14	ENSMUSG00000070280	9
ENSMUSG00000031355-Arhgap6	4.37453e-05	-0.148548	0.072	0.132	1	Arhgap6	ENSMUSG00000031355	20
ENSMUSG00000026609-Ush2a	4.38674e-05	-0.0861062	0.169	0.266	1	Ush2a	ENSMUSG00000026609	1
ENSMUSG00000013858-Tmem259	4.38956e-05	0.278193	0.366	0.325	1	Tmem259	ENSMUSG00000013858	10
ENSMUSG00000021130-Galnt16	4.39004e-05	-0.242235	0.137	0.221	1	Galnt16	ENSMUSG00000021130	12
ENSMUSG00000053754-Chd8	4.40479e-05	-0.121935	0.496	0.657	1	Chd8	ENSMUSG00000053754	14
ENSMUSG00000027618-Nfs1	4.40935e-05	0.288188	0.269	0.207	1	Nfs1	ENSMUSG00000027618	2
ENSMUSG00000024533-Spire1	4.42449e-05	-0.12597	0.531	0.674	1	Spire1	ENSMUSG00000024533	18
ENSMUSG00000049288-Lix1l	4.43037e-05	-0.0859587	0.109	0.182	1	Lix1l	ENSMUSG00000049288	3
ENSMUSG00000004661-Arid3b	4.43764e-05	-0.0897293	0.345	0.492	1	Arid3b	ENSMUSG00000004661	9
ENSMUSG00000089940-Gm4117	4.44073e-05	-0.164963	0.197	0.292	1	Gm4117	ENSMUSG00000089940	13
ENSMUSG00000007670-Khsrp	4.50507e-05	0.25367	0.605	0.611	1	Khsrp	ENSMUSG00000007670	17
ENSMUSG00000008540-Mgst1	4.51912e-05	0.338649	0.33	0.279	1	Mgst1	ENSMUSG00000008540	6
ENSMUSG00000029661-Col1a2	4.51913e-05	0.248045	0.414	0.363	1	Col1a2	ENSMUSG00000029661	6
ENSMUSG00000024538-Ppic	4.54099e-05	0.222533	0.128	0.07	1	Ppic	ENSMUSG00000024538	18
ENSMUSG00000035933-Cog5	4.54247e-05	-0.151875	0.899	0.956	1	Cog5	ENSMUSG00000035933	12
ENSMUSG00000039976-Tbc1d16	4.57288e-05	-0.10269	0.254	0.369	1	Tbc1d16	ENSMUSG00000039976	11
ENSMUSG00000034675-Dbn1	4.58586e-05	-0.0597608	0.184	0.286	1	Dbn1	ENSMUSG00000034675	13
ENSMUSG00000120129-ENSMUSG00000120129	4.62451e-05	-0.0877977	0.049	0.1	1	ENSMUSG00000120129	ENSMUSG00000120129
ENSMUSG00000047446-Arl4a	4.62453e-05	-0.0672182	0.12	0.198	1	Arl4a	ENSMUSG00000047446	12
ENSMUSG00000057990-Gm53055	4.64868e-05	0.228139	0.175	0.113	1	Gm53055	ENSMUSG00000057990	19
ENSMUSG00000026049-Tex30	4.65057e-05	-0.0571973	0.208	0.323	1	Tex30	ENSMUSG00000026049	1
ENSMUSG00000045078-Rnf216	4.72213e-05	-0.135987	0.881	0.962	1	Rnf216	ENSMUSG00000045078	5
ENSMUSG00000086877-A230072C01Rik	4.72786e-05	-0.0920971	0.17	0.265	1	A230072C01Rik	ENSMUSG00000086877	20
ENSMUSG00000097217-Gm26549	4.7323e-05	-0.086494	0.2	0.302	1	Gm26549	ENSMUSG00000097217	17
ENSMUSG00000048756-Foxo3	4.79209e-05	-0.162267	0.509	0.629	1	Foxo3	ENSMUSG00000048756	10
ENSMUSG00000049882-Vcpkmt	4.83864e-05	-0.0651644	0.082	0.149	1	Vcpkmt	ENSMUSG00000049882	12
ENSMUSG00000030689-Ino80e	4.84952e-05	-0.069912	0.19	0.294	1	Ino80e	ENSMUSG00000030689	7
ENSMUSG00000053470-Kdm3a	4.87966e-05	-0.0844936	0.236	0.351	1	Kdm3a	ENSMUSG00000053470	6
ENSMUSG00000002076-Hsf2bp	4.89149e-05	-0.0722141	0.12	0.199	1	Hsf2bp	ENSMUSG00000002076	17
ENSMUSG00000030492-Slc7a9	4.92844e-05	-0.094619	0.071	0.13	1	Slc7a9	ENSMUSG00000030492	7
ENSMUSG00000000326-Comt	4.92853e-05	0.271258	0.503	0.482	1	Comt	ENSMUSG00000000326	16
ENSMUSG00000084925-1810062O18Rik	4.93969e-05	-0.0795997	0.214	0.323	1	1810062O18Rik	ENSMUSG00000084925	14
ENSMUSG00000113123-Gm40864	4.97152e-05	-0.0612315	0.068	0.127	1	Gm40864	ENSMUSG00000113123	12
ENSMUSG00000022369-Mtbp	5.01184e-05	-0.106899	0.373	0.518	1	Mtbp	ENSMUSG00000022369	15
ENSMUSG00000027684-Mecom	5.01647e-05	-0.104142	0.059	0.113	1	Mecom	ENSMUSG00000027684	3
ENSMUSG00000023034-Nr4a1	5.0562e-05	-0.0668724	0.087	0.153	1	Nr4a1	ENSMUSG00000023034	15
ENSMUSG00000022790-Igsf11	5.06993e-05	-0.0730445	0.153	0.242	1	Igsf11	ENSMUSG00000022790	16
ENSMUSG00000025239-Limd1	5.09938e-05	-0.0797342	0.222	0.332	1	Limd1	ENSMUSG00000025239	9
ENSMUSG00000051220-Ercc6l	5.10715e-05	-0.0928632	0.094	0.161	1	Ercc6l	ENSMUSG00000051220	20
ENSMUSG00000066687-Zbtb16	5.10817e-05	-0.133005	0.605	0.737	1	Zbtb16	ENSMUSG00000066687	9
ENSMUSG00000097577-6230400D17Rik	5.11144e-05	-0.0883243	0.225	0.337	1	6230400D17Rik	ENSMUSG00000097577	14
ENSMUSG00000063972-Nr6a1	5.11959e-05	-0.199346	0.864	0.933	1	Nr6a1	ENSMUSG00000063972	2
ENSMUSG00000040037-Negr1	5.14735e-05	-0.198373	0.764	0.825	1	Negr1	ENSMUSG00000040037	3
ENSMUSG00000020319-Wdpcp	5.15882e-05	-0.139521	0.371	0.499	1	Wdpcp	ENSMUSG00000020319	11
ENSMUSG00000022848-Slc49a4	5.18058e-05	-0.0837431	0.247	0.368	1	Slc49a4	ENSMUSG00000022848	16
ENSMUSG00000046179-E2f8	5.18757e-05	-0.084866	0.097	0.165	1	E2f8	ENSMUSG00000046179	7
ENSMUSG00000028437-Ubap1	5.18967e-05	-0.124653	0.36	0.501	1	Ubap1	ENSMUSG00000028437	4
ENSMUSG00000112694-Gm33037	5.19395e-05	-0.134238	0.38	0.518	1	Gm33037	ENSMUSG00000112694	12
ENSMUSG00000024298-Zfp871	5.20064e-05	-0.100766	0.272	0.392	1	Zfp871	ENSMUSG00000024298	17
ENSMUSG00000047441-Antxrl	5.21128e-05	0.154423	0.105	0.052	1	Antxrl	ENSMUSG00000047441	14
ENSMUSG00000078772-Gm12353	5.23754e-05	-0.174837	0.52	0.654	1	Gm12353	ENSMUSG00000078772	4
ENSMUSG00000015971-Actr8	5.24347e-05	-0.070404	0.147	0.236	1	Actr8	ENSMUSG00000015971	14
ENSMUSG00000087179-5730471H19Rik	5.31517e-05	-0.0608545	0.166	0.263	1	5730471H19Rik	ENSMUSG00000087179	2
ENSMUSG00000024294-Mib1	5.32184e-05	-0.139131	0.6	0.741	1	Mib1	ENSMUSG00000024294	18
ENSMUSG00000067973-Gm6994	5.33892e-05	-0.125347	0.197	0.289	1	Gm6994	ENSMUSG00000067973	14
ENSMUSG00000035357-Pdzrn3	5.35899e-05	-0.159327	0.665	0.778	1	Pdzrn3	ENSMUSG00000035357	6
ENSMUSG00000030691-Fchsd2	5.3604e-05	-0.147285	0.64	0.781	1	Fchsd2	ENSMUSG00000030691	7
ENSMUSG00000034258-Flvcr2	5.38232e-05	-0.0762169	0.144	0.231	1	Flvcr2	ENSMUSG00000034258	12
ENSMUSG00000080956-Gm16179	5.38401e-05	0.182141	0.118	0.063	1	Gm16179	ENSMUSG00000080956	8
ENSMUSG00000038866-Zcchc2	5.38468e-05	-0.047336	0.155	0.25	1	Zcchc2	ENSMUSG00000038866	1
ENSMUSG00000017376-Nlk	5.4009e-05	-0.110763	0.394	0.536	1	Nlk	ENSMUSG00000017376	11
ENSMUSG00000032525-Nktr	5.4042e-05	0.155483	0.937	0.942	1	Nktr	ENSMUSG00000032525	9
ENSMUSG00000021990-Spata13	5.42977e-05	-0.126136	0.16	0.248	1	Spata13	ENSMUSG00000021990	14
ENSMUSG00000089809-Rasgef1b	5.46006e-05	-0.121924	0.146	0.228	1	Rasgef1b	ENSMUSG00000089809	5
ENSMUSG00000058729-Lin9	5.49286e-05	-0.120034	0.279	0.4	1	Lin9	ENSMUSG00000058729	1
ENSMUSG00000009030-Pdcl	5.53142e-05	-0.0517182	0.053	0.106	1	Pdcl	ENSMUSG00000009030	2
ENSMUSG00000029763-Exoc4	5.56513e-05	-0.126301	0.971	0.982	1	Exoc4	ENSMUSG00000029763	6
ENSMUSG00000024811-Tnks2	5.65855e-05	-0.159905	0.546	0.701	1	Tnks2	ENSMUSG00000024811	19
ENSMUSG00000041323-Ak7	5.68138e-05	-0.140229	0.208	0.306	1	Ak7	ENSMUSG00000041323	12
ENSMUSG00000030839-Sergef	5.71929e-05	-0.0900994	0.268	0.387	1	Sergef	ENSMUSG00000030839	7
ENSMUSG00000030204-Ddx47	5.7398e-05	0.262679	0.222	0.162	1	Ddx47	ENSMUSG00000030204	6
ENSMUSG00000040249-Lrp1	5.82759e-05	-0.0603777	0.086	0.152	1	Lrp1	ENSMUSG00000040249	10
ENSMUSG00000021171-Esyt2	5.92035e-05	-0.148898	0.772	0.89	1	Esyt2	ENSMUSG00000021171	12
ENSMUSG00000022285-Ywhaz	5.935e-05	-0.102436	0.345	0.484	1	Ywhaz	ENSMUSG00000022285	15
ENSMUSG00000047907-Tshz2	5.94099e-05	-0.21134	0.394	0.538	1	Tshz2	ENSMUSG00000047907	2
ENSMUSG00000037747-Phyhipl	5.96511e-05	-0.109304	0.101	0.172	1	Phyhipl	ENSMUSG00000037747	10
ENSMUSG00000033813-Tcea1	5.96997e-05	0.289965	0.319	0.27	1	Tcea1	ENSMUSG00000033813	1
ENSMUSG00000029552-Tes	6.00287e-05	-0.0684512	0.086	0.15	1	Tes	ENSMUSG00000029552	6
ENSMUSG00000029823-Luc7l2	6.02418e-05	0.182346	0.937	0.949	1	Luc7l2	ENSMUSG00000029823	6
ENSMUSG00000028878-Fam76a	6.05049e-05	-0.0402776	0.19	0.292	1	Fam76a	ENSMUSG00000028878	4
ENSMUSG00000038578-Susd1	6.05253e-05	-0.128312	0.159	0.243	1	Susd1	ENSMUSG00000038578	4
ENSMUSG00000025358-Cdk2	6.10436e-05	-0.0575694	0.196	0.297	1	Cdk2	ENSMUSG00000025358	10
ENSMUSG00000114315-Gm48696	6.16066e-05	-0.0717848	0.12	0.198	1	Gm48696	ENSMUSG00000114315	19
ENSMUSG00000113900-Gm40437	6.18376e-05	-0.265241	0.071	0.126	1	Gm40437	ENSMUSG00000113900	12
ENSMUSG00000022300-Dcaf13	6.20722e-05	-0.0922689	0.301	0.432	1	Dcaf13	ENSMUSG00000022300	15
ENSMUSG00000087389-Gm15592	6.21567e-05	-0.0669205	0.063	0.119	1	Gm15592	ENSMUSG00000087389	6
ENSMUSG00000021957-Tkt	6.2218e-05	0.206369	0.129	0.074	1	Tkt	ENSMUSG00000021957	14
ENSMUSG00000112935-Gm40983	6.28918e-05	-0.0868349	0.059	0.112	1	Gm40983	ENSMUSG00000112935	13
ENSMUSG00000104540-Gm3527	6.30082e-05	-0.0627694	0.09	0.156	1	Gm3527	ENSMUSG00000104540	5
ENSMUSG00000024789-Jak2	6.33576e-05	-0.102556	0.286	0.403	1	Jak2	ENSMUSG00000024789	19
ENSMUSG00000004085-Map3k20	6.34056e-05	-0.0832234	0.158	0.25	1	Map3k20	ENSMUSG00000004085	2
ENSMUSG00000025246-Tbl1x	6.34536e-05	-0.149707	0.801	0.882	1	Tbl1x	ENSMUSG00000025246	20
ENSMUSG00000023990-Tfeb	6.38177e-05	-0.103081	0.1	0.167	1	Tfeb	ENSMUSG00000023990	17
ENSMUSG00000053774-Ubxn7	6.38713e-05	-0.159721	0.579	0.717	1	Ubxn7	ENSMUSG00000053774	16
ENSMUSG00000020181-Nav3	6.4073e-05	-0.100663	0.114	0.188	1	Nav3	ENSMUSG00000020181	10
ENSMUSG00000024900-Cpt1a	6.41098e-05	-0.097774	0.154	0.239	1	Cpt1a	ENSMUSG00000024900	19
ENSMUSG00000053931-Cnn3	6.43531e-05	-0.0920405	0.126	0.204	1	Cnn3	ENSMUSG00000053931	3
ENSMUSG00000035107-Dcbld2	6.44109e-05	-0.124621	0.229	0.331	1	Dcbld2	ENSMUSG00000035107	16
ENSMUSG00000022371-Col14a1	6.45201e-05	-0.0793944	0.098	0.168	1	Col14a1	ENSMUSG00000022371	15
ENSMUSG00000087428-Gm15017	6.45416e-05	-0.067625	0.069	0.127	1	Gm15017	ENSMUSG00000087428	20
ENSMUSG00000121189-ENSMUSG00000121189	6.46289e-05	-0.0526923	0.108	0.182	1	ENSMUSG00000121189	ENSMUSG00000121189
ENSMUSG00000112784-Gm34868	6.52703e-05	-0.0694139	0.066	0.123	1	Gm34868	ENSMUSG00000112784	12
ENSMUSG00000019990-Pde7b	6.53627e-05	-0.114003	0.064	0.119	1	Pde7b	ENSMUSG00000019990	10
ENSMUSG00000029687-Ezh2	6.54709e-05	-0.0926194	0.33	0.466	1	Ezh2	ENSMUSG00000029687	6
ENSMUSG00000029648-Flt1	6.55533e-05	-0.0742256	0.093	0.161	1	Flt1	ENSMUSG00000029648	5
ENSMUSG00000037499-Nenf	6.56011e-05	0.246275	0.242	0.176	1	Nenf	ENSMUSG00000037499	1
ENSMUSG00000022053-Ebf2	6.56328e-05	-0.103868	0.105	0.176	1	Ebf2	ENSMUSG00000022053	14
ENSMUSG00000056413-Adap1	6.5658e-05	-0.0940024	0.069	0.127	1	Adap1	ENSMUSG00000056413	5
ENSMUSG00000015839-Nfe2l2	6.57842e-05	-0.0977067	0.377	0.521	1	Nfe2l2	ENSMUSG00000015839	2
ENSMUSG00000028691-Prdx1	6.60481e-05	0.238632	0.741	0.75	1	Prdx1	ENSMUSG00000028691	4
ENSMUSG00000086199-Bcas3os1	6.61086e-05	-0.150714	0.468	0.611	1	Bcas3os1	ENSMUSG00000086199	11
ENSMUSG00000009647-Mcu	6.61158e-05	-0.0639948	0.061	0.116	1	Mcu	ENSMUSG00000009647	10
ENSMUSG00000063434-Sorcs3	6.65783e-05	-0.129177	0.17	0.257	1	Sorcs3	ENSMUSG00000063434	19
ENSMUSG00000042476-Abcb4	6.65931e-05	-0.0937795	0.155	0.242	1	Abcb4	ENSMUSG00000042476	5
ENSMUSG00000121205-ENSMUSG00000121205	6.66981e-05	-0.122184	0.113	0.184	1	ENSMUSG00000121205	ENSMUSG00000121205
ENSMUSG00000036832-Lpar3	6.68403e-05	-0.0591746	0.06	0.115	1	Lpar3	ENSMUSG00000036832	3
ENSMUSG00000019971-Cep290	6.68972e-05	-0.120801	0.492	0.637	1	Cep290	ENSMUSG00000019971	10
ENSMUSG00000045333-Zfp423	6.70044e-05	-0.186976	0.084	0.144	1	Zfp423	ENSMUSG00000045333	8
ENSMUSG00000033653-Vps8	6.74308e-05	-0.11861	0.439	0.58	1	Vps8	ENSMUSG00000033653	16
ENSMUSG00000031059-Ndufb11	6.74472e-05	0.289966	0.235	0.178	1	Ndufb11	ENSMUSG00000031059	20
ENSMUSG00000020532-Acaca	6.78827e-05	-0.155404	0.836	0.913	1	Acaca	ENSMUSG00000020532	11
ENSMUSG00000030663-1110004F10Rik	6.91629e-05	-0.126976	0.293	0.412	1	1110004F10Rik	ENSMUSG00000030663	7
ENSMUSG00000027673-Ndufb5	6.92133e-05	0.31784	0.311	0.265	1	Ndufb5	ENSMUSG00000027673	3
ENSMUSG00000008976-Gabpa	6.9512e-05	-0.108589	0.425	0.574	1	Gabpa	ENSMUSG00000008976	16
ENSMUSG00000047710-Champ1	6.96483e-05	-0.0631591	0.143	0.228	1	Champ1	ENSMUSG00000047710	8
ENSMUSG00000035293-G2e3	6.98973e-05	-0.110282	0.342	0.481	1	G2e3	ENSMUSG00000035293	12
ENSMUSG00000052915-Msl1	7.08402e-05	-0.0562195	0.128	0.208	1	Msl1	ENSMUSG00000052915	11
ENSMUSG00000018412-Kansl1	7.1267e-05	-0.122204	0.964	0.98	1	Kansl1	ENSMUSG00000018412	11
ENSMUSG00000056553-Ptprn2	7.13501e-05	-0.0820931	0.052	0.103	1	Ptprn2	ENSMUSG00000056553	12
ENSMUSG00000057963-Itpk1	7.13757e-05	-0.0962301	0.214	0.315	1	Itpk1	ENSMUSG00000057963	12
ENSMUSG00000024782-Ak3	7.18565e-05	-0.0490697	0.071	0.13	1	Ak3	ENSMUSG00000024782	19
ENSMUSG00000079355-Ackr4	7.20201e-05	-0.131994	0.178	0.265	1	Ackr4	ENSMUSG00000079355	9
ENSMUSG00000056962-Jmjd6	7.22407e-05	-0.0730035	0.154	0.24	1	Jmjd6	ENSMUSG00000056962	11
ENSMUSG00000038648-Creb3l2	7.33393e-05	-0.138023	0.296	0.415	1	Creb3l2	ENSMUSG00000038648	6
ENSMUSG00000040282-Cdin1	7.34181e-05	-0.153372	0.644	0.781	1	Cdin1	ENSMUSG00000040282	2
ENSMUSG00000039315-Clnk	7.3475e-05	-0.151034	0.052	0.101	1	Clnk	ENSMUSG00000039315	5
ENSMUSG00000019838-Slc16a10	7.38847e-05	-0.189468	0.464	0.58	1	Slc16a10	ENSMUSG00000019838	10
ENSMUSG00000021993-Mipep	7.38969e-05	-0.0935321	0.135	0.214	1	Mipep	ENSMUSG00000021993	14
ENSMUSG00000020458-Rtn4	7.40893e-05	-0.1541	0.829	0.916	1	Rtn4	ENSMUSG00000020458	11
ENSMUSG00000045103-Dmd	7.4674e-05	-0.123375	0.366	0.502	1	Dmd	ENSMUSG00000045103	20
ENSMUSG00000054728-Phactr1	7.60597e-05	-0.0789949	0.086	0.149	1	Phactr1	ENSMUSG00000054728	13
ENSMUSG00000026622-Nek2	7.62691e-05	-0.0942409	0.202	0.303	1	Nek2	ENSMUSG00000026622	1
ENSMUSG00000028577-Plaa	7.65582e-05	0.240508	0.593	0.587	1	Plaa	ENSMUSG00000028577	4
ENSMUSG00000034761-Map4k5	7.66365e-05	-0.100399	0.309	0.441	1	Map4k5	ENSMUSG00000034761	12
ENSMUSG00000111748-Gm34885	7.6914e-05	-0.0870866	0.116	0.19	1	Gm34885	ENSMUSG00000111748	9
ENSMUSG00000034893-Cog3	7.69392e-05	-0.0749501	0.224	0.332	1	Cog3	ENSMUSG00000034893	14
ENSMUSG00000113406-Gm7762	7.70498e-05	-0.0622926	0.088	0.153	1	Gm7762	ENSMUSG00000113406	13
ENSMUSG00000043991-Pura	7.71266e-05	0.277936	0.521	0.521	1	Pura	ENSMUSG00000043991	18
ENSMUSG00000117727-Gm3587	7.73901e-05	-0.15961	0.058	0.11	1	Gm3587	ENSMUSG00000117727	18
ENSMUSG00000090118-Gm16163	7.78623e-05	-0.0743637	0.138	0.221	1	Gm16163	ENSMUSG00000090118	8
ENSMUSG00000055322-Tns1	7.79996e-05	-0.0699428	0.067	0.124	1	Tns1	ENSMUSG00000055322	1
ENSMUSG00000038481-Cdk19	7.84724e-05	-0.154268	0.574	0.718	1	Cdk19	ENSMUSG00000038481	10
ENSMUSG00000032846-Zswim6	7.85341e-05	-0.157197	0.838	0.91	1	Zswim6	ENSMUSG00000032846	13
ENSMUSG00000097729-2310015A10Rik	7.86568e-05	-0.0573904	0.067	0.124	1	2310015A10Rik	ENSMUSG00000097729	12
ENSMUSG00000032017-Grik4	7.87994e-05	-0.14188	0.448	0.587	1	Grik4	ENSMUSG00000032017	9
ENSMUSG00000075020-Mir670hg	7.89801e-05	-0.0726946	0.113	0.185	1	Mir670hg	ENSMUSG00000075020	2
ENSMUSG00000029420-Rimbp2	7.92242e-05	-0.114831	0.058	0.11	1	Rimbp2	ENSMUSG00000029420	5
ENSMUSG00000031714-Gab1	7.94135e-05	-0.171876	0.529	0.663	1	Gab1	ENSMUSG00000031714	8
ENSMUSG00000079614-Seh1l	7.97728e-05	-0.0948285	0.335	0.475	1	Seh1l	ENSMUSG00000079614	18
ENSMUSG00000022724-Riox2	8.02324e-05	-0.146356	0.348	0.476	1	Riox2	ENSMUSG00000022724	16
ENSMUSG00000023999-Kif6	8.05536e-05	-0.0929216	0.246	0.354	1	Kif6	ENSMUSG00000023999	17
ENSMUSG00000039671-Zmynd8	8.06063e-05	-0.0874938	0.36	0.518	1	Zmynd8	ENSMUSG00000039671	2
ENSMUSG00000032826-Ank2	8.07108e-05	-0.211405	0.183	0.274	1	Ank2	ENSMUSG00000032826	3
ENSMUSG00000033323-Ctdp1	8.08647e-05	-0.0567602	0.102	0.173	1	Ctdp1	ENSMUSG00000033323	18
ENSMUSG00000044348-Slc25a53	8.09224e-05	-0.0718455	0.231	0.342	1	Slc25a53	ENSMUSG00000044348	20
ENSMUSG00000012483-Rpa3	8.10772e-05	-0.082371	0.105	0.175	1	Rpa3	ENSMUSG00000012483	6
ENSMUSG00000022935-Grik1	8.1091e-05	-0.0456713	0.063	0.118	1	Grik1	ENSMUSG00000022935	16
ENSMUSG00000060679-Mrps9	8.11665e-05	-0.122713	0.406	0.548	1	Mrps9	ENSMUSG00000060679	1
ENSMUSG00000054648-Zfp869	8.14402e-05	0.260091	0.311	0.254	1	Zfp869	ENSMUSG00000054648	8
ENSMUSG00000027018-Hat1	8.1551e-05	-0.107284	0.703	0.832	1	Hat1	ENSMUSG00000027018	2
ENSMUSG00000057137-Tmem140	8.19531e-05	-0.063777	0.051	0.101	1	Tmem140	ENSMUSG00000057137	6
ENSMUSG00000009418-Nav1	8.23969e-05	-0.0823329	0.366	0.501	1	Nav1	ENSMUSG00000009418	1
ENSMUSG00000062074-Ccn6	8.25909e-05	-0.0808426	0.081	0.142	1	Ccn6	ENSMUSG00000062074	10
ENSMUSG00000034667-Xpot	8.29574e-05	-0.128109	0.225	0.328	1	Xpot	ENSMUSG00000034667	10
ENSMUSG00000032411-Tfdp2	8.31e-05	-0.148165	0.544	0.68	1	Tfdp2	ENSMUSG00000032411	9
ENSMUSG00000037740-Mrps26	8.38104e-05	0.292249	0.403	0.366	1	Mrps26	ENSMUSG00000037740	2
ENSMUSG00000031262-Cenpi	8.3907e-05	-0.104801	0.234	0.345	1	Cenpi	ENSMUSG00000031262	20
ENSMUSG00000004462-Tbccd1	8.43221e-05	-0.0556925	0.2	0.305	1	Tbccd1	ENSMUSG00000004462	16
ENSMUSG00000091514-Gm17484	8.47142e-05	-0.0676448	0.221	0.331	1	Gm17484	ENSMUSG00000091514	8
ENSMUSG00000007880-Arid1a	8.49608e-05	-0.122721	0.519	0.66	1	Arid1a	ENSMUSG00000007880	4
ENSMUSG00000009621-Vav2	8.5195e-05	-0.122147	0.42	0.562	1	Vav2	ENSMUSG00000009621	2
ENSMUSG00000047712-Ust	8.58367e-05	-0.1212	0.2	0.296	1	Ust	ENSMUSG00000047712	10
ENSMUSG00000032641-Gpr19	8.6126e-05	-0.0836013	0.097	0.165	1	Gpr19	ENSMUSG00000032641	6
ENSMUSG00000022788-Fgd4	8.62026e-05	-0.0930729	0.097	0.161	1	Fgd4	ENSMUSG00000022788	16
ENSMUSG00000016150-Tenm1	8.63715e-05	-0.0788968	0.052	0.101	1	Tenm1	ENSMUSG00000016150	20
ENSMUSG00000086358-Gm13270	8.65047e-05	-0.0636502	0.109	0.181	1	Gm13270	ENSMUSG00000086358	2
ENSMUSG00000020902-Ntn1	8.70623e-05	-0.0998001	0.232	0.335	1	Ntn1	ENSMUSG00000020902	11
ENSMUSG00000062098-Btbd3	8.70686e-05	-0.0992661	0.325	0.456	1	Btbd3	ENSMUSG00000062098	2
ENSMUSG00000058587-Tmod3	8.79061e-05	-0.174368	0.49	0.652	1	Tmod3	ENSMUSG00000058587	9
ENSMUSG00000035851-Ythdc1	8.80135e-05	-0.108831	0.326	0.452	1	Ythdc1	ENSMUSG00000035851	5
ENSMUSG00000066057-Gm1976	8.81075e-05	-0.11912	0.525	0.68	1	Gm1976	ENSMUSG00000066057	17
ENSMUSG00000037426-Depdc5	8.83239e-05	-0.161633	0.715	0.833	1	Depdc5	ENSMUSG00000037426	5
ENSMUSG00000036825-Ssx2ip	8.84504e-05	-0.066724	0.13	0.211	1	Ssx2ip	ENSMUSG00000036825	3
ENSMUSG00000031508-Ankrd10	8.85788e-05	0.183176	0.751	0.784	1	Ankrd10	ENSMUSG00000031508	8
ENSMUSG00000038331-Satb2	8.90084e-05	-0.0604302	0.114	0.188	1	Satb2	ENSMUSG00000038331	1
ENSMUSG00000031976-Urb2	8.90911e-05	-0.0641195	0.143	0.228	1	Urb2	ENSMUSG00000031976	8
ENSMUSG00000024558-Mapk4	8.97053e-05	-0.0701694	0.073	0.132	1	Mapk4	ENSMUSG00000024558	18
ENSMUSG00000033943-Mga	8.98694e-05	-0.145208	0.838	0.891	1	Mga	ENSMUSG00000033943	2
ENSMUSG00000107230-Gm19265	8.99182e-05	-0.0917033	0.079	0.139	1	Gm19265	ENSMUSG00000107230	6
ENSMUSG00000045975-C2cd2	9.00864e-05	-0.0892424	0.164	0.251	1	C2cd2	ENSMUSG00000045975	16
ENSMUSG00000047866-Lonp2	9.03449e-05	-0.13566	0.243	0.349	1	Lonp2	ENSMUSG00000047866	8
ENSMUSG00000041930-Fam222a	9.09666e-05	-0.0820363	0.197	0.292	1	Fam222a	ENSMUSG00000041930	5
ENSMUSG00000024654-Asrgl1	9.12936e-05	-0.0650666	0.066	0.121	1	Asrgl1	ENSMUSG00000024654	19
ENSMUSG00000041144-Dnah7b	9.16262e-05	-0.0584913	0.137	0.219	1	Dnah7b	ENSMUSG00000041144	1
ENSMUSG00000040957-Cables1	9.16836e-05	-0.111897	0.151	0.236	1	Cables1	ENSMUSG00000040957	18
ENSMUSG00000033319-Fem1c	9.17339e-05	-0.0806955	0.205	0.309	1	Fem1c	ENSMUSG00000033319	18
ENSMUSG00000028702-Rad54l	9.2027e-05	-0.114817	0.267	0.381	1	Rad54l	ENSMUSG00000028702	4
ENSMUSG00000028825-Rhd	9.22967e-05	-0.1732	0.105	0.173	1	Rhd	ENSMUSG00000028825	4
ENSMUSG00000067071-Hes6	9.24966e-05	-0.0605452	0.105	0.176	1	Hes6	ENSMUSG00000067071	1
ENSMUSG00000032492-Pth1r	9.29705e-05	-0.0448596	0.085	0.15	1	Pth1r	ENSMUSG00000032492	9
ENSMUSG00000034235-Usp54	9.31721e-05	-0.0505988	0.291	0.421	1	Usp54	ENSMUSG00000034235	14
ENSMUSG00000018076-Med13l	9.40547e-05	-0.113315	0.483	0.636	1	Med13l	ENSMUSG00000018076	5
ENSMUSG00000025269-Apex2	9.41411e-05	-0.102013	0.302	0.421	1	Apex2	ENSMUSG00000025269	20
ENSMUSG00000040865-Ino80d	9.43662e-05	-0.120903	0.529	0.692	1	Ino80d	ENSMUSG00000040865	1
ENSMUSG00000041817-Fam169a	9.45144e-05	-0.140941	0.521	0.665	1	Fam169a	ENSMUSG00000041817	13
ENSMUSG00000023868-Pde10a	9.49178e-05	-0.277971	0.052	0.1	1	Pde10a	ENSMUSG00000023868	17
ENSMUSG00000085667-Gm12992	9.50776e-05	-0.0544786	0.086	0.15	1	Gm12992	ENSMUSG00000085667	4
ENSMUSG00000083674-Zfp133-ps	9.55686e-05	-0.0477607	0.102	0.173	1	ps	ENSMUSG00000083674
ENSMUSG00000087475-4933406I18Rik	9.56667e-05	-0.157306	0.421	0.559	1	4933406I18Rik	ENSMUSG00000087475	7
ENSMUSG00000099632-2900093K20Rik	9.63385e-05	-0.0512747	0.128	0.205	1	2900093K20Rik	ENSMUSG00000099632	2
ENSMUSG00000023886-Smoc2	9.6428e-05	0.260923	0.238	0.178	1	Smoc2	ENSMUSG00000023886	17
ENSMUSG00000020340-Cyfip2	9.65096e-05	-0.0538177	0.076	0.135	1	Cyfip2	ENSMUSG00000020340	11
ENSMUSG00000098923-Tmem185b	9.66165e-05	-0.0581421	0.053	0.104	1	Tmem185b	ENSMUSG00000098923	1
ENSMUSG00000056602-Fry	9.68655e-05	-0.191472	0.315	0.433	1	Fry	ENSMUSG00000056602	5
ENSMUSG00000047412-Zbtb44	9.72414e-05	-0.127067	0.406	0.541	1	Zbtb44	ENSMUSG00000047412	9
ENSMUSG00000085054-Gm15834	9.7768e-05	-0.0912115	0.296	0.417	1	Gm15834	ENSMUSG00000085054	1
ENSMUSG00000035227-Spcs2	9.8458e-05	0.236842	0.54	0.525	1	Spcs2	ENSMUSG00000035227	7
ENSMUSG00000031847-1700030J22Rik	9.86199e-05	-0.0552431	0.086	0.15	1	1700030J22Rik	ENSMUSG00000031847	8
ENSMUSG00000029634-Rnf6	9.88898e-05	-0.101516	0.264	0.377	1	Rnf6	ENSMUSG00000029634	5
ENSMUSG00000066894-Vsig10	9.94449e-05	-0.0574731	0.132	0.213	1	Vsig10	ENSMUSG00000066894	5
ENSMUSG00000045348-Nyap1	0.000100465	-0.038296	0.109	0.182	1	Nyap1	ENSMUSG00000045348	5
ENSMUSG00000014329-Bicc1	0.000100553	-0.160289	0.32	0.426	1	Bicc1	ENSMUSG00000014329	10
ENSMUSG00000117743-Gm50232	0.000101213	-0.140019	0.441	0.579	1	Gm50232	ENSMUSG00000117743	19
ENSMUSG00000022299-Slc25a32	0.000101398	-0.0929879	0.206	0.306	1	Slc25a32	ENSMUSG00000022299	15
ENSMUSG00000061410-Zcchc14	0.000101483	-0.105575	0.406	0.557	1	Zcchc14	ENSMUSG00000061410	8
ENSMUSG00000053644-Aldh7a1	0.000102077	-0.0967908	0.196	0.294	1	Aldh7a1	ENSMUSG00000053644	18
ENSMUSG00000025354-Dnajc14	0.000102207	-0.0513098	0.11	0.184	1	Dnajc14	ENSMUSG00000025354	10
ENSMUSG00000120081-ENSMUSG00000120081	0.000102452	-0.0706624	0.168	0.257	1	ENSMUSG00000120081	ENSMUSG00000120081
ENSMUSG00000056952-Tatdn2	0.0001027	-0.0767606	0.181	0.274	1	Tatdn2	ENSMUSG00000056952	6
ENSMUSG00000026469-Xpr1	0.00010271	-0.124523	0.542	0.694	1	Xpr1	ENSMUSG00000026469	1
ENSMUSG00000054893-Zfp667	0.00010291	-0.0641655	0.055	0.106	1	Zfp667	ENSMUSG00000054893	7
ENSMUSG00000050912-Tmem123	0.000102931	-0.077337	0.159	0.247	1	Tmem123	ENSMUSG00000050912	9
ENSMUSG00000033379-Atp6v0b	0.000102943	0.208902	0.654	0.666	1	Atp6v0b	ENSMUSG00000033379	4
ENSMUSG00000117128-Gm49915	0.00010329	-0.0866814	0.227	0.328	1	Gm49915	ENSMUSG00000117128	17
ENSMUSG00000046314-Stxbp6	0.0001038	-0.117176	0.249	0.352	1	Stxbp6	ENSMUSG00000046314	12
ENSMUSG00000026504-Sdccag8	0.000104347	-0.15391	0.401	0.528	1	Sdccag8	ENSMUSG00000026504	1
ENSMUSG00000028803-Nipal3	0.000104682	-0.0509076	0.077	0.138	1	Nipal3	ENSMUSG00000028803	4
ENSMUSG00000085394-2210414B05Rik	0.000104831	-0.0661673	0.066	0.121	1	2210414B05Rik	ENSMUSG00000085394	4
ENSMUSG00000108981-Gm15262	0.000105607	-0.106397	0.333	0.462	1	Gm15262	ENSMUSG00000108981	20
ENSMUSG00000030621-Me3	0.0001058	-0.0618919	0.052	0.101	1	Me3	ENSMUSG00000030621	7
ENSMUSG00000000823-Zfp512b	0.000106007	-0.0324226	0.104	0.176	1	Zfp512b	ENSMUSG00000000823	2
ENSMUSG00000028618-Tmem59	0.000106528	0.220527	0.608	0.613	1	Tmem59	ENSMUSG00000028618	4
ENSMUSG00000023953-Polh	0.000106857	-0.0756601	0.291	0.413	1	Polh	ENSMUSG00000023953	17
ENSMUSG00000105789-Gm42997	0.00010687	-0.100127	0.102	0.17	1	Gm42997	ENSMUSG00000105789	3
ENSMUSG00000097262-4933416M07Rik	0.000107227	-0.0974029	0.07	0.126	1	4933416M07Rik	ENSMUSG00000097262	8
ENSMUSG00000026748-Plxdc2	0.000107966	-0.123496	0.174	0.257	1	Plxdc2	ENSMUSG00000026748	2
ENSMUSG00000110704-Gm45732	0.000108106	-0.109642	0.135	0.213	1	Gm45732	ENSMUSG00000110704	8
ENSMUSG00000038055-Dexi	0.000108718	-0.0486537	0.153	0.242	1	Dexi	ENSMUSG00000038055	16
ENSMUSG00000052798-Nup107	0.00010942	-0.0549256	0.166	0.257	1	Nup107	ENSMUSG00000052798	10
ENSMUSG00000105255-Gm42413	0.000109717	-0.123988	0.204	0.303	1	Gm42413	ENSMUSG00000105255	5
ENSMUSG00000042354-Gnl3	0.000109789	0.258998	0.613	0.614	1	Gnl3	ENSMUSG00000042354	14
ENSMUSG00000037138-Aff3	0.000109878	-0.21797	0.467	0.576	1	Aff3	ENSMUSG00000037138	1
ENSMUSG00000075000-Nrbf2	0.000110473	-0.0486211	0.139	0.222	1	Nrbf2	ENSMUSG00000075000	10
ENSMUSG00000027342-Pcna	0.000110663	-0.0966943	0.265	0.384	1	Pcna	ENSMUSG00000027342	2
ENSMUSG00000039782-Cpeb2	0.00011076	-0.0755466	0.055	0.106	1	Cpeb2	ENSMUSG00000039782	5
ENSMUSG00000024528-Srfbp1	0.000111687	-0.101855	0.292	0.415	1	Srfbp1	ENSMUSG00000024528	18
ENSMUSG00000029211-Gabra4	0.000111706	-0.0572934	0.131	0.21	1	Gabra4	ENSMUSG00000029211	5
ENSMUSG00000047843-Bri3	0.000112836	-0.272008	0.366	0.493	1	Bri3	ENSMUSG00000047843	5
ENSMUSG00000058351-Smim4	0.000113022	-0.168045	0.666	0.784	1	Smim4	ENSMUSG00000058351	14
ENSMUSG00000027742-Cog6	0.000113434	-0.0628853	0.177	0.27	1	Cog6	ENSMUSG00000027742	3
ENSMUSG00000087108-Gm16093	0.000114023	-0.169959	0.564	0.695	1	Gm16093	ENSMUSG00000087108	3
ENSMUSG00000026188-Tmem169	0.000114298	-0.0801629	0.124	0.199	1	Tmem169	ENSMUSG00000026188	1
ENSMUSG00000054237-Fra10ac1	0.000114426	-0.109928	0.303	0.423	1	Fra10ac1	ENSMUSG00000054237	19
ENSMUSG00000030533-Unc45a	0.00011526	-0.0346756	0.104	0.175	1	Unc45a	ENSMUSG00000030533	7
ENSMUSG00000003299-Mrpl4	0.000115491	0.284622	0.303	0.257	1	Mrpl4	ENSMUSG00000003299	9
ENSMUSG00000021136-Smoc1	0.000115521	-0.111709	0.317	0.446	1	Smoc1	ENSMUSG00000021136	12
ENSMUSG00000040473-Cfap69	0.000115634	-0.0805385	0.145	0.225	1	Cfap69	ENSMUSG00000040473	5
ENSMUSG00000025373-Rnf41	0.000115651	-0.0458084	0.198	0.303	1	Rnf41	ENSMUSG00000025373	10
ENSMUSG00000029166-Mapre3	0.000116146	-0.0959331	0.214	0.319	1	Mapre3	ENSMUSG00000029166	5
ENSMUSG00000007817-Zmiz1	0.000116734	-0.105976	0.16	0.245	1	Zmiz1	ENSMUSG00000007817	14
ENSMUSG00000033152-Podxl2	0.000116812	0.248095	0.339	0.291	1	Podxl2	ENSMUSG00000033152	6
ENSMUSG00000041935-Rimoc1	0.000116846	-0.0420011	0.164	0.254	1	Rimoc1	ENSMUSG00000041935
ENSMUSG00000035392-Dennd1a	0.000116933	-0.12731	0.925	0.957	1	Dennd1a	ENSMUSG00000035392	2
ENSMUSG00000032352-Lrrc1	0.000117108	-0.0817362	0.288	0.412	1	Lrrc1	ENSMUSG00000032352	9
ENSMUSG00000015968-Cacna1d	0.000117298	-0.12125	0.368	0.496	1	Cacna1d	ENSMUSG00000015968	14
ENSMUSG00000017776-Crk	0.00011731	-0.115389	0.415	0.576	1	Crk	ENSMUSG00000017776	11
ENSMUSG00000010097-Nxf1	0.000117365	-0.10126	0.38	0.519	1	Nxf1	ENSMUSG00000010097	19
ENSMUSG00000011427-Zfp790	0.000117594	-0.0765599	0.098	0.164	1	Zfp790	ENSMUSG00000011427	7
ENSMUSG00000064210-Ano6	0.000118381	-0.0944947	0.075	0.132	1	Ano6	ENSMUSG00000064210	15
ENSMUSG00000053030-Spink2	0.000118679	-0.0820027	0.072	0.129	1	Spink2	ENSMUSG00000053030	5
ENSMUSG00000027201-Myef2	0.000118852	0.232277	0.687	0.7	1	Myef2	ENSMUSG00000027201	2
ENSMUSG00000085884-Gm15342	0.000119175	-0.0591287	0.063	0.118	1	Gm15342	ENSMUSG00000085884	16
ENSMUSG00000029647-Pan3	0.000119292	-0.142601	0.852	0.931	1	Pan3	ENSMUSG00000029647	5
ENSMUSG00000030498-Gas2	0.000119872	-0.136101	0.406	0.551	1	Gas2	ENSMUSG00000030498	7
ENSMUSG00000107799-Gm38825	0.000122017	-0.184237	0.092	0.152	1	Gm38825	ENSMUSG00000107799	6
ENSMUSG00000084127-Gm13169	0.000122705	0.363346	0.109	0.057	1	Gm13169	ENSMUSG00000084127	4
ENSMUSG00000035189-Ano4	0.000123141	-0.101096	0.219	0.314	1	Ano4	ENSMUSG00000035189	10
ENSMUSG00000060176-Kif27	0.000123479	-0.154713	0.441	0.562	1	Kif27	ENSMUSG00000060176	13
ENSMUSG00000046032-Snx12	0.000123532	-0.129162	0.324	0.44	1	Snx12	ENSMUSG00000046032	20
ENSMUSG00000046792-Zfp787	0.000123786	-0.0716806	0.139	0.219	1	Zfp787	ENSMUSG00000046792	7
ENSMUSG00000041040-Fam117b	0.00012432	-0.137671	0.554	0.697	1	Fam117b	ENSMUSG00000041040	1
ENSMUSG00000099752-Gm29018	0.000125152	-0.136474	0.25	0.352	1	Gm29018	ENSMUSG00000099752	1
ENSMUSG00000023032-Slc4a8	0.000125501	-0.112679	0.196	0.289	1	Slc4a8	ENSMUSG00000023032	15
ENSMUSG00000080021-Gm5915	0.000125576	-0.0921345	0.251	0.361	1	Gm5915	ENSMUSG00000080021	8
ENSMUSG00000074771-Ankef1	0.000125805	-0.0593295	0.067	0.123	1	Ankef1	ENSMUSG00000074771	2
ENSMUSG00000027227-Sord	0.000126	-0.0533523	0.069	0.126	1	Sord	ENSMUSG00000027227	2
ENSMUSG00000017639-Rab11fip4	0.000126169	0.200175	0.775	0.781	1	Rab11fip4	ENSMUSG00000017639	11
ENSMUSG00000029655-N4bp2l2	0.000127492	0.204537	0.665	0.695	1	N4bp2l2	ENSMUSG00000029655	5
ENSMUSG00000028367-Txn1	0.000127829	0.276738	0.265	0.21	1	Txn1	ENSMUSG00000028367	4
ENSMUSG00000053289-Ddx10	0.000127961	-0.127864	0.755	0.862	1	Ddx10	ENSMUSG00000053289	9
ENSMUSG00000022999-Lmbr1l	0.000128076	-0.0650555	0.149	0.234	1	Lmbr1l	ENSMUSG00000022999	15
ENSMUSG00000025417-Pip4k2c	0.000128823	-0.0914205	0.182	0.273	1	Pip4k2c	ENSMUSG00000025417	10
ENSMUSG00000055531-Cpsf6	0.000129302	-0.0877972	0.281	0.404	1	Cpsf6	ENSMUSG00000055531	10
ENSMUSG00000017499-Cdc6	0.000129444	-0.0934736	0.224	0.328	1	Cdc6	ENSMUSG00000017499	11
ENSMUSG00000066798-Zbtb6	0.000130575	-0.0642643	0.063	0.116	1	Zbtb6	ENSMUSG00000066798	2
ENSMUSG00000009575-Cbx5	0.000131009	-0.13562	0.627	0.779	1	Cbx5	ENSMUSG00000009575	15
ENSMUSG00000052949-Rnf157	0.000131493	0.205091	0.663	0.668	1	Rnf157	ENSMUSG00000052949	11
ENSMUSG00000028412-Slc44a1	0.000131659	-0.129561	0.315	0.429	1	Slc44a1	ENSMUSG00000028412	4
ENSMUSG00000020847-Rph3al	0.000132437	-0.0846514	0.058	0.109	1	Rph3al	ENSMUSG00000020847	11
ENSMUSG00000025035-Arl3	0.00013266	-0.092126	0.169	0.259	1	Arl3	ENSMUSG00000025035	19
ENSMUSG00000095562-Gm55594	0.000133235	-0.0542572	0.116	0.19	1	Gm55594	ENSMUSG00000095562
ENSMUSG00000033276-Stk36	0.000133272	-0.124655	0.067	0.119	1	Stk36	ENSMUSG00000033276	1
ENSMUSG00000038459-Abhd17c	0.000133275	-0.0838229	0.219	0.328	1	Abhd17c	ENSMUSG00000038459	7
ENSMUSG00000041570-Camsap2	0.000134377	-0.0985389	0.346	0.482	1	Camsap2	ENSMUSG00000041570	1
ENSMUSG00000020775-Mrpl38	0.000135934	0.296189	0.422	0.394	1	Mrpl38	ENSMUSG00000020775	11
ENSMUSG00000003923-Tfam	0.000136083	-0.0870228	0.17	0.26	1	Tfam	ENSMUSG00000003923	10
ENSMUSG00000022263-Trio	0.00013658	-0.0900162	0.168	0.254	1	Trio	ENSMUSG00000022263	15
ENSMUSG00000028591-Pramel13	0.000137249	-0.121205	0.145	0.222	1	Pramel13	ENSMUSG00000028591	4
ENSMUSG00000030615-Tmem126a	0.000137532	0.272397	0.403	0.363	1	Tmem126a	ENSMUSG00000030615	7
ENSMUSG00000024791-Cdca5	0.000137936	-0.0677638	0.108	0.178	1	Cdca5	ENSMUSG00000024791	19
ENSMUSG00000006920-Ezh1	0.000139204	-0.141658	0.379	0.518	1	Ezh1	ENSMUSG00000006920	11
ENSMUSG00000005893-Nr2c2	0.000139472	-0.12093	0.408	0.542	1	Nr2c2	ENSMUSG00000005893	6
ENSMUSG00000041831-Sytl3	0.00013977	-0.0891148	0.108	0.178	1	Sytl3	ENSMUSG00000041831	17
ENSMUSG00000020893-Per1	0.000139972	-0.033525	0.077	0.138	1	Per1	ENSMUSG00000020893	11
ENSMUSG00000049336-Tenm2	0.000140574	-0.0954997	0.191	0.282	1	Tenm2	ENSMUSG00000049336	11
ENSMUSG00000037236-Matr3	0.000140697	-0.0494391	0.281	0.41	1	Matr3	ENSMUSG00000037236	18
ENSMUSG00000084823-Gm17216	0.000140801	-0.072629	0.069	0.124	1	Gm17216	ENSMUSG00000084823	6
ENSMUSG00000030224-Strap	0.000141121	-0.0481567	0.166	0.256	1	Strap	ENSMUSG00000030224	6
ENSMUSG00000021549-Rasa1	0.000141396	-0.115583	0.586	0.717	1	Rasa1	ENSMUSG00000021549	13
ENSMUSG00000036356-Csgalnact1	0.000141816	-0.0624649	0.067	0.119	1	Csgalnact1	ENSMUSG00000036356	8
ENSMUSG00000049775-Tmsb4x	0.000142275	0.287621	0.479	0.449	1	Tmsb4x	ENSMUSG00000049775	20
ENSMUSG00000035329-Fbxo33	0.000142547	-0.0574465	0.161	0.248	1	Fbxo33	ENSMUSG00000035329	12
ENSMUSG00000029053-Prkcz	0.00014338	-0.0946849	0.169	0.251	1	Prkcz	ENSMUSG00000029053	4
ENSMUSG00000071176-Arhgef10	0.000143772	-0.0686879	0.105	0.173	1	Arhgef10	ENSMUSG00000071176	8
ENSMUSG00000039988-Ankrd13c	0.000144128	-0.111925	0.46	0.603	1	Ankrd13c	ENSMUSG00000039988	3
ENSMUSG00000048281-Dleu7	0.000145241	-0.0646195	0.052	0.1	1	Dleu7	ENSMUSG00000048281	14
ENSMUSG00000092286-Dtnbos	0.00014606	-0.107775	0.323	0.447	1	Dtnbos	ENSMUSG00000092286	12
ENSMUSG00000026134-Prim2	0.000146743	-0.149353	0.681	0.784	1	Prim2	ENSMUSG00000026134	1
ENSMUSG00000027665-Pik3ca	0.000147148	-0.126858	0.219	0.312	1	Pik3ca	ENSMUSG00000027665	3
ENSMUSG00000028851-Nudc	0.000147498	0.278001	0.453	0.432	1	Nudc	ENSMUSG00000028851	4
ENSMUSG00000035051-Dhx57	0.000148802	-0.0846557	0.231	0.332	1	Dhx57	ENSMUSG00000035051	17
ENSMUSG00000034724-Cnot6l	0.000148969	-0.119661	0.373	0.51	1	Cnot6l	ENSMUSG00000034724	5
ENSMUSG00000002731-Prkra	0.000149786	-0.0617919	0.09	0.153	1	Prkra	ENSMUSG00000002731	2
ENSMUSG00000028553-Angptl3	0.000150342	-0.0886484	0.126	0.198	1	Angptl3	ENSMUSG00000028553	4
ENSMUSG00000033392-Clasp2	0.000150699	-0.134253	0.783	0.899	1	Clasp2	ENSMUSG00000033392	9
ENSMUSG00000113450-Zfp935	0.000150733	-0.0540335	0.052	0.101	1	Zfp935	ENSMUSG00000113450	13
ENSMUSG00000063564-Col23a1	0.000152166	-0.0932956	0.113	0.181	1	Col23a1	ENSMUSG00000063564	11
ENSMUSG00000048661-Lemd3	0.000152945	-0.108897	0.183	0.274	1	Lemd3	ENSMUSG00000048661	10
ENSMUSG00000035150-Eif2s3x	0.000153428	-0.0600649	0.104	0.172	1	Eif2s3x	ENSMUSG00000035150	20
ENSMUSG00000035898-Uba6	0.000153525	-0.122968	0.571	0.732	1	Uba6	ENSMUSG00000035898	5
ENSMUSG00000062054-Iah1	0.000153866	0.272962	0.469	0.444	1	Iah1	ENSMUSG00000062054	12
ENSMUSG00000023008-Fmnl3	0.000154123	-0.0638965	0.141	0.221	1	Fmnl3	ENSMUSG00000023008	15
ENSMUSG00000032046-Abhd12	0.000154207	-0.0973362	0.359	0.492	1	Abhd12	ENSMUSG00000032046	2
ENSMUSG00000038910-Plcl2	0.000154324	-0.134346	0.701	0.816	1	Plcl2	ENSMUSG00000038910	17
ENSMUSG00000071456-1110002L01Rik	0.000155158	-0.0969778	0.303	0.426	1	1110002L01Rik	ENSMUSG00000071456	12
ENSMUSG00000056310-Tyw1	0.000155561	-0.109111	0.373	0.508	1	Tyw1	ENSMUSG00000056310	5
ENSMUSG00000020963-Tshr	0.000158328	-0.0866667	0.095	0.159	1	Tshr	ENSMUSG00000020963	12
ENSMUSG00000038128-Camk4	0.000159585	0.213645	0.82	0.828	1	Camk4	ENSMUSG00000038128	18
ENSMUSG00000026980-Ly75	0.000160045	-0.0782479	0.182	0.273	1	Ly75	ENSMUSG00000026980	2
ENSMUSG00000031523-Dlc1	0.000160153	-0.0674275	0.261	0.375	1	Dlc1	ENSMUSG00000031523	8
ENSMUSG00000047731-Wbp1l	0.000160323	-0.0490726	0.223	0.332	1	Wbp1l	ENSMUSG00000047731	19
ENSMUSG00000039230-Tbcd	0.000160612	-0.0568046	0.199	0.299	1	Tbcd	ENSMUSG00000039230	11
ENSMUSG00000051978-Erich1	0.000160891	-0.0836119	0.109	0.176	1	Erich1	ENSMUSG00000051978	8
ENSMUSG00000038770-Kpna7	0.000161587	-0.105005	0.068	0.121	1	Kpna7	ENSMUSG00000038770	5
ENSMUSG00000044937-Ttc41	0.000161624	-0.0789512	0.122	0.194	1	Ttc41	ENSMUSG00000044937	10
ENSMUSG00000030754-Copb1	0.000162555	-0.0688266	0.363	0.513	1	Copb1	ENSMUSG00000030754	7
ENSMUSG00000020484-Xbp1	0.000162787	-0.0392155	0.143	0.225	1	Xbp1	ENSMUSG00000020484	11
ENSMUSG00000034245-Hdac11	0.000163695	-0.0450513	0.071	0.129	1	Hdac11	ENSMUSG00000034245	6
ENSMUSG00000005370-Msh6	0.000163878	-0.0664482	0.193	0.289	1	Msh6	ENSMUSG00000005370	17
ENSMUSG00000079429-Mroh2a	0.000164619	-0.0675832	0.062	0.113	1	Mroh2a	ENSMUSG00000079429	1
ENSMUSG00000021514-Zfp369	0.000165012	-0.0605496	0.152	0.234	1	Zfp369	ENSMUSG00000021514	13
ENSMUSG00000002997-Prkar2b	0.000165483	-0.111709	0.525	0.666	1	Prkar2b	ENSMUSG00000002997	12
ENSMUSG00000021177-Tdp1	0.00016561	-0.0863268	0.31	0.43	1	Tdp1	ENSMUSG00000021177	12
ENSMUSG00000120477-ENSMUSG00000120477	0.000166121	-0.0549043	0.144	0.227	1	ENSMUSG00000120477	ENSMUSG00000120477
ENSMUSG00000078532-Nkain1	0.000166159	-0.0879488	0.306	0.424	1	Nkain1	ENSMUSG00000078532	4
ENSMUSG00000024743-Syt7	0.00016663	-0.0442029	0.128	0.205	1	Syt7	ENSMUSG00000024743	19
ENSMUSG00000052336-Cx3cr1	0.000167407	-0.0802516	0.387	0.531	1	Cx3cr1	ENSMUSG00000052336	9
ENSMUSG00000024561-Mbd1	0.000169019	-0.0764816	0.174	0.262	1	Mbd1	ENSMUSG00000024561	18
ENSMUSG00000020283-Pex13	0.000169089	-0.0699829	0.292	0.42	1	Pex13	ENSMUSG00000020283	11
ENSMUSG00000032301-Psma4	0.000169344	0.27208	0.352	0.311	1	Psma4	ENSMUSG00000032301	9
ENSMUSG00000025766-D3Ertd751e	0.000169642	-0.103755	0.338	0.47	1	D3Ertd751e	ENSMUSG00000025766	3
ENSMUSG00000024122-Pdpk1	0.00016973	-0.171719	0.412	0.553	1	Pdpk1	ENSMUSG00000024122	17
ENSMUSG00000087177-E130307A14Rik	0.000170311	-0.117377	0.696	0.833	1	E130307A14Rik	ENSMUSG00000087177	10
ENSMUSG00000075410-Prcd	0.000171446	-0.072975	0.064	0.116	1	Prcd	ENSMUSG00000075410	11
ENSMUSG00000035047-Kri1	0.000172034	-0.0546522	0.24	0.352	1	Kri1	ENSMUSG00000035047	9
ENSMUSG00000042595-Fam199x	0.000173794	-0.0823336	0.257	0.366	1	Fam199x	ENSMUSG00000042595	20
ENSMUSG00000020700-Map3k3	0.000173827	-0.103966	0.48	0.625	1	Map3k3	ENSMUSG00000020700	11
ENSMUSG00000041483-Zfp281	0.000173891	-0.0630712	0.159	0.242	1	Zfp281	ENSMUSG00000041483	1
ENSMUSG00000043410-Hfm1	0.000174579	-0.0668737	0.3	0.421	1	Hfm1	ENSMUSG00000043410	5
ENSMUSG00000071054-Safb	0.000175274	-0.155481	0.625	0.744	1	Safb	ENSMUSG00000071054	17
ENSMUSG00000026249-Serpine2	0.000175332	0.282746	0.475	0.453	1	Serpine2	ENSMUSG00000026249	1
ENSMUSG00000109129-Gm44973	0.000178276	-0.164045	0.054	0.103	1	Gm44973	ENSMUSG00000109129	7
ENSMUSG00000021944-Gata4	0.00017898	-0.100416	0.132	0.205	1	Gata4	ENSMUSG00000021944	14
ENSMUSG00000061533-Cep128	0.000181554	-0.126224	0.636	0.76	1	Cep128	ENSMUSG00000061533	12
ENSMUSG00000114369-Gm41077	0.000181865	-0.113831	0.498	0.649	1	Gm41077	ENSMUSG00000114369	13
ENSMUSG00000035139-Secisbp2	0.000183476	0.212482	0.613	0.62	1	Secisbp2	ENSMUSG00000035139	13
ENSMUSG00000042401-Crtac1	0.00018375	-0.0683003	0.238	0.346	1	Crtac1	ENSMUSG00000042401	19
ENSMUSG00000022454-Nell2	0.000184764	-0.0962833	0.216	0.312	1	Nell2	ENSMUSG00000022454	15
ENSMUSG00000054901-Arhgef33	0.000184813	-0.102139	0.346	0.473	1	Arhgef33	ENSMUSG00000054901	17
ENSMUSG00000041845-Rhod	0.000185234	-0.0482268	0.063	0.115	1	Rhod	ENSMUSG00000041845	19
ENSMUSG00000032586-Traip	0.000186645	-0.0812952	0.309	0.433	1	Traip	ENSMUSG00000032586	9
ENSMUSG00000019699-Akt3	0.000186886	-0.135567	0.922	0.962	1	Akt3	ENSMUSG00000019699	1
ENSMUSG00000014496-Ankrd28	0.000187098	-0.187696	0.777	0.858	1	Ankrd28	ENSMUSG00000014496	14
ENSMUSG00000039633-Lonrf1	0.000187156	-0.0810593	0.208	0.306	1	Lonrf1	ENSMUSG00000039633	8
ENSMUSG00000003134-Tbc1d8	0.000187743	-0.0693519	0.098	0.164	1	Tbc1d8	ENSMUSG00000003134	1
ENSMUSG00000056234-Ncoa4	0.000187767	-0.0608929	0.162	0.251	1	Ncoa4	ENSMUSG00000056234	14
ENSMUSG00000073633-Fbxo36	0.000187809	-0.137546	0.178	0.266	1	Fbxo36	ENSMUSG00000073633	1
ENSMUSG00000044083-Efcab8	0.000189678	-0.0621933	0.053	0.101	1	Efcab8	ENSMUSG00000044083	2
ENSMUSG00000039166-Akap7	0.000189844	-0.0909737	0.193	0.283	1	Akap7	ENSMUSG00000039166	10
ENSMUSG00000031823-Zdhhc7	0.00019	-0.0599557	0.058	0.107	1	Zdhhc7	ENSMUSG00000031823	8
ENSMUSG00000113895-Gm48383	0.000190046	-0.0952232	0.067	0.119	1	Gm48383	ENSMUSG00000113895	12
ENSMUSG00000078490-Cfap74	0.000190194	-0.0827552	0.076	0.132	1	Cfap74	ENSMUSG00000078490	4
ENSMUSG00000091329-1700112D23Rik	0.000190262	-0.146848	0.642	0.769	1	1700112D23Rik	ENSMUSG00000091329	3
ENSMUSG00000101102-Gm28609	0.000190935	-0.0892941	0.125	0.196	1	Gm28609	ENSMUSG00000101102	1
ENSMUSG00000041014-Nrg3	0.000191322	-0.0922504	0.1	0.164	1	Nrg3	ENSMUSG00000041014	14
ENSMUSG00000071424-Grid2	0.000193523	-0.0759118	0.212	0.314	1	Grid2	ENSMUSG00000071424	6
ENSMUSG00000029817-Tra2a	0.000194181	0.207373	0.792	0.798	1	Tra2a	ENSMUSG00000029817	6
ENSMUSG00000058070-Eml1	0.000195147	-0.114645	0.113	0.182	1	Eml1	ENSMUSG00000058070	12
ENSMUSG00000108738-Gm44777	0.000195212	-0.0692551	0.228	0.338	1	Gm44777	ENSMUSG00000108738	7
ENSMUSG00000086953-Aknaos	0.000195721	-0.0579765	0.086	0.145	1	Aknaos	ENSMUSG00000086953	4
ENSMUSG00000074357-AA386476	0.000195813	-0.0805052	0.167	0.25	1	AA386476	ENSMUSG00000074357	8
ENSMUSG00000021718-Nt5el	0.000196089	-0.0537351	0.066	0.119	1	Nt5el	ENSMUSG00000021718	13
ENSMUSG00000049422-Chchd10	0.000197112	0.301866	0.456	0.43	1	Chchd10	ENSMUSG00000049422	10
ENSMUSG00000024431-Nr3c1	0.000197617	-0.136178	0.461	0.6	1	Nr3c1	ENSMUSG00000024431	18
ENSMUSG00000033712-Ccar2	0.000199527	-0.0457032	0.074	0.132	1	Ccar2	ENSMUSG00000033712	14
ENSMUSG00000085111-Ascl4	0.000199658	-0.108765	0.141	0.217	1	Ascl4	ENSMUSG00000085111	10
ENSMUSG00000103766-Gm38392	0.000200339	-0.148831	0.115	0.181	1	Gm38392	ENSMUSG00000103766	3
ENSMUSG00000087633-Gm14455	0.000200506	-0.0760665	0.144	0.222	1	Gm14455	ENSMUSG00000087633	2
ENSMUSG00000114359-Gm47816	0.000200908	-0.07191	0.288	0.409	1	Gm47816	ENSMUSG00000114359	13
ENSMUSG00000029616-Erp29	0.000200972	0.247239	0.563	0.573	1	Erp29	ENSMUSG00000029616	5
ENSMUSG00000035064-Eef2k	0.00020166	-0.109065	0.421	0.565	1	Eef2k	ENSMUSG00000035064	7
ENSMUSG00000037111-Setd7	0.000203217	-0.0744939	0.106	0.173	1	Setd7	ENSMUSG00000037111	3
ENSMUSG00000104932-Gm40323	0.000203566	-0.066478	0.063	0.115	1	Gm40323	ENSMUSG00000104932	5
ENSMUSG00000029560-Snx8	0.000203773	-0.0561323	0.227	0.332	1	Snx8	ENSMUSG00000029560	5
ENSMUSG00000015981-Stk32c	0.0002041	-0.0668538	0.072	0.127	1	Stk32c	ENSMUSG00000015981	7
ENSMUSG00000045659-Plekha7	0.000205062	-0.127995	0.521	0.654	1	Plekha7	ENSMUSG00000045659	7
ENSMUSG00000118013-Gm31706	0.00020507	-0.0645924	0.087	0.149	1	Gm31706	ENSMUSG00000118013	18
ENSMUSG00000000142-Axin2	0.000205316	-0.0565801	0.111	0.181	1	Axin2	ENSMUSG00000000142	11
ENSMUSG00000049799-Lrrc19	0.00020721	-0.106734	0.345	0.467	1	Lrrc19	ENSMUSG00000049799	4
ENSMUSG00000033676-Gabrb3	0.000208145	-0.176398	0.244	0.332	1	Gabrb3	ENSMUSG00000033676	7
ENSMUSG00000035941-Ibtk	0.000208803	-0.0551774	0.24	0.351	1	Ibtk	ENSMUSG00000035941	9
ENSMUSG00000056832-Ttc26	0.000209435	-0.0812025	0.082	0.139	1	Ttc26	ENSMUSG00000056832	6
ENSMUSG00000054792-Klhl18	0.000211021	-0.0625605	0.212	0.314	1	Klhl18	ENSMUSG00000054792	9
ENSMUSG00000020941-Map3k14	0.000211541	-0.0698921	0.174	0.263	1	Map3k14	ENSMUSG00000020941	11
ENSMUSG00000032387-Rbpms2	0.000211761	-0.0759764	0.162	0.245	1	Rbpms2	ENSMUSG00000032387	9
ENSMUSG00000095054-Gm13146	0.000213363	0.220033	0.181	0.126	1	Gm13146	ENSMUSG00000095054	4
ENSMUSG00000024120-Lrpprc	0.000213365	-0.154287	0.519	0.663	1	Lrpprc	ENSMUSG00000024120	17
ENSMUSG00000110240-Gm45486	0.000213402	-0.0868376	0.177	0.262	1	Gm45486	ENSMUSG00000110240	7
ENSMUSG00000021065-Fut8	0.000215315	-0.129057	0.802	0.881	1	Fut8	ENSMUSG00000021065	12
ENSMUSG00000119968-ENSMUSG00000119968	0.000216179	-0.0381279	0.131	0.208	1	ENSMUSG00000119968	ENSMUSG00000119968
ENSMUSG00000105981-2810428J06Rik	0.000216844	-0.050161	0.073	0.129	1	2810428J06Rik	ENSMUSG00000105981	3
ENSMUSG00000028693-Nasp	0.000216876	0.189961	0.931	0.962	1	Nasp	ENSMUSG00000028693	4
ENSMUSG00000097375-6720427I07Rik	0.000217863	-0.0910659	0.352	0.487	1	6720427I07Rik	ENSMUSG00000097375	13
ENSMUSG00000121476-ENSMUSG00000121476	0.000218732	-0.0668803	0.198	0.292	1	ENSMUSG00000121476	ENSMUSG00000121476
ENSMUSG00000031839-Hsbp1	0.000219623	0.242004	0.324	0.266	1	Hsbp1	ENSMUSG00000031839	8
ENSMUSG00000085633-Bloc1s6os	0.000220376	-0.0575793	0.055	0.103	1	Bloc1s6os	ENSMUSG00000085633	2
ENSMUSG00000060429-Sntb1	0.000221436	-0.0397638	0.052	0.1	1	Sntb1	ENSMUSG00000060429	15
ENSMUSG00000003380-Rabac1	0.000222078	0.229022	0.223	0.164	1	Rabac1	ENSMUSG00000003380	7
ENSMUSG00000085185-BC028777	0.000222943	-0.106927	0.233	0.331	1	BC028777	ENSMUSG00000085185	17
ENSMUSG00000111044-Gm47106	0.000223305	-0.0624197	0.06	0.11	1	Gm47106	ENSMUSG00000111044	9
ENSMUSG00000055137-Sugct	0.00022341	-0.0966119	0.285	0.398	1	Sugct	ENSMUSG00000055137	13
ENSMUSG00000061288-Taok3	0.000224222	-0.0943987	0.251	0.355	1	Taok3	ENSMUSG00000061288	5
ENSMUSG00000030051-Aplf	0.000226713	-0.0205424	0.189	0.288	1	Aplf	ENSMUSG00000030051	6
ENSMUSG00000041544-Disp3	0.000226966	-0.0538117	0.08	0.138	1	Disp3	ENSMUSG00000041544	4
ENSMUSG00000032536-Trak1	0.000227057	-0.0868369	0.176	0.26	1	Trak1	ENSMUSG00000032536	9
ENSMUSG00000042787-Exog	0.000227123	-0.0513401	0.213	0.317	1	Exog	ENSMUSG00000042787	9
ENSMUSG00000065954-Tacc1	0.000228654	-0.112191	0.219	0.314	1	Tacc1	ENSMUSG00000065954	8
ENSMUSG00000027829-Ccnl1	0.000229708	-0.114167	0.315	0.435	1	Ccnl1	ENSMUSG00000027829	3
ENSMUSG00000050029-Rap2c	0.000230105	-0.0532896	0.086	0.145	1	Rap2c	ENSMUSG00000050029	20
ENSMUSG00000097342-Gm26618	0.000230785	-0.070748	0.235	0.335	1	Gm26618	ENSMUSG00000097342	20
ENSMUSG00000116024-Gm49527	0.000231949	-0.0771013	0.099	0.162	1	Gm49527	ENSMUSG00000116024	15
ENSMUSG00000090386-Mir99ahg	0.000232874	-0.043518	0.092	0.155	1	Mir99ahg	ENSMUSG00000090386	16
ENSMUSG00000001280-Sp1	0.000233063	-0.102484	0.325	0.446	1	Sp1	ENSMUSG00000001280	15
ENSMUSG00000020034-Tcp11l2	0.000236008	-0.0743378	0.071	0.126	1	Tcp11l2	ENSMUSG00000020034	10
ENSMUSG00000074452-Pate2	0.000236564	-0.0405156	0.155	0.236	1	Pate2	ENSMUSG00000074452	9
ENSMUSG00000027953-Slc50a1	0.000237539	0.249804	0.184	0.132	1	Slc50a1	ENSMUSG00000027953	3
ENSMUSG00000027708-Dcun1d1	0.00023758	-0.0625958	0.217	0.315	1	Dcun1d1	ENSMUSG00000027708	3
ENSMUSG00000024097-Srsf7	0.000238597	0.165031	0.861	0.876	1	Srsf7	ENSMUSG00000024097	17
ENSMUSG00000021188-Trip11	0.000238911	-0.121387	0.541	0.68	1	Trip11	ENSMUSG00000021188	12
ENSMUSG00000025576-Rbfox3	0.000240289	-0.087338	0.058	0.106	1	Rbfox3	ENSMUSG00000025576	11
ENSMUSG00000023800-Tiam2	0.000240905	-0.097361	0.251	0.357	1	Tiam2	ENSMUSG00000023800	17
ENSMUSG00000069899-Gm12166	0.000240992	-0.0710441	0.121	0.191	1	Gm12166	ENSMUSG00000069899	11
ENSMUSG00000064141-Zfp69	0.000241485	-0.0466608	0.172	0.262	1	Zfp69	ENSMUSG00000064141	4
ENSMUSG00000021720-Rnf180	0.000242688	-0.151655	0.442	0.551	1	Rnf180	ENSMUSG00000021720	13
ENSMUSG00000021806-Nid2	0.000244167	-0.0543332	0.127	0.202	1	Nid2	ENSMUSG00000021806	14
ENSMUSG00000038225-Primpol	0.000244814	-0.0678871	0.162	0.248	1	Primpol	ENSMUSG00000038225	8
ENSMUSG00000057637-Prdm2	0.000245207	-0.162651	0.705	0.824	1	Prdm2	ENSMUSG00000057637	4
ENSMUSG00000013418-B4galnt2	0.000247382	-0.150878	0.155	0.234	1	B4galnt2	ENSMUSG00000013418	11
ENSMUSG00000096916-Zfp850	0.000247444	-0.0820087	0.193	0.288	1	Zfp850	ENSMUSG00000096916	7
ENSMUSG00000050050-Ccdc158	0.000247523	-0.0668504	0.178	0.266	1	Ccdc158	ENSMUSG00000050050	5
ENSMUSG00000021277-Traf3	0.000247673	-0.124049	0.348	0.475	1	Traf3	ENSMUSG00000021277	12
ENSMUSG00000002459-Rgs20	0.000248256	-0.104998	0.073	0.126	1	Rgs20	ENSMUSG00000002459	1
ENSMUSG00000086629-2810403D21Rik	0.000249619	-0.10279	0.154	0.23	1	2810403D21Rik	ENSMUSG00000086629	20
ENSMUSG00000062991-Nrg1	0.000250145	-0.188262	0.289	0.386	1	Nrg1	ENSMUSG00000062991	8
ENSMUSG00000030759-Far1	0.0002519	-0.112982	0.439	0.58	1	Far1	ENSMUSG00000030759	7
ENSMUSG00000035093-Secisbp2l	0.000252017	-0.101316	0.329	0.449	1	Secisbp2l	ENSMUSG00000035093	2
ENSMUSG00000025815-Dhtkd1	0.000252232	-0.0820803	0.171	0.256	1	Dhtkd1	ENSMUSG00000025815	2
ENSMUSG00000094483-Purb	0.000253154	0.200636	0.665	0.66	1	Purb	ENSMUSG00000094483	11
ENSMUSG00000062391-4932435O22Rik	0.000253541	-0.132926	0.105	0.168	1	4932435O22Rik	ENSMUSG00000062391	11
ENSMUSG00000024908-Ppp6r3	0.000253609	-0.155374	0.642	0.776	1	Ppp6r3	ENSMUSG00000024908	19
ENSMUSG00000084799-Ino80dos	0.000254248	-0.155629	0.441	0.568	1	Ino80dos	ENSMUSG00000084799	1
ENSMUSG00000029840-Mtpn	0.000255997	-0.0614338	0.188	0.28	1	Mtpn	ENSMUSG00000029840	6
ENSMUSG00000115667-Gm10389	0.000257098	-0.0405249	0.055	0.103	1	Gm10389	ENSMUSG00000115667	15
ENSMUSG00000027907-S100a11	0.000257118	0.234877	0.208	0.15	1	S100a11	ENSMUSG00000027907	3
ENSMUSG00000035572-Dcaf10	0.000257856	-0.104346	0.331	0.458	1	Dcaf10	ENSMUSG00000035572	4
ENSMUSG00000107192-Gm19583	0.000258563	-0.0599463	0.082	0.139	1	Gm19583	ENSMUSG00000107192	5
ENSMUSG00000034813-Grip1	0.000258593	-0.180083	0.312	0.41	1	Grip1	ENSMUSG00000034813	10
ENSMUSG00000031577-Tti2	0.000258799	-0.0560769	0.117	0.187	1	Tti2	ENSMUSG00000031577	8
ENSMUSG00000102349-Gm37376	0.000259841	-0.064548	0.152	0.233	1	Gm37376	ENSMUSG00000102349	19
ENSMUSG00000034201-Gas2l1	0.000260065	-0.0915295	0.305	0.42	1	Gas2l1	ENSMUSG00000034201	11
ENSMUSG00000001120-Pcbp3	0.000260512	-0.089217	0.253	0.352	1	Pcbp3	ENSMUSG00000001120	10
ENSMUSG00000022432-Smc1b	0.00026175	0.14398	0.93	0.954	1	Smc1b	ENSMUSG00000022432	15
ENSMUSG00000052852-Reep1	0.000262086	-0.042127	0.14	0.219	1	Reep1	ENSMUSG00000052852	6
ENSMUSG00000009079-Ewsr1	0.000262911	0.148675	0.913	0.94	1	Ewsr1	ENSMUSG00000009079	11
ENSMUSG00000033721-Vav3	0.000263466	-0.0929594	0.168	0.247	1	Vav3	ENSMUSG00000033721	3
ENSMUSG00000020766-Galk1	0.000263945	0.27166	0.306	0.262	1	Galk1	ENSMUSG00000020766	11
ENSMUSG00000029287-Tgfbr3	0.000265204	-0.0764955	0.089	0.149	1	Tgfbr3	ENSMUSG00000029287	5
ENSMUSG00000033417-Cacul1	0.000265587	-0.125798	0.557	0.7	1	Cacul1	ENSMUSG00000033417	19
ENSMUSG00000053477-Tcf4	0.000265925	-0.0716041	0.341	0.469	1	Tcf4	ENSMUSG00000053477	18
ENSMUSG00000052397-Ezr	0.000270124	-0.0538076	0.219	0.322	1	Ezr	ENSMUSG00000052397	17
ENSMUSG00000118362-Gm19466	0.000270654	-0.0514005	0.065	0.116	1	Gm19466	ENSMUSG00000118362	18
ENSMUSG00000104168-Gm38250	0.000271708	-0.0430915	0.186	0.279	1	Gm38250	ENSMUSG00000104168	8
ENSMUSG00000101867-C78334	0.000273516	-0.0849396	0.128	0.201	1	C78334	ENSMUSG00000101867	9
ENSMUSG00000085842-Pard3bos1	0.000273914	-0.231544	0.227	0.303	1	Pard3bos1	ENSMUSG00000085842	1
ENSMUSG00000034601-2700049A03Rik	0.000274103	-0.149688	0.439	0.573	1	2700049A03Rik	ENSMUSG00000034601	12
ENSMUSG00000034324-Tmem132c	0.000274632	-0.108603	0.202	0.289	1	Tmem132c	ENSMUSG00000034324	5
ENSMUSG00000064194-Zfp936	0.000275057	0.216377	0.652	0.663	1	Zfp936	ENSMUSG00000064194	7
ENSMUSG00000031367-Ap1s2	0.0002753	-0.0470699	0.151	0.234	1	Ap1s2	ENSMUSG00000031367	20
ENSMUSG00000052942-Glis3	0.000277149	-0.170056	0.255	0.349	1	Glis3	ENSMUSG00000052942	19
ENSMUSG00000021301-Hecw1	0.000277365	-0.0676473	0.055	0.103	1	Hecw1	ENSMUSG00000021301	13
ENSMUSG00000083282-Ctsf	0.00027866	0.208309	0.244	0.188	1	Ctsf	ENSMUSG00000083282	19
ENSMUSG00000021282-Eif5	0.000279921	0.219029	0.667	0.691	1	Eif5	ENSMUSG00000021282	12
ENSMUSG00000037174-Elf2	0.000280511	-0.103786	0.342	0.467	1	Elf2	ENSMUSG00000037174	3
ENSMUSG00000019732-Calr3	0.000281006	-0.277115	0.159	0.236	1	Calr3	ENSMUSG00000019732	8
ENSMUSG00000043621-Ubxn10	0.00028138	-0.106401	0.063	0.112	1	Ubxn10	ENSMUSG00000043621	4
ENSMUSG00000039316-Rftn1	0.000282225	-0.115137	0.544	0.685	1	Rftn1	ENSMUSG00000039316	17
ENSMUSG00000005802-Slc30a4	0.000283413	-0.053979	0.166	0.253	1	Slc30a4	ENSMUSG00000005802	2
ENSMUSG00000019773-Fbxo5	0.000284888	-0.0834934	0.163	0.245	1	Fbxo5	ENSMUSG00000019773	10
ENSMUSG00000026027-Stradb	0.00028563	-0.0451685	0.116	0.187	1	Stradb	ENSMUSG00000026027	1
ENSMUSG00000085417-Gm13919	0.000285701	-0.0975923	0.316	0.441	1	Gm13919	ENSMUSG00000085417	2
ENSMUSG00000032560-Dnajc13	0.000286471	-0.103094	0.398	0.53	1	Dnajc13	ENSMUSG00000032560	9
ENSMUSG00000035597-Prpf39	0.000288892	-0.10814	0.513	0.658	1	Prpf39	ENSMUSG00000035597	12
ENSMUSG00000028438-Kif24	0.000290804	-0.124003	0.577	0.721	1	Kif24	ENSMUSG00000028438	4
ENSMUSG00000118030-Gm50163	0.000291264	-0.123003	0.384	0.51	1	Gm50163	ENSMUSG00000118030	18
ENSMUSG00000032064-Dixdc1	0.000292955	-0.0805671	0.162	0.242	1	Dixdc1	ENSMUSG00000032064	9
ENSMUSG00000028687-Mutyh	0.000294451	-0.0609654	0.127	0.199	1	Mutyh	ENSMUSG00000028687	4
ENSMUSG00000026470-Stx6	0.000295259	-0.0919725	0.323	0.443	1	Stx6	ENSMUSG00000026470	1
ENSMUSG00000017802-Retreg3	0.000296163	-0.0857403	0.289	0.404	1	Retreg3	ENSMUSG00000017802	11
ENSMUSG00000036555-Iqce	0.000297507	-0.134667	0.318	0.44	1	Iqce	ENSMUSG00000036555	5
ENSMUSG00000032009-Sesn3	0.000297776	-0.0799598	0.129	0.201	1	Sesn3	ENSMUSG00000032009	9
ENSMUSG00000018433-Nol11	0.000298865	0.233671	0.545	0.551	1	Nol11	ENSMUSG00000018433	11
ENSMUSG00000040354-Mars1	0.000299601	-0.0454896	0.116	0.188	1	Mars1	ENSMUSG00000040354	10
ENSMUSG00000029381-Shroom3	0.00030107	-0.155808	0.206	0.3	1	Shroom3	ENSMUSG00000029381	5
ENSMUSG00000066036-Ubr4	0.000301977	-0.124792	0.487	0.626	1	Ubr4	ENSMUSG00000066036	4
ENSMUSG00000031562-Dctd	0.000303708	-0.0754745	0.261	0.371	1	Dctd	ENSMUSG00000031562	8
ENSMUSG00000040209-Zfp704	0.000304355	-0.139227	0.681	0.801	1	Zfp704	ENSMUSG00000040209	3
ENSMUSG00000030423-Pop4	0.00030546	-0.0436272	0.132	0.207	1	Pop4	ENSMUSG00000030423	7
ENSMUSG00000029924-Slc37a3	0.000305891	-0.0326951	0.114	0.187	1	Slc37a3	ENSMUSG00000029924	6
ENSMUSG00000005161-Prdx2	0.000306566	0.266548	0.368	0.334	1	Prdx2	ENSMUSG00000005161	8
ENSMUSG00000050148-Ubqln2	0.000307414	-0.0521538	0.064	0.115	1	Ubqln2	ENSMUSG00000050148	20
ENSMUSG00000024976-Shoc2	0.000307547	-0.119648	0.609	0.757	1	Shoc2	ENSMUSG00000024976	19
ENSMUSG00000032908-Sgpp2	0.000307868	-0.107773	0.231	0.326	1	Sgpp2	ENSMUSG00000032908	1
ENSMUSG00000055026-Gabrg3	0.000308202	0.275157	0.571	0.528	1	Gabrg3	ENSMUSG00000055026	7
ENSMUSG00000038533-Cbfa2t2	0.000308358	-0.136651	0.59	0.726	1	Cbfa2t2	ENSMUSG00000038533	2
ENSMUSG00000084828-Gm12367	0.000308502	-0.0441908	0.056	0.104	1	Gm12367	ENSMUSG00000084828	4
ENSMUSG00000059631-1500035N22Rik	0.000310978	-0.0420674	0.094	0.155	1	1500035N22Rik	ENSMUSG00000059631	5
ENSMUSG00000055762-Eef1d	0.000311188	0.282852	0.448	0.436	1	Eef1d	ENSMUSG00000055762	15
ENSMUSG00000064105-Cnnm2	0.000312833	-0.0801778	0.289	0.403	1	Cnnm2	ENSMUSG00000064105	19
ENSMUSG00000027030-Stk39	0.000313767	-0.140743	0.348	0.466	1	Stk39	ENSMUSG00000027030	2
ENSMUSG00000044894-Uqcrq	0.000314437	0.274797	0.32	0.271	1	Uqcrq	ENSMUSG00000044894	11
ENSMUSG00000024219-Anks1	0.000315603	-0.0746319	0.315	0.44	1	Anks1	ENSMUSG00000024219	17
ENSMUSG00000038576-Susd4	0.000316753	-0.0634384	0.199	0.288	1	Susd4	ENSMUSG00000038576	1
ENSMUSG00000092060-Bend4	0.000317015	-0.106264	0.418	0.562	1	Bend4	ENSMUSG00000092060	5
ENSMUSG00000046785-Epm2aip1	0.000317267	-0.0585474	0.162	0.247	1	Epm2aip1	ENSMUSG00000046785	9
ENSMUSG00000072761-Gm6712	0.00031736	-0.0628907	0.216	0.315	1	Gm6712	ENSMUSG00000072761	17
ENSMUSG00000092134-Gm17089	0.000318392	-0.059916	0.077	0.132	1	Gm17089	ENSMUSG00000092134	6
ENSMUSG00000041912-Tdrkh	0.000318693	-0.0590867	0.218	0.322	1	Tdrkh	ENSMUSG00000041912	3
ENSMUSG00000026254-Eif4e2	0.000319048	-0.100797	0.372	0.515	1	Eif4e2	ENSMUSG00000026254	1
ENSMUSG00000038453-Srcin1	0.000320739	-0.0811303	0.231	0.331	1	Srcin1	ENSMUSG00000038453	11
ENSMUSG00000087601-Uchl1os	0.000321157	-0.140469	0.555	0.691	1	Uchl1os	ENSMUSG00000087601	5
ENSMUSG00000109156-Gm45194	0.000322815	-0.130794	0.597	0.714	1	Gm45194	ENSMUSG00000109156	20
ENSMUSG00000022012-Enox1	0.000323991	-0.171672	0.727	0.821	1	Enox1	ENSMUSG00000022012	14
ENSMUSG00000068117-Mei1	0.000325811	0.239018	0.624	0.629	1	Mei1	ENSMUSG00000068117	15
ENSMUSG00000022386-Trmu	0.000327598	-0.0451297	0.119	0.19	1	Trmu	ENSMUSG00000022386	15
ENSMUSG00000050619-Zscan29	0.000327963	-0.0683163	0.16	0.239	1	Zscan29	ENSMUSG00000050619	2
ENSMUSG00000020955-Ap4s1	0.000328811	-0.0540036	0.187	0.273	1	Ap4s1	ENSMUSG00000020955	12
[truncated: 8,356 more rows]

## Sheet: P10_1_Diff_spermatogonia_3_al
X	p_val	avg_log2FC	pct.1	pct.2	p_val_adj	gene	ensemblID	chr
ENSMUSG00000068457-Uty	8.19531e-123	-1.54186	0.002	0.561	2.81238e-118	Uty	ENSMUSG00000068457	21
ENSMUSG00000106001-Gm42826	1.98749e-99	-1.32798	0.065	0.617	6.82046e-95	Gm42826	ENSMUSG00000106001	3
ENSMUSG00000098973-Mir6236	1.38964e-91	1.59892	0.904	0.521	4.76883e-87	Mir6236	ENSMUSG00000098973	9
ENSMUSG00000039145-Camk1d	1.74031e-72	-0.81293	0.953	1	5.97221e-68	Camk1d	ENSMUSG00000039145	2
ENSMUSG00000029635-Cdk8	1.31181e-56	-0.796925	0.946	0.997	4.50173e-52	Cdk8	ENSMUSG00000029635	5
ENSMUSG00000049252-Lrp1b	1.15796e-45	-0.800728	0.059	0.381	3.97378e-41	Lrp1b	ENSMUSG00000049252	2
ENSMUSG00000001983-Taco1	6.06623e-36	0.939947	0.749	0.499	2.08175e-31	Taco1	ENSMUSG00000001983	11
ENSMUSG00000027445-Cst9	2.83854e-35	0.988911	0.761	0.534	9.74102e-31	Cst9	ENSMUSG00000027445	2
ENSMUSG00000059974-Ntm	1.66718e-33	-0.685278	0.166	0.516	5.72127e-29	Ntm	ENSMUSG00000059974	9
ENSMUSG00000038518-Jarid2	8.53971e-31	-0.619731	0.794	0.937	2.93057e-26	Jarid2	ENSMUSG00000038518	13
ENSMUSG00000027620-Rbm39	1.24654e-29	0.464967	0.992	0.995	4.27774e-25	Rbm39	ENSMUSG00000027620	2
ENSMUSG00000086654-Gm13165	8.44697e-29	-0.74102	0.139	0.434	2.89875e-24	Gm13165	ENSMUSG00000086654	4
ENSMUSG00000021477-Ctsl	3.87559e-28	0.657608	0.909	0.805	1.32999e-23	Ctsl	ENSMUSG00000021477	13
ENSMUSG00000099988-1700054A03Rik	4.1098e-23	-0.425371	0.042	0.228	1.41036e-18	1700054A03Rik	ENSMUSG00000099988	19
ENSMUSG00000039153-Runx2	1.54891e-22	-0.676611	0.333	0.627	5.31539e-18	Runx2	ENSMUSG00000039153	17
ENSMUSG00000100801-Gm15459	4.4121e-22	-0.262872	0.001	0.113	1.5141e-17	Gm15459	ENSMUSG00000100801	5
ENSMUSG00000104097-Gm37313	6.19669e-22	-0.502467	0.079	0.293	2.12652e-17	Gm37313	ENSMUSG00000104097	1
ENSMUSG00002076173-Gm55118	7.75511e-22	0.650623	0.834	0.732	2.66132e-17	Gm55118	ENSMUSG00002076173
ENSMUSG00000115432-D130009I18Rik	8.62244e-22	-0.386487	0.054	0.248	2.95896e-17	D130009I18Rik	ENSMUSG00000115432	14
ENSMUSG00000117703-Gm50306	2.62002e-21	-0.349385	0.026	0.183	8.99113e-17	Gm50306	ENSMUSG00000117703	19
ENSMUSG00000050783-Htr1f	2.81404e-21	-0.469903	0.075	0.283	9.65695e-17	Htr1f	ENSMUSG00000050783	16
ENSMUSG00000075015-Gm10801	5.29982e-21	-0.480071	0.032	0.193	1.81874e-16	Gm10801	ENSMUSG00000075015	2
ENSMUSG00000004347-Pde1c	2.09768e-19	-0.51555	0.124	0.351	7.1986e-15	Pde1c	ENSMUSG00000004347	6
ENSMUSG00000096768-Gm47283	5.97999e-19	-0.483509	0.573	0.86	2.05215e-14	Gm47283	ENSMUSG00000096768	21
ENSMUSG00002076161-Rn7sk	6.60423e-19	-0.348171	0.035	0.188	2.26637e-14	Rn7sk	ENSMUSG00002076161
ENSMUSG00000069670-Nkain2	9.8034e-19	-0.539706	0.185	0.439	3.36423e-14	Nkain2	ENSMUSG00000069670	10
ENSMUSG00000043336-Filip1l	1.91819e-18	-0.604486	0.736	0.89	6.58265e-14	Filip1l	ENSMUSG00000043336	16
ENSMUSG00000078503-Zfp990	2.31034e-18	-0.252856	0.004	0.103	7.9284e-14	Zfp990	ENSMUSG00000078503	4
ENSMUSG00000117633-8430422H06Rik	4.46333e-18	-0.284191	0.007	0.113	1.53168e-13	8430422H06Rik	ENSMUSG00000117633	18
ENSMUSG00000101930-Gm5441	4.8717e-18	-0.504961	0.061	0.231	1.67182e-13	Gm5441	ENSMUSG00000101930	12
ENSMUSG00000030849-Fgfr2	9.44944e-18	-0.397319	0.947	0.987	3.24277e-13	Fgfr2	ENSMUSG00000030849	7
ENSMUSG00000092341-Malat1	3.38008e-17	0.446876	1	1	1.15994e-12	Malat1	ENSMUSG00000092341	19
ENSMUSG00000091476-Catspere2	4.96762e-17	-0.52783	0.22	0.474	1.70474e-12	Catspere2	ENSMUSG00000091476	1
ENSMUSG00000035916-Ptprq	6.03422e-17	-0.363844	0.046	0.198	2.07076e-12	Ptprq	ENSMUSG00000035916	10
ENSMUSG00000030077-Chl1	6.8165e-17	-0.280439	0.012	0.12	2.33922e-12	Chl1	ENSMUSG00000030077	6
ENSMUSG00000107872-Gm44511	1.4428e-16	-0.441923	0.804	0.917	4.95126e-12	Gm44511	ENSMUSG00000107872	6
ENSMUSG00000115943-Gm49455	3.0682e-16	-0.552211	0.457	0.692	1.05292e-11	Gm49455	ENSMUSG00000115943	16
ENSMUSG00000059203-Il1rapl2	3.76406e-16	-0.309669	0.035	0.17	1.29171e-11	Il1rapl2	ENSMUSG00000059203	20
ENSMUSG00000102483-Catspere1	3.96118e-16	-0.201071	0.007	0.103	1.35936e-11	Catspere1	ENSMUSG00000102483	1
ENSMUSG00000025351-Cd63	7.47548e-16	0.665991	0.602	0.469	2.56536e-11	Cd63	ENSMUSG00000025351	10
ENSMUSG00000021613-Hapln1	1.0412e-15	-0.244572	0.011	0.11	3.57309e-11	Hapln1	ENSMUSG00000021613	13
ENSMUSG00000032383-Ppib	1.59803e-15	0.604105	0.692	0.556	5.48394e-11	Ppib	ENSMUSG00000032383	9
ENSMUSG00000022108-Itm2b	2.1605e-15	0.576381	0.69	0.541	7.4142e-11	Itm2b	ENSMUSG00000022108	14
ENSMUSG00000000884-Gnb1l	2.68317e-15	-0.528847	0.427	0.682	9.20782e-11	Gnb1l	ENSMUSG00000000884	16
ENSMUSG00000057666-Gapdh	4.37724e-15	0.556324	0.227	0.053	1.50214e-10	Gapdh	ENSMUSG00000057666	6
ENSMUSG00000086186-Ccdc34os	5.16301e-15	-0.387736	0.076	0.241	1.77179e-10	Ccdc34os	ENSMUSG00000086186	2
ENSMUSG00000038523-1700003F12Rik	5.28303e-15	-0.33378	0.028	0.148	1.81298e-10	1700003F12Rik	ENSMUSG00000038523	2
ENSMUSG00000043831-Lysmd4	5.90534e-15	-0.543248	0.696	0.832	2.02653e-10	Lysmd4	ENSMUSG00000043831	7
ENSMUSG00000060843-Ctnna3	1.69647e-14	-0.539948	0.13	0.323	5.82177e-10	Ctnna3	ENSMUSG00000060843	10
ENSMUSG00000028780-Sema3c	3.59473e-14	-0.406135	0.123	0.311	1.2336e-09	Sema3c	ENSMUSG00000028780	5
ENSMUSG00000112437-Gm35188	3.81988e-14	-0.433646	0.869	0.95	1.31087e-09	Gm35188	ENSMUSG00000112437	12
ENSMUSG00000025289-Prdx4	5.68124e-14	0.520876	0.706	0.617	1.94963e-09	Prdx4	ENSMUSG00000025289	20
ENSMUSG00000090031-4732440D04Rik	7.14983e-14	-0.465177	0.154	0.353	2.45361e-09	4732440D04Rik	ENSMUSG00000090031	1
ENSMUSG00000027447-Cst3	7.69992e-14	0.613544	0.637	0.506	2.64238e-09	Cst3	ENSMUSG00000027447	2
ENSMUSG00000079554-Aox2	7.78228e-14	-0.35413	0.032	0.15	2.67065e-09	Aox2	ENSMUSG00000079554	1
ENSMUSG00000111593-Gm48742	1.11069e-13	-0.254618	0.04	0.165	3.81155e-09	Gm48742	ENSMUSG00000111593	9
ENSMUSG00000114373-Gm48708	1.29937e-13	-0.426397	0.181	0.388	4.45906e-09	Gm48708	ENSMUSG00000114373	13
ENSMUSG00000070695-Cntnap5a	1.76799e-13	-0.244318	0.02	0.123	6.0672e-09	Cntnap5a	ENSMUSG00000070695	1
ENSMUSG00000003279-Dlgap1	1.78428e-13	-0.411496	0.273	0.511	6.12312e-09	Dlgap1	ENSMUSG00000003279	17
ENSMUSG00000111204-Gm47320	2.8783e-13	-0.364167	0.167	0.378	9.87745e-09	Gm47320	ENSMUSG00000111204	9
ENSMUSG00000055780-Usp26	3.3559e-13	0.55346	0.812	0.734	1.15165e-08	Usp26	ENSMUSG00000055780	20
ENSMUSG00000071424-Grid2	3.67874e-13	-0.345971	0.101	0.271	1.26243e-08	Grid2	ENSMUSG00000071424	6
ENSMUSG00000031818-Cox4i1	5.08151e-13	0.517071	0.832	0.794	1.74382e-08	Cox4i1	ENSMUSG00000031818	8
ENSMUSG00000114036-Gm48228	5.70676e-13	-0.467221	0.788	0.877	1.95839e-08	Gm48228	ENSMUSG00000114036	13
ENSMUSG00000116933-Atp5o	1.1518e-12	-0.490441	0.761	0.877	3.95264e-08	Atp5o	ENSMUSG00000116933	16
ENSMUSG00000022037-Clu	1.25159e-12	0.446745	0.88	0.812	4.29509e-08	Clu	ENSMUSG00000022037	14
ENSMUSG00000023175-Bsg	1.5684e-12	0.559019	0.575	0.449	5.38229e-08	Bsg	ENSMUSG00000023175	10
ENSMUSG00000029530-Ccr9	2.06757e-12	-0.372696	0.105	0.266	7.0953e-08	Ccr9	ENSMUSG00000029530	9
ENSMUSG00000092625-Gm20404	2.75863e-12	-0.413458	0.453	0.694	9.4668e-08	Gm20404	ENSMUSG00000092625	6
ENSMUSG00000115693-1700085D07Rik	2.85734e-12	-0.435254	0.189	0.386	9.80555e-08	1700085D07Rik	ENSMUSG00000115693	15
ENSMUSG00000044349-Snhg11	3.54201e-12	0.605934	0.53	0.396	1.21551e-07	Snhg11	ENSMUSG00000044349	2
ENSMUSG00000052920-Prkg1	4.19897e-12	-0.313808	0.09	0.243	1.44096e-07	Prkg1	ENSMUSG00000052920	19
ENSMUSG00000034751-Mast4	4.78027e-12	-0.490099	0.456	0.674	1.64045e-07	Mast4	ENSMUSG00000034751	13
ENSMUSG00000105212-Gm43557	5.88105e-12	-0.294963	0.049	0.17	2.0182e-07	Gm43557	ENSMUSG00000105212	5
ENSMUSG00000113907-Gm47167	9.32292e-12	-0.472249	0.603	0.782	3.19935e-07	Gm47167	ENSMUSG00000113907	12
ENSMUSG00000084984-Far1os	1.21764e-11	-0.465166	0.502	0.694	4.17856e-07	Far1os	ENSMUSG00000084984	7
ENSMUSG00000106375-Gm43361	1.28034e-11	-0.378696	0.123	0.288	4.39374e-07	Gm43361	ENSMUSG00000106375	5
ENSMUSG00000018593-Sparc	1.4257e-11	0.499919	0.696	0.571	4.89258e-07	Sparc	ENSMUSG00000018593	11
ENSMUSG00000027443-Cst12	1.59679e-11	0.43233	0.889	0.835	5.47969e-07	Cst12	ENSMUSG00000027443	2
ENSMUSG00000021699-Pde4d	1.61354e-11	-0.289469	0.059	0.185	5.53717e-07	Pde4d	ENSMUSG00000021699	13
ENSMUSG00000085581-Gm12786	1.64733e-11	-0.23087	0.032	0.135	5.65315e-07	Gm12786	ENSMUSG00000085581	4
ENSMUSG00000114438-Gm47827	2.08441e-11	-0.337791	0.121	0.286	7.15307e-07	Gm47827	ENSMUSG00000114438	13
ENSMUSG00000025716-Myo3a	2.55522e-11	-0.268056	0.064	0.193	8.76876e-07	Myo3a	ENSMUSG00000025716	2
ENSMUSG00000114407-Gm48765	2.87722e-11	-0.428443	0.46	0.662	9.87377e-07	Gm48765	ENSMUSG00000114407	13
ENSMUSG00000107102-Gm42726	3.67757e-11	-0.318485	0.159	0.341	1.26203e-06	Gm42726	ENSMUSG00000107102	5
ENSMUSG00000022283-Pabpc1	5.65738e-11	-0.413842	0.516	0.747	1.94144e-06	Pabpc1	ENSMUSG00000022283	15
ENSMUSG00000079436-Kcnj13	7.23471e-11	-0.372121	0.221	0.411	2.48274e-06	Kcnj13	ENSMUSG00000079436	1
ENSMUSG00000028676-Srsf10	8.97694e-11	0.374797	0.892	0.86	3.08062e-06	Srsf10	ENSMUSG00000028676	4
ENSMUSG00000113434-3200001D21Rik	9.37098e-11	-0.271972	0.096	0.246	3.21584e-06	3200001D21Rik	ENSMUSG00000113434	12
ENSMUSG00000050074-Spink8	9.50714e-11	0.43542	0.139	0.023	3.26256e-06	Spink8	ENSMUSG00000050074	9
ENSMUSG00000085043-Gm13184	1.02342e-10	-0.326348	0.121	0.278	3.51207e-06	Gm13184	ENSMUSG00000085043	2
ENSMUSG00000064293-Cntn4	1.4201e-10	-0.27226	0.032	0.13	4.87336e-06	Cntn4	ENSMUSG00000064293	6
ENSMUSG00000100315-1700031P21Rik	1.54271e-10	-0.807891	0.107	0.241	5.29413e-06	1700031P21Rik	ENSMUSG00000100315	12
ENSMUSG00000078956-Gm14221	1.68652e-10	-0.384158	0.114	0.268	5.78762e-06	Gm14221	ENSMUSG00000078956	2
ENSMUSG00000054843-Atrnl1	1.73101e-10	-0.433672	0.314	0.509	5.94029e-06	Atrnl1	ENSMUSG00000054843	19
ENSMUSG00000099373-Gm19667	1.93287e-10	-0.269418	0.062	0.183	6.63301e-06	Gm19667	ENSMUSG00000099373	9
ENSMUSG00000121085-ENSMUSG00000121085	2.05489e-10	-0.430991	0.413	0.617	7.05177e-06	ENSMUSG00000121085	ENSMUSG00000121085
ENSMUSG00000058317-Ube2e2	3.49835e-10	0.416649	0.852	0.805	1.20053e-05	Ube2e2	ENSMUSG00000058317	14
ENSMUSG00000023764-Sfi1	3.66028e-10	-0.392985	0.15	0.306	1.2561e-05	Sfi1	ENSMUSG00000023764	11
ENSMUSG00000040936-Ulk4	4.12939e-10	-0.340931	0.32	0.529	1.41708e-05	Ulk4	ENSMUSG00000040936	9
ENSMUSG00000024354-Slc23a1	4.35004e-10	-0.232966	0.032	0.125	1.4928e-05	Slc23a1	ENSMUSG00000024354	18
ENSMUSG00000079523-Tmsb10	4.60281e-10	0.453321	0.328	0.168	1.57955e-05	Tmsb10	ENSMUSG00000079523	6
ENSMUSG00000022748-Cmss1	6.54531e-10	-0.186189	1	1	2.24616e-05	Cmss1	ENSMUSG00000022748	16
ENSMUSG00000020905-Usp43	7.48821e-10	-0.301316	0.066	0.183	2.56973e-05	Usp43	ENSMUSG00000020905	11
ENSMUSG00000084803-5830444B04Rik	9.20605e-10	-0.415626	0.047	0.148	3.15924e-05	5830444B04Rik	ENSMUSG00000084803	4
ENSMUSG00000116903-Gm19522	1.38093e-09	-0.41594	0.363	0.549	4.73895e-05	Gm19522	ENSMUSG00000116903	16
ENSMUSG00000060126-Tpt1	1.58246e-09	0.419674	0.725	0.662	5.43054e-05	Tpt1	ENSMUSG00000060126	14
ENSMUSG00000020070-Rufy2	1.70836e-09	-0.394563	0.175	0.338	5.86257e-05	Rufy2	ENSMUSG00000020070	10
ENSMUSG00000097634-Gm26827	2.11754e-09	-0.378711	0.62	0.792	7.26677e-05	Gm26827	ENSMUSG00000097634	7
ENSMUSG00000085525-Gm13166	2.4826e-09	-0.239454	0.032	0.12	8.51955e-05	Gm13166	ENSMUSG00000085525	4
ENSMUSG00000021388-Aspn	2.87458e-09	-0.457821	0.44	0.607	9.86468e-05	Aspn	ENSMUSG00000021388	13
ENSMUSG00000030315-Vgll4	2.93097e-09	-0.696202	0.306	0.501	0.000100582	Vgll4	ENSMUSG00000030315	6
ENSMUSG00000027173-Depdc7	3.33678e-09	-0.228216	0.053	0.158	0.000114508	Depdc7	ENSMUSG00000027173	2
ENSMUSG00000058135-Gstm1	3.93682e-09	0.500365	0.393	0.258	0.0001351	Gstm1	ENSMUSG00000058135	3
ENSMUSG00000039488-Cntn5	3.98251e-09	-0.16463	0.026	0.108	0.000136668	Cntn5	ENSMUSG00000039488	9
ENSMUSG00000056629-Fkbp2	4.0346e-09	0.492459	0.382	0.248	0.000138455	Fkbp2	ENSMUSG00000056629	19
ENSMUSG00000097893-1700034P13Rik	4.06045e-09	-0.355832	0.081	0.201	0.000139342	1700034P13Rik	ENSMUSG00000097893	1
ENSMUSG00000019505-Ubb	4.23222e-09	0.50334	0.517	0.409	0.000145237	Ubb	ENSMUSG00000019505	11
ENSMUSG00000102595-Gm30097	4.88648e-09	-0.254815	0.049	0.148	0.000167689	Gm30097	ENSMUSG00000102595	3
ENSMUSG00000041355-Ssr2	5.6091e-09	0.555202	0.394	0.273	0.000192488	Ssr2	ENSMUSG00000041355	3
ENSMUSG00000105710-Gm43859	5.71291e-09	-0.152797	0.023	0.1	0.00019605	Gm43859	ENSMUSG00000105710	3
ENSMUSG00000117912-Gm50383	6.40952e-09	-0.259635	0.13	0.276	0.000219956	Gm50383	ENSMUSG00000117912	19
ENSMUSG00000023046-Igfbp6	6.85474e-09	0.516351	0.357	0.231	0.000235234	Igfbp6	ENSMUSG00000023046	15
ENSMUSG00000071180-Smim15	7.38324e-09	-0.236663	0.097	0.228	0.000253371	Smim15	ENSMUSG00000071180	13
ENSMUSG00000113585-Gm19605	7.47465e-09	-0.254739	0.081	0.198	0.000256508	Gm19605	ENSMUSG00000113585	12
ENSMUSG00000113778-Gm40847	7.99769e-09	-0.287157	0.2	0.371	0.000274457	Gm40847	ENSMUSG00000113778	12
ENSMUSG00000039419-Cntnap2	8.2024e-09	-0.432	0.143	0.291	0.000281482	Cntnap2	ENSMUSG00000039419	6
ENSMUSG00000034152-Exoc3	1.08931e-08	0.475182	0.576	0.499	0.00037382	Exoc3	ENSMUSG00000034152	13
ENSMUSG00000101585-1600010M07Rik	1.17321e-08	-0.403516	0.823	0.93	0.000402612	1600010M07Rik	ENSMUSG00000101585	7
ENSMUSG00000058328-Xlr5a	1.18453e-08	-0.344359	0.248	0.421	0.000406495	Xlr5a	ENSMUSG00000058328	20
ENSMUSG00000090406-Gm17058	1.19075e-08	-0.245549	0.095	0.218	0.000408629	Gm17058	ENSMUSG00000090406	15
ENSMUSG00000085827-Gm11290	1.29243e-08	0.565863	0.363	0.213	0.000443522	Gm11290	ENSMUSG00000085827	13
ENSMUSG00000027770-Dhx36	1.31749e-08	0.386593	0.696	0.584	0.000452122	Dhx36	ENSMUSG00000027770	3
ENSMUSG00000061518-Cox5b	1.34242e-08	0.514649	0.32	0.188	0.000460678	Cox5b	ENSMUSG00000061518	1
ENSMUSG00000099928-Gm29202	1.37483e-08	-0.187735	0.035	0.12	0.0004718	Gm29202	ENSMUSG00000099928	11
ENSMUSG00000024642-Tle4	1.67085e-08	-0.326797	0.69	0.847	0.000573387	Tle4	ENSMUSG00000024642	19
ENSMUSG00000019929-Dcn	1.67501e-08	0.443046	0.606	0.476	0.000574812	Dcn	ENSMUSG00000019929	10
ENSMUSG00000054036-Olfr279	1.85942e-08	-0.480382	0.09	0.203	0.000638098	Olfr279	ENSMUSG00000054036	15
ENSMUSG00000096914-Galntl6	1.89802e-08	-0.168403	0.029	0.108	0.000651343	Galntl6	ENSMUSG00000096914	8
ENSMUSG00000090152-Gm16285	2.17844e-08	-0.165956	0.026	0.103	0.000747576	Gm16285	ENSMUSG00000090152	12
ENSMUSG00000086421-Gm14091	2.39752e-08	-0.26211	0.081	0.195	0.000822758	Gm14091	ENSMUSG00000086421	2
ENSMUSG00002075574-Gm54465	2.51969e-08	-0.188249	0.054	0.153	0.000864681	Gm54465	ENSMUSG00002075574
ENSMUSG00000095304-Plac9	2.89677e-08	0.509392	0.379	0.251	0.000994086	Plac9	ENSMUSG00000095304
ENSMUSG00000106764-Gm42529	3.2746e-08	-0.268357	0.075	0.185	0.00112375	Gm42529	ENSMUSG00000106764	5
ENSMUSG00000030779-Rbbp6	3.91524e-08	-0.312394	0.575	0.769	0.00134359	Rbbp6	ENSMUSG00000030779	7
ENSMUSG00000027677-Ttc14	4.12489e-08	0.337982	0.869	0.857	0.00141554	Ttc14	ENSMUSG00000027677	3
ENSMUSG00000084968-Gm12743	4.35389e-08	-0.388206	0.298	0.471	0.00149413	Gm12743	ENSMUSG00000084968	4
ENSMUSG00000120580-ENSMUSG00000120580	4.58929e-08	-0.321524	0.264	0.439	0.00157491	ENSMUSG00000120580	ENSMUSG00000120580
ENSMUSG00000092386-Gm20536	4.70453e-08	-0.310708	0.228	0.398	0.00161445	Gm20536	ENSMUSG00000092386	6
ENSMUSG00000029661-Col1a2	5.15715e-08	0.49034	0.416	0.291	0.00176978	Col1a2	ENSMUSG00000029661	6
ENSMUSG00000027239-Mdk	5.33248e-08	0.438058	0.2	0.085	0.00182995	Mdk	ENSMUSG00000027239	2
ENSMUSG00000043340-6530409C15Rik	6.1285e-08	-0.387125	0.621	0.757	0.00210312	6530409C15Rik	ENSMUSG00000043340	6
ENSMUSG00000032290-Ptpn9	6.4213e-08	-0.223338	0.075	0.183	0.0022036	Ptpn9	ENSMUSG00000032290	9
ENSMUSG00000095953-6030469F06Rik	6.83157e-08	-0.222685	0.07	0.175	0.00234439	6030469F06Rik	ENSMUSG00000095953	12
ENSMUSG00000093954-Gm16867	6.97012e-08	0.351326	0.166	0.06	0.00239194	Gm16867	ENSMUSG00000093954	14
ENSMUSG00000097170-Gm16982	7.01852e-08	-0.237201	0.058	0.153	0.00240855	Gm16982	ENSMUSG00000097170	7
ENSMUSG00000085437-1700047A11Rik	7.42168e-08	-0.24064	0.139	0.278	0.0025469	1700047A11Rik	ENSMUSG00000085437	8
ENSMUSG00000111846-Gm47271	7.57893e-08	-0.397941	0.649	0.805	0.00260086	Gm47271	ENSMUSG00000111846	9
ENSMUSG00000079265-Gm8257	7.85111e-08	-0.164456	0.03	0.105	0.00269427	Gm8257	ENSMUSG00000079265	14
ENSMUSG00000018548-Trim37	7.89099e-08	-0.311273	0.736	0.88	0.00270795	Trim37	ENSMUSG00000018548	11
ENSMUSG00000068220-Lgals1	8.78097e-08	0.445888	0.465	0.346	0.00301337	Lgals1	ENSMUSG00000068220	15
ENSMUSG00000049744-Arhgap15	9.04835e-08	-0.327564	0.061	0.158	0.00310512	Arhgap15	ENSMUSG00000049744	2
ENSMUSG00000097820-E530011L22Rik	9.29193e-08	-0.33128	0.38	0.571	0.00318871	E530011L22Rik	ENSMUSG00000097820	9
ENSMUSG00000031601-Cnot7	9.6038e-08	-0.244229	0.294	0.489	0.00329574	Cnot7	ENSMUSG00000031601	8
ENSMUSG00000097902-Gm26531	9.94528e-08	-0.378383	0.151	0.286	0.00341292	Gm26531	ENSMUSG00000097902	12
ENSMUSG00000040562-Gstm2	9.94789e-08	0.441832	0.453	0.328	0.00341382	Gstm2	ENSMUSG00000040562	3
ENSMUSG00000025190-Got1	1.01673e-07	-0.346846	0.101	0.216	0.00348913	Got1	ENSMUSG00000025190	19
ENSMUSG00000078653-Cntd1	1.07845e-07	-0.266615	0.135	0.266	0.0037009	Cntd1	ENSMUSG00000078653	11
ENSMUSG00000085012-Gm15492	1.14973e-07	-0.33347	0.273	0.449	0.00394553	Gm15492	ENSMUSG00000085012	6
ENSMUSG00000103759-Btf3-ps12	1.24753e-07	-0.184474	0.034	0.11	0.00428114	ps12	ENSMUSG00000103759
ENSMUSG00000109002-Gm38405	1.28047e-07	-0.138102	0.028	0.1	0.00439419	Gm38405	ENSMUSG00000109002	7
ENSMUSG00000006360-Crip1	1.40068e-07	0.445389	0.245	0.125	0.00480673	Crip1	ENSMUSG00000006360	12
ENSMUSG00000061313-Ddhd2	1.43924e-07	0.349452	0.833	0.797	0.00493904	Ddhd2	ENSMUSG00000061313	8
ENSMUSG00000107802-1700126G02Rik	1.44267e-07	-0.180268	0.163	0.313	0.0049508	1700126G02Rik	ENSMUSG00000107802	6
ENSMUSG00000026605-Cenpf	1.53814e-07	0.368878	0.885	0.86	0.00527844	Cenpf	ENSMUSG00000026605	1
ENSMUSG00000025571-Tnrc6c	1.56305e-07	0.233039	0.97	0.96	0.00536391	Tnrc6c	ENSMUSG00000025571	11
ENSMUSG00000120795-ENSMUSG00000120795	1.57477e-07	-0.278908	0.148	0.283	0.00540413	ENSMUSG00000120795	ENSMUSG00000120795
ENSMUSG00000108563-Gm44686	1.69194e-07	-0.25215	0.31	0.499	0.00580622	Gm44686	ENSMUSG00000108563	7
ENSMUSG00000002985-Apoe	1.7517e-07	0.44944	0.362	0.243	0.0060113	Apoe	ENSMUSG00000002985	7
ENSMUSG00000068399-Gm7247	1.84187e-07	-0.137981	0.035	0.113	0.00632073	Gm7247	ENSMUSG00000068399	14
ENSMUSG00000032425-Zfp949	1.87289e-07	-0.327477	0.107	0.226	0.0064272	Zfp949	ENSMUSG00000032425	9
ENSMUSG00000084834-4930565N06Rik	1.94917e-07	-0.260435	0.143	0.276	0.00668896	4930565N06Rik	ENSMUSG00000084834	16
ENSMUSG00000110393-Gm36445	1.98459e-07	-0.192489	0.078	0.183	0.00681052	Gm36445	ENSMUSG00000110393	13
ENSMUSG00000067649-Mageb18	2.25523e-07	-0.226977	0.055	0.145	0.00773927	Mageb18	ENSMUSG00000067649	20
ENSMUSG00000024121-Atp6v0c	2.25754e-07	0.442327	0.376	0.268	0.00774719	Atp6v0c	ENSMUSG00000024121	17
ENSMUSG00000044229-Nxpe4	2.38802e-07	-0.258746	0.121	0.246	0.00819496	Nxpe4	ENSMUSG00000044229	9
ENSMUSG00000110598-Gm45854	2.45934e-07	-0.217395	0.056	0.145	0.00843971	Gm45854	ENSMUSG00000110598	8
ENSMUSG00000003814-Calr	2.47845e-07	0.401966	0.696	0.674	0.00850529	Calr	ENSMUSG00000003814	8
ENSMUSG00000104358-Gm37127	2.74752e-07	-0.213232	0.048	0.133	0.00942865	Gm37127	ENSMUSG00000104358	1
ENSMUSG00000108129-4930417O13Rik	2.79687e-07	-0.322421	0.174	0.318	0.00959803	4930417O13Rik	ENSMUSG00000108129	6
ENSMUSG00000112831-Gm35533	3.24336e-07	0.400311	0.327	0.208	0.0111302	Gm35533	ENSMUSG00000112831	10
ENSMUSG00000039470-Zdhhc2	3.34992e-07	-0.310239	0.325	0.494	0.0114959	Zdhhc2	ENSMUSG00000039470	8
ENSMUSG00000002014-Ssr4	3.36881e-07	0.433148	0.296	0.173	0.0115607	Ssr4	ENSMUSG00000002014	20
ENSMUSG00000102540-Gm38134	3.69673e-07	-0.360883	0.312	0.469	0.0126861	Gm38134	ENSMUSG00000102540	9
ENSMUSG00000026648-Dclre1c	3.7502e-07	-0.2649	0.18	0.323	0.0128696	Dclre1c	ENSMUSG00000026648	2
ENSMUSG00000097997-Gm27017	3.75449e-07	-0.270652	0.239	0.401	0.0128843	Gm27017	ENSMUSG00000097997	14
ENSMUSG00000051220-Ercc6l	4.34868e-07	-0.207804	0.056	0.143	0.0149234	Ercc6l	ENSMUSG00000051220	20
ENSMUSG00000022119-Rbm26	4.40277e-07	0.417868	0.708	0.639	0.015109	Rbm26	ENSMUSG00000022119	14
ENSMUSG00000086433-Rsf1os1	4.57014e-07	-0.367022	0.472	0.629	0.0156833	Rsf1os1	ENSMUSG00000086433	7
ENSMUSG00000091351-Gm17135	4.5717e-07	-0.285329	0.19	0.333	0.0156887	Gm17135	ENSMUSG00000091351	5
ENSMUSG00000035954-Dock4	4.59241e-07	-0.299668	0.288	0.454	0.0157598	Dock4	ENSMUSG00000035954	12
ENSMUSG00000085847-Gm14540	4.67573e-07	-0.121383	0.031	0.103	0.0160457	Gm14540	ENSMUSG00000085847	6
ENSMUSG00000020340-Cyfip2	4.68576e-07	-0.146953	0.041	0.12	0.0160801	Cyfip2	ENSMUSG00000020340	11
ENSMUSG00000107833-Gm18791	4.76185e-07	-0.16513	0.053	0.14	0.0163412	Gm18791	ENSMUSG00000107833	2
ENSMUSG00000086993-Rsf1os2	5.08828e-07	-0.295608	0.411	0.599	0.0174615	Rsf1os2	ENSMUSG00000086993	7
ENSMUSG00000097589-Dleu2	5.12386e-07	-0.276227	0.858	0.915	0.0175836	Dleu2	ENSMUSG00000097589	14
ENSMUSG00000121479-ENSMUSG00000121479	5.23751e-07	-0.240502	0.115	0.233	0.0179736	ENSMUSG00000121479	ENSMUSG00000121479
ENSMUSG00000092500-Gm20400	5.32237e-07	-0.162925	0.035	0.108	0.0182648	Gm20400	ENSMUSG00000092500	6
ENSMUSG00000026004-Kansl1l	5.47162e-07	-0.308443	0.863	0.92	0.018777	Kansl1l	ENSMUSG00000026004	1
ENSMUSG00000028399-Ptprd	6.10215e-07	-0.275769	0.356	0.531	0.0209407	Ptprd	ENSMUSG00000028399	4
ENSMUSG00000037706-Cd81	6.11436e-07	0.415086	0.454	0.361	0.0209827	Cd81	ENSMUSG00000037706	7
ENSMUSG00000037801-Iqch	6.52044e-07	-0.306305	0.209	0.358	0.0223762	Iqch	ENSMUSG00000037801	9
ENSMUSG00000025381-Cnpy2	6.61172e-07	0.466793	0.291	0.183	0.0226894	Cnpy2	ENSMUSG00000025381	10
ENSMUSG00000115082-Gm49189	6.96154e-07	-0.255641	0.177	0.316	0.0238899	Gm49189	ENSMUSG00000115082	14
ENSMUSG00000033849-B3galt2	7.01739e-07	-0.316953	0.293	0.451	0.0240816	B3galt2	ENSMUSG00000033849	1
ENSMUSG00000027248-Pdia3	7.08757e-07	0.364826	0.681	0.659	0.0243224	Pdia3	ENSMUSG00000027248	2
ENSMUSG00000086387-Gm15563	7.33095e-07	-0.357394	0.228	0.368	0.0251576	Gm15563	ENSMUSG00000086387	9
ENSMUSG00000109647-Gm45510	7.36279e-07	-0.240801	0.154	0.286	0.0252669	Gm45510	ENSMUSG00000109647	7
ENSMUSG00000024661-Fth1	7.44328e-07	0.398863	0.594	0.514	0.0255431	Fth1	ENSMUSG00000024661	19
ENSMUSG00000116736-Gm49692	7.59509e-07	-0.287522	0.268	0.419	0.0260641	Gm49692	ENSMUSG00000116736	12
ENSMUSG00000113136-Gm19951	7.65648e-07	-0.210601	0.123	0.246	0.0262747	Gm19951	ENSMUSG00000113136	12
ENSMUSG00000011257-Pabpc4	8.20819e-07	-0.301748	0.255	0.411	0.0281681	Pabpc4	ENSMUSG00000011257	4
ENSMUSG00000081769-Gm12216	8.35972e-07	-0.138276	0.031	0.1	0.028688	Gm12216	ENSMUSG00000081769	11
ENSMUSG00000120434-ENSMUSG00000120434	8.39016e-07	-0.246676	0.079	0.178	0.0287925	ENSMUSG00000120434	ENSMUSG00000120434
ENSMUSG00000061950-Ppp4r1	8.4013e-07	-0.244006	0.276	0.444	0.0288307	Ppp4r1	ENSMUSG00000061950	17
ENSMUSG00000102805-Gm37240	8.75951e-07	-0.247797	0.977	0.992	0.03006	Gm37240	ENSMUSG00000102805	3
ENSMUSG00000056763-Cspp1	8.95441e-07	-0.266357	0.376	0.559	0.0307288	Cspp1	ENSMUSG00000056763	1
ENSMUSG00000021500-Ddx46	8.97096e-07	0.360449	0.752	0.727	0.0307856	Ddx46	ENSMUSG00000021500	13
ENSMUSG00000030921-Trim30a	9.48289e-07	0.349702	0.206	0.1	0.0325424	Trim30a	ENSMUSG00000030921	7
ENSMUSG00000026950-Neb	9.65382e-07	-0.289005	0.28	0.431	0.033129	Neb	ENSMUSG00000026950	2
ENSMUSG00000049928-Glp2r	9.70416e-07	-0.207286	0.062	0.15	0.0333018	Glp2r	ENSMUSG00000049928	11
ENSMUSG00000028906-Epb41	9.72467e-07	-0.263024	0.34	0.509	0.0333722	Epb41	ENSMUSG00000028906	4
ENSMUSG00000085895-Gm12861	9.73496e-07	-0.269063	0.073	0.165	0.0334075	Gm12861	ENSMUSG00000085895	4
ENSMUSG00000029580-Actb	9.82844e-07	0.339934	0.66	0.604	0.0337283	Actb	ENSMUSG00000029580	5
ENSMUSG00000041565-L3mbtl4	9.83693e-07	-0.175383	0.036	0.108	0.0337574	L3mbtl4	ENSMUSG00000041565	17
ENSMUSG00000085105-Gm12758	1.01105e-06	-0.205256	0.062	0.15	0.0346962	Gm12758	ENSMUSG00000085105	7
[truncated: 8,928 more rows]

## Sheet: P10_1_Foetal_Leydig_all_log2F
X	p_val	avg_log2FC	pct.1	pct.2	p_val_adj	gene	ensemblID	chr
[truncated: 9,198 more rows]

[truncated: 8 more sheets: P10_1_Leptotene_and_Zygotene_, P10_1_Leydig_all_log2FCs, P10_1_Pertibular_all_log2FCs, P10_1_Sertoli_all_log2FCs, P10_1_Undiff_spermatogonia_1_, P10_1_Undiff_spermatogonia_2_, P10_1_Unknown_1_all_log2FCs, P10_1_Unknown_2_all_log2FCs]
