# Supplementary material for: Systematic identification of Y-chromosome gene functions in mouse spermatogenesis
Source: Science. Author manuscript; Available in PMC 2025 Feb 9. (PMC7617377; doi:10.1126/science.ads6495)
Supplement: Supplementary Table 5 [file EMS202884-supplement-Supplementary_Table_5.xlsx]

## Sheet: guide 
Supplementary Table 5: Log2 Fold Changes in the Zfy1-KO dataset compared to control. Analysis was performed for each cell type (cluster), and data is shown in different tabs.

## Sheet: differentiating_spermatogonia
X	p_val	avg_log2FC	pct.1	pct.2	p_val_adj	gene	ensemblID	chr
ENSMUSG00000096768-Gm47283	1.0701e-14	1.12384	0.84	0.65	4.09956e-10	Gm47283	ENSMUSG00000096768	21
ENSMUSG00000118642-AY036118	5.1876e-13	0.806768	0.969	0.915	1.98737e-08	AY036118	ENSMUSG00000118642	17
ENSMUSG00000099988-1700054A03Rik	1.26595e-11	1.06508	0.718	0.479	4.84986e-07	1700054A03Rik	ENSMUSG00000099988	19
ENSMUSG00000000628-Hk2	7.62791e-10	-1.35125	0.168	0.479	2.92225e-05	Hk2	ENSMUSG00000000628	6
ENSMUSG00000022935-Grik1	6.88995e-09	0.985686	0.511	0.261	0.000263954	Grik1	ENSMUSG00000022935	16
ENSMUSG00000063450-Syne2	1.76816e-08	-1.11797	0.137	0.419	0.000677381	Syne2	ENSMUSG00000063450	12
ENSMUSG00000049252-Lrp1b	2.0456e-08	0.947918	0.557	0.338	0.00078367	Lrp1b	ENSMUSG00000049252	2
ENSMUSG00002076173-Gm55118	2.33139e-08	1.23948	0.847	0.714	0.000893154	Gm55118	ENSMUSG00002076173
ENSMUSG00000039145-Camk1d	2.53835e-08	-0.566525	0.885	0.983	0.000972444	Camk1d	ENSMUSG00000039145	2
ENSMUSG00000024548-Setbp1	4.50569e-08	-1.39934	0	0.201	0.00172613	Setbp1	ENSMUSG00000024548	18
ENSMUSG00000039607-Rbms3	7.70077e-08	-1.53225	0.076	0.325	0.00295016	Rbms3	ENSMUSG00000039607	9
ENSMUSG00000070426-Rnf121	1.64185e-07	-0.753653	0.336	0.62	0.00628992	Rnf121	ENSMUSG00000070426	7
ENSMUSG00000024135-Srbd1	3.30875e-07	0.754248	0.588	0.389	0.0126758	Srbd1	ENSMUSG00000024135	17
ENSMUSG00000008575-Nfib	3.51765e-07	-1.11166	0.13	0.368	0.0134761	Nfib	ENSMUSG00000008575	4
ENSMUSG00000045102-Poln	3.61862e-07	0.934302	0.527	0.312	0.0138629	Poln	ENSMUSG00000045102	5
ENSMUSG00000110532-Gm35857	4.23215e-07	-0.583799	0.038	0.248	0.0162134	Gm35857	ENSMUSG00000110532	8
ENSMUSG00000058328-Xlr5a	5.71719e-07	0.889851	0.542	0.372	0.0219026	Xlr5a	ENSMUSG00000058328	20
ENSMUSG00000106902-4930557J02Rik	6.02361e-07	1.03537	0.45	0.244	0.0230764	4930557J02Rik	ENSMUSG00000106902	5
ENSMUSG00000038349-Plcl1	8.93618e-07	-1.4415	0.092	0.312	0.0342345	Plcl1	ENSMUSG00000038349	1
ENSMUSG00000060445-Sycp2	1.49812e-06	0.890411	0.649	0.449	0.0573931	Sycp2	ENSMUSG00000060445	2
ENSMUSG00000027855-Sycp1	1.76174e-06	0.687374	0.802	0.658	0.0674923	Sycp1	ENSMUSG00000027855	3
ENSMUSG00000053477-Tcf4	1.80503e-06	-0.870849	0.053	0.256	0.0691506	Tcf4	ENSMUSG00000053477	18
ENSMUSG00000028556-Dock7	1.93516e-06	-0.339869	0.099	0.346	0.0741362	Dock7	ENSMUSG00000028556	4
ENSMUSG00000058325-Dock1	2.45786e-06	-0.658729	0.267	0.53	0.0941608	Dock1	ENSMUSG00000058325	7
ENSMUSG00000039671-Zmynd8	2.49e-06	-0.562517	0.107	0.342	0.0953917	Zmynd8	ENSMUSG00000039671	2
ENSMUSG00000052534-Pbx1	3.59887e-06	-1.22673	0.038	0.218	0.137873	Pbx1	ENSMUSG00000052534	1
ENSMUSG00000056608-Chd9	3.66674e-06	-1.37613	0.107	0.316	0.140473	Chd9	ENSMUSG00000056608	8
ENSMUSG00000046876-Atxn1	3.86292e-06	-0.830295	0.061	0.252	0.147989	Atxn1	ENSMUSG00000046876	13
ENSMUSG00000038127-Ccdc50	3.90166e-06	-0.619907	0.084	0.299	0.149473	Ccdc50	ENSMUSG00000038127	16
ENSMUSG00000024074-Crim1	4.02406e-06	-0.899439	0.229	0.491	0.154162	Crim1	ENSMUSG00000024074	17
ENSMUSG00000003617-Cp	4.21933e-06	-1.25396	0.031	0.205	0.161643	Cp	ENSMUSG00000003617	3
ENSMUSG00000018378-Cuedc1	4.6064e-06	-1.56155	0.084	0.291	0.176471	Cuedc1	ENSMUSG00000018378	11
ENSMUSG00000092190-Gm20470	4.61018e-06	-0.596089	0.115	0.338	0.176616	Gm20470	ENSMUSG00000092190	10
ENSMUSG00000048612-Myof	4.65444e-06	-0.741366	0.008	0.162	0.178312	Myof	ENSMUSG00000048612	19
ENSMUSG00000019947-Arid5b	5.05759e-06	-0.928104	0.038	0.218	0.193756	Arid5b	ENSMUSG00000019947	10
ENSMUSG00000054843-Atrnl1	5.38703e-06	-0.691548	0.115	0.329	0.206377	Atrnl1	ENSMUSG00000054843	19
ENSMUSG00000034573-Ptpn13	8.99662e-06	-0.763135	0.076	0.278	0.34466	Ptpn13	ENSMUSG00000034573	5
ENSMUSG00000085525-Gm13166	9.62975e-06	-0.511716	0.053	0.231	0.368916	Gm13166	ENSMUSG00000085525	4
ENSMUSG00000003199-Mpnd	1.36356e-05	-0.620222	0.55	0.761	0.52238	Mpnd	ENSMUSG00000003199	17
ENSMUSG00000025812-Pard3	1.37518e-05	-0.925563	0.031	0.192	0.52683	Pard3	ENSMUSG00000025812	8
ENSMUSG00000025283-Sat1	1.41063e-05	-1.64621	0	0.132	0.540412	Sat1	ENSMUSG00000025283	20
ENSMUSG00000019505-Ubb	1.51527e-05	0.740636	0.595	0.457	0.5805	Ubb	ENSMUSG00000019505	11
ENSMUSG00000038296-Galnt18	1.54946e-05	-1.35502	0.061	0.231	0.593596	Galnt18	ENSMUSG00000038296	7
ENSMUSG00000022139-Mbnl2	1.69907e-05	-0.853224	0.031	0.188	0.650914	Mbnl2	ENSMUSG00000022139	14
ENSMUSG00000087382-Ctcflos	1.89048e-05	0.852157	0.336	0.167	0.724242	Ctcflos	ENSMUSG00000087382	2
ENSMUSG00000046532-Ar	2.12876e-05	-0.809241	0.015	0.158	0.815526	Ar	ENSMUSG00000046532	20
ENSMUSG00000074344-Tmigd3	2.14561e-05	0.710027	0.229	0.081	0.821983	Tmigd3	ENSMUSG00000074344	3
ENSMUSG00000019809-Pex3	2.22051e-05	-0.403323	0.137	0.368	0.850677	Pex3	ENSMUSG00000019809	10
ENSMUSG00000029635-Cdk8	2.27335e-05	-0.434184	0.908	0.996	0.870922	Cdk8	ENSMUSG00000029635	5
ENSMUSG00000015501-Hivep2	2.28414e-05	-0.512711	0.145	0.376	0.875052	Hivep2	ENSMUSG00000015501	10
ENSMUSG00000112666-Gm48485	2.35258e-05	0.502017	0.13	0.021	0.901274	Gm48485	ENSMUSG00000112666	10
ENSMUSG00000028649-Macf1	2.43074e-05	-0.710836	0.275	0.526	0.931218	Macf1	ENSMUSG00000028649	4
ENSMUSG00000092220-Gm20528	2.55437e-05	-0.960595	0.008	0.141	0.978579	Gm20528	ENSMUSG00000092220	1
ENSMUSG00000090386-Mir99ahg	2.64287e-05	-1.25653	0.084	0.256	1	Mir99ahg	ENSMUSG00000090386	16
ENSMUSG00000040624-Plekhg1	2.64844e-05	-0.875639	0.031	0.179	1	Plekhg1	ENSMUSG00000040624	10
ENSMUSG00000102349-Gm37376	3.16361e-05	-0.478187	0.069	0.248	1	Gm37376	ENSMUSG00000102349	19
ENSMUSG00000005534-Insr	3.53037e-05	-0.550006	0.008	0.137	1	Insr	ENSMUSG00000005534	8
ENSMUSG00000026610-Esrrg	3.7733e-05	-1.13565	0.015	0.15	1	Esrrg	ENSMUSG00000026610	1
ENSMUSG00000061143-Maml3	4.19372e-05	-0.629089	0.053	0.214	1	Maml3	ENSMUSG00000061143	3
ENSMUSG00000118519-Gm52992	4.21768e-05	-0.631703	0.076	0.261	1	Gm52992	ENSMUSG00000118519	14
ENSMUSG00000022883-Robo1	4.23363e-05	-0.634923	0.145	0.342	1	Robo1	ENSMUSG00000022883	16
ENSMUSG00000025314-Ptprj	4.23984e-05	-0.525301	0.13	0.329	1	Ptprj	ENSMUSG00000025314	2
ENSMUSG00000098973-Mir6236	4.30488e-05	0.65499	0.664	0.585	1	Mir6236	ENSMUSG00000098973	9
ENSMUSG00000069601-Ank3	4.37853e-05	-1.53108	0.115	0.291	1	Ank3	ENSMUSG00000069601	10
ENSMUSG00000048490-Nrip1	4.48101e-05	-0.674688	0.107	0.286	1	Nrip1	ENSMUSG00000048490	16
ENSMUSG00000024867-Pip5k1b	4.61359e-05	-1.16233	0.061	0.226	1	Pip5k1b	ENSMUSG00000024867	19
ENSMUSG00000063142-Kcnma1	5.08307e-05	-1.46673	0.183	0.38	1	Kcnma1	ENSMUSG00000063142	14
ENSMUSG00000063458-Lrmda	5.11113e-05	-1.27089	0.122	0.299	1	Lrmda	ENSMUSG00000063458	14
ENSMUSG00000031993-Snx19	5.3007e-05	-0.331717	0.015	0.15	1	Snx19	ENSMUSG00000031993	9
ENSMUSG00000021621-Zcchc9	5.74381e-05	-0.322085	0.176	0.415	1	Zcchc9	ENSMUSG00000021621	13
ENSMUSG00000021725-Parp8	6.05031e-05	-0.481669	0.084	0.261	1	Parp8	ENSMUSG00000021725	13
ENSMUSG00000020422-Tns3	6.22355e-05	-0.516437	0.076	0.248	1	Tns3	ENSMUSG00000020422	11
ENSMUSG00000091844-Gm8251	6.37865e-05	1.06757	0.382	0.226	1	Gm8251	ENSMUSG00000091844	1
ENSMUSG00000030064-Frmd4b	6.52454e-05	-1.1267	0.038	0.184	1	Frmd4b	ENSMUSG00000030064	6
ENSMUSG00000028565-Nfia	6.53993e-05	-1.30732	0.183	0.38	1	Nfia	ENSMUSG00000028565	4
ENSMUSG00000052062-Pard3b	6.5826e-05	-0.764594	0.176	0.38	1	Pard3b	ENSMUSG00000052062	1
ENSMUSG00000021843-Ktn1	6.67958e-05	-0.719828	0.076	0.248	1	Ktn1	ENSMUSG00000021843	14
ENSMUSG00000086782-E130102H24Rik	6.84022e-05	-0.613765	0.008	0.128	1	E130102H24Rik	ENSMUSG00000086782	4
ENSMUSG00000029313-Aff1	6.87233e-05	-0.724937	0.038	0.184	1	Aff1	ENSMUSG00000029313	5
ENSMUSG00000033826-Dnah8	7.02663e-05	-0.396355	0.16	0.368	1	Dnah8	ENSMUSG00000033826	17
ENSMUSG00000022159-Rab2b	7.08834e-05	-0.378438	0.115	0.312	1	Rab2b	ENSMUSG00000022159	14
ENSMUSG00000026604-Ptpn14	7.16711e-05	-0.648459	0.076	0.248	1	Ptpn14	ENSMUSG00000026604	1
ENSMUSG00000028337-Coro2a	7.40444e-05	-0.503846	0.115	0.303	1	Coro2a	ENSMUSG00000028337	4
ENSMUSG00000024420-Zfp521	7.41613e-05	-0.608155	0.008	0.128	1	Zfp521	ENSMUSG00000024420	18
ENSMUSG00000047409-Ctdspl	7.71822e-05	-0.52006	0.26	0.487	1	Ctdspl	ENSMUSG00000047409	9
ENSMUSG00000049470-Aff4	7.91917e-05	-0.297004	0.084	0.261	1	Aff4	ENSMUSG00000049470	11
ENSMUSG00000030199-Etv6	7.93542e-05	-0.495344	0.336	0.573	1	Etv6	ENSMUSG00000030199	6
ENSMUSG00000053211-Zfy1	8.23777e-05	-0.42196	0.023	0.158	1	Zfy1	ENSMUSG00000053211	21
ENSMUSG00000020354-Sgcd	8.28938e-05	-1.4338	0.099	0.274	1	Sgcd	ENSMUSG00000020354	11
ENSMUSG00000086659-Gm14146	8.32227e-05	0.667482	0.298	0.141	1	Gm14146	ENSMUSG00000086659	2
ENSMUSG00000029711-Epo	8.36066e-05	0.434118	0.771	0.671	1	Epo	ENSMUSG00000029711	5
ENSMUSG00000106218-Gm43713	8.53678e-05	0.676865	0.695	0.628	1	Gm43713	ENSMUSG00000106218	3
ENSMUSG00000100121-1700025N23Rik	8.62933e-05	0.715165	0.198	0.068	1	1700025N23Rik	ENSMUSG00000100121	6
ENSMUSG00000070283-Ndufaf3	9.45339e-05	-0.591673	0.13	0.316	1	Ndufaf3	ENSMUSG00000070283	9
ENSMUSG00000097442-Gm26632	9.58892e-05	-0.866955	0.008	0.124	1	Gm26632	ENSMUSG00000097442	8
ENSMUSG00000059920-4930453N24Rik	9.76579e-05	-0.321315	0.099	0.299	1	4930453N24Rik	ENSMUSG00000059920	16
ENSMUSG00000037683-Armc3	9.938e-05	-0.534113	0.061	0.218	1	Armc3	ENSMUSG00000037683	2
ENSMUSG00000042359-Osbpl6	9.93886e-05	-0.631673	0.008	0.124	1	Osbpl6	ENSMUSG00000042359	2
ENSMUSG00000035203-Epn1	0.000102795	-0.470761	0.092	0.265	1	Epn1	ENSMUSG00000035203	7
ENSMUSG00000020122-Egfr	0.00011043	-0.619365	0	0.107	1	Egfr	ENSMUSG00000020122	11
ENSMUSG00000023022-Lima1	0.000111699	-0.630918	0.191	0.397	1	Lima1	ENSMUSG00000023022	15
ENSMUSG00000029387-Gtf2h3	0.000116884	-0.332783	0.015	0.141	1	Gtf2h3	ENSMUSG00000029387	5
ENSMUSG00000052942-Glis3	0.000118458	-0.910275	0.053	0.205	1	Glis3	ENSMUSG00000052942	19
ENSMUSG00000074256-Gm10655	0.000127999	0.662352	0.221	0.085	1	Gm10655	ENSMUSG00000074256	9
ENSMUSG00000019820-Utrn	0.000130103	-0.098692	0.191	0.372	1	Utrn	ENSMUSG00000019820	10
ENSMUSG00000020475-Pgam2	0.000134004	-0.479484	0.076	0.244	1	Pgam2	ENSMUSG00000020475	11
ENSMUSG00000051495-Irf2bp2	0.000135456	-0.332684	0.008	0.12	1	Irf2bp2	ENSMUSG00000051495	8
ENSMUSG00000061313-Ddhd2	0.000136094	0.61986	0.695	0.662	1	Ddhd2	ENSMUSG00000061313	8
ENSMUSG00000022748-Cmss1	0.000138091	-0.327375	0.985	1	1	Cmss1	ENSMUSG00000022748	16
ENSMUSG00000052430-Bmpr1b	0.000142609	-1.19923	0.061	0.201	1	Bmpr1b	ENSMUSG00000052430	3
ENSMUSG00000028082-Sh3d19	0.000143862	-0.90801	0.137	0.333	1	Sh3d19	ENSMUSG00000028082	3
ENSMUSG00000062866-Phactr2	0.000144051	-0.584284	0.053	0.205	1	Phactr2	ENSMUSG00000062866	10
ENSMUSG00000018770-Atp5g3	0.000144628	-0.326019	0.076	0.248	1	Atp5g3	ENSMUSG00000018770	2
ENSMUSG00000114175-Gm48051	0.000146439	-1.30638	0.321	0.538	1	Gm48051	ENSMUSG00000114175	13
ENSMUSG00000045763-Basp1	0.000149402	-0.505777	0.008	0.12	1	Basp1	ENSMUSG00000045763	15
ENSMUSG00000061923-Odf1	0.000149499	-0.596884	0.122	0.299	1	Odf1	ENSMUSG00000061923	15
ENSMUSG00000005514-Por	0.000151571	-0.650476	0.206	0.41	1	Por	ENSMUSG00000005514	5
ENSMUSG00000114616-Gm26754	0.000154817	-0.675641	0.191	0.38	1	Gm26754	ENSMUSG00000114616	13
ENSMUSG00000039987-Phtf2	0.000157742	0.550099	0.595	0.457	1	Phtf2	ENSMUSG00000039987	5
ENSMUSG00000024654-Asrgl1	0.000158162	-0.587203	0.26	0.462	1	Asrgl1	ENSMUSG00000024654	19
ENSMUSG00000039115-Itga9	0.000164246	-0.88157	0.023	0.145	1	Itga9	ENSMUSG00000039115	9
ENSMUSG00000022150-Dab2	0.000169251	-1.20094	0.015	0.132	1	Dab2	ENSMUSG00000022150	15
ENSMUSG00000008140-Emc10	0.000177229	0.587756	0.427	0.274	1	Emc10	ENSMUSG00000008140	7
ENSMUSG00000048752-Prss50	0.000183433	0.655432	0.198	0.073	1	Prss50	ENSMUSG00000048752	9
ENSMUSG00000121345-2610005L07Rik	0.000185101	-0.538658	0.053	0.201	1	2610005L07Rik	ENSMUSG00000121345	8
ENSMUSG00000052371-Hoxd3os1	0.000192727	-0.35795	0.031	0.162	1	Hoxd3os1	ENSMUSG00000052371	2
ENSMUSG00000116305-Lncppara	0.00019281	-0.496553	0.008	0.115	1	Lncppara	ENSMUSG00000116305	15
ENSMUSG00000015365-Mov10l1	0.000192894	0.465618	0.641	0.56	1	Mov10l1	ENSMUSG00000015365	15
ENSMUSG00000032827-Ppp1r9a	0.000200139	-0.339557	0.153	0.359	1	Ppp1r9a	ENSMUSG00000032827	6
ENSMUSG00000028152-Tspan5	0.000206635	-0.662764	0.099	0.256	1	Tspan5	ENSMUSG00000028152	3
ENSMUSG00000024713-Pcsk5	0.000207882	-0.556449	0.023	0.145	1	Pcsk5	ENSMUSG00000024713	19
ENSMUSG00000041992-Rapgef5	0.000209355	-0.632516	0.053	0.197	1	Rapgef5	ENSMUSG00000041992	12
ENSMUSG00000072791-Abcb5	0.000210688	-2.17506	0.008	0.115	1	Abcb5	ENSMUSG00000072791	12
ENSMUSG00000068205-Macrod2	0.000213104	0.473936	0.718	0.637	1	Macrod2	ENSMUSG00000068205	2
ENSMUSG00000033308-Dpyd	0.000213149	-0.78165	0.145	0.312	1	Dpyd	ENSMUSG00000033308	3
ENSMUSG00000028393-Alad	0.000213255	-0.457981	0.107	0.274	1	Alad	ENSMUSG00000028393	4
ENSMUSG00000014444-Piezo1	0.000214637	-0.414095	0.084	0.244	1	Piezo1	ENSMUSG00000014444	8
ENSMUSG00000079418-Atg4a	0.000216666	-0.724552	0.038	0.167	1	Atg4a	ENSMUSG00000079418	20
ENSMUSG00000039542-Ncam1	0.000218525	-0.805128	0.061	0.205	1	Ncam1	ENSMUSG00000039542	9
ENSMUSG00000032231-Anxa2	0.000220201	-0.490026	0.008	0.115	1	Anxa2	ENSMUSG00000032231	9
ENSMUSG00000047414-Flrt2	0.000224431	-0.857743	0.038	0.171	1	Flrt2	ENSMUSG00000047414	12
ENSMUSG00000050965-Prkca	0.000238196	-0.846987	0.107	0.265	1	Prkca	ENSMUSG00000050965	11
ENSMUSG00000110669-Gm10060	0.000238347	-0.30237	0.008	0.115	1	Gm10060	ENSMUSG00000110669	8
ENSMUSG00000075415-Fnbp1	0.000242945	-0.519478	0.153	0.333	1	Fnbp1	ENSMUSG00000075415	2
ENSMUSG00000026074-Map4k4	0.000243514	-0.705447	0.076	0.226	1	Map4k4	ENSMUSG00000026074	1
ENSMUSG00000053141-Ptprt	0.00024564	-0.628263	0.221	0.406	1	Ptprt	ENSMUSG00000053141	2
ENSMUSG00000037617-Spag1	0.000251371	-0.99782	0.137	0.316	1	Spag1	ENSMUSG00000037617	15
ENSMUSG00000035064-Eef2k	0.000251837	-0.483243	0.16	0.342	1	Eef2k	ENSMUSG00000035064	7
ENSMUSG00000053279-Aldh1a1	0.000268353	-0.836399	0.115	0.278	1	Aldh1a1	ENSMUSG00000053279	19
ENSMUSG00000097462-9530026P05Rik	0.000277166	-0.893175	0.015	0.128	1	9530026P05Rik	ENSMUSG00000097462	6
ENSMUSG00000027030-Stk39	0.000288133	-0.545722	0.176	0.363	1	Stk39	ENSMUSG00000027030	2
ENSMUSG00000045636-Mtus1	0.000293291	-0.505138	0.023	0.141	1	Mtus1	ENSMUSG00000045636	8
ENSMUSG00000025035-Arl3	0.000297818	0.596016	0.176	0.397	1	Arl3	ENSMUSG00000025035	19
ENSMUSG00000070802-Pnma8b	0.000297858	0.792331	0.26	0.124	1	Pnma8b	ENSMUSG00000070802
ENSMUSG00000020844-Nxn	0.000299282	-0.650631	0.191	0.397	1	Nxn	ENSMUSG00000020844	11
ENSMUSG00000102758-Naaladl2	0.000304085	-0.596068	0.153	0.325	1	Naaladl2	ENSMUSG00000102758	3
ENSMUSG00000079564-Gm11149	0.000307366	-0.513962	0.008	0.111	1	Gm11149	ENSMUSG00000079564	9
ENSMUSG00000006169-Clint1	0.000310727	-0.397254	0.198	0.406	1	Clint1	ENSMUSG00000006169	11
ENSMUSG00000023175-Bsg	0.000313225	0.61783	0.489	0.372	1	Bsg	ENSMUSG00000023175	10
ENSMUSG00000032017-Grik4	0.000318491	-0.400394	0.145	0.329	1	Grik4	ENSMUSG00000032017	9
ENSMUSG00000069170-Adgrv1	0.000322201	-0.510649	0.366	0.564	1	Adgrv1	ENSMUSG00000069170	13
ENSMUSG00000070733-Fryl	0.000322651	-0.603596	0.084	0.235	1	Fryl	ENSMUSG00000070733	5
ENSMUSG00000031533-Mrps31	0.000326015	-0.48159	0.031	0.158	1	Mrps31	ENSMUSG00000031533	8
ENSMUSG00000022240-Ctnnd2	0.000333496	0.593668	0.664	0.556	1	Ctnnd2	ENSMUSG00000022240	15
ENSMUSG00000038679-Trps1	0.000346171	-0.551432	0.038	0.167	1	Trps1	ENSMUSG00000038679	15
ENSMUSG00000051910-Sox6	0.000351117	-0.65429	0.092	0.252	1	Sox6	ENSMUSG00000051910	7
ENSMUSG00000021619-Atg10	0.000352116	-0.457637	0.191	0.38	1	Atg10	ENSMUSG00000021619	13
ENSMUSG00000029287-Tgfbr3	0.000371815	-0.814537	0.015	0.124	1	Tgfbr3	ENSMUSG00000029287	5
ENSMUSG00000048897-Zfp710	0.000373789	-0.373564	0.038	0.167	1	Zfp710	ENSMUSG00000048897	7
ENSMUSG00000035394-Cfap53	0.00037512	-0.431884	0.038	0.162	1	Cfap53	ENSMUSG00000035394	18
ENSMUSG00000120301-ENSMUSG00000120301	0.000376631	0.592559	0.183	0.068	1	ENSMUSG00000120301	ENSMUSG00000120301
ENSMUSG00000004231-Pax2	0.000382313	-0.650913	0.008	0.107	1	Pax2	ENSMUSG00000004231	19
ENSMUSG00000047654-Tssk6	0.000384207	-0.168974	0.183	0.41	1	Tssk6	ENSMUSG00000047654	8
ENSMUSG00000046318-Ccbe1	0.00038536	-0.545972	0.023	0.137	1	Ccbe1	ENSMUSG00000046318	18
ENSMUSG00000036568-Bicral	0.000399506	-0.393972	0.183	0.38	1	Bicral	ENSMUSG00000036568	17
ENSMUSG00000049176-Frmpd4	0.000403031	-2.69706	0.046	0.171	1	Frmpd4	ENSMUSG00000049176	20
ENSMUSG00000028173-Wls	0.000408441	-0.832488	0.031	0.145	1	Wls	ENSMUSG00000028173	3
ENSMUSG00000007739-Cct4	0.000414307	-0.367123	0.168	0.359	1	Cct4	ENSMUSG00000007739	11
ENSMUSG00000079184-Mphosph8	0.000415428	0.438559	0.679	0.62	1	Mphosph8	ENSMUSG00000079184	14
ENSMUSG00000037736-Limch1	0.000431632	-0.513571	0.031	0.15	1	Limch1	ENSMUSG00000037736	5
ENSMUSG00000023044-Csad	0.000435715	-0.344446	0.221	0.44	1	Csad	ENSMUSG00000023044	15
ENSMUSG00000021171-Esyt2	0.000439193	-0.305284	0.45	0.667	1	Esyt2	ENSMUSG00000021171	12
ENSMUSG00000024515-Smad4	0.00044471	-0.317478	0.206	0.423	1	Smad4	ENSMUSG00000024515	18
ENSMUSG00000001911-Nfix	0.000446588	-0.460063	0.099	0.256	1	Nfix	ENSMUSG00000001911	8
ENSMUSG00000040943-Tet2	0.000455553	-0.454091	0.008	0.107	1	Tet2	ENSMUSG00000040943	3
ENSMUSG00000026478-Lamc1	0.000459334	-0.448042	0.015	0.12	1	Lamc1	ENSMUSG00000026478	1
ENSMUSG00000058761-Rnf169	0.000464706	0.548663	0.71	0.62	1	Rnf169	ENSMUSG00000058761	7
ENSMUSG00000025529-Zfp711	0.00046593	0.800144	0.351	0.214	1	Zfp711	ENSMUSG00000025529	20
ENSMUSG00000049354-Dcaf7	0.000467459	-0.267083	0.107	0.278	1	Dcaf7	ENSMUSG00000049354	11
ENSMUSG00000092274-Neat1	0.000472627	-1.55724	0.107	0.248	1	Neat1	ENSMUSG00000092274	19
ENSMUSG00000071757-Zhx2	0.000484672	-0.38112	0.031	0.15	1	Zhx2	ENSMUSG00000071757	15
ENSMUSG00000041891-Lman1	0.000489842	0.754642	0.389	0.261	1	Lman1	ENSMUSG00000041891	18
ENSMUSG00000086247-Gm15787	0.000506882	-0.236201	0.168	0.363	1	Gm15787	ENSMUSG00000086247	5
ENSMUSG00000022892-App	0.000542469	-0.469109	0.344	0.547	1	App	ENSMUSG00000022892	16
ENSMUSG00000031626-Sorbs2	0.000543248	-0.823209	0.031	0.145	1	Sorbs2	ENSMUSG00000031626	8
ENSMUSG00000015243-Abca1	0.000544652	-0.464245	0.092	0.244	1	Abca1	ENSMUSG00000015243	4
ENSMUSG00000085788-4930470G03Rik	0.000548	-0.385791	0.099	0.256	1	4930470G03Rik	ENSMUSG00000085788	13
ENSMUSG00000087516-Tbx3os1	0.000557887	-0.37788	0.015	0.12	1	Tbx3os1	ENSMUSG00000087516	5
ENSMUSG00000040675-Mthfd1l	0.000563946	-0.963789	0.038	0.158	1	Mthfd1l	ENSMUSG00000040675	10
ENSMUSG00000075589-Gm11536	0.000566402	-0.735885	0.008	0.103	1	Gm11536	ENSMUSG00000075589	11
ENSMUSG00000070073-Mir470	0.000567015	-0.291085	0.023	0.132	1	Mir470	ENSMUSG00000070073	20
ENSMUSG00000116260-1700041B01Rik	0.00057252	0.588862	0.191	0.077	1	1700041B01Rik	ENSMUSG00000116260	15
ENSMUSG00000033577-Myo6	0.000586276	-0.692559	0.145	0.299	1	Myo6	ENSMUSG00000033577	9
ENSMUSG00000028139-Riiad1	0.000587355	-0.429732	0.13	0.295	1	Riiad1	ENSMUSG00000028139	3
ENSMUSG00000041791-Capza3	0.000592394	-0.383856	0.038	0.162	1	Capza3	ENSMUSG00000041791	6
ENSMUSG00000050772-Olfr1124	0.00059243	-0.268902	0.046	0.175	1	Olfr1124	ENSMUSG00000050772	2
ENSMUSG00000071379-Hpcal1	0.000593399	-0.344501	0.023	0.132	1	Hpcal1	ENSMUSG00000071379	12
ENSMUSG00000087402-Gm11867	0.000596326	-0.34064	0.046	0.175	1	Gm11867	ENSMUSG00000087402	4
ENSMUSG00000051977-Prdm9	0.000615994	0.458299	0.214	0.09	1	Prdm9	ENSMUSG00000051977	17
ENSMUSG00000041313-Slc7a1	0.000627433	-0.409812	0.145	0.312	1	Slc7a1	ENSMUSG00000041313	5
ENSMUSG00000022708-Zbtb20	0.000635678	-0.797505	0.733	0.825	1	Zbtb20	ENSMUSG00000022708	16
ENSMUSG00000036256-Igfbp7	0.000636542	-0.438175	0.031	0.145	1	Igfbp7	ENSMUSG00000036256	5
ENSMUSG00000028271-Gtf2b	0.000637155	-0.528576	0.046	0.162	1	Gtf2b	ENSMUSG00000028271	3
ENSMUSG00000025917-Cops5	0.000638394	-0.412399	0.115	0.274	1	Cops5	ENSMUSG00000025917	1
ENSMUSG00000057132-Rpgrip1	0.00066274	-0.747173	0.321	0.526	1	Rpgrip1	ENSMUSG00000057132	14
ENSMUSG00000034163-Zfc3h1	0.000668032	-0.293316	0.282	0.521	1	Zfc3h1	ENSMUSG00000034163	10
ENSMUSG00000025915-Sgk3	0.000681508	-0.394306	0.061	0.197	1	Sgk3	ENSMUSG00000025915	1
ENSMUSG00000020647-Ncoa1	0.000694842	0.755198	0.611	0.521	1	Ncoa1	ENSMUSG00000020647	12
ENSMUSG00000063410-Stk24	0.00070143	-0.385826	0.038	0.154	1	Stk24	ENSMUSG00000063410	14
ENSMUSG00000001017-Chtop	0.000706177	-0.385087	0.145	0.316	1	Chtop	ENSMUSG00000001017	3
ENSMUSG00000054885-4930578G10Rik	0.000711124	-0.610882	0.229	0.419	1	4930578G10Rik	ENSMUSG00000054885	4
ENSMUSG00000100169-Gm29087	0.000718646	0.567014	0.191	0.081	1	Gm29087	ENSMUSG00000100169	7
ENSMUSG00000035835-Plppr3	0.000720237	-0.360833	0.183	0.368	1	Plppr3	ENSMUSG00000035835	10
ENSMUSG00000046668-Cxxc5	0.000726246	-0.382382	0.023	0.128	1	Cxxc5	ENSMUSG00000046668	18
ENSMUSG00000047996-Prrg1	0.000748528	-0.724837	0.023	0.128	1	Prrg1	ENSMUSG00000047996	20
ENSMUSG00000036241-Ube2r2	0.000759143	-0.533719	0.13	0.291	1	Ube2r2	ENSMUSG00000036241	4
ENSMUSG00000030494-Rhpn2	0.000761159	-0.375131	0.046	0.167	1	Rhpn2	ENSMUSG00000030494	7
ENSMUSG00000032740-Ccdc88a	0.000761274	0.488688	0.672	0.59	1	Ccdc88a	ENSMUSG00000032740	11
ENSMUSG00000115520-Gm41335	0.000770335	-0.339716	0.069	0.209	1	Gm41335	ENSMUSG00000115520	15
ENSMUSG00000024236-Svil	0.000776903	-0.478045	0.237	0.423	1	Svil	ENSMUSG00000024236	18
ENSMUSG00000042272-Sestd1	0.00078456	-0.347006	0.076	0.218	1	Sestd1	ENSMUSG00000042272	2
ENSMUSG00000024130-Abca3	0.000787706	-0.278132	0.252	0.466	1	Abca3	ENSMUSG00000024130	17
ENSMUSG00000040430-Pitpnc1	0.000794437	-0.378351	0.16	0.329	1	Pitpnc1	ENSMUSG00000040430	11
ENSMUSG00000033610-Pank1	0.000795011	-0.342477	0.023	0.128	1	Pank1	ENSMUSG00000033610	19
ENSMUSG00000031925-Maml2	0.000796176	-0.770587	0.038	0.154	1	Maml2	ENSMUSG00000031925	9
ENSMUSG00000030849-Fgfr2	0.000798784	-0.441772	0.885	0.94	1	Fgfr2	ENSMUSG00000030849	7
ENSMUSG00000020680-Taf15	0.000824019	0.407542	0.748	0.705	1	Taf15	ENSMUSG00000020680	11
ENSMUSG00000030092-Cntn6	0.000826558	-0.390148	0.038	0.154	1	Cntn6	ENSMUSG00000030092	6
ENSMUSG00000120703-ENSMUSG00000120703	0.000829475	0.486256	0.137	0.043	1	ENSMUSG00000120703	ENSMUSG00000120703
ENSMUSG00000031889-Phaf1	0.000831359	-0.272568	0.076	0.222	1	Phaf1	ENSMUSG00000031889	8
ENSMUSG00000024812-Tjp2	0.000832196	-0.328682	0.038	0.154	1	Tjp2	ENSMUSG00000024812	19
ENSMUSG00000033306-Lpp	0.000833317	-0.468527	0.412	0.637	1	Lpp	ENSMUSG00000033306	16
ENSMUSG00000028601-Echdc2	0.000850666	-0.40223	0.046	0.167	1	Echdc2	ENSMUSG00000028601	4
ENSMUSG00000087263-Gm15726	0.000855261	0.428816	0.107	0.026	1	Gm15726	ENSMUSG00000087263	20
ENSMUSG00000063804-Lin28b	0.00085823	0.218734	0.649	0.56	1	Lin28b	ENSMUSG00000063804	10
ENSMUSG00000024566-Atp9b	0.000867201	0.630154	0.618	0.551	1	Atp9b	ENSMUSG00000024566	18
ENSMUSG00000054727-1700013H16Rik	0.000884988	0.60774	0.305	0.171	1	1700013H16Rik	ENSMUSG00000054727	20
ENSMUSG00000001604-Tcea3	0.000912742	-0.486012	0.115	0.261	1	Tcea3	ENSMUSG00000001604	4
ENSMUSG00000046314-Stxbp6	0.000940685	-0.346004	0.046	0.167	1	Stxbp6	ENSMUSG00000046314	12
ENSMUSG00000034667-Xpot	0.000953023	-0.310663	0.053	0.179	1	Xpot	ENSMUSG00000034667	10
ENSMUSG00000115403-Gm49304	0.000964228	0.786487	0.282	0.158	1	Gm49304	ENSMUSG00000115403	14
ENSMUSG00000062991-Nrg1	0.000982481	-0.623746	0.107	0.252	1	Nrg1	ENSMUSG00000062991	8
ENSMUSG00000056429-Tgoln1	0.000983806	0.498245	0.328	0.192	1	Tgoln1	ENSMUSG00000056429	6
ENSMUSG00000024376-Epb41l4a	0.000992545	-0.463344	0.069	0.197	1	Epb41l4a	ENSMUSG00000024376	18
ENSMUSG00000000708-Kat2b	0.000994228	-0.353737	0.023	0.128	1	Kat2b	ENSMUSG00000000708	17
ENSMUSG00000002413-Braf	0.00100604	0.479208	0.58	0.483	1	Braf	ENSMUSG00000002413	6
ENSMUSG00000062773-Tex101	0.00103084	0.638906	0.511	0.41	1	Tex101	ENSMUSG00000062773	7
ENSMUSG00000033161-Atp1a1	0.00103154	-0.724009	0.046	0.162	1	Atp1a1	ENSMUSG00000033161	3
ENSMUSG00000013419-Zfp651	0.00103233	-0.32291	0.023	0.124	1	Zfp651	ENSMUSG00000013419	9
ENSMUSG00000022024-Sugt1	0.00103443	-0.341967	0.069	0.201	1	Sugt1	ENSMUSG00000022024	14
ENSMUSG00000021098-4930447C04Rik	0.00103675	0.526068	0.626	0.5	1	4930447C04Rik	ENSMUSG00000021098	12
ENSMUSG00000041112-Elmo1	0.00104047	-0.50559	0.137	0.295	1	Elmo1	ENSMUSG00000041112	13
ENSMUSG00000029920-Smarcad1	0.0010432	-0.168712	0.122	0.295	1	Smarcad1	ENSMUSG00000029920	6
ENSMUSG00000004043-Stat5a	0.0010715	-0.293838	0.015	0.111	1	Stat5a	ENSMUSG00000004043	11
ENSMUSG00000034295-Fhod3	0.0010716	-0.612958	0.023	0.124	1	Fhod3	ENSMUSG00000034295	18
ENSMUSG00000024044-Epb41l3	0.00107289	-0.423623	0.145	0.303	1	Epb41l3	ENSMUSG00000024044	17
ENSMUSG00000033721-Vav3	0.00107966	-0.702327	0.053	0.171	1	Vav3	ENSMUSG00000033721	3
ENSMUSG00000042616-Oscp1	0.00108715	-0.288273	0.046	0.167	1	Oscp1	ENSMUSG00000042616	4
ENSMUSG00000053508-Gtsf2	0.00109136	-0.458941	0.115	0.261	1	Gtsf2	ENSMUSG00000053508	15
ENSMUSG00000039842-Mcph1	0.00109533	-0.331981	0.237	0.436	1	Mcph1	ENSMUSG00000039842	8
ENSMUSG00000040652-Oaz2	0.00109756	-0.322943	0.145	0.316	1	Oaz2	ENSMUSG00000040652	9
ENSMUSG00000028973-Abcb8	0.00110298	-0.345712	0.069	0.201	1	Abcb8	ENSMUSG00000028973	5
ENSMUSG00000028974-Dffa	0.00110888	-0.323322	0.031	0.137	1	Dffa	ENSMUSG00000028974	4
ENSMUSG00000022701-Ccdc191	0.00110963	-0.3265	0.252	0.466	1	Ccdc191	ENSMUSG00000022701	16
ENSMUSG00000034731-Dgkh	0.00113837	-0.439977	0.16	0.321	1	Dgkh	ENSMUSG00000034731	14
ENSMUSG00000085465-Gm15347	0.00114056	-0.368698	0.031	0.137	1	Gm15347	ENSMUSG00000085465	8
ENSMUSG00000026134-Prim2	0.00115367	0.544137	0.565	0.487	1	Prim2	ENSMUSG00000026134	1
ENSMUSG00000120106-ENSMUSG00000120106	0.00116768	0.520949	0.221	0.103	1	ENSMUSG00000120106	ENSMUSG00000120106
ENSMUSG00000061032-Rrp1	0.00117448	-0.366222	0.092	0.231	1	Rrp1	ENSMUSG00000061032	10
ENSMUSG00000101845-Gm28198	0.00119459	-0.394586	0.26	0.47	1	Gm28198	ENSMUSG00000101845	7
ENSMUSG00000031393-Mecp2	0.00119919	-0.445685	0.191	0.363	1	Mecp2	ENSMUSG00000031393	20
ENSMUSG00000042489-Clspn	0.00120941	0.4457	0.481	0.346	1	Clspn	ENSMUSG00000042489	4
ENSMUSG00000021635-Rad17	0.00123836	-0.289435	0.183	0.385	1	Rad17	ENSMUSG00000021635	13
ENSMUSG00000022789-Dnm1l	0.00126437	-0.360334	0.275	0.479	1	Dnm1l	ENSMUSG00000022789	16
ENSMUSG00000020305-Asb3	0.00126792	-0.416673	0.214	0.385	1	Asb3	ENSMUSG00000020305	11
ENSMUSG00000039233-Tbce	0.00127135	-0.255938	0.145	0.316	1	Tbce	ENSMUSG00000039233	13
ENSMUSG00000036395-Glb1l2	0.00128004	-0.594239	0.015	0.107	1	Glb1l2	ENSMUSG00000036395	9
ENSMUSG00000024085-Man2a1	0.00128723	-0.704764	0.053	0.167	1	Man2a1	ENSMUSG00000024085	17
ENSMUSG00000055639-Dach1	0.00130789	-0.743213	0.038	0.145	1	Dach1	ENSMUSG00000055639	14
ENSMUSG00000009418-Nav1	0.00131032	-0.607376	0.084	0.209	1	Nav1	ENSMUSG00000009418	1
ENSMUSG00000020566-Atp6v1c2	0.00131091	-0.369666	0.015	0.107	1	Atp6v1c2	ENSMUSG00000020566	12
ENSMUSG00000054280-Prr14l	0.00131521	-0.313731	0.092	0.231	1	Prr14l	ENSMUSG00000054280	5
ENSMUSG00000031586-Rbpms	0.00131544	-0.700037	0.107	0.252	1	Rbpms	ENSMUSG00000031586	8
ENSMUSG00000090758-Gm17178	0.00131581	-0.046263	0.198	0.38	1	Gm17178	ENSMUSG00000090758	11
ENSMUSG00000110803-Gm20275	0.00132241	0.50064	0.763	0.765	1	Gm20275	ENSMUSG00000110803	9
ENSMUSG00000033701-Acbd6	0.00132566	-0.280599	0.29	0.5	1	Acbd6	ENSMUSG00000033701	1
ENSMUSG00000036617-Etl4	0.00134333	-0.581478	0.153	0.308	1	Etl4	ENSMUSG00000036617	2
ENSMUSG00000048922-Cdca2	0.00136746	-0.338502	0.153	0.312	1	Cdca2	ENSMUSG00000048922	14
ENSMUSG00000025790-Slco3a1	0.00137074	-0.45981	0.038	0.145	1	Slco3a1	ENSMUSG00000025790	7
ENSMUSG00000030752-Kdm8	0.001376	0.474638	0.153	0.056	1	Kdm8	ENSMUSG00000030752	7
ENSMUSG00000087396-4933407K13Rik	0.00138563	-0.303798	0.015	0.107	1	4933407K13Rik	ENSMUSG00000087396	20
ENSMUSG00000021613-Hapln1	0.00138596	0.410263	0.153	0.056	1	Hapln1	ENSMUSG00000021613	13
ENSMUSG00000089726-Mir17hg	0.00138687	-0.207446	0.031	0.137	1	Mir17hg	ENSMUSG00000089726	14
ENSMUSG00000007050-Lsm2	0.00141358	-0.388996	0.107	0.252	1	Lsm2	ENSMUSG00000007050	17
ENSMUSG00000092074-Dynlt1a	0.00143264	-0.329189	0.084	0.218	1	Dynlt1a	ENSMUSG00000092074	17
ENSMUSG00000097752-Gm26688	0.00143996	-0.632913	0.031	0.132	1	Gm26688	ENSMUSG00000097752	13
ENSMUSG00000121492-6820431F20Rik	0.00144117	-0.316899	0.038	0.145	1	6820431F20Rik	ENSMUSG00000121492	8
ENSMUSG00000025571-Tnrc6c	0.00145901	0.320027	0.901	0.833	1	Tnrc6c	ENSMUSG00000025571	11
ENSMUSG00000034177-Rnf43	0.00147583	-0.441496	0.015	0.107	1	Rnf43	ENSMUSG00000034177	11
ENSMUSG00000106894-Gm17130	0.00148748	-0.30096	0.015	0.107	1	Gm17130	ENSMUSG00000106894	5
ENSMUSG00000055044-Pdlim1	0.00148748	-0.365921	0.015	0.107	1	Pdlim1	ENSMUSG00000055044	19
ENSMUSG00000030077-Chl1	0.00151454	0.521051	0.252	0.128	1	Chl1	ENSMUSG00000030077	6
ENSMUSG00000027518-1700021F07Rik	0.00152079	-0.388678	0.061	0.184	1	1700021F07Rik	ENSMUSG00000027518	2
ENSMUSG00000009112-Bcl2l13	0.00152233	-0.340394	0.137	0.286	1	Bcl2l13	ENSMUSG00000009112	6
ENSMUSG00000021458-Aopep	0.00152559	-0.465755	0.313	0.53	1	Aopep	ENSMUSG00000021458	13
ENSMUSG00000052713-Zfp608	0.00156568	-0.361979	0.031	0.132	1	Zfp608	ENSMUSG00000052713	18
ENSMUSG00000037643-Prkci	0.00156653	-0.352958	0.099	0.235	1	Prkci	ENSMUSG00000037643	3
ENSMUSG00000031592-Pcm1	0.00161726	0.422888	0.725	0.705	1	Pcm1	ENSMUSG00000031592	8
ENSMUSG00000028399-Ptprd	0.00161792	-0.57021	0.229	0.402	1	Ptprd	ENSMUSG00000028399	4
ENSMUSG00000026926-Pmpca	0.00162023	-0.35624	0.107	0.244	1	Pmpca	ENSMUSG00000026926	2
ENSMUSG00000084845-Tmem240	0.00163443	0.547412	0.244	0.124	1	Tmem240	ENSMUSG00000084845	4
ENSMUSG00000037470-Uggt1	0.00163725	-0.371036	0.183	0.355	1	Uggt1	ENSMUSG00000037470	1
ENSMUSG00000000682-Cd52	0.00164142	-0.620825	0.092	0.222	1	Cd52	ENSMUSG00000000682	4
ENSMUSG00000027993-Trim2	0.0016738	-0.393498	0.053	0.171	1	Trim2	ENSMUSG00000027993	3
ENSMUSG00000027445-Cst9	0.0016778	-0.34039	0.115	0.265	1	Cst9	ENSMUSG00000027445	2
ENSMUSG00000037999-Arap2	0.00167876	-0.335833	0.122	0.274	1	Arap2	ENSMUSG00000037999	5
ENSMUSG00000091542-Gm17167	0.00169325	-0.552031	0.084	0.214	1	Gm17167	ENSMUSG00000091542	4
ENSMUSG00000040451-Sgms1	0.00170407	-0.415552	0.351	0.538	1	Sgms1	ENSMUSG00000040451	19
ENSMUSG00000047045-Tmem164	0.00170873	-0.462269	0.046	0.154	1	Tmem164	ENSMUSG00000047045	20
ENSMUSG00000026131-Dst	0.00172061	-0.614032	0.221	0.389	1	Dst	ENSMUSG00000026131	1
ENSMUSG00000120580-ENSMUSG00000120580	0.00177183	-0.29656	0.153	0.321	1	ENSMUSG00000120580	ENSMUSG00000120580
ENSMUSG00000073877-Gm13306	0.00177413	-0.464453	0.046	0.158	1	Gm13306	ENSMUSG00000073877	4
ENSMUSG00000038199-Iqca1l	0.00177856	0.469672	0.176	0.073	1	Iqca1l	ENSMUSG00000038199	5
ENSMUSG00000060579-Fhit	0.00179449	-0.727448	0.191	0.342	1	Fhit	ENSMUSG00000060579	14
ENSMUSG00000030336-Cd27	0.00179493	-0.255278	0.137	0.286	1	Cd27	ENSMUSG00000030336	6
ENSMUSG00000030659-Nucb2	0.00183649	-0.368412	0.023	0.12	1	Nucb2	ENSMUSG00000030659	7
ENSMUSG00000033149-Phldb2	0.00184786	-0.467668	0.015	0.103	1	Phldb2	ENSMUSG00000033149	16
ENSMUSG00000118086-Gm52981	0.00185461	-0.968116	0.023	0.115	1	Gm52981	ENSMUSG00000118086	19
ENSMUSG00000031950-Gabarapl2	0.00189584	-0.386051	0.107	0.239	1	Gabarapl2	ENSMUSG00000031950	8
ENSMUSG00000052920-Prkg1	0.00189595	-1.02573	0.214	0.363	1	Prkg1	ENSMUSG00000052920	19
ENSMUSG00000024043-Arhgap28	0.00190081	-0.641988	0.038	0.141	1	Arhgap28	ENSMUSG00000024043	17
ENSMUSG00000045658-Pid1	0.0019068	-0.594071	0.015	0.103	1	Pid1	ENSMUSG00000045658	1
ENSMUSG00000056427-Slit3	0.00192878	-0.605686	0.389	0.547	1	Slit3	ENSMUSG00000056427	11
ENSMUSG00000021519-Mterf3	0.0019381	-0.191636	0.084	0.214	1	Mterf3	ENSMUSG00000021519	13
ENSMUSG00000111126-Gm39329	0.00194286	0.430965	0.122	0.038	1	Gm39329	ENSMUSG00000111126	9
ENSMUSG00000028634-Hivep3	0.00195894	-0.23842	0.183	0.368	1	Hivep3	ENSMUSG00000028634	4
ENSMUSG00000002957-Ap2a2	0.00196686	-0.326505	0.336	0.53	1	Ap2a2	ENSMUSG00000002957	7
ENSMUSG00000085335-Gm13684	0.00196885	-0.267905	0.069	0.197	1	Gm13684	ENSMUSG00000085335	2
ENSMUSG00000022449-Adamts20	0.00197427	0.371787	0.137	0.047	1	Adamts20	ENSMUSG00000022449	15
ENSMUSG00000073888-Ccl27a	0.00198093	-0.426461	0.221	0.402	1	Ccl27a	ENSMUSG00000073888	4
ENSMUSG00000101476-Gm29570	0.00199236	-0.318433	0.031	0.132	1	Gm29570	ENSMUSG00000101476	1
ENSMUSG00000021218-Gdi2	0.00199388	-0.230369	0.122	0.274	1	Gdi2	ENSMUSG00000021218	13
ENSMUSG00000041303-Gtf3c3	0.00199532	-0.272221	0.084	0.205	1	Gtf3c3	ENSMUSG00000041303	1
ENSMUSG00000090841-Myl6	0.00200489	-0.349366	0.061	0.179	1	Myl6	ENSMUSG00000090841	10
ENSMUSG00000021549-Rasa1	0.00200798	0.486204	0.511	0.41	1	Rasa1	ENSMUSG00000021549	13
ENSMUSG00000022231-Sema5a	0.00201907	-0.795569	0.076	0.192	1	Sema5a	ENSMUSG00000022231	15
ENSMUSG00000021661-Ankra2	0.00202512	-0.268432	0.023	0.115	1	Ankra2	ENSMUSG00000021661	13
ENSMUSG00000084834-4930565N06Rik	0.00202838	-0.319375	0.061	0.179	1	4930565N06Rik	ENSMUSG00000084834	16
ENSMUSG00000097287-D130017N08Rik	0.00205566	-0.307179	0.084	0.218	1	D130017N08Rik	ENSMUSG00000097287	5
ENSMUSG00000030102-Itpr1	0.00206344	-0.456835	0.237	0.406	1	Itpr1	ENSMUSG00000030102	6
ENSMUSG00000030650-Tmc5	0.00212696	-0.332474	0.015	0.103	1	Tmc5	ENSMUSG00000030650	7
ENSMUSG00000048027-Rgmb	0.00213254	-0.237318	0.031	0.132	1	Rgmb	ENSMUSG00000048027	17
ENSMUSG00000035632-Cnot3	0.00213592	-0.204251	0.405	0.624	1	Cnot3	ENSMUSG00000035632	7
ENSMUSG00000037400-Atp11b	0.00215714	0.555576	0.511	0.444	1	Atp11b	ENSMUSG00000037400	3
ENSMUSG00000021054-Sgpp1	0.00216233	-0.339951	0.023	0.115	1	Sgpp1	ENSMUSG00000021054	12
ENSMUSG00000009376-Met	0.00216755	-0.248621	0.084	0.218	1	Met	ENSMUSG00000009376	6
ENSMUSG00000058835-Abi1	0.00218238	-0.362863	0.466	0.675	1	Abi1	ENSMUSG00000058835	2
ENSMUSG00000041741-Pde3a	0.00218724	-0.5547	0.038	0.137	1	Pde3a	ENSMUSG00000041741	6
ENSMUSG00000121403-ENSMUSG00000121403	0.00218883	0.384302	0.115	0.034	1	ENSMUSG00000121403	ENSMUSG00000121403
ENSMUSG00000044471-Lncpint	0.00219381	-0.48841	0.351	0.547	1	Lncpint	ENSMUSG00000044471	6
ENSMUSG00000048865-Arhgap30	0.00219566	1.20204	0.107	0.03	1	Arhgap30	ENSMUSG00000048865	1
ENSMUSG00000055053-Nfic	0.00220183	-0.333458	0.099	0.235	1	Nfic	ENSMUSG00000055053	10
ENSMUSG00000079476-1700011M02Rik	0.00222826	-0.245765	0.015	0.103	1	1700011M02Rik	ENSMUSG00000079476	20
ENSMUSG00000031233-Pgk2	0.00223978	-0.388642	0.107	0.244	1	Pgk2	ENSMUSG00000031233	17
ENSMUSG00000019889-Ptprk	0.00225035	-0.462975	0.122	0.261	1	Ptprk	ENSMUSG00000019889	10
ENSMUSG00000035443-Thyn1	0.00225508	-0.240643	0.084	0.218	1	Thyn1	ENSMUSG00000035443	9
ENSMUSG00000025153-Fasn	0.00228595	-0.189475	0.053	0.171	1	Fasn	ENSMUSG00000025153	11
ENSMUSG00000029449-Rhof	0.00229139	-0.279539	0.023	0.115	1	Rhof	ENSMUSG00000029449	5
ENSMUSG00000031355-Arhgap6	0.00230471	-1.21123	0.031	0.124	1	Arhgap6	ENSMUSG00000031355	20
ENSMUSG00000030096-Slc6a6	0.00230763	-0.66567	0.069	0.188	1	Slc6a6	ENSMUSG00000030096	6
ENSMUSG00000095123-Gm21781	0.00230801	-0.170761	0.023	0.115	1	Gm21781	ENSMUSG00000095123	10
ENSMUSG00000048385-Scrt1	0.00231115	0.353828	0.107	0.03	1	Scrt1	ENSMUSG00000048385	15
ENSMUSG00000074749-Kiz	0.00231819	-0.566166	0.244	0.415	1	Kiz	ENSMUSG00000074749	2
ENSMUSG00000040606-Kazn	0.00232063	-0.441334	0.069	0.188	1	Kazn	ENSMUSG00000040606	4
ENSMUSG00000057990-Gm53055	0.00233369	-0.310817	0.069	0.188	1	Gm53055	ENSMUSG00000057990	19
ENSMUSG00000069833-Ahnak	0.00234833	-0.181151	0.061	0.175	1	Ahnak	ENSMUSG00000069833	19
ENSMUSG00000038393-Txnip	0.00237565	-0.392911	0.031	0.128	1	Txnip	ENSMUSG00000038393	3
ENSMUSG00000029620-1700018F24Rik	0.00239274	-0.322641	0.076	0.205	1	1700018F24Rik	ENSMUSG00000029620	5
ENSMUSG00000074219-Gm10644	0.00244257	0.618557	0.374	0.269	1	Gm10644	ENSMUSG00000074219	8
ENSMUSG00000040957-Cables1	0.00247452	-0.266933	0.031	0.128	1	Cables1	ENSMUSG00000040957	18
ENSMUSG00000042050-Dync2i1	0.00247728	-0.345768	0.183	0.342	1	Dync2i1	ENSMUSG00000042050	12
ENSMUSG00000022403-St13	0.00248906	-0.386926	0.305	0.483	1	St13	ENSMUSG00000022403	15
ENSMUSG00000039230-Tbcd	0.00250371	-0.420637	0.069	0.184	1	Tbcd	ENSMUSG00000039230	11
ENSMUSG00000007659-Bcl2l1	0.00252158	-0.302575	0.214	0.389	1	Bcl2l1	ENSMUSG00000007659	2
ENSMUSG00000034813-Grip1	0.00252429	-0.554566	0.137	0.282	1	Grip1	ENSMUSG00000034813	10
ENSMUSG00000055553-Kxd1	0.0025365	-0.299814	0.168	0.333	1	Kxd1	ENSMUSG00000055553	8
ENSMUSG00000100585-1700108J01Rik	0.00253784	-0.468842	0.069	0.188	1	1700108J01Rik	ENSMUSG00000100585	14
ENSMUSG00000026032-Ndufb3	0.00256669	-0.309326	0.099	0.226	1	Ndufb3	ENSMUSG00000026032	1
ENSMUSG00000025825-Iscu	0.00258231	-0.256274	0.107	0.248	1	Iscu	ENSMUSG00000025825	5
ENSMUSG00000024921-Smarca2	0.00259355	-0.575879	0.084	0.201	1	Smarca2	ENSMUSG00000024921	19
ENSMUSG00000020181-Nav3	0.00259856	-0.365096	0.046	0.154	1	Nav3	ENSMUSG00000020181	10
ENSMUSG00000027035-Cers6	0.0026124	-0.377221	0.244	0.419	1	Cers6	ENSMUSG00000027035	2
ENSMUSG00000038914-Dido1	0.00262802	-0.23585	0.282	0.483	1	Dido1	ENSMUSG00000038914	2
ENSMUSG00000017843-Ppp2r5c	0.002659	-0.152492	0.298	0.521	1	Ppp2r5c	ENSMUSG00000017843	12
ENSMUSG00000001419-Mef2d	0.00271084	-0.246452	0.145	0.295	1	Mef2d	ENSMUSG00000001419	3
ENSMUSG00000033174-Mgll	0.00273311	-0.411382	0.282	0.453	1	Mgll	ENSMUSG00000033174	6
ENSMUSG00000054792-Klhl18	0.00274375	-0.308386	0.107	0.244	1	Klhl18	ENSMUSG00000054792	9
ENSMUSG00000020250-Txnrd1	0.00277154	-0.368309	0.115	0.248	1	Txnrd1	ENSMUSG00000020250	10
ENSMUSG00000058290-Espl1	0.00278932	-0.341762	0.115	0.252	1	Espl1	ENSMUSG00000058290	15
ENSMUSG00000031353-Rbbp7	0.00280427	-0.456763	0.244	0.41	1	Rbbp7	ENSMUSG00000031353	20
ENSMUSG00000087174-5530601H04Rik	0.00290912	-0.33402	0.031	0.124	1	5530601H04Rik	ENSMUSG00000087174	20
ENSMUSG00000030555-Ttc23	0.00295755	-0.379577	0.107	0.239	1	Ttc23	ENSMUSG00000030555	7
ENSMUSG00000047731-Wbp1l	0.00296192	-0.224332	0.115	0.265	1	Wbp1l	ENSMUSG00000047731	19
ENSMUSG00000061099-Gapdhs	0.00296445	-0.151534	0.214	0.397	1	Gapdhs	ENSMUSG00000061099	7
ENSMUSG00000052934-Fbxo31	0.00300493	-0.201813	0.053	0.162	1	Fbxo31	ENSMUSG00000052934	8
ENSMUSG00000028224-Nbn	0.00300892	-0.244279	0.046	0.154	1	Nbn	ENSMUSG00000028224	4
ENSMUSG00000034653-Ythdc2	0.00300948	0.558416	0.389	0.269	1	Ythdc2	ENSMUSG00000034653	18
ENSMUSG00000048478-Spata33	0.00301732	-0.289098	0.267	0.436	1	Spata33	ENSMUSG00000048478	8
ENSMUSG00000038665-Dgki	0.00302975	-0.445426	0.145	0.286	1	Dgki	ENSMUSG00000038665	6
ENSMUSG00000073481-Mtarc2	0.00304796	-0.267042	0.023	0.111	1	Mtarc2	ENSMUSG00000073481	1
ENSMUSG00000042628-Zfyve1	0.00308841	-0.202305	0.191	0.363	1	Zfyve1	ENSMUSG00000042628	12
ENSMUSG00000013539-Tango2	0.00311889	-0.300269	0.176	0.329	1	Tango2	ENSMUSG00000013539	16
ENSMUSG00000021156-Zmynd11	0.00313198	-0.376409	0.076	0.192	1	Zmynd11	ENSMUSG00000021156	13
ENSMUSG00000097852-4933405D12Rik	0.00313368	-0.265938	0.031	0.124	1	4933405D12Rik	ENSMUSG00000097852	3
ENSMUSG00000022962-Gart	0.00315801	-0.269429	0.099	0.235	1	Gart	ENSMUSG00000022962	16
ENSMUSG00000028476-Reck	0.00321333	0.62285	0.344	0.235	1	Reck	ENSMUSG00000028476	4
ENSMUSG00000034780-B3galt1	0.00322233	-0.366529	0.13	0.274	1	B3galt1	ENSMUSG00000034780	2
ENSMUSG00000060924-Csmd1	0.00323353	-0.965438	0.069	0.184	1	Csmd1	ENSMUSG00000060924	8
ENSMUSG00000018411-Mapt	0.00328932	-0.541765	0.336	0.491	1	Mapt	ENSMUSG00000018411	11
ENSMUSG00000106967-Gm42477	0.00329619	-0.26443	0.206	0.389	1	Gm42477	ENSMUSG00000106967	16
ENSMUSG00000036928-Stag3	0.00330854	0.506787	0.542	0.466	1	Stag3	ENSMUSG00000036928	5
ENSMUSG00000032849-Abcc4	0.00332371	-0.426772	0.191	0.346	1	Abcc4	ENSMUSG00000032849	14
ENSMUSG00000097997-Gm27017	0.00333339	-0.237469	0.168	0.329	1	Gm27017	ENSMUSG00000097997	14
ENSMUSG00000030562-Nox4	0.00335893	-0.254152	0.053	0.162	1	Nox4	ENSMUSG00000030562	7
ENSMUSG00000022119-Rbm26	0.00336511	0.651004	0.595	0.509	1	Rbm26	ENSMUSG00000022119	14
ENSMUSG00000015165-Hnrnpl	0.00337596	-0.318595	0.328	0.526	1	Hnrnpl	ENSMUSG00000015165	7
ENSMUSG00000036206-Sh3bp4	0.00338543	-0.276731	0.023	0.107	1	Sh3bp4	ENSMUSG00000036206	1
ENSMUSG00000048756-Foxo3	0.00338851	-0.275062	0.183	0.346	1	Foxo3	ENSMUSG00000048756	10
ENSMUSG00000030649-Anapc15	0.00339964	-0.22015	0.115	0.248	1	Anapc15	ENSMUSG00000030649	7
ENSMUSG00000027447-Cst3	0.00341575	0.564421	0.443	0.333	1	Cst3	ENSMUSG00000027447	2
ENSMUSG00000039157-Fam102a	0.00341618	-0.224572	0.023	0.111	1	Fam102a	ENSMUSG00000039157	2
ENSMUSG00000035522-Tsga8	0.00341667	0.632318	0.565	0.483	1	Tsga8	ENSMUSG00000035522	20
ENSMUSG00000096054-Syne1	0.00341842	-0.56058	0.031	0.12	1	Syne1	ENSMUSG00000096054	10
ENSMUSG00000027281-Slx4ip	0.00341924	-0.367629	0.252	0.397	1	Slx4ip	ENSMUSG00000027281	2
ENSMUSG00000020048-Hsp90b1	0.00347888	0.520806	0.588	0.513	1	Hsp90b1	ENSMUSG00000020048	10
ENSMUSG00000023025-Larp4	0.00348987	-0.313011	0.267	0.449	1	Larp4	ENSMUSG00000023025	15
ENSMUSG00000067369-Trmt2b	0.00353542	-0.239024	0.031	0.124	1	Trmt2b	ENSMUSG00000067369	20
ENSMUSG00000003119-Cdk12	0.00353983	0.341073	0.824	0.803	1	Cdk12	ENSMUSG00000003119	11
ENSMUSG00000034620-Rxylt1	0.00353987	-0.439008	0.115	0.239	1	Rxylt1	ENSMUSG00000034620	10
ENSMUSG00000003778-Brd8	0.00355214	0.504621	0.618	0.543	1	Brd8	ENSMUSG00000003778	18
ENSMUSG00000086158-Pierce2	0.00357723	-0.353901	0.046	0.145	1	Pierce2	ENSMUSG00000086158
ENSMUSG00000050966-Lin28a	0.00359002	0.850894	0.221	0.111	1	Lin28a	ENSMUSG00000050966	4
ENSMUSG00000035437-Rabgap1	0.00359093	0.417622	0.71	0.714	1	Rabgap1	ENSMUSG00000035437	2
ENSMUSG00000061950-Ppp4r1	0.00361014	-0.124561	0.198	0.372	1	Ppp4r1	ENSMUSG00000061950	17
ENSMUSG00000021944-Gata4	0.00361182	-0.391805	0.023	0.107	1	Gata4	ENSMUSG00000021944	14
ENSMUSG00000066643-Wdr35	0.00361421	-0.330254	0.099	0.222	1	Wdr35	ENSMUSG00000066643	12
ENSMUSG00000015023-Ddx19a	0.00365492	-0.22888	0.13	0.278	1	Ddx19a	ENSMUSG00000015023	8
ENSMUSG00000025809-Itgb1	0.00365748	0.484488	0.527	0.479	1	Itgb1	ENSMUSG00000025809	8
ENSMUSG00000090812-Samd15	0.00366563	-0.22721	0.038	0.137	1	Samd15	ENSMUSG00000090812	12
ENSMUSG00000015222-Map2	0.0036769	-0.426926	0.076	0.192	1	Map2	ENSMUSG00000015222	1
ENSMUSG00000024913-Lrp5	0.00369467	-0.217618	0.176	0.329	1	Lrp5	ENSMUSG00000024913	19
ENSMUSG00000026727-Rsu1	0.00369607	-0.383933	0.092	0.209	1	Rsu1	ENSMUSG00000026727	2
ENSMUSG00000059430-Actg2	0.00371678	-0.355215	0.023	0.107	1	Actg2	ENSMUSG00000059430	6
ENSMUSG00000085891-Gm14634	0.00373208	-0.569452	0.031	0.12	1	Gm14634	ENSMUSG00000085891	20
ENSMUSG00000031109-Enox2	0.00375014	-0.367481	0.084	0.201	1	Enox2	ENSMUSG00000031109	20
ENSMUSG00000028520-4921539E11Rik	0.00375338	-0.266417	0.031	0.124	1	4921539E11Rik	ENSMUSG00000028520	4
ENSMUSG00000032035-Ets1	0.00376122	-0.329099	0.038	0.132	1	Ets1	ENSMUSG00000032035	9
ENSMUSG00000052539-Magi3	0.00376824	0.42641	0.626	0.556	1	Magi3	ENSMUSG00000052539	3
ENSMUSG00000051177-Plcb1	0.00378364	-0.662327	0.053	0.154	1	Plcb1	ENSMUSG00000051177	2
ENSMUSG00000024209-Acsbg3	0.0038361	-0.226764	0.076	0.192	1	Acsbg3	ENSMUSG00000024209	17
ENSMUSG00000025420-Katnal2	0.00385297	-0.238647	0.092	0.218	1	Katnal2	ENSMUSG00000025420	18
ENSMUSG00000031119-Gpc4	0.00385821	-0.304904	0.038	0.132	1	Gpc4	ENSMUSG00000031119	20
ENSMUSG00000034312-Iqsec1	0.00386264	0.574812	0.534	0.462	1	Iqsec1	ENSMUSG00000034312	6
ENSMUSG00000033792-Atp7a	0.00386329	-0.329858	0.191	0.338	1	Atp7a	ENSMUSG00000033792	20
ENSMUSG00000038473-Nos1ap	0.00386974	-0.493203	0.053	0.158	1	Nos1ap	ENSMUSG00000038473	1
ENSMUSG00000093528-Nrg3os	0.0038833	0.480401	0.115	0.038	1	Nrg3os	ENSMUSG00000093528	14
ENSMUSG00000015804-Med28	0.00392948	-0.235331	0.099	0.231	1	Med28	ENSMUSG00000015804	5
ENSMUSG00000098760-Gm2164	0.00393532	-0.304192	0.069	0.179	1	Gm2164	ENSMUSG00000098760	4
ENSMUSG00000002489-Tiam1	0.00394611	-0.201062	0.153	0.299	1	Tiam1	ENSMUSG00000002489	16
ENSMUSG00000018593-Sparc	0.00395283	-0.516516	0.084	0.197	1	Sparc	ENSMUSG00000018593	11
ENSMUSG00000021279-Cdc42bpb	0.00395494	-0.343335	0.107	0.235	1	Cdc42bpb	ENSMUSG00000021279	12
ENSMUSG00000032238-Rora	0.00397717	-0.797335	0.229	0.372	1	Rora	ENSMUSG00000032238	9
ENSMUSG00000043760-Pkhd1	0.00400475	-0.733419	0.038	0.128	1	Pkhd1	ENSMUSG00000043760	1
ENSMUSG00000021996-Esd	0.00401067	-0.285521	0.084	0.201	1	Esd	ENSMUSG00000021996	14
ENSMUSG00000027523-Gnas	0.00407788	-0.316285	0.191	0.35	1	Gnas	ENSMUSG00000027523	2
ENSMUSG00000051790-Nlgn2	0.00408564	-0.201662	0.084	0.205	1	Nlgn2	ENSMUSG00000051790	11
ENSMUSG00000011179-Odc1	0.0040924	-0.163493	0.183	0.35	1	Odc1	ENSMUSG00000011179	12
ENSMUSG00000020440-Arf5	0.00409659	0.553407	0.267	0.158	1	Arf5	ENSMUSG00000020440	6
ENSMUSG00000108130-Gm30781	0.00409832	-0.390678	0.099	0.226	1	Gm30781	ENSMUSG00000108130	6
ENSMUSG00000032038-St3gal4	0.00409986	-0.291001	0.061	0.171	1	St3gal4	ENSMUSG00000032038	9
ENSMUSG00000120574-ENSMUSG00000120574	0.00412459	-0.233729	0.053	0.158	1	ENSMUSG00000120574	ENSMUSG00000120574
ENSMUSG00000031060-Rbm10	0.00413678	-0.505627	0.038	0.132	1	Rbm10	ENSMUSG00000031060	20
ENSMUSG00000028161-Ppp3ca	0.0041597	-0.600507	0.198	0.342	1	Ppp3ca	ENSMUSG00000028161	3
ENSMUSG00000015133-Lrrk1	0.00416299	-0.427719	0.038	0.132	1	Lrrk1	ENSMUSG00000015133	7
ENSMUSG00000021301-Hecw1	0.00418169	-0.26913	0.031	0.12	1	Hecw1	ENSMUSG00000021301	13
ENSMUSG00000005125-Ndrg1	0.00418935	-0.323442	0.038	0.132	1	Ndrg1	ENSMUSG00000005125	15
ENSMUSG00000014850-Msh3	0.00418993	-0.352624	0.183	0.333	1	Msh3	ENSMUSG00000014850	13
ENSMUSG00000115918-A930001M01Rik	0.00423124	-0.209218	0.053	0.162	1	A930001M01Rik	ENSMUSG00000115918	15
ENSMUSG00000038056-Kmt2c	0.00426194	-0.400612	0.229	0.38	1	Kmt2c	ENSMUSG00000038056	5
ENSMUSG00000056755-Grm7	0.0042644	-0.249607	0.046	0.145	1	Grm7	ENSMUSG00000056755	6
ENSMUSG00000028938-Galntl5	0.00427356	-0.360246	0.115	0.244	1	Galntl5	ENSMUSG00000028938	5
ENSMUSG00000059173-Pde1a	0.00427452	-0.633294	0.084	0.192	1	Pde1a	ENSMUSG00000059173	2
ENSMUSG00000020315-Sptbn1	0.00429466	-0.325666	0.344	0.534	1	Sptbn1	ENSMUSG00000020315	11
ENSMUSG00000003452-Bicd1	0.0043006	-0.453295	0.107	0.231	1	Bicd1	ENSMUSG00000003452	6
ENSMUSG00000057897-Camk2b	0.00430344	-0.501162	0.053	0.154	1	Camk2b	ENSMUSG00000057897	11
ENSMUSG00000029837-1700111E14Rik	0.00431002	-0.348984	0.046	0.141	1	1700111E14Rik	ENSMUSG00000029837	6
ENSMUSG00000024293-Esco1	0.0043105	0.501071	0.466	0.376	1	Esco1	ENSMUSG00000024293	18
ENSMUSG00000086728-Man2c1os	0.00431454	-0.269039	0.29	0.457	1	Man2c1os	ENSMUSG00000086728	9
ENSMUSG00000030287-Itpr2	0.00432414	-0.600289	0.038	0.128	1	Itpr2	ENSMUSG00000030287	6
ENSMUSG00000031927-1700012B09Rik	0.00434345	-0.370389	0.122	0.252	1	1700012B09Rik	ENSMUSG00000031927	9
ENSMUSG00000025289-Prdx4	0.00437897	0.622702	0.504	0.444	1	Prdx4	ENSMUSG00000025289	20
ENSMUSG00000097797-Gm26901	0.00440814	-0.272712	0.099	0.226	1	Gm26901	ENSMUSG00000097797	1
ENSMUSG00000038462-Uqcrfs1	0.00441887	-0.232663	0.061	0.171	1	Uqcrfs1	ENSMUSG00000038462	13
ENSMUSG00000021179-Nrde2	0.00442825	-0.254372	0.069	0.184	1	Nrde2	ENSMUSG00000021179	12
ENSMUSG00000087380-2210408F21Rik	0.00445102	-0.456473	0.107	0.222	1	2210408F21Rik	ENSMUSG00000087380	6
ENSMUSG00000032745-Gpbp1	0.00447581	-0.203346	0.069	0.184	1	Gpbp1	ENSMUSG00000032745	13
ENSMUSG00000086324-Gm15564	0.00448463	-0.320066	0.168	0.316	1	Gm15564	ENSMUSG00000086324	16
ENSMUSG00000037894-H2az1	0.00449421	0.600811	0.573	0.556	1	H2az1	ENSMUSG00000037894	3
ENSMUSG00000052707-Tnrc6a	0.00449664	-0.278897	0.122	0.256	1	Tnrc6a	ENSMUSG00000052707	7
ENSMUSG00000114150-Gm46367	0.0045084	0.479566	0.504	0.419	1	Gm46367	ENSMUSG00000114150	12
ENSMUSG00000022354-Ndufb9	0.00451885	-0.263441	0.221	0.385	1	Ndufb9	ENSMUSG00000022354	15
ENSMUSG00000028821-Syf2	0.00455432	-0.261845	0.069	0.179	1	Syf2	ENSMUSG00000028821	4
ENSMUSG00000078681-Tm2d3	0.00456416	0.428561	0.153	0.064	1	Tm2d3	ENSMUSG00000078681	7
ENSMUSG00000039539-Sgcz	0.00456462	-0.676059	0.023	0.107	1	Sgcz	ENSMUSG00000039539	8
ENSMUSG00000025949-Pikfyve	0.00456501	-0.328214	0.229	0.385	1	Pikfyve	ENSMUSG00000025949	1
ENSMUSG00000021097-Clmn	0.00456556	-0.292707	0.061	0.167	1	Clmn	ENSMUSG00000021097	12
ENSMUSG00000028906-Epb41	0.00457058	-0.399927	0.244	0.402	1	Epb41	ENSMUSG00000028906	4
ENSMUSG00000102805-Gm37240	0.00459096	0.298715	0.901	0.889	1	Gm37240	ENSMUSG00000102805	3
ENSMUSG00000034311-Kif4	0.00459678	0.607337	0.321	0.218	1	Kif4	ENSMUSG00000034311	20
ENSMUSG00000026576-Atp1b1	0.0046283	-0.381574	0.023	0.103	1	Atp1b1	ENSMUSG00000026576	1
ENSMUSG00000029050-Ski	0.00470679	-0.263978	0.16	0.312	1	Ski	ENSMUSG00000029050	4
ENSMUSG00000018849-Wwc1	0.00471654	-0.438142	0.198	0.346	1	Wwc1	ENSMUSG00000018849	11
ENSMUSG00000019039-Dalrd3	0.00475522	-0.333299	0.099	0.222	1	Dalrd3	ENSMUSG00000019039	9
ENSMUSG00000029471-Camkk2	0.004769	-0.24993	0.153	0.295	1	Camkk2	ENSMUSG00000029471	5
ENSMUSG00000031078-Cttn	0.00477104	-0.258277	0.168	0.321	1	Cttn	ENSMUSG00000031078	7
ENSMUSG00000025059-Gk	0.00478204	-0.737762	0.031	0.115	1	Gk	ENSMUSG00000025059	20
ENSMUSG00000073411-H2-D1	0.00478204	-0.365608	0.031	0.115	1	D1	ENSMUSG00000073411
ENSMUSG00000121513-PTPRG	0.00481066	-0.497393	0.191	0.342	1	PTPRG	ENSMUSG00000121513
ENSMUSG00000037355-Uvssa	0.00482658	-0.275235	0.122	0.252	1	Uvssa	ENSMUSG00000037355	5
ENSMUSG00000062859-Tcp11	0.0048327	-0.276031	0.267	0.444	1	Tcp11	ENSMUSG00000062859	17
ENSMUSG00000022306-Zfpm2	0.00484547	-0.629973	0.107	0.226	1	Zfpm2	ENSMUSG00000022306	15
ENSMUSG00000035093-Secisbp2l	0.00489054	-0.408498	0.137	0.269	1	Secisbp2l	ENSMUSG00000035093	2
ENSMUSG00000021127-Zfp36l1	0.00490156	-0.429375	0.061	0.162	1	Zfp36l1	ENSMUSG00000021127	12
ENSMUSG00000057315-Arhgap24	0.00494392	-0.740405	0.031	0.115	1	Arhgap24	ENSMUSG00000057315	5
ENSMUSG00000037386-Rims2	0.00494885	-0.386371	0.176	0.308	1	Rims2	ENSMUSG00000037386	15
ENSMUSG00000063172-Hspb11	0.00496805	-0.209271	0.092	0.209	1	Hspb11	ENSMUSG00000063172	4
ENSMUSG00000076431-Sox4	0.00498882	-0.200534	0.061	0.167	1	Sox4	ENSMUSG00000076431	13
ENSMUSG00000020453-Patz1	0.00499266	-0.200026	0.092	0.209	1	Patz1	ENSMUSG00000020453	11
ENSMUSG00000030301-Ccdc91	0.00503386	-0.173666	0.252	0.44	1	Ccdc91	ENSMUSG00000030301	6
ENSMUSG00000023092-Fhl1	0.00504003	-0.333416	0.061	0.162	1	Fhl1	ENSMUSG00000023092	20
ENSMUSG00000033713-Foxn3	0.0050765	-0.343539	0.435	0.62	1	Foxn3	ENSMUSG00000033713	12
ENSMUSG00000034330-Plcg2	0.00507697	-0.397992	0.031	0.115	1	Plcg2	ENSMUSG00000034330	8
ENSMUSG00000019768-Esr1	0.00509671	-0.790391	0.038	0.128	1	Esr1	ENSMUSG00000019768	10
ENSMUSG00000030206-Gsg1	0.00510533	-0.331587	0.29	0.462	1	Gsg1	ENSMUSG00000030206	6
ENSMUSG00000036461-Elf1	0.00512193	-0.235496	0.145	0.286	1	Elf1	ENSMUSG00000036461	14
ENSMUSG00000078671-Chd2	0.00513407	-0.410182	0.229	0.38	1	Chd2	ENSMUSG00000078671	7
ENSMUSG00000063810-Alms1	0.00513729	0.535815	0.534	0.474	1	Alms1	ENSMUSG00000063810	6
ENSMUSG00000112925-Gm31763	0.00517078	-0.39968	0.107	0.235	1	Gm31763	ENSMUSG00000112925	10
ENSMUSG00000022788-Fgd4	0.00519344	-0.253382	0.038	0.128	1	Fgd4	ENSMUSG00000022788	16
ENSMUSG00000050089-Akap4	0.0052045	-0.20407	0.145	0.299	1	Akap4	ENSMUSG00000050089	20
ENSMUSG00000034292-Traf3ip1	0.00521978	-0.298491	0.168	0.316	1	Traf3ip1	ENSMUSG00000034292	1
ENSMUSG00000029482-Aacs	0.00522391	-0.24457	0.061	0.171	1	Aacs	ENSMUSG00000029482	5
ENSMUSG00000044229-Nxpe4	0.00526001	-0.350664	0.092	0.205	1	Nxpe4	ENSMUSG00000044229	9
ENSMUSG00000031959-Wdr59	0.00527068	-0.232496	0.145	0.291	1	Wdr59	ENSMUSG00000031959	8
ENSMUSG00000117084-Gm22146	0.00527871	-0.327271	0.099	0.218	1	Gm22146	ENSMUSG00000117084	17
ENSMUSG00000021665-Hexb	0.00527891	-0.11081	0.275	0.457	1	Hexb	ENSMUSG00000021665	13
ENSMUSG00000100282-1700041C23Rik	0.00529493	-0.477214	0.115	0.239	1	1700041C23Rik	ENSMUSG00000100282	9
ENSMUSG00000040506-Ambra1	0.0053111	-0.396917	0.489	0.684	1	Ambra1	ENSMUSG00000040506	2
ENSMUSG00000000399-Ndufa9	0.0053624	-0.313923	0.107	0.231	1	Ndufa9	ENSMUSG00000000399	6
ENSMUSG00000021758-Ddx4	0.0053858	0.445699	0.542	0.457	1	Ddx4	ENSMUSG00000021758	13
ENSMUSG00000021699-Pde4d	0.00538763	-0.566715	0.115	0.226	1	Pde4d	ENSMUSG00000021699	13
ENSMUSG00000042079-Hnrnpf	0.00544713	-0.235578	0.305	0.491	1	Hnrnpf	ENSMUSG00000042079	6
ENSMUSG00000039201-Tbc1d25	0.0054597	-0.288421	0.031	0.115	1	Tbc1d25	ENSMUSG00000039201	20
ENSMUSG00000045348-Nyap1	0.0054597	-0.312807	0.031	0.115	1	Nyap1	ENSMUSG00000045348	5
ENSMUSG00000053441-Adamts19	0.00553311	-0.339353	0.107	0.226	1	Adamts19	ENSMUSG00000053441	18
ENSMUSG00000039601-Rcan2	0.00556158	-0.310527	0.023	0.103	1	Rcan2	ENSMUSG00000039601	17
ENSMUSG00000057093-Zfp607b	0.00557321	-0.28406	0.053	0.154	1	Zfp607b	ENSMUSG00000057093	7
ENSMUSG00000062995-Ica1	0.00561652	-0.38124	0.16	0.299	1	Ica1	ENSMUSG00000062995	6
ENSMUSG00000023965-Fbxl17	0.005643	-0.461703	0.321	0.483	1	Fbxl17	ENSMUSG00000023965	17
ENSMUSG00000046808-Atp10d	0.00565176	-0.469624	0.069	0.171	1	Atp10d	ENSMUSG00000046808	5
ENSMUSG00000047193-Dync2h1	0.00567006	-0.180191	0.328	0.538	1	Dync2h1	ENSMUSG00000047193	9
ENSMUSG00000059975-Zfp74	0.00571663	-0.246233	0.031	0.115	1	Zfp74	ENSMUSG00000059975	7
ENSMUSG00000022783-Spag6l	0.00571663	-0.231433	0.031	0.115	1	Spag6l	ENSMUSG00000022783	16
ENSMUSG00000090777-Ccdc188	0.00573514	0.443692	0.168	0.077	1	Ccdc188	ENSMUSG00000090777	16
ENSMUSG00000026305-Lrrfip1	0.00575421	-0.259842	0.031	0.115	1	Lrrfip1	ENSMUSG00000026305	1
ENSMUSG00000108880-Gm44560	0.00584031	-0.230291	0.023	0.103	1	Gm44560	ENSMUSG00000108880	7
ENSMUSG00000026994-Galnt3	0.00586721	-0.415411	0.069	0.171	1	Galnt3	ENSMUSG00000026994	2
ENSMUSG00000024163-Mapk8ip3	0.00588141	0.490981	0.58	0.483	1	Mapk8ip3	ENSMUSG00000024163	17
ENSMUSG00000101930-Gm5441	0.00588641	-0.281443	0.053	0.15	1	Gm5441	ENSMUSG00000101930	12
ENSMUSG00000012211-Tex22	0.00589064	-0.299038	0.092	0.205	1	Tex22	ENSMUSG00000012211	12
ENSMUSG00000060301-2610008E11Rik	0.00589361	0.501454	0.29	0.188	1	2610008E11Rik	ENSMUSG00000060301	10
ENSMUSG00000059518-Znhit1	0.00591794	-0.248237	0.107	0.235	1	Znhit1	ENSMUSG00000059518	5
ENSMUSG00000024112-Cacna1h	0.00598037	-0.297004	0.115	0.239	1	Cacna1h	ENSMUSG00000024112	17
ENSMUSG00000027443-Cst12	0.00599019	-0.376638	0.145	0.278	1	Cst12	ENSMUSG00000027443	2
ENSMUSG00000024260-Sap130	0.00599051	0.0738814	0.305	0.496	1	Sap130	ENSMUSG00000024260	18
ENSMUSG00000032425-Zfp949	0.00600864	-0.0577628	0.084	0.201	1	Zfp949	ENSMUSG00000032425	9
ENSMUSG00000039205-Ciz1	0.00601121	-0.0652858	0.076	0.188	1	Ciz1	ENSMUSG00000039205	2
ENSMUSG00000049044-Rapgef4	0.00604166	0.407032	0.198	0.098	1	Rapgef4	ENSMUSG00000049044	2
ENSMUSG00000073643-Wdfy1	0.00604846	-0.222048	0.122	0.252	1	Wdfy1	ENSMUSG00000073643	1
ENSMUSG00000002455-Prpf6	0.00606216	-0.250334	0.282	0.449	1	Prpf6	ENSMUSG00000002455	2
ENSMUSG00000028013-Ppa2	0.00614596	-0.369888	0.061	0.162	1	Ppa2	ENSMUSG00000028013	3
ENSMUSG00000029407-Uso1	0.00615045	-0.282112	0.221	0.372	1	Uso1	ENSMUSG00000029407	5
ENSMUSG00000030976-Tex36	0.00618256	-0.260274	0.031	0.115	1	Tex36	ENSMUSG00000030976	7
ENSMUSG00000015879-Fam184b	0.00621321	-0.315002	0.053	0.15	1	Fam184b	ENSMUSG00000015879	5
ENSMUSG00000003228-Grk5	0.00623081	-0.331225	0.275	0.444	1	Grk5	ENSMUSG00000003228	19
ENSMUSG00000101894-1700016P04Rik	0.00623332	-0.42553	0.099	0.214	1	1700016P04Rik	ENSMUSG00000101894	6
ENSMUSG00000097253-Gm26770	0.00624002	-0.255791	0.099	0.218	1	Gm26770	ENSMUSG00000097253	6
ENSMUSG00000051586-Mical3	0.00625692	-0.317444	0.328	0.5	1	Mical3	ENSMUSG00000051586	6
ENSMUSG00000025980-Hspd1	0.00627097	-0.24535	0.168	0.312	1	Hspd1	ENSMUSG00000025980	1
ENSMUSG00000032232-Cgnl1	0.00628146	-0.396428	0.061	0.158	1	Cgnl1	ENSMUSG00000032232	9
ENSMUSG00000022443-Myh9	0.00628495	-0.418152	0.053	0.145	1	Myh9	ENSMUSG00000022443	15
ENSMUSG00000052698-Tln2	0.00631473	-0.4013	0.229	0.385	1	Tln2	ENSMUSG00000052698	9
ENSMUSG00000029992-Gfpt1	0.00632647	-0.233054	0.198	0.35	1	Gfpt1	ENSMUSG00000029992	6
ENSMUSG00000021948-Prkcd	0.00637273	-0.353582	0.16	0.295	1	Prkcd	ENSMUSG00000021948	14
ENSMUSG00000079157-Nalf1	0.00642416	-0.227963	0.046	0.141	1	Nalf1	ENSMUSG00000079157
ENSMUSG00000062209-Erbb4	0.00642796	-0.362188	0.076	0.179	1	Erbb4	ENSMUSG00000062209	1
ENSMUSG00000041771-Slc24a4	0.00644615	-0.257819	0.053	0.15	1	Slc24a4	ENSMUSG00000041771	12
ENSMUSG00000046027-Stard5	0.00647475	-0.421972	0.16	0.291	1	Stard5	ENSMUSG00000046027	7
ENSMUSG00000039007-Cpq	0.00647863	-0.513628	0.122	0.239	1	Cpq	ENSMUSG00000039007	15
ENSMUSG00000022323-Rida	0.00653668	-0.315864	0.031	0.111	1	Rida	ENSMUSG00000022323	15
ENSMUSG00000032611-1700102P08Rik	0.0065615	-0.236721	0.053	0.154	1	1700102P08Rik	ENSMUSG00000032611	9
ENSMUSG00000057246-BC051142	0.00662179	0.57048	0.427	0.316	1	BC051142	ENSMUSG00000057246	17
ENSMUSG00000071723-Gspt2	0.00662823	-0.252865	0.069	0.171	1	Gspt2	ENSMUSG00000071723	20
ENSMUSG00000021720-Rnf180	0.00664473	-0.444406	0.092	0.201	1	Rnf180	ENSMUSG00000021720	13
ENSMUSG00000034613-Ppm1h	0.00666658	-0.495071	0.031	0.111	1	Ppm1h	ENSMUSG00000034613	10
ENSMUSG00000024998-Plce1	0.00666801	-0.512694	0.061	0.162	1	Plce1	ENSMUSG00000024998	19
ENSMUSG00000049556-Lingo1	0.00669229	-0.166117	0.038	0.128	1	Lingo1	ENSMUSG00000049556	9
ENSMUSG00000032712-Resf1	0.00671481	-0.405482	0.16	0.286	1	Resf1	ENSMUSG00000032712	6
ENSMUSG00000003068-Stk11	0.00672262	0.499716	0.427	0.346	1	Stk11	ENSMUSG00000003068	10
ENSMUSG00000078958-Atp6ap1l	0.00672565	-0.171933	0.031	0.115	1	Atp6ap1l	ENSMUSG00000078958	13
ENSMUSG00000021134-Srsf5	0.00673345	-0.277663	0.435	0.637	1	Srsf5	ENSMUSG00000021134	12
ENSMUSG00000035725-Prkx	0.00675367	-0.193975	0.023	0.103	1	Prkx	ENSMUSG00000035725	20
ENSMUSG00000018846-Pank3	0.00676069	-0.163169	0.099	0.222	1	Pank3	ENSMUSG00000018846	11
ENSMUSG00000047787-Flrt1	0.00679321	-0.332884	0.214	0.359	1	Flrt1	ENSMUSG00000047787	19
ENSMUSG00000030170-Wnt5b	0.00681844	-0.498987	0.107	0.222	1	Wnt5b	ENSMUSG00000030170	6
ENSMUSG00000043671-Dpy19l3	0.00681989	-0.186031	0.053	0.15	1	Dpy19l3	ENSMUSG00000043671	7
ENSMUSG00000050996-Cetn1	0.00683729	0.479509	0.42	0.329	1	Cetn1	ENSMUSG00000050996	18
ENSMUSG00000091685-Gm17359	0.00684853	0.576591	0.481	0.397	1	Gm17359	ENSMUSG00000091685	3
ENSMUSG00000054509-Parp4	0.00688776	-0.33383	0.061	0.162	1	Parp4	ENSMUSG00000054509	14
ENSMUSG00000045594-Glb1	0.00691305	-0.293741	0.069	0.171	1	Glb1	ENSMUSG00000045594	9
ENSMUSG00000107872-Gm44511	0.0069175	-0.215125	0.87	0.932	1	Gm44511	ENSMUSG00000107872	6
ENSMUSG00000024589-Nedd4l	0.00695005	-0.567559	0.153	0.274	1	Nedd4l	ENSMUSG00000024589	18
ENSMUSG00000008489-Elavl2	0.00696627	0.460608	0.481	0.376	1	Elavl2	ENSMUSG00000008489	4
ENSMUSG00000024223-Armc12	0.00703785	0.457186	0.183	0.094	1	Armc12	ENSMUSG00000024223	17
ENSMUSG00000041361-Myzap	0.00705336	-0.307342	0.053	0.15	1	Myzap	ENSMUSG00000041361	9
ENSMUSG00000024431-Nr3c1	0.00706083	0.428415	0.389	0.282	1	Nr3c1	ENSMUSG00000024431	18
ENSMUSG00000028873-Cdca8	0.00712171	0.397019	0.275	0.175	1	Cdca8	ENSMUSG00000028873	4
ENSMUSG00000053110-Yap1	0.00713612	-0.324419	0.221	0.363	1	Yap1	ENSMUSG00000053110	9
ENSMUSG00000039988-Ankrd13c	0.00714781	-0.198835	0.244	0.41	1	Ankrd13c	ENSMUSG00000039988	3
ENSMUSG00000031590-Frg1	0.00714902	-0.321412	0.229	0.389	1	Frg1	ENSMUSG00000031590	8
ENSMUSG00000022687-Boc	0.00716294	-0.341059	0.031	0.111	1	Boc	ENSMUSG00000022687	16
ENSMUSG00000034903-Cobll1	0.00718053	-0.386822	0.26	0.406	1	Cobll1	ENSMUSG00000034903	2
ENSMUSG00000030760-Acer3	0.0071915	0.462723	0.496	0.397	1	Acer3	ENSMUSG00000030760	7
ENSMUSG00000032564-Cpne4	0.00719433	-0.307762	0.183	0.338	1	Cpne4	ENSMUSG00000032564	9
ENSMUSG00000036402-Gng12	0.00719996	-0.559545	0.237	0.415	1	Gng12	ENSMUSG00000036402	6
ENSMUSG00000020076-Ddx50	0.00720792	0.470459	0.687	0.641	1	Ddx50	ENSMUSG00000020076	10
ENSMUSG00000062210-Tnfaip8	0.00725323	-0.354805	0.099	0.214	1	Tnfaip8	ENSMUSG00000062210	18
ENSMUSG00000019838-Slc16a10	0.00733185	0.528926	0.42	0.312	1	Slc16a10	ENSMUSG00000019838	10
ENSMUSG00000021375-Kif13a	0.00736856	-0.530617	0.053	0.145	1	Kif13a	ENSMUSG00000021375	13
ENSMUSG00000085471-4933423P22Rik	0.00740634	-0.232912	0.046	0.137	1	4933423P22Rik	ENSMUSG00000085471	2
ENSMUSG00000120058-ENSMUSG00000120058	0.0074119	-0.314178	0.038	0.124	1	ENSMUSG00000120058	ENSMUSG00000120058
ENSMUSG00000028033-Kcnq5	0.00745144	-0.233934	0.168	0.303	1	Kcnq5	ENSMUSG00000028033	1
ENSMUSG00000055761-Nkain3	0.0074589	-0.441376	0.122	0.239	1	Nkain3	ENSMUSG00000055761	4
ENSMUSG00000032386-Trip4	0.00747401	-0.26649	0.282	0.449	1	Trip4	ENSMUSG00000032386	9
ENSMUSG00000050035-Fhl4	0.00747687	-0.23976	0.069	0.171	1	Fhl4	ENSMUSG00000050035	10
ENSMUSG00000018334-Ksr1	0.00747816	-0.29078	0.061	0.158	1	Ksr1	ENSMUSG00000018334	11
ENSMUSG00000032965-Ift57	0.00749308	-0.246703	0.046	0.137	1	Ift57	ENSMUSG00000032965	16
ENSMUSG00000048330-Ric3	0.00749465	0.445394	0.191	0.098	1	Ric3	ENSMUSG00000048330	7
ENSMUSG00000059540-Tcea2	0.00750376	-0.280643	0.076	0.184	1	Tcea2	ENSMUSG00000059540	2
ENSMUSG00000034401-Spata6	0.00752442	-0.204505	0.214	0.372	1	Spata6	ENSMUSG00000034401	4
ENSMUSG00000028207-Asph	0.00754195	-0.185053	0.053	0.15	1	Asph	ENSMUSG00000028207	4
ENSMUSG00000001983-Taco1	0.0075485	0.274027	0.786	0.726	1	Taco1	ENSMUSG00000001983	11
ENSMUSG00000021895-Arhgef3	0.00759237	-0.210276	0.183	0.321	1	Arhgef3	ENSMUSG00000021895	14
ENSMUSG00000041997-Tlk1	0.00760419	-0.25614	0.298	0.462	1	Tlk1	ENSMUSG00000041997	2
ENSMUSG00000022972-Cfap298	0.0076199	-0.180123	0.076	0.188	1	Cfap298	ENSMUSG00000022972	16
ENSMUSG00000068270-Shroom4	0.00766782	0.378119	0.405	0.291	1	Shroom4	ENSMUSG00000068270	20
ENSMUSG00000035168-Tanc1	0.00767482	0.00402267	0.13	0.265	1	Tanc1	ENSMUSG00000035168	2
ENSMUSG00000017288-Vps53	0.00779346	-0.599267	0.107	0.222	1	Vps53	ENSMUSG00000017288	11
ENSMUSG00000061525-4921509C19Rik	0.00785281	0.312	0.115	0.043	1	4921509C19Rik	ENSMUSG00000061525	2
ENSMUSG00000042708-Shcbp1l	0.00788796	-0.303369	0.16	0.291	1	Shcbp1l	ENSMUSG00000042708	1
ENSMUSG00000087495-Gm14152	0.00794701	-0.320594	0.084	0.192	1	Gm14152	ENSMUSG00000087495	2
ENSMUSG00000103766-Gm38392	0.00797087	-0.326308	0.053	0.145	1	Gm38392	ENSMUSG00000103766	3
ENSMUSG00000032101-Ddx25	0.00797279	-0.273037	0.107	0.226	1	Ddx25	ENSMUSG00000032101	9
ENSMUSG00000043668-Tox3	0.00798932	-0.497348	0.084	0.179	1	Tox3	ENSMUSG00000043668	8
ENSMUSG00000100215-Gm8292	0.00801737	0.407984	0.313	0.205	1	Gm8292	ENSMUSG00000100215	1
ENSMUSG00000032291-Crabp1	0.00802341	-0.214058	0.038	0.124	1	Crabp1	ENSMUSG00000032291	9
ENSMUSG00000038759-Nup205	0.00803947	-0.275461	0.298	0.449	1	Nup205	ENSMUSG00000038759	6
ENSMUSG00000035027-Map2k2	0.00807935	-0.284616	0.275	0.427	1	Map2k2	ENSMUSG00000035027	10
ENSMUSG00000036513-Commd2	0.00809894	-0.165789	0.031	0.111	1	Commd2	ENSMUSG00000036513	3
ENSMUSG00000052566-Hook2	0.0081012	-0.240113	0.115	0.239	1	Hook2	ENSMUSG00000052566	8
ENSMUSG00000033628-Pik3c3	0.00812341	-0.310464	0.069	0.171	1	Pik3c3	ENSMUSG00000033628	18
ENSMUSG00000044252-Osbpl1a	0.00813012	-0.227931	0.061	0.162	1	Osbpl1a	ENSMUSG00000044252	18
ENSMUSG00000021643-Serf1	0.00818403	-0.40617	0.29	0.462	1	Serf1	ENSMUSG00000021643	13
ENSMUSG00000028889-Yrdc	0.00819377	-0.231346	0.061	0.158	1	Yrdc	ENSMUSG00000028889	4
ENSMUSG00000091237-Gm17114	0.00819644	-0.346138	0.053	0.145	1	Gm17114	ENSMUSG00000091237	4
ENSMUSG00000068428-Gmnc	0.00819815	0.272824	0.122	0.047	1	Gmnc	ENSMUSG00000068428	16
ENSMUSG00000020903-Stx8	0.0082391	-0.188854	0.282	0.474	1	Stx8	ENSMUSG00000020903	11
ENSMUSG00000029447-Cct6a	0.00824833	-0.0312111	0.153	0.308	1	Cct6a	ENSMUSG00000029447	5
ENSMUSG00000029381-Shroom3	0.00828939	-0.566411	0.092	0.197	1	Shroom3	ENSMUSG00000029381	5
ENSMUSG00000040720-Virma	0.00834278	-0.257788	0.275	0.453	1	Virma	ENSMUSG00000040720	4
ENSMUSG00000034912-Mdga2	0.00834391	-0.216038	0.137	0.269	1	Mdga2	ENSMUSG00000034912	12
ENSMUSG00000037689-Tmem247	0.00842145	-0.349837	0.107	0.222	1	Tmem247	ENSMUSG00000037689	17
ENSMUSG00000030851-Ldhc	0.00845311	0.306923	0.931	0.94	1	Ldhc	ENSMUSG00000030851	7
ENSMUSG00000026463-Atp2b4	0.00846683	-0.355549	0.053	0.141	1	Atp2b4	ENSMUSG00000026463	1
ENSMUSG00000028998-Tomm7	0.00847757	-0.22641	0.29	0.466	1	Tomm7	ENSMUSG00000028998	5
ENSMUSG00000042229-Rabif	0.00851419	-0.434788	0.076	0.171	1	Rabif	ENSMUSG00000042229	1
ENSMUSG00000024528-Srfbp1	0.00853241	-0.25408	0.107	0.226	1	Srfbp1	ENSMUSG00000024528	18
ENSMUSG00000031633-Slc25a4	0.00855811	-0.2281	0.046	0.137	1	Slc25a4	ENSMUSG00000031633	8
ENSMUSG00000028532-Cachd1	0.00857572	-0.247343	0.038	0.124	1	Cachd1	ENSMUSG00000028532	4
ENSMUSG00000040919-4930505A04Rik	0.00857572	-0.23752	0.038	0.124	1	4930505A04Rik	ENSMUSG00000040919	11
ENSMUSG00000031924-Cyb5b	0.00861878	-0.253806	0.13	0.252	1	Cyb5b	ENSMUSG00000031924	8
ENSMUSG00000037174-Elf2	0.00861924	-0.214839	0.16	0.295	1	Elf2	ENSMUSG00000037174	3
ENSMUSG00000029103-Lrpap1	0.00866145	0.375764	0.374	0.269	1	Lrpap1	ENSMUSG00000029103	5
ENSMUSG00000025377-Tepsin	0.00866478	-0.198095	0.053	0.145	1	Tepsin	ENSMUSG00000025377	11
ENSMUSG00000022103-Gfra2	0.00867182	0.53123	0.145	0.068	1	Gfra2	ENSMUSG00000022103	14
ENSMUSG00000033009-Ogfod1	0.00870604	-0.21252	0.053	0.15	1	Ogfod1	ENSMUSG00000033009	8
ENSMUSG00000023087-Noct	0.00870827	-0.0895984	0.061	0.162	1	Noct	ENSMUSG00000023087	3
ENSMUSG00000073805-Insyn2a	0.00872847	-0.399946	0.16	0.282	1	Insyn2a	ENSMUSG00000073805	7
ENSMUSG00000057335-Cep170	0.00883618	-0.184991	0.229	0.402	1	Cep170	ENSMUSG00000057335	1
ENSMUSG00000022023-Wbp4	0.00883897	-0.209364	0.137	0.265	1	Wbp4	ENSMUSG00000022023	14
ENSMUSG00000033751-Gadd45gip1	0.00885717	-0.204905	0.031	0.111	1	Gadd45gip1	ENSMUSG00000033751	8
ENSMUSG00000015937-Macroh2a1	0.00888447	-0.308348	0.038	0.12	1	Macroh2a1	ENSMUSG00000015937	13
ENSMUSG00000054640-Slc8a1	0.00889888	-0.656369	0.069	0.167	1	Slc8a1	ENSMUSG00000054640	17
ENSMUSG00000074794-Arrdc3	0.00891368	-0.178685	0.031	0.111	1	Arrdc3	ENSMUSG00000074794	13
ENSMUSG00000000168-Dlat	0.00892264	-0.194626	0.061	0.158	1	Dlat	ENSMUSG00000000168	9
ENSMUSG00000026150-Mff	0.00895676	-0.235238	0.13	0.252	1	Mff	ENSMUSG00000026150	1
ENSMUSG00000067825-Pex26	0.00895912	-0.196993	0.046	0.137	1	Pex26	ENSMUSG00000067825	6
ENSMUSG00000073144-4930599N23Rik	0.00897114	-0.101047	0.16	0.308	1	4930599N23Rik	ENSMUSG00000073144	6
ENSMUSG00000110366-Gm45885	0.00904676	0.312911	0.107	0.038	1	Gm45885	ENSMUSG00000110366	7
ENSMUSG00000018415-Gid4	0.00908717	0.551028	0.45	0.372	1	Gid4	ENSMUSG00000018415	11
ENSMUSG00000022564-Grina	0.00909215	0.829029	0.397	0.325	1	Grina	ENSMUSG00000022564	15
ENSMUSG00000022533-Atp13a3	0.00912312	0.264333	0.672	0.641	1	Atp13a3	ENSMUSG00000022533	16
ENSMUSG00000033882-Rbm46	0.00913116	0.480436	0.611	0.573	1	Rbm46	ENSMUSG00000033882	3
ENSMUSG00000030498-Gas2	0.00919048	-0.171911	0.099	0.214	1	Gas2	ENSMUSG00000030498	7
ENSMUSG00000121085-ENSMUSG00000121085	0.00922911	-0.274099	0.191	0.338	1	ENSMUSG00000121085	ENSMUSG00000121085
ENSMUSG00000057234-Mettl15	0.0092401	-0.219244	0.099	0.209	1	Mettl15	ENSMUSG00000057234	2
ENSMUSG00000114516-Gm46440	0.00924046	0.660352	0.237	0.141	1	Gm46440	ENSMUSG00000114516	13
ENSMUSG00000037896-Rcor1	0.00927699	-0.365014	0.046	0.128	1	Rcor1	ENSMUSG00000037896	12
ENSMUSG00000020814-Mxra7	0.00932014	-0.243517	0.031	0.107	1	Mxra7	ENSMUSG00000020814	11
ENSMUSG00000027365-Trpm7	0.00935729	0.439651	0.649	0.637	1	Trpm7	ENSMUSG00000027365	2
ENSMUSG00000029064-Gnb1	0.00935894	-0.256774	0.351	0.526	1	Gnb1	ENSMUSG00000029064	4
ENSMUSG00000020719-Ddx5	0.00950255	-0.660261	0.855	0.91	1	Ddx5	ENSMUSG00000020719	11
ENSMUSG00000056004-Elapor2	0.00959165	-0.284282	0.153	0.278	1	Elapor2	ENSMUSG00000056004	5
ENSMUSG00000029647-Pan3	0.00960242	-0.301642	0.481	0.654	1	Pan3	ENSMUSG00000029647	5
ENSMUSG00000042647-Acad12	0.00961321	-0.267138	0.038	0.12	1	Acad12	ENSMUSG00000042647	5
ENSMUSG00000048120-Entpd1	0.00961321	-0.34889	0.038	0.12	1	Entpd1	ENSMUSG00000048120	19
ENSMUSG00000031274-Col4a5	0.00962394	-0.358295	0.031	0.107	1	Col4a5	ENSMUSG00000031274	20
ENSMUSG00000031672-Got2	0.00968577	-0.261101	0.031	0.107	1	Got2	ENSMUSG00000031672	8
ENSMUSG00000121069-ENSMUSG00000121069	0.00969015	-0.437062	0.046	0.132	1	ENSMUSG00000121069	ENSMUSG00000121069
ENSMUSG00000069769-Msi2	0.00972495	-0.311723	0.588	0.735	1	Msi2	ENSMUSG00000069769	11
ENSMUSG00000026238-Ptma	0.00973001	-0.14134	0.435	0.624	1	Ptma	ENSMUSG00000026238	1
ENSMUSG00000018750-Zbtb4	0.00973119	0.458448	0.122	0.051	1	Zbtb4	ENSMUSG00000018750	11
ENSMUSG00000022787-Wdr53	0.00974793	-0.190821	0.031	0.107	1	Wdr53	ENSMUSG00000022787	16
ENSMUSG00000041220-Elovl6	0.00977419	-0.509682	0.038	0.115	1	Elovl6	ENSMUSG00000041220	3
ENSMUSG00000020115-Tbk1	0.00979673	-0.193296	0.282	0.44	1	Tbk1	ENSMUSG00000020115	10
ENSMUSG00000030323-Ift122	0.00980429	-0.111799	0.122	0.244	1	Ift122	ENSMUSG00000030323	6
ENSMUSG00000118013-Gm31706	0.00984791	-0.214638	0.038	0.12	1	Gm31706	ENSMUSG00000118013	18
ENSMUSG00000022637-Cblb	0.00984939	-0.292714	0.137	0.265	1	Cblb	ENSMUSG00000022637	16
ENSMUSG00000047423-AI837181	0.0098627	0.470212	0.13	0.056	1	AI837181	ENSMUSG00000047423	19
ENSMUSG00000022829-Stxbp5l	0.00987171	0.545847	0.183	0.098	1	Stxbp5l	ENSMUSG00000022829	16
ENSMUSG00000030678-Maz	0.00990996	-0.254305	0.122	0.244	1	Maz	ENSMUSG00000030678	7
ENSMUSG00000028488-Sh3gl2	0.00993206	-0.234019	0.099	0.214	1	Sh3gl2	ENSMUSG00000028488	4
ENSMUSG00000021112-Pals1	0.00993234	-0.253708	0.237	0.402	1	Pals1	ENSMUSG00000021112	12
ENSMUSG00000072294-Klf12	0.0100041	-0.471924	0.046	0.128	1	Klf12	ENSMUSG00000072294	14
ENSMUSG00000057359-Gm17494	0.0100143	-0.38672	0.214	0.35	1	Gm17494	ENSMUSG00000057359	3
ENSMUSG00000001794-Capns1	0.0100273	-0.22968	0.038	0.12	1	Capns1	ENSMUSG00000001794	7
ENSMUSG00000001674-Ddx18	0.0101607	-0.174191	0.244	0.415	1	Ddx18	ENSMUSG00000001674	1
ENSMUSG00000023403-Stk31	0.0101725	0.55642	0.489	0.406	1	Stk31	ENSMUSG00000023403	6
ENSMUSG00000097023-Mir9-3hg	0.0101812	0.450984	0.237	0.145	1	3hg	ENSMUSG00000097023
ENSMUSG00000048249-Crebrf	0.0102418	-0.212933	0.244	0.402	1	Crebrf	ENSMUSG00000048249	17
ENSMUSG00000071176-Arhgef10	0.0102582	-0.25274	0.031	0.107	1	Arhgef10	ENSMUSG00000071176	8
ENSMUSG00000049800-Sertad2	0.0102649	-0.273397	0.321	0.491	1	Sertad2	ENSMUSG00000049800	11
ENSMUSG00000114438-Gm47827	0.0103412	-0.240063	0.053	0.141	1	Gm47827	ENSMUSG00000114438	13
ENSMUSG00000002428-Hltf	0.0103923	-0.121944	0.252	0.415	1	Hltf	ENSMUSG00000002428	3
ENSMUSG00000047843-Bri3	0.0103923	-0.442258	0.26	0.41	1	Bri3	ENSMUSG00000047843	5
ENSMUSG00002075420-Gm54467	0.0103982	-0.214073	0.053	0.141	1	Gm54467	ENSMUSG00002075420
ENSMUSG00000034621-Gpatch8	0.0104078	0.279708	0.771	0.726	1	Gpatch8	ENSMUSG00000034621	11
ENSMUSG00000019579-Mydgf	0.0104129	0.37298	0.168	0.081	1	Mydgf	ENSMUSG00000019579	17
ENSMUSG00000022012-Enox1	0.010425	-0.406582	0.267	0.41	1	Enox1	ENSMUSG00000022012	14
ENSMUSG00000015932-Dstn	0.0104301	-0.322917	0.061	0.154	1	Dstn	ENSMUSG00000015932	2
ENSMUSG00000021022-Ppp2r3c	0.0105076	-0.20933	0.084	0.192	1	Ppp2r3c	ENSMUSG00000021022	12
ENSMUSG00000020015-Cdk17	0.0105199	-0.320586	0.038	0.12	1	Cdk17	ENSMUSG00000020015	10
ENSMUSG00000030611-Mrps11	0.0105253	-0.287909	0.069	0.162	1	Mrps11	ENSMUSG00000030611	7
ENSMUSG00000019256-Ahr	0.0105551	-0.218807	0.053	0.145	1	Ahr	ENSMUSG00000019256	12
ENSMUSG00000042751-Nmnat2	0.0105556	-0.192638	0.046	0.132	1	Nmnat2	ENSMUSG00000042751	1
ENSMUSG00000006906-Stambp	0.010583	-0.243698	0.038	0.12	1	Stambp	ENSMUSG00000006906	6
ENSMUSG00000037138-Aff3	0.010587	-0.524659	0.069	0.167	1	Aff3	ENSMUSG00000037138	1
ENSMUSG00000019590-Cyb561	0.010587	-0.295895	0.069	0.167	1	Cyb561	ENSMUSG00000019590	11
ENSMUSG00000022704-Qtrt2	0.0105956	-0.24162	0.145	0.274	1	Qtrt2	ENSMUSG00000022704	16
ENSMUSG00000047710-Champ1	0.0106761	-0.165481	0.046	0.132	1	Champ1	ENSMUSG00000047710	8
ENSMUSG00000034175-Rhbdd3	0.0106905	-0.118316	0.145	0.269	1	Rhbdd3	ENSMUSG00000034175	11
ENSMUSG00000054555-Adam12	0.0107101	-0.424153	0.038	0.12	1	Adam12	ENSMUSG00000054555	7
ENSMUSG00000005907-Pex1	0.0107267	-0.255633	0.092	0.197	1	Pex1	ENSMUSG00000005907	5
ENSMUSG00000021823-Vcl	0.0107538	-0.298441	0.206	0.342	1	Vcl	ENSMUSG00000021823	14
ENSMUSG00000058569-Tmed9	0.0107671	0.499398	0.427	0.333	1	Tmed9	ENSMUSG00000058569	13
ENSMUSG00000059146-Ntrk3	0.0107848	-0.438283	0.092	0.192	1	Ntrk3	ENSMUSG00000059146	7
ENSMUSG00000032078-Zpr1	0.0108208	-0.174572	0.061	0.154	1	Zpr1	ENSMUSG00000032078	9
ENSMUSG00000050640-Tmem150c	0.0108381	-0.592874	0.038	0.115	1	Tmem150c	ENSMUSG00000050640	5
ENSMUSG00000044098-Rsbn1	0.0109592	-0.225259	0.229	0.385	1	Rsbn1	ENSMUSG00000044098	3
ENSMUSG00000073437-D330041H03Rik	0.0109635	-0.248386	0.122	0.248	1	D330041H03Rik	ENSMUSG00000073437	17
ENSMUSG00000001517-Foxm1	0.0109671	-0.258682	0.061	0.15	1	Foxm1	ENSMUSG00000001517	6
ENSMUSG00000029249-Rest	0.0109891	-0.330781	0.076	0.167	1	Rest	ENSMUSG00000029249	5
ENSMUSG00000027346-Gpcpd1	0.0110704	0.374092	0.466	0.385	1	Gpcpd1	ENSMUSG00000027346	2
ENSMUSG00000025935-Tram1	0.0110717	-0.133044	0.13	0.265	1	Tram1	ENSMUSG00000025935	1
ENSMUSG00000085440-Sorbs2os	0.0111029	-0.368729	0.038	0.115	1	Sorbs2os	ENSMUSG00000085440	8
ENSMUSG00000043940-Wdfy3	0.0111348	-0.520424	0.267	0.419	1	Wdfy3	ENSMUSG00000043940	5
ENSMUSG00000018651-Tada2a	0.011155	0.4946	0.382	0.291	1	Tada2a	ENSMUSG00000018651	11
ENSMUSG00000042650-Alkbh5	0.0111731	-0.212485	0.191	0.333	1	Alkbh5	ENSMUSG00000042650	11
ENSMUSG00000022351-Sqle	0.0111736	-0.176297	0.084	0.192	1	Sqle	ENSMUSG00000022351	15
ENSMUSG00000026393-Nek7	0.0111792	-0.26402	0.107	0.218	1	Nek7	ENSMUSG00000026393	1
ENSMUSG00000036598-Ccdc113	0.0111902	-0.165111	0.099	0.218	1	Ccdc113	ENSMUSG00000036598	8
ENSMUSG00000043410-Hfm1	0.0112167	0.521859	0.221	0.132	1	Hfm1	ENSMUSG00000043410	5
ENSMUSG00000062761-Zfp512	0.0112167	-0.296623	0.099	0.201	1	Zfp512	ENSMUSG00000062761	5
ENSMUSG00000056288-Gm11961	0.0112256	-0.990827	0.053	0.141	1	Gm11961	ENSMUSG00000056288	11
ENSMUSG00000045624-Esf1	0.011291	0.45054	0.573	0.526	1	Esf1	ENSMUSG00000045624	2
ENSMUSG00000043456-Zfp536	0.0113036	0.585767	0.237	0.145	1	Zfp536	ENSMUSG00000043456	7
ENSMUSG00000035299-Mid1	0.0113242	0.571528	0.298	0.205	1	Mid1	ENSMUSG00000035299	20
ENSMUSG00000031807-Pgls	0.0113325	-0.0537975	0.084	0.192	1	Pgls	ENSMUSG00000031807	8
ENSMUSG00000054901-Arhgef33	0.0114089	-0.22464	0.084	0.188	1	Arhgef33	ENSMUSG00000054901	17
ENSMUSG00000036019-Tmtc2	0.011422	-0.34788	0.275	0.432	1	Tmtc2	ENSMUSG00000036019	10
ENSMUSG00000086277-4930558K02Rik	0.0114221	-0.182482	0.031	0.107	1	4930558K02Rik	ENSMUSG00000086277	1
ENSMUSG00000025246-Tbl1x	0.0114821	-0.265309	0.389	0.59	1	Tbl1x	ENSMUSG00000025246	20
ENSMUSG00000055319-Sec23ip	0.0115612	-0.204091	0.107	0.222	1	Sec23ip	ENSMUSG00000055319	7
ENSMUSG00000078435-AU041133	0.0115687	0.641016	0.328	0.239	1	AU041133	ENSMUSG00000078435	10
ENSMUSG00000083282-Ctsf	0.0116192	0.34304	0.145	0.068	1	Ctsf	ENSMUSG00000083282	19
ENSMUSG00000026034-Clk1	0.0116397	-0.291798	0.473	0.65	1	Clk1	ENSMUSG00000026034	1
ENSMUSG00000029049-Morn1	0.0116411	-0.176324	0.153	0.286	1	Morn1	ENSMUSG00000029049	4
ENSMUSG00000074655-Gm1527	0.0116748	-0.315706	0.053	0.137	1	Gm1527	ENSMUSG00000074655	3
ENSMUSG00000120303-ENSMUSG00000120303	0.0117199	-1.61833	0.046	0.124	1	ENSMUSG00000120303	ENSMUSG00000120303
ENSMUSG00000025995-Wdr75	0.0117638	-0.395797	0.122	0.226	1	Wdr75	ENSMUSG00000025995	1
ENSMUSG00000014592-Camta1	0.0117856	0.475614	0.634	0.607	1	Camta1	ENSMUSG00000014592	4
ENSMUSG00000024423-Impact	0.0117903	-0.292301	0.038	0.115	1	Impact	ENSMUSG00000024423	18
ENSMUSG00000021790-Dydc1	0.0118023	-0.311504	0.031	0.103	1	Dydc1	ENSMUSG00000021790	14
ENSMUSG00000045257-Morn2	0.0118141	-0.328299	0.115	0.222	1	Morn2	ENSMUSG00000045257	17
ENSMUSG00000027282-Mtch2	0.0118903	-0.335664	0.168	0.291	1	Mtch2	ENSMUSG00000027282	2
ENSMUSG00000036292-Gramd1c	0.0119494	-0.198038	0.046	0.132	1	Gramd1c	ENSMUSG00000036292	16
ENSMUSG00000000142-Axin2	0.0119533	-0.329016	0.031	0.103	1	Axin2	ENSMUSG00000000142	11
ENSMUSG00000030852-Tacc2	0.011958	-0.257523	0.122	0.239	1	Tacc2	ENSMUSG00000030852	7
ENSMUSG00000064115-Cadm2	0.0119612	-0.316709	0.092	0.197	1	Cadm2	ENSMUSG00000064115	16
ENSMUSG00000003814-Calr	0.0119753	0.530532	0.542	0.474	1	Calr	ENSMUSG00000003814	8
ENSMUSG00000031833-Mast3	0.0119969	-0.255765	0.275	0.449	1	Mast3	ENSMUSG00000031833	8
ENSMUSG00000013822-Elof1	0.0120061	-0.33861	0.168	0.291	1	Elof1	ENSMUSG00000013822	9
ENSMUSG00000053877-Srcap	0.0120092	-0.461498	0.069	0.162	1	Srcap	ENSMUSG00000053877	7
ENSMUSG00000045350-Fam186a	0.0120092	-0.222306	0.069	0.162	1	Fam186a	ENSMUSG00000045350	15
ENSMUSG00000040489-Sox30	0.0120562	-0.244526	0.061	0.15	1	Sox30	ENSMUSG00000040489	11
ENSMUSG00000029147-Ppm1g	0.0121431	-0.135143	0.198	0.35	1	Ppm1g	ENSMUSG00000029147	5
ENSMUSG00000074733-Zfp950	0.0121484	-0.252906	0.244	0.402	1	Zfp950	ENSMUSG00000074733	19
ENSMUSG00000020176-Grb10	0.0122088	-0.163956	0.252	0.393	1	Grb10	ENSMUSG00000020176	11
ENSMUSG00000078722-Gm12394	0.012324	-0.578097	0.168	0.299	1	Gm12394	ENSMUSG00000078722	4
ENSMUSG00000004562-Arhgef40	0.0123385	-0.286497	0.031	0.103	1	Arhgef40	ENSMUSG00000004562	14
ENSMUSG00000090086-AI480526	0.01244	-0.306251	0.061	0.15	1	AI480526	ENSMUSG00000090086	5
ENSMUSG00000107388-Gm42788	0.0124672	-0.2038	0.031	0.107	1	Gm42788	ENSMUSG00000107388	5
ENSMUSG00000036880-Acaa2	0.0124672	-0.147971	0.031	0.107	1	Acaa2	ENSMUSG00000036880	18
ENSMUSG00000023235-Ccl25	0.0124849	-0.125764	0.191	0.346	1	Ccl25	ENSMUSG00000023235	8
ENSMUSG00000023832-Acat2	0.0124909	-0.165403	0.038	0.12	1	Acat2	ENSMUSG00000023832	17
ENSMUSG00000030946-Lhpp	0.0126276	-0.260652	0.069	0.162	1	Lhpp	ENSMUSG00000030946	7
ENSMUSG00000038650-Rnh1	0.0126409	-0.197796	0.046	0.128	1	Rnh1	ENSMUSG00000038650	7
ENSMUSG00000050957-Insl6	0.0126409	-0.323194	0.046	0.128	1	Insl6	ENSMUSG00000050957	19
ENSMUSG00000121476-ENSMUSG00000121476	0.0126607	0.609218	0.221	0.137	1	ENSMUSG00000121476	ENSMUSG00000121476
ENSMUSG00000037533-Rapgef6	0.0126858	0.412662	0.672	0.739	1	Rapgef6	ENSMUSG00000037533	11
ENSMUSG00000026701-Prdx6	0.0127123	-0.231095	0.046	0.128	1	Prdx6	ENSMUSG00000026701	1
ENSMUSG00000031841-Cdh13	0.0127344	0.481757	0.145	0.068	1	Cdh13	ENSMUSG00000031841	8
ENSMUSG00000022466-Rpap3	0.0127806	-0.193521	0.053	0.141	1	Rpap3	ENSMUSG00000022466	15
ENSMUSG00000037190-Cyb561d2	0.0128961	0.236929	0.122	0.051	1	Cyb561d2	ENSMUSG00000037190	9
ENSMUSG00000021010-Npas3	0.0129375	-0.527389	0.267	0.41	1	Npas3	ENSMUSG00000021010	12
ENSMUSG00000036863-Syde2	0.0129472	-0.175168	0.069	0.162	1	Syde2	ENSMUSG00000036863	3
ENSMUSG00000040936-Ulk4	0.0129546	-1.15222	0.313	0.457	1	Ulk4	ENSMUSG00000040936	9
ENSMUSG00000097726-9530036O11Rik	0.0129745	-0.176259	0.099	0.209	1	9530036O11Rik	ENSMUSG00000097726	5
ENSMUSG00000028773-Fabp3	0.0130108	-0.295309	0.183	0.312	1	Fabp3	ENSMUSG00000028773	4
ENSMUSG00000022799-Arhgap31	0.013012	-0.474873	0.069	0.162	1	Arhgap31	ENSMUSG00000022799	16
ENSMUSG00000045215-Asxl3	0.0130658	0.499357	0.313	0.226	1	Asxl3	ENSMUSG00000045215	18
ENSMUSG00000034453-Polr3b	0.0131003	-0.231575	0.168	0.299	1	Polr3b	ENSMUSG00000034453	10
ENSMUSG00000024335-Brd2	0.0131059	-0.162718	0.267	0.44	1	Brd2	ENSMUSG00000024335	17
ENSMUSG00000060802-B2m	0.013208	-0.301201	0.069	0.162	1	B2m	ENSMUSG00000060802	2
ENSMUSG00000052477-C130026I21Rik	0.0132247	-0.208583	0.031	0.103	1	C130026I21Rik	ENSMUSG00000052477	1
ENSMUSG00000032511-Scn5a	0.0132704	-0.214196	0.145	0.265	1	Scn5a	ENSMUSG00000032511	9
ENSMUSG00000026088-Mitd1	0.013282	-0.115045	0.046	0.132	1	Mitd1	ENSMUSG00000026088	1
ENSMUSG00000007908-Hmgcll1	0.0132961	-0.171272	0.046	0.128	1	Hmgcll1	ENSMUSG00000007908	9
ENSMUSG00000028798-Eif3i	0.0133242	-0.234109	0.099	0.209	1	Eif3i	ENSMUSG00000028798	4
ENSMUSG00000031154-Otud5	0.0133426	-0.183765	0.115	0.231	1	Otud5	ENSMUSG00000031154	20
ENSMUSG00000031799-Tpm4	0.0133578	-0.240628	0.038	0.115	1	Tpm4	ENSMUSG00000031799	8
ENSMUSG00000022201-Zfr	0.0133645	0.293373	0.679	0.658	1	Zfr	ENSMUSG00000022201	15
ENSMUSG00000029576-Radil	0.01345	0.458116	0.412	0.329	1	Radil	ENSMUSG00000029576	5
ENSMUSG00000053819-Camk2d	0.0134615	-0.474775	0.115	0.218	1	Camk2d	ENSMUSG00000053819	3
ENSMUSG00000025934-Gsta3	0.0135207	-0.335683	0.053	0.137	1	Gsta3	ENSMUSG00000025934	1
ENSMUSG00000033099-Nol12	0.013555	-0.158096	0.053	0.141	1	Nol12	ENSMUSG00000033099	15
ENSMUSG00000116031-D030024E09Rik	0.0135632	0.383162	0.107	0.043	1	D030024E09Rik	ENSMUSG00000116031	15
ENSMUSG00000029836-Cbx3	0.0135789	-0.261481	0.229	0.359	1	Cbx3	ENSMUSG00000029836	6
ENSMUSG00000027012-Dync1i2	0.0135926	-0.293249	0.382	0.547	1	Dync1i2	ENSMUSG00000027012	2
ENSMUSG00000055737-Ghr	0.0135952	-0.239376	0.092	0.197	1	Ghr	ENSMUSG00000055737	15
ENSMUSG00000028517-Plpp3	0.0136764	-0.487336	0.038	0.115	1	Plpp3	ENSMUSG00000028517	4
ENSMUSG00000038860-Garnl3	0.0136893	0.45989	0.366	0.269	1	Garnl3	ENSMUSG00000038860	2
ENSMUSG00000006699-Cdc42	0.0137785	-0.118084	0.305	0.483	1	Cdc42	ENSMUSG00000006699	4
ENSMUSG00000042682-Selenok	0.0138265	0.405531	0.45	0.359	1	Selenok	ENSMUSG00000042682	14
ENSMUSG00000113895-Gm48383	0.0138382	-0.273171	0.038	0.115	1	Gm48383	ENSMUSG00000113895	12
ENSMUSG00000010914-Pdhx	0.0139597	-0.277399	0.13	0.239	1	Pdhx	ENSMUSG00000010914	2
ENSMUSG00000068874-Selenbp1	0.0139999	-0.730392	0.061	0.145	1	Selenbp1	ENSMUSG00000068874	3
ENSMUSG00000044176-Spink10	0.0139999	-0.736182	0.061	0.145	1	Spink10	ENSMUSG00000044176	18
ENSMUSG00000026749-Nek6	0.0140017	-0.23628	0.038	0.115	1	Nek6	ENSMUSG00000026749	2
ENSMUSG00000031818-Cox4i1	0.0140348	0.443385	0.725	0.709	1	Cox4i1	ENSMUSG00000031818	8
ENSMUSG00000079259-Trim71	0.0140756	-0.181814	0.122	0.239	1	Trim71	ENSMUSG00000079259	9
ENSMUSG00000006517-Mvd	0.0140788	-0.214475	0.031	0.103	1	Mvd	ENSMUSG00000006517	8
ENSMUSG00000085417-Gm13919	0.0141533	-0.272887	0.084	0.179	1	Gm13919	ENSMUSG00000085417	2
ENSMUSG00000095953-6030469F06Rik	0.0141729	-0.220127	0.099	0.209	1	6030469F06Rik	ENSMUSG00000095953	12
ENSMUSG00000055692-Tmem191c	0.0141907	0.477433	0.511	0.449	1	Tmem191c	ENSMUSG00000055692	16
ENSMUSG00000020919-Stat5b	0.0141916	-0.256783	0.153	0.274	1	Stat5b	ENSMUSG00000020919	11
ENSMUSG00000004508-Gab2	0.0142734	-0.44957	0.183	0.325	1	Gab2	ENSMUSG00000004508	7
ENSMUSG00000034235-Usp54	0.0143005	-0.439729	0.153	0.256	1	Usp54	ENSMUSG00000034235	14
ENSMUSG00000039202-Abhd2	0.0143223	-0.191246	0.183	0.321	1	Abhd2	ENSMUSG00000039202	7
ENSMUSG00000040274-Cdk6	0.0143694	-0.226506	0.275	0.44	1	Cdk6	ENSMUSG00000040274	5
ENSMUSG00000037692-Ahdc1	0.014375	-0.0925083	0.046	0.128	1	Ahdc1	ENSMUSG00000037692	4
ENSMUSG00000035521-Gnptg	0.014383	0.477008	0.191	0.107	1	Gnptg	ENSMUSG00000035521	17
ENSMUSG00000031652-N4bp1	0.0143874	-0.322135	0.084	0.179	1	N4bp1	ENSMUSG00000031652	8
ENSMUSG00000026970-Rbms1	0.0144238	-0.653215	0.214	0.333	1	Rbms1	ENSMUSG00000026970	2
ENSMUSG00000020994-Pnn	0.0144301	0.278555	0.573	0.517	1	Pnn	ENSMUSG00000020994	12
ENSMUSG00000001847-Rac1	0.014445	-0.139442	0.168	0.295	1	Rac1	ENSMUSG00000001847	5
ENSMUSG00000029922-Mkrn1	0.0144815	-0.1936	0.168	0.299	1	Mkrn1	ENSMUSG00000029922	6
ENSMUSG00000026254-Eif4e2	0.0145482	-0.232606	0.191	0.333	1	Eif4e2	ENSMUSG00000026254	1
ENSMUSG00000020893-Per1	0.0146046	0.349365	0.244	0.145	1	Per1	ENSMUSG00000020893	11
ENSMUSG00000026626-Ppp2r5a	0.0146403	-0.265067	0.153	0.274	1	Ppp2r5a	ENSMUSG00000026626	1
ENSMUSG00000030020-Prickle2	0.0147464	-0.269536	0.069	0.158	1	Prickle2	ENSMUSG00000030020	6
ENSMUSG00000001323-Srr	0.0147608	-0.329755	0.145	0.261	1	Srr	ENSMUSG00000001323	11
ENSMUSG00000033029-1700088E04Rik	0.014793	-0.367425	0.038	0.111	1	1700088E04Rik	ENSMUSG00000033029	15
ENSMUSG00000054256-Msi1	0.0148339	-0.138595	0.153	0.282	1	Msi1	ENSMUSG00000054256	5
ENSMUSG00000022336-Eif3e	0.0148784	-0.194764	0.13	0.248	1	Eif3e	ENSMUSG00000022336	15
ENSMUSG00000027122-Arl14ep	0.014895	-0.181747	0.206	0.338	1	Arl14ep	ENSMUSG00000027122	2
ENSMUSG00000026209-Dnpep	0.0149117	-0.173549	0.053	0.141	1	Dnpep	ENSMUSG00000026209	1
ENSMUSG00000071369-Map3k5	0.0149482	-0.26385	0.206	0.338	1	Map3k5	ENSMUSG00000071369	10
ENSMUSG00000043939-A530064D06Rik	0.01497	-0.231496	0.053	0.137	1	A530064D06Rik	ENSMUSG00000043939	17
ENSMUSG00000059706-A830035A12Rik	0.0149905	0.017248	0.053	0.141	1	A830035A12Rik	ENSMUSG00000059706	11
ENSMUSG00000040549-Ckap5	0.0150058	0.487242	0.58	0.556	1	Ckap5	ENSMUSG00000040549	2
ENSMUSG00000022863-Btg3	0.0150346	-0.171081	0.153	0.282	1	Btg3	ENSMUSG00000022863	16
ENSMUSG00000000776-Polr3d	0.0150421	-0.279286	0.191	0.312	1	Polr3d	ENSMUSG00000000776	14
ENSMUSG00000017478-Zc3h18	0.0150569	-0.202272	0.206	0.342	1	Zc3h18	ENSMUSG00000017478	8
ENSMUSG00000032548-Slco2a1	0.0150576	-0.821312	0.038	0.111	1	Slco2a1	ENSMUSG00000032548	9
ENSMUSG00000027803-Wwtr1	0.0150608	-0.361159	0.092	0.192	1	Wwtr1	ENSMUSG00000027803	3
ENSMUSG00000028423-Nfx1	0.0150747	0.490576	0.489	0.427	1	Nfx1	ENSMUSG00000028423	4
ENSMUSG00000029723-Spacdr	0.0151388	-0.243478	0.397	0.59	1	Spacdr	ENSMUSG00000029723
ENSMUSG00000097068-Gm26760	0.0151947	0.305138	0.107	0.043	1	Gm26760	ENSMUSG00000097068	15
ENSMUSG00000073779-Lrp8os2	0.0152089	-0.175787	0.061	0.15	1	Lrp8os2	ENSMUSG00000073779	4
ENSMUSG00000039578-Ccser1	0.015219	-0.232415	0.099	0.205	1	Ccser1	ENSMUSG00000039578	6
ENSMUSG00000038534-Osbpl7	0.0152849	0.36884	0.26	0.162	1	Osbpl7	ENSMUSG00000038534	11
ENSMUSG00000021990-Spata13	0.0152866	-0.16773	0.061	0.15	1	Spata13	ENSMUSG00000021990	14
ENSMUSG00000029455-Aldh2	0.0153293	-0.218038	0.099	0.201	1	Aldh2	ENSMUSG00000029455	5
ENSMUSG00000040940-Arhgef1	0.0153573	-0.254416	0.107	0.218	1	Arhgef1	ENSMUSG00000040940	7
ENSMUSG00000049008-BB014433	0.0153805	-0.295434	0.046	0.124	1	BB014433	ENSMUSG00000049008	8
ENSMUSG00000041236-Vps41	0.015405	-0.185071	0.206	0.346	1	Vps41	ENSMUSG00000041236	13
ENSMUSG00000004233-Wars2	0.0154166	-0.24742	0.153	0.265	1	Wars2	ENSMUSG00000004233	3
ENSMUSG00000024186-Rgs11	0.0154511	-0.187757	0.031	0.103	1	Rgs11	ENSMUSG00000024186	17
ENSMUSG00000016528-Mapkapk2	0.0155466	-0.140308	0.031	0.103	1	Mapkapk2	ENSMUSG00000016528	1
ENSMUSG00000022844-Pdia5	0.0155711	-0.158869	0.069	0.158	1	Pdia5	ENSMUSG00000022844	16
ENSMUSG00000038683-Pak1ip1	0.0156743	-0.238783	0.107	0.209	1	Pak1ip1	ENSMUSG00000038683	13
ENSMUSG00000021590-Spata9	0.0157393	-0.141482	0.031	0.103	1	Spata9	ENSMUSG00000021590	13
ENSMUSG00000021244-Ylpm1	0.0157593	-0.288137	0.321	0.479	1	Ylpm1	ENSMUSG00000021244	12
ENSMUSG00000052512-Nav2	0.0157745	-0.33423	0.351	0.496	1	Nav2	ENSMUSG00000052512	7
ENSMUSG00000004356-Utp20	0.0157891	-0.230271	0.252	0.393	1	Utp20	ENSMUSG00000004356	10
ENSMUSG00000112730-4930567K20Rik	0.0158144	-0.30868	0.046	0.124	1	4930567K20Rik	ENSMUSG00000112730	10
ENSMUSG00000120584-Gm26641	0.0158753	-0.172415	0.046	0.128	1	Gm26641	ENSMUSG00000120584
ENSMUSG00000031529-Tnks	0.015893	0.469539	0.458	0.368	1	Tnks	ENSMUSG00000031529	8
ENSMUSG00000028389-Zfp37	0.0158994	-0.224843	0.076	0.171	1	Zfp37	ENSMUSG00000028389	4
ENSMUSG00000026721-Rabgap1l	0.0159028	0.313081	0.756	0.675	1	Rabgap1l	ENSMUSG00000026721	1
ENSMUSG00000060427-Zfp868	0.015934	-0.161033	0.031	0.103	1	Zfp868	ENSMUSG00000060427	8
ENSMUSG00000028603-Scp2	0.0159543	-0.146664	0.053	0.137	1	Scp2	ENSMUSG00000028603	4
ENSMUSG00000031257-Nox1	0.0160389	-0.186006	0.053	0.137	1	Nox1	ENSMUSG00000031257	20
ENSMUSG00000016356-Col20a1	0.0161637	-0.200905	0.061	0.15	1	Col20a1	ENSMUSG00000016356	2
ENSMUSG00000030002-Dusp11	0.0161739	-0.200905	0.229	0.372	1	Dusp11	ENSMUSG00000030002	6
ENSMUSG00000032376-Usp3	0.0162068	-0.219325	0.359	0.534	1	Usp3	ENSMUSG00000032376	9
ENSMUSG00000062198-2700097O09Rik	0.0162528	-0.162749	0.176	0.312	1	2700097O09Rik	ENSMUSG00000062198	12
ENSMUSG00000005732-Ranbp1	0.0162948	-0.186118	0.053	0.137	1	Ranbp1	ENSMUSG00000005732	16
ENSMUSG00000058056-Palld	0.0163279	-0.296046	0.061	0.15	1	Palld	ENSMUSG00000058056	8
ENSMUSG00000026975-Dph7	0.0163299	-0.16209	0.031	0.103	1	Dph7	ENSMUSG00000026975	2
ENSMUSG00000022247-Brix1	0.0163569	-0.137164	0.122	0.235	1	Brix1	ENSMUSG00000022247	15
ENSMUSG00000048077-H1f7	0.0164129	-0.180081	0.26	0.406	1	H1f7	ENSMUSG00000048077	15
ENSMUSG00000001642-Akr1b3	0.0164604	-0.171445	0.137	0.256	1	Akr1b3	ENSMUSG00000001642	6
ENSMUSG00000021598-Med10	0.0164996	-0.151779	0.145	0.269	1	Med10	ENSMUSG00000021598	13
ENSMUSG00000031153-Gripap1	0.016531	-0.20373	0.046	0.124	1	Gripap1	ENSMUSG00000031153	20
ENSMUSG00000062296-Trank1	0.0166104	0.546682	0.336	0.244	1	Trank1	ENSMUSG00000062296	9
ENSMUSG00000022432-Smc1b	0.0167213	0.310127	0.817	0.692	1	Smc1b	ENSMUSG00000022432	15
ENSMUSG00000006095-Tbcb	0.0167887	-0.165759	0.145	0.269	1	Tbcb	ENSMUSG00000006095	7
ENSMUSG00000095562-Gm55594	0.0167937	0.510049	0.221	0.141	1	Gm55594	ENSMUSG00000095562
ENSMUSG00000104677-Gm43376	0.016807	-0.235199	0.229	0.376	1	Gm43376	ENSMUSG00000104677	3
ENSMUSG00000029414-Kntc1	0.0168426	0.566019	0.405	0.321	1	Kntc1	ENSMUSG00000029414	5
ENSMUSG00000026707-Nsun6	0.0168522	-0.268588	0.26	0.389	1	Nsun6	ENSMUSG00000026707	2
ENSMUSG00000020400-Tnip1	0.0169241	-0.27693	0.092	0.192	1	Tnip1	ENSMUSG00000020400	11
ENSMUSG00000038546-Ranbp9	0.0169544	-0.300453	0.221	0.355	1	Ranbp9	ENSMUSG00000038546	13
ENSMUSG00000092503-Gm20484	0.0169933	-0.15733	0.046	0.124	1	Gm20484	ENSMUSG00000092503	5
ENSMUSG00000014609-Chrne	0.0169976	0.553152	0.275	0.188	1	Chrne	ENSMUSG00000014609	11
ENSMUSG00000048915-Efna5	0.0170485	-0.575016	0.107	0.205	1	Efna5	ENSMUSG00000048915	17
ENSMUSG00000006998-Psmd2	0.0170742	-0.252916	0.229	0.355	1	Psmd2	ENSMUSG00000006998	16
ENSMUSG00000113626-Gm7240	0.0171556	-0.155407	0.099	0.205	1	Gm7240	ENSMUSG00000113626	13
ENSMUSG00000024012-Mtch1	0.0171913	-0.200917	0.13	0.248	1	Mtch1	ENSMUSG00000024012	17
ENSMUSG00000029790-Cep41	0.0172644	-0.206213	0.053	0.137	1	Cep41	ENSMUSG00000029790	6
ENSMUSG00000027763-Mbnl1	0.0172923	-0.511232	0.092	0.179	1	Mbnl1	ENSMUSG00000027763	3
ENSMUSG00000060081-H2ac1	0.0172969	0.539346	0.137	0.068	1	H2ac1	ENSMUSG00000060081	13
ENSMUSG00000068220-Lgals1	0.017345	-0.328076	0.099	0.197	1	Lgals1	ENSMUSG00000068220	15
ENSMUSG00000047014-Catsperb	0.0173656	-0.50808	0.061	0.145	1	Catsperb	ENSMUSG00000047014	12
ENSMUSG00000037111-Setd7	0.0173674	-0.0909823	0.099	0.201	1	Setd7	ENSMUSG00000037111	3
ENSMUSG00000027207-Galk2	0.0174398	-0.126119	0.053	0.141	1	Galk2	ENSMUSG00000027207	2
ENSMUSG00000025580-Eif4a3	0.0174997	-0.259242	0.122	0.231	1	Eif4a3	ENSMUSG00000025580	11
ENSMUSG00000036533-Cdc42ep3	0.0174997	-0.245017	0.122	0.231	1	Cdc42ep3	ENSMUSG00000036533	17
ENSMUSG00000038628-Polr3k	0.0175034	-0.258285	0.069	0.154	1	Polr3k	ENSMUSG00000038628	2
ENSMUSG00000040097-Flywch1	0.017606	-0.241612	0.107	0.205	1	Flywch1	ENSMUSG00000040097	17
ENSMUSG00000118341-Gm50252	0.0176102	-0.376271	0.252	0.385	1	Gm50252	ENSMUSG00000118341	17
ENSMUSG00000093314-Mir5136	0.0176595	-0.221455	0.046	0.124	1	Mir5136	ENSMUSG00000093314	19
ENSMUSG00000026182-Tnp1	0.0176695	0.169703	0.985	0.983	1	Tnp1	ENSMUSG00000026182	1
ENSMUSG00000092386-Gm20536	0.0176923	-0.150007	0.168	0.286	1	Gm20536	ENSMUSG00000092386	6
ENSMUSG00000028439-Fam219a	0.0177139	-0.218867	0.122	0.226	1	Fam219a	ENSMUSG00000028439	4
ENSMUSG00000052889-Prkcb	0.0177353	-0.21019	0.038	0.111	1	Prkcb	ENSMUSG00000052889	7
ENSMUSG00000025178-Pi4k2a	0.0177455	-0.144694	0.16	0.286	1	Pi4k2a	ENSMUSG00000025178	19
ENSMUSG00000000378-Ccm2	0.0177846	-0.204659	0.145	0.269	1	Ccm2	ENSMUSG00000000378	11
ENSMUSG00000043153-Crppa	0.0178059	-0.226642	0.099	0.197	1	Crppa	ENSMUSG00000043153	12
ENSMUSG00000027522-Stx16	0.0178075	0.420064	0.45	0.363	1	Stx16	ENSMUSG00000027522	2
ENSMUSG00000031681-Smad1	0.0178222	-0.268343	0.107	0.209	1	Smad1	ENSMUSG00000031681	8
ENSMUSG00000085845-Gm13944	0.0178751	-0.285475	0.16	0.274	1	Gm13944	ENSMUSG00000085845	2
ENSMUSG00000034910-Pygo1	0.0179295	-0.165596	0.092	0.192	1	Pygo1	ENSMUSG00000034910	9
ENSMUSG00000081355-Gm15264	0.0179706	-0.427413	0.153	0.261	1	Gm15264	ENSMUSG00000081355	3
ENSMUSG00000001018-Snapin	0.0179914	-0.0948705	0.046	0.128	1	Snapin	ENSMUSG00000001018	3
ENSMUSG00000109647-Gm45510	0.0180587	-0.258306	0.099	0.201	1	Gm45510	ENSMUSG00000109647	7
ENSMUSG00000020895-Tmem107	0.018095	-0.0854333	0.053	0.137	1	Tmem107	ENSMUSG00000020895	11
ENSMUSG00000040123-Zmym5	0.0181429	-0.223989	0.252	0.397	1	Zmym5	ENSMUSG00000040123	14
ENSMUSG00000032652-Crebl2	0.0181492	-0.0981644	0.046	0.124	1	Crebl2	ENSMUSG00000032652	6
ENSMUSG00000022039-Adam2	0.0181534	0.0405522	0.137	0.256	1	Adam2	ENSMUSG00000022039	14
ENSMUSG00000068394-Cep152	0.0181564	-0.225411	0.092	0.188	1	Cep152	ENSMUSG00000068394	2
ENSMUSG00000069805-Fbp1	0.0182052	-0.21919	0.069	0.158	1	Fbp1	ENSMUSG00000069805	13
ENSMUSG00000034377-Tulp4	0.0182879	0.370348	0.641	0.594	1	Tulp4	ENSMUSG00000034377	17
ENSMUSG00000071180-Smim15	0.0183363	-0.220894	0.069	0.154	1	Smim15	ENSMUSG00000071180	13
ENSMUSG00000027315-Spint1	0.0183606	-0.209691	0.038	0.111	1	Spint1	ENSMUSG00000027315	2
ENSMUSG00000020024-Cep83	0.018476	0.45821	0.489	0.423	1	Cep83	ENSMUSG00000020024	10
ENSMUSG00000047712-Ust	0.0185386	-0.340109	0.053	0.128	1	Ust	ENSMUSG00000047712	10
ENSMUSG00000087266-Gm15991	0.0185422	-0.21992	0.061	0.145	1	Gm15991	ENSMUSG00000087266	8
ENSMUSG00000064247-Plcxd1	0.0185496	-0.196387	0.046	0.124	1	Plcxd1	ENSMUSG00000064247	5
ENSMUSG00000057110-Cntrl	0.0185541	0.41951	0.511	0.449	1	Cntrl	ENSMUSG00000057110	2
ENSMUSG00000061186-Sfmbt2	0.0186242	0.434853	0.55	0.449	1	Sfmbt2	ENSMUSG00000061186	2
ENSMUSG00000042901-Aida	0.0187351	-0.199981	0.084	0.175	1	Aida	ENSMUSG00000042901	1
ENSMUSG00000032796-Lama1	0.0187509	-0.467496	0.038	0.107	1	Lama1	ENSMUSG00000032796	17
ENSMUSG00000037681-Esyt3	0.0187633	-0.247753	0.053	0.132	1	Esyt3	ENSMUSG00000037681	9
ENSMUSG00000027550-Lrrcc1	0.0187643	-0.289445	0.115	0.214	1	Lrrcc1	ENSMUSG00000027550	3
ENSMUSG00000029580-Actb	0.0187704	-0.211591	0.29	0.44	1	Actb	ENSMUSG00000029580	5
ENSMUSG00000031488-Rab11fip1	0.0188128	-0.214081	0.092	0.188	1	Rab11fip1	ENSMUSG00000031488	8
ENSMUSG00000033417-Cacul1	0.0188139	-0.31449	0.237	0.372	1	Cacul1	ENSMUSG00000033417	19
ENSMUSG00000071103-1700029J07Rik	0.0188488	0.449643	0.221	0.141	1	1700029J07Rik	ENSMUSG00000071103	8
ENSMUSG00000021693-Kif2a	0.018909	-0.33437	0.305	0.444	1	Kif2a	ENSMUSG00000021693	13
ENSMUSG00000047141-Zfp654	0.0190244	-0.305633	0.122	0.226	1	Zfp654	ENSMUSG00000047141	16
ENSMUSG00000007867-Ift43	0.0190608	-0.240141	0.176	0.299	1	Ift43	ENSMUSG00000007867	12
ENSMUSG00000019173-Rab5c	0.0191411	-0.302789	0.107	0.201	1	Rab5c	ENSMUSG00000019173	11
ENSMUSG00000086537-Gnasas1	0.0191562	0.516257	0.252	0.162	1	Gnasas1	ENSMUSG00000086537	2
ENSMUSG00000037910-1700018B24Rik	0.0193357	-0.320407	0.122	0.226	1	1700018B24Rik	ENSMUSG00000037910	3
ENSMUSG00000000365-Rnf17	0.0193503	0.440952	0.725	0.701	1	Rnf17	ENSMUSG00000000365	14
ENSMUSG00000107504-Gm35549	0.0194458	-0.214368	0.038	0.111	1	Gm35549	ENSMUSG00000107504	9
ENSMUSG00000117072-Gm49926	0.0195663	0.499111	0.282	0.201	1	Gm49926	ENSMUSG00000117072	17
ENSMUSG00000021947-Cryl1	0.019584	-0.204932	0.191	0.325	1	Cryl1	ENSMUSG00000021947	14
ENSMUSG00000100872-1700065J18Rik	0.0197089	0.441482	0.153	0.081	1	1700065J18Rik	ENSMUSG00000100872	1
ENSMUSG00000030615-Tmem126a	0.0197785	0.510892	0.374	0.295	1	Tmem126a	ENSMUSG00000030615	7
ENSMUSG00000096210-H1f0	0.019782	-0.192283	0.038	0.111	1	H1f0	ENSMUSG00000096210	15
ENSMUSG00000057367-Birc2	0.0197825	-0.217848	0.183	0.303	1	Birc2	ENSMUSG00000057367	9
ENSMUSG00000091441-Gm17387	0.0197973	-0.150328	0.046	0.124	1	Gm17387	ENSMUSG00000091441	7
ENSMUSG00000039990-Edrf1	0.0198113	0.419408	0.443	0.38	1	Edrf1	ENSMUSG00000039990	7
ENSMUSG00000013629-Cad	0.0198782	-0.248436	0.084	0.175	1	Cad	ENSMUSG00000013629	5
ENSMUSG00000004936-Map2k1	0.0198832	-0.150032	0.252	0.397	1	Map2k1	ENSMUSG00000004936	9
ENSMUSG00000036528-Ppfibp2	0.0198868	-0.213571	0.061	0.145	1	Ppfibp2	ENSMUSG00000036528	7
ENSMUSG00000021496-Pcbd2	0.0199591	-0.32185	0.076	0.162	1	Pcbd2	ENSMUSG00000021496	13
ENSMUSG00000039911-Spsb1	0.0199766	-0.204095	0.053	0.132	1	Spsb1	ENSMUSG00000039911	4
ENSMUSG00000038156-Spon1	0.0200101	-0.347483	0.069	0.154	1	Spon1	ENSMUSG00000038156	7
ENSMUSG00000019471-Cdc37	0.0200161	-0.269968	0.168	0.291	1	Cdc37	ENSMUSG00000019471	9
ENSMUSG00000029622-Arpc1b	0.0200179	-0.0707121	0.16	0.291	1	Arpc1b	ENSMUSG00000029622	5
ENSMUSG00000040387-Klhl32	0.0200227	0.467357	0.26	0.171	1	Klhl32	ENSMUSG00000040387	4
ENSMUSG00000029705-Cux1	0.0200464	0.316277	0.649	0.628	1	Cux1	ENSMUSG00000029705	5
ENSMUSG00000028577-Plaa	0.0200742	0.534852	0.366	0.286	1	Plaa	ENSMUSG00000028577	4
ENSMUSG00000023935-Spats1	0.0200778	-0.309711	0.16	0.282	1	Spats1	ENSMUSG00000023935	17
ENSMUSG00000029003-Mad2l2	0.0200812	-0.0488438	0.076	0.175	1	Mad2l2	ENSMUSG00000029003	4
ENSMUSG00000045053-Kcng3	0.0201635	-0.169051	0.153	0.269	1	Kcng3	ENSMUSG00000045053	17
ENSMUSG00000028617-Lrrc42	0.0201771	-0.20171	0.092	0.184	1	Lrrc42	ENSMUSG00000028617	4
ENSMUSG00000053783-1700016K19Rik	0.0201881	-0.210417	0.092	0.188	1	1700016K19Rik	ENSMUSG00000053783	11
ENSMUSG00000022332-Khdrbs3	0.0202636	-0.154141	0.145	0.265	1	Khdrbs3	ENSMUSG00000022332	15
ENSMUSG00000001768-Rin2	0.0202905	-0.285267	0.053	0.132	1	Rin2	ENSMUSG00000001768	2
ENSMUSG00000115463-Gm49356	0.0203593	-0.0794756	0.229	0.368	1	Gm49356	ENSMUSG00000115463	15
ENSMUSG00000042439-Zfp532	0.0203597	-0.237895	0.176	0.295	1	Zfp532	ENSMUSG00000042439	18
ENSMUSG00000034687-Fras1	0.0203607	-0.249451	0.076	0.167	1	Fras1	ENSMUSG00000034687	5
ENSMUSG00000085936-2610307P16Rik	0.0203915	-0.677413	0.153	0.269	1	2610307P16Rik	ENSMUSG00000085936	13
ENSMUSG00000028104-Polr3gl	0.0203939	0.340728	0.115	0.051	1	Polr3gl	ENSMUSG00000028104	3
ENSMUSG00000009863-Sdhb	0.0204175	-0.162117	0.145	0.265	1	Sdhb	ENSMUSG00000009863	4
ENSMUSG00000097494-4933406C10Rik	0.020432	-0.186701	0.084	0.179	1	4933406C10Rik	ENSMUSG00000097494	12
ENSMUSG00000030890-Ilk	0.0204359	-0.201933	0.107	0.209	1	Ilk	ENSMUSG00000030890	7
ENSMUSG00000021024-Psma6	0.0204593	-0.294506	0.168	0.282	1	Psma6	ENSMUSG00000021024	12
ENSMUSG00000024175-Tekt4	0.0204698	-0.150254	0.038	0.111	1	Tekt4	ENSMUSG00000024175	17
ENSMUSG00000039470-Zdhhc2	0.0205058	-0.161661	0.206	0.346	1	Zdhhc2	ENSMUSG00000039470	8
ENSMUSG00000042705-Commd10	0.0205161	-0.249164	0.267	0.41	1	Commd10	ENSMUSG00000042705	18
ENSMUSG00000037364-Srrt	0.0205265	-0.223034	0.237	0.393	1	Srrt	ENSMUSG00000037364	5
ENSMUSG00000021338-Carmil1	0.0205851	-0.38181	0.076	0.158	1	Carmil1	ENSMUSG00000021338	13
ENSMUSG00000002227-Mov10	0.0205916	-0.267004	0.084	0.171	1	Mov10	ENSMUSG00000002227	3
ENSMUSG00000078627-Marchf10	0.0206161	-0.238692	0.084	0.179	1	Marchf10	ENSMUSG00000078627	11
ENSMUSG00000026575-Nme7	0.0206297	-0.59222	0.13	0.239	1	Nme7	ENSMUSG00000026575	1
ENSMUSG00000026687-Aldh9a1	0.0207153	-0.15561	0.099	0.201	1	Aldh9a1	ENSMUSG00000026687	1
ENSMUSG00000030337-Vamp1	0.0207459	-0.117338	0.115	0.218	1	Vamp1	ENSMUSG00000030337	6
ENSMUSG00000029235-Pdcl2	0.020771	-0.128748	0.16	0.269	1	Pdcl2	ENSMUSG00000029235	5
ENSMUSG00000033972-Zfp944	0.0207799	-0.26454	0.084	0.171	1	Zfp944	ENSMUSG00000033972	17
ENSMUSG00000032119-Hinfp	0.0207891	-0.22974	0.13	0.231	1	Hinfp	ENSMUSG00000032119	9
ENSMUSG00000015202-Cnksr3	0.0208169	-0.207279	0.092	0.188	1	Cnksr3	ENSMUSG00000015202	10
ENSMUSG00000022474-Pmm1	0.0208227	0.254942	0.122	0.056	1	Pmm1	ENSMUSG00000022474	15
ENSMUSG00000027602-Map1lc3a	0.0208939	0.635495	0.336	0.252	1	Map1lc3a	ENSMUSG00000027602	2
ENSMUSG00000024805-Pcgf5	0.0209035	-0.289022	0.42	0.56	1	Pcgf5	ENSMUSG00000024805	19
ENSMUSG00000075254-Heg1	0.0209329	-0.731342	0.038	0.107	1	Heg1	ENSMUSG00000075254	16
ENSMUSG00000060923-Acyp2	0.0209534	-0.234561	0.107	0.209	1	Acyp2	ENSMUSG00000060923	11
ENSMUSG00000056050-Mia3	0.0209544	-0.205274	0.191	0.321	1	Mia3	ENSMUSG00000056050	1
ENSMUSG00000065954-Tacc1	0.021075	-0.537321	0.206	0.325	1	Tacc1	ENSMUSG00000065954	8
ENSMUSG00000022272-Myo10	0.0211427	-0.309028	0.214	0.342	1	Myo10	ENSMUSG00000022272	15
ENSMUSG00000039648-Kyat1	0.0211485	-0.237676	0.053	0.132	1	Kyat1	ENSMUSG00000039648	2
ENSMUSG00000028995-Fam126a	0.0211526	-0.574119	0.061	0.141	1	Fam126a	ENSMUSG00000028995	5
ENSMUSG00000057363-Uxs1	0.0211653	0.454726	0.305	0.231	1	Uxs1	ENSMUSG00000057363	1
ENSMUSG00000019777-Hdac2	0.0212603	-0.213782	0.115	0.218	1	Hdac2	ENSMUSG00000019777	10
ENSMUSG00000029684-Wasl	0.021266	0.467485	0.496	0.44	1	Wasl	ENSMUSG00000029684	6
ENSMUSG00000020114-Cand1	0.0213157	-0.0750738	0.061	0.145	1	Cand1	ENSMUSG00000020114	10
ENSMUSG00000041009-Iqcf4	0.0213347	-0.300384	0.13	0.235	1	Iqcf4	ENSMUSG00000041009	9
ENSMUSG00000085614-1700123M08Rik	0.0216125	-0.0921657	0.099	0.201	1	1700123M08Rik	ENSMUSG00000085614	4
ENSMUSG00000070509-Rgma	0.0216665	-0.250572	0.038	0.107	1	Rgma	ENSMUSG00000070509	7
ENSMUSG00000016252-Atp5e	0.0217322	-0.226391	0.183	0.308	1	Atp5e	ENSMUSG00000016252	2
ENSMUSG00000042082-Arsb	0.0218219	-0.153011	0.076	0.167	1	Arsb	ENSMUSG00000042082	13
ENSMUSG00000022601-Zbtb11	0.0218627	-0.0894529	0.229	0.368	1	Zbtb11	ENSMUSG00000022601	16
ENSMUSG00000033059-Pygb	0.0218767	-0.205601	0.137	0.244	1	Pygb	ENSMUSG00000033059	2
ENSMUSG00000055370-Gm9968	0.0218978	-0.269482	0.046	0.12	1	Gm9968	ENSMUSG00000055370	16
ENSMUSG00000019852-Arfgef3	0.02192	-0.166598	0.069	0.154	1	Arfgef3	ENSMUSG00000019852	10
ENSMUSG00000003848-Nob1	0.0219808	-0.136056	0.099	0.201	1	Nob1	ENSMUSG00000003848	8
ENSMUSG00000029998-Pcyox1	0.0220008	-0.225186	0.084	0.175	1	Pcyox1	ENSMUSG00000029998	6
ENSMUSG00000047907-Tshz2	0.0220559	-1.121	0.237	0.342	1	Tshz2	ENSMUSG00000047907	2
ENSMUSG00000054717-Hmgb2	0.02211	-0.310005	0.359	0.513	1	Hmgb2	ENSMUSG00000054717	8
ENSMUSG00000018199-Ro60	0.0221514	-0.188374	0.053	0.132	1	Ro60	ENSMUSG00000018199	1
ENSMUSG00000027111-Itga6	0.0221766	-0.246302	0.061	0.141	1	Itga6	ENSMUSG00000027111	2
ENSMUSG00000019796-Lrp11	0.0223289	-0.140856	0.076	0.167	1	Lrp11	ENSMUSG00000019796	10
ENSMUSG00000028438-Kif24	0.0224655	0.385679	0.511	0.444	1	Kif24	ENSMUSG00000028438	4
ENSMUSG00000018796-Acsl1	0.0224705	-0.268163	0.221	0.346	1	Acsl1	ENSMUSG00000018796	8
ENSMUSG00000045038-Prkce	0.0225505	-0.490272	0.038	0.107	1	Prkce	ENSMUSG00000045038	17
ENSMUSG00000052406-Rexo4	0.0225951	-0.146556	0.115	0.218	1	Rexo4	ENSMUSG00000052406	2
ENSMUSG00000061838-Suclg2	0.0225958	-0.319318	0.313	0.444	1	Suclg2	ENSMUSG00000061838	6
ENSMUSG00000029212-Gabrb1	0.0226102	-0.389965	0.092	0.179	1	Gabrb1	ENSMUSG00000029212	5
ENSMUSG00000097277-2900076A07Rik	0.0226108	-0.19942	0.061	0.145	1	2900076A07Rik	ENSMUSG00000097277	7
ENSMUSG00000022948-Setd4	0.0226379	0.484431	0.183	0.107	1	Setd4	ENSMUSG00000022948	16
ENSMUSG00000024212-Mllt1	0.0226512	-0.192589	0.099	0.197	1	Mllt1	ENSMUSG00000024212	17
ENSMUSG00000034390-Cmip	0.0226752	-0.36045	0.13	0.231	1	Cmip	ENSMUSG00000034390	8
ENSMUSG00000007777-0610009B22Rik	0.0226793	-0.222419	0.038	0.107	1	0610009B22Rik	ENSMUSG00000007777	11
ENSMUSG00000004040-Stat3	0.0226995	-0.079459	0.092	0.197	1	Stat3	ENSMUSG00000004040	11
ENSMUSG00000040128-Pnrc1	0.0227097	-0.0663387	0.084	0.184	1	Pnrc1	ENSMUSG00000040128	4
ENSMUSG00000045962-Wnk1	0.0228008	0.344938	0.771	0.769	1	Wnk1	ENSMUSG00000045962	6
ENSMUSG00000057177-Gsk3a	0.0228294	-0.311214	0.107	0.197	1	Gsk3a	ENSMUSG00000057177	7
ENSMUSG00000026173-Plcd4	0.0228388	-0.147718	0.084	0.179	1	Plcd4	ENSMUSG00000026173	1
ENSMUSG00000022707-Gbe1	0.0228698	-0.244816	0.137	0.248	1	Gbe1	ENSMUSG00000022707	16
ENSMUSG00000033128-Gga1	0.0228915	-0.214927	0.153	0.265	1	Gga1	ENSMUSG00000033128	15
ENSMUSG00000028416-Bag1	0.0229212	-0.185643	0.176	0.303	1	Bag1	ENSMUSG00000028416	4
ENSMUSG00000020917-Acly	0.0229376	-0.289205	0.13	0.235	1	Acly	ENSMUSG00000020917	11
ENSMUSG00000049624-Slc17a5	0.0229532	-0.237308	0.084	0.171	1	Slc17a5	ENSMUSG00000049624	9
ENSMUSG00000021217-Tshz3	0.0229632	-0.203417	0.115	0.218	1	Tshz3	ENSMUSG00000021217	7
ENSMUSG00000021629-Slc30a5	0.0229872	-0.218414	0.183	0.308	1	Slc30a5	ENSMUSG00000021629	13
ENSMUSG00000109561-Ankrd31	0.0229887	0.39191	0.664	0.59	1	Ankrd31	ENSMUSG00000109561	13
ENSMUSG00000031283-Chrdl1	0.0230696	-0.282082	0.038	0.107	1	Chrdl1	ENSMUSG00000031283	20
ENSMUSG00000021559-Dapk1	0.0230696	-0.272516	0.038	0.107	1	Dapk1	ENSMUSG00000021559	13
ENSMUSG00000061665-Cd2ap	0.0230797	-0.284377	0.496	0.654	1	Cd2ap	ENSMUSG00000061665	17
ENSMUSG00000035021-Baz1a	0.0230892	0.151473	0.305	0.474	1	Baz1a	ENSMUSG00000035021	12
ENSMUSG00000034412-Tbc1d10a	0.0231092	-0.183077	0.046	0.12	1	Tbc1d10a	ENSMUSG00000034412	11
ENSMUSG00000067028-Cntnap5b	0.0231374	0.36598	0.115	0.051	1	Cntnap5b	ENSMUSG00000067028	1
ENSMUSG00000022193-Psmb5	0.0231696	0.438405	0.229	0.145	1	Psmb5	ENSMUSG00000022193	14
ENSMUSG00000027355-Tmco5	0.0231779	-0.226402	0.092	0.192	1	Tmco5	ENSMUSG00000027355	2
ENSMUSG00000054716-Zfp771	0.0232436	-0.211934	0.061	0.141	1	Zfp771	ENSMUSG00000054716	7
ENSMUSG00000038116-Phf20	0.023323	-0.261307	0.42	0.573	1	Phf20	ENSMUSG00000038116	2
ENSMUSG00000029563-Foxp2	0.023333	-0.312031	0.038	0.107	1	Foxp2	ENSMUSG00000029563	6
ENSMUSG00000029401-Rilpl2	0.0233584	-0.308265	0.046	0.12	1	Rilpl2	ENSMUSG00000029401	5
ENSMUSG00000085805-Gm14145	0.0234351	0.385728	0.214	0.128	1	Gm14145	ENSMUSG00000085805	2
ENSMUSG00000028797-Tmem234	0.0234416	-0.18989	0.267	0.41	1	Tmem234	ENSMUSG00000028797	4
ENSMUSG00000021709-Erbin	0.0234591	-0.328591	0.252	0.38	1	Erbin	ENSMUSG00000021709	13
ENSMUSG00000031642-Sh3rf1	0.0234737	-0.378207	0.191	0.303	1	Sh3rf1	ENSMUSG00000031642	8
ENSMUSG00000033368-Trim69	0.0234796	0.403242	0.267	0.179	1	Trim69	ENSMUSG00000033368	2
ENSMUSG00000039853-Trim14	0.0234838	-0.224175	0.046	0.12	1	Trim14	ENSMUSG00000039853	4
ENSMUSG00000034024-Cct2	0.0235203	-0.109342	0.198	0.338	1	Cct2	ENSMUSG00000034024	10
ENSMUSG00000049916-2610318N02Rik	0.0235805	-0.250334	0.206	0.329	1	2610318N02Rik	ENSMUSG00000049916	16
ENSMUSG00000024604-Rbm22	0.0235833	-0.218779	0.053	0.128	1	Rbm22	ENSMUSG00000024604	18
ENSMUSG00000055612-Cdca7	0.0237249	0.386174	0.221	0.141	1	Cdca7	ENSMUSG00000055612	2
ENSMUSG00000086040-Wipf3	0.0237491	-0.227187	0.076	0.167	1	Wipf3	ENSMUSG00000086040	6
ENSMUSG00000071573-Rnls	0.0238358	-0.285169	0.099	0.192	1	Rnls	ENSMUSG00000071573	19
ENSMUSG00000027677-Ttc14	0.0238799	0.36911	0.702	0.671	1	Ttc14	ENSMUSG00000027677	3
ENSMUSG00000068015-Lrch1	0.0239945	-0.532175	0.084	0.167	1	Lrch1	ENSMUSG00000068015	14
ENSMUSG00000022338-Eny2	0.0239977	0.439209	0.298	0.209	1	Eny2	ENSMUSG00000022338	15
ENSMUSG00000031284-Pak3	0.024003	-0.380234	0.038	0.107	1	Pak3	ENSMUSG00000031284	20
ENSMUSG00000001729-Akt1	0.0241188	-0.196541	0.107	0.205	1	Akt1	ENSMUSG00000001729	12
ENSMUSG00000048772-Tmem53	0.0241276	-0.183975	0.16	0.274	1	Tmem53	ENSMUSG00000048772	4
ENSMUSG00000038206-Fbxo8	0.024139	-0.181657	0.038	0.107	1	Fbxo8	ENSMUSG00000038206	8
ENSMUSG00000034610-Tut4	0.024221	0.367632	0.656	0.671	1	Tut4	ENSMUSG00000034610	4
ENSMUSG00000047126-Cltc	0.0242785	-0.248815	0.252	0.385	1	Cltc	ENSMUSG00000047126	11
ENSMUSG00000025731-Mettl26	0.0242952	-0.252718	0.061	0.141	1	Mettl26	ENSMUSG00000025731	17
ENSMUSG00000030016-Zfp638	0.0243562	0.297773	0.733	0.722	1	Zfp638	ENSMUSG00000030016	6
ENSMUSG00000001521-Tulp3	0.0243612	0.105269	0.137	0.256	1	Tulp3	ENSMUSG00000001521	6
ENSMUSG00000038005-Hpf1	0.0243785	0.430967	0.389	0.325	1	Hpf1	ENSMUSG00000038005	8
ENSMUSG00000007836-Hnrnpa0	0.024395	-0.223512	0.252	0.385	1	Hnrnpa0	ENSMUSG00000007836	13
ENSMUSG00000085560-C230038L03Rik	0.0244257	0.598172	0.191	0.115	1	C230038L03Rik	ENSMUSG00000085560	7
ENSMUSG00000021615-Xrcc4	0.0244347	-0.0790274	0.229	0.376	1	Xrcc4	ENSMUSG00000021615	13
ENSMUSG00000052387-Trpm3	0.0244357	-0.538491	0.076	0.154	1	Trpm3	ENSMUSG00000052387	19
ENSMUSG00000030533-Unc45a	0.0245061	0.272949	0.168	0.09	1	Unc45a	ENSMUSG00000030533	7
ENSMUSG00000074886-Grk6	0.024602	-0.18597	0.069	0.15	1	Grk6	ENSMUSG00000074886	13
ENSMUSG00000062470-Fbxl12os	0.0246815	-0.119053	0.061	0.145	1	Fbxl12os	ENSMUSG00000062470	9
ENSMUSG00000021266-Wars	0.024728	-0.330412	0.137	0.244	1	Wars	ENSMUSG00000021266	12
ENSMUSG00000067873-Htatsf1	0.024745	-0.214728	0.046	0.115	1	Htatsf1	ENSMUSG00000067873	20
ENSMUSG00000041712-Ubr7	0.0247617	-0.133815	0.183	0.316	1	Ubr7	ENSMUSG00000041712	12
ENSMUSG00000109850-Gm45692	0.0248474	-0.197276	0.099	0.197	1	Gm45692	ENSMUSG00000109850	8
ENSMUSG00000022555-Dgat1	0.0248538	-0.216039	0.191	0.316	1	Dgat1	ENSMUSG00000022555	15
ENSMUSG00000048349-Pou4f1	0.0249027	0.304361	0.137	0.068	1	Pou4f1	ENSMUSG00000048349	14
ENSMUSG00000028948-Nol9	0.024919	-0.157172	0.168	0.291	1	Nol9	ENSMUSG00000028948	4
ENSMUSG00000004535-Tax1bp1	0.0250706	-0.190086	0.382	0.568	1	Tax1bp1	ENSMUSG00000004535	6
ENSMUSG00000038213-Tapbpl	0.0251803	-0.101525	0.038	0.107	1	Tapbpl	ENSMUSG00000038213	6
ENSMUSG00000033423-Eri3	0.025185	-0.227469	0.321	0.491	1	Eri3	ENSMUSG00000033423	4
ENSMUSG00000090266-Mettl23	0.025205	-0.249191	0.435	0.598	1	Mettl23	ENSMUSG00000090266	11
ENSMUSG00000021023-Prorp	0.0252387	-0.241296	0.107	0.201	1	Prorp	ENSMUSG00000021023	12
ENSMUSG00000097375-6720427I07Rik	0.0252415	-0.207056	0.237	0.368	1	6720427I07Rik	ENSMUSG00000097375	13
ENSMUSG00000036800-Fam135b	0.0252643	-0.238229	0.061	0.141	1	Fam135b	ENSMUSG00000036800	15
ENSMUSG00000108034-4930557K07Rik	0.025298	-0.198625	0.405	0.581	1	4930557K07Rik	ENSMUSG00000108034	6
ENSMUSG00000071856-Mcc	0.0254911	-0.229674	0.069	0.15	1	Mcc	ENSMUSG00000071856	18
ENSMUSG00000028977-Casz1	0.0255056	0.377095	0.206	0.128	1	Casz1	ENSMUSG00000028977	4
ENSMUSG00000042515-Pwwp3b	0.0255136	-0.639913	0.137	0.231	1	Pwwp3b	ENSMUSG00000042515	20
ENSMUSG00000115289-Gm49164	0.0255466	-0.236324	0.084	0.171	1	Gm49164	ENSMUSG00000115289	14
ENSMUSG00000027702-Lrrc34	0.0256058	-0.253649	0.099	0.192	1	Lrrc34	ENSMUSG00000027702	3
ENSMUSG00000061751-Kalrn	0.02566	-0.336961	0.084	0.171	1	Kalrn	ENSMUSG00000061751	16
ENSMUSG00000055204-Ankrd17	0.0256869	-0.229447	0.527	0.701	1	Ankrd17	ENSMUSG00000055204	5
ENSMUSG00000038598-Shoc1	0.0257344	0.302369	0.389	0.282	1	Shoc1	ENSMUSG00000038598	4
ENSMUSG00000074093-Svip	0.0257967	-0.24162	0.16	0.274	1	Svip	ENSMUSG00000074093	7
ENSMUSG00000027722-Spata5	0.0258366	0.258346	0.733	0.718	1	Spata5	ENSMUSG00000027722	3
ENSMUSG00000030246-Ldhb	0.0258868	-0.161748	0.061	0.141	1	Ldhb	ENSMUSG00000030246	6
ENSMUSG00000036599-Chst12	0.0259283	0.241428	0.107	0.047	1	Chst12	ENSMUSG00000036599	5
ENSMUSG00000071076-Jund	0.0259295	-0.0241967	0.16	0.269	1	Jund	ENSMUSG00000071076	8
ENSMUSG00000030822-Prr14	0.0259783	-0.241618	0.191	0.321	1	Prr14	ENSMUSG00000030822	7
ENSMUSG00000085576-Dpy19l2	0.0260027	-0.211967	0.084	0.171	1	Dpy19l2	ENSMUSG00000085576	9
ENSMUSG00000021040-Slirp	0.0260153	-0.229836	0.107	0.205	1	Slirp	ENSMUSG00000021040	12
ENSMUSG00000009569-Mrtfb	0.0260429	-0.214693	0.366	0.5	1	Mrtfb	ENSMUSG00000009569	16
ENSMUSG00000044447-Dock5	0.0260543	-0.150015	0.206	0.333	1	Dock5	ENSMUSG00000044447	14
ENSMUSG00000031561-Tenm3	0.0261536	-0.350905	0.328	0.462	1	Tenm3	ENSMUSG00000031561	8
ENSMUSG00000005034-Prkacb	0.0261897	-0.269291	0.214	0.342	1	Prkacb	ENSMUSG00000005034	3
ENSMUSG00000002307-Daxx	0.0262202	-0.116436	0.069	0.154	1	Daxx	ENSMUSG00000002307	17
ENSMUSG00000054452-Tle5	0.0262502	-0.192967	0.046	0.115	1	Tle5	ENSMUSG00000054452	10
ENSMUSG00000043003-Rasef	0.026339	-0.123484	0.099	0.197	1	Rasef	ENSMUSG00000043003	4
ENSMUSG00000043432-Leng9	0.0263719	-0.208938	0.183	0.312	1	Leng9	ENSMUSG00000043432	7
ENSMUSG00000112160-BC024063	0.0263909	0.354654	0.145	0.077	1	BC024063	ENSMUSG00000112160	10
ENSMUSG00000020955-Ap4s1	0.0264244	-0.233431	0.115	0.214	1	Ap4s1	ENSMUSG00000020955	12
ENSMUSG00000063015-Ccni	0.0264956	-0.182356	0.107	0.205	1	Ccni	ENSMUSG00000063015	5
ENSMUSG00000021939-Ctsb	0.0265347	0.212232	0.137	0.068	1	Ctsb	ENSMUSG00000021939	14
ENSMUSG00000046201-Scaf8	0.0265861	-0.144804	0.42	0.598	1	Scaf8	ENSMUSG00000046201	17
ENSMUSG00000024474-Ik	0.0267924	-0.238269	0.145	0.256	1	Ik	ENSMUSG00000024474	18
ENSMUSG00000022744-Cldnd1	0.0268376	-0.204882	0.053	0.124	1	Cldnd1	ENSMUSG00000022744	16
ENSMUSG00000066442-Mthfs	0.0269601	-0.215698	0.046	0.115	1	Mthfs	ENSMUSG00000066442	9
ENSMUSG00000018379-Srsf1	0.0270462	0.376939	0.489	0.444	1	Srsf1	ENSMUSG00000018379	11
ENSMUSG00000028436-Dcaf12	0.0271278	-0.11269	0.076	0.167	1	Dcaf12	ENSMUSG00000028436	4
ENSMUSG00000030105-Arl8b	0.0271826	-0.26339	0.076	0.158	1	Arl8b	ENSMUSG00000030105	6
ENSMUSG00000013997-Nit1	0.0272302	-0.183079	0.122	0.231	1	Nit1	ENSMUSG00000013997	1
ENSMUSG00000030695-Aldoa	0.0274175	-0.205677	0.13	0.231	1	Aldoa	ENSMUSG00000030695	7
ENSMUSG00000016487-Ppfibp1	0.0274566	-0.185815	0.26	0.41	1	Ppfibp1	ENSMUSG00000016487	6
ENSMUSG00000055214-Pld5	0.0274668	-0.227447	0.046	0.115	1	Pld5	ENSMUSG00000055214	1
ENSMUSG00000025041-Nt5c2	0.0274972	-0.305924	0.336	0.5	1	Nt5c2	ENSMUSG00000025041	19
ENSMUSG00000006058-Snf8	0.0276419	-0.215826	0.145	0.252	1	Snf8	ENSMUSG00000006058	11
ENSMUSG00000013846-St3gal1	0.0277388	-0.236008	0.069	0.15	1	St3gal1	ENSMUSG00000013846	15
ENSMUSG00000026049-Tex30	0.0277509	-0.173204	0.13	0.235	1	Tex30	ENSMUSG00000026049	1
ENSMUSG00000024160-Spsb3	0.0277579	0.353964	0.153	0.081	1	Spsb3	ENSMUSG00000024160	17
ENSMUSG00000040997-Abhd4	0.0277986	-0.249347	0.084	0.167	1	Abhd4	ENSMUSG00000040997	14
ENSMUSG00000035765-Dym	0.0278206	-0.176151	0.198	0.329	1	Dym	ENSMUSG00000035765	18
ENSMUSG00000040964-Arhgef10l	0.0278338	-0.203607	0.046	0.115	1	Arhgef10l	ENSMUSG00000040964	4
ENSMUSG00000030270-Cpne9	0.0278553	-0.11096	0.084	0.175	1	Cpne9	ENSMUSG00000030270	6
ENSMUSG00000030067-Foxp1	0.0279073	-0.329063	0.26	0.385	1	Foxp1	ENSMUSG00000030067	6
ENSMUSG00000017049-Ccdc70	0.0279689	-0.152247	0.061	0.141	1	Ccdc70	ENSMUSG00000017049	8
ENSMUSG00000026853-Crat	0.0280408	-0.164544	0.053	0.128	1	Crat	ENSMUSG00000026853	2
ENSMUSG00000040044-Orc3	0.0280567	0.387874	0.489	0.423	1	Orc3	ENSMUSG00000040044	4
ENSMUSG00000026335-Pam	0.0280679	-0.337976	0.137	0.239	1	Pam	ENSMUSG00000026335	1
ENSMUSG00000044791-Setd2	0.028121	-0.316703	0.389	0.526	1	Setd2	ENSMUSG00000044791	9
ENSMUSG00000002732-Fkbp7	0.0281257	-0.267895	0.069	0.145	1	Fkbp7	ENSMUSG00000002732	2
ENSMUSG00000042797-Aqp11	0.0281429	-0.169658	0.084	0.171	1	Aqp11	ENSMUSG00000042797	7
ENSMUSG00000029066-Mrpl20	0.0281538	-0.204342	0.168	0.282	1	Mrpl20	ENSMUSG00000029066	4
ENSMUSG00000079324-4932414N04Rik	0.0281956	-0.247078	0.092	0.179	1	4932414N04Rik	ENSMUSG00000079324	2
ENSMUSG00000068457-Uty	0.0282165	-0.160958	0.321	0.462	1	Uty	ENSMUSG00000068457	21
ENSMUSG00000037466-Tedc1	0.0282202	-0.209916	0.061	0.137	1	Tedc1	ENSMUSG00000037466	12
ENSMUSG00000024590-Lmnb1	0.0282557	-0.116649	0.183	0.303	1	Lmnb1	ENSMUSG00000024590	18
ENSMUSG00000038696-Mapkap1	0.0282723	0.358593	0.603	0.594	1	Mapkap1	ENSMUSG00000038696	2
ENSMUSG00000035395-Dcaf8l	0.0283055	0.612422	0.115	0.056	1	Dcaf8l	ENSMUSG00000035395	20
ENSMUSG00000026491-Ahctf1	0.02836	-0.164012	0.267	0.423	1	Ahctf1	ENSMUSG00000026491	1
ENSMUSG00000040537-Adam22	0.0283988	0.421659	0.275	0.197	1	Adam22	ENSMUSG00000040537	5
ENSMUSG00000000374-Trappc10	0.0284154	0.556297	0.389	0.325	1	Trappc10	ENSMUSG00000000374	10
ENSMUSG00000090015-Gm15446	0.0284435	-0.133301	0.076	0.158	1	Gm15446	ENSMUSG00000090015	5
ENSMUSG00000036503-Rnf13	0.0284627	-0.250597	0.198	0.299	1	Rnf13	ENSMUSG00000036503	3
ENSMUSG00000043535-Setx	0.0284654	-0.0843021	0.389	0.568	1	Setx	ENSMUSG00000043535	2
ENSMUSG00000040591-Cstpp1	0.0284717	0.397017	0.542	0.504	1	Cstpp1	ENSMUSG00000040591
ENSMUSG00000029840-Mtpn	0.0285416	-0.121796	0.076	0.162	1	Mtpn	ENSMUSG00000029840	6
ENSMUSG00000038280-Ostm1	0.0285786	0.305034	0.206	0.124	1	Ostm1	ENSMUSG00000038280	10
ENSMUSG00000038141-Tmem181a	0.028608	0.445762	0.321	0.244	1	Tmem181a	ENSMUSG00000038141	17
ENSMUSG00000046229-Scand1	0.028659	0.34661	0.473	0.406	1	Scand1	ENSMUSG00000046229	2
ENSMUSG00000070780-Rbm47	0.0286693	-0.335936	0.084	0.167	1	Rbm47	ENSMUSG00000070780	5
ENSMUSG00000071359-Tbpl1	0.0287129	-0.126732	0.084	0.175	1	Tbpl1	ENSMUSG00000071359	10
ENSMUSG00000051618-Ubqln3	0.028773	-0.17553	0.038	0.103	1	Ubqln3	ENSMUSG00000051618	7
ENSMUSG00000022016-Akap11	0.0287853	0.48103	0.42	0.363	1	Akap11	ENSMUSG00000022016	14
ENSMUSG00000032936-Camkv	0.0287861	-0.153796	0.061	0.141	1	Camkv	ENSMUSG00000032936	9
ENSMUSG00000056515-Rab31	0.0287915	-0.419259	0.069	0.15	1	Rab31	ENSMUSG00000056515	17
ENSMUSG00000029781-Fkbp9	0.028922	-0.24525	0.099	0.188	1	Fkbp9	ENSMUSG00000029781	6
ENSMUSG00000040043-Rbms2	0.0289254	-0.319937	0.069	0.15	1	Rbms2	ENSMUSG00000040043	10
ENSMUSG00000085012-Gm15492	0.0290023	-0.220251	0.191	0.312	1	Gm15492	ENSMUSG00000085012	6
ENSMUSG00000027808-Serp1	0.0290366	-0.218877	0.046	0.115	1	Serp1	ENSMUSG00000027808	3
ENSMUSG00000079177-Fam228a	0.0290528	-0.157397	0.061	0.137	1	Fam228a	ENSMUSG00000079177	12
ENSMUSG00000086693-A730081D07Rik	0.0291178	-0.291008	0.053	0.124	1	A730081D07Rik	ENSMUSG00000086693	13
ENSMUSG00000020375-Rufy1	0.0291889	-0.210087	0.107	0.205	1	Rufy1	ENSMUSG00000020375	11
ENSMUSG00000002870-Mcm2	0.0291894	-0.149158	0.053	0.128	1	Mcm2	ENSMUSG00000002870	6
ENSMUSG00000021733-Slc4a7	0.0292164	-0.209903	0.183	0.299	1	Slc4a7	ENSMUSG00000021733	14
ENSMUSG00000058816-Ppp1r2-ps3	0.0292599	-0.255159	0.038	0.103	1	ps3	ENSMUSG00000058816
ENSMUSG00000028163-Nfkb1	0.0293358	-0.194241	0.053	0.128	1	Nfkb1	ENSMUSG00000028163	3
ENSMUSG00000113707-Gm10457	0.0293373	0.81295	0.13	0.064	1	Gm10457	ENSMUSG00000113707	12
ENSMUSG00000024424-Ttc39c	0.0293682	-0.155526	0.099	0.192	1	Ttc39c	ENSMUSG00000024424	18
ENSMUSG00000058135-Gstm1	0.0293718	-0.352265	0.183	0.286	1	Gstm1	ENSMUSG00000058135	3
ENSMUSG00000078619-Smarcd2	0.0294828	-0.112145	0.053	0.128	1	Smarcd2	ENSMUSG00000078619	11
ENSMUSG00000028608-Czib	0.029517	0.325502	0.183	0.107	1	Czib	ENSMUSG00000028608	4
ENSMUSG00000050244-Heatr1	0.0295796	-0.151442	0.153	0.261	1	Heatr1	ENSMUSG00000050244	13
ENSMUSG00000108677-Gm44759	0.0295927	0.352859	0.29	0.201	1	Gm44759	ENSMUSG00000108677	7
ENSMUSG00000028381-Ugcg	0.0296034	-0.141797	0.069	0.15	1	Ugcg	ENSMUSG00000028381	4
ENSMUSG00000070563-Spaca4	0.0296191	-0.136848	0.092	0.184	1	Spaca4	ENSMUSG00000070563	7
ENSMUSG00000032204-Aqp9	0.0297539	-0.399744	0.038	0.103	1	Aqp9	ENSMUSG00000032204	9
ENSMUSG00000025221-Kcnip2	0.0298256	0.386436	0.122	0.06	1	Kcnip2	ENSMUSG00000025221	19
ENSMUSG00000027947-Il6ra	0.0299076	-0.128021	0.061	0.141	1	Il6ra	ENSMUSG00000027947	3
ENSMUSG00000027615-Hps3	0.0300509	-0.224851	0.061	0.137	1	Hps3	ENSMUSG00000027615	3
ENSMUSG00000027478-Dnmt3b	0.030114	-0.157829	0.145	0.256	1	Dnmt3b	ENSMUSG00000027478	2
ENSMUSG00000041594-Tmtc4	0.0301226	-0.161661	0.115	0.218	1	Tmtc4	ENSMUSG00000041594	14
ENSMUSG00000078439-Smim24	0.0301249	-0.0660092	0.176	0.303	1	Smim24	ENSMUSG00000078439	10
ENSMUSG00000079584-Tm9sf5	0.0301489	0.404883	0.252	0.171	1	Tm9sf5	ENSMUSG00000079584	20
ENSMUSG00000048799-Cep120	0.0301881	-0.191214	0.122	0.218	1	Cep120	ENSMUSG00000048799	18
ENSMUSG00000040562-Gstm2	0.0302437	-0.194887	0.137	0.239	1	Gstm2	ENSMUSG00000040562	3
ENSMUSG00000020022-Ndufa12	0.0303029	-0.209806	0.107	0.201	1	Ndufa12	ENSMUSG00000020022	10
ENSMUSG00000014294-Ndufa2	0.0303047	-0.162303	0.229	0.35	1	Ndufa2	ENSMUSG00000014294	18
ENSMUSG00000079477-Rab7	0.0304121	-0.128369	0.176	0.299	1	Rab7	ENSMUSG00000079477	6
ENSMUSG00000032402-Smad3	0.0304237	-0.218614	0.038	0.103	1	Smad3	ENSMUSG00000032402	9
ENSMUSG00000074158-Zfp976	0.0304349	-0.0817299	0.069	0.15	1	Zfp976	ENSMUSG00000074158	7
ENSMUSG00000005161-Prdx2	0.0306029	-0.178137	0.046	0.115	1	Prdx2	ENSMUSG00000005161	8
ENSMUSG00000038235-F11r	0.0306137	-0.298367	0.046	0.111	1	F11r	ENSMUSG00000038235	1
ENSMUSG00000029248-Thegl	0.0306137	0.262763	0.13	0.064	1	Thegl	ENSMUSG00000029248	5
ENSMUSG00000032673-Prorsd1	0.0306501	-0.16874	0.076	0.162	1	Prorsd1	ENSMUSG00000032673	11
ENSMUSG00000035325-Sec31a	0.0306894	-0.0815338	0.191	0.325	1	Sec31a	ENSMUSG00000035325	5
ENSMUSG00000023764-Sfi1	0.0306958	-0.228335	0.137	0.239	1	Sfi1	ENSMUSG00000023764	11
ENSMUSG00000039782-Cpeb2	0.0307258	-0.254656	0.115	0.209	1	Cpeb2	ENSMUSG00000039782	5
ENSMUSG00000031831-Dnaaf1	0.0307578	-0.0846639	0.092	0.184	1	Dnaaf1	ENSMUSG00000031831	8
ENSMUSG00000092500-Gm20400	0.0307582	-0.263327	0.061	0.132	1	Gm20400	ENSMUSG00000092500	6
ENSMUSG00000106457-Gm42585	0.0307634	-0.193453	0.038	0.103	1	Gm42585	ENSMUSG00000106457	5
ENSMUSG00000026869-Psmd5	0.0307816	0.369819	0.397	0.329	1	Psmd5	ENSMUSG00000026869	2
ENSMUSG00000038246-Fam50b	0.0308162	-0.0939606	0.115	0.214	1	Fam50b	ENSMUSG00000038246	13
ENSMUSG00000052397-Ezr	0.0308467	-0.288171	0.115	0.209	1	Ezr	ENSMUSG00000052397	17
ENSMUSG00000045160-Bola3	0.0308915	-0.15675	0.137	0.244	1	Bola3	ENSMUSG00000045160	6
ENSMUSG00000011158-Brf1	0.0309495	-0.219265	0.282	0.423	1	Brf1	ENSMUSG00000011158	12
ENSMUSG00000048310-Pskh1	0.0309784	-0.147461	0.076	0.158	1	Pskh1	ENSMUSG00000048310	8
ENSMUSG00000029913-Prdm5	0.0309882	-0.0974974	0.053	0.128	1	Prdm5	ENSMUSG00000029913	6
ENSMUSG00000114903-Gm46419	0.0310914	0.320941	0.145	0.073	1	Gm46419	ENSMUSG00000114903	13
ENSMUSG00000030872-Gga2	0.031118	-0.17533	0.176	0.295	1	Gga2	ENSMUSG00000030872	7
ENSMUSG00000021550-2210016F16Rik	0.031143	-0.101625	0.069	0.15	1	2210016F16Rik	ENSMUSG00000021550	13
ENSMUSG00000001089-Luzp1	0.0312198	0.407045	0.641	0.632	1	Luzp1	ENSMUSG00000001089	4
ENSMUSG00000029484-Anxa3	0.0312494	-0.270185	0.046	0.115	1	Anxa3	ENSMUSG00000029484	5
ENSMUSG00000051154-Commd3	0.0312561	-0.231827	0.076	0.158	1	Commd3	ENSMUSG00000051154	2
ENSMUSG00000025162-Csnk1d	0.0313091	-0.0394275	0.282	0.427	1	Csnk1d	ENSMUSG00000025162	11
ENSMUSG00000040118-Cacna2d1	0.0313542	-0.302811	0.168	0.278	1	Cacna2d1	ENSMUSG00000040118	5
ENSMUSG00000020515-Cnot8	0.031405	-0.277366	0.053	0.124	1	Cnot8	ENSMUSG00000020515	11
ENSMUSG00000036636-Clcn7	0.0314093	-0.174669	0.183	0.295	1	Clcn7	ENSMUSG00000036636	17
ENSMUSG00000031527-Eri1	0.0314103	-0.133121	0.145	0.252	1	Eri1	ENSMUSG00000031527	8
ENSMUSG00000021252-Erg28	0.0314574	-0.18099	0.198	0.321	1	Erg28	ENSMUSG00000021252	12
ENSMUSG00000027630-Tbl1xr1	0.0314719	-0.252812	0.206	0.321	1	Tbl1xr1	ENSMUSG00000027630	3
ENSMUSG00000067995-Gtf2f2	0.0314973	-0.268203	0.298	0.436	1	Gtf2f2	ENSMUSG00000067995	14
ENSMUSG00000008036-Ap2s1	0.031577	-0.176276	0.046	0.115	1	Ap2s1	ENSMUSG00000008036	7
ENSMUSG00000037058-Paip2	0.0316516	0.49769	0.405	0.355	1	Paip2	ENSMUSG00000037058	18
ENSMUSG00000027357-Crls1	0.031666	-0.129005	0.107	0.201	1	Crls1	ENSMUSG00000027357	2
ENSMUSG00000020671-Rab10	0.0317018	-0.141926	0.366	0.534	1	Rab10	ENSMUSG00000020671	12
ENSMUSG00000039316-Rftn1	0.0317027	-0.253003	0.244	0.368	1	Rftn1	ENSMUSG00000039316	17
ENSMUSG00000086350-B230369F24Rik	0.0317164	-0.222117	0.076	0.154	1	B230369F24Rik	ENSMUSG00000086350	1
ENSMUSG00000002240-Prr27	0.0317164	-0.433403	0.076	0.154	1	Prr27	ENSMUSG00000002240	5
ENSMUSG00000019792-Trmt11	0.0317746	-0.152724	0.153	0.261	1	Trmt11	ENSMUSG00000019792	10
ENSMUSG00000024248-Cox7a2l	0.0318558	-0.215241	0.107	0.201	1	Cox7a2l	ENSMUSG00000024248	17
ENSMUSG00000091896-Ube2d2a	0.0319649	-0.200317	0.191	0.308	1	Ube2d2a	ENSMUSG00000091896	18
ENSMUSG00000022550-Adck5	0.0320998	0.312109	0.191	0.115	1	Adck5	ENSMUSG00000022550	15
ENSMUSG00000056553-Ptprn2	0.03212	-0.318276	0.107	0.192	1	Ptprn2	ENSMUSG00000056553	12
ENSMUSG00000041605-Inava	0.0321552	-0.183786	0.038	0.103	1	Inava	ENSMUSG00000041605	1
ENSMUSG00000047344-Lancl3	0.0321552	-0.157684	0.038	0.103	1	Lancl3	ENSMUSG00000047344	20
ENSMUSG00000075302-Erich2	0.032163	-0.0665189	0.115	0.214	1	Erich2	ENSMUSG00000075302	2
ENSMUSG00000020464-Pnpt1	0.0321844	-0.361345	0.321	0.44	1	Pnpt1	ENSMUSG00000020464	11
ENSMUSG00000040728-Esrp1	0.0321853	-0.226337	0.244	0.38	1	Esrp1	ENSMUSG00000040728	4
ENSMUSG00000056211-R3hdm1	0.0322607	0.38272	0.603	0.56	1	R3hdm1	ENSMUSG00000056211	1
ENSMUSG00000101012-1700008K24Rik	0.0323069	-0.337788	0.153	0.252	1	1700008K24Rik	ENSMUSG00000101012	17
ENSMUSG00000066687-Zbtb16	0.032329	-0.269712	0.198	0.316	1	Zbtb16	ENSMUSG00000066687	9
ENSMUSG00000029802-Abcg2	0.032331	-0.272925	0.145	0.252	1	Abcg2	ENSMUSG00000029802	6
ENSMUSG00000058793-Cds2	0.0324389	-0.0184712	0.122	0.231	1	Cds2	ENSMUSG00000058793	2
ENSMUSG00000078570-1110065P20Rik	0.0325389	-0.136786	0.115	0.214	1	1110065P20Rik	ENSMUSG00000078570	4
ENSMUSG00000117342-Gm31818	0.0325777	-0.189783	0.046	0.115	1	Gm31818	ENSMUSG00000117342	17
ENSMUSG00000035629-Rubcn	0.0325988	-0.193062	0.183	0.295	1	Rubcn	ENSMUSG00000035629	16
ENSMUSG00000020741-Cluh	0.032609	-0.221421	0.107	0.197	1	Cluh	ENSMUSG00000020741	11
ENSMUSG00000033075-Senp1	0.0326245	-0.139679	0.198	0.325	1	Senp1	ENSMUSG00000033075	15
ENSMUSG00000110028-Gm34838	0.0326866	-0.175102	0.053	0.124	1	Gm34838	ENSMUSG00000110028	7
ENSMUSG00000021009-Ptpn21	0.0326866	-0.170413	0.053	0.124	1	Ptpn21	ENSMUSG00000021009	12
ENSMUSG00000014077-Chp1	0.0327031	-0.106158	0.122	0.222	1	Chp1	ENSMUSG00000014077	2
ENSMUSG00000030122-Ptms	0.0327334	0.542461	0.229	0.154	1	Ptms	ENSMUSG00000030122	6
ENSMUSG00000041135-Ripk2	0.0327461	-0.148276	0.092	0.175	1	Ripk2	ENSMUSG00000041135	4
ENSMUSG00000030688-Stard10	0.0327471	-0.153699	0.046	0.115	1	Stard10	ENSMUSG00000030688	7
ENSMUSG00000007564-Ppp2r1a	0.0327471	-0.127534	0.046	0.115	1	Ppp2r1a	ENSMUSG00000007564	17
ENSMUSG00000112586-Gm6729	0.0327811	0.326494	0.115	0.056	1	Gm6729	ENSMUSG00000112586	10
ENSMUSG00000017721-Pigt	0.0327873	0.371041	0.237	0.154	1	Pigt	ENSMUSG00000017721	2
ENSMUSG00000024975-Pdcd4	0.0328227	-0.211566	0.359	0.517	1	Pdcd4	ENSMUSG00000024975	19
ENSMUSG00000032036-Kirrel3	0.032871	-0.27153	0.038	0.103	1	Kirrel3	ENSMUSG00000032036	9
ENSMUSG00000061731-Ext1	0.0328851	-0.150041	0.466	0.59	1	Ext1	ENSMUSG00000061731	15
ENSMUSG00000033530-Ttc7b	0.0329477	-0.212079	0.069	0.145	1	Ttc7b	ENSMUSG00000033530	12
ENSMUSG00000029617-Ccz1	0.0329494	-0.358002	0.237	0.355	1	Ccz1	ENSMUSG00000029617	5
ENSMUSG00000029994-Anxa4	0.0329623	-0.0528279	0.046	0.111	1	Anxa4	ENSMUSG00000029994	6
ENSMUSG00000033396-Spg11	0.0329651	-0.0967023	0.221	0.372	1	Spg11	ENSMUSG00000033396	2
ENSMUSG00000039768-Dnajc11	0.0330321	-0.265553	0.305	0.423	1	Dnajc11	ENSMUSG00000039768	4
ENSMUSG00000022684-Bfar	0.033115	-0.171058	0.229	0.355	1	Bfar	ENSMUSG00000022684	16
ENSMUSG00000030757-Zkscan2	0.0331484	-0.0696727	0.092	0.184	1	Zkscan2	ENSMUSG00000030757	7
ENSMUSG00000039262-Prrc2b	0.0331826	-0.0575598	0.29	0.449	1	Prrc2b	ENSMUSG00000039262	2
ENSMUSG00000026584-Scyl3	0.0331927	0.348378	0.137	0.073	1	Scyl3	ENSMUSG00000026584	1
ENSMUSG00000020571-Pdia6	0.0332676	0.465685	0.489	0.44	1	Pdia6	ENSMUSG00000020571	12
ENSMUSG00000052331-Ankrd44	0.0333175	-0.311605	0.076	0.154	1	Ankrd44	ENSMUSG00000052331	1
ENSMUSG00000030269-Mtmr14	0.0333178	-0.361563	0.099	0.184	1	Mtmr14	ENSMUSG00000030269	6
ENSMUSG00000027465-Tbc1d20	0.0333766	-0.0947097	0.198	0.325	1	Tbc1d20	ENSMUSG00000027465	2
ENSMUSG00000073856-Iqck	0.0334161	-0.115428	0.122	0.226	1	Iqck	ENSMUSG00000073856	7
ENSMUSG00000058587-Tmod3	0.0334172	-0.0656983	0.214	0.346	1	Tmod3	ENSMUSG00000058587	9
ENSMUSG00000039361-Picalm	0.0334679	-0.177303	0.29	0.444	1	Picalm	ENSMUSG00000039361	7
ENSMUSG00000024266-Adad2	0.0334996	0.490773	0.275	0.201	1	Adad2	ENSMUSG00000024266	8
ENSMUSG00000020235-Fzr1	0.0335086	-0.248452	0.137	0.235	1	Fzr1	ENSMUSG00000020235	10
ENSMUSG00000049092-Gpr137c	0.0335583	-0.326622	0.16	0.265	1	Gpr137c	ENSMUSG00000049092	14
ENSMUSG00000015757-Ppil4	0.0335783	-0.266521	0.214	0.329	1	Ppil4	ENSMUSG00000015757	10
ENSMUSG00000107252-Gm5767	0.0336005	-0.109767	0.038	0.103	1	Gm5767	ENSMUSG00000107252	16
ENSMUSG00000025060-Slk	0.0336446	0.517625	0.466	0.444	1	Slk	ENSMUSG00000025060	19
ENSMUSG00000110945-Gm9856	0.0336611	-0.153747	0.046	0.111	1	Gm9856	ENSMUSG00000110945	9
ENSMUSG00000036751-Cox6b1	0.0336886	-0.115523	0.115	0.218	1	Cox6b1	ENSMUSG00000036751	7
ENSMUSG00000042328-Hps4	0.0338446	-0.197997	0.053	0.124	1	Hps4	ENSMUSG00000042328	5
ENSMUSG00000068373-D430041D05Rik	0.0338507	0.0341709	0.145	0.239	1	D430041D05Rik	ENSMUSG00000068373	2
ENSMUSG00000032702-Kank1	0.0338703	-0.28043	0.061	0.132	1	Kank1	ENSMUSG00000032702	19
ENSMUSG00000003746-Man1a	0.0339148	-0.380429	0.084	0.158	1	Man1a	ENSMUSG00000003746	10
ENSMUSG00000040913-Fbxw4	0.0339704	-0.170149	0.038	0.103	1	Fbxw4	ENSMUSG00000040913	19
ENSMUSG00000027937-Jtb	0.0340308	0.24947	0.145	0.077	1	Jtb	ENSMUSG00000027937	3
ENSMUSG00000058420-Syt17	0.0341977	0.244891	0.145	0.077	1	Syt17	ENSMUSG00000058420	7
ENSMUSG00000112793-Gm32872	0.0342059	-0.309976	0.107	0.197	1	Gm32872	ENSMUSG00000112793	10
ENSMUSG00000046841-Ckap4	0.0342925	-0.194099	0.092	0.175	1	Ckap4	ENSMUSG00000046841	10
ENSMUSG00000045103-Dmd	0.0343205	-0.788546	0.214	0.333	1	Dmd	ENSMUSG00000045103	20
ENSMUSG00000090117-Gm16541	0.0343249	-0.251466	0.237	0.363	1	Gm16541	ENSMUSG00000090117	19
ENSMUSG00000031661-Nkd1	0.0343433	-0.190773	0.061	0.137	1	Nkd1	ENSMUSG00000031661	8
ENSMUSG00000113634-Gm36756	0.0343821	0.450952	0.374	0.303	1	Gm36756	ENSMUSG00000113634	12
ENSMUSG00000028343-Erp44	0.0343844	-0.0695009	0.214	0.346	1	Erp44	ENSMUSG00000028343	4
ENSMUSG00000008658-Rbfox1	0.0344266	-1.05393	0.099	0.184	1	Rbfox1	ENSMUSG00000008658	16
ENSMUSG00000030859-Fam24a	0.0344382	-0.336696	0.229	0.355	1	Fam24a	ENSMUSG00000030859	7
ENSMUSG00000044976-Wdr72	0.0344655	0.385653	0.115	0.056	1	Wdr72	ENSMUSG00000044976	9
ENSMUSG00000029438-Bcl7a	0.034524	-0.188535	0.061	0.132	1	Bcl7a	ENSMUSG00000029438	5
ENSMUSG00000071456-1110002L01Rik	0.0346335	-0.192443	0.13	0.226	1	1110002L01Rik	ENSMUSG00000071456	12
ENSMUSG00000053153-Spag16	0.0346452	-0.293639	0.168	0.274	1	Spag16	ENSMUSG00000053153	1
ENSMUSG00000048874-Phf3	0.0347114	-0.255096	0.115	0.205	1	Phf3	ENSMUSG00000048874	1
ENSMUSG00000026798-Coq4	0.0347206	-0.135193	0.038	0.103	1	Coq4	ENSMUSG00000026798	2
ENSMUSG00000048332-Lhfp	0.0347329	-0.338217	0.046	0.111	1	Lhfp	ENSMUSG00000048332	3
ENSMUSG00000058833-Rex1bd	0.0347498	0.379784	0.13	0.068	1	Rex1bd	ENSMUSG00000058833	8
ENSMUSG00000004895-Prcc	0.0348464	-0.17644	0.084	0.167	1	Prcc	ENSMUSG00000004895	3
ENSMUSG00000024544-Ldlrad4	0.0349005	-0.561366	0.099	0.179	1	Ldlrad4	ENSMUSG00000024544	18
ENSMUSG00000020794-Ube2g1	0.0349568	-0.180952	0.29	0.419	1	Ube2g1	ENSMUSG00000020794	11
ENSMUSG00000020268-Lyrm7	0.0349701	-0.168579	0.069	0.145	1	Lyrm7	ENSMUSG00000020268	11
ENSMUSG00000041530-Ago1	0.0350092	-0.0727694	0.16	0.282	1	Ago1	ENSMUSG00000041530	4
ENSMUSG00000004771-Rab11a	0.0351178	-0.200896	0.115	0.205	1	Rab11a	ENSMUSG00000004771	9
ENSMUSG00000039693-Msantd3	0.0351641	-0.219295	0.053	0.12	1	Msantd3	ENSMUSG00000039693	4
ENSMUSG00000056820-Tsnax	0.0351995	0.376586	0.229	0.154	1	Tsnax	ENSMUSG00000056820	8
ENSMUSG00000003762-Coq8b	0.0353847	-0.150815	0.053	0.124	1	Coq8b	ENSMUSG00000003762	7
ENSMUSG00000027227-Sord	0.0354051	-0.107876	0.092	0.184	1	Sord	ENSMUSG00000027227	2
ENSMUSG00000004929-Thop1	0.0354225	-0.214492	0.099	0.184	1	Thop1	ENSMUSG00000004929	10
ENSMUSG00000086433-Rsf1os1	0.0354277	0.349105	0.481	0.427	1	Rsf1os1	ENSMUSG00000086433	7
ENSMUSG00000025555-Farp1	0.035485	-0.124659	0.038	0.103	1	Farp1	ENSMUSG00000025555	14
ENSMUSG00000025892-Gria4	0.0354949	-0.184466	0.061	0.137	1	Gria4	ENSMUSG00000025892	9
ENSMUSG00000027487-Cdk5rap1	0.0355304	-0.14113	0.076	0.158	1	Cdk5rap1	ENSMUSG00000027487	2
ENSMUSG00000020799-Tekt1	0.0355422	-0.101446	0.099	0.192	1	Tekt1	ENSMUSG00000020799	11
ENSMUSG00000002910-Arrdc2	0.0355595	0.0877858	0.053	0.124	1	Arrdc2	ENSMUSG00000002910	8
ENSMUSG00000078796-Zfp541	0.0355725	0.47715	0.183	0.115	1	Zfp541	ENSMUSG00000078796	7
ENSMUSG00000033307-Mif	0.0355903	-0.216701	0.176	0.282	1	Mif	ENSMUSG00000033307	10
ENSMUSG00000091165-Gm17036	0.0356133	-0.116744	0.176	0.295	1	Gm17036	ENSMUSG00000091165	18
ENSMUSG00000020878-Lrrc46	0.0357324	-0.121491	0.176	0.295	1	Lrrc46	ENSMUSG00000020878	11
ENSMUSG00000036743-Psma8	0.0357794	-0.293741	0.099	0.188	1	Psma8	ENSMUSG00000036743	18
ENSMUSG00000042726-Trafd1	0.0357986	-0.215108	0.084	0.171	1	Trafd1	ENSMUSG00000042726	5
ENSMUSG00000020630-Rnaseh1	0.0358337	-0.155491	0.046	0.111	1	Rnaseh1	ENSMUSG00000020630	12
ENSMUSG00000032253-Phip	0.0358684	-0.166095	0.29	0.423	1	Phip	ENSMUSG00000032253	9
ENSMUSG00000068856-Sf3b4	0.0358725	-0.165309	0.038	0.103	1	Sf3b4	ENSMUSG00000068856	3
ENSMUSG00000107429-Gm44206	0.0359387	-0.134543	0.069	0.145	1	Gm44206	ENSMUSG00000107429	6
ENSMUSG00000039715-Dync2i2	0.0359997	-0.176649	0.076	0.158	1	Dync2i2	ENSMUSG00000039715	2
ENSMUSG00000060012-Kif13b	0.0360426	-0.140651	0.405	0.56	1	Kif13b	ENSMUSG00000060012	14
ENSMUSG00000038564-Ift172	0.0361414	-0.193771	0.214	0.329	1	Ift172	ENSMUSG00000038564	5
ENSMUSG00000031278-Acsl4	0.0362951	-0.363794	0.084	0.162	1	Acsl4	ENSMUSG00000031278	20
ENSMUSG00000030733-Sh2b1	0.0362956	-0.258913	0.099	0.184	1	Sh2b1	ENSMUSG00000030733	7
ENSMUSG00000055013-Agap1	0.036309	-0.13939	0.55	0.735	1	Agap1	ENSMUSG00000055013	1
ENSMUSG00000037306-Man1c1	0.0363165	-0.200209	0.137	0.235	1	Man1c1	ENSMUSG00000037306	4
ENSMUSG00000037993-Dhx38	0.0363345	0.315781	0.107	0.051	1	Dhx38	ENSMUSG00000037993	8
ENSMUSG00000032656-Marchf3	0.0363774	-0.294022	0.145	0.252	1	Marchf3	ENSMUSG00000032656	18
ENSMUSG00000038335-Tsr1	0.0364331	0.21889	0.122	0.06	1	Tsr1	ENSMUSG00000038335	11
ENSMUSG00000028134-Ptbp2	0.0364737	0.365511	0.588	0.573	1	Ptbp2	ENSMUSG00000028134	3
ENSMUSG00000024900-Cpt1a	0.0364895	-0.194909	0.046	0.111	1	Cpt1a	ENSMUSG00000024900	19
ENSMUSG00000021684-Pde8b	0.036597	-0.0839182	0.069	0.145	1	Pde8b	ENSMUSG00000021684	13
ENSMUSG00000026837-Col5a1	0.0366075	-0.174828	0.084	0.162	1	Col5a1	ENSMUSG00000026837	2
ENSMUSG00000059395-Nkapl	0.0366075	-0.296339	0.084	0.162	1	Nkapl	ENSMUSG00000059395	13
ENSMUSG00000085687-Gm16153	0.036715	-0.16892	0.107	0.201	1	Gm16153	ENSMUSG00000085687	10
ENSMUSG00000018417-Myo1b	0.0368166	-0.284684	0.206	0.308	1	Myo1b	ENSMUSG00000018417	1
ENSMUSG00000032875-Arhgef17	0.0369502	0.429586	0.13	0.068	1	Arhgef17	ENSMUSG00000032875	7
ENSMUSG00000085895-Gm12861	0.036994	-0.252981	0.069	0.141	1	Gm12861	ENSMUSG00000085895	4
ENSMUSG00000024598-Fbn2	0.0370016	-0.0689759	0.145	0.248	1	Fbn2	ENSMUSG00000024598	18
ENSMUSG00000021767-Kat6b	0.0370093	-0.200405	0.313	0.453	1	Kat6b	ENSMUSG00000021767	14
ENSMUSG00000035004-Igsf6	0.0372573	-0.126247	0.038	0.103	1	Igsf6	ENSMUSG00000035004	7
ENSMUSG00000090778-Gm3235	0.0372656	-0.143012	0.069	0.145	1	Gm3235	ENSMUSG00000090778	8
ENSMUSG00000044167-Foxo1	0.0373094	-0.215675	0.298	0.419	1	Foxo1	ENSMUSG00000044167	3
ENSMUSG00000037761-Actr5	0.0374949	-0.0730151	0.084	0.171	1	Actr5	ENSMUSG00000037761	2
ENSMUSG00000034320-Slc26a2	0.037531	-0.176546	0.053	0.124	1	Slc26a2	ENSMUSG00000034320	18
ENSMUSG00000026496-Parp1	0.0375392	-0.0925918	0.16	0.274	1	Parp1	ENSMUSG00000026496	1
ENSMUSG00000029405-G3bp2	0.0375575	-0.115126	0.244	0.376	1	G3bp2	ENSMUSG00000029405	5
ENSMUSG00000078676-Casc3	0.0375761	0.335678	0.412	0.333	1	Casc3	ENSMUSG00000078676	11
ENSMUSG00000030082-Sec61a1	0.0376363	0.513187	0.412	0.355	1	Sec61a1	ENSMUSG00000030082	6
ENSMUSG00000079429-Mroh2a	0.0376396	-0.167139	0.099	0.184	1	Mroh2a	ENSMUSG00000079429	1
ENSMUSG00000111971-Gm48678	0.0377503	0.338603	0.618	0.59	1	Gm48678	ENSMUSG00000111971	12
ENSMUSG00000024640-Psat1	0.0377662	-0.149454	0.076	0.158	1	Psat1	ENSMUSG00000024640	19
ENSMUSG00000020923-Ubtf	0.0377962	-0.0894955	0.16	0.274	1	Ubtf	ENSMUSG00000020923	11
ENSMUSG00000045989-4930451I11Rik	0.0378993	-0.134814	0.053	0.124	1	4930451I11Rik	ENSMUSG00000045989	7
ENSMUSG00000028137-Celf3	0.0379226	0.473979	0.198	0.132	1	Celf3	ENSMUSG00000028137	3
ENSMUSG00000053768-Chchd3	0.0379822	-0.216826	0.45	0.603	1	Chchd3	ENSMUSG00000053768	6
ENSMUSG00000108981-Gm15262	0.0380178	0.457039	0.351	0.274	1	Gm15262	ENSMUSG00000108981	20
ENSMUSG00000071252-2210408I21Rik	0.0380322	-0.390934	0.183	0.282	1	2210408I21Rik	ENSMUSG00000071252	13
ENSMUSG00000022884-Eif4a2	0.038133	-0.156918	0.244	0.372	1	Eif4a2	ENSMUSG00000022884	16
ENSMUSG00000031075-Ano1	0.0381724	-0.409557	0.198	0.303	1	Ano1	ENSMUSG00000031075	7
ENSMUSG00000039886-Tmem120a	0.0381942	-0.205061	0.069	0.141	1	Tmem120a	ENSMUSG00000039886	5
ENSMUSG00000020946-Gosr2	0.0382039	-0.22571	0.084	0.162	1	Gosr2	ENSMUSG00000020946	11
ENSMUSG00000055850-Rnf181	0.0382504	-0.158004	0.099	0.184	1	Rnf181	ENSMUSG00000055850	6
ENSMUSG00000061898-Rbak	0.0384294	0.265333	0.153	0.085	1	Rbak	ENSMUSG00000061898	5
ENSMUSG00000034640-Tiparp	0.0384351	-0.314456	0.176	0.274	1	Tiparp	ENSMUSG00000034640	3
ENSMUSG00000085396-Firre	0.0384365	-0.096749	0.214	0.346	1	Firre	ENSMUSG00000085396	20
ENSMUSG00000118471-Gm50461	0.0384575	-0.1334	0.053	0.124	1	Gm50461	ENSMUSG00000118471	17
ENSMUSG00000041649-Klf8	0.0385427	-0.267741	0.229	0.346	1	Klf8	ENSMUSG00000041649	20
ENSMUSG00000026705-Klhl20	0.0385451	0.264955	0.137	0.073	1	Klhl20	ENSMUSG00000026705	1
ENSMUSG00000040359-Ufl1	0.0386265	-0.153605	0.153	0.256	1	Ufl1	ENSMUSG00000040359	4
ENSMUSG00000025277-Abhd6	0.0386402	-0.23543	0.053	0.12	1	Abhd6	ENSMUSG00000025277	14
ENSMUSG00000030443-Zfp583	0.0386774	0.337318	0.13	0.068	1	Zfp583	ENSMUSG00000030443	7
ENSMUSG00000038170-Pde4dip	0.038699	-0.389888	0.153	0.252	1	Pde4dip	ENSMUSG00000038170	3
ENSMUSG00000042453-Reln	0.0387603	-0.411642	0.336	0.453	1	Reln	ENSMUSG00000042453	5
ENSMUSG00000020444-Guk1	0.038761	-0.199521	0.153	0.256	1	Guk1	ENSMUSG00000020444	11
ENSMUSG00000097589-Dleu2	0.0388857	0.172459	0.786	0.722	1	Dleu2	ENSMUSG00000097589	14
ENSMUSG00000051452-Gm11437	0.0390716	-0.233978	0.069	0.141	1	Gm11437	ENSMUSG00000051452	11
ENSMUSG00000031622-Sin3b	0.0391447	-0.156563	0.275	0.423	1	Sin3b	ENSMUSG00000031622	8
ENSMUSG00000092341-Malat1	0.0392375	-1.60593	1	1	1	Malat1	ENSMUSG00000092341	19
ENSMUSG00000060475-Wtap	0.0393479	-0.2308	0.16	0.265	1	Wtap	ENSMUSG00000060475	17
ENSMUSG00000019738-Polr2i	0.0393697	-0.212683	0.168	0.269	1	Polr2i	ENSMUSG00000019738	7
ENSMUSG00000031980-Agt	0.039505	0.397925	0.183	0.115	1	Agt	ENSMUSG00000031980	8
ENSMUSG00000029207-Apbb2	0.0395399	-0.371939	0.252	0.368	1	Apbb2	ENSMUSG00000029207	5
ENSMUSG00000032051-Fdx1	0.039557	-0.134977	0.107	0.197	1	Fdx1	ENSMUSG00000032051	9
ENSMUSG00000116386-Gm49538	0.0395821	0.445229	0.229	0.158	1	Gm49538	ENSMUSG00000116386	16
ENSMUSG00000112964-E430024I08Rik	0.0396277	0.425776	0.221	0.15	1	E430024I08Rik	ENSMUSG00000112964	13
ENSMUSG00000020867-Spata20	0.0396344	-0.158877	0.092	0.175	1	Spata20	ENSMUSG00000020867	11
ENSMUSG00000026457-Adipor1	0.0400717	-0.125362	0.145	0.252	1	Adipor1	ENSMUSG00000026457	1
ENSMUSG00000021271-Zfp839	0.0400823	-0.153611	0.076	0.154	1	Zfp839	ENSMUSG00000021271	12
ENSMUSG00000020850-Prpf8	0.0401062	-0.195526	0.137	0.235	1	Prpf8	ENSMUSG00000020850	11
ENSMUSG00000047412-Zbtb44	0.0401216	-0.255463	0.183	0.291	1	Zbtb44	ENSMUSG00000047412	9
ENSMUSG00000038299-Wdr36	0.0401418	-0.122312	0.145	0.252	1	Wdr36	ENSMUSG00000038299	18
ENSMUSG00000022052-Ppp2r2a	0.0401951	0.322235	0.466	0.402	1	Ppp2r2a	ENSMUSG00000022052	14
ENSMUSG00000024421-Lama3	0.0402243	-0.133035	0.069	0.145	1	Lama3	ENSMUSG00000024421	18
ENSMUSG00000038965-Ube2l3	0.0403177	-0.154761	0.282	0.444	1	Ube2l3	ENSMUSG00000038965	16
ENSMUSG00000047446-Arl4a	0.0405363	-0.239945	0.252	0.376	1	Arl4a	ENSMUSG00000047446	12
ENSMUSG00000063229-Ldha	0.0405852	-0.17027	0.069	0.145	1	Ldha	ENSMUSG00000063229	7
ENSMUSG00000018446-C1qbp	0.0406024	-0.179575	0.069	0.141	1	C1qbp	ENSMUSG00000018446	11
ENSMUSG00000038324-Trpc4ap	0.0406204	-0.0358379	0.229	0.368	1	Trpc4ap	ENSMUSG00000038324	2
ENSMUSG00000046865-Fbl	0.0406445	0.485956	0.252	0.179	1	Fbl	ENSMUSG00000046865	7
ENSMUSG00000028572-Hook1	0.0407146	0.360737	0.412	0.363	1	Hook1	ENSMUSG00000028572	4
ENSMUSG00000055884-Fancm	0.0409148	-0.0375098	0.191	0.308	1	Fancm	ENSMUSG00000055884	12
ENSMUSG00000087556-Gm15764	0.0409967	-0.152227	0.115	0.209	1	Gm15764	ENSMUSG00000087556	16
ENSMUSG00000039218-Srrm2	0.0410114	-0.196954	0.748	0.868	1	Srrm2	ENSMUSG00000039218	17
ENSMUSG00000003283-Hck	0.0410763	-0.236181	0.046	0.107	1	Hck	ENSMUSG00000003283	2
ENSMUSG00000002997-Prkar2b	0.0410967	-0.19496	0.176	0.282	1	Prkar2b	ENSMUSG00000002997	12
ENSMUSG00000026058-Khdrbs2	0.0411572	-0.217926	0.313	0.453	1	Khdrbs2	ENSMUSG00000026058	1
ENSMUSG00000052139-Babam2	0.0412424	-0.290258	0.305	0.436	1	Babam2	ENSMUSG00000052139	5
ENSMUSG00000040225-Prrc2c	0.0412552	0.335918	0.687	0.709	1	Prrc2c	ENSMUSG00000040225	1
ENSMUSG00000019818-Cd164	0.0412761	0.414491	0.26	0.188	1	Cd164	ENSMUSG00000019818	10
ENSMUSG00000028845-Tekt2	0.0414618	-0.131942	0.115	0.209	1	Tekt2	ENSMUSG00000028845	4
ENSMUSG00000000037-Scml2	0.0414772	0.267612	0.565	0.496	1	Scml2	ENSMUSG00000000037	20
ENSMUSG00000025190-Got1	0.0415639	-0.586831	0.153	0.248	1	Got1	ENSMUSG00000025190	19
ENSMUSG00000051736-Fam229b	0.0416238	-0.241028	0.282	0.415	1	Fam229b	ENSMUSG00000051736	10
ENSMUSG00000028555-Ttc39a	0.0416744	-0.130803	0.076	0.154	1	Ttc39a	ENSMUSG00000028555	4
ENSMUSG00000026605-Cenpf	0.041763	0.412132	0.656	0.632	1	Cenpf	ENSMUSG00000026605	1
ENSMUSG00000038122-Tbc1d32	0.0417705	-0.0749178	0.214	0.329	1	Tbc1d32	ENSMUSG00000038122	10
ENSMUSG00000024817-Uhrf2	0.0417837	-0.307999	0.336	0.466	1	Uhrf2	ENSMUSG00000024817	19
ENSMUSG00000118249-Gm36608	0.0417899	-0.26605	0.053	0.12	1	Gm36608	ENSMUSG00000118249	19
ENSMUSG00000032497-Lrrfip2	0.0418767	0.347655	0.359	0.274	1	Lrrfip2	ENSMUSG00000032497	9
ENSMUSG00000020255-Nopchap1	0.0419175	0.304762	0.595	0.521	1	Nopchap1	ENSMUSG00000020255	10
ENSMUSG00000022433-Csnk1e	0.0420069	-0.144965	0.046	0.111	1	Csnk1e	ENSMUSG00000022433	15
ENSMUSG00000070883-Ccdc173	0.0420609	-0.227138	0.153	0.252	1	Ccdc173	ENSMUSG00000070883	2
ENSMUSG00000034218-Atm	0.0420874	0.233103	0.573	0.513	1	Atm	ENSMUSG00000034218	9
ENSMUSG00000028842-Ago3	0.0421422	0.317034	0.672	0.654	1	Ago3	ENSMUSG00000028842	4
ENSMUSG00000039789-Zfp597	0.0422133	-0.175955	0.099	0.179	1	Zfp597	ENSMUSG00000039789	16
ENSMUSG00000028402-Mpdz	0.0422799	-0.0714442	0.267	0.415	1	Mpdz	ENSMUSG00000028402	4
ENSMUSG00000028141-Oaz3	0.0424194	-0.220628	0.328	0.483	1	Oaz3	ENSMUSG00000028141	3
ENSMUSG00000024767-Otub1	0.0424307	-0.127673	0.069	0.145	1	Otub1	ENSMUSG00000024767	19
ENSMUSG00000003810-Mast2	0.0424325	0.378408	0.595	0.573	1	Mast2	ENSMUSG00000003810	4
ENSMUSG00000032968-Inha	0.0424343	-0.214522	0.046	0.111	1	Inha	ENSMUSG00000032968	1
ENSMUSG00000019857-Asf1a	0.0425513	-0.210822	0.099	0.179	1	Asf1a	ENSMUSG00000019857	10
ENSMUSG00000021557-Agtpbp1	0.0426121	0.293339	0.481	0.41	1	Agtpbp1	ENSMUSG00000021557	13
ENSMUSG00000071072-Ptges3	0.0427231	-0.158489	0.244	0.376	1	Ptges3	ENSMUSG00000071072	10
ENSMUSG00000015880-Ncapg	0.0427649	0.38687	0.275	0.205	1	Ncapg	ENSMUSG00000015880	5
ENSMUSG00000084950-Gm5577	0.0427681	-0.221313	0.183	0.286	1	Gm5577	ENSMUSG00000084950	6
ENSMUSG00000027665-Pik3ca	0.0427737	-0.12263	0.122	0.214	1	Pik3ca	ENSMUSG00000027665	3
ENSMUSG00000031438-Rnf128	0.0428125	-0.187896	0.084	0.162	1	Rnf128	ENSMUSG00000031438	20
ENSMUSG00000120696-ENSMUSG00000120696	0.0428268	-0.980083	0.076	0.145	1	ENSMUSG00000120696	ENSMUSG00000120696
ENSMUSG00000033596-Rfwd3	0.0428474	0.52536	0.42	0.372	1	Rfwd3	ENSMUSG00000033596	8
ENSMUSG00000117725-Gm50240	0.0428655	-0.106464	0.046	0.111	1	Gm50240	ENSMUSG00000117725	17
ENSMUSG00000026313-Hdac4	0.0430161	-0.0929737	0.252	0.385	1	Hdac4	ENSMUSG00000026313	1
ENSMUSG00000079469-Pigb	0.0431482	0.255427	0.099	0.179	1	Pigb	ENSMUSG00000079469	9
ENSMUSG00000059447-Hadhb	0.0431734	-0.0387311	0.137	0.248	1	Hadhb	ENSMUSG00000059447	5
ENSMUSG00000029554-Mad1l1	0.0431988	-0.198309	0.336	0.491	1	Mad1l1	ENSMUSG00000029554	5
ENSMUSG00000009035-Tmem184b	0.0432285	0.513273	0.298	0.231	1	Tmem184b	ENSMUSG00000009035	15
ENSMUSG00000032525-Nktr	0.0432489	0.223072	0.748	0.782	1	Nktr	ENSMUSG00000032525	9
ENSMUSG00000038072-Galnt11	0.0432805	-0.239221	0.298	0.436	1	Galnt11	ENSMUSG00000038072	5
ENSMUSG00000053119-Chmp3	0.0432984	-0.151845	0.183	0.295	1	Chmp3	ENSMUSG00000053119	6
ENSMUSG00000036918-Ttc7	0.0434015	0.457901	0.29	0.222	1	Ttc7	ENSMUSG00000036918	17
ENSMUSG00000034349-Smc4	0.0434963	0.308871	0.58	0.534	1	Smc4	ENSMUSG00000034349	3
ENSMUSG00000034566-Atp5h	0.0435484	-0.0726393	0.16	0.274	1	Atp5h	ENSMUSG00000034566	11
ENSMUSG00000038146-Notch3	0.0436475	-0.15522	0.061	0.132	1	Notch3	ENSMUSG00000038146	17
ENSMUSG00000027312-Atrn	0.0436797	0.436801	0.504	0.453	1	Atrn	ENSMUSG00000027312	2
ENSMUSG00000005370-Msh6	0.043686	-0.195435	0.046	0.107	1	Msh6	ENSMUSG00000005370	17
ENSMUSG00000021103-Mnat1	0.0437289	-0.164575	0.282	0.419	1	Mnat1	ENSMUSG00000021103	12
ENSMUSG00000005142-Man2b1	0.0437388	-0.0924734	0.046	0.111	1	Man2b1	ENSMUSG00000005142	8
ENSMUSG00000052446-Zfp961	0.0437904	-0.0439234	0.176	0.299	1	Zfp961	ENSMUSG00000052446	8
ENSMUSG00000034949-Zfr2	0.0438476	-0.237985	0.092	0.171	1	Zfr2	ENSMUSG00000034949	10
ENSMUSG00000052609-Plekhg3	0.0438601	-0.242103	0.084	0.158	1	Plekhg3	ENSMUSG00000052609	12
ENSMUSG00000078879-Zfp973	0.0438667	-0.115469	0.053	0.12	1	Zfp973	ENSMUSG00000078879	2
ENSMUSG00000020102-Slc16a7	0.0438803	-0.187858	0.076	0.154	1	Slc16a7	ENSMUSG00000020102	10
ENSMUSG00000026679-Enkur	0.0439124	-0.221077	0.115	0.201	1	Enkur	ENSMUSG00000026679	2
ENSMUSG00000033813-Tcea1	0.0439632	0.411982	0.198	0.128	1	Tcea1	ENSMUSG00000033813	1
ENSMUSG00000034341-Wbp2	0.0439821	-0.153114	0.13	0.222	1	Wbp2	ENSMUSG00000034341	11
ENSMUSG00000073563-Csnk1g3	0.0439925	-0.159456	0.206	0.316	1	Csnk1g3	ENSMUSG00000073563	18
ENSMUSG00000116976-4930500H12Rik	0.0440413	0.537357	0.191	0.124	1	4930500H12Rik	ENSMUSG00000116976	16
ENSMUSG00000025997-Ikzf2	0.0441519	-0.262494	0.061	0.128	1	Ikzf2	ENSMUSG00000025997	1
ENSMUSG00000044250-Pced1b	0.0441675	-0.537428	0.206	0.308	1	Pced1b	ENSMUSG00000044250	15
ENSMUSG00000069089-Cdk7	0.0442325	-0.463954	0.221	0.35	1	Cdk7	ENSMUSG00000069089	13
ENSMUSG00000026553-Copa	0.0443135	-0.146445	0.229	0.363	1	Copa	ENSMUSG00000026553	1
ENSMUSG00000019432-Ddx39b	0.0445127	-0.183306	0.237	0.359	1	Ddx39b	ENSMUSG00000019432	17
ENSMUSG00000063145-Bbs5	0.0445649	-0.210784	0.092	0.171	1	Bbs5	ENSMUSG00000063145	2
ENSMUSG00000051864-Tbc1d22a	0.0445817	-0.228327	0.328	0.474	1	Tbc1d22a	ENSMUSG00000051864	15
ENSMUSG00000031928-Mre11a	0.0446904	-0.220906	0.29	0.419	1	Mre11a	ENSMUSG00000031928	9
ENSMUSG00000045671-Spred2	0.0447528	-0.150026	0.183	0.299	1	Spred2	ENSMUSG00000045671	11
ENSMUSG00000024286-Ccny	0.0447593	0.334998	0.55	0.534	1	Ccny	ENSMUSG00000024286	18
ENSMUSG00000074397-Foxr1	0.0450426	-0.233372	0.046	0.107	1	Foxr1	ENSMUSG00000074397	9
ENSMUSG00000057388-Mrpl18	0.045194	-0.167547	0.084	0.162	1	Mrpl18	ENSMUSG00000057388	17
ENSMUSG00000042305-Tmem183a	0.0451976	-0.161627	0.122	0.209	1	Tmem183a	ENSMUSG00000042305	1
ENSMUSG00000108171-Gm43915	0.0452113	-0.108659	0.092	0.175	1	Gm43915	ENSMUSG00000108171	6
ENSMUSG00000041763-Tpp2	0.0452574	-0.111135	0.344	0.509	1	Tpp2	ENSMUSG00000041763	1
ENSMUSG00000025499-Hras	0.0453033	0.077334	0.046	0.111	1	Hras	ENSMUSG00000025499	7
ENSMUSG00000004264-Phb2	0.0453165	-0.226489	0.13	0.218	1	Phb2	ENSMUSG00000004264	6
ENSMUSG00000041440-Gk5	0.0454788	0.0271547	0.145	0.248	1	Gk5	ENSMUSG00000041440	9
ENSMUSG00000097834-Gm26911	0.0455034	-0.1528	0.069	0.141	1	Gm26911	ENSMUSG00000097834	6
ENSMUSG00000045004-Spata21	0.0455176	-0.235632	0.099	0.179	1	Spata21	ENSMUSG00000045004	4
ENSMUSG00000072582-Ptrh2	0.0455306	-0.0742798	0.046	0.111	1	Ptrh2	ENSMUSG00000072582	11
ENSMUSG00000039943-Plcb4	0.0455697	-0.390128	0.282	0.389	1	Plcb4	ENSMUSG00000039943	2
ENSMUSG00000022000-Zc3h13	0.0455896	0.446615	0.489	0.436	1	Zc3h13	ENSMUSG00000022000	14
ENSMUSG00000032959-Pebp1	0.0455915	-0.222941	0.565	0.726	1	Pebp1	ENSMUSG00000032959	5
ENSMUSG00000034574-Daam1	0.0456025	-0.0861691	0.107	0.197	1	Daam1	ENSMUSG00000034574	12
ENSMUSG00000032356-Rasgrf1	0.0456274	-0.307535	0.053	0.115	1	Rasgrf1	ENSMUSG00000032356	9
ENSMUSG00000055436-Srsf11	0.0457659	-0.0874822	0.366	0.53	1	Srsf11	ENSMUSG00000055436	3
ENSMUSG00000027498-Cstf1	0.045908	-0.146287	0.069	0.141	1	Cstf1	ENSMUSG00000027498	2
ENSMUSG00000029757-Dync1i1	0.045908	-0.33615	0.069	0.141	1	Dync1i1	ENSMUSG00000029757	6
ENSMUSG00000037958-Nsrp1	0.0460193	-0.142255	0.221	0.338	1	Nsrp1	ENSMUSG00000037958	11
ENSMUSG00000057406-Nsd2	0.04629	0.287579	0.634	0.573	1	Nsd2	ENSMUSG00000057406	5
ENSMUSG00000071655-Ubxn1	0.0464402	-0.232447	0.221	0.338	1	Ubxn1	ENSMUSG00000071655	19
ENSMUSG00000015120-Ube2i	0.0466369	-0.118994	0.336	0.47	1	Ube2i	ENSMUSG00000015120	17
ENSMUSG00000121504-Ppp4r1l-ps	0.0466425	0.508213	0.275	0.205	1	ps	ENSMUSG00000121504
ENSMUSG00000121193-ENSMUSG00000121193	0.0466699	-0.201125	0.046	0.107	1	ENSMUSG00000121193	ENSMUSG00000121193
ENSMUSG00000041702-Btbd7	0.0467556	0.260072	0.634	0.603	1	Btbd7	ENSMUSG00000041702	12
ENSMUSG00000006304-Arpc2	0.0467766	0.150433	0.267	0.389	1	Arpc2	ENSMUSG00000006304	1
ENSMUSG00000022263-Trio	0.0467887	-0.301035	0.099	0.179	1	Trio	ENSMUSG00000022263	15
ENSMUSG00000048573-Cypt3	0.0468131	0.471459	0.137	0.077	1	Cypt3	ENSMUSG00000048573	20
ENSMUSG00000036523-Greb1	0.0469064	-0.295934	0.046	0.107	1	Greb1	ENSMUSG00000036523	12
ENSMUSG00000018341-Il12rb2	0.0469202	-0.177748	0.053	0.12	1	Il12rb2	ENSMUSG00000018341	6
ENSMUSG00000041278-Ttc1	0.0469614	-0.132336	0.092	0.175	1	Ttc1	ENSMUSG00000041278	11
ENSMUSG00000000594-Gm2a	0.0471438	-0.144444	0.046	0.107	1	Gm2a	ENSMUSG00000000594	11
ENSMUSG00000022983-Scaf4	0.0471546	-0.124413	0.29	0.436	1	Scaf4	ENSMUSG00000022983	16
ENSMUSG00000039741-Bahcc1	0.0471698	-0.162185	0.275	0.406	1	Bahcc1	ENSMUSG00000039741	11
ENSMUSG00000111593-Gm48742	0.0473126	-0.144635	0.107	0.188	1	Gm48742	ENSMUSG00000111593	9
ENSMUSG00000084786-Ubl5	0.0473184	-0.106177	0.26	0.393	1	Ubl5	ENSMUSG00000084786	9
ENSMUSG00000040842-Szrd1	0.0473332	-0.147067	0.115	0.201	1	Szrd1	ENSMUSG00000040842	4
ENSMUSG00000039286-Fndc3b	0.0474272	-0.214303	0.229	0.35	1	Fndc3b	ENSMUSG00000039286	3
ENSMUSG00000038831-Ralgps1	0.0474309	-0.208146	0.298	0.444	1	Ralgps1	ENSMUSG00000038831	2
ENSMUSG00000025351-Cd63	0.047462	0.347776	0.29	0.218	1	Cd63	ENSMUSG00000025351	10
ENSMUSG00000001441-Npepps	0.0475242	-0.16456	0.374	0.509	1	Npepps	ENSMUSG00000001441	11
ENSMUSG00000002733-Plekha3	0.0475274	-0.174926	0.16	0.256	1	Plekha3	ENSMUSG00000002733	2
ENSMUSG00000019132-BC005537	0.0475786	0.44224	0.328	0.252	1	BC005537	ENSMUSG00000019132	13
ENSMUSG00000030279-C2cd5	0.0477748	0.51615	0.489	0.449	1	C2cd5	ENSMUSG00000030279	6
ENSMUSG00000022529-Zfp263	0.0478177	-0.13353	0.099	0.184	1	Zfp263	ENSMUSG00000022529	16
ENSMUSG00000045948-Mrps12	0.0478688	-0.238402	0.099	0.175	1	Mrps12	ENSMUSG00000045948	7
ENSMUSG00000033373-Fntb	0.0478879	-0.290882	0.16	0.248	1	Fntb	ENSMUSG00000033373	12
ENSMUSG00000097125-Gm26885	0.0479824	0.175425	0.145	0.081	1	Gm26885	ENSMUSG00000097125	17
ENSMUSG00000042523-Dnal1	0.0480533	-0.143353	0.053	0.12	1	Dnal1	ENSMUSG00000042523	12
ENSMUSG00000029076-Sdf4	0.0480667	0.441178	0.321	0.252	1	Sdf4	ENSMUSG00000029076	4
ENSMUSG00000037266-Rsrp1	0.0481873	-0.629725	0.519	0.624	1	Rsrp1	ENSMUSG00000037266	4
ENSMUSG00000053604-Rpia	0.0482485	-0.124708	0.084	0.167	1	Rpia	ENSMUSG00000053604	6
ENSMUSG00000004105-Angptl2	0.0482621	-0.141101	0.122	0.214	1	Angptl2	ENSMUSG00000004105	2
ENSMUSG00000023755-Rhebl1	0.048289	-0.586367	0.092	0.167	1	Rhebl1	ENSMUSG00000023755	15
ENSMUSG00000035357-Pdzrn3	0.048404	-0.313612	0.214	0.308	1	Pdzrn3	ENSMUSG00000035357	6
ENSMUSG00000024527-Afg3l2	0.0484562	-0.180823	0.183	0.282	1	Afg3l2	ENSMUSG00000024527	18
ENSMUSG00000120012-ENSMUSG00000120012	0.0485028	-0.308732	0.153	0.248	1	ENSMUSG00000120012	ENSMUSG00000120012
ENSMUSG00000027424-Mgme1	0.0485887	-0.0884657	0.076	0.154	1	Mgme1	ENSMUSG00000027424	2
ENSMUSG00000039835-Nhsl1	0.0487216	-0.173778	0.122	0.209	1	Nhsl1	ENSMUSG00000039835	10
ENSMUSG00000028456-Unc13b	0.0487589	0.273231	0.58	0.551	1	Unc13b	ENSMUSG00000028456	4
ENSMUSG00000034686-Prr7	0.0487849	-0.267158	0.046	0.103	1	Prr7	ENSMUSG00000034686	13
ENSMUSG00000027589-Pcmtd2	0.0489925	-0.0343761	0.115	0.209	1	Pcmtd2	ENSMUSG00000027589	2
ENSMUSG00000062175-Tgif2	0.0490085	-0.205536	0.069	0.137	1	Tgif2	ENSMUSG00000062175	2
ENSMUSG00000025076-Casp7	0.0490734	-0.278281	0.092	0.167	1	Casp7	ENSMUSG00000025076	19
ENSMUSG00000044056-Efcab9	0.0490819	-0.220643	0.084	0.158	1	Efcab9	ENSMUSG00000044056	11
ENSMUSG00000040576-Tmem270	0.0492928	0.334659	0.115	0.06	1	Tmem270	ENSMUSG00000040576	5
ENSMUSG00000024122-Pdpk1	0.0493321	-0.0495692	0.351	0.496	1	Pdpk1	ENSMUSG00000024122	17
ENSMUSG00000028619-Tceanc2	0.0496708	-0.125288	0.13	0.222	1	Tceanc2	ENSMUSG00000028619	4
ENSMUSG00000070708-Gtsf1l	0.0497201	0.263851	0.206	0.132	1	Gtsf1l	ENSMUSG00000070708	2
ENSMUSG00000030846-Tial1	0.049751	0.481531	0.382	0.325	1	Tial1	ENSMUSG00000030846	7
ENSMUSG00000029104-Htt	0.0498633	0.352949	0.496	0.457	1	Htt	ENSMUSG00000029104	5
ENSMUSG00000074480-Mex3a	0.0498843	-0.156153	0.084	0.162	1	Mex3a	ENSMUSG00000074480	3
ENSMUSG00000035585-Tsen34	0.0499139	-0.157404	0.053	0.12	1	Tsen34	ENSMUSG00000035585	7
ENSMUSG00000021258-Ccnk	0.0499171	-0.181235	0.153	0.248	1	Ccnk	ENSMUSG00000021258	12
ENSMUSG00000028034-Fubp1	0.0499353	0.146881	0.756	0.782	1	Fubp1	ENSMUSG00000028034	3
ENSMUSG00000101888-1700025H01Rik	0.05	0.334673	0.145	0.081	1	1700025H01Rik	ENSMUSG00000101888	16
ENSMUSG00000047793-Sned1	0.050013	-0.252411	0.053	0.115	1	Sned1	ENSMUSG00000047793	1
ENSMUSG00000003949-Hlf	0.0500159	-0.182589	0.13	0.218	1	Hlf	ENSMUSG00000003949	11
ENSMUSG00000032902-Slc16a1	0.0500619	0.281632	0.115	0.06	1	Slc16a1	ENSMUSG00000032902	3
ENSMUSG00000034595-Ppp1r18	0.0500733	0.238741	0.122	0.064	1	Ppp1r18	ENSMUSG00000034595	17
ENSMUSG00000030522-Mtmr10	0.0500807	0.3238	0.191	0.124	1	Mtmr10	ENSMUSG00000030522	7
ENSMUSG00000031576-Kcnu1	0.0502663	-0.1006	0.092	0.171	1	Kcnu1	ENSMUSG00000031576	8
ENSMUSG00000020152-Actr2	0.0502809	-0.0927415	0.176	0.295	1	Actr2	ENSMUSG00000020152	11
ENSMUSG00000031452-1700029H14Rik	0.0503755	-0.269597	0.099	0.175	1	1700029H14Rik	ENSMUSG00000031452	8
ENSMUSG00000032553-Srprb	0.050445	-0.0640148	0.115	0.209	1	Srprb	ENSMUSG00000032553	9
ENSMUSG00000020111-Micu1	0.0505095	-0.198048	0.153	0.248	1	Micu1	ENSMUSG00000020111	10
ENSMUSG00000022838-Eaf2	0.0505202	-0.224416	0.298	0.436	1	Eaf2	ENSMUSG00000022838	16
ENSMUSG00000030720-Cln3	0.0506008	-0.150879	0.115	0.201	1	Cln3	ENSMUSG00000030720	7
ENSMUSG00000020627-Klhl29	0.0506329	-0.5126	0.099	0.171	1	Klhl29	ENSMUSG00000020627	12
ENSMUSG00000035621-Midn	0.0507176	0.596675	0.214	0.15	1	Midn	ENSMUSG00000035621	10
ENSMUSG00000025795-Rassf3	0.0507259	-0.143104	0.084	0.158	1	Rassf3	ENSMUSG00000025795	10
ENSMUSG00000038774-Ascc3	0.0507664	0.2167	0.725	0.714	1	Ascc3	ENSMUSG00000038774	10
ENSMUSG00000034854-Mfsd12	0.0507831	0.486297	0.153	0.094	1	Mfsd12	ENSMUSG00000034854	10
ENSMUSG00000097445-Gm26631	0.050829	-0.153616	0.046	0.107	1	Gm26631	ENSMUSG00000097445	9
ENSMUSG00000030104-Edem1	0.0508376	-0.0356044	0.061	0.132	1	Edem1	ENSMUSG00000030104	6
ENSMUSG00000039105-Atp6v1g1	0.0508525	-0.11674	0.137	0.235	1	Atp6v1g1	ENSMUSG00000039105	4
ENSMUSG00000027605-Acss2	0.0509698	0.546364	0.382	0.325	1	Acss2	ENSMUSG00000027605	2
ENSMUSG00000025964-Adam23	0.0510813	-0.367974	0.092	0.167	1	Adam23	ENSMUSG00000025964	1
ENSMUSG00000015837-Sqstm1	0.0510938	-0.205646	0.13	0.218	1	Sqstm1	ENSMUSG00000015837	11
ENSMUSG00000019715-Gle1	0.0510941	0.32581	0.466	0.415	1	Gle1	ENSMUSG00000019715	2
ENSMUSG00000074818-Pdzd7	0.0511031	0.803064	0.115	0.06	1	Pdzd7	ENSMUSG00000074818	19
ENSMUSG00000085408-C530005A16Rik	0.0511839	-0.0305633	0.115	0.205	1	C530005A16Rik	ENSMUSG00000085408	4
ENSMUSG00000021785-Ngly1	0.0512441	-0.0791079	0.183	0.291	1	Ngly1	ENSMUSG00000021785	14
ENSMUSG00000042541-Sem1	0.0513158	-0.0974365	0.305	0.453	1	Sem1	ENSMUSG00000042541	6
ENSMUSG00000035798-Zdhhc17	0.0513497	-0.17333	0.137	0.222	1	Zdhhc17	ENSMUSG00000035798	10
ENSMUSG00000072258-Taf1a	0.051371	-0.117893	0.176	0.274	1	Taf1a	ENSMUSG00000072258	1
ENSMUSG00000028164-Manba	0.0514429	-0.302173	0.069	0.137	1	Manba	ENSMUSG00000028164	3
ENSMUSG00000024182-Axin1	0.0515015	-0.11535	0.298	0.436	1	Axin1	ENSMUSG00000024182	17
ENSMUSG00000021427-Ssr1	0.0515139	0.418333	0.389	0.329	1	Ssr1	ENSMUSG00000021427	13
ENSMUSG00000028943-Espn	0.051569	-0.210328	0.099	0.175	1	Espn	ENSMUSG00000028943	4
ENSMUSG00000000958-Slc7a7	0.0515943	0.317288	0.122	0.064	1	Slc7a7	ENSMUSG00000000958	14
ENSMUSG00000087104-Tmem132cos	0.0516298	-0.179024	0.122	0.209	1	Tmem132cos	ENSMUSG00000087104	5
ENSMUSG00000038212-Mfsd14b	0.0516412	-0.163536	0.107	0.188	1	Mfsd14b	ENSMUSG00000038212	13
ENSMUSG00000064181-Rab3ip	0.0516413	-0.205486	0.107	0.188	1	Rab3ip	ENSMUSG00000064181	10
ENSMUSG00000109156-Gm45194	0.0516859	0.283505	0.435	0.363	1	Gm45194	ENSMUSG00000109156	20
ENSMUSG00000002031-Ift46	0.0517365	-0.0832748	0.137	0.235	1	Ift46	ENSMUSG00000002031	9
ENSMUSG00000038502-Ptov1	0.0517801	-0.256385	0.061	0.124	1	Ptov1	ENSMUSG00000038502	7
ENSMUSG00000061410-Zcchc14	0.0518131	-0.032819	0.183	0.291	1	Zcchc14	ENSMUSG00000061410	8
ENSMUSG00000017707-Serinc3	0.0518362	-0.201972	0.321	0.453	1	Serinc3	ENSMUSG00000017707	2
ENSMUSG00000020372-Rack1	0.051849	-0.082181	0.191	0.299	1	Rack1	ENSMUSG00000020372	11
ENSMUSG00000042807-Hecw2	0.0518556	-0.211074	0.137	0.226	1	Hecw2	ENSMUSG00000042807	1
ENSMUSG00000024969-Mark2	0.0518795	-0.191513	0.405	0.568	1	Mark2	ENSMUSG00000024969	19
ENSMUSG00000019849-Prep	0.0519146	-0.103184	0.153	0.256	1	Prep	ENSMUSG00000019849	10
ENSMUSG00000059203-Il1rapl2	0.0519577	-0.0773928	0.076	0.154	1	Il1rapl2	ENSMUSG00000059203	20
ENSMUSG00000001761-Smo	0.0520328	-0.219709	0.107	0.188	1	Smo	ENSMUSG00000001761	6
ENSMUSG00000107598-Gm35216	0.0521098	-0.163124	0.046	0.107	1	Gm35216	ENSMUSG00000107598	6
ENSMUSG00000054556-Gm4876	0.0522052	-0.358436	0.084	0.154	1	Gm4876	ENSMUSG00000054556	6
ENSMUSG00000030967-Zranb1	0.0522653	0.336633	0.45	0.385	1	Zranb1	ENSMUSG00000030967	7
ENSMUSG00000000411-Tssk3	0.0523288	-0.11701	0.145	0.244	1	Tssk3	ENSMUSG00000000411	4
ENSMUSG00000045205-Dpy19l4	0.0523573	-0.113906	0.237	0.359	1	Dpy19l4	ENSMUSG00000045205	4
ENSMUSG00000036158-Prickle1	0.052364	-0.332548	0.176	0.278	1	Prickle1	ENSMUSG00000036158	15
ENSMUSG00000038658-Ric1	0.0524378	-0.180576	0.076	0.15	1	Ric1	ENSMUSG00000038658	19
ENSMUSG00000033991-Ttc37	0.0526154	-0.091073	0.122	0.214	1	Ttc37	ENSMUSG00000033991	13
ENSMUSG00000075703-Selenoi	0.0527254	-0.0327507	0.137	0.239	1	Selenoi	ENSMUSG00000075703	5
ENSMUSG00000020818-Mfsd11	0.052739	-0.123754	0.13	0.222	1	Mfsd11	ENSMUSG00000020818	11
ENSMUSG00000042010-Acacb	0.0528004	-0.138947	0.061	0.128	1	Acacb	ENSMUSG00000042010	5
ENSMUSG00000001366-Fbxo9	0.0529381	-0.137635	0.153	0.248	1	Fbxo9	ENSMUSG00000001366	9
ENSMUSG00000020611-Gna13	0.0529469	-0.227497	0.092	0.167	1	Gna13	ENSMUSG00000020611	11
ENSMUSG00000054434-Tmem120b	0.0531538	-0.122479	0.046	0.107	1	Tmem120b	ENSMUSG00000054434	5
ENSMUSG00000048078-Tenm4	0.05316	-0.332389	0.069	0.137	1	Tenm4	ENSMUSG00000048078	7
ENSMUSG00000025487-Psmd13	0.0531926	-0.236049	0.115	0.192	1	Psmd13	ENSMUSG00000025487	7
ENSMUSG00000042390-Gatad2b	0.0531948	-0.1147	0.382	0.526	1	Gatad2b	ENSMUSG00000042390	3
ENSMUSG00000022197-Pdzd2	0.0532188	-0.125243	0.176	0.274	1	Pdzd2	ENSMUSG00000022197	15
ENSMUSG00000002741-Ykt6	0.0532705	-0.0566289	0.076	0.154	1	Ykt6	ENSMUSG00000002741	11
ENSMUSG00000018189-Uchl5	0.0532965	-0.0218437	0.153	0.261	1	Uchl5	ENSMUSG00000018189	1
ENSMUSG00000052221-Ppp1r36	0.0533152	-0.111211	0.053	0.12	1	Ppp1r36	ENSMUSG00000052221	12
ENSMUSG00000110424-Zbed5-ps	0.0533309	-0.133581	0.198	0.308	1	ps	ENSMUSG00000110424
ENSMUSG00000038011-Dnah10	0.0533439	0.210094	0.16	0.098	1	Dnah10	ENSMUSG00000038011	5
ENSMUSG00000001150-Mcm3ap	0.053361	-0.0641236	0.13	0.226	1	Mcm3ap	ENSMUSG00000001150	10
ENSMUSG00000079710-Dynlt2a2	0.0534249	-0.177938	0.496	0.628	1	Dynlt2a2	ENSMUSG00000079710	17
ENSMUSG00000086654-Gm13165	0.0534459	-0.151201	0.16	0.261	1	Gm13165	ENSMUSG00000086654	4
ENSMUSG00000032598-Nckipsd	0.0535121	0.293046	0.115	0.06	1	Nckipsd	ENSMUSG00000032598	9
ENSMUSG00000109324-Prmt1	0.0535202	-0.127043	0.122	0.209	1	Prmt1	ENSMUSG00000109324	7
ENSMUSG00000037541-Shank2	0.0535615	-0.169228	0.305	0.423	1	Shank2	ENSMUSG00000037541	7
ENSMUSG00000028822-Tmem50a	0.053622	-0.172677	0.137	0.231	1	Tmem50a	ENSMUSG00000028822	4
ENSMUSG00000048495-Tyw5	0.0537626	-0.139409	0.061	0.128	1	Tyw5	ENSMUSG00000048495	1
ENSMUSG00000000782-Tcf7	0.0537626	-0.134695	0.061	0.128	1	Tcf7	ENSMUSG00000000782	11
ENSMUSG00000026558-Uck2	0.0538253	-0.152202	0.214	0.325	1	Uck2	ENSMUSG00000026558	1
ENSMUSG00000035569-Ankrd11	0.0539034	-0.169909	0.595	0.744	1	Ankrd11	ENSMUSG00000035569	8
ENSMUSG00000002221-Paxip1	0.0539051	-0.0807706	0.122	0.209	1	Paxip1	ENSMUSG00000002221	5
ENSMUSG00000060268-Armh1	0.0539372	0.158167	0.168	0.103	1	Armh1	ENSMUSG00000060268	4
ENSMUSG00000035863-Palm	0.0539719	-0.112229	0.092	0.171	1	Palm	ENSMUSG00000035863	10
ENSMUSG00000099759-1700030C10Rik	0.0539773	0.291044	0.137	0.077	1	1700030C10Rik	ENSMUSG00000099759	12
ENSMUSG00000109589-Gm45267	0.0539989	-0.145512	0.076	0.15	1	Gm45267	ENSMUSG00000109589	8
ENSMUSG00000120166-ENSMUSG00000120166	0.0540614	0.431043	0.282	0.218	1	ENSMUSG00000120166	ENSMUSG00000120166
ENSMUSG00000037851-Iars	0.0541815	-0.118382	0.145	0.235	1	Iars	ENSMUSG00000037851	13
ENSMUSG00000019710-Mrpl24	0.0541951	-0.092122	0.16	0.265	1	Mrpl24	ENSMUSG00000019710	3
ENSMUSG00000045817-Zfp36l2	0.0542029	-0.105414	0.061	0.124	1	Zfp36l2	ENSMUSG00000045817	17
ENSMUSG00000022214-Dcaf11	0.0542491	-0.154251	0.061	0.128	1	Dcaf11	ENSMUSG00000022214	14
ENSMUSG00000051223-Bzw1	0.0542877	-0.180058	0.374	0.521	1	Bzw1	ENSMUSG00000051223	1
ENSMUSG00000021775-Nr1d2	0.0543279	-0.131823	0.229	0.35	1	Nr1d2	ENSMUSG00000021775	14
ENSMUSG00000017466-Timp2	0.0544308	-0.508677	0.069	0.132	1	Timp2	ENSMUSG00000017466	11
ENSMUSG00000075028-Prdm11	0.0544462	-0.163045	0.099	0.175	1	Prdm11	ENSMUSG00000075028	2
ENSMUSG00000010342-Tex14	0.0544643	0.227371	0.863	0.786	1	Tex14	ENSMUSG00000010342	11
ENSMUSG00000029206-Nsun7	0.0544833	-0.0489606	0.046	0.107	1	Nsun7	ENSMUSG00000029206	5
ENSMUSG00000041153-Osgin2	0.0544885	-0.168322	0.053	0.115	1	Osgin2	ENSMUSG00000041153	4
ENSMUSG00000032481-Smarcc1	0.0545266	0.0051523	0.458	0.637	1	Smarcc1	ENSMUSG00000032481	9
ENSMUSG00000020590-Snx13	0.0545695	0.440448	0.321	0.256	1	Snx13	ENSMUSG00000020590	12
ENSMUSG00000038331-Satb2	0.0546128	0.302248	0.115	0.06	1	Satb2	ENSMUSG00000038331	1
ENSMUSG00000068798-Rap1a	0.0547787	-0.167405	0.176	0.269	1	Rap1a	ENSMUSG00000068798	3
ENSMUSG00000024251-Thada	0.0548659	0.286006	0.656	0.641	1	Thada	ENSMUSG00000024251	17
ENSMUSG00000028614-Ndc1	0.0549101	0.461259	0.305	0.235	1	Ndc1	ENSMUSG00000028614	4
ENSMUSG00000064202-Spata6l	0.0550058	-0.217594	0.053	0.115	1	Spata6l	ENSMUSG00000064202	19
ENSMUSG00000031197-Vbp1	0.0550873	-0.103357	0.053	0.12	1	Vbp1	ENSMUSG00000031197	20
ENSMUSG00000025885-Myo5b	0.0551222	-0.291424	0.053	0.111	1	Myo5b	ENSMUSG00000025885	18
ENSMUSG00000019873-Reep3	0.0551909	-0.192268	0.13	0.222	1	Reep3	ENSMUSG00000019873	10
ENSMUSG00000070371-Prss36	0.0552136	-0.0850634	0.137	0.235	1	Prss36	ENSMUSG00000070371	7
ENSMUSG00000031229-Atrx	0.0552529	-0.0960089	0.382	0.521	1	Atrx	ENSMUSG00000031229	20
ENSMUSG00000037098-Rab11fip3	0.0553242	-0.0947221	0.382	0.521	1	Rab11fip3	ENSMUSG00000037098	17
ENSMUSG00000042719-Naa25	0.0553998	-0.089125	0.107	0.197	1	Naa25	ENSMUSG00000042719	5
ENSMUSG00000040302-Rbm48	0.0555225	-0.172164	0.092	0.167	1	Rbm48	ENSMUSG00000040302	5
ENSMUSG00000057816-Cfap299	0.05556	-0.199718	0.206	0.316	1	Cfap299	ENSMUSG00000057816	5
ENSMUSG00000028457-Atp8b5	0.0555684	-0.0693995	0.198	0.299	1	Atp8b5	ENSMUSG00000028457	4
ENSMUSG00000043252-Tmem64	0.0555764	-0.0953	0.13	0.222	1	Tmem64	ENSMUSG00000043252	4
ENSMUSG00000046096-Mosmo	0.055579	0.00946869	0.183	0.286	1	Mosmo	ENSMUSG00000046096	7
ENSMUSG00000041362-Shtn1	0.0556444	-0.0915915	0.069	0.137	1	Shtn1	ENSMUSG00000041362	19
ENSMUSG00000020664-Dld	0.0556659	-0.0637961	0.122	0.209	1	Dld	ENSMUSG00000020664	12
ENSMUSG00000071691-Gm960	0.055747	0.373598	0.359	0.286	1	Gm960	ENSMUSG00000071691	19
ENSMUSG00000057047-1700010B08Rik	0.0557474	-0.283592	0.084	0.154	1	1700010B08Rik	ENSMUSG00000057047	2
ENSMUSG00000018567-Gabarap	0.0557718	-0.0103031	0.176	0.295	1	Gabarap	ENSMUSG00000018567	11
ENSMUSG00000035642-Aamdc	0.0557764	-0.142676	0.191	0.295	1	Aamdc	ENSMUSG00000035642	7
ENSMUSG00000000804-Usp32	0.0557793	0.514216	0.565	0.538	1	Usp32	ENSMUSG00000000804	11
ENSMUSG00000121179-ENSMUSG00000121179	0.0561585	0.394283	0.29	0.214	1	ENSMUSG00000121179	ENSMUSG00000121179
ENSMUSG00000069135-Cep43	0.056276	-0.0678031	0.336	0.479	1	Cep43	ENSMUSG00000069135	17
ENSMUSG00000062590-Armc9	0.0562953	-0.265627	0.252	0.359	1	Armc9	ENSMUSG00000062590	1
ENSMUSG00000063047-Zfp780b	0.0562986	-0.168646	0.107	0.184	1	Zfp780b	ENSMUSG00000063047	7
ENSMUSG00000035152-Ap2b1	0.0563378	-0.23908	0.45	0.603	1	Ap2b1	ENSMUSG00000035152	11
ENSMUSG00000042298-Ttc19	0.056339	0.283304	0.603	0.594	1	Ttc19	ENSMUSG00000042298	11
ENSMUSG00000012296-Tjap1	0.0563689	-0.121512	0.237	0.359	1	Tjap1	ENSMUSG00000012296	17
ENSMUSG00000071645-Tut1	0.0563827	-0.078282	0.053	0.12	1	Tut1	ENSMUSG00000071645	19
ENSMUSG00000030595-Nfkbib	0.0563911	-0.0845347	0.046	0.107	1	Nfkbib	ENSMUSG00000030595	7
ENSMUSG00000042210-Abhd14a	0.0563911	0.198562	0.122	0.064	1	Abhd14a	ENSMUSG00000042210	9
ENSMUSG00000030814-Bcl7c	0.0565623	-0.211412	0.153	0.244	1	Bcl7c	ENSMUSG00000030814	7
ENSMUSG00000005667-Mthfd2	0.0565753	0.301294	0.26	0.192	1	Mthfd2	ENSMUSG00000005667	6
ENSMUSG00000042396-Rbm7	0.0566636	-0.173051	0.084	0.154	1	Rbm7	ENSMUSG00000042396	9
ENSMUSG00000050350-Gpr18	0.0567338	0.413336	0.29	0.231	1	Gpr18	ENSMUSG00000050350	14
ENSMUSG00000032883-Acsl3	0.0568166	-0.118402	0.214	0.321	1	Acsl3	ENSMUSG00000032883	1
ENSMUSG00000031565-Fgfr1	0.0569286	-0.0927805	0.107	0.188	1	Fgfr1	ENSMUSG00000031565	8
ENSMUSG00000025937-Lactb2	0.057052	-0.122074	0.069	0.141	1	Lactb2	ENSMUSG00000025937	1
ENSMUSG00000043631-Ecm2	0.0570564	-0.280145	0.282	0.389	1	Ecm2	ENSMUSG00000043631	13
ENSMUSG00000028945-Rheb	0.0570627	-0.0966066	0.191	0.299	1	Rheb	ENSMUSG00000028945	5
ENSMUSG00000025531-Chm	0.0570814	-0.0442905	0.176	0.274	1	Chm	ENSMUSG00000025531	20
ENSMUSG00000054894-Dmac2l	0.057149	-0.172945	0.107	0.184	1	Dmac2l	ENSMUSG00000054894	12
ENSMUSG00000017412-Cacnb4	0.0571672	-0.239665	0.122	0.201	1	Cacnb4	ENSMUSG00000017412	2
ENSMUSG00000021178-Psmc1	0.0571904	-0.139735	0.176	0.282	1	Psmc1	ENSMUSG00000021178	12
ENSMUSG00000051166-Eml5	0.0572307	0.555731	0.351	0.299	1	Eml5	ENSMUSG00000051166	12
ENSMUSG00000041215-Yeats2	0.057249	-0.185638	0.359	0.5	1	Yeats2	ENSMUSG00000041215	16
ENSMUSG00000037072-Selenof	0.0572663	-0.0613008	0.183	0.295	1	Selenof	ENSMUSG00000037072	3
ENSMUSG00000040456-H2ap	0.0572969	-0.131918	0.092	0.167	1	H2ap	ENSMUSG00000040456	20
ENSMUSG00000087213-2810408I11Rik	0.0573069	-0.130892	0.084	0.158	1	2810408I11Rik	ENSMUSG00000087213	1
ENSMUSG00000031727-Pmfbp1	0.057589	-0.204373	0.046	0.103	1	Pmfbp1	ENSMUSG00000031727	8
ENSMUSG00000019948-Actr6	0.0576394	-0.218745	0.122	0.205	1	Actr6	ENSMUSG00000019948	10
ENSMUSG00000026484-Rnf2	0.0576456	0.442161	0.275	0.214	1	Rnf2	ENSMUSG00000026484	1
ENSMUSG00000035834-Polr3g	0.0576457	-0.189568	0.16	0.256	1	Polr3g	ENSMUSG00000035834	13
ENSMUSG00000056342-Usp34	0.0576753	0.161536	0.817	0.85	1	Usp34	ENSMUSG00000056342	11
ENSMUSG00000019916-P4ha1	0.0577875	-0.0712183	0.046	0.107	1	P4ha1	ENSMUSG00000019916	10
ENSMUSG00000016933-Plcg1	0.0578064	0.315616	0.405	0.325	1	Plcg1	ENSMUSG00000016933	2
ENSMUSG00000085185-BC028777	0.0578264	-0.176988	0.084	0.154	1	BC028777	ENSMUSG00000085185	17
ENSMUSG00000034265-Zdhhc14	0.0579246	-0.228431	0.053	0.115	1	Zdhhc14	ENSMUSG00000034265	17
ENSMUSG00000027985-Lef1	0.0579556	-0.404826	0.061	0.12	1	Lef1	ENSMUSG00000027985	3
ENSMUSG00000011257-Pabpc4	0.0579755	-0.360237	0.275	0.376	1	Pabpc4	ENSMUSG00000011257	4
ENSMUSG00000097021-4933433G15Rik	0.0580195	0.280257	0.16	0.098	1	4933433G15Rik	ENSMUSG00000097021	9
ENSMUSG00000025223-Ldb1	0.0580363	-0.136578	0.183	0.282	1	Ldb1	ENSMUSG00000025223	19
ENSMUSG00000040732-Erg	0.0581006	-0.326453	0.13	0.214	1	Erg	ENSMUSG00000040732	16
ENSMUSG00000085234-Gm15614	0.0581354	0.335264	0.626	0.628	1	Gm15614	ENSMUSG00000085234	5
ENSMUSG00000015092-Edf1	0.05814	-0.0771888	0.168	0.282	1	Edf1	ENSMUSG00000015092	2
ENSMUSG00000061462-Obscn	0.0582619	-0.153856	0.076	0.145	1	Obscn	ENSMUSG00000061462	11
ENSMUSG00000003363-Pld3	0.0582757	-0.193402	0.061	0.124	1	Pld3	ENSMUSG00000003363	7
ENSMUSG00000025898-Cwf19l2	0.0582996	-0.196326	0.305	0.449	1	Cwf19l2	ENSMUSG00000025898	9
ENSMUSG00000051455-Meioc	0.0583088	0.488956	0.221	0.158	1	Meioc	ENSMUSG00000051455	11
ENSMUSG00000020562-Efcab10	0.0583142	-0.186696	0.145	0.239	1	Efcab10	ENSMUSG00000020562	12
ENSMUSG00000031024-Denn2b	0.0583721	-0.229105	0.496	0.654	1	Denn2b	ENSMUSG00000031024	7
ENSMUSG00000062248-Cks2	0.0585002	-0.134242	0.122	0.209	1	Cks2	ENSMUSG00000062248	13
ENSMUSG00000026220-Slc16a14	0.0585672	-0.766407	0.382	0.457	1	Slc16a14	ENSMUSG00000026220	1
ENSMUSG00000016534-Lamp2	0.0585762	-0.0533465	0.351	0.517	1	Lamp2	ENSMUSG00000016534	20
ENSMUSG00000029155-Spata18	0.0586013	-0.112191	0.069	0.137	1	Spata18	ENSMUSG00000029155	5
ENSMUSG00000050623-Catsperz	0.0586197	-0.0690775	0.191	0.303	1	Catsperz	ENSMUSG00000050623	19
ENSMUSG00000020263-Appl2	0.0587049	-0.145445	0.084	0.158	1	Appl2	ENSMUSG00000020263	10
ENSMUSG00000001415-Smg5	0.0587096	0.25521	0.42	0.363	1	Smg5	ENSMUSG00000001415	3
ENSMUSG00000091476-Catspere2	0.0587355	-0.0866186	0.099	0.179	1	Catspere2	ENSMUSG00000091476	1
ENSMUSG00000001998-Ap4e1	0.0587606	-0.202375	0.153	0.248	1	Ap4e1	ENSMUSG00000001998	2
ENSMUSG00000031103-Elf4	0.0587877	-0.208633	0.099	0.175	1	Elf4	ENSMUSG00000031103	20
ENSMUSG00000037627-Rgs22	0.0589406	-0.0725473	0.084	0.158	1	Rgs22	ENSMUSG00000037627	15
ENSMUSG00000027799-Nbea	0.0589733	0.268102	0.771	0.808	1	Nbea	ENSMUSG00000027799	3
ENSMUSG00000117519-Gm41664	0.0590174	-0.77352	0.053	0.115	1	Gm41664	ENSMUSG00000117519	18
ENSMUSG00000021468-Sptlc1	0.0590186	-0.051463	0.122	0.209	1	Sptlc1	ENSMUSG00000021468	13
ENSMUSG00000082925-Gm13135	0.059067	0.338219	0.137	0.081	1	Gm13135	ENSMUSG00000082925	4
ENSMUSG00000029594-Rbm19	0.0591252	0.336824	0.275	0.214	1	Rbm19	ENSMUSG00000029594	5
ENSMUSG00000033166-Dis3	0.0591474	0.387205	0.244	0.179	1	Dis3	ENSMUSG00000033166	14
ENSMUSG00000025982-Sf3b1	0.0593075	-0.20876	0.397	0.538	1	Sf3b1	ENSMUSG00000025982	1
ENSMUSG00000022656-Nectin3	0.0593681	0.409544	0.359	0.303	1	Nectin3	ENSMUSG00000022656	16
ENSMUSG00000022652-Morc1	0.0594145	-0.144081	0.084	0.158	1	Morc1	ENSMUSG00000022652	16
ENSMUSG00000028693-Nasp	0.0594558	0.27237	0.832	0.829	1	Nasp	ENSMUSG00000028693	4
ENSMUSG00000039396-Neil3	0.0595702	-0.161721	0.053	0.115	1	Neil3	ENSMUSG00000039396	8
ENSMUSG00000003234-Abcf3	0.0596046	-0.0822434	0.115	0.201	1	Abcf3	ENSMUSG00000003234	16
ENSMUSG00000036672-Cenpt	0.0597379	0.41667	0.298	0.239	1	Cenpt	ENSMUSG00000036672	8
ENSMUSG00000027469-Tpx2	0.0599542	0.454604	0.336	0.274	1	Tpx2	ENSMUSG00000027469	2
ENSMUSG00000018433-Nol11	0.059969	0.319528	0.321	0.252	1	Nol11	ENSMUSG00000018433	11
ENSMUSG00000070372-Capza1	0.0600148	-0.129418	0.237	0.35	1	Capza1	ENSMUSG00000070372	3
ENSMUSG00000073758-Sh3d21	0.0600609	-0.172285	0.206	0.312	1	Sh3d21	ENSMUSG00000073758	4
ENSMUSG00000030505-Prmt3	0.0601894	-0.0942931	0.198	0.303	1	Prmt3	ENSMUSG00000030505	7
ENSMUSG00000109722-Gm10578	0.0602074	-0.169658	0.046	0.103	1	Gm10578	ENSMUSG00000109722	7
ENSMUSG00000093565-Rab26os	0.0602074	-0.145427	0.046	0.103	1	Rab26os	ENSMUSG00000093565	17
ENSMUSG00000061080-Lsamp	0.0603168	0.464663	0.336	0.282	1	Lsamp	ENSMUSG00000061080	16
ENSMUSG00000022913-Psmg1	0.0603881	-0.093246	0.076	0.15	1	Psmg1	ENSMUSG00000022913	16
ENSMUSG00000028688-Toe1	0.0605215	-0.191174	0.137	0.226	1	Toe1	ENSMUSG00000028688	4
ENSMUSG00000095304-Plac9	0.0606763	-0.236704	0.061	0.124	1	Plac9	ENSMUSG00000095304
ENSMUSG00000031729-Ist1	0.060743	-0.0573272	0.221	0.338	1	Ist1	ENSMUSG00000031729	8
ENSMUSG00000060038-Dhps	0.0607598	0.389081	0.351	0.291	1	Dhps	ENSMUSG00000060038	8
ENSMUSG00000033909-Usp36	0.0608853	-0.148382	0.076	0.15	1	Usp36	ENSMUSG00000033909	11
ENSMUSG00000038070-Cntln	0.0609559	-0.213401	0.298	0.432	1	Cntln	ENSMUSG00000038070	4
ENSMUSG00000062627-Mysm1	0.0609806	0.335159	0.542	0.526	1	Mysm1	ENSMUSG00000062627	4
ENSMUSG00000081405-Gm13142	0.0610337	0.100229	0.153	0.09	1	Gm13142	ENSMUSG00000081405	4
ENSMUSG00000055491-Pprc1	0.0610868	-0.206629	0.191	0.278	1	Pprc1	ENSMUSG00000055491	19
ENSMUSG00000005533-Igf1r	0.0611262	-0.315733	0.588	0.722	1	Igf1r	ENSMUSG00000005533	7
ENSMUSG00000044948-Cfap43	0.0612762	-0.279868	0.214	0.321	1	Cfap43	ENSMUSG00000044948	19
ENSMUSG00000022450-Ndufa6	0.0615071	-0.0182085	0.115	0.205	1	Ndufa6	ENSMUSG00000022450	15
ENSMUSG00000059149-Mfsd4a	0.0615474	-0.242672	0.229	0.338	1	Mfsd4a	ENSMUSG00000059149	1
ENSMUSG00000060733-Ipmk	0.061594	-0.103125	0.092	0.171	1	Ipmk	ENSMUSG00000060733	10
ENSMUSG00000041417-Pik3r1	0.0617414	-0.484322	0.084	0.15	1	Pik3r1	ENSMUSG00000041417	13
ENSMUSG00000062604-Srpk2	0.0618568	-0.402657	0.443	0.556	1	Srpk2	ENSMUSG00000062604	5
ENSMUSG00000029655-N4bp2l2	0.0620103	0.294647	0.542	0.5	1	N4bp2l2	ENSMUSG00000029655	5
ENSMUSG00000004460-Dnajb11	0.06206	0.32883	0.321	0.248	1	Dnajb11	ENSMUSG00000004460	16
ENSMUSG00000025199-Chuk	0.0622114	0.403838	0.504	0.479	1	Chuk	ENSMUSG00000025199	19
ENSMUSG00000051853-Arf3	0.0623079	-0.0481513	0.122	0.205	1	Arf3	ENSMUSG00000051853	15
ENSMUSG00000111753-1700054O05Rik	0.0623419	-0.204325	0.053	0.111	1	1700054O05Rik	ENSMUSG00000111753	10
ENSMUSG00000033068-Entpd6	0.0623723	0.266678	0.351	0.286	1	Entpd6	ENSMUSG00000033068	2
ENSMUSG00000070934-Rraga	0.062399	-0.111559	0.053	0.115	1	Rraga	ENSMUSG00000070934	4
ENSMUSG00000078240-Gm3550	0.062399	0.293308	0.13	0.073	1	Gm3550	ENSMUSG00000078240	18
ENSMUSG00000070709-Zfp974	0.0625461	-0.0720665	0.061	0.128	1	Zfp974	ENSMUSG00000070709	7
ENSMUSG00000029775-Klhdc10	0.062626	0.42969	0.511	0.491	1	Klhdc10	ENSMUSG00000029775	6
ENSMUSG00000016382-Pls3	0.0626584	-0.267829	0.13	0.218	1	Pls3	ENSMUSG00000016382	20
ENSMUSG00000035614-Togaram1	0.0627855	0.427437	0.435	0.389	1	Togaram1	ENSMUSG00000035614	12
ENSMUSG00000099908-Gm28539	0.0628229	-0.471704	0.115	0.192	1	Gm28539	ENSMUSG00000099908	16
ENSMUSG00000074656-Eif2s2	0.0628396	-0.205832	0.496	0.662	1	Eif2s2	ENSMUSG00000074656	2
ENSMUSG00000094958-3110021N24Rik	0.0629032	0.27466	0.672	0.684	1	3110021N24Rik	ENSMUSG00000094958	4
ENSMUSG00000027544-Nfatc2	0.0629237	-0.211128	0.046	0.103	1	Nfatc2	ENSMUSG00000027544	2
ENSMUSG00000035365-Parpbp	0.0629251	0.290279	0.206	0.137	1	Parpbp	ENSMUSG00000035365	10
ENSMUSG00000032507-Fbxl2	0.0629386	-0.14548	0.397	0.556	1	Fbxl2	ENSMUSG00000032507	9
ENSMUSG00000020029-Nudt4	0.0629866	-0.192471	0.206	0.312	1	Nudt4	ENSMUSG00000020029	10
ENSMUSG00000041671-Pyroxd1	0.0629971	-0.233993	0.099	0.171	1	Pyroxd1	ENSMUSG00000041671	6
ENSMUSG00000020747-Tmem94	0.0630698	-0.145461	0.084	0.158	1	Tmem94	ENSMUSG00000020747	11
ENSMUSG00000031584-Gsr	0.0631751	-0.215232	0.244	0.355	1	Gsr	ENSMUSG00000031584	8
ENSMUSG00000118498-Gm52991	0.0631809	-0.231469	0.084	0.154	1	Gm52991	ENSMUSG00000118498	14
ENSMUSG00000039031-Arhgap18	0.0632231	-0.514692	0.053	0.111	1	Arhgap18	ENSMUSG00000039031	10
ENSMUSG00000009070-Rsph14	0.0632299	-0.229342	0.137	0.218	1	Rsph14	ENSMUSG00000009070	10
ENSMUSG00000099510-Gm28501	0.0632317	-0.170144	0.046	0.103	1	Gm28501	ENSMUSG00000099510	1
ENSMUSG00000073716-Gm13241	0.063269	0.307301	0.13	0.073	1	Gm13241	ENSMUSG00000073716	4
ENSMUSG00000027596-a	0.0633218	-0.18973	0.229	0.346	1	a	ENSMUSG00000027596	2
ENSMUSG00000025545-Clybl	0.0633913	-0.163241	0.115	0.192	1	Clybl	ENSMUSG00000025545	14
ENSMUSG00000035891-Cerk	0.0634391	-0.208737	0.061	0.124	1	Cerk	ENSMUSG00000035891	15
ENSMUSG00000035456-Prdm8	0.0635612	-0.0525679	0.053	0.115	1	Prdm8	ENSMUSG00000035456	5
ENSMUSG00000033253-Szt2	0.0636874	0.317885	0.168	0.107	1	Szt2	ENSMUSG00000033253	4
ENSMUSG00000056941-Commd7	0.0638188	-0.0458408	0.069	0.137	1	Commd7	ENSMUSG00000056941	2
ENSMUSG00000023143-Nagpa	0.0638514	-0.13925	0.046	0.103	1	Nagpa	ENSMUSG00000023143	16
ENSMUSG00000053263-Gm12592	0.0638817	-0.116526	0.214	0.316	1	Gm12592	ENSMUSG00000053263	11
ENSMUSG00000039887-Alg14	0.0640894	-0.147414	0.069	0.137	1	Alg14	ENSMUSG00000039887	3
ENSMUSG00000027010-Slc25a12	0.0641631	-0.196986	0.046	0.103	1	Slc25a12	ENSMUSG00000027010	2
ENSMUSG00000007458-M6pr	0.0641904	-0.17085	0.153	0.244	1	M6pr	ENSMUSG00000007458	6
ENSMUSG00000104818-Gm43661	0.0641972	-0.25119	0.084	0.154	1	Gm43661	ENSMUSG00000104818	5
ENSMUSG00000015647-Lama5	0.0643861	-0.211353	0.145	0.226	1	Lama5	ENSMUSG00000015647	2
ENSMUSG00000045333-Zfp423	0.0644761	-0.287746	0.046	0.103	1	Zfp423	ENSMUSG00000045333	8
ENSMUSG00000035337-Uchl4	0.0644761	-0.135763	0.046	0.103	1	Uchl4	ENSMUSG00000035337	9
ENSMUSG00000058173-Smco4	0.0645409	-0.217785	0.115	0.188	1	Smco4	ENSMUSG00000058173	9
ENSMUSG00000120795-ENSMUSG00000120795	0.0645808	-0.177146	0.107	0.184	1	ENSMUSG00000120795	ENSMUSG00000120795
ENSMUSG00000029053-Prkcz	0.0646335	0.047998	0.069	0.137	1	Prkcz	ENSMUSG00000029053	4
ENSMUSG00000048379-Socs4	0.0647346	-0.235514	0.099	0.167	1	Socs4	ENSMUSG00000048379	14
ENSMUSG00000022401-Xpnpep3	0.0647843	-0.143673	0.221	0.316	1	Xpnpep3	ENSMUSG00000022401	15
ENSMUSG00000066151-Fkbp15	0.0647929	-0.166599	0.16	0.252	1	Fkbp15	ENSMUSG00000066151	4
ENSMUSG00000022037-Clu	0.0649066	-0.152563	0.229	0.338	1	Clu	ENSMUSG00000022037	14
ENSMUSG00000070732-Rbm44	0.0649524	0.366694	0.389	0.342	1	Rbm44	ENSMUSG00000070732	1
ENSMUSG00000030539-Sema4b	0.0649682	-0.129632	0.084	0.154	1	Sema4b	ENSMUSG00000030539	7
ENSMUSG00000034333-Zbed4	0.0650761	-0.0611139	0.191	0.312	1	Zbed4	ENSMUSG00000034333	15
ENSMUSG00000041817-Fam169a	0.0650962	-0.124287	0.229	0.333	1	Fam169a	ENSMUSG00000041817	13
ENSMUSG00000028575-Eqtn	0.0651058	-0.153803	0.046	0.103	1	Eqtn	ENSMUSG00000028575	4
ENSMUSG00000027323-Rad51	0.0651342	-0.245606	0.321	0.449	1	Rad51	ENSMUSG00000027323	2
ENSMUSG00000068663-Clec16a	0.0651368	0.396306	0.458	0.419	1	Clec16a	ENSMUSG00000068663	16
ENSMUSG00000020704-Asic2	0.0652293	-0.436174	0.099	0.167	1	Asic2	ENSMUSG00000020704	11
ENSMUSG00000024067-Dpy30	0.0653047	-0.22766	0.229	0.35	1	Dpy30	ENSMUSG00000024067	17
ENSMUSG00000024535-Snx24	0.0653436	-0.122905	0.29	0.415	1	Snx24	ENSMUSG00000024535	18
ENSMUSG00000079020-Slc45a4	0.0654497	-0.0739905	0.198	0.316	1	Slc45a4	ENSMUSG00000079020	15
ENSMUSG00000059248-Septin9	0.0655636	-0.62526	0.092	0.158	1	Septin9	ENSMUSG00000059248	11
ENSMUSG00000021905-Dph3	0.0655901	-0.121656	0.099	0.175	1	Dph3	ENSMUSG00000021905	14
ENSMUSG00000002043-Trappc6a	0.0657235	0.303188	0.137	0.081	1	Trappc6a	ENSMUSG00000002043	7
ENSMUSG00000030729-Pgm2l1	0.0657436	-0.226312	0.137	0.222	1	Pgm2l1	ENSMUSG00000030729	7
ENSMUSG00000026355-Mcm6	0.0657631	0.383982	0.275	0.201	1	Mcm6	ENSMUSG00000026355	1
ENSMUSG00000055839-Elob	0.0658097	-0.0822998	0.366	0.538	1	Elob	ENSMUSG00000055839	17
ENSMUSG00000035898-Uba6	0.0658991	0.0295459	0.305	0.44	1	Uba6	ENSMUSG00000035898	5
ENSMUSG00000021067-Sav1	0.0659215	-0.151102	0.099	0.171	1	Sav1	ENSMUSG00000021067	12
[truncated: 7,002 more rows]

## Sheet: elongating_spermatid_1_all_lo
X	p_val	avg_log2FC	pct.1	pct.2	p_val_adj	gene	ensemblID	chr
ENSMUSG00000110685-Gm5373	7.64349e-105	-1.33323	0.891	0.994	2.92822e-100	Gm5373	ENSMUSG00000110685	8
ENSMUSG00000029635-Cdk8	1.2854e-70	-1.06018	0.678	0.925	4.92438e-66	Cdk8	ENSMUSG00000029635	5
ENSMUSG00000022748-Cmss1	7.53584e-55	-0.619856	0.988	0.999	2.88698e-50	Cmss1	ENSMUSG00000022748	16
ENSMUSG00000099988-1700054A03Rik	5.02433e-39	0.905141	0.783	0.547	1.92482e-34	1700054A03Rik	ENSMUSG00000099988	19
ENSMUSG00000023764-Sfi1	4.20328e-37	-0.988584	0.392	0.718	1.61028e-32	Sfi1	ENSMUSG00000023764	11
ENSMUSG00000114175-Gm48051	2.24292e-35	-1.40039	0.407	0.713	8.59261e-31	Gm48051	ENSMUSG00000114175	13
ENSMUSG00000116982-4930567J20Rik	8.23143e-31	0.871485	0.537	0.252	3.15346e-26	4930567J20Rik	ENSMUSG00000116982	16
ENSMUSG00000085805-Gm14145	1.41063e-30	-0.617354	0.97	0.994	5.40414e-26	Gm14145	ENSMUSG00000085805	2
ENSMUSG00000027602-Map1lc3a	1.81634e-30	0.554776	0.96	0.936	6.95839e-26	Map1lc3a	ENSMUSG00000027602	2
ENSMUSG00000032624-Eml4	3.49528e-30	1.01124	0.709	0.537	1.33904e-25	Eml4	ENSMUSG00000032624	17
ENSMUSG00000025650-Col7a1	4.99349e-30	-1.00477	0.056	0.3	1.91301e-25	Col7a1	ENSMUSG00000025650	9
ENSMUSG00000049252-Lrp1b	7.9672e-30	0.908941	0.625	0.397	3.05223e-25	Lrp1b	ENSMUSG00000049252	2
ENSMUSG00000115403-Gm49304	2.11967e-28	0.841986	0.667	0.431	8.12047e-24	Gm49304	ENSMUSG00000115403	14
ENSMUSG00000086451-4933431K23Rik	5.2245e-28	0.600265	0.97	0.944	2.00151e-23	4933431K23Rik	ENSMUSG00000086451	8
ENSMUSG00000035582-Gdpd4	1.37341e-27	-1.52273	0.03	0.236	5.26155e-23	Gdpd4	ENSMUSG00000035582	7
ENSMUSG00000029088-Kcnip4	7.34144e-24	1.28343	0.463	0.248	2.8125e-19	Kcnip4	ENSMUSG00000029088	5
ENSMUSG00000018415-Gid4	1.47364e-23	0.561492	0.877	0.754	5.6455e-19	Gid4	ENSMUSG00000018415	11
ENSMUSG00000100121-1700025N23Rik	6.99084e-23	0.745921	0.692	0.551	2.67819e-18	1700025N23Rik	ENSMUSG00000100121	6
ENSMUSG00000096265-Potefam3e	7.2758e-23	-0.771135	0.306	0.553	2.78736e-18	Potefam3e	ENSMUSG00000096265
ENSMUSG00000117270-Gm49953	1.1237e-22	0.7295	0.611	0.396	4.30489e-18	Gm49953	ENSMUSG00000117270	16
ENSMUSG00000058328-Xlr5a	1.29445e-22	0.78751	0.409	0.201	4.95903e-18	Xlr5a	ENSMUSG00000058328	20
ENSMUSG00000039145-Camk1d	1.40587e-22	-0.647547	0.66	0.844	5.38588e-18	Camk1d	ENSMUSG00000039145	2
ENSMUSG00000020440-Arf5	1.48463e-22	0.588007	0.85	0.73	5.68763e-18	Arf5	ENSMUSG00000020440	6
ENSMUSG00000027071-P2rx3	2.02509e-22	0.351241	0.99	0.984	7.75811e-18	P2rx3	ENSMUSG00000027071	2
ENSMUSG00000086046-1700095A21Rik	6.27835e-22	0.443879	0.983	0.888	2.40524e-17	1700095A21Rik	ENSMUSG00000086046	4
ENSMUSG00000121218-ENSMUSG00000121218	7.82332e-22	0.712814	0.412	0.196	2.99711e-17	ENSMUSG00000121218	ENSMUSG00000121218
ENSMUSG00000038534-Osbpl7	8.76064e-22	0.585287	0.884	0.815	3.3562e-17	Osbpl7	ENSMUSG00000038534	11
ENSMUSG00000018707-Dync1h1	1.66801e-21	0.852393	0.586	0.407	6.39013e-17	Dync1h1	ENSMUSG00000018707	12
ENSMUSG00000049489-Ccnq	6.14432e-21	0.458397	0.113	0.002	2.35389e-16	Ccnq	ENSMUSG00000049489	11
ENSMUSG00000114098-Gm40660	3.30729e-20	0.79353	0.549	0.337	1.26702e-15	Gm40660	ENSMUSG00000114098	13
ENSMUSG00000106549-Gm42653	4.1343e-20	0.880648	0.53	0.332	1.58385e-15	Gm42653	ENSMUSG00000106549	5
ENSMUSG00000042678-Myo15	4.47902e-20	-0.600704	0.556	0.806	1.71591e-15	Myo15	ENSMUSG00000042678	11
ENSMUSG00000024247-Pkdcc	4.82923e-20	0.547629	0.133	0.012	1.85008e-15	Pkdcc	ENSMUSG00000024247	17
ENSMUSG00000030779-Rbbp6	9.88385e-20	-0.395057	0.946	0.979	3.7865e-15	Rbbp6	ENSMUSG00000030779	7
ENSMUSG00000093510-Vmn2r-ps21	1.84112e-19	0.753523	0.407	0.206	7.05332e-15	ps21	ENSMUSG00000093510
ENSMUSG00000104614-Fbxw27	9.60629e-19	0.683792	0.352	0.155	3.68017e-14	Fbxw27	ENSMUSG00000104614	9
ENSMUSG00000120006-ENSMUSG00000120006	4.44817e-18	0.655977	0.579	0.392	1.70409e-13	ENSMUSG00000120006	ENSMUSG00000120006
ENSMUSG00000092190-Gm20470	6.92814e-18	-0.636607	0.323	0.552	2.65417e-13	Gm20470	ENSMUSG00000092190	10
ENSMUSG00000085560-C230038L03Rik	1.68651e-17	0.447465	0.904	0.797	6.46101e-13	C230038L03Rik	ENSMUSG00000085560	7
ENSMUSG00000115775-Gm41318	3.17201e-17	0.741444	0.616	0.453	1.2152e-12	Gm41318	ENSMUSG00000115775	15
ENSMUSG00000110532-Gm35857	7.76811e-17	-0.63094	0.143	0.345	2.97596e-12	Gm35857	ENSMUSG00000110532	8
ENSMUSG00000030084-Plxna1	1.28404e-16	-0.521788	0.145	0.352	4.91915e-12	Plxna1	ENSMUSG00000030084	6
ENSMUSG00000032425-Zfp949	1.33712e-16	-0.494876	0.022	0.156	5.12249e-12	Zfp949	ENSMUSG00000032425	9
ENSMUSG00000099994-1700024B18Rik	1.43899e-16	0.598297	0.729	0.562	5.51276e-12	1700024B18Rik	ENSMUSG00000099994	14
ENSMUSG00000092341-Malat1	1.61796e-16	0.278092	0.997	0.998	6.19839e-12	Malat1	ENSMUSG00000092341	19
ENSMUSG00000070802-Pnma8b	1.80748e-16	0.471178	0.911	0.885	6.92447e-12	Pnma8b	ENSMUSG00000070802
ENSMUSG00000040935-Padi6	2.3985e-16	-0.564307	0.542	0.72	9.18865e-12	Padi6	ENSMUSG00000040935	4
ENSMUSG00000042389-Tsen2	3.55004e-16	-0.44468	0.003	0.114	1.36002e-11	Tsen2	ENSMUSG00000042389	6
ENSMUSG00000086659-Gm14146	1.319e-15	-0.460006	0.966	0.983	5.05307e-11	Gm14146	ENSMUSG00000086659	2
ENSMUSG00000032246-Calml4	1.73774e-15	-0.600421	0.173	0.378	6.65727e-11	Calml4	ENSMUSG00000032246	9
ENSMUSG00000105320-Gm43016	2.64442e-15	0.828726	0.308	0.147	1.01308e-10	Gm43016	ENSMUSG00000105320	5
ENSMUSG00000106824-Potefam3d	2.72609e-15	-0.512316	0.384	0.596	1.04437e-10	Potefam3d	ENSMUSG00000106824
ENSMUSG00000107280-Potefam3c	3.06709e-15	-0.560074	0.338	0.552	1.175e-10	Potefam3c	ENSMUSG00000107280
ENSMUSG00000070283-Ndufaf3	3.98705e-15	-0.553878	0.113	0.288	1.52744e-10	Ndufaf3	ENSMUSG00000070283	9
ENSMUSG00000079022-Col22a1	4.36369e-15	0.630473	0.665	0.532	1.67173e-10	Col22a1	ENSMUSG00000079022	15
ENSMUSG00000038128-Camk4	4.58177e-15	0.476601	0.8	0.643	1.75527e-10	Camk4	ENSMUSG00000038128	18
ENSMUSG00000112318-Gm6721	1.47304e-14	0.515565	0.739	0.614	5.64323e-10	Gm6721	ENSMUSG00000112318	10
ENSMUSG00000027603-Ggt7	1.74049e-14	-0.407133	0.517	0.744	6.66782e-10	Ggt7	ENSMUSG00000027603	2
ENSMUSG00000107872-Gm44511	1.92589e-14	-0.418592	0.788	0.886	7.37807e-10	Gm44511	ENSMUSG00000107872	6
ENSMUSG00000099718-Gm2087	2.39331e-14	-0.531277	0.577	0.754	9.16876e-10	Gm2087	ENSMUSG00000099718	9
ENSMUSG00000028339-Col15a1	2.73003e-14	-0.431728	0.838	0.908	1.04587e-09	Col15a1	ENSMUSG00000028339	4
ENSMUSG00000108130-Gm30781	3.3173e-14	-0.527638	0.335	0.546	1.27086e-09	Gm30781	ENSMUSG00000108130	6
ENSMUSG00000090386-Mir99ahg	4.66473e-14	0.6403	0.409	0.233	1.78706e-09	Mir99ahg	ENSMUSG00000090386	16
ENSMUSG00000028804-Csmd2	5.19743e-14	-0.685528	0.111	0.27	1.99114e-09	Csmd2	ENSMUSG00000028804	4
ENSMUSG00000099373-Gm19667	5.64516e-14	-0.512139	0.093	0.255	2.16266e-09	Gm19667	ENSMUSG00000099373	9
ENSMUSG00000033053-Cfap95	6.65694e-14	-0.664225	0.114	0.282	2.55027e-09	Cfap95	ENSMUSG00000033053
ENSMUSG00000096351-Samd11	6.86122e-14	-0.633743	0.082	0.233	2.62853e-09	Samd11	ENSMUSG00000096351	4
ENSMUSG00000116750-4931420L22Rik	7.13245e-14	-0.576288	0.158	0.343	2.73244e-09	4931420L22Rik	ENSMUSG00000116750	16
ENSMUSG00000117433-Gm41654	2.30879e-13	0.52367	0.15	0.04	8.84497e-09	Gm41654	ENSMUSG00000117433	17
ENSMUSG00000043336-Filip1l	2.67081e-13	-0.510846	0.795	0.875	1.02319e-08	Filip1l	ENSMUSG00000043336	16
ENSMUSG00000029705-Cux1	2.95005e-13	-0.627815	0.116	0.277	1.13017e-08	Cux1	ENSMUSG00000029705	5
ENSMUSG00000054013-Tmem179	3.0802e-13	0.573932	0.126	0.027	1.18002e-08	Tmem179	ENSMUSG00000054013	12
ENSMUSG00000036218-Pdzrn4	3.7201e-13	0.554828	0.519	0.362	1.42517e-08	Pdzrn4	ENSMUSG00000036218	15
ENSMUSG00000116877-4921517D16Rik	3.76835e-13	0.512445	0.244	0.105	1.44366e-08	4921517D16Rik	ENSMUSG00000116877	16
ENSMUSG00000014039-Prdm15	5.16304e-13	0.547385	0.278	0.13	1.97796e-08	Prdm15	ENSMUSG00000014039	16
ENSMUSG00000044676-Zfp612	5.98413e-13	-0.485716	0.165	0.346	2.29252e-08	Zfp612	ENSMUSG00000044676	8
ENSMUSG00000117351-Gm31615	8.64225e-13	0.644828	0.367	0.212	3.31085e-08	Gm31615	ENSMUSG00000117351	17
ENSMUSG00000085452-4930554G24Rik	8.75855e-13	0.602495	0.522	0.366	3.3554e-08	4930554G24Rik	ENSMUSG00000085452	11
ENSMUSG00000038770-Kpna7	1.13838e-12	-0.475411	0.529	0.71	4.36115e-08	Kpna7	ENSMUSG00000038770	5
ENSMUSG00000113747-1700105G05Rik	1.14403e-12	-0.496821	0.418	0.607	4.38277e-08	1700105G05Rik	ENSMUSG00000113747	12
ENSMUSG00000120656-ENSMUSG00000120656	1.21969e-12	0.577273	0.446	0.302	4.67263e-08	ENSMUSG00000120656	ENSMUSG00000120656
ENSMUSG00000074776-Gm10754	1.56029e-12	-0.417777	0.934	0.948	5.97747e-08	Gm10754	ENSMUSG00000074776	10
ENSMUSG00000039477-Tnrc18	1.98584e-12	0.59324	0.372	0.225	7.60776e-08	Tnrc18	ENSMUSG00000039477	5
ENSMUSG00000036112-Metap2	2.65716e-12	-0.476404	0.443	0.623	1.01796e-07	Metap2	ENSMUSG00000036112	10
ENSMUSG00000071669-Snx29	2.84735e-12	-0.43793	0.586	0.768	1.09082e-07	Snx29	ENSMUSG00000071669	16
ENSMUSG00000040865-Ino80d	3.32769e-12	-0.485806	0.195	0.377	1.27484e-07	Ino80d	ENSMUSG00000040865	1
ENSMUSG00000030314-Atg7	3.5081e-12	-0.49716	0.369	0.571	1.34395e-07	Atg7	ENSMUSG00000030314	6
ENSMUSG00000044222-Defb13	3.7865e-12	-0.39006	0.148	0.326	1.45061e-07	Defb13	ENSMUSG00000044222	8
ENSMUSG00000041268-Dmxl2	4.54321e-12	-0.4493	0.017	0.114	1.7405e-07	Dmxl2	ENSMUSG00000041268	9
ENSMUSG00000116324-Gm33696	4.56132e-12	-0.443795	0.66	0.808	1.74744e-07	Gm33696	ENSMUSG00000116324	16
ENSMUSG00000040464-Gtpbp10	5.28814e-12	-0.503075	0.241	0.423	2.02589e-07	Gtpbp10	ENSMUSG00000040464	5
ENSMUSG00000107622-4930512J16Rik	5.40872e-12	-0.388891	0.03	0.14	2.07208e-07	4930512J16Rik	ENSMUSG00000107622	6
ENSMUSG00000038762-Abcf1	7.38616e-12	-0.480865	0.377	0.567	2.82964e-07	Abcf1	ENSMUSG00000038762	17
ENSMUSG00000014609-Chrne	7.7872e-12	0.40336	0.68	0.574	2.98328e-07	Chrne	ENSMUSG00000014609	11
ENSMUSG00000029361-Nos1	9.19945e-12	-0.408333	0.251	0.438	3.52431e-07	Nos1	ENSMUSG00000029361	5
ENSMUSG00000029414-Kntc1	9.60427e-12	0.582375	0.301	0.155	3.6794e-07	Kntc1	ENSMUSG00000029414	5
ENSMUSG00000041654-Slc39a11	1.1285e-11	-0.613742	0.338	0.507	4.32328e-07	Slc39a11	ENSMUSG00000041654	11
ENSMUSG00000098685-Gm27224	1.15305e-11	0.677934	0.239	0.11	4.41735e-07	Gm27224	ENSMUSG00000098685	9
ENSMUSG00000019828-Grm1	1.24937e-11	0.598906	0.145	0.045	4.78634e-07	Grm1	ENSMUSG00000019828	10
ENSMUSG00000024897-Apba1	1.57384e-11	-0.528117	0.017	0.11	6.02939e-07	Apba1	ENSMUSG00000024897	19
ENSMUSG00000037239-Spred3	1.71913e-11	0.347564	0.857	0.798	6.586e-07	Spred3	ENSMUSG00000037239	7
ENSMUSG00000031559-4930555F03Rik	1.88661e-11	0.274346	0.988	0.966	7.22761e-07	4930555F03Rik	ENSMUSG00000031559	8
ENSMUSG00000029001-Fbxo44	1.95226e-11	0.463862	0.692	0.605	7.47912e-07	Fbxo44	ENSMUSG00000029001	4
ENSMUSG00000005045-Chd5	2.1041e-11	0.327864	0.906	0.875	8.0608e-07	Chd5	ENSMUSG00000005045	4
ENSMUSG00000019794-Katna1	2.14506e-11	-0.429925	0.16	0.328	8.21771e-07	Katna1	ENSMUSG00000019794	10
ENSMUSG00000054808-Actn4	2.22827e-11	-0.487146	0.396	0.591	8.53651e-07	Actn4	ENSMUSG00000054808	7
ENSMUSG00000033032-Afap1l1	2.43125e-11	-0.492244	0.158	0.322	9.31413e-07	Afap1l1	ENSMUSG00000033032	18
ENSMUSG00000090777-Ccdc188	2.7447e-11	0.418738	0.69	0.599	1.05149e-06	Ccdc188	ENSMUSG00000090777	16
ENSMUSG00000113634-Gm36756	3.56552e-11	0.524074	0.473	0.335	1.36595e-06	Gm36756	ENSMUSG00000113634	12
ENSMUSG00000086681-Gm16178	3.57609e-11	-0.43805	0.283	0.474	1.37e-06	Gm16178	ENSMUSG00000086681	8
ENSMUSG00000087202-Gm15813	3.61612e-11	0.456437	0.699	0.6	1.38534e-06	Gm15813	ENSMUSG00000087202	13
ENSMUSG00000026915-Strbp	4.01558e-11	-0.33286	0.887	0.94	1.53837e-06	Strbp	ENSMUSG00000026915	2
ENSMUSG00000052026-Slc6a7	4.07746e-11	-0.54088	0.165	0.325	1.56207e-06	Slc6a7	ENSMUSG00000052026	18
ENSMUSG00000087487-Ppp2r2cos	4.20601e-11	-0.459692	0.278	0.458	1.61132e-06	Ppp2r2cos	ENSMUSG00000087487	5
ENSMUSG00000021624-Cd180	5.01608e-11	-0.456074	0.121	0.267	1.92166e-06	Cd180	ENSMUSG00000021624	13
ENSMUSG00002075019-Gm54646	5.44305e-11	-0.506833	0.084	0.217	2.08523e-06	Gm54646	ENSMUSG00002075019
ENSMUSG00000033762-Recql4	5.58465e-11	-0.457486	0.19	0.36	2.13948e-06	Recql4	ENSMUSG00000033762	15
ENSMUSG00000009621-Vav2	5.81823e-11	-0.384951	0.618	0.773	2.22896e-06	Vav2	ENSMUSG00000009621	2
ENSMUSG00000027445-Cst9	5.84926e-11	-0.44924	0.098	0.236	2.24085e-06	Cst9	ENSMUSG00000027445	2
ENSMUSG00000019132-BC005537	6.96229e-11	0.32472	0.939	0.895	2.66725e-06	BC005537	ENSMUSG00000019132	13
ENSMUSG00000110281-Gm2516	1.11427e-10	0.537688	0.14	0.044	4.26876e-06	Gm2516	ENSMUSG00000110281	8
ENSMUSG00000009628-Tex15	1.3179e-10	-0.452084	0.066	0.185	5.04888e-06	Tex15	ENSMUSG00000009628	8
ENSMUSG00000091205-Vmn2r71	1.40571e-10	-0.56355	0.17	0.32	5.38527e-06	Vmn2r71	ENSMUSG00000091205	7
ENSMUSG00000086220-Gm16599	1.43435e-10	-0.569074	0.056	0.167	5.495e-06	Gm16599	ENSMUSG00000086220	5
ENSMUSG00000022935-Grik1	1.93112e-10	0.501195	0.535	0.428	7.39812e-06	Grik1	ENSMUSG00000022935	16
ENSMUSG00000038167-Plekhg6	2.22978e-10	-0.311073	0.017	0.102	8.54227e-06	Plekhg6	ENSMUSG00000038167	6
ENSMUSG00000034245-Hdac11	2.611e-10	0.284145	0.958	0.96	1.00027e-05	Hdac11	ENSMUSG00000034245	6
ENSMUSG00000040365-Trim41	2.75366e-10	0.352742	0.877	0.838	1.05493e-05	Trim41	ENSMUSG00000040365	11
ENSMUSG00000085180-AI838599	3.71331e-10	-0.410491	0.089	0.216	1.42257e-05	AI838599	ENSMUSG00000085180	4
ENSMUSG00000041415-Dicer1	3.76717e-10	-0.544603	0.177	0.325	1.4432e-05	Dicer1	ENSMUSG00000041415	12
ENSMUSG00000100010-1700010I02Rik	3.90646e-10	0.544598	0.194	0.084	1.49656e-05	1700010I02Rik	ENSMUSG00000100010	3
ENSMUSG00000032497-Lrrfip2	3.95703e-10	0.445098	0.732	0.663	1.51594e-05	Lrrfip2	ENSMUSG00000032497	9
ENSMUSG00000049295-Zfp219	4.12292e-10	0.325736	0.852	0.839	1.57949e-05	Zfp219	ENSMUSG00000049295	14
ENSMUSG00000040896-Kcnd3	4.58521e-10	-0.680796	0.318	0.453	1.75659e-05	Kcnd3	ENSMUSG00000040896	3
ENSMUSG00000055421-Pcdh9	4.64308e-10	0.944865	0.301	0.185	1.77876e-05	Pcdh9	ENSMUSG00000055421	14
ENSMUSG00000099968-1700029J03Rik	4.76173e-10	0.531665	0.155	0.057	1.82422e-05	1700029J03Rik	ENSMUSG00000099968	16
ENSMUSG00000085616-Gm13850	5.00301e-10	0.48297	0.529	0.411	1.91665e-05	Gm13850	ENSMUSG00000085616	6
ENSMUSG00000121115-ENSMUSG00000121115	5.01448e-10	0.490232	0.315	0.18	1.92105e-05	ENSMUSG00000121115	ENSMUSG00000121115
ENSMUSG00000045215-Asxl3	5.05615e-10	0.393993	0.184	0.076	1.93701e-05	Asxl3	ENSMUSG00000045215	18
ENSMUSG00000074219-Gm10644	5.70694e-10	0.489913	0.204	0.091	2.18633e-05	Gm10644	ENSMUSG00000074219	8
ENSMUSG00000046865-Fbl	5.80735e-10	0.432638	0.648	0.546	2.2248e-05	Fbl	ENSMUSG00000046865	7
ENSMUSG00000021948-Prkcd	5.93591e-10	-0.349445	0.663	0.804	2.27405e-05	Prkcd	ENSMUSG00000021948	14
ENSMUSG00000100872-1700065J18Rik	6.12923e-10	0.517645	0.428	0.302	2.34811e-05	1700065J18Rik	ENSMUSG00000100872	1
ENSMUSG00000033730-Egr3	6.14969e-10	0.458399	0.591	0.476	2.35595e-05	Egr3	ENSMUSG00000033730	14
ENSMUSG00000109984-Gm38948	6.23843e-10	-0.395516	0.143	0.29	2.38994e-05	Gm38948	ENSMUSG00000109984	7
ENSMUSG00000045100-Slc25a26	6.48801e-10	0.469952	0.338	0.201	2.48556e-05	Slc25a26	ENSMUSG00000045100	6
ENSMUSG00000028868-Wasf2	7.43724e-10	-0.432969	0.712	0.834	2.84921e-05	Wasf2	ENSMUSG00000028868	4
ENSMUSG00000038143-Stox2	9.74392e-10	0.408889	0.582	0.461	3.7329e-05	Stox2	ENSMUSG00000038143	8
ENSMUSG00000035522-Tsga8	1.21736e-09	0.394165	0.648	0.523	4.66371e-05	Tsga8	ENSMUSG00000035522	20
ENSMUSG00000054510-Gm14461	1.22917e-09	0.446969	0.692	0.612	4.70895e-05	Gm14461	ENSMUSG00000054510	2
ENSMUSG00000120223-ENSMUSG00000120223	1.29194e-09	0.505327	0.524	0.393	4.94944e-05	ENSMUSG00000120223	ENSMUSG00000120223
ENSMUSG00000053251-Olfr212	1.35887e-09	-0.430223	0.135	0.275	5.20582e-05	Olfr212	ENSMUSG00000053251	6
ENSMUSG00000021596-Mctp1	1.53814e-09	-0.667568	0.163	0.301	5.89262e-05	Mctp1	ENSMUSG00000021596	13
ENSMUSG00000057649-Brd9	1.58e-09	0.610486	0.335	0.211	6.05299e-05	Brd9	ENSMUSG00000057649	13
ENSMUSG00000029335-Bmp3	1.67552e-09	-0.49394	0.345	0.498	6.41893e-05	Bmp3	ENSMUSG00000029335	5
ENSMUSG00000106741-4930513D17Rik	1.75641e-09	0.594989	0.37	0.245	6.72882e-05	4930513D17Rik	ENSMUSG00000106741	5
ENSMUSG00000031637-Lrp2bp	1.77984e-09	-0.335745	0.791	0.866	6.81856e-05	Lrp2bp	ENSMUSG00000031637	8
ENSMUSG00000111354-Gm33914	2.01289e-09	-0.412504	0.322	0.484	7.71137e-05	Gm33914	ENSMUSG00000111354	9
ENSMUSG00000010608-Rbm25	2.14663e-09	0.531509	0.483	0.352	8.22374e-05	Rbm25	ENSMUSG00000010608	12
ENSMUSG00000078584-AU022252	2.47001e-09	-0.379054	0.588	0.74	9.46259e-05	AU022252	ENSMUSG00000078584	4
ENSMUSG00000034574-Daam1	2.50815e-09	-0.425846	0.168	0.313	9.60871e-05	Daam1	ENSMUSG00000034574	12
ENSMUSG00000073069-Mageb2	2.60506e-09	0.512057	0.197	0.095	9.97997e-05	Mageb2	ENSMUSG00000073069	20
ENSMUSG00000006476-Nsmf	2.62624e-09	-0.352544	0.428	0.605	0.000100611	Nsmf	ENSMUSG00000006476	2
ENSMUSG00000025648-Pfkfb4	2.76407e-09	-0.371696	0.438	0.627	0.000105891	Pfkfb4	ENSMUSG00000025648	9
ENSMUSG00000022564-Grina	3.3484e-09	0.218008	0.988	0.985	0.000128277	Grina	ENSMUSG00000022564	15
ENSMUSG00000053896-4933409G03Rik	3.39617e-09	-0.346366	0.685	0.799	0.000130107	4933409G03Rik	ENSMUSG00000053896	2
ENSMUSG00000116933-Atp5o	4.29174e-09	0.402697	0.458	0.302	0.000164417	Atp5o	ENSMUSG00000116933	16
ENSMUSG00000121513-PTPRG	4.57887e-09	-0.640027	0.404	0.537	0.000175417	PTPRG	ENSMUSG00000121513
ENSMUSG00000022749-Tbc1d23	4.62592e-09	0.548459	0.414	0.291	0.000177219	Tbc1d23	ENSMUSG00000022749	16
ENSMUSG00000030292-Smco2	6.47915e-09	-0.326691	0.035	0.124	0.000248216	Smco2	ENSMUSG00000030292	6
ENSMUSG00000097021-4933433G15Rik	6.59129e-09	0.402738	0.503	0.383	0.000252512	4933433G15Rik	ENSMUSG00000097021	9
ENSMUSG00000026864-Hspa5	6.73958e-09	-0.354054	0.099	0.22	0.000258193	Hspa5	ENSMUSG00000026864	2
ENSMUSG00000112513-4930422I22Rik	7.04178e-09	-0.289017	0.057	0.164	0.000269771	4930422I22Rik	ENSMUSG00000112513	10
ENSMUSG00000087047-1700110K17Rik	7.51342e-09	0.551782	0.48	0.37	0.000287839	1700110K17Rik	ENSMUSG00000087047	9
ENSMUSG00000078794-Dact3	7.84329e-09	0.419727	0.827	0.794	0.000300476	Dact3	ENSMUSG00000078794	7
ENSMUSG00000120703-ENSMUSG00000120703	8.98085e-09	0.400398	0.167	0.072	0.000344056	ENSMUSG00000120703	ENSMUSG00000120703
ENSMUSG00000034310-Tmem132d	9.25414e-09	-0.47306	0.31	0.458	0.000354526	Tmem132d	ENSMUSG00000034310	5
ENSMUSG00000031974-Abcb10	9.9028e-09	0.493228	0.21	0.105	0.000379376	Abcb10	ENSMUSG00000031974	8
ENSMUSG00000041757-Plekha6	1.02588e-08	0.470372	0.352	0.227	0.000393014	Plekha6	ENSMUSG00000041757	1
ENSMUSG00000086493-Gm12204	1.24053e-08	-0.375631	0.62	0.74	0.000475249	Gm12204	ENSMUSG00000086493	11
ENSMUSG00000004356-Utp20	1.26428e-08	-0.437836	0.136	0.26	0.000484347	Utp20	ENSMUSG00000004356	10
ENSMUSG00000054150-Syne3	1.40257e-08	-0.351332	0.412	0.583	0.000537326	Syne3	ENSMUSG00000054150	12
ENSMUSG00000028780-Sema3c	1.44685e-08	0.343665	0.141	0.055	0.000554289	Sema3c	ENSMUSG00000028780	5
ENSMUSG00000044581-4932415D10Rik	1.4997e-08	0.323185	0.811	0.77	0.000574536	4932415D10Rik	ENSMUSG00000044581	10
ENSMUSG00000121382-ENSMUSG00000121382	1.54627e-08	0.458693	0.354	0.231	0.000592375	ENSMUSG00000121382	ENSMUSG00000121382
ENSMUSG00000022961-Son	1.83799e-08	0.400475	0.796	0.775	0.000704134	Son	ENSMUSG00000022961	16
ENSMUSG00000000282-Mnt	1.90393e-08	0.526287	0.338	0.226	0.000729395	Mnt	ENSMUSG00000000282	11
ENSMUSG00000026822-Lcn2	2.2115e-08	-0.344261	0.104	0.22	0.000847226	Lcn2	ENSMUSG00000026822	2
ENSMUSG00000039335-Spata16	2.31722e-08	-0.416506	0.697	0.793	0.000887727	Spata16	ENSMUSG00000039335	3
ENSMUSG00000090816-Gm6729	2.32542e-08	0.382444	0.732	0.679	0.000890867	Gm6729	ENSMUSG00000090816	10
ENSMUSG00000108129-4930417O13Rik	2.38729e-08	0.428578	0.202	0.101	0.000914572	4930417O13Rik	ENSMUSG00000108129	6
ENSMUSG00000097287-D130017N08Rik	2.44872e-08	-0.432384	0.059	0.156	0.000938103	D130017N08Rik	ENSMUSG00000097287	5
ENSMUSG00000029314-Gpat3	2.46261e-08	0.324896	0.894	0.809	0.000943425	Gpat3	ENSMUSG00000029314	5
ENSMUSG00000030276-Ttll3	2.59124e-08	0.470481	0.441	0.321	0.000992703	Ttll3	ENSMUSG00000030276	6
ENSMUSG00000028294-Cfap206	2.59294e-08	-0.370204	0.428	0.589	0.000993354	Cfap206	ENSMUSG00000028294	4
ENSMUSG00000118352-Gm50401	2.68996e-08	-0.650549	0.094	0.202	0.00103052	Gm50401	ENSMUSG00000118352	18
ENSMUSG00000097648-9330185C12Rik	2.70272e-08	0.574418	0.246	0.141	0.00103541	9330185C12Rik	ENSMUSG00000097648	1
ENSMUSG00000000628-Hk2	2.8518e-08	-0.678884	0.062	0.159	0.00109253	Hk2	ENSMUSG00000000628	6
ENSMUSG00000030203-Dusp16	3.1089e-08	-0.448206	0.13	0.251	0.00119102	Dusp16	ENSMUSG00000030203	6
ENSMUSG00000022747-St3gal6	3.1478e-08	-0.392953	0.221	0.36	0.00120592	St3gal6	ENSMUSG00000022747	16
ENSMUSG00000117571-4933433H22Rik	3.31537e-08	-0.371033	0.168	0.306	0.00127012	4933433H22Rik	ENSMUSG00000117571	17
ENSMUSG00000037972-Snn	3.38407e-08	-0.419855	0.414	0.557	0.00129644	Snn	ENSMUSG00000037972	16
ENSMUSG00000008140-Emc10	3.67692e-08	0.385114	0.655	0.589	0.00140863	Emc10	ENSMUSG00000008140	7
ENSMUSG00000022957-Itsn1	3.87879e-08	0.429826	0.337	0.215	0.00148596	Itsn1	ENSMUSG00000022957	16
ENSMUSG00000109408-A930037H05Rik	3.92231e-08	-0.484168	0.136	0.255	0.00150264	A930037H05Rik	ENSMUSG00000109408	11
ENSMUSG00000003813-Rad23a	3.98385e-08	0.471238	0.475	0.358	0.00152621	Rad23a	ENSMUSG00000003813	8
ENSMUSG00000049488-Tmem67	4.09e-08	-0.377235	0.335	0.492	0.00156688	Tmem67	ENSMUSG00000049488	4
ENSMUSG00000015016-Acsf3	4.26724e-08	-0.333964	0.229	0.376	0.00163478	Acsf3	ENSMUSG00000015016	8
ENSMUSG00000104597-B230334C09Rik	4.32548e-08	-0.339491	0.16	0.293	0.00165709	B230334C09Rik	ENSMUSG00000104597	3
ENSMUSG00000030077-Chl1	4.3369e-08	0.432348	0.288	0.177	0.00166147	Chl1	ENSMUSG00000030077	6
ENSMUSG00000081151-Gm11448	4.46113e-08	0.322809	0.111	0.037	0.00170906	Gm11448	ENSMUSG00000081151	2
ENSMUSG00000096890-Gm20797	4.52884e-08	-0.353238	0.121	0.241	0.001735	Gm20797	ENSMUSG00000096890	8
ENSMUSG00000021866-Anxa11	4.54413e-08	-0.316315	0.702	0.823	0.00174086	Anxa11	ENSMUSG00000021866	14
ENSMUSG00000038346-Zfp384	4.72627e-08	0.390908	0.569	0.468	0.00181064	Zfp384	ENSMUSG00000038346	6
ENSMUSG00000114665-Lncbate6	4.85994e-08	-0.346923	0.096	0.207	0.00186184	Lncbate6	ENSMUSG00000114665	13
ENSMUSG00000037808-Fam76b	4.97447e-08	0.347831	0.707	0.649	0.00190572	Fam76b	ENSMUSG00000037808	9
ENSMUSG00000121178-ENSMUSG00000121178	5.24628e-08	0.482913	0.316	0.207	0.00200985	ENSMUSG00000121178	ENSMUSG00000121178
ENSMUSG00000059456-Ptk2b	5.41497e-08	-0.359579	0.492	0.659	0.00207448	Ptk2b	ENSMUSG00000059456	14
ENSMUSG00000055692-Tmem191c	5.68215e-08	0.251917	0.961	0.961	0.00217683	Tmem191c	ENSMUSG00000055692	16
ENSMUSG00000039286-Fndc3b	5.76041e-08	0.470131	0.214	0.114	0.00220681	Fndc3b	ENSMUSG00000039286	3
ENSMUSG00000110202-Gm45435	5.77063e-08	-0.375697	0.364	0.518	0.00221073	Gm45435	ENSMUSG00000110202	8
ENSMUSG00000115344-Gm49364	6.22248e-08	-0.372905	0.229	0.372	0.00238383	Gm49364	ENSMUSG00000115344	14
ENSMUSG00000095710-Gm8871	6.29476e-08	-0.409159	0.567	0.712	0.00241152	Gm8871	ENSMUSG00000095710	5
ENSMUSG00000053436-Mapk14	6.40441e-08	0.382062	0.185	0.092	0.00245353	Mapk14	ENSMUSG00000053436	17
ENSMUSG00000079355-Ackr4	6.41354e-08	-0.450563	0.254	0.39	0.00245703	Ackr4	ENSMUSG00000079355	9
ENSMUSG00000096768-Gm47283	6.43639e-08	0.428787	0.269	0.165	0.00246578	Gm47283	ENSMUSG00000096768	21
ENSMUSG00000030849-Fgfr2	6.55276e-08	-0.223888	0.951	0.974	0.00251036	Fgfr2	ENSMUSG00000030849	7
ENSMUSG00000073877-Gm13306	6.5847e-08	-0.327808	0.052	0.142	0.0025226	Gm13306	ENSMUSG00000073877	4
ENSMUSG00000110616-Gm36879	6.80044e-08	-0.30924	0.192	0.333	0.00260525	Gm36879	ENSMUSG00000110616	8
ENSMUSG00000028176-Lrrc7	6.94774e-08	-0.371739	0.335	0.484	0.00266168	Lrrc7	ENSMUSG00000028176	3
ENSMUSG00000024525-Impa2	6.9718e-08	-0.480258	0.308	0.451	0.0026709	Impa2	ENSMUSG00000024525	18
ENSMUSG00000032058-Ppp2r1b	7.91098e-08	-0.354755	0.098	0.207	0.00303069	Ppp2r1b	ENSMUSG00000032058	9
ENSMUSG00000105651-1700017M07Rik	8.33865e-08	0.346701	0.586	0.487	0.00319454	1700017M07Rik	ENSMUSG00000105651	3
ENSMUSG00000037062-Sh3glb1	8.48376e-08	-0.333235	0.108	0.222	0.00325013	Sh3glb1	ENSMUSG00000037062	3
ENSMUSG00000064264-Zfp428	8.64459e-08	0.374433	0.517	0.406	0.00331174	Zfp428	ENSMUSG00000064264	7
ENSMUSG00000039153-Runx2	9.15801e-08	0.484711	0.384	0.262	0.00350843	Runx2	ENSMUSG00000039153	17
ENSMUSG00000042797-Aqp11	9.20465e-08	-0.277969	0.045	0.132	0.0035263	Aqp11	ENSMUSG00000042797	7
ENSMUSG00000020680-Taf15	9.78471e-08	0.431251	0.392	0.276	0.00374852	Taf15	ENSMUSG00000020680	11
ENSMUSG00000108477-Gm44878	1.03589e-07	0.392815	0.175	0.085	0.00396851	Gm44878	ENSMUSG00000108477	7
ENSMUSG00000097761-4930534D22Rik	1.05008e-07	0.358315	0.175	0.082	0.00402284	4930534D22Rik	ENSMUSG00000097761	3
ENSMUSG00000074149-Gm10634	1.10505e-07	0.291732	0.822	0.768	0.00423346	Gm10634	ENSMUSG00000074149	9
ENSMUSG00000047141-Zfp654	1.1612e-07	-0.283348	0.051	0.139	0.00444856	Zfp654	ENSMUSG00000047141	16
ENSMUSG00000105952-Gm40153	1.17934e-07	0.317508	0.128	0.05	0.00451805	Gm40153	ENSMUSG00000105952	3
ENSMUSG00000031762-Mt2	1.19431e-07	-0.431437	0.357	0.508	0.0045754	Mt2	ENSMUSG00000031762	8
ENSMUSG00000042213-Zfand4	1.20805e-07	-0.296454	0.539	0.678	0.00462805	Zfand4	ENSMUSG00000042213	6
ENSMUSG00000017631-Abr	1.24122e-07	-0.380698	0.077	0.176	0.0047551	Abr	ENSMUSG00000017631	11
ENSMUSG00000084845-Tmem240	1.28094e-07	0.423782	0.475	0.355	0.00490728	Tmem240	ENSMUSG00000084845	4
ENSMUSG00000026643-Nmt2	1.2859e-07	-0.296748	0.791	0.859	0.0049263	Nmt2	ENSMUSG00000026643	2
ENSMUSG00000032076-Cadm1	1.37167e-07	0.52407	0.384	0.271	0.00525485	Cadm1	ENSMUSG00000032076	9
ENSMUSG00000041130-Zfp598	1.54892e-07	-0.347061	0.217	0.357	0.00593391	Zfp598	ENSMUSG00000041130	17
ENSMUSG00000034610-Tut4	1.58008e-07	0.362537	0.596	0.487	0.00605329	Tut4	ENSMUSG00000034610	4
ENSMUSG00000114053-Gm35330	1.60561e-07	0.49843	0.244	0.141	0.0061511	Gm35330	ENSMUSG00000114053	13
ENSMUSG00000056290-Ms4a4b	1.68283e-07	0.493389	0.322	0.205	0.00644693	Ms4a4b	ENSMUSG00000056290	19
ENSMUSG00000008373-Prpf31	1.70777e-07	-0.426456	0.178	0.305	0.00654246	Prpf31	ENSMUSG00000008373	7
ENSMUSG00000023175-Bsg	1.71141e-07	0.422622	0.466	0.363	0.00655642	Bsg	ENSMUSG00000023175	10
ENSMUSG00000116885-4930420G21Rik	1.73216e-07	0.387552	0.184	0.091	0.00663589	4930420G21Rik	ENSMUSG00000116885	16
ENSMUSG00000094113-5430401F13Rik	1.81146e-07	0.315154	0.202	0.102	0.00693971	5430401F13Rik	ENSMUSG00000094113	6
ENSMUSG00000112666-Gm48485	1.82782e-07	0.315195	0.721	0.645	0.0070024	Gm48485	ENSMUSG00000112666	10
ENSMUSG00000018363-Smurf2	1.91868e-07	-0.277244	0.104	0.213	0.00735046	Smurf2	ENSMUSG00000018363	11
ENSMUSG00000029228-Lnx1	1.9766e-07	-0.412053	0.081	0.176	0.00757235	Lnx1	ENSMUSG00000029228	5
ENSMUSG00000103655-Gm37202	2.08152e-07	0.361375	0.199	0.105	0.00797429	Gm37202	ENSMUSG00000103655	3
ENSMUSG00000086239-Gm14329	2.12817e-07	-0.272229	0.066	0.159	0.00815302	Gm14329	ENSMUSG00000086239	6
ENSMUSG00000109651-Gm45463	2.14731e-07	0.372164	0.128	0.052	0.00822634	Gm45463	ENSMUSG00000109651	8
ENSMUSG00000037325-Bbs7	2.34407e-07	0.355463	0.118	0.045	0.00898013	Bbs7	ENSMUSG00000037325	3
ENSMUSG00000036555-Iqce	2.37529e-07	-0.267803	0.741	0.858	0.00909973	Iqce	ENSMUSG00000036555	5
ENSMUSG00000050050-Ccdc158	2.46304e-07	-0.293956	0.061	0.15	0.00943592	Ccdc158	ENSMUSG00000050050	5
ENSMUSG00000118346-Tmem179b	2.48826e-07	-0.372138	0.103	0.207	0.00953254	Tmem179b	ENSMUSG00000118346	19
ENSMUSG00000030352-Tspan9	2.49634e-07	-0.300552	0.155	0.28	0.0095635	Tspan9	ENSMUSG00000030352	6
ENSMUSG00000105705-ENSMUSG00000105705	2.49884e-07	-0.384945	0.263	0.403	0.00957304	ENSMUSG00000105705	ENSMUSG00000105705
ENSMUSG00000026657-Frmd4a	2.54679e-07	0.536452	0.278	0.179	0.00975675	Frmd4a	ENSMUSG00000026657	2
ENSMUSG00000116865-Gm49560	2.73564e-07	0.456613	0.384	0.27	0.0104802	Gm49560	ENSMUSG00000116865	16
ENSMUSG00000028088-Fmo5	2.75944e-07	-0.455453	0.162	0.281	0.0105714	Fmo5	ENSMUSG00000028088	3
ENSMUSG00000108952-Gm39117	2.90583e-07	0.449904	0.194	0.104	0.0111322	Gm39117	ENSMUSG00000108952	7
ENSMUSG00000071138-Tex24	2.9364e-07	0.349989	0.588	0.503	0.0112493	Tex24	ENSMUSG00000071138	8
ENSMUSG00000066113-Adamtsl1	3.35597e-07	-0.405173	0.414	0.569	0.0128567	Adamtsl1	ENSMUSG00000066113	4
ENSMUSG00000029674-Limk1	3.43633e-07	-0.359059	0.104	0.208	0.0131646	Limk1	ENSMUSG00000029674	5
ENSMUSG00000108593-Gm44581	3.45267e-07	0.519388	0.466	0.373	0.0132272	Gm44581	ENSMUSG00000108593	7
ENSMUSG00000115153-Gm49240	3.56157e-07	0.387094	0.455	0.361	0.0136444	Gm49240	ENSMUSG00000115153	15
ENSMUSG00000039197-Adk	3.77333e-07	0.416293	0.428	0.32	0.0144556	Adk	ENSMUSG00000039197	14
ENSMUSG00000032392-Parp16	3.78885e-07	0.488598	0.247	0.147	0.0145151	Parp16	ENSMUSG00000032392	9
ENSMUSG00000029823-Luc7l2	3.92365e-07	-0.291287	0.059	0.145	0.0150315	Luc7l2	ENSMUSG00000029823	6
ENSMUSG00000116376-Tmem249	4.07211e-07	0.418248	0.316	0.212	0.0156003	Tmem249	ENSMUSG00000116376	15
ENSMUSG00000038587-Akap12	4.08376e-07	-0.450759	0.554	0.657	0.0156449	Akap12	ENSMUSG00000038587	10
ENSMUSG00000114404-Gm40915	4.24036e-07	-0.274331	0.128	0.241	0.0162448	Gm40915	ENSMUSG00000114404	13
ENSMUSG00000097546-Gm26749	4.26361e-07	-0.527215	0.202	0.325	0.0163339	Gm26749	ENSMUSG00000097546	17
ENSMUSG00000033849-B3galt2	4.32821e-07	0.433512	0.239	0.139	0.0165814	B3galt2	ENSMUSG00000033849	1
ENSMUSG00000053461-Hhipl2	4.47166e-07	-0.288227	0.133	0.246	0.0171309	Hhipl2	ENSMUSG00000053461	1
ENSMUSG00000121411-ENSMUSG00000121411	4.71281e-07	-0.284803	0.714	0.844	0.0180548	ENSMUSG00000121411	ENSMUSG00000121411
ENSMUSG00000117157-Gm49946	4.74785e-07	0.389838	0.318	0.212	0.018189	Gm49946	ENSMUSG00000117157	17
ENSMUSG00000027955-Gask1b	4.77556e-07	0.450543	0.315	0.208	0.0182952	Gask1b	ENSMUSG00000027955	3
ENSMUSG00000028332-Hemgn	5.86893e-07	0.355697	0.699	0.639	0.0224839	Hemgn	ENSMUSG00000028332	4
ENSMUSG00000022951-Rcan1	6.02688e-07	-0.335036	0.103	0.206	0.023089	Rcan1	ENSMUSG00000022951	16
ENSMUSG00000114062-Gm48313	6.08294e-07	0.372022	0.665	0.603	0.0233037	Gm48313	ENSMUSG00000114062	12
ENSMUSG00000022838-Eaf2	6.20369e-07	0.382605	0.47	0.352	0.0237663	Eaf2	ENSMUSG00000022838	16
ENSMUSG00000063358-Mapk1	6.36868e-07	0.313952	0.667	0.592	0.0243984	Mapk1	ENSMUSG00000063358	16
ENSMUSG00000038371-Sbf2	6.39251e-07	-0.38544	0.253	0.388	0.0244897	Sbf2	ENSMUSG00000038371	7
ENSMUSG00000025743-Sdc3	6.4086e-07	-0.284871	0.384	0.542	0.0245514	Sdc3	ENSMUSG00000025743	4
ENSMUSG00000105484-Gm42775	6.51315e-07	0.411461	0.308	0.207	0.0249519	Gm42775	ENSMUSG00000105484	9
ENSMUSG00000041112-Elmo1	6.75532e-07	0.436139	0.515	0.427	0.0258796	Elmo1	ENSMUSG00000041112	13
ENSMUSG00000023403-Stk31	6.82034e-07	-0.33088	0.652	0.749	0.0261287	Stk31	ENSMUSG00000023403	6
ENSMUSG00000032297-Celf6	6.88539e-07	-0.280585	0.325	0.476	0.0263779	Celf6	ENSMUSG00000032297	9
ENSMUSG00000000682-Cd52	7.1901e-07	-0.340373	0.128	0.235	0.0275453	Cd52	ENSMUSG00000000682	4
ENSMUSG00000000594-Gm2a	7.48233e-07	-0.265799	0.118	0.23	0.0286648	Gm2a	ENSMUSG00000000594	11
ENSMUSG00000014602-Kif1a	7.52912e-07	-0.325912	0.256	0.396	0.0288441	Kif1a	ENSMUSG00000014602	1
ENSMUSG00000043411-Usp48	8.84752e-07	-0.392979	0.221	0.346	0.0338948	Usp48	ENSMUSG00000043411	4
ENSMUSG00000056201-Cfl1	9.2722e-07	0.399463	0.663	0.625	0.0355218	Cfl1	ENSMUSG00000056201	19
ENSMUSG00000052144-Ppp4r2	9.27376e-07	-0.244713	0.066	0.154	0.0355278	Ppp4r2	ENSMUSG00000052144	6
ENSMUSG00000040549-Ckap5	9.51464e-07	0.330281	0.613	0.506	0.0364506	Ckap5	ENSMUSG00000040549	2
ENSMUSG00000093909-Gm3883	9.51527e-07	0.368262	0.311	0.211	0.036453	Gm3883	ENSMUSG00000093909	4
ENSMUSG00000066158-AY512931	9.74945e-07	0.406845	0.202	0.112	0.0373501	AY512931	ENSMUSG00000066158	8
ENSMUSG00000060380-C030014I23Rik	9.99445e-07	-0.307996	0.348	0.494	0.0382887	C030014I23Rik	ENSMUSG00000060380	9
ENSMUSG00000041674-BC006965	1.05354e-06	-0.41393	0.035	0.105	0.040361	BC006965	ENSMUSG00000041674	11
ENSMUSG00000029580-Actb	1.05925e-06	-0.324662	0.247	0.383	0.04058	Actb	ENSMUSG00000029580	5
ENSMUSG00000018411-Mapt	1.06846e-06	0.298079	0.816	0.797	0.0409325	Mapt	ENSMUSG00000018411	11
ENSMUSG00000022092-Ppp3cc	1.07214e-06	-0.37019	0.195	0.316	0.0410735	Ppp3cc	ENSMUSG00000022092	14
ENSMUSG00000000301-Pemt	1.07381e-06	-0.337525	0.088	0.182	0.0411378	Pemt	ENSMUSG00000000301	11
ENSMUSG00000039987-Phtf2	1.08873e-06	-0.480004	0.3	0.422	0.0417093	Phtf2	ENSMUSG00000039987	5
ENSMUSG00000115428-Gm41290	1.11007e-06	0.387808	0.219	0.126	0.0425269	Gm41290	ENSMUSG00000115428	15
ENSMUSG00000062044-Lmtk3	1.13751e-06	-0.273845	0.271	0.416	0.0435781	Lmtk3	ENSMUSG00000062044	7
ENSMUSG00000022501-Prm1	1.21721e-06	-0.0890028	1	1	0.0466313	Prm1	ENSMUSG00000022501	16
ENSMUSG00000022685-Parn	1.23561e-06	0.268662	0.825	0.739	0.0473363	Parn	ENSMUSG00000022685	16
ENSMUSG00000116689-4930405D01Rik	1.24866e-06	0.470787	0.535	0.443	0.0478362	4930405D01Rik	ENSMUSG00000116689	16
ENSMUSG00000115145-Gm35166	1.26105e-06	-0.27588	0.138	0.248	0.0483107	Gm35166	ENSMUSG00000115145	14
ENSMUSG00000036995-Asap3	1.26222e-06	-0.290062	0.48	0.635	0.0483555	Asap3	ENSMUSG00000036995	4
ENSMUSG00000019888-Mgat4c	1.27112e-06	0.436169	0.577	0.476	0.0486968	Mgat4c	ENSMUSG00000019888	10
ENSMUSG00000002489-Tiam1	1.35005e-06	-0.268995	0.118	0.222	0.0517205	Tiam1	ENSMUSG00000002489	16
ENSMUSG00000022428-Cby1	1.37373e-06	0.310789	0.638	0.553	0.0526274	Cby1	ENSMUSG00000022428	15
ENSMUSG00000061533-Cep128	1.41761e-06	-0.357557	0.268	0.395	0.0543085	Cep128	ENSMUSG00000061533	12
ENSMUSG00000037336-Mfsd2b	1.41801e-06	-0.315138	0.237	0.365	0.054324	Mfsd2b	ENSMUSG00000037336	12
ENSMUSG00000114752-Gm35110	1.42811e-06	-0.306297	0.076	0.165	0.0547109	Gm35110	ENSMUSG00000114752	13
ENSMUSG00000046240-Hepacam	1.44083e-06	-0.318914	0.086	0.177	0.055198	Hepacam	ENSMUSG00000046240	9
ENSMUSG00000022701-Ccdc191	1.52126e-06	-0.361898	0.34	0.462	0.0582793	Ccdc191	ENSMUSG00000022701	16
ENSMUSG00000038375-Trp53inp2	1.55194e-06	0.317906	0.714	0.672	0.0594547	Trp53inp2	ENSMUSG00000038375	2
ENSMUSG00000055065-Ddx17	1.55197e-06	0.306257	0.754	0.685	0.0594559	Ddx17	ENSMUSG00000055065	15
ENSMUSG00000047921-Trappc9	1.58384e-06	-0.414727	0.338	0.463	0.0606768	Trappc9	ENSMUSG00000047921	15
ENSMUSG00000025480-Syce1	1.65896e-06	-0.2364	0.086	0.18	0.0635546	Syce1	ENSMUSG00000025480	7
ENSMUSG00000085967-Gm12530	1.6939e-06	-0.306779	0.301	0.447	0.0648932	Gm12530	ENSMUSG00000085967	4
ENSMUSG00000120539-ENSMUSG00000120539	1.70805e-06	0.356166	0.178	0.096	0.0654354	ENSMUSG00000120539	ENSMUSG00000120539
ENSMUSG00000032818-Loxhd1	1.73248e-06	-0.47639	0.251	0.365	0.0663715	Loxhd1	ENSMUSG00000032818	18
ENSMUSG00000035161-Ints6	1.74174e-06	0.415519	0.386	0.275	0.066726	Ints6	ENSMUSG00000035161	14
ENSMUSG00000114769-Gm48312	1.77684e-06	-0.479261	0.293	0.406	0.0680707	Gm48312	ENSMUSG00000114769	14
ENSMUSG00000070436-Serpinh1	1.83337e-06	-0.378427	0.148	0.26	0.0702365	Serpinh1	ENSMUSG00000070436	7
ENSMUSG00000029147-Ppm1g	1.90864e-06	-0.262947	0.37	0.538	0.0731201	Ppm1g	ENSMUSG00000029147	5
ENSMUSG00000041375-Ccdc9	1.97154e-06	-0.285085	0.178	0.297	0.0755298	Ccdc9	ENSMUSG00000041375	7
ENSMUSG00000117508-Gm34804	2.02966e-06	0.350722	0.214	0.124	0.0777564	Gm34804	ENSMUSG00000117508	18
ENSMUSG00000027886-Cfap276	2.04696e-06	0.464875	0.451	0.365	0.0784192	Cfap276	ENSMUSG00000027886
ENSMUSG00000114373-Gm48708	2.06028e-06	-0.305427	0.141	0.25	0.0789293	Gm48708	ENSMUSG00000114373	13
ENSMUSG00000051331-Cacna1c	2.08127e-06	0.323851	0.628	0.558	0.0797336	Cacna1c	ENSMUSG00000051331	6
ENSMUSG00000092009-Myh15	2.12544e-06	0.319366	0.136	0.064	0.0814255	Myh15	ENSMUSG00000092009	16
ENSMUSG00000030748-Il4ra	2.14618e-06	-0.268553	0.086	0.179	0.0822203	Il4ra	ENSMUSG00000030748	7
ENSMUSG00000030042-Pole4	2.20672e-06	-0.259843	0.66	0.764	0.0845393	Pole4	ENSMUSG00000030042	6
ENSMUSG00000012519-Mlkl	2.22278e-06	-0.299978	0.109	0.207	0.0851549	Mlkl	ENSMUSG00000012519	8
ENSMUSG00000117786-Gm10503	2.23138e-06	-0.258166	0.057	0.136	0.0854841	Gm10503	ENSMUSG00000117786	17
ENSMUSG00000061099-Gapdhs	2.23267e-06	-0.248553	0.529	0.684	0.0855335	Gapdhs	ENSMUSG00000061099	7
ENSMUSG00000003458-Ncstn	2.24016e-06	-0.288642	0.222	0.348	0.0858205	Ncstn	ENSMUSG00000003458	1
ENSMUSG00000022037-Clu	2.25666e-06	-0.342787	0.143	0.253	0.0864526	Clu	ENSMUSG00000022037	14
ENSMUSG00000035437-Rabgap1	2.31086e-06	-0.269366	0.685	0.815	0.0885289	Rabgap1	ENSMUSG00000035437	2
ENSMUSG00000022756-Slc7a4	2.34494e-06	-0.281108	0.14	0.25	0.0898347	Slc7a4	ENSMUSG00000022756	16
ENSMUSG00000071072-Ptges3	2.34974e-06	-0.245615	0.069	0.154	0.0900183	Ptges3	ENSMUSG00000071072	10
ENSMUSG00000085181-Gm12709	2.3557e-06	-0.31653	0.586	0.712	0.0902469	Gm12709	ENSMUSG00000085181	4
ENSMUSG00000074146-4930579C12Rik	2.37019e-06	-0.220916	0.899	0.948	0.0908019	4930579C12Rik	ENSMUSG00000074146	9
ENSMUSG00000110542-Gm39139	2.37471e-06	0.402938	0.283	0.19	0.0909751	Gm39139	ENSMUSG00000110542	8
ENSMUSG00000015755-Tab2	2.38343e-06	-0.326556	0.128	0.232	0.091309	Tab2	ENSMUSG00000015755	10
ENSMUSG00000068617-Efcab1	2.62474e-06	-0.24291	0.732	0.848	0.100554	Efcab1	ENSMUSG00000068617	16
ENSMUSG00000036111-Lmo1	2.77608e-06	-0.251085	0.037	0.105	0.106352	Lmo1	ENSMUSG00000036111	7
ENSMUSG00000057977-Skint11	2.8133e-06	-0.273499	0.369	0.521	0.107778	Skint11	ENSMUSG00000057977	4
ENSMUSG00000101483-1700016L21Rik	2.84684e-06	0.38715	0.352	0.252	0.109062	1700016L21Rik	ENSMUSG00000101483	1
ENSMUSG00000035632-Cnot3	3.01499e-06	-0.314542	0.197	0.315	0.115504	Cnot3	ENSMUSG00000035632	7
ENSMUSG00000029620-1700018F24Rik	3.02694e-06	-0.275231	0.082	0.171	0.115962	1700018F24Rik	ENSMUSG00000029620	5
ENSMUSG00000118109-Gm41815	3.05096e-06	0.358976	0.646	0.568	0.116882	Gm41815	ENSMUSG00000118109	19
ENSMUSG00000061298-Agbl4	3.05902e-06	0.244502	0.911	0.888	0.117191	Agbl4	ENSMUSG00000061298	4
ENSMUSG00000030082-Sec61a1	3.07477e-06	0.332396	0.158	0.082	0.117794	Sec61a1	ENSMUSG00000030082	6
ENSMUSG00000024985-Tcf7l2	3.10996e-06	-0.248097	0.801	0.883	0.119143	Tcf7l2	ENSMUSG00000024985	19
ENSMUSG00000073722-4931408C20Rik	3.12017e-06	0.311809	0.71	0.657	0.119534	4931408C20Rik	ENSMUSG00000073722	1
ENSMUSG00000040661-Rad54l2	3.37707e-06	-0.293235	0.131	0.235	0.129376	Rad54l2	ENSMUSG00000040661	9
ENSMUSG00000021728-Emb	3.63378e-06	-0.295864	0.251	0.382	0.13921	Emb	ENSMUSG00000021728	13
ENSMUSG00000103811-Gm38004	3.73634e-06	-0.356839	0.128	0.228	0.143139	Gm38004	ENSMUSG00000103811	9
ENSMUSG00000057335-Cep170	3.8205e-06	-0.330827	0.643	0.722	0.146363	Cep170	ENSMUSG00000057335	1
ENSMUSG00000120110-ENSMUSG00000120110	3.83753e-06	0.307101	0.224	0.132	0.147016	ENSMUSG00000120110	ENSMUSG00000120110
ENSMUSG00000078439-Smim24	3.88919e-06	-0.306438	0.165	0.277	0.148995	Smim24	ENSMUSG00000078439	10
ENSMUSG00000027784-Ppm1l	3.93392e-06	-0.283001	0.603	0.748	0.150709	Ppm1l	ENSMUSG00000027784	3
ENSMUSG00000023150-Ivns1abp	3.95787e-06	0.403824	0.322	0.23	0.151626	Ivns1abp	ENSMUSG00000023150	1
ENSMUSG00000026781-Acbd5	3.95794e-06	-0.285588	0.114	0.212	0.151629	Acbd5	ENSMUSG00000026781	2
ENSMUSG00000112437-Gm35188	4.09319e-06	0.324459	0.613	0.506	0.15681	Gm35188	ENSMUSG00000112437	12
ENSMUSG00000028329-Xpa	4.19865e-06	-0.258453	0.084	0.17	0.16085	Xpa	ENSMUSG00000028329	4
ENSMUSG00000024073-Birc6	4.23179e-06	-0.472137	0.219	0.323	0.16212	Birc6	ENSMUSG00000024073	17
ENSMUSG00000055471-Alk	4.36123e-06	0.518775	0.397	0.311	0.167079	Alk	ENSMUSG00000055471	17
ENSMUSG00000097816-Gm26811	4.57984e-06	-0.192236	0.056	0.132	0.175454	Gm26811	ENSMUSG00000097816	6
ENSMUSG00000042293-Gm5617	4.87645e-06	-0.31704	0.652	0.78	0.186817	Gm5617	ENSMUSG00000042293	9
ENSMUSG00000031921-Terf2	5.10904e-06	-0.36477	0.231	0.347	0.195727	Terf2	ENSMUSG00000031921	8
ENSMUSG00000032702-Kank1	5.26808e-06	-0.342182	0.099	0.191	0.20182	Kank1	ENSMUSG00000032702	19
ENSMUSG00000022683-Pla2g10	5.31635e-06	0.308944	0.697	0.617	0.203669	Pla2g10	ENSMUSG00000022683	16
ENSMUSG00000021975-Ints9	5.35438e-06	-0.309603	0.254	0.385	0.205126	Ints9	ENSMUSG00000021975	14
ENSMUSG00000027326-Knl1	5.36142e-06	-0.238391	0.135	0.237	0.205396	Knl1	ENSMUSG00000027326	2
ENSMUSG00000109394-A230057D06Rik	5.66228e-06	0.48145	0.549	0.469	0.216922	A230057D06Rik	ENSMUSG00000109394	7
ENSMUSG00000005566-Trim28	5.76683e-06	-0.306853	0.3	0.427	0.220927	Trim28	ENSMUSG00000005566	7
ENSMUSG00000030987-Stim1	5.78189e-06	-0.324256	0.069	0.147	0.221504	Stim1	ENSMUSG00000030987	7
ENSMUSG00000116976-4930500H12Rik	5.89392e-06	-0.187564	0.997	0.993	0.225796	4930500H12Rik	ENSMUSG00000116976	16
ENSMUSG00000109412-Gm44535	5.97657e-06	0.360796	0.295	0.201	0.228962	Gm44535	ENSMUSG00000109412	7
ENSMUSG00000025227-Mfsd13a	5.98924e-06	-0.332146	0.199	0.312	0.229448	Mfsd13a	ENSMUSG00000025227	19
ENSMUSG00000049807-Arhgap23	6.0852e-06	-0.298396	0.311	0.441	0.233124	Arhgap23	ENSMUSG00000049807	11
ENSMUSG00000042388-Dlgap3	6.09822e-06	-0.451112	0.108	0.194	0.233623	Dlgap3	ENSMUSG00000042388	4
ENSMUSG00000058925-Ccdc192	6.23926e-06	-0.272286	0.705	0.803	0.239026	Ccdc192	ENSMUSG00000058925	18
ENSMUSG00000004071-Cdip1	6.37935e-06	-0.331794	0.185	0.297	0.244393	Cdip1	ENSMUSG00000004071	16
ENSMUSG00000009630-Ppp2cb	6.40494e-06	-0.308994	0.126	0.223	0.245373	Ppp2cb	ENSMUSG00000009630	8
ENSMUSG00000020467-Efemp1	6.42448e-06	-0.403558	0.458	0.572	0.246122	Efemp1	ENSMUSG00000020467	11
ENSMUSG00000033004-Mycbp2	6.54066e-06	-0.211649	0.167	0.282	0.250573	Mycbp2	ENSMUSG00000033004	14
ENSMUSG00000041798-Gck	6.56929e-06	-0.29369	0.172	0.285	0.251669	Gck	ENSMUSG00000041798	11
ENSMUSG00000060176-Kif27	6.64145e-06	0.37014	0.508	0.426	0.254434	Kif27	ENSMUSG00000060176	13
ENSMUSG00000118519-Gm52992	6.71055e-06	-0.246984	0.769	0.864	0.257081	Gm52992	ENSMUSG00000118519	14
ENSMUSG00000015981-Stk32c	6.76651e-06	-0.287205	0.52	0.644	0.259225	Stk32c	ENSMUSG00000015981	7
ENSMUSG00000007850-Hnrnph1	6.81439e-06	0.307584	0.768	0.694	0.261059	Hnrnph1	ENSMUSG00000007850	11
ENSMUSG00000039298-Cdk5rap2	6.88551e-06	-0.336704	0.04	0.106	0.263784	Cdk5rap2	ENSMUSG00000039298	4
ENSMUSG00000046434-Hnrnpa1	6.91989e-06	0.341702	0.303	0.211	0.265101	Hnrnpa1	ENSMUSG00000046434	15
ENSMUSG00000086135-1700001J04Rik	7.02302e-06	0.368498	0.296	0.203	0.269052	1700001J04Rik	ENSMUSG00000086135	11
ENSMUSG00000036046-5031439G07Rik	7.02674e-06	-0.228132	0.557	0.704	0.269194	5031439G07Rik	ENSMUSG00000036046	15
ENSMUSG00000086584-Gm12002	7.23591e-06	-0.366278	0.047	0.116	0.277208	Gm12002	ENSMUSG00000086584	11
ENSMUSG00000068663-Clec16a	7.29768e-06	-0.454199	0.194	0.303	0.279574	Clec16a	ENSMUSG00000068663	16
ENSMUSG00000102406-A730094K22Rik	7.61846e-06	-0.279798	0.079	0.162	0.291863	A730094K22Rik	ENSMUSG00000102406	9
ENSMUSG00000041301-Cftr	7.80027e-06	0.21488	0.891	0.863	0.298828	Cftr	ENSMUSG00000041301	6
ENSMUSG00000052407-Ccdc171	7.84436e-06	-0.339005	0.332	0.458	0.300517	Ccdc171	ENSMUSG00000052407	4
ENSMUSG00000085238-4930479D17Rik	7.89942e-06	-0.25286	0.061	0.136	0.302627	4930479D17Rik	ENSMUSG00000085238	6
ENSMUSG00000040850-Psme4	7.96784e-06	-0.249141	0.086	0.171	0.305248	Psme4	ENSMUSG00000040850	11
ENSMUSG00000110322-Gm8110	7.96944e-06	0.318733	0.173	0.096	0.305309	Gm8110	ENSMUSG00000110322	8
ENSMUSG00000024227-Pdzph1	8.09468e-06	-0.31055	0.066	0.144	0.310107	Pdzph1	ENSMUSG00000024227	17
ENSMUSG00000031682-1700011L22Rik	8.10186e-06	0.404091	0.436	0.355	0.310382	1700011L22Rik	ENSMUSG00000031682	8
ENSMUSG00000079346-1700013D24Rik	8.26273e-06	0.408402	0.259	0.174	0.316545	1700013D24Rik	ENSMUSG00000079346	6
ENSMUSG00000082848-Gm16066	8.36043e-06	-0.259204	0.227	0.353	0.320288	Gm16066	ENSMUSG00000082848	19
ENSMUSG00000101136-Gm8739	8.36169e-06	-0.283348	0.433	0.561	0.320336	Gm8739	ENSMUSG00000101136	13
ENSMUSG00000051228-Nyx	8.65944e-06	0.469107	0.301	0.213	0.331743	Nyx	ENSMUSG00000051228	20
ENSMUSG00000086366-1700061J23Rik	8.67152e-06	0.364724	0.567	0.506	0.332206	1700061J23Rik	ENSMUSG00000086366	11
ENSMUSG00000097392-Thoc2l	8.69481e-06	0.235974	0.791	0.724	0.333098	Thoc2l	ENSMUSG00000097392	5
ENSMUSG00000023104-Rfc2	8.75132e-06	0.417625	0.399	0.316	0.335263	Rfc2	ENSMUSG00000023104	5
ENSMUSG00000063145-Bbs5	8.84854e-06	0.3471	0.461	0.373	0.338988	Bbs5	ENSMUSG00000063145	2
ENSMUSG00000039068-Zzz3	9.22339e-06	-0.246172	0.094	0.181	0.353348	Zzz3	ENSMUSG00000039068	3
ENSMUSG00000031518-Spata4	9.37387e-06	-0.25861	0.096	0.184	0.359113	Spata4	ENSMUSG00000031518	8
ENSMUSG00000051401-Kctd16	9.56143e-06	0.373034	0.444	0.365	0.366298	Kctd16	ENSMUSG00000051401	18
ENSMUSG00000000085-Scmh1	9.65612e-06	-0.390326	0.163	0.263	0.369926	Scmh1	ENSMUSG00000000085	4
ENSMUSG00000034239-Gm884	1.00582e-05	0.411942	0.367	0.273	0.385331	Gm884	ENSMUSG00000034239	11
ENSMUSG00000064128-Cenpj	1.01293e-05	0.402663	0.283	0.196	0.388053	Cenpj	ENSMUSG00000064128	14
ENSMUSG00000042360-4930433N12Rik	1.0195e-05	-0.225479	0.066	0.142	0.390569	4930433N12Rik	ENSMUSG00000042360	9
ENSMUSG00000099923-1700105P06Rik	1.03035e-05	0.329062	0.476	0.395	0.394727	1700105P06Rik	ENSMUSG00000099923	19
ENSMUSG00000069072-Slc7a14	1.05525e-05	0.547768	0.224	0.142	0.404266	Slc7a14	ENSMUSG00000069072	3
ENSMUSG00000086080-1700123O12Rik	1.08344e-05	0.192851	0.949	0.926	0.415067	1700123O12Rik	ENSMUSG00000086080	4
ENSMUSG00000028709-Mob3c	1.11187e-05	-0.354378	0.274	0.393	0.425957	Mob3c	ENSMUSG00000028709	4
ENSMUSG00000009418-Nav1	1.16058e-05	-0.231028	0.072	0.152	0.444617	Nav1	ENSMUSG00000009418	1
ENSMUSG00000115782-Gm49116	1.1669e-05	0.350082	0.473	0.39	0.447039	Gm49116	ENSMUSG00000115782	15
ENSMUSG00000027706-Sec62	1.19142e-05	-0.224409	0.081	0.162	0.456434	Sec62	ENSMUSG00000027706	3
ENSMUSG00000038765-Lmx1b	1.20214e-05	-0.259339	0.101	0.191	0.460539	Lmx1b	ENSMUSG00000038765	2
ENSMUSG00000084798-4930533B01Rik	1.21457e-05	0.309637	0.517	0.432	0.4653	4930533B01Rik	ENSMUSG00000084798	2
ENSMUSG00000022032-Scara5	1.24481e-05	-0.21594	0.719	0.845	0.476888	Scara5	ENSMUSG00000022032	14
ENSMUSG00000069378-Prdm6	1.2643e-05	0.347343	0.256	0.17	0.484355	Prdm6	ENSMUSG00000069378	18
ENSMUSG00000046329-Slc25a23	1.26596e-05	-0.289198	0.527	0.675	0.484989	Slc25a23	ENSMUSG00000046329	17
ENSMUSG00000109827-Gm6213	1.27754e-05	-0.351651	0.071	0.147	0.489425	Gm6213	ENSMUSG00000109827	8
ENSMUSG00000025738-Fbxl16	1.27771e-05	-0.289396	0.338	0.468	0.489491	Fbxl16	ENSMUSG00000025738	17
ENSMUSG00000033799-Tasor2	1.28763e-05	0.396496	0.283	0.197	0.493292	Tasor2	ENSMUSG00000033799	13
ENSMUSG00000048967-Yjefn3	1.29106e-05	0.336977	0.177	0.101	0.494604	Yjefn3	ENSMUSG00000048967	8
ENSMUSG00000109961-Gm31983	1.32524e-05	-0.275081	0.125	0.218	0.507699	Gm31983	ENSMUSG00000109961	8
ENSMUSG00000068740-Celsr2	1.35037e-05	-0.337647	0.104	0.19	0.517327	Celsr2	ENSMUSG00000068740	3
ENSMUSG00000028559-Osbpl9	1.35838e-05	-0.242118	0.692	0.803	0.520394	Osbpl9	ENSMUSG00000028559	4
ENSMUSG00000116274-Gm18724	1.36537e-05	-0.316373	0.202	0.315	0.523075	Gm18724	ENSMUSG00000116274	16
ENSMUSG00000019795-Pcmt1	1.36713e-05	-0.204646	0.643	0.774	0.523746	Pcmt1	ENSMUSG00000019795	10
ENSMUSG00000023022-Lima1	1.37886e-05	-0.228993	0.045	0.111	0.528239	Lima1	ENSMUSG00000023022	15
ENSMUSG00000047014-Catsperb	1.4435e-05	-0.192659	0.093	0.179	0.553004	Catsperb	ENSMUSG00000047014	12
ENSMUSG00000030990-Pgap2	1.59806e-05	0.300815	0.702	0.673	0.612216	Pgap2	ENSMUSG00000030990	7
ENSMUSG00000031822-Gse1	1.65645e-05	-0.267137	0.394	0.529	0.634587	Gse1	ENSMUSG00000031822	8
ENSMUSG00000022218-Tgm1	1.65735e-05	-0.280665	0.444	0.587	0.63493	Tgm1	ENSMUSG00000022218	14
ENSMUSG00000022103-Gfra2	1.65837e-05	0.284799	0.785	0.737	0.635322	Gfra2	ENSMUSG00000022103	14
ENSMUSG00000030747-Dgat2	1.66776e-05	-0.28539	0.532	0.654	0.63892	Dgat2	ENSMUSG00000030747	7
ENSMUSG00000010021-Kif19a	1.67718e-05	-0.266654	0.274	0.395	0.642529	Kif19a	ENSMUSG00000010021	11
ENSMUSG00000029478-Ncor2	1.69404e-05	-0.29804	0.308	0.423	0.648986	Ncor2	ENSMUSG00000029478	5
ENSMUSG00000039361-Picalm	1.69452e-05	0.320057	0.456	0.378	0.649172	Picalm	ENSMUSG00000039361	7
ENSMUSG00000004415-Col26a1	1.77633e-05	0.260218	0.709	0.654	0.680511	Col26a1	ENSMUSG00000004415	5
ENSMUSG00000027855-Sycp1	1.78681e-05	-0.239621	0.093	0.175	0.684528	Sycp1	ENSMUSG00000027855	3
ENSMUSG00000022533-Atp13a3	1.7928e-05	0.281387	0.286	0.195	0.686821	Atp13a3	ENSMUSG00000022533	16
ENSMUSG00000034730-Adgrb1	1.84893e-05	-0.237945	0.33	0.464	0.708327	Adgrb1	ENSMUSG00000034730	15
ENSMUSG00000027612-Mmp24	1.87682e-05	0.286359	0.163	0.089	0.719009	Mmp24	ENSMUSG00000027612	2
ENSMUSG00000026656-Fcgr2b	1.92455e-05	-0.251555	0.094	0.176	0.737294	Fcgr2b	ENSMUSG00000026656	1
ENSMUSG00000073045-Gm5570	1.93904e-05	0.356902	0.562	0.482	0.742847	Gm5570	ENSMUSG00000073045	6
ENSMUSG00000040883-Tmem205	1.94042e-05	0.302228	0.588	0.521	0.743376	Tmem205	ENSMUSG00000040883	9
ENSMUSG00000115154-Gm49067	1.95295e-05	-0.253326	0.559	0.68	0.748176	Gm49067	ENSMUSG00000115154	14
ENSMUSG00000039021-Ttc16	1.99133e-05	-0.202032	0.209	0.322	0.76288	Ttc16	ENSMUSG00000039021	2
ENSMUSG00000030882-Dnhd1	2.00225e-05	-0.201178	0.089	0.172	0.76706	Dnhd1	ENSMUSG00000030882	7
ENSMUSG00000105297-1700052H01Rik	2.04438e-05	0.287243	0.173	0.097	0.7832	1700052H01Rik	ENSMUSG00000105297	3
ENSMUSG00000033788-Dysf	2.05116e-05	-0.248732	0.067	0.141	0.785799	Dysf	ENSMUSG00000033788	6
ENSMUSG00000030792-Dkkl1	2.05444e-05	0.32073	0.564	0.507	0.787058	Dkkl1	ENSMUSG00000030792	7
ENSMUSG00000022429-Dmc1	2.05744e-05	-0.247989	0.406	0.537	0.788205	Dmc1	ENSMUSG00000022429	15
ENSMUSG00000070509-Rgma	2.08952e-05	-0.278826	0.104	0.189	0.800495	Rgma	ENSMUSG00000070509	7
ENSMUSG00000090394-4930523C07Rik	2.15393e-05	0.212534	0.783	0.71	0.825171	4930523C07Rik	ENSMUSG00000090394	1
ENSMUSG00000031453-Rasa3	2.17724e-05	-0.258466	0.377	0.511	0.834101	Rasa3	ENSMUSG00000031453	8
ENSMUSG00000032900-Tex43	2.19107e-05	0.373747	0.414	0.33	0.839398	Tex43	ENSMUSG00000032900	18
ENSMUSG00000085236-2610206C17Rik	2.20341e-05	0.275058	0.625	0.538	0.844128	2610206C17Rik	ENSMUSG00000085236	7
ENSMUSG00000007836-Hnrnpa0	2.22129e-05	-0.287462	0.254	0.375	0.850976	Hnrnpa0	ENSMUSG00000007836	13
ENSMUSG00000022905-Kpna1	2.25246e-05	0.338057	0.323	0.238	0.862916	Kpna1	ENSMUSG00000022905	16
ENSMUSG00000068399-Gm7247	2.31845e-05	-0.344884	0.18	0.277	0.888199	Gm7247	ENSMUSG00000068399	14
ENSMUSG00000082686-Gm12961	2.35314e-05	-0.149397	0.042	0.105	0.90149	Gm12961	ENSMUSG00000082686	4
ENSMUSG00000112730-4930567K20Rik	2.36941e-05	0.361428	0.136	0.071	0.907722	4930567K20Rik	ENSMUSG00000112730	10
ENSMUSG00000113537-Gm48807	2.37603e-05	-0.262362	0.138	0.235	0.910257	Gm48807	ENSMUSG00000113537	12
ENSMUSG00000116555-Gm38477	2.37963e-05	0.556675	0.258	0.174	0.911635	Gm38477	ENSMUSG00000116555	16
ENSMUSG00000001211-Agpat3	2.39706e-05	-0.28192	0.345	0.473	0.918315	Agpat3	ENSMUSG00000001211	10
ENSMUSG00000005981-Trap1	2.40316e-05	-0.280436	0.226	0.333	0.920651	Trap1	ENSMUSG00000005981	16
ENSMUSG00000036533-Cdc42ep3	2.41153e-05	-0.326186	0.084	0.161	0.923858	Cdc42ep3	ENSMUSG00000036533	17
ENSMUSG00000092008-Cyp2c69	2.4741e-05	-0.306844	0.185	0.29	0.947828	Cyp2c69	ENSMUSG00000092008	19
ENSMUSG00000106938-Gm31314	2.50493e-05	-0.214644	0.057	0.126	0.959638	Gm31314	ENSMUSG00000106938	5
ENSMUSG00000061731-Ext1	2.55017e-05	-0.419781	0.185	0.286	0.976969	Ext1	ENSMUSG00000061731	15
ENSMUSG00000043535-Setx	2.56607e-05	-0.284468	0.155	0.252	0.983061	Setx	ENSMUSG00000043535	2
ENSMUSG00000013091-Tmem190	2.57318e-05	0.423214	0.301	0.222	0.985784	Tmem190	ENSMUSG00000013091	7
ENSMUSG00000056758-Hmga2	2.65645e-05	0.269042	0.813	0.777	1	Hmga2	ENSMUSG00000056758	10
ENSMUSG00000098875-Gm27211	2.68557e-05	0.21709	0.904	0.876	1	Gm27211	ENSMUSG00000098875	9
ENSMUSG00000029066-Mrpl20	2.68718e-05	-0.267851	0.099	0.182	1	Mrpl20	ENSMUSG00000029066	4
ENSMUSG00000028647-Mycbp	2.74115e-05	-0.28093	0.335	0.468	1	Mycbp	ENSMUSG00000028647	4
ENSMUSG00000041297-Cdk13	2.75116e-05	-0.244027	0.315	0.438	1	Cdk13	ENSMUSG00000041297	13
ENSMUSG00000099508-1700030L20Rik	2.75415e-05	0.284679	0.111	0.052	1	1700030L20Rik	ENSMUSG00000099508	3
ENSMUSG00000073434-Wdr90	2.76612e-05	-0.242519	0.111	0.199	1	Wdr90	ENSMUSG00000073434	17
ENSMUSG00000111193-Gm35288	2.78325e-05	0.344428	0.148	0.08	1	Gm35288	ENSMUSG00000111193	9
ENSMUSG00000021000-Mia2	2.8477e-05	-0.267517	0.476	0.593	1	Mia2	ENSMUSG00000021000	12
ENSMUSG00000020475-Pgam2	2.88585e-05	-0.26085	0.152	0.245	1	Pgam2	ENSMUSG00000020475	11
ENSMUSG00000100546-Gm29483	2.90367e-05	-0.28292	0.111	0.199	1	Gm29483	ENSMUSG00000100546	1
ENSMUSG00000068798-Rap1a	2.91991e-05	-0.346512	0.051	0.115	1	Rap1a	ENSMUSG00000068798	3
ENSMUSG00000101162-Gm26728	2.92231e-05	0.336661	0.401	0.321	1	Gm26728	ENSMUSG00000101162	6
ENSMUSG00000047804-Akap10	2.95765e-05	-0.278077	0.103	0.185	1	Akap10	ENSMUSG00000047804	11
ENSMUSG00000110138-4831440D22Rik	2.97774e-05	-0.230522	0.579	0.685	1	4831440D22Rik	ENSMUSG00000110138	8
ENSMUSG00000092503-Gm20484	2.99738e-05	-0.169698	0.045	0.11	1	Gm20484	ENSMUSG00000092503	5
ENSMUSG00000026999-Nup35	3.03331e-05	0.358677	0.31	0.226	1	Nup35	ENSMUSG00000026999	2
ENSMUSG00000028264-Spaca1	3.03374e-05	0.325605	0.283	0.199	1	Spaca1	ENSMUSG00000028264	4
ENSMUSG00000038116-Phf20	3.03991e-05	-0.284846	0.138	0.23	1	Phf20	ENSMUSG00000038116	2
ENSMUSG00000032985-5730522E02Rik	3.07323e-05	0.50428	0.352	0.271	1	5730522E02Rik	ENSMUSG00000032985	11
ENSMUSG00000058454-Dhcr7	3.07774e-05	-0.249209	0.263	0.387	1	Dhcr7	ENSMUSG00000058454	7
ENSMUSG00000101854-1700026F02Rik	3.07837e-05	-0.177763	0.946	0.969	1	1700026F02Rik	ENSMUSG00000101854	8
ENSMUSG00000053746-Ptrh1	3.08793e-05	-0.243506	0.089	0.169	1	Ptrh1	ENSMUSG00000053746	2
ENSMUSG00000086387-Gm15563	3.08912e-05	-0.410507	0.21	0.308	1	Gm15563	ENSMUSG00000086387	9
ENSMUSG00000041460-Cacna2d4	3.11116e-05	-0.27003	0.162	0.257	1	Cacna2d4	ENSMUSG00000041460	6
ENSMUSG00000029086-Prom1	3.186e-05	-0.248432	0.389	0.513	1	Prom1	ENSMUSG00000029086	5
ENSMUSG00000029769-Ccdc136	3.21721e-05	-0.228656	0.121	0.213	1	Ccdc136	ENSMUSG00000029769	6
ENSMUSG00000031644-Nek1	3.25044e-05	-0.175353	0.729	0.825	1	Nek1	ENSMUSG00000031644	8
ENSMUSG00000024566-Atp9b	3.26557e-05	0.219069	0.894	0.878	1	Atp9b	ENSMUSG00000024566	18
ENSMUSG00000032782-Cntrob	3.28842e-05	-0.221037	0.136	0.231	1	Cntrob	ENSMUSG00000032782	11
ENSMUSG00000085576-Dpy19l2	3.31566e-05	-0.213827	0.066	0.135	1	Dpy19l2	ENSMUSG00000085576	9
ENSMUSG00000045036-Tmem232	3.37032e-05	0.47717	0.333	0.262	1	Tmem232	ENSMUSG00000045036	17
ENSMUSG00000101693-Gm19461	3.38978e-05	0.324755	0.246	0.165	1	Gm19461	ENSMUSG00000101693	1
ENSMUSG00000020076-Ddx50	3.47325e-05	0.403551	0.345	0.261	1	Ddx50	ENSMUSG00000020076	10
ENSMUSG00000048416-Mlf1	3.56316e-05	-0.191095	0.719	0.799	1	Mlf1	ENSMUSG00000048416	3
ENSMUSG00000036377-Cracd	3.66702e-05	0.320367	0.463	0.402	1	Cracd	ENSMUSG00000036377	5
ENSMUSG00000028708-Mknk1	3.7539e-05	-0.223184	0.143	0.237	1	Mknk1	ENSMUSG00000028708	4
ENSMUSG00000024534-Sncaip	3.77386e-05	-0.219352	0.692	0.799	1	Sncaip	ENSMUSG00000024534	18
ENSMUSG00000086368-Gm13830	4.03308e-05	0.306876	0.48	0.411	1	Gm13830	ENSMUSG00000086368	5
ENSMUSG00000022191-Drosha	4.04428e-05	-0.26384	0.133	0.223	1	Drosha	ENSMUSG00000022191	15
ENSMUSG00000100120-Gm53065	4.04891e-05	0.334129	0.184	0.111	1	Gm53065	ENSMUSG00000100120	1
ENSMUSG00000044477-Zfand3	4.12007e-05	-0.193601	0.906	0.95	1	Zfand3	ENSMUSG00000044477	17
ENSMUSG00000035429-Ptprh	4.26442e-05	0.349913	0.187	0.114	1	Ptprh	ENSMUSG00000035429	7
ENSMUSG00000110554-Gm35256	4.32296e-05	-0.193632	0.911	0.945	1	Gm35256	ENSMUSG00000110554	8
ENSMUSG00000024758-Rtn3	4.5802e-05	0.399514	0.327	0.241	1	Rtn3	ENSMUSG00000024758	19
ENSMUSG00000030688-Stard10	4.62011e-05	-0.185926	0.045	0.106	1	Stard10	ENSMUSG00000030688	7
ENSMUSG00000007817-Zmiz1	4.75178e-05	-0.207885	0.663	0.783	1	Zmiz1	ENSMUSG00000007817	14
ENSMUSG00000020064-Herc4	4.75296e-05	0.375508	0.38	0.301	1	Herc4	ENSMUSG00000020064	10
ENSMUSG00000059920-4930453N24Rik	4.7788e-05	-0.21823	0.101	0.184	1	4930453N24Rik	ENSMUSG00000059920	16
ENSMUSG00000029883-Prss59	4.79439e-05	-0.231894	0.291	0.416	1	Prss59	ENSMUSG00000029883	6
ENSMUSG00000040374-Pex2	4.79573e-05	0.369984	0.35	0.263	1	Pex2	ENSMUSG00000040374	3
ENSMUSG00000116123-Gm49451	4.86534e-05	-0.232239	0.071	0.141	1	Gm49451	ENSMUSG00000116123	16
ENSMUSG00000104283-Gm37459	4.87193e-05	0.276591	0.451	0.358	1	Gm37459	ENSMUSG00000104283	3
ENSMUSG00000032294-Pkm	4.91911e-05	0.278577	0.635	0.574	1	Pkm	ENSMUSG00000032294	9
ENSMUSG00000110285-Gm45524	4.9788e-05	0.386632	0.364	0.288	1	Gm45524	ENSMUSG00000110285	8
ENSMUSG00000036918-Ttc7	5.10363e-05	0.231979	0.776	0.73	1	Ttc7	ENSMUSG00000036918	17
ENSMUSG00000004040-Stat3	5.1076e-05	-0.309924	0.067	0.136	1	Stat3	ENSMUSG00000004040	11
ENSMUSG00000024654-Asrgl1	5.12718e-05	-0.238158	0.3	0.417	1	Asrgl1	ENSMUSG00000024654	19
ENSMUSG00000048701-Ccdc6	5.18644e-05	-0.199299	0.684	0.785	1	Ccdc6	ENSMUSG00000048701	10
ENSMUSG00000035545-Leng8	5.26224e-05	0.314086	0.508	0.429	1	Leng8	ENSMUSG00000035545	7
ENSMUSG00000026401-Cd55b	5.39023e-05	-0.224056	0.192	0.296	1	Cd55b	ENSMUSG00000026401	1
ENSMUSG00000039577-Nphp4	5.42335e-05	-0.239302	0.182	0.283	1	Nphp4	ENSMUSG00000039577	4
ENSMUSG00000056429-Tgoln1	5.46173e-05	0.322599	0.404	0.326	1	Tgoln1	ENSMUSG00000056429	6
ENSMUSG00000023151-Lrrc69	5.56871e-05	0.282495	0.689	0.633	1	Lrrc69	ENSMUSG00000023151	4
ENSMUSG00000086714-0610009E02Rik	5.57066e-05	-0.26248	0.131	0.218	1	0610009E02Rik	ENSMUSG00000086714	2
ENSMUSG00000018474-Chd3	5.65317e-05	0.293047	0.128	0.067	1	Chd3	ENSMUSG00000018474	11
ENSMUSG00000036438-Calm2	5.70866e-05	-0.22839	0.281	0.403	1	Calm2	ENSMUSG00000036438	17
ENSMUSG00000024511-Rab27b	5.74678e-05	0.359655	0.54	0.467	1	Rab27b	ENSMUSG00000024511	18
ENSMUSG00000116799-Gm32357	5.76708e-05	0.255034	0.135	0.07	1	Gm32357	ENSMUSG00000116799	16
ENSMUSG00000053510-Nrd1	5.80384e-05	0.27317	0.68	0.581	1	Nrd1	ENSMUSG00000053510	4
ENSMUSG00000117296-Gm20742	5.8335e-05	-0.25766	0.229	0.335	1	Gm20742	ENSMUSG00000117296	17
ENSMUSG00000109215-4930453L07Rik	5.85901e-05	0.271372	0.143	0.079	1	4930453L07Rik	ENSMUSG00000109215	8
ENSMUSG00000034235-Usp54	5.88631e-05	-0.238939	0.094	0.174	1	Usp54	ENSMUSG00000034235	14
ENSMUSG00000007107-Atp1a4	5.97626e-05	-0.257579	0.631	0.717	1	Atp1a4	ENSMUSG00000007107	1
ENSMUSG00000040548-Tex2	6.25519e-05	-0.20481	0.103	0.185	1	Tex2	ENSMUSG00000040548	11
ENSMUSG00000121389-ENSMUSG00000121389	6.31542e-05	-0.29664	0.444	0.551	1	ENSMUSG00000121389	ENSMUSG00000121389
ENSMUSG00000114794-Gm47782	6.41585e-05	0.302906	0.227	0.15	1	Gm47782	ENSMUSG00000114794	14
ENSMUSG00000035964-Tmem59l	6.43607e-05	-0.206854	0.071	0.141	1	Tmem59l	ENSMUSG00000035964	8
ENSMUSG00000022883-Robo1	6.44491e-05	0.264719	0.113	0.056	1	Robo1	ENSMUSG00000022883	16
ENSMUSG00000079005-Gm14147	6.45479e-05	-0.227662	0.207	0.312	1	Gm14147	ENSMUSG00000079005	2
ENSMUSG00000045409-Trim39	6.47686e-05	0.302036	0.242	0.169	1	Trim39	ENSMUSG00000045409	17
ENSMUSG00000056735-A930024E05Rik	6.53024e-05	0.322697	0.453	0.387	1	A930024E05Rik	ENSMUSG00000056735	5
ENSMUSG00000061689-Dlgap4	6.58908e-05	-0.222054	0.453	0.589	1	Dlgap4	ENSMUSG00000061689	2
ENSMUSG00000014846-Tppp3	6.69229e-05	-0.186865	0.049	0.11	1	Tppp3	ENSMUSG00000014846	8
ENSMUSG00000037236-Matr3	6.70079e-05	-0.190835	0.044	0.102	1	Matr3	ENSMUSG00000037236	18
ENSMUSG00000022052-Ppp2r2a	6.75378e-05	-0.238012	0.189	0.287	1	Ppp2r2a	ENSMUSG00000022052	14
ENSMUSG00000023944-Hsp90ab1	6.91364e-05	-0.260599	0.093	0.167	1	Hsp90ab1	ENSMUSG00000023944	17
ENSMUSG00000083878-Gm12034	7.03361e-05	0.324853	0.343	0.267	1	Gm12034	ENSMUSG00000083878	11
ENSMUSG00000021643-Serf1	7.03482e-05	-0.263511	0.271	0.387	1	Serf1	ENSMUSG00000021643	13
ENSMUSG00000020234-4930404N11Rik	7.29128e-05	0.31056	0.67	0.634	1	4930404N11Rik	ENSMUSG00000020234	10
ENSMUSG00000000125-Wnt3	7.30684e-05	-0.239069	0.46	0.589	1	Wnt3	ENSMUSG00000000125	11
ENSMUSG00000099758-Gm10830	7.41113e-05	0.307973	0.212	0.14	1	Gm10830	ENSMUSG00000099758	15
ENSMUSG00000024983-Vti1a	7.46336e-05	-0.444078	0.293	0.395	1	Vti1a	ENSMUSG00000024983	19
ENSMUSG00000087382-Ctcflos	7.47493e-05	0.24342	0.118	0.06	1	Ctcflos	ENSMUSG00000087382	2
ENSMUSG00000038936-Sccpdh	7.50325e-05	-0.141327	0.145	0.243	1	Sccpdh	ENSMUSG00000038936	1
ENSMUSG00000027709-Mccc1	7.51843e-05	-0.265123	0.185	0.286	1	Mccc1	ENSMUSG00000027709	3
ENSMUSG00000000804-Usp32	7.52583e-05	-0.235594	0.109	0.192	1	Usp32	ENSMUSG00000000804	11
ENSMUSG00000005882-Uqcc1	7.56177e-05	-0.232762	0.155	0.246	1	Uqcc1	ENSMUSG00000005882	2
ENSMUSG00000033768-Nrxn2	7.72407e-05	-0.269815	0.079	0.149	1	Nrxn2	ENSMUSG00000033768	19
ENSMUSG00000020859-Spag9	7.79458e-05	-0.234625	0.769	0.84	1	Spag9	ENSMUSG00000020859	11
ENSMUSG00000108868-Gm32850	7.94997e-05	-0.217651	0.064	0.13	1	Gm32850	ENSMUSG00000108868	7
ENSMUSG00000048206-Dnajb8	7.96873e-05	-0.229778	0.232	0.347	1	Dnajb8	ENSMUSG00000048206	6
ENSMUSG00000056608-Chd9	8.08543e-05	-0.141451	0.044	0.102	1	Chd9	ENSMUSG00000056608	8
ENSMUSG00000029534-St7	8.13322e-05	0.250767	0.737	0.688	1	St7	ENSMUSG00000029534	6
ENSMUSG00000007880-Arid1a	8.20155e-05	0.379436	0.18	0.114	1	Arid1a	ENSMUSG00000007880	4
ENSMUSG00000037210-Fam193a	8.23355e-05	-0.320092	0.343	0.443	1	Fam193a	ENSMUSG00000037210	5
ENSMUSG00000013736-Trnt1	8.36155e-05	0.289054	0.377	0.298	1	Trnt1	ENSMUSG00000013736	6
ENSMUSG00000079418-Atg4a	8.37805e-05	-0.400569	0.052	0.112	1	Atg4a	ENSMUSG00000079418	20
ENSMUSG00000048411-Gm597	8.39805e-05	-0.228492	0.251	0.357	1	Gm597	ENSMUSG00000048411	1
ENSMUSG00000036924-Cst13	8.51425e-05	0.237535	0.677	0.638	1	Cst13	ENSMUSG00000036924	2
ENSMUSG00000033237-Arid2	8.68081e-05	-0.218851	0.088	0.162	1	Arid2	ENSMUSG00000033237	15
ENSMUSG00000040006-Ginm1	8.73682e-05	-0.19265	0.064	0.13	1	Ginm1	ENSMUSG00000040006	10
ENSMUSG00000041923-Nol4	8.86934e-05	0.245445	0.764	0.714	1	Nol4	ENSMUSG00000041923	18
ENSMUSG00000001774-Chordc1	8.87635e-05	-0.192861	0.047	0.106	1	Chordc1	ENSMUSG00000001774	9
ENSMUSG00000040606-Kazn	8.87685e-05	0.494552	0.303	0.232	1	Kazn	ENSMUSG00000040606	4
ENSMUSG00000118498-Gm52991	8.92136e-05	-0.31352	0.298	0.404	1	Gm52991	ENSMUSG00000118498	14
ENSMUSG00000026924-Sec16a	9.03425e-05	-0.168744	0.251	0.367	1	Sec16a	ENSMUSG00000026924	2
ENSMUSG00000028137-Celf3	9.1404e-05	0.226704	0.921	0.913	1	Celf3	ENSMUSG00000028137	3
ENSMUSG00000058441-Panx2	9.17078e-05	0.280652	0.455	0.378	1	Panx2	ENSMUSG00000058441	15
ENSMUSG00000121403-ENSMUSG00000121403	9.39981e-05	0.335366	0.502	0.449	1	ENSMUSG00000121403	ENSMUSG00000121403
ENSMUSG00000033444-Specc1l	9.4292e-05	-0.195832	0.394	0.521	1	Specc1l	ENSMUSG00000033444	10
ENSMUSG00000029591-Ung	9.44025e-05	-0.271783	0.264	0.371	1	Ung	ENSMUSG00000029591	5
ENSMUSG00000115485-Gm49126	9.49446e-05	0.270749	0.178	0.109	1	Gm49126	ENSMUSG00000115485	15
ENSMUSG00000037152-Ndufc1	9.55266e-05	-0.308803	0.247	0.356	1	Ndufc1	ENSMUSG00000037152	3
ENSMUSG00000020140-Lgr5	9.63905e-05	0.369935	0.187	0.119	1	Lgr5	ENSMUSG00000020140	10
ENSMUSG00000041852-Tcf20	9.66615e-05	-0.225313	0.672	0.784	1	Tcf20	ENSMUSG00000041852	15
ENSMUSG00000020955-Ap4s1	9.67824e-05	-0.294689	0.227	0.328	1	Ap4s1	ENSMUSG00000020955	12
ENSMUSG00000031727-Pmfbp1	9.76306e-05	-0.239206	0.15	0.237	1	Pmfbp1	ENSMUSG00000031727	8
ENSMUSG00000031493-Ggn	9.92355e-05	0.322785	0.508	0.457	1	Ggn	ENSMUSG00000031493	7
ENSMUSG00000027520-Zdbf2	9.93278e-05	-0.219791	0.796	0.859	1	Zdbf2	ENSMUSG00000027520	1
ENSMUSG00000114516-Gm46440	0.000101871	0.381421	0.426	0.363	1	Gm46440	ENSMUSG00000114516	13
ENSMUSG00000027606-Dnajc5b	0.000103102	0.225793	0.768	0.753	1	Dnajc5b	ENSMUSG00000027606	3
ENSMUSG00000085418-Grip1os1	0.000103116	0.23777	0.141	0.079	1	Grip1os1	ENSMUSG00000085418	10
ENSMUSG00000086209-4933405E24Rik	0.000103318	0.313662	0.335	0.241	1	4933405E24Rik	ENSMUSG00000086209	11
ENSMUSG00000014313-Cox6c	0.000103857	-0.210311	0.414	0.544	1	Cox6c	ENSMUSG00000014313	15
ENSMUSG00000063568-Jazf1	0.000106571	0.413971	0.481	0.412	1	Jazf1	ENSMUSG00000063568	6
ENSMUSG00000035004-Igsf6	0.000107135	-0.197982	0.066	0.131	1	Igsf6	ENSMUSG00000035004	7
ENSMUSG00000022146-Osmr	0.000110032	-0.199664	0.049	0.107	1	Osmr	ENSMUSG00000022146	15
ENSMUSG00000030287-Itpr2	0.000110926	-0.227138	0.337	0.452	1	Itpr2	ENSMUSG00000030287	6
ENSMUSG00000027968-Larp7	0.000111503	-0.162587	0.173	0.271	1	Larp7	ENSMUSG00000027968	3
ENSMUSG00000025885-Myo5b	0.000111821	0.249008	0.503	0.428	1	Myo5b	ENSMUSG00000025885	18
ENSMUSG00000085985-Gm11682	0.000113003	-0.22206	0.079	0.147	1	Gm11682	ENSMUSG00000085985	11
ENSMUSG00000111334-Gm30015	0.000114207	0.452034	0.343	0.263	1	Gm30015	ENSMUSG00000111334	9
ENSMUSG00000015804-Med28	0.000114415	-0.203624	0.051	0.109	1	Med28	ENSMUSG00000015804	5
ENSMUSG00000068250-Amn1	0.000114749	0.314911	0.692	0.678	1	Amn1	ENSMUSG00000068250	6
ENSMUSG00000026163-Sphkap	0.000115755	0.399033	0.416	0.341	1	Sphkap	ENSMUSG00000026163	1
ENSMUSG00000029121-Crmp1	0.000116633	-0.229807	0.301	0.418	1	Crmp1	ENSMUSG00000029121	5
ENSMUSG00000009575-Cbx5	0.000117343	0.287119	0.227	0.157	1	Cbx5	ENSMUSG00000009575	15
ENSMUSG00000062257-Opcml	0.000120143	0.472408	0.177	0.11	1	Opcml	ENSMUSG00000062257	9
ENSMUSG00000115257-Gm30467	0.000121745	0.289156	0.152	0.087	1	Gm30467	ENSMUSG00000115257	14
ENSMUSG00000120717-ENSMUSG00000120717	0.000122051	-0.225834	0.098	0.175	1	ENSMUSG00000120717	ENSMUSG00000120717
ENSMUSG00000048520-Fbxl13	0.000122272	0.243984	0.68	0.638	1	Fbxl13	ENSMUSG00000048520	5
ENSMUSG00000030815-Phkg2	0.000122624	-0.146434	0.051	0.111	1	Phkg2	ENSMUSG00000030815	7
ENSMUSG00000105254-Gm42951	0.00012722	-0.197148	0.072	0.14	1	Gm42951	ENSMUSG00000105254	5
ENSMUSG00000074067-Gm10619	0.000128677	-0.414335	0.076	0.142	1	Gm10619	ENSMUSG00000074067	7
ENSMUSG00000020014-Cfap54	0.000129751	0.329104	0.136	0.077	1	Cfap54	ENSMUSG00000020014	10
ENSMUSG00000015750-Aph1a	0.000130293	0.419492	0.222	0.155	1	Aph1a	ENSMUSG00000015750	3
ENSMUSG00000020235-Fzr1	0.000130451	-0.183575	0.047	0.105	1	Fzr1	ENSMUSG00000020235	10
ENSMUSG00000041718-Alg13	0.00013182	0.32833	0.146	0.085	1	Alg13	ENSMUSG00000041718	20
ENSMUSG00000040412-Elapor1	0.000133737	0.286699	0.379	0.292	1	Elapor1	ENSMUSG00000040412	3
ENSMUSG00000028018-Gstcd	0.000136375	-0.24743	0.505	0.615	1	Gstcd	ENSMUSG00000028018	3
ENSMUSG00000074151-Nlrc5	0.000138097	-0.240647	0.274	0.386	1	Nlrc5	ENSMUSG00000074151	8
ENSMUSG00000031442-Mcf2l	0.000138953	-0.236822	0.365	0.476	1	Mcf2l	ENSMUSG00000031442	8
ENSMUSG00000087358-4930453H23Rik	0.000139027	0.382495	0.219	0.145	1	4930453H23Rik	ENSMUSG00000087358	20
ENSMUSG00000017049-Ccdc70	0.000139127	-0.221622	0.207	0.305	1	Ccdc70	ENSMUSG00000017049	8
ENSMUSG00000086296-D030055H07Rik	0.000140469	-0.201798	0.106	0.185	1	D030055H07Rik	ENSMUSG00000086296	9
ENSMUSG00000033379-Atp6v0b	0.000142129	0.217196	0.79	0.768	1	Atp6v0b	ENSMUSG00000033379	4
ENSMUSG00000025702-Marchf8	0.000142554	-0.234371	0.128	0.21	1	Marchf8	ENSMUSG00000025702	6
ENSMUSG00000061315-Naca	0.000142623	-0.188591	0.114	0.195	1	Naca	ENSMUSG00000061315	10
ENSMUSG00000070489-4930527J03Rik	0.000148811	0.218724	0.551	0.463	1	4930527J03Rik	ENSMUSG00000070489	1
ENSMUSG00000027288-Zfp106	0.000150917	-0.261727	0.135	0.213	1	Zfp106	ENSMUSG00000027288	2
ENSMUSG00000110080-Gm6145	0.000150954	-0.277138	0.296	0.403	1	Gm6145	ENSMUSG00000110080	14
ENSMUSG00000025958-Creb1	0.000151797	0.382943	0.322	0.256	1	Creb1	ENSMUSG00000025958	1
ENSMUSG00000017843-Ppp2r5c	0.000152278	-0.216583	0.311	0.428	1	Ppp2r5c	ENSMUSG00000017843	12
ENSMUSG00000030067-Foxp1	0.000152983	-0.227268	0.146	0.232	1	Foxp1	ENSMUSG00000030067	6
ENSMUSG00000040204-Pclaf	0.000153532	-0.20335	0.091	0.162	1	Pclaf	ENSMUSG00000040204	9
ENSMUSG00000006411-Nectin4	0.000153544	-0.266704	0.274	0.378	1	Nectin4	ENSMUSG00000006411	1
ENSMUSG00000033579-Fa2h	0.000153697	-0.387223	0.062	0.122	1	Fa2h	ENSMUSG00000033579	8
ENSMUSG00000034151-Zbbx	0.00015557	0.292056	0.426	0.343	1	Zbbx	ENSMUSG00000034151	3
ENSMUSG00000055818-A230083G16Rik	0.000159429	0.373842	0.348	0.282	1	A230083G16Rik	ENSMUSG00000055818	6
ENSMUSG00000055826-Tescl	0.00016094	0.255096	0.227	0.154	1	Tescl	ENSMUSG00000055826	7
ENSMUSG00000048911-Rnf24	0.00016138	-0.177945	0.618	0.75	1	Rnf24	ENSMUSG00000048911	2
ENSMUSG00000020078-Vps26a	0.000162342	-0.154082	0.109	0.189	1	Vps26a	ENSMUSG00000020078	10
ENSMUSG00000019699-Akt3	0.000163252	0.366872	0.207	0.139	1	Akt3	ENSMUSG00000019699	1
ENSMUSG00000047888-Tnrc6b	0.00016326	-0.2579	0.586	0.698	1	Tnrc6b	ENSMUSG00000047888	15
ENSMUSG00000074619-1700034I23Rik	0.000164051	-0.257995	0.239	0.345	1	1700034I23Rik	ENSMUSG00000074619	3
ENSMUSG00000033055-Ankrd54	0.00016539	0.262679	0.62	0.558	1	Ankrd54	ENSMUSG00000033055	15
ENSMUSG00000058812-0610039K10Rik	0.000165591	-0.267089	0.059	0.119	1	0610039K10Rik	ENSMUSG00000058812	2
ENSMUSG00000104538-1700016B01Rik	0.000167855	0.307227	0.551	0.483	1	1700016B01Rik	ENSMUSG00000104538	5
ENSMUSG00000079112-Fam90a1a	0.000168884	-0.193942	0.067	0.131	1	Fam90a1a	ENSMUSG00000079112	8
ENSMUSG00000026775-Yme1l1	0.000170582	0.195157	0.833	0.795	1	Yme1l1	ENSMUSG00000026775	2
ENSMUSG00000039632-Odad3	0.000172001	-0.199521	0.045	0.101	1	Odad3	ENSMUSG00000039632	9
ENSMUSG00000080316-Spaca6	0.000172251	0.32147	0.513	0.472	1	Spaca6	ENSMUSG00000080316	17
ENSMUSG00000117137-4930471L23Rik	0.0001724	0.192183	0.822	0.787	1	4930471L23Rik	ENSMUSG00000117137	17
ENSMUSG00000026523-Wdr64	0.000173922	-0.143669	0.961	0.984	1	Wdr64	ENSMUSG00000026523	1
ENSMUSG00000000861-Bcl11a	0.000173973	-0.205524	0.625	0.735	1	Bcl11a	ENSMUSG00000000861	11
ENSMUSG00000065874-Gm25683	0.000175449	-0.186323	0.062	0.124	1	Gm25683	ENSMUSG00000065874	7
ENSMUSG00000035067-Xkr6	0.000176501	-0.245937	0.214	0.31	1	Xkr6	ENSMUSG00000035067	14
ENSMUSG00000104847-Gm43177	0.000177374	0.196648	0.136	0.075	1	Gm43177	ENSMUSG00000104847	5
ENSMUSG00000039717-Ralyl	0.0001777	0.367002	0.259	0.189	1	Ralyl	ENSMUSG00000039717	3
ENSMUSG00000039131-Gipc2	0.000177756	-0.238359	0.301	0.411	1	Gipc2	ENSMUSG00000039131	3
ENSMUSG00000037129-Tmprss13	0.000178957	-0.298305	0.067	0.129	1	Tmprss13	ENSMUSG00000037129	9
ENSMUSG00000040848-Sft2d2	0.0001792	-0.233088	0.182	0.273	1	Sft2d2	ENSMUSG00000040848	1
ENSMUSG00000084925-1810062O18Rik	0.000179357	-0.239344	0.094	0.165	1	1810062O18Rik	ENSMUSG00000084925	14
ENSMUSG00000020823-Sec14l1	0.000180085	-0.285744	0.278	0.38	1	Sec14l1	ENSMUSG00000020823	11
ENSMUSG00000020173-Cobl	0.000182666	-0.390875	0.093	0.161	1	Cobl	ENSMUSG00000020173	11
ENSMUSG00000001542-Ell2	0.000183064	0.27686	0.401	0.318	1	Ell2	ENSMUSG00000001542	13
ENSMUSG00000009207-Lnpk	0.000183741	0.22045	0.751	0.698	1	Lnpk	ENSMUSG00000009207	2
ENSMUSG00000111646-Gm40621	0.000185371	-0.21644	0.099	0.172	1	Gm40621	ENSMUSG00000111646	10
ENSMUSG00000051435-Fhad1	0.000189336	-0.319863	0.251	0.347	1	Fhad1	ENSMUSG00000051435	4
ENSMUSG00000047193-Dync2h1	0.000191932	-0.306502	0.157	0.24	1	Dync2h1	ENSMUSG00000047193	9
ENSMUSG00000023047-Amhr2	0.000192259	-0.21777	0.089	0.159	1	Amhr2	ENSMUSG00000023047	15
ENSMUSG00000097055-Gm4419	0.000192609	0.25966	0.593	0.537	1	Gm4419	ENSMUSG00000097055	12
ENSMUSG00000020270-Smim23	0.000193192	0.331446	0.431	0.362	1	Smim23	ENSMUSG00000020270	11
ENSMUSG00000038024-Dennd4c	0.000197145	-0.254729	0.086	0.154	1	Dennd4c	ENSMUSG00000038024	4
ENSMUSG00000030986-Dhx32	0.00019792	-0.191518	0.052	0.11	1	Dhx32	ENSMUSG00000030986	7
ENSMUSG00000061288-Taok3	0.000197954	0.292181	0.465	0.383	1	Taok3	ENSMUSG00000061288	5
ENSMUSG00000026311-Asb1	0.0002008	-0.246048	0.219	0.317	1	Asb1	ENSMUSG00000026311	1
ENSMUSG00000032537-Ephb1	0.000201002	-0.240466	0.357	0.468	1	Ephb1	ENSMUSG00000032537	9
ENSMUSG00000021846-Peli2	0.000202263	-0.22966	0.135	0.218	1	Peli2	ENSMUSG00000021846	14
ENSMUSG00000020419-Hormad2	0.000202468	-0.349941	0.047	0.101	1	Hormad2	ENSMUSG00000020419	11
ENSMUSG00000103857-Gm37249	0.000204774	-0.176908	0.101	0.176	1	Gm37249	ENSMUSG00000103857	9
ENSMUSG00000062017-Abca14	0.000205448	0.404976	0.428	0.36	1	Abca14	ENSMUSG00000062017	7
ENSMUSG00000107453-Gm44145	0.000205693	-0.191877	0.926	0.94	1	Gm44145	ENSMUSG00000107453	6
ENSMUSG00000048696-Mex3d	0.000205959	-0.239516	0.328	0.446	1	Mex3d	ENSMUSG00000048696	10
ENSMUSG00000003131-Pafah1b2	0.000207555	-0.205709	0.219	0.317	1	Pafah1b2	ENSMUSG00000003131	9
ENSMUSG00000074813-Morrbid	0.000207573	-0.362235	0.219	0.31	1	Morrbid	ENSMUSG00000074813	2
ENSMUSG00000105734-4930558C23Rik	0.00020954	-0.191115	0.049	0.104	1	4930558C23Rik	ENSMUSG00000105734	3
ENSMUSG00000116914-Gm20942	0.000210029	-0.213884	0.168	0.262	1	Gm20942	ENSMUSG00000116914	16
ENSMUSG00000022800-Fyttd1	0.000210712	-0.20882	0.093	0.164	1	Fyttd1	ENSMUSG00000022800	16
ENSMUSG00000040270-Bach2	0.000211094	0.37321	0.236	0.164	1	Bach2	ENSMUSG00000040270	4
ENSMUSG00000082397-Gm14803	0.000211412	-0.279948	0.111	0.184	1	Gm14803	ENSMUSG00000082397	20
ENSMUSG00000028760-Eif4g3	0.000215623	0.290812	0.51	0.454	1	Eif4g3	ENSMUSG00000028760	4
ENSMUSG00000102362-4930509J09Rik	0.000219768	0.166289	0.899	0.879	1	4930509J09Rik	ENSMUSG00000102362	3
ENSMUSG00000035697-Arhgap45	0.000219768	-0.210994	0.071	0.134	1	Arhgap45	ENSMUSG00000035697	10
ENSMUSG00000043456-Zfp536	0.000222761	0.262667	0.653	0.613	1	Zfp536	ENSMUSG00000043456	7
ENSMUSG00000084803-5830444B04Rik	0.000225802	-0.207841	0.089	0.157	1	5830444B04Rik	ENSMUSG00000084803	4
ENSMUSG00000079215-Zfp664	0.000226042	-0.173499	0.414	0.544	1	Zfp664	ENSMUSG00000079215	5
ENSMUSG00000090327-Gm17111	0.000227099	-0.202258	0.187	0.281	1	Gm17111	ENSMUSG00000090327	12
ENSMUSG00000002781-Tmem143	0.000229913	-0.180836	0.226	0.336	1	Tmem143	ENSMUSG00000002781	7
ENSMUSG00000003992-Ssbp2	0.000233314	0.319631	0.507	0.431	1	Ssbp2	ENSMUSG00000003992	13
ENSMUSG00000033423-Eri3	0.000233863	-0.180385	0.054	0.111	1	Eri3	ENSMUSG00000033423	4
ENSMUSG00000110624-Gm32052	0.000238642	0.257451	0.416	0.351	1	Gm32052	ENSMUSG00000110624	8
ENSMUSG00000056579-Tug1	0.000242041	-0.193849	0.273	0.386	1	Tug1	ENSMUSG00000056579	11
ENSMUSG00000030643-Rab30	0.000242864	-0.25008	0.126	0.202	1	Rab30	ENSMUSG00000030643	7
ENSMUSG00000116386-Gm49538	0.000243817	0.319778	0.227	0.156	1	Gm49538	ENSMUSG00000116386	16
ENSMUSG00000035356-Nfkbiz	0.000245719	0.200329	0.141	0.081	1	Nfkbiz	ENSMUSG00000035356	16
ENSMUSG00000068428-Gmnc	0.000247851	0.398139	0.165	0.105	1	Gmnc	ENSMUSG00000068428	16
ENSMUSG00000024975-Pdcd4	0.000248414	-0.198762	0.064	0.124	1	Pdcd4	ENSMUSG00000024975	19
ENSMUSG00000022536-Glyr1	0.000248445	0.343374	0.263	0.191	1	Glyr1	ENSMUSG00000022536	16
ENSMUSG00000024145-Pigf	0.000250055	-0.189149	0.318	0.436	1	Pigf	ENSMUSG00000024145	17
ENSMUSG00000026988-Wdsub1	0.000252342	-0.215679	0.424	0.542	1	Wdsub1	ENSMUSG00000026988	2
ENSMUSG00000049044-Rapgef4	0.000252401	0.295217	0.168	0.106	1	Rapgef4	ENSMUSG00000049044	2
ENSMUSG00000079562-Maea	0.00025372	-0.23591	0.345	0.456	1	Maea	ENSMUSG00000079562	5
ENSMUSG00000115774-4933431J24Rik	0.000255312	0.298291	0.236	0.167	1	4933431J24Rik	ENSMUSG00000115774	14
ENSMUSG00000062397-Zfp706	0.000257612	-0.229396	0.165	0.25	1	Zfp706	ENSMUSG00000062397	15
ENSMUSG00000030682-Cdipt	0.000261135	0.217376	0.152	0.089	1	Cdipt	ENSMUSG00000030682	7
ENSMUSG00002076417-Gm54463	0.000261682	0.22118	0.103	0.052	1	Gm54463	ENSMUSG00002076417
ENSMUSG00000090012-Gm16555	0.000262533	0.344182	0.182	0.119	1	Gm16555	ENSMUSG00000090012	17
ENSMUSG00000039115-Itga9	0.000265904	-0.218204	0.093	0.164	1	Itga9	ENSMUSG00000039115	9
ENSMUSG00000086187-Gm12860	0.000267504	-0.189915	0.103	0.177	1	Gm12860	ENSMUSG00000086187	4
ENSMUSG00000072825-Cep170b	0.000270213	-0.208594	0.165	0.255	1	Cep170b	ENSMUSG00000072825	12
ENSMUSG00000049800-Sertad2	0.000270892	-0.234363	0.48	0.596	1	Sertad2	ENSMUSG00000049800	11
ENSMUSG00000090527-Aadacl2fm2	0.000271817	-0.122269	0.056	0.115	1	Aadacl2fm2	ENSMUSG00000090527	3
ENSMUSG00000102725-Gm37939	0.000274855	-0.169362	0.077	0.142	1	Gm37939	ENSMUSG00000102725	5
ENSMUSG00000011096-Akt1s1	0.000277986	-0.256513	0.153	0.237	1	Akt1s1	ENSMUSG00000011096	7
ENSMUSG00000040044-Orc3	0.00027937	-0.232807	0.081	0.145	1	Orc3	ENSMUSG00000040044	4
ENSMUSG00000052926-Rnaseh2a	0.000280478	-0.197971	0.086	0.152	1	Rnaseh2a	ENSMUSG00000052926	8
ENSMUSG00000005886-Ncoa2	0.000281226	-0.156866	0.098	0.17	1	Ncoa2	ENSMUSG00000005886	1
ENSMUSG00000103691-Gm38019	0.00028232	0.196548	0.101	0.051	1	Gm38019	ENSMUSG00000103691	1
ENSMUSG00000021598-Med10	0.000285211	-0.159895	0.054	0.111	1	Med10	ENSMUSG00000021598	13
ENSMUSG00000094763-Gm1647	0.000286332	0.277227	0.21	0.145	1	Gm1647	ENSMUSG00000094763	3
ENSMUSG00000074357-AA386476	0.00028746	-0.166971	0.185	0.28	1	AA386476	ENSMUSG00000074357	8
ENSMUSG00000034059-Ypel4	0.000287589	-0.179579	0.136	0.217	1	Ypel4	ENSMUSG00000034059	2
ENSMUSG00000071489-Ptgdr	0.000288907	-0.196298	0.16	0.245	1	Ptgdr	ENSMUSG00000071489	14
ENSMUSG00000100557-1700029E06Rik	0.000292531	-0.212485	0.062	0.121	1	1700029E06Rik	ENSMUSG00000100557	5
ENSMUSG00000034994-Eef2	0.000294669	-0.182659	0.066	0.126	1	Eef2	ENSMUSG00000034994	10
ENSMUSG00000028998-Tomm7	0.00029644	-0.298293	0.281	0.372	1	Tomm7	ENSMUSG00000028998	5
ENSMUSG00000116954-Gm5676	0.000303962	0.264372	0.14	0.082	1	Gm5676	ENSMUSG00000116954	16
ENSMUSG00000037627-Rgs22	0.000311122	0.222646	0.763	0.723	1	Rgs22	ENSMUSG00000037627	15
ENSMUSG00000110464-1700061N14Rik	0.000313805	0.259583	0.517	0.457	1	1700061N14Rik	ENSMUSG00000110464	8
ENSMUSG00000008398-Elk3	0.000314388	-0.257766	0.111	0.181	1	Elk3	ENSMUSG00000008398	10
ENSMUSG00000093617-4933438K21Rik	0.000315126	-0.242599	0.751	0.806	1	4933438K21Rik	ENSMUSG00000093617	4
ENSMUSG00000027335-Adra1d	0.000315683	-0.159943	0.049	0.102	1	Adra1d	ENSMUSG00000027335	2
ENSMUSG00000041974-Spidr	0.000315826	-0.227097	0.109	0.182	1	Spidr	ENSMUSG00000041974	16
ENSMUSG00000000399-Ndufa9	0.00031886	-0.234214	0.133	0.21	1	Ndufa9	ENSMUSG00000000399	6
ENSMUSG00000029784-Ssmem1	0.00031995	-0.20708	0.16	0.248	1	Ssmem1	ENSMUSG00000029784	6
ENSMUSG00000032564-Cpne4	0.000320337	-0.19829	0.229	0.338	1	Cpne4	ENSMUSG00000032564	9
ENSMUSG00000114390-1700062C10Rik	0.000320904	0.305051	0.253	0.181	1	1700062C10Rik	ENSMUSG00000114390	14
ENSMUSG00000050058-Prm3	0.00032147	-0.200142	0.717	0.799	1	Prm3	ENSMUSG00000050058	16
ENSMUSG00000039220-Ppp1r10	0.00032746	0.245874	0.689	0.674	1	Ppp1r10	ENSMUSG00000039220	17
ENSMUSG00000030137-Tuba8	0.000332944	-0.185432	0.2	0.297	1	Tuba8	ENSMUSG00000030137	6
ENSMUSG00000020679-Hnf1b	0.000336391	-0.246762	0.152	0.235	1	Hnf1b	ENSMUSG00000020679	11
ENSMUSG00000113204-Gm46430	0.000341998	-0.230319	0.226	0.318	1	Gm46430	ENSMUSG00000113204	13
ENSMUSG00000035696-Rnf38	0.000343331	-0.189426	0.428	0.548	1	Rnf38	ENSMUSG00000035696	4
ENSMUSG00000019471-Cdc37	0.000346251	-0.186801	0.101	0.17	1	Cdc37	ENSMUSG00000019471	9
ENSMUSG00000041040-Fam117b	0.000348184	0.306969	0.508	0.453	1	Fam117b	ENSMUSG00000041040	1
ENSMUSG00000044726-Erich5	0.000350687	0.2713	0.175	0.114	1	Erich5	ENSMUSG00000044726	15
ENSMUSG00000097727-F630040K05Rik	0.000354262	-0.229066	0.153	0.235	1	F630040K05Rik	ENSMUSG00000097727	17
ENSMUSG00000037103-Dcaf15	0.000355999	0.219105	0.764	0.715	1	Dcaf15	ENSMUSG00000037103	8
ENSMUSG00000015013-Trappc2l	0.000357254	-0.210859	0.199	0.288	1	Trappc2l	ENSMUSG00000015013	8
ENSMUSG00000032232-Cgnl1	0.000359601	-0.342736	0.13	0.205	1	Cgnl1	ENSMUSG00000032232	9
ENSMUSG00000028613-Lrp8	0.000364688	0.251967	0.177	0.112	1	Lrp8	ENSMUSG00000028613	4
ENSMUSG00000015478-Rnf5	0.000366544	0.286895	0.519	0.474	1	Rnf5	ENSMUSG00000015478	17
ENSMUSG00000059495-Arhgef12	0.000367687	0.230007	0.271	0.187	1	Arhgef12	ENSMUSG00000059495	9
ENSMUSG00000110094-Gm45326	0.000369303	0.39475	0.113	0.061	1	Gm45326	ENSMUSG00000110094	8
ENSMUSG00000116088-Gm49460	0.000371968	-0.16741	0.054	0.109	1	Gm49460	ENSMUSG00000116088	15
ENSMUSG00000071047-Ces1a	0.000372555	0.24515	0.101	0.052	1	Ces1a	ENSMUSG00000071047	8
ENSMUSG00000005949-Ctns	0.000373041	-0.197368	0.274	0.381	1	Ctns	ENSMUSG00000005949	11
ENSMUSG00000020642-Rnf144a	0.000373512	-0.20845	0.593	0.713	1	Rnf144a	ENSMUSG00000020642	12
ENSMUSG00000017832-Hspb9	0.000374535	-0.22356	0.36	0.472	1	Hspb9	ENSMUSG00000017832	11
ENSMUSG00000106306-4933401H06Rik	0.000375065	-0.183787	0.184	0.272	1	4933401H06Rik	ENSMUSG00000106306	3
ENSMUSG00000022523-Fgf12	0.00037544	0.189472	0.79	0.71	1	Fgf12	ENSMUSG00000022523	16
ENSMUSG00000074344-Tmigd3	0.000375858	0.28754	0.327	0.256	1	Tmigd3	ENSMUSG00000074344	3
ENSMUSG00000030209-Grin2b	0.000383905	-0.246485	0.298	0.401	1	Grin2b	ENSMUSG00000030209	6
ENSMUSG00000062773-Tex101	0.000384141	-0.168074	0.136	0.217	1	Tex101	ENSMUSG00000062773	7
ENSMUSG00000052298-Cdc42se2	0.000390677	-0.266299	0.131	0.206	1	Cdc42se2	ENSMUSG00000052298	11
ENSMUSG00002075420-Gm54467	0.000390919	-0.20726	0.077	0.14	1	Gm54467	ENSMUSG00002075420
ENSMUSG00000061802-Odad2	0.00039284	0.424407	0.207	0.145	1	Odad2	ENSMUSG00000061802	18
ENSMUSG00000025202-Scd3	0.000393511	-0.267034	0.273	0.37	1	Scd3	ENSMUSG00000025202	19
ENSMUSG00000047454-Gphn	0.000393555	-0.238162	0.675	0.789	1	Gphn	ENSMUSG00000047454	12
ENSMUSG00000035133-Arhgap5	0.000401469	0.222097	0.589	0.504	1	Arhgap5	ENSMUSG00000035133	12
ENSMUSG00000090150-Acad11	0.000401679	-0.218057	0.138	0.217	1	Acad11	ENSMUSG00000090150	9
ENSMUSG00000101431-Gm7901	0.000404654	-0.145618	0.098	0.169	1	Gm7901	ENSMUSG00000101431	8
ENSMUSG00000027422-Rrbp1	0.000405531	-0.212356	0.438	0.553	1	Rrbp1	ENSMUSG00000027422	2
ENSMUSG00000056724-Nbeal2	0.000407049	-0.192134	0.059	0.115	1	Nbeal2	ENSMUSG00000056724	9
ENSMUSG00000027276-Jag1	0.000407906	-0.169077	0.16	0.247	1	Jag1	ENSMUSG00000027276	2
ENSMUSG00000084782-Gm11213	0.000408102	-0.22813	0.249	0.352	1	Gm11213	ENSMUSG00000084782	4
ENSMUSG00000097710-2310026I22Rik	0.000408231	0.212248	0.572	0.486	1	2310026I22Rik	ENSMUSG00000097710	18
ENSMUSG00000105423-Gm36814	0.000415476	0.26818	0.187	0.122	1	Gm36814	ENSMUSG00000105423	5
ENSMUSG00000097933-1700039M10Rik	0.000421308	-0.278512	0.19	0.275	1	1700039M10Rik	ENSMUSG00000097933	14
ENSMUSG00000114036-Gm48228	0.000423354	-0.192482	0.256	0.363	1	Gm48228	ENSMUSG00000114036	13
ENSMUSG00000004371-Il11	0.000428498	0.253714	0.118	0.066	1	Il11	ENSMUSG00000004371	7
ENSMUSG00000020612-Prkar1a	0.000428573	-0.157365	0.069	0.13	1	Prkar1a	ENSMUSG00000020612	11
ENSMUSG00000055761-Nkain3	0.000433258	-0.609873	0.192	0.27	1	Nkain3	ENSMUSG00000055761	4
ENSMUSG00000054003-Tdrd9	0.000434128	-0.153075	0.153	0.238	1	Tdrd9	ENSMUSG00000054003	12
ENSMUSG00000025584-Pde8a	0.000436341	-0.1898	0.759	0.823	1	Pde8a	ENSMUSG00000025584	7
ENSMUSG00000116260-1700041B01Rik	0.000437426	0.225858	0.717	0.702	1	1700041B01Rik	ENSMUSG00000116260	15
ENSMUSG00000022426-Josd1	0.000439478	-0.156153	0.199	0.296	1	Josd1	ENSMUSG00000022426	15
ENSMUSG00000024791-Cdca5	0.00044098	-0.181599	0.077	0.14	1	Cdca5	ENSMUSG00000024791	19
ENSMUSG00000049916-2610318N02Rik	0.000442295	-0.171217	0.429	0.556	1	2610318N02Rik	ENSMUSG00000049916	16
ENSMUSG00000026571-Dcaf6	0.000442707	0.251658	0.525	0.457	1	Dcaf6	ENSMUSG00000026571	1
ENSMUSG00000064158-Izumo1	0.000443245	0.307822	0.146	0.09	1	Izumo1	ENSMUSG00000064158	7
ENSMUSG00000024429-Gnl1	0.000445895	-0.208906	0.189	0.275	1	Gnl1	ENSMUSG00000024429	17
ENSMUSG00000023089-Ndufa5	0.000459723	-0.179901	0.13	0.207	1	Ndufa5	ENSMUSG00000023089	6
ENSMUSG00000028854-Slc9a1	0.000460442	-0.255988	0.424	0.524	1	Slc9a1	ENSMUSG00000028854	4
ENSMUSG00000021665-Hexb	0.000460742	-0.224051	0.158	0.24	1	Hexb	ENSMUSG00000021665	13
ENSMUSG00000084968-Gm12743	0.000461968	-0.218843	0.232	0.332	1	Gm12743	ENSMUSG00000084968	4
ENSMUSG00000026640-Plxna2	0.000462818	-0.183694	0.902	0.953	1	Plxna2	ENSMUSG00000026640	1
ENSMUSG00000115725-4930572G02Rik	0.000466316	0.241943	0.411	0.341	1	4930572G02Rik	ENSMUSG00000115725	14
ENSMUSG00000028587-Orc1	0.000468309	-0.272431	0.327	0.424	1	Orc1	ENSMUSG00000028587	4
ENSMUSG00000081176-H3f3a-ps2	0.000469505	0.341175	0.185	0.125	1	ps2	ENSMUSG00000081176
ENSMUSG00000021368-Tbc1d7	0.000473727	-0.214149	0.062	0.119	1	Tbc1d7	ENSMUSG00000021368	13
ENSMUSG00000070604-Vsig10l	0.000476356	-0.15583	0.051	0.104	1	Vsig10l	ENSMUSG00000070604	7
ENSMUSG00000101674-4930444A19Rik	0.000476642	0.397791	0.229	0.164	1	4930444A19Rik	ENSMUSG00000101674	1
ENSMUSG00000061244-Exoc5	0.000478341	-0.23411	0.254	0.346	1	Exoc5	ENSMUSG00000061244	14
ENSMUSG00000099639-1700084F23Rik	0.000481714	-0.223795	0.195	0.286	1	1700084F23Rik	ENSMUSG00000099639	13
ENSMUSG00000058331-Zfp85	0.000482796	-0.204264	0.069	0.127	1	Zfp85	ENSMUSG00000058331	13
ENSMUSG00000092261-Gm20519	0.000484758	-0.153097	0.172	0.26	1	Gm20519	ENSMUSG00000092261	9
ENSMUSG00000037594-Clba1	0.000489387	-0.200709	0.113	0.185	1	Clba1	ENSMUSG00000037594	12
ENSMUSG00000118437-Gm50467	0.000490967	-0.159906	0.205	0.301	1	Gm50467	ENSMUSG00000118437	14
ENSMUSG00000073888-Ccl27a	0.000494965	-0.203041	0.38	0.492	1	Ccl27a	ENSMUSG00000073888	4
ENSMUSG00000053774-Ubxn7	0.000497717	-0.209026	0.064	0.121	1	Ubxn7	ENSMUSG00000053774	16
ENSMUSG00000061742-Slc22a12	0.000500295	-0.179924	0.051	0.102	1	Slc22a12	ENSMUSG00000061742	19
ENSMUSG00000038510-Rpf2	0.000505403	-0.177139	0.093	0.159	1	Rpf2	ENSMUSG00000038510	10
ENSMUSG00000000134-Tfe3	0.000512119	0.365903	0.217	0.151	1	Tfe3	ENSMUSG00000000134	20
ENSMUSG00000027973-1700006A11Rik	0.000512413	-0.205174	0.146	0.226	1	1700006A11Rik	ENSMUSG00000027973	3
ENSMUSG00000086275-1700121C08Rik	0.000512863	0.305526	0.404	0.351	1	1700121C08Rik	ENSMUSG00000086275	4
ENSMUSG00000108976-Gm29797	0.000516088	-0.211583	0.111	0.181	1	Gm29797	ENSMUSG00000108976	2
ENSMUSG00000034543-Morc2a	0.000520307	-0.221482	0.239	0.332	1	Morc2a	ENSMUSG00000034543	11
ENSMUSG00000009894-Snap47	0.000530015	-0.159606	0.091	0.157	1	Snap47	ENSMUSG00000009894	11
ENSMUSG00000112793-Gm32872	0.000536415	-0.195199	0.104	0.172	1	Gm32872	ENSMUSG00000112793	10
ENSMUSG00000100282-1700041C23Rik	0.000538248	-0.217406	0.099	0.166	1	1700041C23Rik	ENSMUSG00000100282	9
ENSMUSG00000028991-Mtor	0.000540189	-0.193287	0.069	0.127	1	Mtor	ENSMUSG00000028991	4
ENSMUSG00000050035-Fhl4	0.000541076	-0.224409	0.086	0.149	1	Fhl4	ENSMUSG00000050035	10
ENSMUSG00000031847-1700030J22Rik	0.000541542	-0.22244	0.316	0.416	1	1700030J22Rik	ENSMUSG00000031847	8
ENSMUSG00000026987-Baz2b	0.000546132	-0.175938	0.192	0.281	1	Baz2b	ENSMUSG00000026987	2
ENSMUSG00000021895-Arhgef3	0.000548663	0.306461	0.391	0.325	1	Arhgef3	ENSMUSG00000021895	14
ENSMUSG00000035504-Reep6	0.00055027	-0.218286	0.721	0.798	1	Reep6	ENSMUSG00000035504	10
ENSMUSG00000028413-B4galt1	0.000553398	-0.190635	0.082	0.144	1	B4galt1	ENSMUSG00000028413	4
ENSMUSG00000045672-Col27a1	0.000554742	-0.300731	0.394	0.488	1	Col27a1	ENSMUSG00000045672	4
ENSMUSG00000053347-Zfp943	0.000558202	-0.168112	0.076	0.137	1	Zfp943	ENSMUSG00000053347	17
ENSMUSG00000099498-Gm29283	0.000560015	0.220595	0.118	0.066	1	Gm29283	ENSMUSG00000099498	1
ENSMUSG00000041791-Capza3	0.000561651	-0.169641	0.126	0.2	1	Capza3	ENSMUSG00000041791	6
ENSMUSG00000071262-Zfp957	0.000563506	-0.192796	0.116	0.189	1	Zfp957	ENSMUSG00000071262	14
ENSMUSG00000041009-Iqcf4	0.000564348	-0.219534	0.108	0.177	1	Iqcf4	ENSMUSG00000041009	9
ENSMUSG00000074505-Fat3	0.000564879	0.315545	0.123	0.071	1	Fat3	ENSMUSG00000074505	9
ENSMUSG00000027642-Rpn2	0.000569295	-0.211238	0.182	0.266	1	Rpn2	ENSMUSG00000027642	2
ENSMUSG00000022240-Ctnnd2	0.000570635	0.294552	0.291	0.225	1	Ctnnd2	ENSMUSG00000022240	15
ENSMUSG00000071379-Hpcal1	0.000572015	-0.185544	0.158	0.241	1	Hpcal1	ENSMUSG00000071379	12
ENSMUSG00000093528-Nrg3os	0.000572819	0.192986	0.754	0.725	1	Nrg3os	ENSMUSG00000093528	14
ENSMUSG00000018593-Sparc	0.000579423	-0.174949	0.054	0.107	1	Sparc	ENSMUSG00000018593	11
ENSMUSG00000033985-Tesk2	0.000579959	0.326943	0.29	0.222	1	Tesk2	ENSMUSG00000033985	4
ENSMUSG00000070570-Slc17a7	0.000580156	0.289884	0.603	0.582	1	Slc17a7	ENSMUSG00000070570	7
ENSMUSG00000038495-Otud7b	0.000589139	0.282305	0.463	0.391	1	Otud7b	ENSMUSG00000038495	3
ENSMUSG00000011349-Dmrtc2	0.000600722	0.344404	0.323	0.256	1	Dmrtc2	ENSMUSG00000011349	7
ENSMUSG00000087196-Gm13373	0.000601173	-0.164066	0.081	0.144	1	Gm13373	ENSMUSG00000087196	2
ENSMUSG00000004939-Nmrk2	0.000605104	-0.173447	0.116	0.189	1	Nmrk2	ENSMUSG00000004939	10
ENSMUSG00000091041-Gm17720	0.000606172	-0.132791	0.049	0.101	1	Gm17720	ENSMUSG00000091041	8
ENSMUSG00000025234-Arih1	0.000606794	-0.179242	0.822	0.873	1	Arih1	ENSMUSG00000025234	9
ENSMUSG00000023828-Slc22a3	0.000610147	-0.24884	0.114	0.181	1	Slc22a3	ENSMUSG00000023828	17
ENSMUSG00000046755-Kif2b	0.000612383	-0.196124	0.143	0.218	1	Kif2b	ENSMUSG00000046755	11
ENSMUSG00000021468-Sptlc1	0.000617246	-0.187868	0.162	0.246	1	Sptlc1	ENSMUSG00000021468	13
ENSMUSG00000086234-Usp46os2	0.000626193	0.340629	0.268	0.206	1	Usp46os2	ENSMUSG00000086234	5
ENSMUSG00000090843-Heatr4	0.000638726	-0.227329	0.051	0.101	1	Heatr4	ENSMUSG00000090843	12
ENSMUSG00000045948-Mrps12	0.000642974	-0.177869	0.067	0.124	1	Mrps12	ENSMUSG00000045948	7
ENSMUSG00000036923-Stox1	0.000644996	-0.277223	0.076	0.134	1	Stox1	ENSMUSG00000036923	10
ENSMUSG00000023106-Denr	0.00064546	-0.130386	0.197	0.293	1	Denr	ENSMUSG00000023106	5
ENSMUSG00000117427-Gm36199	0.000657698	0.254517	0.14	0.085	1	Gm36199	ENSMUSG00000117427	17
ENSMUSG00000029535-Triap1	0.000659075	-0.135731	0.071	0.13	1	Triap1	ENSMUSG00000029535	5
ENSMUSG00000000411-Tssk3	0.000659211	-0.247018	0.567	0.649	1	Tssk3	ENSMUSG00000000411	4
ENSMUSG00000111748-Gm34885	0.000667439	0.259053	0.604	0.561	1	Gm34885	ENSMUSG00000111748	9
ENSMUSG00000036427-Gpi1	0.000667955	0.215183	0.7	0.667	1	Gpi1	ENSMUSG00000036427	7
ENSMUSG00000030020-Prickle2	0.000670442	0.31086	0.197	0.135	1	Prickle2	ENSMUSG00000030020	6
ENSMUSG00000021464-Ror2	0.000673653	0.310123	0.237	0.172	1	Ror2	ENSMUSG00000021464	13
ENSMUSG00000020571-Pdia6	0.000676276	-0.165779	0.067	0.125	1	Pdia6	ENSMUSG00000020571	12
ENSMUSG00000021676-Iqgap2	0.000679725	0.305785	0.249	0.182	1	Iqgap2	ENSMUSG00000021676	13
ENSMUSG00000086527-Gm15856	0.000686046	-0.230814	0.423	0.533	1	Gm15856	ENSMUSG00000086527	6
ENSMUSG00000085039-Gm15927	0.000690374	-0.240123	0.126	0.196	1	Gm15927	ENSMUSG00000085039	7
ENSMUSG00000051306-Usp42	0.00069426	0.217074	0.232	0.164	1	Usp42	ENSMUSG00000051306	5
ENSMUSG00000008393-Carhsp1	0.000696541	-0.230231	0.109	0.177	1	Carhsp1	ENSMUSG00000008393	16
ENSMUSG00000021298-Gpr132	0.00070315	-0.150323	0.062	0.117	1	Gpr132	ENSMUSG00000021298	12
ENSMUSG00000055403-4933427D06Rik	0.000704155	-0.153015	0.111	0.181	1	4933427D06Rik	ENSMUSG00000055403	6
ENSMUSG00000017721-Pigt	0.000704721	-0.183479	0.109	0.179	1	Pigt	ENSMUSG00000017721	2
ENSMUSG00000061525-4921509C19Rik	0.000709764	0.182688	0.862	0.855	1	4921509C19Rik	ENSMUSG00000061525	2
ENSMUSG00000112967-4930428E07Rik	0.000716483	0.355073	0.32	0.252	1	4930428E07Rik	ENSMUSG00000112967	12
ENSMUSG00000024053-Emilin2	0.000716793	-0.255935	0.234	0.318	1	Emilin2	ENSMUSG00000024053	17
ENSMUSG00000021188-Trip11	0.000717848	-0.222501	0.071	0.127	1	Trip11	ENSMUSG00000021188	12
ENSMUSG00000084792-1700056N10Rik	0.000721482	0.252204	0.194	0.132	1	1700056N10Rik	ENSMUSG00000084792	16
ENSMUSG00000030655-Smg1	0.000731052	-0.190633	0.753	0.836	1	Smg1	ENSMUSG00000030655	7
ENSMUSG00000113098-Gm2912	0.000733843	-0.252085	0.396	0.494	1	Gm2912	ENSMUSG00000113098	12
ENSMUSG00000067430-Zfp763	0.000741224	0.239492	0.204	0.141	1	Zfp763	ENSMUSG00000067430	17
ENSMUSG00000097277-2900076A07Rik	0.000741364	-0.171404	0.224	0.317	1	2900076A07Rik	ENSMUSG00000097277	7
ENSMUSG00002076161-Rn7sk	0.000755779	-0.137857	0.079	0.141	1	Rn7sk	ENSMUSG00002076161
ENSMUSG00000043940-Wdfy3	0.000756226	-0.212586	0.076	0.134	1	Wdfy3	ENSMUSG00000043940	5
ENSMUSG00000021687-Scamp1	0.000764869	0.240907	0.631	0.578	1	Scamp1	ENSMUSG00000021687	13
ENSMUSG00000094445-1700015G11Rik	0.000768501	-0.242338	0.3	0.393	1	1700015G11Rik	ENSMUSG00000094445	7
ENSMUSG00000061950-Ppp4r1	0.000777998	-0.204756	0.542	0.647	1	Ppp4r1	ENSMUSG00000061950	17
ENSMUSG00000030555-Ttc23	0.000786839	-0.194374	0.614	0.719	1	Ttc23	ENSMUSG00000030555	7
ENSMUSG00000101031-Ms4a12	0.000789226	-0.235393	0.054	0.104	1	Ms4a12	ENSMUSG00000101031	19
ENSMUSG00000069170-Adgrv1	0.000799214	-0.243577	0.184	0.268	1	Adgrv1	ENSMUSG00000069170	13
ENSMUSG00000018796-Acsl1	0.000802071	0.232493	0.66	0.605	1	Acsl1	ENSMUSG00000018796	8
ENSMUSG00000030206-Gsg1	0.000805337	-0.196054	0.657	0.763	1	Gsg1	ENSMUSG00000030206	6
ENSMUSG00000098088-Gm26916	0.000806964	-0.210912	0.338	0.428	1	Gm26916	ENSMUSG00000098088	14
ENSMUSG00000111224-Gm18669	0.000808983	-0.348015	0.374	0.461	1	Gm18669	ENSMUSG00000111224	10
ENSMUSG00000033047-Eif3l	0.000810778	-0.150663	0.089	0.154	1	Eif3l	ENSMUSG00000033047	15
ENSMUSG00000033276-Stk36	0.000813023	0.26796	0.247	0.181	1	Stk36	ENSMUSG00000033276	1
ENSMUSG00000003123-Lipe	0.00081756	0.173857	0.771	0.755	1	Lipe	ENSMUSG00000003123	7
ENSMUSG00000023984-Gm20517	0.000822259	-0.178862	0.357	0.461	1	Gm20517	ENSMUSG00000023984	17
ENSMUSG00000022403-St13	0.000826496	-0.204174	0.116	0.185	1	St13	ENSMUSG00000022403	15
ENSMUSG00000022837-Iqcb1	0.000828161	0.229992	0.406	0.321	1	Iqcb1	ENSMUSG00000022837	16
ENSMUSG00000113585-Gm19605	0.000829067	-0.227196	0.195	0.278	1	Gm19605	ENSMUSG00000113585	12
ENSMUSG00000063063-Ctnna2	0.00082987	0.240017	0.561	0.504	1	Ctnna2	ENSMUSG00000063063	6
ENSMUSG00000031754-Nudt21	0.000831113	-0.170339	0.082	0.144	1	Nudt21	ENSMUSG00000031754	8
ENSMUSG00000028634-Hivep3	0.000832935	-0.12073	0.077	0.137	1	Hivep3	ENSMUSG00000028634	4
ENSMUSG00000022246-Rai14	0.000837528	0.254079	0.566	0.517	1	Rai14	ENSMUSG00000022246	15
ENSMUSG00000106801-Gm42852	0.000838375	-0.172452	0.057	0.11	1	Gm42852	ENSMUSG00000106801	6
ENSMUSG00000083653-Gm11384	0.000840023	0.264746	0.512	0.436	1	Gm11384	ENSMUSG00000083653	13
ENSMUSG00000116171-4930543I03Rik	0.00084562	-0.284188	0.204	0.282	1	4930543I03Rik	ENSMUSG00000116171	15
ENSMUSG00000120154-ENSMUSG00000120154	0.000848743	-0.141941	0.088	0.15	1	ENSMUSG00000120154	ENSMUSG00000120154
ENSMUSG00000022781-Pak2	0.000849538	-0.160372	0.493	0.617	1	Pak2	ENSMUSG00000022781	16
ENSMUSG00000063430-Wscd2	0.000854478	0.373506	0.167	0.109	1	Wscd2	ENSMUSG00000063430	5
ENSMUSG00000100421-Gm29044	0.000857704	-0.264909	0.187	0.263	1	Gm29044	ENSMUSG00000100421	21
ENSMUSG00000093535-4930533I22Rik	0.000862193	0.176098	0.882	0.876	1	4930533I22Rik	ENSMUSG00000093535	6
ENSMUSG00000110333-Gm45861	0.000865085	-0.195926	0.062	0.115	1	Gm45861	ENSMUSG00000110333	8
ENSMUSG00000052331-Ankrd44	0.000872902	0.53046	0.278	0.216	1	Ankrd44	ENSMUSG00000052331	1
ENSMUSG00000034042-Gpbp1l1	0.000873943	-0.171507	0.057	0.109	1	Gpbp1l1	ENSMUSG00000034042	4
ENSMUSG00000027198-Ext2	0.00087404	-0.173988	0.077	0.136	1	Ext2	ENSMUSG00000027198	2
ENSMUSG00000032754-Slc8b1	0.000883094	-0.196743	0.056	0.106	1	Slc8b1	ENSMUSG00000032754	5
ENSMUSG00000031233-Pgk2	0.000884045	-0.188504	0.109	0.179	1	Pgk2	ENSMUSG00000031233	17
ENSMUSG00000027133-Nop10	0.000885745	-0.164714	0.081	0.141	1	Nop10	ENSMUSG00000027133	2
ENSMUSG00000022112-Gpc5	0.000886497	0.202934	0.867	0.84	1	Gpc5	ENSMUSG00000022112	14
ENSMUSG00000070544-Top1	0.000886672	-0.192445	0.069	0.125	1	Top1	ENSMUSG00000070544	2
ENSMUSG00000027012-Dync1i2	0.000887204	-0.232095	0.106	0.17	1	Dync1i2	ENSMUSG00000027012	2
ENSMUSG00000079505-Gm11131	0.000895509	0.234758	0.118	0.069	1	Gm11131	ENSMUSG00000079505	17
ENSMUSG00000120563-ENSMUSG00000120563	0.000899545	-0.177547	0.074	0.131	1	ENSMUSG00000120563	ENSMUSG00000120563
ENSMUSG00000063656-Gm10135	0.000900445	-0.191804	0.253	0.351	1	Gm10135	ENSMUSG00000063656	5
ENSMUSG00000085914-Gm14320	0.000902968	-0.151061	0.591	0.704	1	Gm14320	ENSMUSG00000085914	2
ENSMUSG00000054362-Lexm	0.000904712	-0.211784	0.288	0.387	1	Lexm	ENSMUSG00000054362	4
ENSMUSG00000020671-Rab10	0.000917249	-0.147086	0.072	0.13	1	Rab10	ENSMUSG00000020671	12
ENSMUSG00000114048-4930549C15Rik	0.000917415	-0.21572	0.364	0.462	1	4930549C15Rik	ENSMUSG00000114048	12
ENSMUSG00000048915-Efna5	0.000929969	0.237111	0.178	0.12	1	Efna5	ENSMUSG00000048915	17
ENSMUSG00000100315-1700031P21Rik	0.000931188	0.214418	0.49	0.443	1	1700031P21Rik	ENSMUSG00000100315	12
ENSMUSG00000054523-Ms4a5	0.000934924	-0.194949	0.074	0.13	1	Ms4a5	ENSMUSG00000054523	19
ENSMUSG00000047654-Tssk6	0.000939142	-0.244059	0.402	0.497	1	Tssk6	ENSMUSG00000047654	8
ENSMUSG00000059970-Hspa2	0.000940378	-0.206709	0.268	0.357	1	Hspa2	ENSMUSG00000059970	12
ENSMUSG00000114163-Gm32296	0.00094415	0.28144	0.286	0.222	1	Gm32296	ENSMUSG00000114163	12
ENSMUSG00000108563-Gm44686	0.000948813	-0.199754	0.205	0.288	1	Gm44686	ENSMUSG00000108563	7
ENSMUSG00000057246-BC051142	0.000949454	0.239954	0.761	0.735	1	BC051142	ENSMUSG00000057246	17
ENSMUSG00000022704-Qtrt2	0.000950575	-0.205679	0.323	0.416	1	Qtrt2	ENSMUSG00000022704	16
ENSMUSG00000025716-Myo3a	0.000951713	0.246705	0.185	0.125	1	Myo3a	ENSMUSG00000025716	2
ENSMUSG00000107793-4933406L23Rik	0.000957658	0.229684	0.101	0.056	1	4933406L23Rik	ENSMUSG00000107793	6
ENSMUSG00000022205-Sub1	0.000961546	-0.225403	0.348	0.457	1	Sub1	ENSMUSG00000022205	15
ENSMUSG00000020048-Hsp90b1	0.000965969	-0.215205	0.175	0.256	1	Hsp90b1	ENSMUSG00000020048	10
ENSMUSG00000112586-Gm6729	0.000970449	0.220911	0.781	0.782	1	Gm6729	ENSMUSG00000112586	10
ENSMUSG00000061510-Gm10101	0.000982844	-0.160394	0.054	0.104	1	Gm10101	ENSMUSG00000061510	14
ENSMUSG00000030232-Aebp2	0.000987165	-0.179405	0.244	0.333	1	Aebp2	ENSMUSG00000030232	6
ENSMUSG00000009580-Odam	0.000987195	-0.172497	0.145	0.221	1	Odam	ENSMUSG00000009580	5
ENSMUSG00000021546-Hnrnpk	0.000989986	-0.169157	0.064	0.117	1	Hnrnpk	ENSMUSG00000021546	13
ENSMUSG00000037552-Plekhg2	0.000994346	-0.184737	0.138	0.212	1	Plekhg2	ENSMUSG00000037552	7
ENSMUSG00000033545-Znrf1	0.00100085	-0.177823	0.833	0.894	1	Znrf1	ENSMUSG00000033545	8
ENSMUSG00000084292-Gm13535	0.0010164	0.290703	0.247	0.185	1	Gm13535	ENSMUSG00000084292	2
ENSMUSG00000120473-ENSMUSG00000120473	0.00102488	0.260261	0.14	0.087	1	ENSMUSG00000120473	ENSMUSG00000120473
ENSMUSG00000085788-4930470G03Rik	0.00103443	0.303093	0.221	0.159	1	4930470G03Rik	ENSMUSG00000085788	13
ENSMUSG00000023953-Polh	0.00105108	-0.227046	0.175	0.251	1	Polh	ENSMUSG00000023953	17
ENSMUSG00000044927-H1f10	0.00105181	0.289472	0.342	0.283	1	H1f10	ENSMUSG00000044927	6
ENSMUSG00000101012-1700008K24Rik	0.00106106	-0.262051	0.172	0.25	1	1700008K24Rik	ENSMUSG00000101012	17
ENSMUSG00000033721-Vav3	0.00106745	-0.288146	0.052	0.1	1	Vav3	ENSMUSG00000033721	3
ENSMUSG00000028719-Cmpk1	0.00107223	0.231103	0.114	0.069	1	Cmpk1	ENSMUSG00000028719	4
ENSMUSG00000106932-4930487D11Rik	0.00107917	0.295789	0.242	0.185	1	4930487D11Rik	ENSMUSG00000106932	5
ENSMUSG00000056167-Cnot10	0.00110029	-0.136535	0.057	0.109	1	Cnot10	ENSMUSG00000056167	9
ENSMUSG00000103839-Gm37607	0.00110498	-0.215502	0.209	0.286	1	Gm37607	ENSMUSG00000103839	1
ENSMUSG00000029120-Ppp2r2c	0.00111453	-0.117868	0.086	0.149	1	Ppp2r2c	ENSMUSG00000029120	5
ENSMUSG00000051811-Cox6b2	0.0011169	0.201503	0.709	0.659	1	Cox6b2	ENSMUSG00000051811	7
ENSMUSG00000114971-Gm49162	0.0011187	-0.156015	0.886	0.943	1	Gm49162	ENSMUSG00000114971	15
ENSMUSG00000027525-Phactr3	0.00112701	-0.178941	0.111	0.179	1	Phactr3	ENSMUSG00000027525	2
ENSMUSG00000046727-Cystm1	0.00112711	0.239022	0.608	0.592	1	Cystm1	ENSMUSG00000046727	18
ENSMUSG00000031605-Klhl2	0.00112913	0.321405	0.19	0.131	1	Klhl2	ENSMUSG00000031605	8
ENSMUSG00000037997-Parp11	0.00114019	-0.212954	0.3	0.393	1	Parp11	ENSMUSG00000037997	6
ENSMUSG00000062929-Cfl2	0.00114208	-0.138863	0.163	0.243	1	Cfl2	ENSMUSG00000062929	12
ENSMUSG00000020444-Guk1	0.00114414	-0.155387	0.062	0.115	1	Guk1	ENSMUSG00000020444	11
ENSMUSG00000028703-Lrrc41	0.0011492	-0.198601	0.136	0.206	1	Lrrc41	ENSMUSG00000028703	4
ENSMUSG00000028412-Slc44a1	0.00115233	0.340557	0.308	0.247	1	Slc44a1	ENSMUSG00000028412	4
ENSMUSG00000021288-Klc1	0.00117431	-0.266674	0.114	0.176	1	Klc1	ENSMUSG00000021288	12
ENSMUSG00000032094-Cd3d	0.00117703	-0.158784	0.064	0.117	1	Cd3d	ENSMUSG00000032094	9
ENSMUSG00000012114-Med15	0.00117766	-0.221329	0.338	0.438	1	Med15	ENSMUSG00000012114	16
ENSMUSG00000060166-Zdhhc8	0.0011805	-0.137425	0.099	0.165	1	Zdhhc8	ENSMUSG00000060166	16
ENSMUSG00000041842-Fhdc1	0.00118843	-0.155069	0.342	0.439	1	Fhdc1	ENSMUSG00000041842	3
ENSMUSG00000046854-Pip5kl1	0.00119831	-0.192691	0.3	0.398	1	Pip5kl1	ENSMUSG00000046854	2
ENSMUSG00000044894-Uqcrq	0.0012007	-0.254816	0.311	0.402	1	Uqcrq	ENSMUSG00000044894	11
ENSMUSG00000019320-Noxo1	0.00121062	0.246477	0.29	0.225	1	Noxo1	ENSMUSG00000019320	17
ENSMUSG00000047342-Zfp286	0.00121458	-0.230913	0.057	0.106	1	Zfp286	ENSMUSG00000047342	11
ENSMUSG00000050087-Cby3	0.00122432	-0.154912	0.12	0.19	1	Cby3	ENSMUSG00000050087	11
ENSMUSG00000058317-Ube2e2	0.00122916	0.146438	0.929	0.88	1	Ube2e2	ENSMUSG00000058317	14
ENSMUSG00000056509-Gm9999	0.00122942	-0.266531	0.487	0.578	1	Gm9999	ENSMUSG00000056509	7
ENSMUSG00000073805-Insyn2a	0.00123048	-0.133255	0.069	0.124	1	Insyn2a	ENSMUSG00000073805	7
ENSMUSG00000029176-Anapc4	0.00123737	-0.154724	0.072	0.127	1	Anapc4	ENSMUSG00000029176	5
ENSMUSG00000028452-Vcp	0.00124282	-0.153429	0.052	0.101	1	Vcp	ENSMUSG00000028452	4
ENSMUSG00000032330-Cox7a2	0.0012505	-0.193627	0.392	0.504	1	Cox7a2	ENSMUSG00000032330	9
ENSMUSG00000057816-Cfap299	0.0012576	0.277214	0.508	0.462	1	Cfap299	ENSMUSG00000057816	5
ENSMUSG00000059439-Bcas3	0.00125837	-0.140926	0.082	0.142	1	Bcas3	ENSMUSG00000059439	11
ENSMUSG00000028631-Kcnq4	0.00125917	-0.267867	0.093	0.151	1	Kcnq4	ENSMUSG00000028631	4
ENSMUSG00000043410-Hfm1	0.00126037	0.274891	0.163	0.107	1	Hfm1	ENSMUSG00000043410	5
ENSMUSG00000111094-Gm34425	0.00127011	-0.164504	0.113	0.179	1	Gm34425	ENSMUSG00000111094	9
ENSMUSG00000112581-1700022H01Rik	0.00127942	-0.150914	0.108	0.175	1	1700022H01Rik	ENSMUSG00000112581	10
ENSMUSG00000022195-6030458C11Rik	0.00128004	-0.155195	0.113	0.18	1	6030458C11Rik	ENSMUSG00000022195	15
ENSMUSG00000029420-Rimbp2	0.0013022	-0.199779	0.231	0.315	1	Rimbp2	ENSMUSG00000029420	5
ENSMUSG00000025982-Sf3b1	0.00131134	-0.156107	0.138	0.208	1	Sf3b1	ENSMUSG00000025982	1
ENSMUSG00000038274-Fau	0.00131409	-0.239754	0.263	0.347	1	Fau	ENSMUSG00000038274	19
ENSMUSG00000040985-Sun3	0.00131432	0.302251	0.19	0.132	1	Sun3	ENSMUSG00000040985	11
ENSMUSG00000079076-Gm3086	0.00131527	-0.108734	0.071	0.127	1	Gm3086	ENSMUSG00000079076	12
ENSMUSG00000056692-Ilrun	0.00132486	-0.172919	0.54	0.652	1	Ilrun	ENSMUSG00000056692	17
ENSMUSG00000031765-Mt1	0.00132608	-0.223217	0.322	0.427	1	Mt1	ENSMUSG00000031765	8
ENSMUSG00000114746-4933436N17Rik	0.00132854	-0.173982	0.135	0.205	1	4933436N17Rik	ENSMUSG00000114746	13
ENSMUSG00000081467-Gm13337	0.0013294	-0.181982	0.269	0.362	1	Gm13337	ENSMUSG00000081467	2
ENSMUSG00000112831-Gm35533	0.00133265	-0.228306	0.089	0.147	1	Gm35533	ENSMUSG00000112831	10
ENSMUSG00000049598-Vsig8	0.00133571	-0.125005	0.182	0.263	1	Vsig8	ENSMUSG00000049598	1
ENSMUSG00000030795-Fus	0.0013438	0.209886	0.663	0.639	1	Fus	ENSMUSG00000030795	7
ENSMUSG00000055026-Gabrg3	0.00134944	-0.177282	0.165	0.241	1	Gabrg3	ENSMUSG00000055026	7
ENSMUSG00000002102-Psmc3	0.0013536	-0.230902	0.347	0.442	1	Psmc3	ENSMUSG00000002102	2
ENSMUSG00000048500-Defb15	0.00135794	-0.136105	0.066	0.12	1	Defb15	ENSMUSG00000048500	8
ENSMUSG00000046826-Fam187b	0.00137492	-0.171101	0.173	0.258	1	Fam187b	ENSMUSG00000046826	7
ENSMUSG00000047502-Mroh7	0.00137523	0.242469	0.21	0.151	1	Mroh7	ENSMUSG00000047502	4
ENSMUSG00000118227-Gm30288	0.00138558	0.205297	0.182	0.121	1	Gm30288	ENSMUSG00000118227	18
ENSMUSG00000031529-Tnks	0.00138762	0.315811	0.48	0.438	1	Tnks	ENSMUSG00000031529	8
ENSMUSG00000033629-Hacd3	0.00138803	-0.193541	0.222	0.312	1	Hacd3	ENSMUSG00000033629	9
ENSMUSG00000092083-Kcnb2	0.00139897	-0.212128	0.628	0.732	1	Kcnb2	ENSMUSG00000092083	1
ENSMUSG00000035621-Midn	0.00139948	-0.15358	0.744	0.813	1	Midn	ENSMUSG00000035621	10
ENSMUSG00000004070-Hmox2	0.00141287	-0.198152	0.091	0.151	1	Hmox2	ENSMUSG00000004070	16
ENSMUSG00000109583-Gm39204	0.00141524	0.613828	0.145	0.092	1	Gm39204	ENSMUSG00000109583	8
ENSMUSG00000048078-Tenm4	0.00142027	0.253952	0.406	0.332	1	Tenm4	ENSMUSG00000048078	7
ENSMUSG00000111299-4930540M03Rik	0.00142066	0.26533	0.19	0.135	1	4930540M03Rik	ENSMUSG00000111299	9
ENSMUSG00000034177-Rnf43	0.00144507	-0.256382	0.066	0.116	1	Rnf43	ENSMUSG00000034177	11
ENSMUSG00000118642-AY036118	0.00145223	0.209624	0.133	0.082	1	AY036118	ENSMUSG00000118642	17
ENSMUSG00000024301-Kifc5b	0.00145681	-0.151129	0.635	0.757	1	Kifc5b	ENSMUSG00000024301	17
ENSMUSG00000001467-Cyp51	0.00145733	-0.144674	0.611	0.724	1	Cyp51	ENSMUSG00000001467	5
ENSMUSG00000039050-Osbpl2	0.00146345	-0.130959	0.123	0.194	1	Osbpl2	ENSMUSG00000039050	2
ENSMUSG00000078490-Cfap74	0.00147535	-0.224543	0.189	0.268	1	Cfap74	ENSMUSG00000078490	4
ENSMUSG00000018698-Lhx1	0.00147573	-0.291948	0.128	0.191	1	Lhx1	ENSMUSG00000018698	11
ENSMUSG00000040037-Negr1	0.00147899	-0.139138	0.074	0.13	1	Negr1	ENSMUSG00000040037	3
ENSMUSG00000052917-Senp7	0.00148397	-0.154344	0.116	0.182	1	Senp7	ENSMUSG00000052917	16
ENSMUSG00000036561-Ppp6r2	0.00150134	-0.120275	0.185	0.273	1	Ppp6r2	ENSMUSG00000036561	15
ENSMUSG00000034974-Dapk3	0.00151367	-0.162181	0.056	0.104	1	Dapk3	ENSMUSG00000034974	10
ENSMUSG00000048385-Scrt1	0.00152268	0.175629	0.838	0.831	1	Scrt1	ENSMUSG00000048385	15
ENSMUSG00000030022-Adamts9	0.00152304	0.249994	0.214	0.149	1	Adamts9	ENSMUSG00000030022	6
ENSMUSG00000051900-Abca16	0.00153371	-0.209226	0.301	0.392	1	Abca16	ENSMUSG00000051900	7
ENSMUSG00000100759-1700029B22Rik	0.00153584	-0.146489	0.401	0.514	1	1700029B22Rik	ENSMUSG00000100759	7
ENSMUSG00000053508-Gtsf2	0.00155664	-0.197504	0.209	0.29	1	Gtsf2	ENSMUSG00000053508	15
ENSMUSG00000049690-Nckap5	0.00156698	0.296232	0.348	0.286	1	Nckap5	ENSMUSG00000049690	1
ENSMUSG00000057113-Npm1	0.00156889	-0.209747	0.178	0.256	1	Npm1	ENSMUSG00000057113	11
ENSMUSG00000040455-Usp45	0.00156927	-0.256796	0.449	0.549	1	Usp45	ENSMUSG00000040455	4
ENSMUSG00000091873-Olfr732	0.00157318	-0.155761	0.067	0.12	1	Olfr732	ENSMUSG00000091873	14
ENSMUSG00000001964-Emd	0.00157349	0.300879	0.411	0.352	1	Emd	ENSMUSG00000001964	20
ENSMUSG00000032688-Malt1	0.0015755	0.285889	0.49	0.424	1	Malt1	ENSMUSG00000032688	18
ENSMUSG00000027281-Slx4ip	0.00158019	-0.155962	0.118	0.184	1	Slx4ip	ENSMUSG00000027281	2
ENSMUSG00000097251-5033417F24Rik	0.00160332	0.266054	0.342	0.282	1	5033417F24Rik	ENSMUSG00000097251	1
ENSMUSG00000029422-Rsrc2	0.00160333	0.295373	0.254	0.195	1	Rsrc2	ENSMUSG00000029422	5
ENSMUSG00000087132-A930001C03Rik	0.00160537	0.32002	0.352	0.296	1	A930001C03Rik	ENSMUSG00000087132	19
ENSMUSG00000086529-Acss2os	0.00160989	-0.164304	0.167	0.241	1	Acss2os	ENSMUSG00000086529	2
ENSMUSG00000027719-Adad1	0.00161991	0.25489	0.239	0.179	1	Adad1	ENSMUSG00000027719	3
ENSMUSG00000025762-Larp1b	0.001626	-0.175376	0.749	0.853	1	Larp1b	ENSMUSG00000025762	3
ENSMUSG00000063972-Nr6a1	0.00162914	0.285907	0.5	0.428	1	Nr6a1	ENSMUSG00000063972	2
ENSMUSG00000056698-Elmod3	0.00162956	0.262805	0.155	0.102	1	Elmod3	ENSMUSG00000056698	6
ENSMUSG00000120930-ENSMUSG00000120930	0.00163678	0.208159	0.113	0.067	1	ENSMUSG00000120930	ENSMUSG00000120930
ENSMUSG00000120716-ENSMUSG00000120716	0.00163938	0.322701	0.232	0.172	1	ENSMUSG00000120716	ENSMUSG00000120716
ENSMUSG00000040327-Cul9	0.00164521	-0.227491	0.146	0.215	1	Cul9	ENSMUSG00000040327	17
ENSMUSG00000070327-Rnf213	0.0016508	-0.153262	0.086	0.144	1	Rnf213	ENSMUSG00000070327	11
ENSMUSG00000100130-Gm28379	0.00165659	-0.260715	0.354	0.452	1	Gm28379	ENSMUSG00000100130	9
ENSMUSG00000046668-Cxxc5	0.00167763	-0.147051	0.074	0.127	1	Cxxc5	ENSMUSG00000046668	18
ENSMUSG00000085201-Nr6a1os	0.00167791	0.25656	0.31	0.242	1	Nr6a1os	ENSMUSG00000085201	2
ENSMUSG00000074093-Svip	0.00168622	-0.153554	0.123	0.191	1	Svip	ENSMUSG00000074093	7
ENSMUSG00000059974-Ntm	0.00169894	0.25277	0.348	0.3	1	Ntm	ENSMUSG00000059974	9
ENSMUSG00000107204-Gm43067	0.00171456	-0.155158	0.18	0.26	1	Gm43067	ENSMUSG00000107204	6
ENSMUSG00000026810-Dpm2	0.00171735	-0.176704	0.111	0.176	1	Dpm2	ENSMUSG00000026810	2
ENSMUSG00000008348-Ubc	0.00172092	-0.0958664	0.247	0.346	1	Ubc	ENSMUSG00000008348	5
ENSMUSG00000029123-Stk32b	0.00172524	-0.194704	0.125	0.189	1	Stk32b	ENSMUSG00000029123	5
ENSMUSG00000037833-Sh2d4b	0.0017267	-0.174326	0.057	0.106	1	Sh2d4b	ENSMUSG00000037833	14
ENSMUSG00000060279-Ap2a1	0.00172707	0.266082	0.446	0.396	1	Ap2a1	ENSMUSG00000060279	7
ENSMUSG00000107802-1700126G02Rik	0.00172743	-0.190578	0.352	0.451	1	1700126G02Rik	ENSMUSG00000107802	6
ENSMUSG00000028575-Eqtn	0.00173245	0.261128	0.202	0.147	1	Eqtn	ENSMUSG00000028575	4
ENSMUSG00000020305-Asb3	0.00173378	-0.131112	0.093	0.155	1	Asb3	ENSMUSG00000020305	11
ENSMUSG00000040794-C1qtnf4	0.00175441	-0.16107	0.364	0.474	1	C1qtnf4	ENSMUSG00000040794	2
ENSMUSG00000074655-Gm1527	0.00176579	-0.181509	0.645	0.753	1	Gm1527	ENSMUSG00000074655	3
ENSMUSG00000032959-Pebp1	0.00178702	-0.261732	0.443	0.554	1	Pebp1	ENSMUSG00000032959	5
ENSMUSG00000020029-Nudt4	0.00180057	-0.205902	0.128	0.194	1	Nudt4	ENSMUSG00000020029	10
ENSMUSG00000061451-Tmem151a	0.00181073	0.258325	0.705	0.683	1	Tmem151a	ENSMUSG00000061451	19
ENSMUSG00000042607-Asb4	0.00181199	0.258951	0.177	0.122	1	Asb4	ENSMUSG00000042607	6
ENSMUSG00000027518-1700021F07Rik	0.00181536	-0.16355	0.271	0.367	1	1700021F07Rik	ENSMUSG00000027518	2
ENSMUSG00000043050-Tnp2	0.00181818	-0.0986248	0.998	0.999	1	Tnp2	ENSMUSG00000043050	16
ENSMUSG00000108749-Gm44767	0.0018186	-0.220706	0.059	0.106	1	Gm44767	ENSMUSG00000108749	7
ENSMUSG00000027180-Fbxo3	0.00182976	-0.231327	0.231	0.308	1	Fbxo3	ENSMUSG00000027180	2
ENSMUSG00000049571-Cfap46	0.00183158	-0.25687	0.178	0.25	1	Cfap46	ENSMUSG00000049571	7
ENSMUSG00000031090-Nadsyn1	0.00184281	-0.171431	0.18	0.258	1	Nadsyn1	ENSMUSG00000031090	7
ENSMUSG00000020728-Cep112	0.00185065	-0.175479	0.822	0.881	1	Cep112	ENSMUSG00000020728	11
ENSMUSG00000020401-Garin3	0.00185672	-0.202194	0.2	0.277	1	Garin3	ENSMUSG00000020401
ENSMUSG00000015120-Ube2i	0.00186065	-0.193641	0.197	0.28	1	Ube2i	ENSMUSG00000015120	17
ENSMUSG00000053184-Spaca3	0.00186192	0.281238	0.232	0.177	1	Spaca3	ENSMUSG00000053184	11
ENSMUSG00000086464-Gm15835	0.00186341	-0.158807	0.088	0.145	1	Gm15835	ENSMUSG00000086464	16
ENSMUSG00000073758-Sh3d21	0.00188608	0.237831	0.458	0.409	1	Sh3d21	ENSMUSG00000073758	4
ENSMUSG00000033590-Myo5c	0.00188799	-0.168586	0.143	0.216	1	Myo5c	ENSMUSG00000033590	9
ENSMUSG00000015961-Adss	0.00192049	0.277205	0.173	0.121	1	Adss	ENSMUSG00000015961	1
ENSMUSG00000025651-Uqcrc1	0.0019223	-0.185573	0.066	0.116	1	Uqcrc1	ENSMUSG00000025651	9
ENSMUSG00000102735-Gm7369	0.00192452	0.259849	0.143	0.094	1	Gm7369	ENSMUSG00000102735	1
ENSMUSG00000024222-Fkbp5	0.00192918	0.264111	0.273	0.21	1	Fkbp5	ENSMUSG00000024222	17
ENSMUSG00000117731-Gm50145	0.00193063	-0.172555	0.074	0.126	1	Gm50145	ENSMUSG00000117731	18
ENSMUSG00000050608-Micos10	0.00194151	-0.178256	0.37	0.468	1	Micos10	ENSMUSG00000050608	4
ENSMUSG00000084959-4933407I08Rik	0.00194465	-0.156347	0.148	0.218	1	4933407I08Rik	ENSMUSG00000084959	18
ENSMUSG00000020100-Slc29a3	0.00195483	0.205761	0.813	0.818	1	Slc29a3	ENSMUSG00000020100	10
ENSMUSG00000056260-Lrif1	0.00196357	0.176004	0.315	0.242	1	Lrif1	ENSMUSG00000056260	3
ENSMUSG00000052928-Ctif	0.00200838	-0.185634	0.158	0.23	1	Ctif	ENSMUSG00000052928	18
ENSMUSG00000067338-Tuba3b	0.0020254	-0.285162	0.429	0.517	1	Tuba3b	ENSMUSG00000067338	6
ENSMUSG00000046070-Igfals	0.00204049	0.239149	0.38	0.316	1	Igfals	ENSMUSG00000046070	17
ENSMUSG00000020721-Helz	0.00204799	-0.17203	0.143	0.212	1	Helz	ENSMUSG00000020721	11
ENSMUSG00000034416-Pkd1l2	0.00205007	-0.145376	0.121	0.186	1	Pkd1l2	ENSMUSG00000034416	8
ENSMUSG00000111353-Gm19324	0.00205232	0.31746	0.268	0.207	1	Gm19324	ENSMUSG00000111353	9
ENSMUSG00000018677-Slc25a39	0.0020644	-0.157493	0.057	0.105	1	Slc25a39	ENSMUSG00000018677	11
ENSMUSG00000107928-Gm45140	0.0020853	-0.0988847	0.054	0.101	1	Gm45140	ENSMUSG00000107928	6
ENSMUSG00000031153-Gripap1	0.00211395	0.33366	0.231	0.174	1	Gripap1	ENSMUSG00000031153	20
ENSMUSG00000111035-Gm33054	0.00211655	0.304695	0.303	0.248	1	Gm33054	ENSMUSG00000111035	9
ENSMUSG00000030583-Sipa1l3	0.00212262	0.264702	0.704	0.702	1	Sipa1l3	ENSMUSG00000030583	7
ENSMUSG00000014301-Pam16	0.00213676	-0.16385	0.094	0.154	1	Pam16	ENSMUSG00000014301	16
ENSMUSG00000067158-Col4a4	0.00214644	-0.221613	0.155	0.225	1	Col4a4	ENSMUSG00000067158	1
ENSMUSG00000087230-Mroh3	0.0021514	-0.169495	0.551	0.667	1	Mroh3	ENSMUSG00000087230	1
ENSMUSG00000092451-Vmn2r-ps56	0.00218071	-0.182248	0.251	0.335	1	ps56	ENSMUSG00000092451
ENSMUSG00000000088-Cox5a	0.00218129	-0.183586	0.182	0.257	1	Cox5a	ENSMUSG00000000088	9
ENSMUSG00000108321-Gm44649	0.00218163	0.238141	0.221	0.164	1	Gm44649	ENSMUSG00000108321	7
ENSMUSG00000100600-A230077H06Rik	0.00219349	-0.363895	0.347	0.439	1	A230077H06Rik	ENSMUSG00000100600	7
ENSMUSG00000043873-Chil5	0.00219979	-0.130585	0.103	0.165	1	Chil5	ENSMUSG00000043873	3
ENSMUSG00000028937-Acot7	0.00222376	-0.159058	0.189	0.265	1	Acot7	ENSMUSG00000028937	4
ENSMUSG00000035139-Secisbp2	0.00223012	-0.153081	0.387	0.483	1	Secisbp2	ENSMUSG00000035139	13
ENSMUSG00000013419-Zfp651	0.0022431	-0.157444	0.064	0.114	1	Zfp651	ENSMUSG00000013419	9
ENSMUSG00000055629-B4galnt4	0.00224339	-0.213318	0.434	0.523	1	B4galnt4	ENSMUSG00000055629	7
ENSMUSG00000027505-Fam209	0.00224862	0.178283	0.481	0.424	1	Fam209	ENSMUSG00000027505	2
ENSMUSG00000027353-Mcm8	0.00225547	-0.185988	0.327	0.423	1	Mcm8	ENSMUSG00000027353	2
ENSMUSG00000115803-Gm35496	0.00226931	-0.193937	0.106	0.164	1	Gm35496	ENSMUSG00000115803	15
ENSMUSG00000060743-H3f3a	0.00228475	0.221961	0.581	0.549	1	H3f3a	ENSMUSG00000060743	1
ENSMUSG00000020901-Pik3r5	0.00231284	-0.218664	0.076	0.126	1	Pik3r5	ENSMUSG00000020901	11
ENSMUSG00000111593-Gm48742	0.00231389	-0.177593	0.089	0.145	1	Gm48742	ENSMUSG00000111593	9
ENSMUSG00000037885-Stk35	0.0023156	-0.184623	0.182	0.258	1	Stk35	ENSMUSG00000037885	2
ENSMUSG00000016626-Nlrp14	0.00232376	-0.155205	0.059	0.106	1	Nlrp14	ENSMUSG00000016626	7
ENSMUSG00000023235-Ccl25	0.00233739	0.243071	0.126	0.08	1	Ccl25	ENSMUSG00000023235	8
ENSMUSG00000052783-Grk4	0.00233875	-0.141073	0.059	0.106	1	Grk4	ENSMUSG00000052783	5
ENSMUSG00000087519-AV039307	0.00238082	0.297166	0.444	0.395	1	AV039307	ENSMUSG00000087519	2
ENSMUSG00000042535-Gtpbp1	0.0023813	-0.153858	0.082	0.136	1	Gtpbp1	ENSMUSG00000042535	15
ENSMUSG00000025983-Ccdc150	0.00238714	0.370387	0.352	0.302	1	Ccdc150	ENSMUSG00000025983	1
ENSMUSG00000025759-Mfsd8	0.00238782	-0.111517	0.059	0.107	1	Mfsd8	ENSMUSG00000025759	3
ENSMUSG00000061923-Odf1	0.00239131	-0.141417	0.258	0.355	1	Odf1	ENSMUSG00000061923	15
ENSMUSG00000096001-2610528A11Rik	0.00239503	0.277978	0.327	0.267	1	2610528A11Rik	ENSMUSG00000096001	14
ENSMUSG00000042350-Arel1	0.00240197	0.298769	0.234	0.182	1	Arel1	ENSMUSG00000042350	12
ENSMUSG00000021569-Trip13	0.00240253	0.212969	0.12	0.074	1	Trip13	ENSMUSG00000021569	13
ENSMUSG00000025757-Hspa4l	0.00243788	-0.149811	0.658	0.737	1	Hspa4l	ENSMUSG00000025757	3
ENSMUSG00000030859-Fam24a	0.00246062	-0.187306	0.222	0.306	1	Fam24a	ENSMUSG00000030859	7
ENSMUSG00000002768-Mea1	0.00246112	-0.175634	0.3	0.398	1	Mea1	ENSMUSG00000002768	17
ENSMUSG00000022064-Pibf1	0.0024618	-0.116255	0.064	0.112	1	Pibf1	ENSMUSG00000022064	14
ENSMUSG00000062590-Armc9	0.00246264	-0.172588	0.086	0.141	1	Armc9	ENSMUSG00000062590	1
ENSMUSG00000053334-Ficd	0.00246594	-0.102019	0.082	0.14	1	Ficd	ENSMUSG00000053334	5
ENSMUSG00000056755-Grm7	0.0024687	-0.0731974	0.141	0.215	1	Grm7	ENSMUSG00000056755	6
ENSMUSG00000039852-Rere	0.00247599	-0.28336	0.061	0.107	1	Rere	ENSMUSG00000039852	4
ENSMUSG00000107384-Gm42557	0.00247983	0.309359	0.295	0.237	1	Gm42557	ENSMUSG00000107384	5
ENSMUSG00000054728-Phactr1	0.00248282	0.259015	0.441	0.383	1	Phactr1	ENSMUSG00000054728	13
ENSMUSG00000025783-4930412O13Rik	0.00253644	-0.16431	0.593	0.684	1	4930412O13Rik	ENSMUSG00000025783	2
ENSMUSG00000026407-Cacna1s	0.00254083	-0.124987	0.082	0.139	1	Cacna1s	ENSMUSG00000026407	1
ENSMUSG00000019791-Hint3	0.00255182	-0.105128	0.064	0.112	1	Hint3	ENSMUSG00000019791	10
ENSMUSG00000022185-Acin1	0.0025536	-0.156164	0.194	0.266	1	Acin1	ENSMUSG00000022185	14
ENSMUSG00000022656-Nectin3	0.00255505	0.268926	0.552	0.509	1	Nectin3	ENSMUSG00000022656	16
ENSMUSG00000039801-Cplane1	0.0025953	-0.150087	0.226	0.305	1	Cplane1	ENSMUSG00000039801	15
ENSMUSG00000086646-Platr20	0.00260533	0.279392	0.594	0.561	1	Platr20	ENSMUSG00000086646	11
ENSMUSG00000020922-Lsm12	0.00260863	-0.130444	0.109	0.171	1	Lsm12	ENSMUSG00000020922	11
ENSMUSG00000106352-5033403H07Rik	0.00261705	-0.154194	0.38	0.482	1	5033403H07Rik	ENSMUSG00000106352	5
ENSMUSG00000049420-Tmem200a	0.00263227	0.236015	0.295	0.237	1	Tmem200a	ENSMUSG00000049420	10
ENSMUSG00000026567-Adcy10	0.00264001	-0.220974	0.152	0.218	1	Adcy10	ENSMUSG00000026567	1
ENSMUSG00000108854-D830036C21Rik	0.00264982	-0.170172	0.061	0.107	1	D830036C21Rik	ENSMUSG00000108854	7
ENSMUSG00000101634-1700066B17Rik	0.00265198	0.3646	0.323	0.27	1	1700066B17Rik	ENSMUSG00000101634	1
ENSMUSG00000115623-Gm41225	0.00269544	0.320565	0.15	0.099	1	Gm41225	ENSMUSG00000115623	14
ENSMUSG00000085525-Gm13166	0.00270688	-0.111083	0.476	0.583	1	Gm13166	ENSMUSG00000085525	4
ENSMUSG00000067851-Arfgef1	0.00271748	0.313554	0.224	0.167	1	Arfgef1	ENSMUSG00000067851	1
ENSMUSG00000047227-Gm527	0.00273572	-0.118603	0.081	0.136	1	Gm527	ENSMUSG00000047227	12
ENSMUSG00000107960-Gm35077	0.00274209	0.242971	0.473	0.424	1	Gm35077	ENSMUSG00000107960	6
ENSMUSG00000023806-Rsph3b	0.00275927	-0.196321	0.222	0.302	1	Rsph3b	ENSMUSG00000023806	17
ENSMUSG00000034813-Grip1	0.00277176	-0.448861	0.318	0.385	1	Grip1	ENSMUSG00000034813	10
ENSMUSG00000024843-Chka	0.00278092	0.184776	0.717	0.693	1	Chka	ENSMUSG00000024843	19
ENSMUSG00000032239-Rp9	0.00279353	-0.235312	0.114	0.172	1	Rp9	ENSMUSG00000032239	9
ENSMUSG00000100985-Gm10640	0.00279748	0.257313	0.18	0.127	1	Gm10640	ENSMUSG00000100985	7
ENSMUSG00000097644-Gm26862	0.00281861	-0.230608	0.103	0.16	1	Gm26862	ENSMUSG00000097644	7
ENSMUSG00000114219-Gm31456	0.00282351	0.232485	0.13	0.084	1	Gm31456	ENSMUSG00000114219	14
ENSMUSG00000103503-1700023G09Rik	0.00283359	0.218477	0.396	0.34	1	1700023G09Rik	ENSMUSG00000103503	1
ENSMUSG00000085940-4930405D11Rik	0.00285036	0.315158	0.461	0.416	1	4930405D11Rik	ENSMUSG00000085940	11
ENSMUSG00000032846-Zswim6	0.00285321	0.146427	0.902	0.866	1	Zswim6	ENSMUSG00000032846	13
ENSMUSG00000035673-Sbno2	0.00286085	-0.137568	0.084	0.139	1	Sbno2	ENSMUSG00000035673	10
ENSMUSG00000029608-Rph3a	0.00286871	-0.218542	0.113	0.17	1	Rph3a	ENSMUSG00000029608	5
ENSMUSG00000057522-Spop	0.00288699	-0.190995	0.318	0.408	1	Spop	ENSMUSG00000057522	11
ENSMUSG00000036251-Trpm8	0.00290652	-0.137389	0.397	0.494	1	Trpm8	ENSMUSG00000036251	1
ENSMUSG00000061759-Armt1	0.00294841	-0.172619	0.062	0.109	1	Armt1	ENSMUSG00000061759	10
ENSMUSG00000078812-Eif5a	0.00295428	-0.157163	0.347	0.446	1	Eif5a	ENSMUSG00000078812	11
ENSMUSG00000044252-Osbpl1a	0.00295591	0.287766	0.273	0.21	1	Osbpl1a	ENSMUSG00000044252	18
ENSMUSG00000031118-Magea14	0.00296996	0.312664	0.31	0.256	1	Magea14	ENSMUSG00000031118	20
ENSMUSG00000108034-4930557K07Rik	0.0030122	0.121365	0.842	0.797	1	4930557K07Rik	ENSMUSG00000108034	6
ENSMUSG00000022858-Tra2b	0.00301812	-0.167264	0.096	0.151	1	Tra2b	ENSMUSG00000022858	16
ENSMUSG00000041774-Ydjc	0.00302677	0.281504	0.347	0.282	1	Ydjc	ENSMUSG00000041774	16
ENSMUSG00000040771-Oard1	0.00303181	0.309032	0.237	0.186	1	Oard1	ENSMUSG00000040771	17
ENSMUSG00000115532-Gm41206	0.00303571	0.267835	0.229	0.176	1	Gm41206	ENSMUSG00000115532	14
ENSMUSG00000022354-Ndufb9	0.00305211	-0.170904	0.131	0.195	1	Ndufb9	ENSMUSG00000022354	15
ENSMUSG00000051896-Tex37	0.00306694	-0.107537	0.212	0.302	1	Tex37	ENSMUSG00000051896	6
ENSMUSG00000002107-Celf2	0.00306908	-0.176133	0.098	0.154	1	Celf2	ENSMUSG00000002107	2
ENSMUSG00000063801-Ap3s2	0.0030803	0.272631	0.155	0.105	1	Ap3s2	ENSMUSG00000063801	7
ENSMUSG00000020307-Cdc34	0.00308066	-0.274663	0.517	0.592	1	Cdc34	ENSMUSG00000020307	10
ENSMUSG00000113313-Gm32036	0.00308214	0.244487	0.259	0.201	1	Gm32036	ENSMUSG00000113313	13
ENSMUSG00000034263-Ints14	0.00313169	-0.101757	0.123	0.191	1	Ints14	ENSMUSG00000034263	9
ENSMUSG00000108739-Gm45096	0.00314269	0.262581	0.436	0.395	1	Gm45096	ENSMUSG00000108739	7
ENSMUSG00000036707-Cab39	0.00318724	0.267428	0.547	0.502	1	Cab39	ENSMUSG00000036707	1
ENSMUSG00000002280-Ciao3	0.00320533	-0.175969	0.126	0.19	1	Ciao3	ENSMUSG00000002280	17
ENSMUSG00000055204-Ankrd17	0.00323212	-0.225291	0.584	0.663	1	Ankrd17	ENSMUSG00000055204	5
ENSMUSG00000033068-Entpd6	0.0032408	-0.217282	0.367	0.447	1	Entpd6	ENSMUSG00000033068	2
ENSMUSG00000087192-Lexis1	0.00324099	-0.150367	0.093	0.149	1	Lexis1	ENSMUSG00000087192	4
ENSMUSG00000050201-Otop2	0.00325578	-0.125269	0.12	0.182	1	Otop2	ENSMUSG00000050201	11
ENSMUSG00000087377-AV099323	0.00327556	-0.202568	0.088	0.139	1	AV099323	ENSMUSG00000087377	2
ENSMUSG00000059288-Cdyl	0.00329638	-0.123476	0.955	0.97	1	Cdyl	ENSMUSG00000059288	13
ENSMUSG00000044788-Fads6	0.0033171	-0.172681	0.101	0.157	1	Fads6	ENSMUSG00000044788	11
ENSMUSG00000075524-4930407I10Rik	0.00334046	-0.120246	0.104	0.164	1	4930407I10Rik	ENSMUSG00000075524	15
ENSMUSG00000003032-Klf4	0.00334391	-0.168654	0.264	0.352	1	Klf4	ENSMUSG00000003032	4
ENSMUSG00000073147-5031425E22Rik	0.00337821	-0.125697	0.145	0.215	1	5031425E22Rik	ENSMUSG00000073147	5
ENSMUSG00000027438-Napb	0.00337987	-0.133799	0.064	0.111	1	Napb	ENSMUSG00000027438	2
ENSMUSG00000101608-Gm28652	0.00338242	-0.106051	0.061	0.107	1	Gm28652	ENSMUSG00000101608	9
ENSMUSG00000074250-Gm10653	0.00339123	-0.161615	0.072	0.121	1	Gm10653	ENSMUSG00000074250	9
ENSMUSG00000118204-4930414N06Rik	0.00339328	0.246404	0.362	0.305	1	4930414N06Rik	ENSMUSG00000118204	19
ENSMUSG00000073471-Rsph3a	0.00340941	-0.160953	0.234	0.317	1	Rsph3a	ENSMUSG00000073471	17
ENSMUSG00000112826-Gm1559	0.00341438	-0.142726	0.133	0.199	1	Gm1559	ENSMUSG00000112826	10
ENSMUSG00000112662-Gm47922	0.0034791	0.273686	0.121	0.079	1	Gm47922	ENSMUSG00000112662	10
ENSMUSG00000046404-Yod1	0.0034821	-0.13305	0.168	0.242	1	Yod1	ENSMUSG00000046404	1
ENSMUSG00000026110-Mgat4a	0.00348438	-0.166717	0.456	0.564	1	Mgat4a	ENSMUSG00000026110	1
ENSMUSG00000004231-Pax2	0.00348956	-0.174229	0.221	0.295	1	Pax2	ENSMUSG00000004231	19
ENSMUSG00000020532-Acaca	0.00349103	0.245716	0.17	0.12	1	Acaca	ENSMUSG00000020532	11
ENSMUSG00000025857-Dnaaf5	0.00350823	-0.128208	0.082	0.135	1	Dnaaf5	ENSMUSG00000025857	5
ENSMUSG00000120233-ENSMUSG00000120233	0.0035167	0.214459	0.416	0.358	1	ENSMUSG00000120233	ENSMUSG00000120233
ENSMUSG00000097267-1700109K24Rik	0.00354666	-0.123077	0.259	0.345	1	1700109K24Rik	ENSMUSG00000097267	15
ENSMUSG00000033632-AW554918	0.0035569	0.177772	0.724	0.663	1	AW554918	ENSMUSG00000033632	18
ENSMUSG00000028830-AU040320	0.00356462	0.218497	0.463	0.412	1	AU040320	ENSMUSG00000028830	4
ENSMUSG00000079666-Pttg1ip2	0.0035736	-0.149903	0.088	0.141	1	Pttg1ip2	ENSMUSG00000079666	5
ENSMUSG00000055177-Cstl1	0.00360153	-0.156947	0.219	0.3	1	Cstl1	ENSMUSG00000055177	2
ENSMUSG00000037876-Jmjd1c	0.00361728	-0.157385	0.352	0.451	1	Jmjd1c	ENSMUSG00000037876	10
ENSMUSG00000033966-Cdkl4	0.00361883	-0.203915	0.397	0.486	1	Cdkl4	ENSMUSG00000033966	17
ENSMUSG00000032376-Usp3	0.00362233	-0.185662	0.241	0.323	1	Usp3	ENSMUSG00000032376	9
ENSMUSG00000096950-Gm9530	0.00362567	-0.223251	0.197	0.267	1	Gm9530	ENSMUSG00000096950	1
ENSMUSG00000032594-Ip6k1	0.0036344	0.283813	0.455	0.432	1	Ip6k1	ENSMUSG00000032594	9
ENSMUSG00000000131-Xpo6	0.0036412	-0.15196	0.325	0.418	1	Xpo6	ENSMUSG00000000131	7
ENSMUSG00000029797-Sspo	0.00364708	-0.138349	0.108	0.166	1	Sspo	ENSMUSG00000029797	6
ENSMUSG00000047843-Bri3	0.00365799	-0.0991457	0.185	0.261	1	Bri3	ENSMUSG00000047843	5
ENSMUSG00000110737-4930444F02Rik	0.00365992	-0.164968	0.167	0.236	1	4930444F02Rik	ENSMUSG00000110737	10
ENSMUSG00000036955-Kifbp	0.00366756	0.24315	0.13	0.085	1	Kifbp	ENSMUSG00000036955	10
ENSMUSG00000117231-Gm41609	0.00368905	-0.0806187	0.074	0.125	1	Gm41609	ENSMUSG00000117231	17
ENSMUSG00000051234-Rnf7	0.00370226	-0.14659	0.076	0.126	1	Rnf7	ENSMUSG00000051234	9
ENSMUSG00000042744-Hectd4	0.00370993	-0.202502	0.311	0.401	1	Hectd4	ENSMUSG00000042744	5
ENSMUSG00000073616-Cops9	0.00373138	-0.127802	0.086	0.139	1	Cops9	ENSMUSG00000073616	1
ENSMUSG00000101698-Gm29562	0.00375016	0.201843	0.135	0.089	1	Gm29562	ENSMUSG00000101698	9
ENSMUSG00000040562-Gstm2	0.00375778	-0.175292	0.081	0.131	1	Gstm2	ENSMUSG00000040562	3
ENSMUSG00000020914-Top2a	0.00375833	-0.112784	0.064	0.111	1	Top2a	ENSMUSG00000020914	11
ENSMUSG00000085719-4933424L21Rik	0.00376324	0.180405	0.623	0.587	1	4933424L21Rik	ENSMUSG00000085719	11
ENSMUSG00000107008-Gm2762	0.00377747	-0.165562	0.303	0.398	1	Gm2762	ENSMUSG00000107008	13
ENSMUSG00000025766-D3Ertd751e	0.00377963	-0.170033	0.377	0.478	1	D3Ertd751e	ENSMUSG00000025766	3
ENSMUSG00000111409-Gm49380	0.00378634	-0.159572	0.36	0.462	1	Gm49380	ENSMUSG00000111409	9
ENSMUSG00000121022-ENSMUSG00000121022	0.00381745	-0.159564	0.311	0.402	1	ENSMUSG00000121022	ENSMUSG00000121022
ENSMUSG00000028064-Sema4a	0.00382218	-0.1987	0.209	0.281	1	Sema4a	ENSMUSG00000028064	3
ENSMUSG00000040563-Plppr2	0.00383032	0.20684	0.71	0.713	1	Plppr2	ENSMUSG00000040563	9
ENSMUSG00000086537-Gnasas1	0.00386101	-0.20723	0.136	0.2	1	Gnasas1	ENSMUSG00000086537	2
ENSMUSG00000086029-Pax6os1	0.00386266	-0.120131	0.146	0.213	1	Pax6os1	ENSMUSG00000086029	2
ENSMUSG00000117229-Gm35550	0.00387608	-0.116846	0.247	0.328	1	Gm35550	ENSMUSG00000117229	17
ENSMUSG00000097007-4930432B10Rik	0.0038808	0.25856	0.466	0.421	1	4930432B10Rik	ENSMUSG00000097007	10
ENSMUSG00000048661-Lemd3	0.0038895	-0.141744	0.074	0.124	1	Lemd3	ENSMUSG00000048661	10
ENSMUSG00000111126-Gm39329	0.00388999	0.281974	0.332	0.281	1	Gm39329	ENSMUSG00000111126	9
ENSMUSG00000046111-Cep295	0.00391225	-0.1497	0.744	0.809	1	Cep295	ENSMUSG00000046111	9
ENSMUSG00000029156-Sgcb	0.00394351	-0.124681	0.118	0.18	1	Sgcb	ENSMUSG00000029156	5
ENSMUSG00000029155-Spata18	0.00396156	-0.213126	0.582	0.658	1	Spata18	ENSMUSG00000029155	5
ENSMUSG00000055053-Nfic	0.00396664	-0.156458	0.463	0.569	1	Nfic	ENSMUSG00000055053	10
ENSMUSG00000093803-Ppp2r3d	0.00399777	0.261602	0.236	0.184	1	Ppp2r3d	ENSMUSG00000093803	9
ENSMUSG00000040220-Gas8	0.00401295	-0.0875285	0.077	0.13	1	Gas8	ENSMUSG00000040220	8
ENSMUSG00000087495-Gm14152	0.00402883	-0.156162	0.729	0.804	1	Gm14152	ENSMUSG00000087495	2
ENSMUSG00000027238-Frmd5	0.00403875	0.235132	0.2	0.146	1	Frmd5	ENSMUSG00000027238	2
ENSMUSG00000096316-Faiml	0.00405838	0.225766	0.367	0.318	1	Faiml	ENSMUSG00000096316	9
ENSMUSG00000061576-Dpp6	0.0040639	0.244805	0.396	0.341	1	Dpp6	ENSMUSG00000061576	5
ENSMUSG00000084951-Mipepos	0.0040879	0.212781	0.12	0.076	1	Mipepos	ENSMUSG00000084951	14
ENSMUSG00000108924-4933436H12Rik	0.00410139	0.221227	0.335	0.276	1	4933436H12Rik	ENSMUSG00000108924	7
ENSMUSG00000114760-Gm48006	0.00410351	-0.1286	0.076	0.126	1	Gm48006	ENSMUSG00000114760	14
ENSMUSG00000116695-4930578N18Rik	0.00411279	0.260784	0.487	0.438	1	4930578N18Rik	ENSMUSG00000116695	16
ENSMUSG00000046707-Csnk2a2	0.00413528	-0.116271	0.069	0.117	1	Csnk2a2	ENSMUSG00000046707	8
ENSMUSG00000051864-Tbc1d22a	0.00414343	-0.139627	0.168	0.238	1	Tbc1d22a	ENSMUSG00000051864	15
ENSMUSG00000017210-Med24	0.00418423	-0.103011	0.079	0.13	1	Med24	ENSMUSG00000017210	11
ENSMUSG00000092395-Gm20463	0.00418778	-0.153991	0.165	0.231	1	Gm20463	ENSMUSG00000092395	17
ENSMUSG00000034007-Scaper	0.00419232	0.159989	0.636	0.597	1	Scaper	ENSMUSG00000034007	9
ENSMUSG00000035851-Ythdc1	0.00421101	-0.136065	0.426	0.517	1	Ythdc1	ENSMUSG00000035851	5
ENSMUSG00000027263-Tubgcp4	0.00422167	0.299388	0.342	0.293	1	Tubgcp4	ENSMUSG00000027263	2
ENSMUSG00000120649-ENSMUSG00000120649	0.00422245	-0.111702	0.081	0.132	1	ENSMUSG00000120649	ENSMUSG00000120649
ENSMUSG00000085286-Ube4bos3	0.00423387	-0.100051	0.079	0.13	1	Ube4bos3	ENSMUSG00000085286	4
ENSMUSG00000024096-Ralbp1	0.00423824	-0.112056	0.253	0.338	1	Ralbp1	ENSMUSG00000024096	17
ENSMUSG00000086467-4930571N24Rik	0.0042453	0.257913	0.436	0.386	1	4930571N24Rik	ENSMUSG00000086467	15
ENSMUSG00000004558-Ndrg2	0.0042628	-0.140078	0.076	0.124	1	Ndrg2	ENSMUSG00000004558	14
ENSMUSG00000027523-Gnas	0.00426451	-0.103242	0.103	0.159	1	Gnas	ENSMUSG00000027523	2
ENSMUSG00000037112-Sik2	0.00427565	-0.129539	0.261	0.347	1	Sik2	ENSMUSG00000037112	9
ENSMUSG00000058571-Gpc6	0.00427603	0.199619	0.247	0.19	1	Gpc6	ENSMUSG00000058571	14
ENSMUSG00000024792-Zfpl1	0.00429263	-0.13312	0.066	0.111	1	Zfpl1	ENSMUSG00000024792	19
ENSMUSG00000116618-Gm49719	0.00429816	0.210125	0.236	0.184	1	Gm49719	ENSMUSG00000116618	17
ENSMUSG00000031651-Triml1	0.00431395	0.251196	0.184	0.134	1	Triml1	ENSMUSG00000031651	8
ENSMUSG00000085026-Srrm3os	0.00435848	0.256756	0.135	0.091	1	Srrm3os	ENSMUSG00000085026	5
ENSMUSG00000030428-Ttyh1	0.00436998	-0.14154	0.088	0.139	1	Ttyh1	ENSMUSG00000030428	7
ENSMUSG00000028328-Tmod1	0.00437247	0.18736	0.682	0.652	1	Tmod1	ENSMUSG00000028328	4
ENSMUSG00000018548-Trim37	0.00439051	-0.125787	0.072	0.121	1	Trim37	ENSMUSG00000018548	11
ENSMUSG00000022974-Paxbp1	0.00439073	0.30242	0.357	0.298	1	Paxbp1	ENSMUSG00000022974	16
ENSMUSG00000007033-Hspa1l	0.00440973	-0.136805	0.145	0.213	1	Hspa1l	ENSMUSG00000007033	17
ENSMUSG00000079058-Adam34	0.00442145	0.299602	0.335	0.28	1	Adam34	ENSMUSG00000079058	8
ENSMUSG00000034595-Ppp1r18	0.00445421	-0.207996	0.5	0.582	1	Ppp1r18	ENSMUSG00000034595	17
ENSMUSG00000032110-Acrv1	0.00448541	0.29043	0.224	0.175	1	Acrv1	ENSMUSG00000032110	9
ENSMUSG00000030030-1700003E16Rik	0.00453391	-0.143277	0.067	0.114	1	1700003E16Rik	ENSMUSG00000030030	6
ENSMUSG00000022307-Oxr1	0.00453872	0.295045	0.253	0.202	1	Oxr1	ENSMUSG00000022307	15
ENSMUSG00000087691-Cd55os	0.00455206	-0.174115	0.221	0.295	1	Cd55os	ENSMUSG00000087691	1
ENSMUSG00000040003-Magi2	0.00457132	0.113968	0.498	0.463	1	Magi2	ENSMUSG00000040003	5
ENSMUSG00000084859-1700080N15Rik	0.00457178	0.226444	0.118	0.076	1	1700080N15Rik	ENSMUSG00000084859	2
ENSMUSG00000023345-Poc1a	0.00457519	-0.184788	0.121	0.179	1	Poc1a	ENSMUSG00000023345	9
ENSMUSG00000060445-Sycp2	0.00457786	-0.176954	0.141	0.205	1	Sycp2	ENSMUSG00000060445	2
ENSMUSG00000068184-Ndufaf2	0.00458623	-0.134479	0.113	0.171	1	Ndufaf2	ENSMUSG00000068184	13
ENSMUSG00000113772-Gm47448	0.00459193	0.428724	0.185	0.134	1	Gm47448	ENSMUSG00000113772	13
ENSMUSG00000042444-Mindy2	0.00460175	-0.173234	0.328	0.418	1	Mindy2	ENSMUSG00000042444	9
ENSMUSG00000064307-Lrrc51	0.00460956	0.174407	0.581	0.534	1	Lrrc51	ENSMUSG00000064307	7
ENSMUSG00000070331-Qrich2	0.00461417	0.204127	0.567	0.541	1	Qrich2	ENSMUSG00000070331	11
ENSMUSG00000074646-6430550D23Rik	0.00466848	-0.143165	0.641	0.732	1	6430550D23Rik	ENSMUSG00000074646	2
ENSMUSG00000062014-Gmfb	0.0047075	-0.123523	0.222	0.303	1	Gmfb	ENSMUSG00000062014	14
ENSMUSG00000115001-4930474H20Rik	0.0047347	-0.272167	0.3	0.37	1	4930474H20Rik	ENSMUSG00000115001	14
ENSMUSG00000117199-Gm4566	0.00474101	-0.180487	0.249	0.326	1	Gm4566	ENSMUSG00000117199	17
ENSMUSG00000067629-Syngap1	0.00474264	0.263186	0.382	0.336	1	Syngap1	ENSMUSG00000067629	17
ENSMUSG00000031848-Lsm4	0.00480871	-0.146105	0.123	0.182	1	Lsm4	ENSMUSG00000031848	8
ENSMUSG00000067722-BC003965	0.00482679	-0.156551	0.082	0.132	1	BC003965	ENSMUSG00000067722	17
ENSMUSG00000026779-Mastl	0.00486224	-0.150665	0.271	0.361	1	Mastl	ENSMUSG00000026779	2
ENSMUSG00000038954-Supt3	0.00488253	0.272921	0.338	0.276	1	Supt3	ENSMUSG00000038954	17
ENSMUSG00000019883-Echdc1	0.00488282	-0.160261	0.133	0.194	1	Echdc1	ENSMUSG00000019883	10
ENSMUSG00000040731-Eif4h	0.00488473	-0.113144	0.566	0.659	1	Eif4h	ENSMUSG00000040731	5
ENSMUSG00000053553-3110082I17Rik	0.00489692	-0.0902303	0.15	0.217	1	3110082I17Rik	ENSMUSG00000053553	5
ENSMUSG00000036672-Cenpt	0.00491503	-0.273409	0.088	0.135	1	Cenpt	ENSMUSG00000036672	8
ENSMUSG00000021983-Atp8a2	0.00493071	0.26656	0.31	0.248	1	Atp8a2	ENSMUSG00000021983	14
ENSMUSG00000085885-Gm11906	0.00493571	-0.165832	0.594	0.685	1	Gm11906	ENSMUSG00000085885	4
ENSMUSG00000020576-Nbas	0.00493984	0.225159	0.126	0.082	1	Nbas	ENSMUSG00000020576	12
ENSMUSG00000004698-Hdac9	0.00498126	0.26844	0.465	0.412	1	Hdac9	ENSMUSG00000004698	12
ENSMUSG00000045038-Prkce	0.00502553	-0.177574	0.061	0.104	1	Prkce	ENSMUSG00000045038	17
ENSMUSG00000018143-Mafk	0.00502614	-0.09585	0.347	0.447	1	Mafk	ENSMUSG00000018143	5
ENSMUSG00000040875-Osbpl10	0.00504147	-0.148719	0.305	0.4	1	Osbpl10	ENSMUSG00000040875	9
ENSMUSG00000024232-Bambi	0.00504832	0.199243	0.236	0.184	1	Bambi	ENSMUSG00000024232	18
ENSMUSG00000070923-Klhl9	0.00505157	-0.140194	0.082	0.131	1	Klhl9	ENSMUSG00000070923	4
ENSMUSG00000022420-Dnal4	0.00506911	-0.0769943	0.178	0.256	1	Dnal4	ENSMUSG00000022420	15
ENSMUSG00000109966-Gm34623	0.00507043	0.170528	0.646	0.581	1	Gm34623	ENSMUSG00000109966	8
ENSMUSG00000031839-Hsbp1	0.00507913	-0.0962974	0.168	0.24	1	Hsbp1	ENSMUSG00000031839	8
ENSMUSG00000080956-Gm16179	0.00508014	-0.21532	0.283	0.365	1	Gm16179	ENSMUSG00000080956	8
ENSMUSG00000054727-1700013H16Rik	0.00508371	0.268246	0.18	0.13	1	1700013H16Rik	ENSMUSG00000054727	20
ENSMUSG00000035785-Cmtm2b	0.005096	-0.188553	0.143	0.205	1	Cmtm2b	ENSMUSG00000035785	8
ENSMUSG00000051674-Dcun1d4	0.00510641	-0.160012	0.613	0.7	1	Dcun1d4	ENSMUSG00000051674	5
ENSMUSG00000025348-Itga7	0.00511588	0.232941	0.16	0.112	1	Itga7	ENSMUSG00000025348	10
ENSMUSG00000110207-Gm33586	0.00512709	0.20084	0.485	0.434	1	Gm33586	ENSMUSG00000110207	7
ENSMUSG00000104111-Gm37294	0.00514671	0.179271	0.389	0.331	1	Gm37294	ENSMUSG00000104111	1
ENSMUSG00000038485-Socs7	0.00515725	-0.171177	0.412	0.516	1	Socs7	ENSMUSG00000038485	11
ENSMUSG00000036523-Greb1	0.00516595	-0.128021	0.066	0.111	1	Greb1	ENSMUSG00000036523	12
ENSMUSG00000005615-Pcyt1a	0.00519229	-0.163598	0.53	0.61	1	Pcyt1a	ENSMUSG00000005615	16
ENSMUSG00000028416-Bag1	0.00519832	-0.16328	0.377	0.469	1	Bag1	ENSMUSG00000028416	4
ENSMUSG00000026058-Khdrbs2	0.0052114	-0.23743	0.167	0.232	1	Khdrbs2	ENSMUSG00000026058	1
ENSMUSG00000025917-Cops5	0.00521496	-0.170368	0.079	0.127	1	Cops5	ENSMUSG00000025917	1
ENSMUSG00000085875-Gm12905	0.00522398	-0.139503	0.096	0.149	1	Gm12905	ENSMUSG00000085875	4
ENSMUSG00000000743-Chmp1a	0.00526802	0.259491	0.591	0.566	1	Chmp1a	ENSMUSG00000000743	8
ENSMUSG00000023873-1700010I14Rik	0.00527139	-0.130208	0.064	0.109	1	1700010I14Rik	ENSMUSG00000023873	17
ENSMUSG00000033029-1700088E04Rik	0.00527976	-0.135623	0.081	0.13	1	1700088E04Rik	ENSMUSG00000033029	15
ENSMUSG00000035202-Lars2	0.00528727	-0.141981	0.232	0.313	1	Lars2	ENSMUSG00000035202	9
ENSMUSG00000085931-Gm12648	0.00529319	-0.200213	0.084	0.132	1	Gm12648	ENSMUSG00000085931	4
ENSMUSG00000038664-Herc1	0.00532689	-0.175379	0.636	0.704	1	Herc1	ENSMUSG00000038664	9
ENSMUSG00000061414-Cracr2a	0.00537585	-0.123006	0.15	0.212	1	Cracr2a	ENSMUSG00000061414	6
ENSMUSG00000040842-Szrd1	0.00539183	-0.131129	0.061	0.104	1	Szrd1	ENSMUSG00000040842	4
ENSMUSG00000060988-Galnt13	0.00544223	0.229234	0.197	0.149	1	Galnt13	ENSMUSG00000060988	2
ENSMUSG00000020712-Tcam1	0.00544276	-0.158397	0.061	0.104	1	Tcam1	ENSMUSG00000020712	11
ENSMUSG00000010057-Nprl2	0.00544489	-0.139421	0.106	0.162	1	Nprl2	ENSMUSG00000010057	9
ENSMUSG00000096753-Fam181a	0.0054606	0.230199	0.337	0.285	1	Fam181a	ENSMUSG00000096753	12
ENSMUSG00000042708-Shcbp1l	0.00549478	-0.114325	0.101	0.156	1	Shcbp1l	ENSMUSG00000042708	1
ENSMUSG00000090117-Gm16541	0.00554929	-0.159023	0.091	0.142	1	Gm16541	ENSMUSG00000090117	19
ENSMUSG00000028741-Mrto4	0.00555741	0.216985	0.146	0.101	1	Mrto4	ENSMUSG00000028741	4
ENSMUSG00000024589-Nedd4l	0.00556567	-0.127086	0.064	0.109	1	Nedd4l	ENSMUSG00000024589	18
ENSMUSG00000022884-Eif4a2	0.00557749	-0.127611	0.303	0.397	1	Eif4a2	ENSMUSG00000022884	16
ENSMUSG00000030876-Mettl9	0.00557766	-0.142788	0.165	0.233	1	Mettl9	ENSMUSG00000030876	7
ENSMUSG00000021690-Jmy	0.00559183	-0.187542	0.227	0.298	1	Jmy	ENSMUSG00000021690	13
ENSMUSG00000037979-Ccdc92	0.0055935	-0.180521	0.31	0.396	1	Ccdc92	ENSMUSG00000037979	5
ENSMUSG00000028573-Fggy	0.00559701	-0.132532	0.155	0.222	1	Fggy	ENSMUSG00000028573	4
ENSMUSG00000026764-Kif5c	0.0056238	0.185479	0.67	0.655	1	Kif5c	ENSMUSG00000026764	2
ENSMUSG00000021096-Ppm1a	0.00569836	-0.174854	0.53	0.625	1	Ppm1a	ENSMUSG00000021096	12
ENSMUSG00000038576-Susd4	0.00571748	0.244034	0.316	0.267	1	Susd4	ENSMUSG00000038576	1
ENSMUSG00000063576-Klhdc3	0.00572934	0.213546	0.638	0.608	1	Klhdc3	ENSMUSG00000063576	17
ENSMUSG00000074771-Ankef1	0.0057829	-0.174816	0.653	0.73	1	Ankef1	ENSMUSG00000074771	2
ENSMUSG00000014294-Ndufa2	0.00578813	-0.144898	0.167	0.233	1	Ndufa2	ENSMUSG00000014294	18
ENSMUSG00000036155-Mgat5	0.00579658	-0.12744	0.638	0.73	1	Mgat5	ENSMUSG00000036155	1
ENSMUSG00000109260-Gm30954	0.00580696	0.386856	0.219	0.166	1	Gm30954	ENSMUSG00000109260	8
ENSMUSG00000030122-Ptms	0.00581516	-0.149528	0.582	0.67	1	Ptms	ENSMUSG00000030122	6
ENSMUSG00000028126-Pip5k1a	0.00581892	-0.120992	0.064	0.109	1	Pip5k1a	ENSMUSG00000028126	3
ENSMUSG00000048922-Cdca2	0.0058358	0.20573	0.118	0.076	1	Cdca2	ENSMUSG00000048922	14
ENSMUSG00000113898-Gm19144	0.00588582	-0.123937	0.071	0.117	1	Gm19144	ENSMUSG00000113898	12
ENSMUSG00000024208-Uqcc2	0.00588614	-0.0985864	0.172	0.242	1	Uqcc2	ENSMUSG00000024208	17
ENSMUSG00000081496-Gm13428	0.00589931	-0.135417	0.089	0.141	1	Gm13428	ENSMUSG00000081496	2
ENSMUSG00000003119-Cdk12	0.00590029	-0.185294	0.061	0.102	1	Cdk12	ENSMUSG00000003119	11
ENSMUSG00000099061-Gm28050	0.00591044	0.248933	0.278	0.227	1	Gm28050	ENSMUSG00000099061	5
ENSMUSG00000025916-Ppp1r42	0.00597744	-0.149861	0.608	0.687	1	Ppp1r42	ENSMUSG00000025916	1
ENSMUSG00000020803-Txndc17	0.00598325	-0.12899	0.103	0.157	1	Txndc17	ENSMUSG00000020803	11
ENSMUSG00000110037-4930543N07Rik	0.00601437	0.215178	0.214	0.161	1	4930543N07Rik	ENSMUSG00000110037	7
ENSMUSG00000111871-Gm47557	0.0060443	-0.0815374	0.066	0.111	1	Gm47557	ENSMUSG00000111871	9
ENSMUSG00000105157-Gm31831	0.00605696	0.18545	0.298	0.24	1	Gm31831	ENSMUSG00000105157	5
ENSMUSG00000114333-1700084D21Rik	0.00607553	-0.156302	0.227	0.305	1	1700084D21Rik	ENSMUSG00000114333	13
ENSMUSG00000020661-Dnmt3a	0.00608036	-0.197265	0.268	0.343	1	Dnmt3a	ENSMUSG00000020661	12
ENSMUSG00000090191-9230105E05Rik	0.00609384	0.208324	0.136	0.094	1	9230105E05Rik	ENSMUSG00000090191	10
ENSMUSG00000014763-Fam120b	0.00610977	-0.176986	0.082	0.13	1	Fam120b	ENSMUSG00000014763	17
ENSMUSG00000025429-Pstpip2	0.00613483	-0.160606	0.128	0.186	1	Pstpip2	ENSMUSG00000025429	18
ENSMUSG00000038696-Mapkap1	0.00613816	-0.129155	0.067	0.112	1	Mapkap1	ENSMUSG00000038696	2
ENSMUSG00000041323-Ak7	0.00617561	-0.107054	0.214	0.288	1	Ak7	ENSMUSG00000041323	12
ENSMUSG00000078671-Chd2	0.00618129	-0.124323	0.468	0.563	1	Chd2	ENSMUSG00000078671	7
ENSMUSG00000004980-Hnrnpa2b1	0.0062479	-0.182915	0.19	0.257	1	Hnrnpa2b1	ENSMUSG00000004980	6
ENSMUSG00000009734-Pou6f2	0.00624802	-0.268618	0.221	0.286	1	Pou6f2	ENSMUSG00000009734	13
ENSMUSG00000108448-Gm21269	0.00626546	-0.186621	0.079	0.126	1	Gm21269	ENSMUSG00000108448	7
ENSMUSG00000020869-Lrrc59	0.00628264	0.254265	0.244	0.191	1	Lrrc59	ENSMUSG00000020869	11
ENSMUSG00000040312-Cchcr1	0.0063014	-0.124509	0.106	0.161	1	Cchcr1	ENSMUSG00000040312	17
ENSMUSG00000022972-Cfap298	0.00631268	-0.179292	0.093	0.141	1	Cfap298	ENSMUSG00000022972	16
ENSMUSG00000036087-Slain2	0.00632502	-0.144205	0.466	0.571	1	Slain2	ENSMUSG00000036087	5
ENSMUSG00000032056-Btg4	0.00634376	0.180996	0.503	0.456	1	Btg4	ENSMUSG00000032056	9
ENSMUSG00000036833-Pnpla7	0.00636516	-0.096479	0.062	0.106	1	Pnpla7	ENSMUSG00000036833	2
ENSMUSG00000070498-Tmem132b	0.00638314	-0.107674	0.059	0.101	1	Tmem132b	ENSMUSG00000070498	5
ENSMUSG00000087205-4930445N08Rik	0.00640775	0.199605	0.16	0.114	1	4930445N08Rik	ENSMUSG00000087205	2
ENSMUSG00000032855-Pkd1	0.00641476	0.239115	0.305	0.248	1	Pkd1	ENSMUSG00000032855	17
ENSMUSG00000044647-Csrnp3	0.00647179	0.252469	0.38	0.332	1	Csrnp3	ENSMUSG00000044647	2
ENSMUSG00000050556-Kcnb1	0.00647981	0.289034	0.189	0.142	1	Kcnb1	ENSMUSG00000050556	2
ENSMUSG00000038987-Cfap157	0.00648632	-0.189391	0.273	0.347	1	Cfap157	ENSMUSG00000038987	2
ENSMUSG00000075249-Fsip2	0.00648871	-0.117742	0.141	0.203	1	Fsip2	ENSMUSG00000075249	2
ENSMUSG00000032182-Yipf2	0.0064902	-0.108715	0.16	0.228	1	Yipf2	ENSMUSG00000032182	9
ENSMUSG00000024970-Spindoc	0.00649343	0.201231	0.626	0.609	1	Spindoc	ENSMUSG00000024970	19
ENSMUSG00000004032-Gstm5	0.0065773	-0.226643	0.446	0.526	1	Gstm5	ENSMUSG00000004032	3
ENSMUSG00000031786-Drc7	0.00661223	-0.18006	0.135	0.191	1	Drc7	ENSMUSG00000031786	8
ENSMUSG00000073633-Fbxo36	0.00665453	-0.134058	0.281	0.371	1	Fbxo36	ENSMUSG00000073633	1
ENSMUSG00000010797-Wnt2	0.00669657	-0.111594	0.136	0.2	1	Wnt2	ENSMUSG00000010797	6
ENSMUSG00000075571-Defb30	0.00670433	0.191071	0.695	0.675	1	Defb30	ENSMUSG00000075571	14
ENSMUSG00000097448-Platr22	0.0067157	-0.173678	0.315	0.395	1	Platr22	ENSMUSG00000097448	1
ENSMUSG00000097098-9330111N05Rik	0.00673645	-0.129627	0.517	0.615	1	9330111N05Rik	ENSMUSG00000097098	13
ENSMUSG00000066892-Fbxl12	0.00675239	0.238479	0.148	0.105	1	Fbxl12	ENSMUSG00000066892	9
ENSMUSG00000004668-Abca13	0.00676836	-0.1497	0.079	0.126	1	Abca13	ENSMUSG00000004668	11
ENSMUSG00000037971-1110032A03Rik	0.00677148	-0.16242	0.295	0.38	1	1110032A03Rik	ENSMUSG00000037971	9
ENSMUSG00000096221-1500002C15Rik	0.00678623	0.24467	0.397	0.353	1	1500002C15Rik	ENSMUSG00000096221	4
ENSMUSG00000112907-Gm47015	0.0069022	0.206171	0.155	0.111	1	Gm47015	ENSMUSG00000112907	10
ENSMUSG00000053289-Ddx10	0.00692728	0.182945	0.109	0.07	1	Ddx10	ENSMUSG00000053289	9
ENSMUSG00000040219-Ttc12	0.00696952	-0.128625	0.072	0.117	1	Ttc12	ENSMUSG00000040219	9
ENSMUSG00000095789-Nupr1l	0.00697931	-0.166679	0.241	0.323	1	Nupr1l	ENSMUSG00000095789	5
ENSMUSG00000047129-1700113H08Rik	0.00699933	0.146549	0.535	0.476	1	1700113H08Rik	ENSMUSG00000047129	10
ENSMUSG00000034390-Cmip	0.00700415	-0.173001	0.076	0.121	1	Cmip	ENSMUSG00000034390	8
ENSMUSG00000090213-Peds1	0.00702582	-0.12665	0.699	0.803	1	Peds1	ENSMUSG00000090213
ENSMUSG00000118311-1700003O11Rik	0.00703778	-0.109877	0.064	0.107	1	1700003O11Rik	ENSMUSG00000118311	18
ENSMUSG00000117912-Gm50383	0.00707245	-0.104276	0.113	0.169	1	Gm50383	ENSMUSG00000117912	19
ENSMUSG00000020704-Asic2	0.00707313	-0.187264	0.608	0.684	1	Asic2	ENSMUSG00000020704	11
ENSMUSG00000026594-Ralgps2	0.00708524	-0.127589	0.128	0.187	1	Ralgps2	ENSMUSG00000026594	1
ENSMUSG00000038037-Socs1	0.00710879	-0.163349	0.178	0.245	1	Socs1	ENSMUSG00000038037	16
ENSMUSG00000056553-Ptprn2	0.00713393	0.19347	0.246	0.196	1	Ptprn2	ENSMUSG00000056553	12
ENSMUSG00000079467-Gm14966	0.00716114	-0.146256	0.384	0.474	1	Gm14966	ENSMUSG00000079467	19
ENSMUSG00000048787-Dcun1d3	0.00718592	-0.123188	0.367	0.466	1	Dcun1d3	ENSMUSG00000048787	7
ENSMUSG00000120408-ENSMUSG00000120408	0.00723517	-0.125982	0.172	0.237	1	ENSMUSG00000120408	ENSMUSG00000120408
ENSMUSG00000113488-Gm47819	0.00725985	0.251169	0.214	0.171	1	Gm47819	ENSMUSG00000113488	12
ENSMUSG00000042541-Sem1	0.00730814	-0.155985	0.204	0.276	1	Sem1	ENSMUSG00000042541	6
ENSMUSG00000043183-Simc1	0.00733165	-0.11866	0.226	0.307	1	Simc1	ENSMUSG00000043183	13
ENSMUSG00000026361-Cdc73	0.00734894	0.283967	0.286	0.233	1	Cdc73	ENSMUSG00000026361	1
ENSMUSG00000039953-Clstn1	0.00735534	-0.157645	0.135	0.192	1	Clstn1	ENSMUSG00000039953	4
ENSMUSG00000028960-Ube4b	0.00737342	-0.141077	0.108	0.16	1	Ube4b	ENSMUSG00000028960	4
ENSMUSG00000025277-Abhd6	0.00737677	-0.201249	0.093	0.14	1	Abhd6	ENSMUSG00000025277	14
ENSMUSG00000060924-Csmd1	0.00738078	0.22312	0.315	0.265	1	Csmd1	ENSMUSG00000060924	8
ENSMUSG00000096374-Gm6664	0.00742232	0.164011	0.116	0.075	1	Gm6664	ENSMUSG00000096374	20
ENSMUSG00000091896-Ube2d2a	0.00745605	-0.081141	0.081	0.129	1	Ube2d2a	ENSMUSG00000091896	18
ENSMUSG00000015619-Gata3	0.00749403	-0.138765	0.173	0.241	1	Gata3	ENSMUSG00000015619	2
ENSMUSG00000032965-Ift57	0.00749655	0.249622	0.227	0.176	1	Ift57	ENSMUSG00000032965	16
ENSMUSG00000042207-Kdm5b	0.00753158	-0.175291	0.379	0.463	1	Kdm5b	ENSMUSG00000042207	1
ENSMUSG00000115685-D730044K07Rik	0.00753883	0.229351	0.247	0.196	1	D730044K07Rik	ENSMUSG00000115685	15
ENSMUSG00000111639-1700019L13Rik	0.00755066	0.225271	0.416	0.376	1	1700019L13Rik	ENSMUSG00000111639	9
ENSMUSG00000024772-Ehd1	0.00755533	-0.122994	0.128	0.186	1	Ehd1	ENSMUSG00000024772	19
ENSMUSG00000041258-Zfp236	0.00758677	-0.217663	0.12	0.171	1	Zfp236	ENSMUSG00000041258	18
ENSMUSG00000003380-Rabac1	0.00761746	-0.168813	0.411	0.512	1	Rabac1	ENSMUSG00000003380	7
ENSMUSG00000027239-Mdk	0.00764935	0.191656	0.172	0.125	1	Mdk	ENSMUSG00000027239	2
ENSMUSG00000068039-Tcp1	0.00766202	-0.162759	0.327	0.412	1	Tcp1	ENSMUSG00000068039	17
ENSMUSG00000039059-Hrh3	0.00769579	-0.312201	0.126	0.179	1	Hrh3	ENSMUSG00000039059	2
ENSMUSG00000025047-Pdcd11	0.00772561	-0.185526	0.263	0.337	1	Pdcd11	ENSMUSG00000025047	19
ENSMUSG00000030403-Vasp	0.00773207	0.281339	0.414	0.386	1	Vasp	ENSMUSG00000030403	7
ENSMUSG00000052920-Prkg1	0.00775536	0.272281	0.219	0.174	1	Prkg1	ENSMUSG00000052920	19
ENSMUSG00000058152-Chsy3	0.00784216	0.261186	0.104	0.067	1	Chsy3	ENSMUSG00000058152	18
ENSMUSG00000038564-Ift172	0.00784874	-0.116352	0.264	0.35	1	Ift172	ENSMUSG00000038564	5
ENSMUSG00000113302-Gm32219	0.00786546	-0.185618	0.086	0.132	1	Gm32219	ENSMUSG00000113302	12
ENSMUSG00000011751-Sptbn4	0.00787825	-0.112041	0.152	0.216	1	Sptbn4	ENSMUSG00000011751	7
ENSMUSG00000074656-Eif2s2	0.00788444	-0.190967	0.155	0.211	1	Eif2s2	ENSMUSG00000074656	2
ENSMUSG00000037936-Scarb1	0.00789564	0.171874	0.822	0.809	1	Scarb1	ENSMUSG00000037936	5
ENSMUSG00000073457-Smok2b	0.00793889	0.143473	0.418	0.35	1	Smok2b	ENSMUSG00000073457	17
ENSMUSG00000083175-Gm12206	0.00795914	0.171519	0.111	0.072	1	Gm12206	ENSMUSG00000083175	11
ENSMUSG00000059854-Hydin	0.00799822	-0.127031	0.714	0.798	1	Hydin	ENSMUSG00000059854	8
ENSMUSG00000067367-Lyar	0.00800448	-0.18314	0.259	0.343	1	Lyar	ENSMUSG00000067367	5
ENSMUSG00000030760-Acer3	0.00801873	0.303434	0.414	0.36	1	Acer3	ENSMUSG00000030760	7
ENSMUSG00000028745-Capzb	0.00802869	-0.169579	0.638	0.719	1	Capzb	ENSMUSG00000028745	4
ENSMUSG00000026605-Cenpf	0.00803366	-0.101159	0.217	0.297	1	Cenpf	ENSMUSG00000026605	1
ENSMUSG00000085379-2310058D17Rik	0.00806617	-0.112462	0.145	0.207	1	2310058D17Rik	ENSMUSG00000085379	11
ENSMUSG00000115430-Gm41300	0.00811945	0.205363	0.16	0.116	1	Gm41300	ENSMUSG00000115430	15
ENSMUSG00000039253-Fn3krp	0.00812821	-0.106509	0.076	0.121	1	Fn3krp	ENSMUSG00000039253	11
ENSMUSG00000023232-Serinc2	0.00816575	-0.146799	0.155	0.217	1	Serinc2	ENSMUSG00000023232	4
ENSMUSG00000018740-Slc25a35	0.00817553	0.199491	0.205	0.157	1	Slc25a35	ENSMUSG00000018740	11
ENSMUSG00000037126-Psd	0.00819816	0.219448	0.456	0.411	1	Psd	ENSMUSG00000037126	19
ENSMUSG00000053111-Fank1	0.00821878	-0.138983	0.079	0.125	1	Fank1	ENSMUSG00000053111	7
ENSMUSG00000063802-Hspbp1	0.00821923	-0.103309	0.219	0.296	1	Hspbp1	ENSMUSG00000063802	7
ENSMUSG00000039047-Pigk	0.00824396	-0.127993	0.077	0.122	1	Pigk	ENSMUSG00000039047	3
ENSMUSG00000033900-Map9	0.00824986	-0.134778	0.061	0.101	1	Map9	ENSMUSG00000033900	3
ENSMUSG00000044457-Stk-ps2	0.00825121	0.156421	0.561	0.494	1	ps2	ENSMUSG00000044457
ENSMUSG00000103485-Gm38001	0.00826008	-0.116591	0.061	0.101	1	Gm38001	ENSMUSG00000103485	3
ENSMUSG00000036568-Bicral	0.00827371	-0.129511	0.067	0.11	1	Bicral	ENSMUSG00000036568	17
ENSMUSG00000001366-Fbxo9	0.00830506	-0.0615135	0.168	0.236	1	Fbxo9	ENSMUSG00000001366	9
ENSMUSG00000004364-Cul3	0.00831048	-0.100333	0.059	0.1	1	Cul3	ENSMUSG00000004364	1
ENSMUSG00000099881-2810013P06Rik	0.00836993	0.252278	0.168	0.122	1	2810013P06Rik	ENSMUSG00000099881	8
ENSMUSG00000049792-Bag5	0.00838498	-0.131116	0.187	0.253	1	Bag5	ENSMUSG00000049792	12
ENSMUSG00000009681-Bcr	0.00838536	-0.198103	0.123	0.176	1	Bcr	ENSMUSG00000009681	10
ENSMUSG00000101214-Gm28403	0.00839465	-0.159762	0.064	0.105	1	Gm28403	ENSMUSG00000101214	1
ENSMUSG00000091358-Speer5-ps1	0.0084096	0.169469	0.847	0.834	1	ps1	ENSMUSG00000091358
ENSMUSG00000022234-Cct5	0.00846106	-0.115409	0.101	0.152	1	Cct5	ENSMUSG00000022234	15
ENSMUSG00000022388-Ttll8	0.00851169	-0.119364	0.924	0.951	1	Ttll8	ENSMUSG00000022388	15
ENSMUSG00000032883-Acsl3	0.00851705	-0.106125	0.125	0.181	1	Acsl3	ENSMUSG00000032883	1
ENSMUSG00000037787-Coa8	0.00854509	-0.121107	0.364	0.461	1	Coa8	ENSMUSG00000037787	12
ENSMUSG00000005198-Polr2a	0.00854928	-0.157498	0.18	0.247	1	Polr2a	ENSMUSG00000005198	11
ENSMUSG00000097992-Gm27016	0.0085582	-0.126098	0.066	0.107	1	Gm27016	ENSMUSG00000097992	8
ENSMUSG00000021518-Ptdss1	0.0085799	-0.206906	0.246	0.311	1	Ptdss1	ENSMUSG00000021518	13
ENSMUSG00000032412-Atp1b3	0.00860007	-0.165199	0.534	0.609	1	Atp1b3	ENSMUSG00000032412	9
ENSMUSG00000085822-Gm15584	0.00860758	-0.207228	0.148	0.203	1	Gm15584	ENSMUSG00000085822	1
ENSMUSG00000021087-Rtn1	0.00864335	-0.118674	0.811	0.87	1	Rtn1	ENSMUSG00000021087	12
ENSMUSG00000108452-4930413G21Rik	0.00865259	0.231431	0.305	0.258	1	4930413G21Rik	ENSMUSG00000108452	7
ENSMUSG00000025094-Slc18a2	0.00868875	-0.113685	0.069	0.112	1	Slc18a2	ENSMUSG00000025094	19
ENSMUSG00000031950-Gabarapl2	0.00876264	-0.155865	0.172	0.237	1	Gabarapl2	ENSMUSG00000031950	8
ENSMUSG00000022329-Stk3	0.00876899	-0.162058	0.091	0.137	1	Stk3	ENSMUSG00000022329	15
ENSMUSG00000074580-4931440P22Rik	0.00886983	-0.0576783	0.074	0.12	1	4931440P22Rik	ENSMUSG00000074580	3
ENSMUSG00000075225-Ccdc162	0.00889026	-0.194037	0.091	0.137	1	Ccdc162	ENSMUSG00000075225	10
ENSMUSG00000070563-Spaca4	0.0088956	0.221795	0.173	0.129	1	Spaca4	ENSMUSG00000070563	7
ENSMUSG00000109824-4930516K23Rik	0.00896107	-0.163075	0.118	0.17	1	4930516K23Rik	ENSMUSG00000109824	7
ENSMUSG00000051747-Ttn	0.00896402	-0.152131	0.232	0.302	1	Ttn	ENSMUSG00000051747	2
ENSMUSG00000091692-4930433I11Rik	0.00898874	0.202797	0.106	0.069	1	4930433I11Rik	ENSMUSG00000091692	7
ENSMUSG00000097207-6030443J06Rik	0.00909304	0.18798	0.643	0.599	1	6030443J06Rik	ENSMUSG00000097207	5
ENSMUSG00000038781-Stap2	0.00911032	-0.0795205	0.061	0.102	1	Stap2	ENSMUSG00000038781	17
ENSMUSG00000028433-Ubap2	0.00915483	-0.112588	0.421	0.527	1	Ubap2	ENSMUSG00000028433	4
ENSMUSG00000020170-Frs2	0.00917086	0.157257	0.162	0.115	1	Frs2	ENSMUSG00000020170	10
ENSMUSG00000085289-Gm15337	0.00926268	-0.204442	0.064	0.102	1	Gm15337	ENSMUSG00000085289	18
ENSMUSG00000086175-Gm15802	0.00928146	0.193009	0.505	0.464	1	Gm15802	ENSMUSG00000086175	16
ENSMUSG00000031262-Cenpi	0.00938358	0.216459	0.108	0.071	1	Cenpi	ENSMUSG00000031262	20
ENSMUSG00000048756-Foxo3	0.00939017	-0.17566	0.081	0.125	1	Foxo3	ENSMUSG00000048756	10
ENSMUSG00000030921-Trim30a	0.00942546	0.264187	0.264	0.218	1	Trim30a	ENSMUSG00000030921	7
ENSMUSG00000025326-Ube3a	0.00943012	-0.137242	0.061	0.1	1	Ube3a	ENSMUSG00000025326	7
ENSMUSG00000040964-Arhgef10l	0.00949547	-0.191905	0.111	0.161	1	Arhgef10l	ENSMUSG00000040964	4
ENSMUSG00000033885-Pxk	0.00952574	0.270239	0.35	0.298	1	Pxk	ENSMUSG00000033885	14
ENSMUSG00000064299-4921528I07Rik	0.00953044	-0.0989511	0.978	0.983	1	4921528I07Rik	ENSMUSG00000064299	9
ENSMUSG00000040997-Abhd4	0.00954282	0.204366	0.463	0.426	1	Abhd4	ENSMUSG00000040997	14
ENSMUSG00000045288-Ush1g	0.00957138	-0.120108	0.096	0.145	1	Ush1g	ENSMUSG00000045288	11
ENSMUSG00000035649-Zcchc7	0.00959325	0.244774	0.177	0.132	1	Zcchc7	ENSMUSG00000035649	4
ENSMUSG00000024346-Pfdn1	0.00961052	-0.140548	0.066	0.106	1	Pfdn1	ENSMUSG00000024346	18
ENSMUSG00000120166-ENSMUSG00000120166	0.00961751	0.227295	0.285	0.24	1	ENSMUSG00000120166	ENSMUSG00000120166
ENSMUSG00000070390-Nlrp1b	0.00963149	-0.192882	0.143	0.199	1	Nlrp1b	ENSMUSG00000070390	11
ENSMUSG00000074852-Hpse2	0.00964026	-0.0733557	0.069	0.112	1	Hpse2	ENSMUSG00000074852	19
ENSMUSG00000039057-Myo16	0.00965038	0.162659	0.165	0.119	1	Myo16	ENSMUSG00000039057	8
ENSMUSG00000001948-Spa17	0.00969263	-0.130365	0.589	0.683	1	Spa17	ENSMUSG00000001948	9
ENSMUSG00000054162-Spock3	0.00970821	-0.200185	0.172	0.23	1	Spock3	ENSMUSG00000054162	8
ENSMUSG00000063052-Lrrc40	0.00971293	-0.105817	0.359	0.453	1	Lrrc40	ENSMUSG00000063052	3
ENSMUSG00000050549-Fam241a	0.00971493	-0.0911919	0.175	0.242	1	Fam241a	ENSMUSG00000050549	3
ENSMUSG00000066900-Suds3	0.00975175	0.20495	0.552	0.519	1	Suds3	ENSMUSG00000066900	5
ENSMUSG00000101609-Kcnq1ot1	0.00979514	0.119554	0.593	0.537	1	Kcnq1ot1	ENSMUSG00000101609	7
ENSMUSG00000062391-4932435O22Rik	0.00981677	0.229488	0.453	0.401	1	4932435O22Rik	ENSMUSG00000062391	11
ENSMUSG00000050555-Hyls1	0.00982046	-0.116774	0.172	0.236	1	Hyls1	ENSMUSG00000050555	9
ENSMUSG00000030591-Psmd8	0.00986392	-0.114505	0.077	0.122	1	Psmd8	ENSMUSG00000030591	7
ENSMUSG00000068479-Mfap1a	0.00986857	0.202674	0.155	0.11	1	Mfap1a	ENSMUSG00000068479	2
ENSMUSG00000106943-Dancr	0.00999097	0.246022	0.21	0.166	1	Dancr	ENSMUSG00000106943	5
ENSMUSG00000109657-1700008N11Rik	0.0100787	0.241638	0.35	0.31	1	1700008N11Rik	ENSMUSG00000109657	8
ENSMUSG00000059447-Hadhb	0.0100789	-0.149732	0.079	0.122	1	Hadhb	ENSMUSG00000059447	5
ENSMUSG00000012211-Tex22	0.0100831	-0.146625	0.069	0.11	1	Tex22	ENSMUSG00000012211	12
ENSMUSG00000115846-Gm41144	0.0100878	0.295054	0.13	0.091	1	Gm41144	ENSMUSG00000115846	14
ENSMUSG00000001687-Ubl3	0.0100895	-0.181908	0.492	0.559	1	Ubl3	ENSMUSG00000001687	5
ENSMUSG00000097248-Gm2694	0.0100986	-0.132605	0.109	0.16	1	Gm2694	ENSMUSG00000097248	8
ENSMUSG00000021040-Slirp	0.010102	-0.124682	0.079	0.124	1	Slirp	ENSMUSG00000021040	12
ENSMUSG00000121100-ENSMUSG00000121100	0.0101134	-0.168425	0.229	0.295	1	ENSMUSG00000121100	ENSMUSG00000121100
ENSMUSG00000038872-Zfhx3	0.0102666	0.345187	0.293	0.248	1	Zfhx3	ENSMUSG00000038872	8
ENSMUSG00000014198-Zfp385c	0.0103113	-0.153103	0.13	0.185	1	Zfp385c	ENSMUSG00000014198	11
ENSMUSG00000083332-Gm7599	0.0103329	-0.154776	0.072	0.115	1	Gm7599	ENSMUSG00000083332	18
ENSMUSG00000027544-Nfatc2	0.0103464	-0.203194	0.165	0.218	1	Nfatc2	ENSMUSG00000027544	2
ENSMUSG00000097115-1810019N24Rik	0.010347	-0.0484864	0.17	0.237	1	1810019N24Rik	ENSMUSG00000097115	7
ENSMUSG00000022000-Zc3h13	0.0103782	-0.169216	0.332	0.402	1	Zc3h13	ENSMUSG00000022000	14
ENSMUSG00000015127-Unkl	0.0103804	0.192237	0.295	0.242	1	Unkl	ENSMUSG00000015127	17
ENSMUSG00000029248-Thegl	0.0103879	-0.160937	0.545	0.644	1	Thegl	ENSMUSG00000029248	5
ENSMUSG00000100954-Gm10138	0.0104562	0.202602	0.199	0.154	1	Gm10138	ENSMUSG00000100954	1
ENSMUSG00000034518-Hmgxb4	0.0104776	-0.125622	0.165	0.228	1	Hmgxb4	ENSMUSG00000034518	8
ENSMUSG00000036002-Fam214b	0.0104998	-0.148143	0.508	0.588	1	Fam214b	ENSMUSG00000036002	4
ENSMUSG00000118586-Gm17695	0.0105064	-0.106088	0.071	0.114	1	Gm17695	ENSMUSG00000118586	5
ENSMUSG00000031990-Jam3	0.0105977	-0.119049	0.066	0.107	1	Jam3	ENSMUSG00000031990	9
ENSMUSG00000101840-Gm28294	0.0106258	0.265626	0.236	0.186	1	Gm28294	ENSMUSG00000101840	1
ENSMUSG00000037318-Traf3ip3	0.0106337	-0.129099	0.086	0.131	1	Traf3ip3	ENSMUSG00000037318	1
ENSMUSG00000038070-Cntln	0.0106588	-0.111464	0.687	0.759	1	Cntln	ENSMUSG00000038070	4
ENSMUSG00000024953-Prdx5	0.010666	-0.105403	0.061	0.101	1	Prdx5	ENSMUSG00000024953	19
ENSMUSG00000067919-Rex2	0.0106673	-0.0918037	0.069	0.112	1	Rex2	ENSMUSG00000067919	4
ENSMUSG00000025017-Pik3ap1	0.0107043	-0.0716122	0.071	0.112	1	Pik3ap1	ENSMUSG00000025017	19
ENSMUSG00000099407-1700060O08Rik	0.010767	0.192792	0.153	0.111	1	1700060O08Rik	ENSMUSG00000099407	12
ENSMUSG00000022861-Dgkg	0.0107927	-0.229004	0.088	0.132	1	Dgkg	ENSMUSG00000022861	16
ENSMUSG00000045521-Tssk2	0.0108159	-0.140854	0.135	0.191	1	Tssk2	ENSMUSG00000045521	16
ENSMUSG00000090457-4930571K23Rik	0.0108567	-0.11589	0.082	0.127	1	4930571K23Rik	ENSMUSG00000090457	7
ENSMUSG00000070568-Slc6a21	0.01086	0.149557	0.529	0.491	1	Slc6a21	ENSMUSG00000070568	7
ENSMUSG00000039768-Dnajc11	0.0108942	-0.169503	0.397	0.479	1	Dnajc11	ENSMUSG00000039768	4
ENSMUSG00000113285-Gm36128	0.0109069	0.215994	0.205	0.16	1	Gm36128	ENSMUSG00000113285	12
ENSMUSG00000092232-Gm20521	0.0109118	-0.0956619	0.071	0.114	1	Gm20521	ENSMUSG00000092232	14
ENSMUSG00000037234-Hook3	0.0109333	-0.247192	0.197	0.253	1	Hook3	ENSMUSG00000037234	8
ENSMUSG00000013338-Fer1l4	0.0109634	-0.0871919	0.081	0.126	1	Fer1l4	ENSMUSG00000013338	2
ENSMUSG00000026970-Rbms1	0.0109778	0.204596	0.493	0.454	1	Rbms1	ENSMUSG00000026970	2
ENSMUSG00000021917-Spcs1	0.0110461	-0.138152	0.091	0.136	1	Spcs1	ENSMUSG00000021917	14
ENSMUSG00000118506-Cfap141	0.0110666	-0.276093	0.187	0.246	1	Cfap141	ENSMUSG00000118506
ENSMUSG00000040127-Sdr9c7	0.0110869	-0.152083	0.096	0.144	1	Sdr9c7	ENSMUSG00000040127	10
ENSMUSG00000028954-Nub1	0.0110906	-0.146028	0.35	0.431	1	Nub1	ENSMUSG00000028954	5
ENSMUSG00000022708-Zbtb20	0.0111234	-0.13785	0.079	0.124	1	Zbtb20	ENSMUSG00000022708	16
ENSMUSG00000110564-Gm45697	0.0111318	0.246254	0.365	0.316	1	Gm45697	ENSMUSG00000110564	8
ENSMUSG00000047773-Ankfn1	0.0111545	-0.195461	0.167	0.223	1	Ankfn1	ENSMUSG00000047773	11
ENSMUSG00000086119-Gm2415	0.0112075	-0.158999	0.18	0.242	1	Gm2415	ENSMUSG00000086119	9
ENSMUSG00000040818-Dennd6a	0.0112503	-0.135562	0.577	0.667	1	Dennd6a	ENSMUSG00000040818	14
ENSMUSG00000037608-Bclaf1	0.0112737	0.248931	0.173	0.132	1	Bclaf1	ENSMUSG00000037608	10
ENSMUSG00000036371-Serbp1	0.0113161	-0.099564	0.067	0.109	1	Serbp1	ENSMUSG00000036371	6
ENSMUSG00000057315-Arhgap24	0.0113392	-0.223648	0.167	0.222	1	Arhgap24	ENSMUSG00000057315	5
ENSMUSG00000092094-Zfp804b	0.0113798	0.352307	0.274	0.225	1	Zfp804b	ENSMUSG00000092094	5
ENSMUSG00000048406-B330016D10Rik	0.0113808	0.22224	0.47	0.434	1	B330016D10Rik	ENSMUSG00000048406	4
ENSMUSG00000002409-Dyrk1b	0.0114134	0.225708	0.325	0.285	1	Dyrk1b	ENSMUSG00000002409	7
ENSMUSG00000043333-Rhbdl2	0.0114334	0.289848	0.21	0.164	1	Rhbdl2	ENSMUSG00000043333	4
ENSMUSG00000109750-Hmgb1-rs17	0.011482	0.231935	0.286	0.24	1	rs17	ENSMUSG00000109750
ENSMUSG00000027674-Pex5l	0.0115049	0.21843	0.377	0.338	1	Pex5l	ENSMUSG00000027674	3
ENSMUSG00000024384-Iws1	0.0115119	0.237983	0.187	0.144	1	Iws1	ENSMUSG00000024384	18
ENSMUSG00000069540-Gm4925	0.0115492	-0.0893711	0.069	0.11	1	Gm4925	ENSMUSG00000069540	10
ENSMUSG00000028689-Ccdc163	0.0115578	0.206518	0.429	0.396	1	Ccdc163	ENSMUSG00000028689	4
ENSMUSG00000074748-Atxn7l3b	0.0115735	-0.121012	0.157	0.217	1	Atxn7l3b	ENSMUSG00000074748	10
ENSMUSG00000026803-Ttf1	0.0116072	-0.181679	0.316	0.381	1	Ttf1	ENSMUSG00000026803	2
ENSMUSG00000025583-Rptor	0.0116188	-0.234227	0.542	0.619	1	Rptor	ENSMUSG00000025583	11
ENSMUSG00000018697-Aatf	0.0116207	-0.111973	0.695	0.795	1	Aatf	ENSMUSG00000018697	11
ENSMUSG00000061079-Zfp143	0.0116418	-0.0848634	0.261	0.34	1	Zfp143	ENSMUSG00000061079	7
ENSMUSG00000030851-Ldhc	0.0116693	0.081067	0.98	0.976	1	Ldhc	ENSMUSG00000030851	7
ENSMUSG00000033502-Cdc14a	0.0116747	0.217443	0.559	0.529	1	Cdc14a	ENSMUSG00000033502	3
ENSMUSG00000021958-Pinx1	0.0116895	-0.118127	0.072	0.115	1	Pinx1	ENSMUSG00000021958	14
ENSMUSG00000022855-Senp2	0.011697	-0.115398	0.093	0.14	1	Senp2	ENSMUSG00000022855	16
ENSMUSG00000038351-Sgsm2	0.0117575	0.182267	0.737	0.723	1	Sgsm2	ENSMUSG00000038351	11
ENSMUSG00000024501-Dpysl3	0.0117674	-0.10867	0.067	0.109	1	Dpysl3	ENSMUSG00000024501	18
ENSMUSG00000038611-Phrf1	0.0117772	-0.119455	0.281	0.365	1	Phrf1	ENSMUSG00000038611	7
ENSMUSG00000038695-Josd2	0.0117953	0.200227	0.423	0.386	1	Josd2	ENSMUSG00000038695	7
ENSMUSG00000029765-Plxna4	0.0118092	0.175485	0.116	0.079	1	Plxna4	ENSMUSG00000029765	6
ENSMUSG00000038608-Dock10	0.011823	0.282049	0.279	0.235	1	Dock10	ENSMUSG00000038608	1
ENSMUSG00000117835-Gm50250	0.0118707	-0.163381	0.375	0.454	1	Gm50250	ENSMUSG00000117835	17
ENSMUSG00000067028-Cntnap5b	0.0118934	0.138768	0.87	0.889	1	Cntnap5b	ENSMUSG00000067028	1
ENSMUSG00000024392-Bag6	0.0119094	-0.118765	0.081	0.124	1	Bag6	ENSMUSG00000024392	17
ENSMUSG00000040364-Sec1	0.011983	0.236963	0.481	0.469	1	Sec1	ENSMUSG00000040364	7
ENSMUSG00000034958-Atcay	0.0120165	-0.176218	0.136	0.19	1	Atcay	ENSMUSG00000034958	10
ENSMUSG00000033739-Fkbpl	0.0120682	-0.114424	0.082	0.127	1	Fkbpl	ENSMUSG00000033739	17
ENSMUSG00000069308-H2bc22	0.0120844	0.209381	0.14	0.1	1	H2bc22	ENSMUSG00000069308	13
ENSMUSG00000047841-Fndc11	0.0121594	0.204437	0.306	0.26	1	Fndc11	ENSMUSG00000047841	2
ENSMUSG00000085869-Gm16079	0.0121769	0.240316	0.221	0.177	1	Gm16079	ENSMUSG00000085869	4
ENSMUSG00000112323-Gm32828	0.0122414	-0.0782364	0.123	0.18	1	Gm32828	ENSMUSG00000112323	12
ENSMUSG00000032026-Rexo2	0.01229	0.210191	0.125	0.086	1	Rexo2	ENSMUSG00000032026	9
ENSMUSG00000038241-Cep250	0.0123346	-0.116094	0.125	0.18	1	Cep250	ENSMUSG00000038241	2
ENSMUSG00000030172-Erc1	0.0123581	0.144167	0.86	0.83	1	Erc1	ENSMUSG00000030172	6
ENSMUSG00000028373-Astn2	0.0123609	-0.215064	0.108	0.155	1	Astn2	ENSMUSG00000028373	4
ENSMUSG00000031511-Arhgef7	0.0123657	-0.0432183	0.253	0.333	1	Arhgef7	ENSMUSG00000031511	8
ENSMUSG00000063146-Clip2	0.0123879	-0.116133	0.091	0.137	1	Clip2	ENSMUSG00000063146	5
ENSMUSG00000116428-Gm36618	0.0124001	0.194584	0.436	0.393	1	Gm36618	ENSMUSG00000116428	15
ENSMUSG00000114165-Gm47513	0.0125632	0.256561	0.187	0.147	1	Gm47513	ENSMUSG00000114165	13
ENSMUSG00000032010-Usp2	0.0126067	-0.124474	0.598	0.678	1	Usp2	ENSMUSG00000032010	9
ENSMUSG00000091002-Tcerg1l	0.0126111	-0.107637	0.067	0.107	1	Tcerg1l	ENSMUSG00000091002	7
ENSMUSG00000033963-Fancd2os	0.0126724	-0.0934107	0.205	0.275	1	Fancd2os	ENSMUSG00000033963	6
ENSMUSG00000011350-Gm5893	0.0127613	0.168706	0.589	0.564	1	Gm5893	ENSMUSG00000011350	7
ENSMUSG00000031441-Atp11a	0.0127705	-0.138947	0.242	0.32	1	Atp11a	ENSMUSG00000031441	8
ENSMUSG00000037843-Vstm2l	0.0127802	-0.0979322	0.067	0.107	1	Vstm2l	ENSMUSG00000037843	2
ENSMUSG00000087172-Gm12153	0.0127865	0.238318	0.199	0.154	1	Gm12153	ENSMUSG00000087172	11
ENSMUSG00000070858-Gm1673	0.0128342	-0.141537	0.116	0.167	1	Gm1673	ENSMUSG00000070858	5
ENSMUSG00002076173-Gm55118	0.0128632	-0.11086	0.2	0.272	1	Gm55118	ENSMUSG00002076173
ENSMUSG00000032087-Dscaml1	0.0129025	0.132263	0.81	0.806	1	Dscaml1	ENSMUSG00000032087	9
ENSMUSG00000056018-Ccdc7b	0.0129039	0.213133	0.236	0.19	1	Ccdc7b	ENSMUSG00000056018	8
ENSMUSG00000051728-Fam243	0.0129437	-0.147766	0.131	0.182	1	Fam243	ENSMUSG00000051728	16
ENSMUSG00000047067-Dusp28	0.012955	-0.105812	0.084	0.129	1	Dusp28	ENSMUSG00000047067	1
ENSMUSG00000020844-Nxn	0.0129563	-0.125561	0.113	0.162	1	Nxn	ENSMUSG00000020844	11
ENSMUSG00000020483-Dynll2	0.0129801	-0.159156	0.492	0.574	1	Dynll2	ENSMUSG00000020483	11
ENSMUSG00000117393-Gm36279	0.0130219	0.184807	0.335	0.286	1	Gm36279	ENSMUSG00000117393	17
ENSMUSG00000032913-Lrig2	0.0130408	-0.164985	0.094	0.139	1	Lrig2	ENSMUSG00000032913	3
ENSMUSG00000028793-Rnf19b	0.0130748	-0.117424	0.286	0.367	1	Rnf19b	ENSMUSG00000028793	4
ENSMUSG00000104540-Gm3527	0.0131702	0.251618	0.394	0.365	1	Gm3527	ENSMUSG00000104540	5
ENSMUSG00000030304-Ergic2	0.0132441	0.271686	0.325	0.283	1	Ergic2	ENSMUSG00000030304	6
ENSMUSG00000032212-Sltm	0.0132991	-0.0884438	0.805	0.855	1	Sltm	ENSMUSG00000032212	9
ENSMUSG00000074749-Kiz	0.0133109	0.155978	0.295	0.235	1	Kiz	ENSMUSG00000074749	2
ENSMUSG00000061474-Mrps36	0.0133115	-0.118336	0.148	0.203	1	Mrps36	ENSMUSG00000061474	13
ENSMUSG00000058806-Col13a1	0.0133327	-0.156337	0.118	0.169	1	Col13a1	ENSMUSG00000058806	10
ENSMUSG00000020562-Efcab10	0.0133599	-0.16342	0.214	0.281	1	Efcab10	ENSMUSG00000020562	12
ENSMUSG00000052423-B4galt3	0.0134083	-0.168514	0.064	0.101	1	B4galt3	ENSMUSG00000052423	1
ENSMUSG00000025551-Fgf14	0.0134922	0.170244	0.633	0.597	1	Fgf14	ENSMUSG00000025551	14
ENSMUSG00000018470-Kcnab3	0.0134967	-0.0722273	0.316	0.409	1	Kcnab3	ENSMUSG00000018470	11
ENSMUSG00000074215-Gm10643	0.0135014	-0.109068	0.069	0.11	1	Gm10643	ENSMUSG00000074215	8
ENSMUSG00000074981-Dcdc5	0.0135064	-0.126154	0.069	0.11	1	Dcdc5	ENSMUSG00000074981	2
ENSMUSG00000006204-Cdcp3	0.013524	-0.0936349	0.088	0.134	1	Cdcp3	ENSMUSG00000006204	7
ENSMUSG00000019505-Ubb	0.0135749	0.250297	0.412	0.376	1	Ubb	ENSMUSG00000019505	11
ENSMUSG00000034467-Dynlrb2	0.0137976	-0.13858	0.074	0.115	1	Dynlrb2	ENSMUSG00000034467	8
ENSMUSG00000099869-1700030F04Rik	0.0138009	0.0879172	0.958	0.94	1	1700030F04Rik	ENSMUSG00000099869	6
ENSMUSG00000028086-Fbxw7	0.0138034	-0.175024	0.204	0.267	1	Fbxw7	ENSMUSG00000028086	3
ENSMUSG00000039210-Gpatch2	0.013821	0.218066	0.549	0.532	1	Gpatch2	ENSMUSG00000039210	1
ENSMUSG00000026411-Tmem9	0.0138269	-0.205956	0.379	0.454	1	Tmem9	ENSMUSG00000026411	1
ENSMUSG00000029647-Pan3	0.0138694	-0.112681	0.094	0.141	1	Pan3	ENSMUSG00000029647	5
ENSMUSG00000025855-Prkar1b	0.0139366	-0.147731	0.079	0.12	1	Prkar1b	ENSMUSG00000025855	5
ENSMUSG00000097323-4930426I24Rik	0.0139526	-0.108334	0.064	0.102	1	4930426I24Rik	ENSMUSG00000097323	12
ENSMUSG00000026048-Ercc5	0.0139978	-0.0780486	0.081	0.125	1	Ercc5	ENSMUSG00000026048	1
ENSMUSG00000069670-Nkain2	0.0140226	0.188955	0.32	0.275	1	Nkain2	ENSMUSG00000069670	10
ENSMUSG00000036401-Glt6d1	0.0140347	-0.0828546	0.212	0.285	1	Glt6d1	ENSMUSG00000036401	2
ENSMUSG00000044125-9530080O11Rik	0.0140481	0.239616	0.253	0.212	1	9530080O11Rik	ENSMUSG00000044125	4
ENSMUSG00000048763-Hoxb3	0.0141146	-0.0790674	0.246	0.325	1	Hoxb3	ENSMUSG00000048763	11
ENSMUSG00000025239-Limd1	0.0141202	-0.154476	0.13	0.184	1	Limd1	ENSMUSG00000025239	9
ENSMUSG00000036180-Gatad2a	0.0141534	-0.0927483	0.234	0.308	1	Gatad2a	ENSMUSG00000036180	8
ENSMUSG00000071721-1700010D01Rik	0.0141748	-0.177372	0.155	0.21	1	1700010D01Rik	ENSMUSG00000071721	20
ENSMUSG00000036550-Cnot1	0.0141932	-0.0550274	0.072	0.115	1	Cnot1	ENSMUSG00000036550	8
ENSMUSG00000039201-Tbc1d25	0.0142189	-0.133207	0.14	0.195	1	Tbc1d25	ENSMUSG00000039201	20
ENSMUSG00000109701-Gm32531	0.0142381	0.217037	0.204	0.157	1	Gm32531	ENSMUSG00000109701	8
ENSMUSG00000040105-Plpp6	0.0142723	-0.117686	0.197	0.257	1	Plpp6	ENSMUSG00000040105	19
ENSMUSG00000072720-Myo18b	0.0142851	-0.135424	0.402	0.484	1	Myo18b	ENSMUSG00000072720	5
ENSMUSG00000022450-Ndufa6	0.0142889	-0.0921705	0.088	0.132	1	Ndufa6	ENSMUSG00000022450	15
ENSMUSG00000017707-Serinc3	0.0143755	-0.121866	0.258	0.33	1	Serinc3	ENSMUSG00000017707	2
ENSMUSG00000025147-Mob2	0.0144246	-0.151497	0.098	0.142	1	Mob2	ENSMUSG00000025147	7
ENSMUSG00000075555-Gm10863	0.0144451	-0.119091	0.177	0.236	1	Gm10863	ENSMUSG00000075555	15
ENSMUSG00000021902-Phf7	0.0144626	-0.136853	0.101	0.147	1	Phf7	ENSMUSG00000021902	14
ENSMUSG00000026546-Cfap45	0.0145084	-0.0964766	0.106	0.155	1	Cfap45	ENSMUSG00000026546	1
ENSMUSG00000121049-Gm39468	0.0145652	0.153312	0.101	0.066	1	Gm39468	ENSMUSG00000121049
ENSMUSG00000086632-1700112J05Rik	0.0145797	-0.191188	0.399	0.477	1	1700112J05Rik	ENSMUSG00000086632	5
ENSMUSG00000018238-Gdf9	0.0146143	0.203298	0.108	0.074	1	Gdf9	ENSMUSG00000018238	11
ENSMUSG00000097673-Gm26608	0.0146234	-0.112519	0.118	0.17	1	Gm26608	ENSMUSG00000097673	5
ENSMUSG00000021281-Tnfaip2	0.0147091	0.143122	0.428	0.375	1	Tnfaip2	ENSMUSG00000021281	12
ENSMUSG00000053783-1700016K19Rik	0.0147491	-0.0842334	0.086	0.13	1	1700016K19Rik	ENSMUSG00000053783	11
ENSMUSG00000031728-Zfp821	0.0147654	-0.147954	0.621	0.714	1	Zfp821	ENSMUSG00000031728	8
ENSMUSG00000091908-Gm17231	0.0148725	-0.145187	0.185	0.246	1	Gm17231	ENSMUSG00000091908	9
ENSMUSG00000114303-Gm4022	0.0148793	0.169001	0.118	0.081	1	Gm4022	ENSMUSG00000114303	14
ENSMUSG00000021613-Hapln1	0.0149017	0.208201	0.165	0.125	1	Hapln1	ENSMUSG00000021613	13
ENSMUSG00000062376-Borcs7	0.014915	-0.123091	0.064	0.102	1	Borcs7	ENSMUSG00000062376	19
ENSMUSG00000103499-Gm6558	0.01494	0.164895	0.12	0.082	1	Gm6558	ENSMUSG00000103499	3
ENSMUSG00000020954-Strn3	0.0149602	-0.163054	0.103	0.15	1	Strn3	ENSMUSG00000020954	12
ENSMUSG00000038828-Tmem214	0.0150648	-0.100981	0.108	0.157	1	Tmem214	ENSMUSG00000038828	5
ENSMUSG00000000253-Gmpr	0.0150682	-0.131109	0.071	0.11	1	Gmpr	ENSMUSG00000000253	13
ENSMUSG00000037514-Pank2	0.0150759	-0.140384	0.226	0.295	1	Pank2	ENSMUSG00000037514	2
ENSMUSG00000030994-D7Ertd443e	0.0151157	-0.125168	0.263	0.34	1	D7Ertd443e	ENSMUSG00000030994	7
ENSMUSG00000026626-Ppp2r5a	0.0151352	-0.134244	0.421	0.511	1	Ppp2r5a	ENSMUSG00000026626	1
ENSMUSG00000024937-Ehbp1l1	0.0151798	-0.127269	0.239	0.313	1	Ehbp1l1	ENSMUSG00000024937	19
ENSMUSG00000020363-Gfpt2	0.0152059	-0.202297	0.099	0.144	1	Gfpt2	ENSMUSG00000020363	11
ENSMUSG00000090336-Cfap97d2	0.0152062	-0.111763	0.33	0.418	1	Cfap97d2	ENSMUSG00000090336	8
ENSMUSG00000063952-Brpf3	0.0152348	-0.106015	0.508	0.609	1	Brpf3	ENSMUSG00000063952	17
ENSMUSG00000032580-Rbm5	0.0152379	0.231753	0.31	0.267	1	Rbm5	ENSMUSG00000032580	9
ENSMUSG00000086421-Gm14091	0.0152409	-0.102482	0.426	0.527	1	Gm14091	ENSMUSG00000086421	2
ENSMUSG00000033987-Dnah17	0.0152613	-0.173027	0.074	0.112	1	Dnah17	ENSMUSG00000033987	11
ENSMUSG00000028035-Dnajb4	0.0152679	-0.133319	0.394	0.481	1	Dnajb4	ENSMUSG00000028035	3
ENSMUSG00000027680-Fxr1	0.015283	-0.146129	0.67	0.74	1	Fxr1	ENSMUSG00000027680	3
ENSMUSG00000028917-Plekhm2	0.0152843	0.173884	0.141	0.101	1	Plekhm2	ENSMUSG00000028917	4
ENSMUSG00000031831-Dnaaf1	0.0153252	-0.0795506	0.093	0.14	1	Dnaaf1	ENSMUSG00000031831	8
ENSMUSG00000050944-Efcab5	0.0153439	-0.175603	0.099	0.144	1	Efcab5	ENSMUSG00000050944	11
ENSMUSG00000026156-B3gat2	0.0153938	0.16349	0.116	0.08	1	B3gat2	ENSMUSG00000026156	1
ENSMUSG00000058881-Zfp516	0.0154183	0.175955	0.148	0.107	1	Zfp516	ENSMUSG00000058881	18
ENSMUSG00000038290-Smg6	0.0154284	0.336428	0.33	0.286	1	Smg6	ENSMUSG00000038290	11
ENSMUSG00000047613-A430005L14Rik	0.0154489	-0.0926295	0.162	0.221	1	A430005L14Rik	ENSMUSG00000047613	4
ENSMUSG00000057716-Tmem178b	0.015503	-0.116912	0.165	0.221	1	Tmem178b	ENSMUSG00000057716	6
ENSMUSG00000031447-Lamp1	0.0155574	-0.124975	0.074	0.115	1	Lamp1	ENSMUSG00000031447	8
ENSMUSG00000003604-Aven	0.0155717	0.203991	0.414	0.37	1	Aven	ENSMUSG00000003604	2
ENSMUSG00000085457-1110046J04Rik	0.0155938	0.167119	0.165	0.122	1	1110046J04Rik	ENSMUSG00000085457	13
ENSMUSG00000061666-Gdpd1	0.0156411	-0.193656	0.325	0.393	1	Gdpd1	ENSMUSG00000061666	11
ENSMUSG00000034987-Hrh2	0.0157329	-0.175574	0.401	0.487	1	Hrh2	ENSMUSG00000034987	13
ENSMUSG00000062036-4932415M13Rik	0.0157764	-0.0825489	0.098	0.144	1	4932415M13Rik	ENSMUSG00000062036	17
ENSMUSG00000020430-Pes1	0.0158271	-0.103105	0.071	0.11	1	Pes1	ENSMUSG00000020430	11
ENSMUSG00000021361-Tmem14c	0.0158965	-0.145124	0.091	0.134	1	Tmem14c	ENSMUSG00000021361	13
ENSMUSG00000110321-Gm39164	0.0159599	-0.0998047	0.099	0.145	1	Gm39164	ENSMUSG00000110321	8
ENSMUSG00000039959-Hip1	0.0159601	0.131451	0.87	0.874	1	Hip1	ENSMUSG00000039959	5
ENSMUSG00000041670-Rims1	0.0159919	-0.32912	0.123	0.171	1	Rims1	ENSMUSG00000041670	1
ENSMUSG00000069769-Msi2	0.0160078	-0.123125	0.123	0.175	1	Msi2	ENSMUSG00000069769	11
ENSMUSG00000030307-Slc6a11	0.0160084	0.234351	0.19	0.152	1	Slc6a11	ENSMUSG00000030307	6
ENSMUSG00000068699-Flnc	0.0160426	-0.117622	0.153	0.21	1	Flnc	ENSMUSG00000068699	6
ENSMUSG00000108830-Gm44661	0.0160617	-0.133988	0.194	0.253	1	Gm44661	ENSMUSG00000108830	7
ENSMUSG00000003923-Tfam	0.0160656	-0.144069	0.507	0.591	1	Tfam	ENSMUSG00000003923	10
ENSMUSG00000073458-Smok2a	0.0161026	0.151668	0.308	0.258	1	Smok2a	ENSMUSG00000073458	17
ENSMUSG00000078676-Casc3	0.0161505	-0.132053	0.301	0.378	1	Casc3	ENSMUSG00000078676	11
ENSMUSG00000030652-Coq7	0.016209	-0.122156	0.108	0.155	1	Coq7	ENSMUSG00000030652	7
ENSMUSG00000053714-4732471J01Rik	0.0162678	0.123955	0.859	0.869	1	4732471J01Rik	ENSMUSG00000053714	7
ENSMUSG00000024369-Nelfe	0.0162756	-0.136335	0.141	0.192	1	Nelfe	ENSMUSG00000024369	17
ENSMUSG00000106658-Gm36548	0.0163341	-0.163974	0.168	0.225	1	Gm36548	ENSMUSG00000106658	5
ENSMUSG00000023243-Kcnk5	0.0164472	0.290735	0.242	0.205	1	Kcnk5	ENSMUSG00000023243	14
ENSMUSG00000045875-Adra1a	0.0165873	-0.172528	0.089	0.132	1	Adra1a	ENSMUSG00000045875	14
ENSMUSG00000031927-1700012B09Rik	0.0166042	-0.126411	0.125	0.176	1	1700012B09Rik	ENSMUSG00000031927	9
ENSMUSG00000112425-Gm47896	0.0166158	-0.114901	0.069	0.109	1	Gm47896	ENSMUSG00000112425	10
ENSMUSG00000039828-Wdr70	0.0166772	0.233532	0.202	0.156	1	Wdr70	ENSMUSG00000039828	15
ENSMUSG00000042229-Rabif	0.0166813	-0.14024	0.36	0.437	1	Rabif	ENSMUSG00000042229	1
ENSMUSG00000112275-Gm47078	0.0167184	-0.138435	0.185	0.245	1	Gm47078	ENSMUSG00000112275	10
ENSMUSG00000117633-8430422H06Rik	0.0167276	0.203968	0.116	0.08	1	8430422H06Rik	ENSMUSG00000117633	18
ENSMUSG00000041945-Mfsd9	0.0167446	-0.154914	0.296	0.37	1	Mfsd9	ENSMUSG00000041945	1
ENSMUSG00000010342-Tex14	0.0167705	-0.145324	0.646	0.71	1	Tex14	ENSMUSG00000010342	11
ENSMUSG00000027829-Ccnl1	0.0167718	-0.131285	0.253	0.326	1	Ccnl1	ENSMUSG00000027829	3
ENSMUSG00000026931-1700019N19Rik	0.0167797	-0.146596	0.347	0.424	1	1700019N19Rik	ENSMUSG00000026931	19
ENSMUSG00000066152-Slc31a2	0.0168747	-0.115229	0.301	0.386	1	Slc31a2	ENSMUSG00000066152	4
ENSMUSG00000070345-Hsf5	0.0168904	-0.120573	0.064	0.101	1	Hsf5	ENSMUSG00000070345	11
ENSMUSG00000085169-Gm10785	0.0168949	0.184288	0.152	0.11	1	Gm10785	ENSMUSG00000085169	16
ENSMUSG00000039914-Coq10a	0.0169859	0.165648	0.121	0.084	1	Coq10a	ENSMUSG00000039914	10
ENSMUSG00000021290-Atp5mpl	0.0170116	-0.148785	0.261	0.331	1	Atp5mpl	ENSMUSG00000021290	12
ENSMUSG00000079157-Nalf1	0.0170251	0.196932	0.16	0.117	1	Nalf1	ENSMUSG00000079157
ENSMUSG00000023170-Gps2	0.0170645	-0.0753122	0.074	0.115	1	Gps2	ENSMUSG00000023170	11
ENSMUSG00000009073-Nf2	0.0170874	-0.106157	0.135	0.187	1	Nf2	ENSMUSG00000009073	11
ENSMUSG00000028139-Riiad1	0.0171316	-0.182571	0.726	0.788	1	Riiad1	ENSMUSG00000028139	3
ENSMUSG00000120753-ENSMUSG00000120753	0.0171637	0.161015	0.125	0.086	1	ENSMUSG00000120753	ENSMUSG00000120753
ENSMUSG00000027605-Acss2	0.0171681	-0.111057	0.843	0.881	1	Acss2	ENSMUSG00000027605	2
ENSMUSG00000090069-E430024P14Rik	0.0171878	0.207451	0.485	0.472	1	E430024P14Rik	ENSMUSG00000090069	17
ENSMUSG00000032554-Trf	0.0171953	-0.194989	0.133	0.184	1	Trf	ENSMUSG00000032554	9
ENSMUSG00000116874-Gm34035	0.017227	-0.136125	0.145	0.196	1	Gm34035	ENSMUSG00000116874	17
ENSMUSG00000021552-Gkap1	0.0173272	-0.232339	0.247	0.307	1	Gkap1	ENSMUSG00000021552	13
ENSMUSG00000057637-Prdm2	0.0174239	-0.0998187	0.066	0.104	1	Prdm2	ENSMUSG00000057637	4
ENSMUSG00000020650-Bcap29	0.0175902	-0.171992	0.365	0.433	1	Bcap29	ENSMUSG00000020650	12
ENSMUSG00000025858-Get4	0.01761	-0.116316	0.081	0.122	1	Get4	ENSMUSG00000025858	5
ENSMUSG00000090861-Arf4os	0.0176478	0.202926	0.444	0.411	1	Arf4os	ENSMUSG00000090861	14
ENSMUSG00000028410-Dnaja1	0.0176655	-0.0667192	0.069	0.109	1	Dnaja1	ENSMUSG00000028410	4
ENSMUSG00000037737-Actrt3	0.0177436	-0.122239	0.263	0.332	1	Actrt3	ENSMUSG00000037737	3
ENSMUSG00000063200-Nol7	0.0177979	-0.110276	0.081	0.122	1	Nol7	ENSMUSG00000063200	13
ENSMUSG00000022142-Nup155	0.0178416	-0.113542	0.178	0.236	1	Nup155	ENSMUSG00000022142	15
ENSMUSG00000091401-Gm9252	0.0178452	-0.103765	0.101	0.147	1	Gm9252	ENSMUSG00000091401	7
ENSMUSG00000045594-Glb1	0.017862	0.21387	0.189	0.142	1	Glb1	ENSMUSG00000045594	9
ENSMUSG00000078572-Ndufaf8	0.0178874	-0.113705	0.062	0.1	1	Ndufaf8	ENSMUSG00000078572	11
ENSMUSG00000032278-Paqr5	0.0179534	-0.107958	0.492	0.593	1	Paqr5	ENSMUSG00000032278	9
ENSMUSG00000031616-Ednra	0.017966	0.257819	0.414	0.382	1	Ednra	ENSMUSG00000031616	8
ENSMUSG00000033039-Micall1	0.018077	0.202832	0.441	0.401	1	Micall1	ENSMUSG00000033039	15
ENSMUSG00000027546-Atp9a	0.0180967	-0.138734	0.564	0.647	1	Atp9a	ENSMUSG00000027546	2
ENSMUSG00000022890-Atp5j	0.0181055	-0.1149	0.155	0.208	1	Atp5j	ENSMUSG00000022890	16
ENSMUSG00000087170-1700001G01Rik	0.0181133	-0.141794	0.741	0.792	1	1700001G01Rik	ENSMUSG00000087170	18
ENSMUSG00000113272-Gm34809	0.0181166	-0.186187	0.599	0.66	1	Gm34809	ENSMUSG00000113272	12
ENSMUSG00000034371-Tkfc	0.0183005	-0.139243	0.091	0.132	1	Tkfc	ENSMUSG00000034371	19
ENSMUSG00000032743-Katnip	0.0183045	-0.0907367	0.143	0.194	1	Katnip	ENSMUSG00000032743	7
ENSMUSG00000028706-Nsun4	0.0183182	0.184732	0.379	0.332	1	Nsun4	ENSMUSG00000028706	4
ENSMUSG00000023923-Tbc1d5	0.0183451	-0.149682	0.695	0.732	1	Tbc1d5	ENSMUSG00000023923	17
ENSMUSG00000032017-Grik4	0.0184043	-0.152663	0.205	0.267	1	Grik4	ENSMUSG00000032017	9
ENSMUSG00000024812-Tjp2	0.018408	0.24295	0.143	0.106	1	Tjp2	ENSMUSG00000024812	19
ENSMUSG00000042870-Tom1	0.0184489	-0.098004	0.333	0.413	1	Tom1	ENSMUSG00000042870	8
ENSMUSG00000030662-Ipo5	0.0184583	0.170417	0.577	0.564	1	Ipo5	ENSMUSG00000030662	14
ENSMUSG00000032258-Lca5	0.0184819	-0.108577	0.436	0.518	1	Lca5	ENSMUSG00000032258	9
ENSMUSG00000037826-Ppm1k	0.0184859	0.212275	0.465	0.442	1	Ppm1k	ENSMUSG00000037826	6
ENSMUSG00000058935-Tex48	0.0184942	-0.105641	0.18	0.24	1	Tex48	ENSMUSG00000058935	4
ENSMUSG00000047446-Arl4a	0.018643	-0.158443	0.384	0.459	1	Arl4a	ENSMUSG00000047446	12
ENSMUSG00000033209-Ttc28	0.0186934	-0.0493721	0.152	0.212	1	Ttc28	ENSMUSG00000033209	5
ENSMUSG00000041308-Sntb2	0.0187123	-0.103243	0.099	0.144	1	Sntb2	ENSMUSG00000041308	8
ENSMUSG00000056300-Zfp981	0.0187296	0.0850319	0.667	0.589	1	Zfp981	ENSMUSG00000056300	4
ENSMUSG00000111609-Gm6713	0.0187397	0.210331	0.557	0.532	1	Gm6713	ENSMUSG00000111609	10
ENSMUSG00000038518-Jarid2	0.0187699	-0.143677	0.301	0.373	1	Jarid2	ENSMUSG00000038518	13
ENSMUSG00000055013-Agap1	0.0187829	-0.153008	0.386	0.461	1	Agap1	ENSMUSG00000055013	1
ENSMUSG00000024146-Cript	0.0188248	-0.133905	0.253	0.325	1	Cript	ENSMUSG00000024146	17
ENSMUSG00000096971-4930556M19Rik	0.0188266	0.250673	0.343	0.301	1	4930556M19Rik	ENSMUSG00000096971	15
ENSMUSG00000030007-Cct7	0.0188757	-0.0958942	0.123	0.174	1	Cct7	ENSMUSG00000030007	6
ENSMUSG00000020926-Adam11	0.0189094	-0.0632434	0.232	0.306	1	Adam11	ENSMUSG00000020926	11
ENSMUSG00000057406-Nsd2	0.0189171	-0.0895418	0.197	0.261	1	Nsd2	ENSMUSG00000057406	5
ENSMUSG00000034928-Rnf44	0.0189558	0.140368	0.81	0.789	1	Rnf44	ENSMUSG00000034928	13
ENSMUSG00000029166-Mapre3	0.019057	0.182516	0.582	0.564	1	Mapre3	ENSMUSG00000029166	5
ENSMUSG00000005958-Ephb3	0.0191278	-0.161114	0.071	0.107	1	Ephb3	ENSMUSG00000005958	16
ENSMUSG00000097146-Gm4211	0.0192491	-0.0951312	0.086	0.127	1	Gm4211	ENSMUSG00000097146	13
ENSMUSG00000028557-Rnf11	0.019259	0.204491	0.54	0.522	1	Rnf11	ENSMUSG00000028557	4
ENSMUSG00000047109-Cldn14	0.0192856	-0.159551	0.121	0.169	1	Cldn14	ENSMUSG00000047109	16
ENSMUSG00000038909-Kat7	0.0192996	-0.110429	0.091	0.134	1	Kat7	ENSMUSG00000038909	11
ENSMUSG00000042632-Pla2g6	0.0193132	-0.112151	0.306	0.386	1	Pla2g6	ENSMUSG00000042632	15
ENSMUSG00000022400-Rbx1	0.0193576	-0.0886009	0.113	0.162	1	Rbx1	ENSMUSG00000022400	15
ENSMUSG00000021768-Dusp13	0.0194051	0.186467	0.394	0.355	1	Dusp13	ENSMUSG00000021768	14
ENSMUSG00000049160-Tex50	0.0195182	-0.0719485	0.135	0.19	1	Tex50	ENSMUSG00000049160	1
ENSMUSG00000043857-Mgat5b	0.0195324	-0.114033	0.091	0.134	1	Mgat5b	ENSMUSG00000043857	11
ENSMUSG00000111445-Gm47070	0.0195723	-0.151463	0.108	0.154	1	Gm47070	ENSMUSG00000111445	9
ENSMUSG00000006818-Sod2	0.0197224	-0.0953034	0.082	0.124	1	Sod2	ENSMUSG00000006818	17
ENSMUSG00000070709-Zfp974	0.0197751	0.219336	0.16	0.122	1	Zfp974	ENSMUSG00000070709	7
ENSMUSG00000057265-Bbof1	0.0200027	-0.113455	0.244	0.313	1	Bbof1	ENSMUSG00000057265	12
ENSMUSG00000031174-Rpgr	0.0200274	0.272132	0.278	0.231	1	Rpgr	ENSMUSG00000031174	20
ENSMUSG00000045095-Magi1	0.0200693	-0.234326	0.487	0.554	1	Magi1	ENSMUSG00000045095	6
ENSMUSG00000050122-Vwa3b	0.0201042	0.170262	0.672	0.665	1	Vwa3b	ENSMUSG00000050122	1
ENSMUSG00000024974-Smc3	0.0201496	0.208152	0.337	0.293	1	Smc3	ENSMUSG00000024974	19
ENSMUSG00000016534-Lamp2	0.0201862	0.321276	0.231	0.191	1	Lamp2	ENSMUSG00000016534	20
ENSMUSG00000030613-Ccdc90b	0.020382	-0.0744639	0.155	0.213	1	Ccdc90b	ENSMUSG00000030613	7
ENSMUSG00000086953-Aknaos	0.0203939	-0.120635	0.483	0.577	1	Aknaos	ENSMUSG00000086953	4
ENSMUSG00000026082-Rev1	0.0204526	0.208042	0.325	0.273	1	Rev1	ENSMUSG00000026082	1
ENSMUSG00000002578-Ikzf4	0.0205621	-0.212947	0.152	0.199	1	Ikzf4	ENSMUSG00000002578	10
ENSMUSG00000101189-1700029M03Rik	0.0205771	-0.0593573	0.081	0.122	1	1700029M03Rik	ENSMUSG00000101189	1
ENSMUSG00000020372-Rack1	0.020579	-0.117604	0.079	0.119	1	Rack1	ENSMUSG00000020372	11
ENSMUSG00000027655-Dhx35	0.0205918	-0.120058	0.066	0.102	1	Dhx35	ENSMUSG00000027655	2
ENSMUSG00000113086-Gm47376	0.0209123	0.163882	0.717	0.72	1	Gm47376	ENSMUSG00000113086	12
ENSMUSG00000029757-Dync1i1	0.0209143	0.197301	0.202	0.16	1	Dync1i1	ENSMUSG00000029757	6
ENSMUSG00000097876-Gm16892	0.0209337	0.122173	0.103	0.069	1	Gm16892	ENSMUSG00000097876	16
ENSMUSG00000028411-Aptx	0.0209527	0.181501	0.316	0.278	1	Aptx	ENSMUSG00000028411	4
ENSMUSG00000102096-1700101O22Rik	0.02099	0.200385	0.407	0.367	1	1700101O22Rik	ENSMUSG00000102096	12
ENSMUSG00000055839-Elob	0.0210364	-0.105876	0.285	0.36	1	Elob	ENSMUSG00000055839	17
ENSMUSG00000026034-Clk1	0.0210614	0.129648	0.106	0.071	1	Clk1	ENSMUSG00000026034	1
ENSMUSG00000037012-Hk1	0.0211234	-0.0883549	0.414	0.497	1	Hk1	ENSMUSG00000037012	10
ENSMUSG00000024533-Spire1	0.0211702	0.197513	0.135	0.097	1	Spire1	ENSMUSG00000024533	18
ENSMUSG00000067702-Tuba3a	0.0212073	-0.178592	0.434	0.509	1	Tuba3a	ENSMUSG00000067702	6
ENSMUSG00000024160-Spsb3	0.0212676	-0.101509	0.141	0.192	1	Spsb3	ENSMUSG00000024160	17
ENSMUSG00000031563-Wwc2	0.0212935	-0.126526	0.128	0.175	1	Wwc2	ENSMUSG00000031563	8
ENSMUSG00000023495-Pcbp4	0.0213159	-0.0456709	0.512	0.617	1	Pcbp4	ENSMUSG00000023495	9
ENSMUSG00000023800-Tiam2	0.0213183	-0.259439	0.135	0.181	1	Tiam2	ENSMUSG00000023800	17
ENSMUSG00000021086-Ccdc175	0.0213909	-0.145652	0.088	0.129	1	Ccdc175	ENSMUSG00000021086	12
ENSMUSG00000019188-H13	0.0215383	-0.0888142	0.31	0.391	1	H13	ENSMUSG00000019188	2
ENSMUSG00000038546-Ranbp9	0.0216807	-0.0673853	0.274	0.35	1	Ranbp9	ENSMUSG00000038546	13
ENSMUSG00000021244-Ylpm1	0.0217026	0.246985	0.249	0.208	1	Ylpm1	ENSMUSG00000021244	12
ENSMUSG00000117743-Gm50232	0.021732	-0.114749	0.342	0.421	1	Gm50232	ENSMUSG00000117743	19
ENSMUSG00000086696-Gm11234	0.0217588	-0.145926	0.259	0.323	1	Gm11234	ENSMUSG00000086696	4
ENSMUSG00000026226-Spata3	0.0217597	-0.151044	0.456	0.531	1	Spata3	ENSMUSG00000026226	1
ENSMUSG00000030410-Dmwd	0.0217598	-0.110657	0.121	0.169	1	Dmwd	ENSMUSG00000030410	7
ENSMUSG00000101585-1600010M07Rik	0.021777	-0.150561	0.46	0.554	1	1600010M07Rik	ENSMUSG00000101585	7
ENSMUSG00000044948-Cfap43	0.0217942	-0.131826	0.453	0.552	1	Cfap43	ENSMUSG00000044948	19
ENSMUSG00000027564-Cypt12	0.0218399	0.168663	0.433	0.404	1	Cypt12	ENSMUSG00000027564	3
ENSMUSG00000026409-Pfkfb2	0.0218664	-0.0932427	0.316	0.39	1	Pfkfb2	ENSMUSG00000026409	1
ENSMUSG00000021314-Amph	0.0218752	0.183729	0.145	0.106	1	Amph	ENSMUSG00000021314	13
ENSMUSG00000086805-4932443L11Rik	0.0219231	-0.118511	0.481	0.568	1	4932443L11Rik	ENSMUSG00000086805	8
ENSMUSG00000040473-Cfap69	0.0219325	0.214288	0.418	0.376	1	Cfap69	ENSMUSG00000040473	5
ENSMUSG00000100795-Gm29208	0.0219467	0.1671	0.136	0.101	1	Gm29208	ENSMUSG00000100795	9
ENSMUSG00000044876-Zfp444	0.0219665	0.235714	0.185	0.147	1	Zfp444	ENSMUSG00000044876	7
ENSMUSG00000113769-5033406O09Rik	0.0221337	0.24317	0.195	0.155	1	5033406O09Rik	ENSMUSG00000113769	12
ENSMUSG00000054909-Wbscr25	0.0222336	-0.113741	0.791	0.836	1	Wbscr25	ENSMUSG00000054909	5
ENSMUSG00000121110-ENSMUSG00000121110	0.0222806	0.215544	0.125	0.09	1	ENSMUSG00000121110	ENSMUSG00000121110
ENSMUSG00000027177-Hipk3	0.0222915	0.250881	0.143	0.199	1	Hipk3	ENSMUSG00000027177	2
ENSMUSG00000028522-Mier1	0.0223305	0.21529	0.365	0.318	1	Mier1	ENSMUSG00000028522	4
ENSMUSG00000087589-D430040D24Rik	0.0224274	0.133632	0.12	0.085	1	D430040D24Rik	ENSMUSG00000087589	1
ENSMUSG00000025020-Slit1	0.0224325	0.170825	0.493	0.453	1	Slit1	ENSMUSG00000025020	19
ENSMUSG00000042254-Cilp	0.0224459	0.211171	0.143	0.107	1	Cilp	ENSMUSG00000042254	9
ENSMUSG00000047866-Lonp2	0.0224516	-0.0684254	0.071	0.109	1	Lonp2	ENSMUSG00000047866	8
ENSMUSG00000121504-Ppp4r1l-ps	0.0225307	0.215534	0.33	0.29	1	ps	ENSMUSG00000121504
ENSMUSG00000107847-Gm35822	0.0225786	0.216255	0.244	0.197	1	Gm35822	ENSMUSG00000107847	6
ENSMUSG00000025078-Nhlrc2	0.0225844	0.135129	0.111	0.076	1	Nhlrc2	ENSMUSG00000025078	19
ENSMUSG00000118361-Gm50237	0.0226166	0.19172	0.189	0.149	1	Gm50237	ENSMUSG00000118361	18
ENSMUSG00000103199-Gm37648	0.0226884	-0.134737	0.104	0.146	1	Gm37648	ENSMUSG00000103199	1
ENSMUSG00000054320-Lrrc36	0.0228359	0.177937	0.581	0.558	1	Lrrc36	ENSMUSG00000054320	8
ENSMUSG00000114401-Gm38604	0.0228639	0.22161	0.178	0.141	1	Gm38604	ENSMUSG00000114401	13
ENSMUSG00000120975-ENSMUSG00000120975	0.0228648	0.204691	0.189	0.15	1	ENSMUSG00000120975	ENSMUSG00000120975
ENSMUSG00000024209-Acsbg3	0.022889	-0.0863437	0.113	0.159	1	Acsbg3	ENSMUSG00000024209	17
ENSMUSG00000069601-Ank3	0.023037	0.214314	0.145	0.107	1	Ank3	ENSMUSG00000069601	10
ENSMUSG00000008734-Gprc5b	0.0231094	-0.117822	0.288	0.356	1	Gprc5b	ENSMUSG00000008734	7
ENSMUSG00000020538-Srebf1	0.0231626	0.247443	0.17	0.135	1	Srebf1	ENSMUSG00000020538	11
ENSMUSG00000026473-Glul	0.0232702	-0.101964	0.2	0.262	1	Glul	ENSMUSG00000026473	1
ENSMUSG00000023930-Crisp2	0.0234221	0.0854031	0.631	0.632	1	Crisp2	ENSMUSG00000023930	17
ENSMUSG00000043831-Lysmd4	0.0234753	0.164878	0.655	0.64	1	Lysmd4	ENSMUSG00000043831	7
ENSMUSG00000086654-Gm13165	0.0236831	-0.157959	0.882	0.909	1	Gm13165	ENSMUSG00000086654	4
ENSMUSG00000044770-Scml4	0.0236876	-0.204056	0.194	0.247	1	Scml4	ENSMUSG00000044770	10
ENSMUSG00000037730-Mynn	0.0237019	-0.119065	0.173	0.228	1	Mynn	ENSMUSG00000037730	3
ENSMUSG00000019969-Psen1	0.0237844	-0.0829283	0.31	0.385	1	Psen1	ENSMUSG00000019969	12
ENSMUSG00000111556-Gm19299	0.0237888	-0.174523	0.278	0.342	1	Gm19299	ENSMUSG00000111556	9
ENSMUSG00000069237-Fam8a1	0.0237914	-0.0939255	0.19	0.247	1	Fam8a1	ENSMUSG00000069237	13
ENSMUSG00000021877-Arf4	0.023871	0.199368	0.525	0.501	1	Arf4	ENSMUSG00000021877	14
ENSMUSG00000090061-Nwd2	0.0239081	0.204194	0.141	0.105	1	Nwd2	ENSMUSG00000090061	5
ENSMUSG00000061032-Rrp1	0.0239567	-0.126435	0.106	0.152	1	Rrp1	ENSMUSG00000061032	10
ENSMUSG00000040537-Adam22	0.0239652	-0.142845	0.128	0.175	1	Adam22	ENSMUSG00000040537	5
ENSMUSG00000069890-1700024J04Rik	0.0239809	0.208065	0.204	0.164	1	1700024J04Rik	ENSMUSG00000069890	11
ENSMUSG00000086377-4930529C04Rik	0.0240937	-0.115184	0.079	0.117	1	4930529C04Rik	ENSMUSG00000086377	3
ENSMUSG00000022412-Mief1	0.0241356	0.208631	0.439	0.409	1	Mief1	ENSMUSG00000022412	15
ENSMUSG00000028909-Ptpru	0.0241756	0.254785	0.12	0.086	1	Ptpru	ENSMUSG00000028909	4
ENSMUSG00000062373-Tmem65	0.0242428	-0.129964	0.088	0.127	1	Tmem65	ENSMUSG00000062373	15
ENSMUSG00000003234-Abcf3	0.0242532	0.18338	0.128	0.092	1	Abcf3	ENSMUSG00000003234	16
ENSMUSG00000120106-ENSMUSG00000120106	0.0243142	0.186983	0.478	0.438	1	ENSMUSG00000120106	ENSMUSG00000120106
ENSMUSG00000020124-Usp15	0.0244836	-0.122931	0.662	0.747	1	Usp15	ENSMUSG00000020124	10
ENSMUSG00000049583-Grm5	0.024531	-0.196993	0.128	0.174	1	Grm5	ENSMUSG00000049583	7
ENSMUSG00000035530-Eif1	0.0245365	-0.16758	0.524	0.603	1	Eif1	ENSMUSG00000035530	11
ENSMUSG00000085961-Gm15904	0.0246839	-0.148046	0.219	0.277	1	Gm15904	ENSMUSG00000085961	4
ENSMUSG00000070980-Actl7b	0.0246948	-0.11435	0.153	0.203	1	Actl7b	ENSMUSG00000070980	4
ENSMUSG00000033216-Eefsec	0.0248562	-0.0634446	0.077	0.117	1	Eefsec	ENSMUSG00000033216	6
ENSMUSG00000062732-Lypd4	0.0250374	0.196656	0.306	0.265	1	Lypd4	ENSMUSG00000062732	7
ENSMUSG00000052396-Mogat2	0.0250553	-0.101711	0.066	0.101	1	Mogat2	ENSMUSG00000052396	7
ENSMUSG00000039488-Cntn5	0.0251243	-0.171602	0.136	0.184	1	Cntn5	ENSMUSG00000039488	9
ENSMUSG00000098145-Gm26936	0.0251403	0.189699	0.303	0.266	1	Gm26936	ENSMUSG00000098145	1
ENSMUSG00000059834-Sclt1	0.0251746	-0.14296	0.81	0.874	1	Sclt1	ENSMUSG00000059834	3
[truncated: 3,622 more rows]

## Sheet: elongating_spermatid_2_all_lo
X	p_val	avg_log2FC	pct.1	pct.2	p_val_adj	gene	ensemblID	chr
ENSMUSG00000022748-Cmss1	4.45337e-63	-1.02383	0.986	0.998	1.70609e-58	Cmss1	ENSMUSG00000022748	16
ENSMUSG00000029635-Cdk8	4.59013e-63	-1.54823	0.695	0.951	1.75848e-58	Cdk8	ENSMUSG00000029635	5
ENSMUSG00000031559-4930555F03Rik	1.00601e-30	1.12645	0.867	0.589	3.85402e-26	4930555F03Rik	ENSMUSG00000031559	8
ENSMUSG00000039145-Camk1d	4.15367e-29	-1.03709	0.616	0.83	1.59127e-24	Camk1d	ENSMUSG00000039145	2
ENSMUSG00000054013-Tmem179	1.44146e-28	1.1636	0.272	0.042	5.52222e-24	Tmem179	ENSMUSG00000054013	12
ENSMUSG00000049489-Ccnq	8.30113e-26	0.647649	0.161	0.007	3.18016e-21	Ccnq	ENSMUSG00000049489	11
ENSMUSG00000114175-Gm48051	1.74426e-23	-1.40885	0.502	0.704	6.68225e-19	Gm48051	ENSMUSG00000114175	13
ENSMUSG00000030779-Rbbp6	6.98894e-22	-0.506851	0.993	0.995	2.67746e-17	Rbbp6	ENSMUSG00000030779	7
ENSMUSG00000116877-4921517D16Rik	3.85135e-21	0.832312	0.405	0.137	1.47545e-16	4921517D16Rik	ENSMUSG00000116877	16
ENSMUSG00000100600-A230077H06Rik	1.23273e-20	-0.868021	0.91	0.938	4.7226e-16	A230077H06Rik	ENSMUSG00000100600	7
ENSMUSG00000024500-Ppp2r2b	3.57378e-20	0.929469	0.753	0.531	1.36912e-15	Ppp2r2b	ENSMUSG00000024500	18
ENSMUSG00000060843-Ctnna3	5.86541e-19	0.712496	0.928	0.75	2.24704e-14	Ctnna3	ENSMUSG00000060843	10
ENSMUSG00000014039-Prdm15	7.45909e-19	0.678393	0.487	0.191	2.85758e-14	Prdm15	ENSMUSG00000014039	16
ENSMUSG00000022957-Itsn1	3.48462e-18	0.869907	0.38	0.137	1.33496e-13	Itsn1	ENSMUSG00000022957	16
ENSMUSG00000049252-Lrp1b	6.43358e-18	0.743162	0.624	0.324	2.4647e-13	Lrp1b	ENSMUSG00000049252	2
ENSMUSG00002075019-Gm54646	8.49301e-18	-1.14474	0.351	0.6	3.25367e-13	Gm54646	ENSMUSG00002075019
ENSMUSG00000028664-Ephb2	3.16966e-17	0.551234	0.925	0.699	1.2143e-12	Ephb2	ENSMUSG00000028664	4
ENSMUSG00000110685-Gm5373	4.93638e-17	-0.838845	0.839	0.861	1.89113e-12	Gm5373	ENSMUSG00000110685	8
ENSMUSG00000020440-Arf5	1.90463e-16	0.584515	0.864	0.658	7.29663e-12	Arf5	ENSMUSG00000020440	6
ENSMUSG00000121218-ENSMUSG00000121218	3.10142e-16	0.60373	0.495	0.215	1.18815e-11	ENSMUSG00000121218	ENSMUSG00000121218
ENSMUSG00000097311-Gm26871	3.7408e-16	0.780046	0.634	0.375	1.4331e-11	Gm26871	ENSMUSG00000097311	3
ENSMUSG00000113634-Gm36756	6.8111e-16	0.704327	0.677	0.413	2.60933e-11	Gm36756	ENSMUSG00000113634	12
ENSMUSG00000007836-Hnrnpa0	9.16089e-16	-0.793933	0.624	0.773	3.50954e-11	Hnrnpa0	ENSMUSG00000007836	13
ENSMUSG00000020099-Unc5b	1.64015e-15	0.623072	0.283	0.088	6.28343e-11	Unc5b	ENSMUSG00000020099	10
ENSMUSG00000116933-Atp5o	3.03241e-15	0.774754	0.566	0.296	1.16172e-10	Atp5o	ENSMUSG00000116933	16
ENSMUSG00000099988-1700054A03Rik	3.08683e-15	0.664583	0.724	0.467	1.18257e-10	1700054A03Rik	ENSMUSG00000099988	19
ENSMUSG00000094113-5430401F13Rik	9.52575e-15	0.782564	0.308	0.11	3.64931e-10	5430401F13Rik	ENSMUSG00000094113	6
ENSMUSG00000110542-Gm39139	1.12204e-14	0.744936	0.523	0.285	4.29854e-10	Gm39139	ENSMUSG00000110542	8
ENSMUSG00000081176-H3f3a-ps2	1.15662e-14	0.739442	0.398	0.168	4.43103e-10	ps2	ENSMUSG00000081176
ENSMUSG00000116812-Gm2792	1.32055e-14	0.433518	0.1	0.007	5.05901e-10	Gm2792	ENSMUSG00000116812	17
ENSMUSG00000061298-Agbl4	1.48753e-14	0.794308	0.688	0.485	5.69871e-10	Agbl4	ENSMUSG00000061298	4
ENSMUSG00000097071-4930544I03Rik	1.94406e-14	0.676153	0.577	0.317	7.44768e-10	4930544I03Rik	ENSMUSG00000097071	12
ENSMUSG00000101695-1700094J05Rik	3.38839e-14	0.595218	0.695	0.432	1.29809e-09	1700094J05Rik	ENSMUSG00000101695	10
ENSMUSG00000029314-Gpat3	3.55681e-14	0.61285	0.778	0.515	1.36262e-09	Gpat3	ENSMUSG00000029314	5
ENSMUSG00000035356-Nfkbiz	6.64474e-14	0.52951	0.201	0.051	2.5456e-09	Nfkbiz	ENSMUSG00000035356	16
ENSMUSG00000021108-Prkch	8.09497e-14	0.437334	0.122	0.016	3.10118e-09	Prkch	ENSMUSG00000021108	12
ENSMUSG00000038070-Cntln	1.39835e-13	0.656988	0.699	0.448	5.3571e-09	Cntln	ENSMUSG00000038070	4
ENSMUSG00000014592-Camta1	3.45054e-13	0.527771	0.885	0.697	1.3219e-08	Camta1	ENSMUSG00000014592	4
ENSMUSG00000110564-Gm45697	3.76952e-13	0.63514	0.219	0.064	1.4441e-08	Gm45697	ENSMUSG00000110564	8
ENSMUSG00000009394-Syn2	3.98446e-13	0.676597	0.437	0.212	1.52645e-08	Syn2	ENSMUSG00000009394	6
ENSMUSG00000102362-4930509J09Rik	1.21692e-12	0.799196	0.523	0.295	4.66201e-08	4930509J09Rik	ENSMUSG00000102362	3
ENSMUSG00000097706-E030037K01Rik	1.81005e-12	-0.773472	0.681	0.773	6.93429e-08	E030037K01Rik	ENSMUSG00000097706	8
ENSMUSG00000085805-Gm14145	2.2268e-12	-0.586985	0.9	0.937	8.53088e-08	Gm14145	ENSMUSG00000085805	2
ENSMUSG00000041014-Nrg3	2.83743e-12	0.595293	0.853	0.667	1.08702e-07	Nrg3	ENSMUSG00000041014	14
ENSMUSG00000020100-Slc29a3	5.9055e-12	0.446667	0.918	0.727	2.2624e-07	Slc29a3	ENSMUSG00000020100	10
ENSMUSG00000058317-Ube2e2	1.12363e-11	0.706611	0.71	0.499	4.30461e-07	Ube2e2	ENSMUSG00000058317	14
ENSMUSG00000116750-4931420L22Rik	1.2873e-11	-0.8148	0.502	0.642	4.93165e-07	4931420L22Rik	ENSMUSG00000116750	16
ENSMUSG00000037999-Arap2	1.33977e-11	0.540231	0.667	0.435	5.13267e-07	Arap2	ENSMUSG00000037999	5
ENSMUSG00000104614-Fbxw27	1.75999e-11	0.716971	0.294	0.12	6.74254e-07	Fbxw27	ENSMUSG00000104614	9
ENSMUSG00000024566-Atp9b	2.33412e-11	0.474868	0.882	0.679	8.94202e-07	Atp9b	ENSMUSG00000024566	18
ENSMUSG00000061080-Lsamp	4.19744e-11	0.749218	0.462	0.245	1.60804e-06	Lsamp	ENSMUSG00000061080	16
ENSMUSG00000105484-Gm42775	4.78821e-11	0.567821	0.391	0.191	1.83436e-06	Gm42775	ENSMUSG00000105484	9
ENSMUSG00000050945-Zfp438	4.95725e-11	0.622152	0.513	0.303	1.89912e-06	Zfp438	ENSMUSG00000050945	18
ENSMUSG00000021087-Rtn1	5.72863e-11	0.64488	0.602	0.39	2.19464e-06	Rtn1	ENSMUSG00000021087	12
ENSMUSG00000021090-Lrrc9	6.48667e-11	0.532303	0.616	0.382	2.48504e-06	Lrrc9	ENSMUSG00000021090	12
ENSMUSG00000032570-Atp2c1	1.43698e-10	0.491988	0.699	0.466	5.50508e-06	Atp2c1	ENSMUSG00000032570	9
ENSMUSG00000017491-Rarb	1.44316e-10	0.527402	0.197	0.064	5.52875e-06	Rarb	ENSMUSG00000017491	14
ENSMUSG00000090394-4930523C07Rik	2.17259e-10	0.525989	0.649	0.418	8.32321e-06	4930523C07Rik	ENSMUSG00000090394	1
ENSMUSG00000034007-Scaper	2.40598e-10	0.47532	0.659	0.414	9.21732e-06	Scaper	ENSMUSG00000034007	9
ENSMUSG00000026640-Plxna2	2.41733e-10	0.570465	0.71	0.508	9.26078e-06	Plxna2	ENSMUSG00000026640	1
ENSMUSG00000116555-Gm38477	2.42032e-10	0.508433	0.269	0.106	9.27223e-06	Gm38477	ENSMUSG00000116555	16
ENSMUSG00000047454-Gphn	3.0774e-10	-0.662752	0.455	0.629	1.17895e-05	Gphn	ENSMUSG00000047454	12
ENSMUSG00000062939-Stat4	3.13517e-10	0.630802	0.509	0.296	1.20108e-05	Stat4	ENSMUSG00000062939	1
ENSMUSG00000116976-4930500H12Rik	3.15316e-10	0.413221	0.939	0.811	1.20798e-05	4930500H12Rik	ENSMUSG00000116976	16
ENSMUSG00000045215-Asxl3	3.3552e-10	0.469441	0.215	0.075	1.28538e-05	Asxl3	ENSMUSG00000045215	18
ENSMUSG00000045594-Glb1	3.37032e-10	0.484298	0.194	0.063	1.29117e-05	Glb1	ENSMUSG00000045594	9
ENSMUSG00000042678-Myo15	3.494e-10	0.49493	0.695	0.467	1.33855e-05	Myo15	ENSMUSG00000042678	11
ENSMUSG00000056987-Garin2	4.36308e-10	0.513592	0.649	0.423	1.6715e-05	Garin2	ENSMUSG00000056987
ENSMUSG00000059900-Tmem40	4.42537e-10	0.410701	0.143	0.036	1.69536e-05	Tmem40	ENSMUSG00000059900	6
ENSMUSG00000003813-Rad23a	4.70562e-10	0.559485	0.699	0.487	1.80272e-05	Rad23a	ENSMUSG00000003813	8
ENSMUSG00000034610-Tut4	5.66968e-10	0.560755	0.398	0.207	2.17205e-05	Tut4	ENSMUSG00000034610	4
ENSMUSG00000018143-Mafk	6.20158e-10	0.441493	0.692	0.443	2.37582e-05	Mafk	ENSMUSG00000018143	5
ENSMUSG00000030629-Zfand6	7.09211e-10	0.454757	0.749	0.555	2.71699e-05	Zfand6	ENSMUSG00000030629	7
ENSMUSG00000029397-Rchy1	1.02718e-09	0.545942	0.427	0.234	3.93513e-05	Rchy1	ENSMUSG00000029397	5
ENSMUSG00000030172-Erc1	1.09134e-09	0.514375	0.781	0.557	4.18094e-05	Erc1	ENSMUSG00000030172	6
ENSMUSG00000040209-Zfp704	1.1978e-09	0.520543	0.624	0.401	4.58877e-05	Zfp704	ENSMUSG00000040209	3
ENSMUSG00000041225-Arhgap12	1.2861e-09	0.45179	0.703	0.451	4.92704e-05	Arhgap12	ENSMUSG00000041225	18
ENSMUSG00000063810-Alms1	1.46179e-09	0.569164	0.358	0.181	5.60011e-05	Alms1	ENSMUSG00000063810	6
ENSMUSG00000042846-Lrrtm3	1.46584e-09	0.612965	0.57	0.377	5.61561e-05	Lrrtm3	ENSMUSG00000042846	10
ENSMUSG00000121513-PTPRG	1.47131e-09	0.719896	0.584	0.411	5.6366e-05	PTPRG	ENSMUSG00000121513
ENSMUSG00000039431-Mtmr7	1.50424e-09	0.403833	0.14	0.037	5.76273e-05	Mtmr7	ENSMUSG00000039431	8
ENSMUSG00000058897-Col25a1	1.67584e-09	0.712132	0.333	0.16	6.42015e-05	Col25a1	ENSMUSG00000058897	3
ENSMUSG00000031620-Iqcm	2.07417e-09	0.498464	0.767	0.556	7.94616e-05	Iqcm	ENSMUSG00000031620	8
ENSMUSG00000044813-Shb	2.51163e-09	0.536536	0.405	0.217	9.62204e-05	Shb	ENSMUSG00000044813	4
ENSMUSG00000035582-Gdpd4	2.69787e-09	-0.980466	0.025	0.16	0.000103356	Gdpd4	ENSMUSG00000035582	7
ENSMUSG00000020716-Nf1	3.79958e-09	0.541472	0.563	0.361	0.000145562	Nf1	ENSMUSG00000020716	11
ENSMUSG00000034751-Mast4	4.12093e-09	0.581565	0.742	0.567	0.000157873	Mast4	ENSMUSG00000034751	13
ENSMUSG00000045100-Slc25a26	4.44313e-09	0.460441	0.326	0.158	0.000170216	Slc25a26	ENSMUSG00000045100	6
ENSMUSG00000044340-Phlpp1	4.48849e-09	0.60117	0.509	0.324	0.000171954	Phlpp1	ENSMUSG00000044340	1
ENSMUSG00000116547-Gm7667	4.98687e-09	0.641159	0.545	0.353	0.000191047	Gm7667	ENSMUSG00000116547	16
ENSMUSG00000092083-Kcnb2	5.01316e-09	0.576694	0.358	0.187	0.000192054	Kcnb2	ENSMUSG00000092083	1
ENSMUSG00000028332-Hemgn	5.01628e-09	0.549432	0.566	0.363	0.000192174	Hemgn	ENSMUSG00000028332	4
ENSMUSG00000106001-Gm42826	5.46474e-09	0.419794	0.24	0.1	0.000209354	Gm42826	ENSMUSG00000106001	3
ENSMUSG00000016493-Cd46	5.62757e-09	0.53009	0.631	0.432	0.000215592	Cd46	ENSMUSG00000016493	1
ENSMUSG00000097443-Gm17529	5.75086e-09	0.558078	0.538	0.343	0.000220315	Gm17529	ENSMUSG00000097443	12
ENSMUSG00000032567-Aste1	5.77226e-09	0.538411	0.473	0.281	0.000221135	Aste1	ENSMUSG00000032567	9
ENSMUSG00000043319-Cox8c	6.0801e-09	-0.719636	0.595	0.698	0.000232929	Cox8c	ENSMUSG00000043319	12
ENSMUSG00000091623-Gm17092	6.15594e-09	0.559819	0.272	0.118	0.000235834	Gm17092	ENSMUSG00000091623	5
ENSMUSG00000043445-Pgp	6.50018e-09	-0.627503	0.552	0.672	0.000249022	Pgp	ENSMUSG00000043445	17
ENSMUSG00000026774-Potegl	6.57032e-09	0.515939	0.466	0.276	0.000251709	Potegl	ENSMUSG00000026774	2
ENSMUSG00000042444-Mindy2	7.14978e-09	0.542876	0.441	0.259	0.000273908	Mindy2	ENSMUSG00000042444	9
ENSMUSG00000062202-Btbd9	8.57678e-09	0.44765	0.674	0.459	0.000328576	Btbd9	ENSMUSG00000062202	17
ENSMUSG00000028926-Cdk14	8.61751e-09	0.523594	0.624	0.429	0.000330137	Cdk14	ENSMUSG00000028926	5
ENSMUSG00000024109-Nrxn1	1.03643e-08	0.734391	0.484	0.307	0.000397057	Nrxn1	ENSMUSG00000024109	17
ENSMUSG00000027071-P2rx3	1.05424e-08	0.371968	0.925	0.795	0.000403878	P2rx3	ENSMUSG00000027071	2
ENSMUSG00000020121-Srgap1	1.08082e-08	0.401369	0.62	0.392	0.00041406	Srgap1	ENSMUSG00000020121	10
ENSMUSG00000086135-1700001J04Rik	1.18502e-08	0.466738	0.523	0.317	0.000453983	1700001J04Rik	ENSMUSG00000086135	11
ENSMUSG00000021270-Hsp90aa1	1.18724e-08	-0.713362	0.516	0.608	0.000454831	Hsp90aa1	ENSMUSG00000021270	12
ENSMUSG00000093577-Gm20632	1.3167e-08	0.513573	0.305	0.145	0.000504428	Gm20632	ENSMUSG00000093577	3
ENSMUSG00000032087-Dscaml1	1.32322e-08	0.348907	0.821	0.607	0.000506927	Dscaml1	ENSMUSG00000032087	9
ENSMUSG00000015189-Casd1	1.45774e-08	0.506809	0.204	0.08	0.000558462	Casd1	ENSMUSG00000015189	6
ENSMUSG00000086080-1700123O12Rik	1.46198e-08	0.625825	0.559	0.391	0.000560086	1700123O12Rik	ENSMUSG00000086080	4
ENSMUSG00000014609-Chrne	1.52192e-08	0.431538	0.738	0.534	0.000583047	Chrne	ENSMUSG00000014609	11
ENSMUSG00000054115-Skp2	1.65473e-08	0.427283	0.81	0.61	0.000633929	Skp2	ENSMUSG00000054115	15
ENSMUSG00000028559-Osbpl9	1.69163e-08	0.456446	0.767	0.581	0.000648065	Osbpl9	ENSMUSG00000028559	4
ENSMUSG00000066158-AY512931	2.09454e-08	0.434273	0.265	0.118	0.000802418	AY512931	ENSMUSG00000066158	8
ENSMUSG00000067219-Nipal1	2.18297e-08	0.519357	0.28	0.138	0.000836298	Nipal1	ENSMUSG00000067219	5
ENSMUSG00000038346-Zfp384	2.32215e-08	0.454684	0.186	0.07	0.000889617	Zfp384	ENSMUSG00000038346	6
ENSMUSG00000059495-Arhgef12	2.406e-08	0.523101	0.226	0.096	0.00092174	Arhgef12	ENSMUSG00000059495	9
ENSMUSG00000040111-Gramd1b	2.47042e-08	0.394162	0.534	0.322	0.000946418	Gramd1b	ENSMUSG00000040111	9
ENSMUSG00000032959-Pebp1	2.62518e-08	-0.671554	0.391	0.53	0.00100571	Pebp1	ENSMUSG00000032959	5
ENSMUSG00000120323-ENSMUSG00000120323	2.97087e-08	0.447598	0.634	0.444	0.00113814	ENSMUSG00000120323	ENSMUSG00000120323
ENSMUSG00000009621-Vav2	3.07671e-08	0.471142	0.767	0.588	0.00117869	Vav2	ENSMUSG00000009621	2
ENSMUSG00000022867-Usp25	3.08091e-08	0.42037	0.742	0.543	0.00118029	Usp25	ENSMUSG00000022867	16
ENSMUSG00000074569-Gcnt7	3.34521e-08	0.519107	0.384	0.213	0.00128155	Gcnt7	ENSMUSG00000074569	2
ENSMUSG00000117233-Gm36594	3.34941e-08	0.555499	0.466	0.297	0.00128316	Gm36594	ENSMUSG00000117233	17
ENSMUSG00000032846-Zswim6	4.06706e-08	0.531839	0.634	0.455	0.00155809	Zswim6	ENSMUSG00000032846	13
ENSMUSG00000063889-Crem	4.3225e-08	0.421566	0.867	0.721	0.00165595	Crem	ENSMUSG00000063889	18
ENSMUSG00000030001-Figla	4.50451e-08	0.370122	0.308	0.148	0.00172568	Figla	ENSMUSG00000030001	6
ENSMUSG00000038010-Ccdc138	4.64647e-08	0.470711	0.642	0.455	0.00178006	Ccdc138	ENSMUSG00000038010	10
ENSMUSG00000121403-ENSMUSG00000121403	4.85143e-08	0.487176	0.523	0.337	0.00185858	ENSMUSG00000121403	ENSMUSG00000121403
ENSMUSG00000037112-Sik2	5.04421e-08	0.481211	0.502	0.309	0.00193244	Sik2	ENSMUSG00000037112	9
ENSMUSG00000028251-Tstd3	5.32482e-08	-0.643134	0.466	0.582	0.00203994	Tstd3	ENSMUSG00000028251	4
ENSMUSG00000033282-Rpgrip1l	5.59367e-08	0.477708	0.323	0.164	0.00214293	Rpgrip1l	ENSMUSG00000033282	8
ENSMUSG00000042644-Itpr3	5.62368e-08	0.46171	0.588	0.396	0.00215443	Itpr3	ENSMUSG00000042644	17
ENSMUSG00000059288-Cdyl	5.78866e-08	0.439407	0.803	0.613	0.00221764	Cdyl	ENSMUSG00000059288	13
ENSMUSG00000021969-Zdhhc20	5.8668e-08	0.45608	0.441	0.261	0.00224757	Zdhhc20	ENSMUSG00000021969	14
ENSMUSG00000021097-Clmn	6.00888e-08	0.483495	0.545	0.364	0.002302	Clmn	ENSMUSG00000021097	12
ENSMUSG00000103811-Gm38004	6.35679e-08	-0.717343	0.545	0.65	0.00243529	Gm38004	ENSMUSG00000103811	9
ENSMUSG00000025226-Fbxl15	6.64018e-08	0.453133	0.355	0.187	0.00254385	Fbxl15	ENSMUSG00000025226	19
ENSMUSG00000020940-Efcab15	6.73399e-08	0.356853	0.434	0.245	0.00257979	Efcab15	ENSMUSG00000020940	11
ENSMUSG00000097007-4930432B10Rik	7.1103e-08	0.328269	0.247	0.11	0.00272396	4930432B10Rik	ENSMUSG00000097007	10
ENSMUSG00000026807-Ak8	7.1737e-08	0.39713	0.606	0.398	0.00274824	Ak8	ENSMUSG00000026807	2
ENSMUSG00000032549-Rab6b	7.30153e-08	-0.640305	0.613	0.693	0.00279722	Rab6b	ENSMUSG00000032549	9
ENSMUSG00000021866-Anxa11	7.58078e-08	-0.536452	0.638	0.742	0.0029042	Anxa11	ENSMUSG00000021866	14
ENSMUSG00000114165-Gm47513	8.22429e-08	0.437232	0.208	0.088	0.00315073	Gm47513	ENSMUSG00000114165	13
ENSMUSG00000038371-Sbf2	8.30459e-08	0.707113	0.319	0.174	0.00318149	Sbf2	ENSMUSG00000038371	7
ENSMUSG00000087047-1700110K17Rik	1.03991e-07	0.460637	0.477	0.289	0.0039839	1700110K17Rik	ENSMUSG00000087047	9
ENSMUSG00000020633-Dcdc2c	1.04147e-07	0.495893	0.556	0.375	0.00398986	Dcdc2c	ENSMUSG00000020633	12
ENSMUSG00000026885-Ttll11	1.0628e-07	0.426907	0.817	0.635	0.00407159	Ttll11	ENSMUSG00000026885	2
ENSMUSG00000035131-Brinp3	1.18719e-07	0.407682	0.674	0.487	0.00454812	Brinp3	ENSMUSG00000035131	1
ENSMUSG00000050914-Ankrd37	1.19791e-07	0.395408	0.312	0.157	0.00458919	Ankrd37	ENSMUSG00000050914	8
ENSMUSG00000087170-1700001G01Rik	1.20079e-07	0.540355	0.652	0.457	0.00460023	1700001G01Rik	ENSMUSG00000087170	18
ENSMUSG00000105735-4933415J04Rik	1.31383e-07	0.40001	0.52	0.329	0.00503327	4933415J04Rik	ENSMUSG00000105735	5
ENSMUSG00000058328-Xlr5a	1.37756e-07	0.46684	0.394	0.227	0.00527745	Xlr5a	ENSMUSG00000058328	20
ENSMUSG00000085655-Gm15952	1.54006e-07	0.397095	0.792	0.618	0.00589998	Gm15952	ENSMUSG00000085655	3
ENSMUSG00000116767-4930517M08Rik	1.71955e-07	0.433101	0.308	0.157	0.00658759	4930517M08Rik	ENSMUSG00000116767	17
ENSMUSG00000024983-Vti1a	1.73268e-07	0.660439	0.423	0.269	0.00663791	Vti1a	ENSMUSG00000024983	19
ENSMUSG00000054099-Slc25a40	1.83837e-07	0.576079	0.362	0.213	0.00704279	Slc25a40	ENSMUSG00000054099	5
ENSMUSG00000113644-4930448C13Rik	1.94448e-07	0.467967	0.362	0.206	0.00744932	4930448C13Rik	ENSMUSG00000113644	12
ENSMUSG00000042797-Aqp11	2.15638e-07	-0.664324	0.057	0.185	0.0082611	Aqp11	ENSMUSG00000042797	7
ENSMUSG00000028176-Lrrc7	2.28007e-07	0.481603	0.495	0.328	0.00873495	Lrrc7	ENSMUSG00000028176	3
ENSMUSG00000028741-Mrto4	2.45252e-07	0.473557	0.208	0.089	0.00939561	Mrto4	ENSMUSG00000028741	4
ENSMUSG00000075571-Defb30	2.54278e-07	0.42652	0.538	0.366	0.0097414	Defb30	ENSMUSG00000075571	14
ENSMUSG00000021133-Susd6	2.66984e-07	0.350103	0.828	0.666	0.0102281	Susd6	ENSMUSG00000021133	12
ENSMUSG00000025583-Rptor	2.70238e-07	0.42034	0.57	0.382	0.0103528	Rptor	ENSMUSG00000025583	11
ENSMUSG00000029179-Zcchc4	2.75233e-07	0.386164	0.29	0.148	0.0105442	Zcchc4	ENSMUSG00000029179	5
ENSMUSG00000026181-Ppm1f	2.85519e-07	0.358938	0.835	0.719	0.0109382	Ppm1f	ENSMUSG00000026181	16
ENSMUSG00000042293-Gm5617	2.91863e-07	-0.511033	0.688	0.748	0.0111813	Gm5617	ENSMUSG00000042293	9
ENSMUSG00000026915-Strbp	2.95892e-07	0.359775	0.892	0.732	0.0113356	Strbp	ENSMUSG00000026915	2
ENSMUSG00000014313-Cox6c	2.99116e-07	-0.648978	0.373	0.523	0.0114591	Cox6c	ENSMUSG00000014313	15
ENSMUSG00000100314-1700010J16Rik	3.00367e-07	0.480965	0.466	0.285	0.0115071	1700010J16Rik	ENSMUSG00000100314	10
ENSMUSG00000038351-Sgsm2	3.26733e-07	0.446918	0.527	0.343	0.0125171	Sgsm2	ENSMUSG00000038351	11
ENSMUSG00000071669-Snx29	3.36125e-07	0.37954	0.731	0.534	0.012877	Snx29	ENSMUSG00000071669	16
ENSMUSG00000107793-4933406L23Rik	3.44813e-07	0.389619	0.179	0.073	0.0132098	4933406L23Rik	ENSMUSG00000107793	6
ENSMUSG00000034471-Caskin2	3.537e-07	0.459458	0.459	0.295	0.0135503	Caskin2	ENSMUSG00000034471	11
ENSMUSG00000032338-Hcn4	3.78291e-07	-0.500445	0.022	0.127	0.0144923	Hcn4	ENSMUSG00000032338	9
ENSMUSG00000038039-Gcc2	3.78921e-07	0.43179	0.312	0.166	0.0145165	Gcc2	ENSMUSG00000038039	10
ENSMUSG00000036251-Trpm8	3.91148e-07	0.405822	0.319	0.17	0.0149849	Trpm8	ENSMUSG00000036251	1
ENSMUSG00000111609-Gm6713	4.05388e-07	0.403706	0.552	0.351	0.0155304	Gm6713	ENSMUSG00000111609	10
ENSMUSG00000023944-Hsp90ab1	4.21466e-07	-0.741701	0.226	0.369	0.0161464	Hsp90ab1	ENSMUSG00000023944	17
ENSMUSG00000112694-Gm33037	4.38664e-07	0.348527	0.186	0.076	0.0168052	Gm33037	ENSMUSG00000112694	12
ENSMUSG00000118109-Gm41815	4.47453e-07	0.537083	0.28	0.147	0.0171419	Gm41815	ENSMUSG00000118109	19
ENSMUSG00000003526-Prodh	4.54754e-07	0.383732	0.505	0.322	0.0174216	Prodh	ENSMUSG00000003526	16
ENSMUSG00000036564-Ndrg4	4.7748e-07	0.429937	0.226	0.104	0.0182923	Ndrg4	ENSMUSG00000036564	8
ENSMUSG00000022995-Enah	5.04416e-07	0.34825	0.659	0.469	0.0193242	Enah	ENSMUSG00000022995	1
ENSMUSG00000000605-Clcn4	5.62393e-07	0.489311	0.348	0.194	0.0215453	Clcn4	ENSMUSG00000000605	7
ENSMUSG00000116171-4930543I03Rik	5.86847e-07	0.427183	0.233	0.111	0.0224821	4930543I03Rik	ENSMUSG00000116171	15
ENSMUSG00000097157-Gm26512	5.99743e-07	0.530887	0.355	0.207	0.0229762	Gm26512	ENSMUSG00000097157	12
ENSMUSG00000026102-Inpp1	6.0067e-07	0.408226	0.616	0.444	0.0230117	Inpp1	ENSMUSG00000026102	1
ENSMUSG00000073877-Gm13306	6.33396e-07	-0.599959	0.05	0.166	0.0242654	Gm13306	ENSMUSG00000073877	4
ENSMUSG00000018707-Dync1h1	6.37392e-07	0.420811	0.423	0.258	0.0244185	Dync1h1	ENSMUSG00000018707	12
ENSMUSG00000055137-Sugct	6.46748e-07	0.456148	0.577	0.398	0.0247769	Sugct	ENSMUSG00000055137	13
ENSMUSG00000086493-Gm12204	6.55759e-07	-0.459376	0.62	0.688	0.0251221	Gm12204	ENSMUSG00000086493	11
ENSMUSG00000106680-Gm43852	6.64315e-07	0.339289	0.505	0.314	0.0254499	Gm43852	ENSMUSG00000106680	5
ENSMUSG00000030655-Smg1	6.67992e-07	0.501679	0.62	0.449	0.0255908	Smg1	ENSMUSG00000030655	7
ENSMUSG00000097125-Gm26885	6.80514e-07	-0.618813	0.703	0.721	0.0260705	Gm26885	ENSMUSG00000097125	17
ENSMUSG00000055932-Fto	7.32289e-07	0.524446	0.477	0.314	0.028054	Fto	ENSMUSG00000055932	8
ENSMUSG00000041301-Cftr	7.33659e-07	0.524129	0.502	0.345	0.0281065	Cftr	ENSMUSG00000041301	6
ENSMUSG00000040714-Klc3	8.10257e-07	0.389919	0.72	0.535	0.0310409	Klc3	ENSMUSG00000040714	7
ENSMUSG00000028780-Sema3c	8.16733e-07	0.308826	0.143	0.052	0.031289	Sema3c	ENSMUSG00000028780	5
ENSMUSG00000041774-Ydjc	8.50903e-07	0.408689	0.276	0.142	0.0325981	Ydjc	ENSMUSG00000041774	16
ENSMUSG00000056509-Gm9999	8.58846e-07	-0.51111	0.663	0.746	0.0329024	Gm9999	ENSMUSG00000056509	7
ENSMUSG00000078439-Smim24	8.70025e-07	-0.640009	0.122	0.254	0.0333307	Smim24	ENSMUSG00000078439	10
ENSMUSG00000093528-Nrg3os	8.7534e-07	0.453411	0.584	0.43	0.0335343	Nrg3os	ENSMUSG00000093528	14
ENSMUSG00000028433-Ubap2	8.89703e-07	0.427557	0.642	0.457	0.0340845	Ubap2	ENSMUSG00000028433	4
ENSMUSG00000008373-Prpf31	8.91055e-07	0.364878	0.358	0.201	0.0341363	Prpf31	ENSMUSG00000008373	7
ENSMUSG00000028141-Oaz3	9.32407e-07	-0.458377	0.634	0.719	0.0357205	Oaz3	ENSMUSG00000028141	3
ENSMUSG00000018995-Nars2	9.55461e-07	0.50479	0.24	0.12	0.0366037	Nars2	ENSMUSG00000018995	7
ENSMUSG00000004415-Col26a1	9.7732e-07	0.337021	0.796	0.633	0.0374411	Col26a1	ENSMUSG00000004415	5
ENSMUSG00000062017-Abca14	1.02701e-06	0.477506	0.24	0.116	0.0393446	Abca14	ENSMUSG00000062017	7
ENSMUSG00000021838-Samd4	1.08563e-06	0.337952	0.781	0.639	0.0415906	Samd4	ENSMUSG00000021838	14
ENSMUSG00000035032-Nek11	1.17312e-06	0.398149	0.387	0.233	0.0449421	Nek11	ENSMUSG00000035032	9
ENSMUSG00000012609-Ttll5	1.19351e-06	0.380812	0.703	0.524	0.0457234	Ttll5	ENSMUSG00000012609	12
ENSMUSG00000114891-Gm47272	1.22891e-06	0.374592	0.161	0.065	0.0470796	Gm47272	ENSMUSG00000114891	18
ENSMUSG00000025701-Alox5	1.24105e-06	0.392532	0.391	0.227	0.0475446	Alox5	ENSMUSG00000025701	6
ENSMUSG00000017631-Abr	1.24848e-06	-0.674885	0.025	0.125	0.0478293	Abr	ENSMUSG00000017631	11
ENSMUSG00000061436-Hipk2	1.38826e-06	0.391877	0.76	0.586	0.0531842	Hipk2	ENSMUSG00000061436	6
ENSMUSG00000092225-Gm2381	1.40095e-06	0.440319	0.409	0.25	0.0536703	Gm2381	ENSMUSG00000092225	7
ENSMUSG00000019986-Ahi1	1.43001e-06	0.603285	0.559	0.411	0.0547838	Ahi1	ENSMUSG00000019986	10
ENSMUSG00000038495-Otud7b	1.4604e-06	0.408235	0.301	0.165	0.055948	Otud7b	ENSMUSG00000038495	3
ENSMUSG00000030465-Psd3	1.53658e-06	0.347783	0.796	0.628	0.0588662	Psd3	ENSMUSG00000030465	8
ENSMUSG00000086659-Gm14146	1.55079e-06	-0.394323	0.946	0.956	0.0594107	Gm14146	ENSMUSG00000086659	2
ENSMUSG00000032392-Parp16	1.56192e-06	0.324762	0.409	0.238	0.059837	Parp16	ENSMUSG00000032392	9
ENSMUSG00000031762-Mt2	1.602e-06	-0.767893	0.344	0.466	0.0613725	Mt2	ENSMUSG00000031762	8
ENSMUSG00000111354-Gm33914	1.67157e-06	-0.524407	0.516	0.613	0.0640378	Gm33914	ENSMUSG00000111354	9
ENSMUSG00000063430-Wscd2	1.69103e-06	0.389652	0.168	0.069	0.0647834	Wscd2	ENSMUSG00000063430	5
ENSMUSG00000030317-Timp4	1.71858e-06	0.363585	0.341	0.19	0.0658387	Timp4	ENSMUSG00000030317	6
ENSMUSG00000029620-1700018F24Rik	1.75049e-06	-0.54999	0.05	0.16	0.0670612	1700018F24Rik	ENSMUSG00000029620	5
ENSMUSG00000079179-Rab10os	1.80424e-06	0.335985	0.692	0.501	0.0691206	Rab10os	ENSMUSG00000079179	12
ENSMUSG00000067338-Tuba3b	1.81705e-06	-0.604209	0.38	0.494	0.0696112	Tuba3b	ENSMUSG00000067338	6
ENSMUSG00000022441-Efcab6	1.83585e-06	0.375089	0.62	0.457	0.0703313	Efcab6	ENSMUSG00000022441	15
ENSMUSG00000100130-Gm28379	1.89339e-06	0.425375	0.251	0.129	0.0725358	Gm28379	ENSMUSG00000100130	9
ENSMUSG00000046865-Fbl	1.92169e-06	0.373881	0.294	0.158	0.0736201	Fbl	ENSMUSG00000046865	7
ENSMUSG00000107622-4930512J16Rik	1.92175e-06	-0.594463	0.136	0.27	0.0736223	4930512J16Rik	ENSMUSG00000107622	6
ENSMUSG00000031841-Cdh13	2.20163e-06	0.454669	0.674	0.524	0.0843446	Cdh13	ENSMUSG00000031841	8
ENSMUSG00000041650-Pcca	2.35406e-06	0.440995	0.358	0.211	0.0901841	Pcca	ENSMUSG00000041650	14
ENSMUSG00000033411-Ctdspl2	2.38161e-06	0.319075	0.62	0.434	0.0912394	Ctdspl2	ENSMUSG00000033411	2
ENSMUSG00000070436-Serpinh1	2.39853e-06	-0.713457	0.351	0.459	0.0918876	Serpinh1	ENSMUSG00000070436	7
ENSMUSG00000103428-Gm20754	2.50874e-06	0.445287	0.28	0.152	0.0961098	Gm20754	ENSMUSG00000103428	3
ENSMUSG00000032497-Lrrfip2	2.53817e-06	0.367567	0.738	0.566	0.0972374	Lrrfip2	ENSMUSG00000032497	9
ENSMUSG00000028896-Rcc1	2.5732e-06	0.33766	0.774	0.604	0.0985794	Rcc1	ENSMUSG00000028896	4
ENSMUSG00000036712-Cyld	2.57659e-06	0.421748	0.33	0.194	0.0987093	Cyld	ENSMUSG00000036712	8
ENSMUSG00000027624-Epb41l1	2.69109e-06	0.330278	0.323	0.181	0.103096	Epb41l1	ENSMUSG00000027624	2
ENSMUSG00000032624-Eml4	2.76024e-06	0.415326	0.498	0.33	0.105745	Eml4	ENSMUSG00000032624	17
ENSMUSG00000023800-Tiam2	2.78563e-06	0.503064	0.344	0.206	0.106718	Tiam2	ENSMUSG00000023800	17
ENSMUSG00000028587-Orc1	2.81196e-06	0.322982	0.308	0.17	0.107726	Orc1	ENSMUSG00000028587	4
ENSMUSG00000038770-Kpna7	2.88441e-06	0.418928	0.602	0.433	0.110502	Kpna7	ENSMUSG00000038770	5
ENSMUSG00000040929-Rfx3	2.96913e-06	0.512785	0.412	0.273	0.113747	Rfx3	ENSMUSG00000040929	19
ENSMUSG00000030583-Sipa1l3	3.01763e-06	0.422856	0.355	0.215	0.115605	Sipa1l3	ENSMUSG00000030583	7
ENSMUSG00000033730-Egr3	3.2321e-06	0.379911	0.541	0.359	0.123822	Egr3	ENSMUSG00000033730	14
ENSMUSG00000021643-Serf1	3.38324e-06	-0.64186	0.233	0.354	0.129612	Serf1	ENSMUSG00000021643	13
ENSMUSG00000027784-Ppm1l	3.39846e-06	0.318168	0.746	0.575	0.130195	Ppm1l	ENSMUSG00000027784	3
ENSMUSG00000030636-1700010L04Rik	3.51646e-06	0.399516	0.319	0.184	0.134716	1700010L04Rik	ENSMUSG00000030636	7
ENSMUSG00000084798-4930533B01Rik	3.6474e-06	0.388428	0.297	0.166	0.139732	4930533B01Rik	ENSMUSG00000084798	2
ENSMUSG00000001089-Luzp1	3.65953e-06	0.277659	0.935	0.795	0.140197	Luzp1	ENSMUSG00000001089	4
ENSMUSG00000039202-Abhd2	3.75516e-06	0.467305	0.452	0.308	0.14386	Abhd2	ENSMUSG00000039202	7
ENSMUSG00000036356-Csgalnact1	3.7634e-06	0.291386	0.219	0.105	0.144176	Csgalnact1	ENSMUSG00000036356	8
ENSMUSG00000036438-Calm2	3.92282e-06	-0.564249	0.301	0.432	0.150283	Calm2	ENSMUSG00000036438	17
ENSMUSG00000001542-Ell2	4.01541e-06	0.40071	0.204	0.095	0.15383	Ell2	ENSMUSG00000001542	13
ENSMUSG00000047248-C2cd3	4.08132e-06	0.448513	0.441	0.295	0.156355	C2cd3	ENSMUSG00000047248	7
ENSMUSG00000055818-A230083G16Rik	4.11231e-06	0.343287	0.43	0.264	0.157543	A230083G16Rik	ENSMUSG00000055818	6
ENSMUSG00000067028-Cntnap5b	4.15856e-06	0.394367	0.71	0.568	0.159314	Cntnap5b	ENSMUSG00000067028	1
ENSMUSG00000034303-Ccdc15	4.18684e-06	0.382869	0.391	0.245	0.160398	Ccdc15	ENSMUSG00000034303	9
ENSMUSG00000032258-Lca5	4.60723e-06	0.421393	0.444	0.285	0.176503	Lca5	ENSMUSG00000032258	9
ENSMUSG00000045248-Med26	4.77449e-06	0.350478	0.358	0.212	0.182911	Med26	ENSMUSG00000045248	8
ENSMUSG00000037995-Igsf9	4.80577e-06	0.406918	0.484	0.322	0.184109	Igsf9	ENSMUSG00000037995	1
ENSMUSG00000060147-Serpinb6a	4.83553e-06	0.357364	0.416	0.254	0.185249	Serpinb6a	ENSMUSG00000060147	13
ENSMUSG00000055024-Ep300	4.84941e-06	0.418685	0.487	0.332	0.185781	Ep300	ENSMUSG00000055024	15
ENSMUSG00000046070-Igfals	4.95582e-06	0.267987	0.685	0.492	0.189857	Igfals	ENSMUSG00000046070	17
ENSMUSG00000059810-Rgs3	4.97133e-06	-0.429178	0.903	0.91	0.190452	Rgs3	ENSMUSG00000059810	4
ENSMUSG00000020823-Sec14l1	5.00897e-06	-0.475325	0.699	0.76	0.191894	Sec14l1	ENSMUSG00000020823	11
ENSMUSG00000021301-Hecw1	5.03215e-06	0.350717	0.237	0.117	0.192782	Hecw1	ENSMUSG00000021301	13
ENSMUSG00000020859-Spag9	5.16369e-06	0.292036	0.849	0.667	0.197821	Spag9	ENSMUSG00000020859	11
ENSMUSG00000026826-Nr4a2	5.2082e-06	0.308997	0.814	0.665	0.199526	Nr4a2	ENSMUSG00000026826	2
ENSMUSG00000097392-Thoc2l	5.237e-06	0.33037	0.52	0.342	0.200629	Thoc2l	ENSMUSG00000097392	5
ENSMUSG00000031930-Wwp2	5.31703e-06	0.358335	0.792	0.646	0.203695	Wwp2	ENSMUSG00000031930	8
ENSMUSG00000066170-E230001N04Rik	5.32818e-06	0.3429	0.186	0.084	0.204123	E230001N04Rik	ENSMUSG00000066170	17
ENSMUSG00000023104-Rfc2	5.48295e-06	0.407408	0.29	0.163	0.210052	Rfc2	ENSMUSG00000023104	5
ENSMUSG00000020752-Recql5	5.61168e-06	0.383434	0.412	0.256	0.214984	Recql5	ENSMUSG00000020752	11
ENSMUSG00000070283-Ndufaf3	5.71662e-06	-0.547775	0.129	0.252	0.219004	Ndufaf3	ENSMUSG00000070283	9
ENSMUSG00000052727-Map1b	5.72957e-06	0.501156	0.376	0.233	0.2195	Map1b	ENSMUSG00000052727	13
ENSMUSG00000121114-ENSMUSG00000121114	6.02141e-06	0.301629	0.258	0.134	0.23068	ENSMUSG00000121114	ENSMUSG00000121114
ENSMUSG00000041625-Ggact	6.09938e-06	0.468869	0.283	0.159	0.233667	Ggact	ENSMUSG00000041625	14
ENSMUSG00000094870-Zfp131	6.11526e-06	0.394711	0.341	0.2	0.234276	Zfp131	ENSMUSG00000094870	13
ENSMUSG00000028399-Ptprd	6.29103e-06	0.544941	0.366	0.228	0.241009	Ptprd	ENSMUSG00000028399	4
ENSMUSG00000105651-1700017M07Rik	6.37115e-06	0.392083	0.677	0.501	0.244079	1700017M07Rik	ENSMUSG00000105651	3
ENSMUSG00000085169-Gm10785	6.37836e-06	0.338319	0.122	0.044	0.244355	Gm10785	ENSMUSG00000085169	16
ENSMUSG00000071138-Tex24	7.24875e-06	0.354817	0.642	0.459	0.277699	Tex24	ENSMUSG00000071138	8
ENSMUSG00000021373-Cap2	7.39783e-06	0.39839	0.631	0.473	0.283411	Cap2	ENSMUSG00000021373	13
ENSMUSG00000031974-Abcb10	7.58682e-06	0.40171	0.237	0.122	0.290651	Abcb10	ENSMUSG00000031974	8
ENSMUSG00000062028-Irgc1	7.84841e-06	-0.406383	0.649	0.679	0.300673	Irgc1	ENSMUSG00000062028	7
ENSMUSG00000004319-Clcn3	7.90499e-06	0.391515	0.362	0.219	0.30284	Clcn3	ENSMUSG00000004319	8
ENSMUSG00000086825-Gm15675	8.65315e-06	0.303832	0.179	0.083	0.331502	Gm15675	ENSMUSG00000086825	1
ENSMUSG00000020827-Mink1	8.83403e-06	0.346224	0.183	0.085	0.338432	Mink1	ENSMUSG00000020827	11
ENSMUSG00000074748-Atxn7l3b	9.05928e-06	-0.579052	0.093	0.205	0.347061	Atxn7l3b	ENSMUSG00000074748	10
ENSMUSG00000102757-Gm2756	9.23075e-06	0.348441	0.161	0.072	0.35363	Gm2756	ENSMUSG00000102757	3
ENSMUSG00000091390-Gm17168	9.6688e-06	-0.552613	0.67	0.747	0.370412	Gm17168	ENSMUSG00000091390	17
ENSMUSG00000087202-Gm15813	9.799e-06	0.355057	0.538	0.38	0.3754	Gm15813	ENSMUSG00000087202	13
ENSMUSG00000103328-Gm37406	1.0183e-05	0.391927	0.699	0.541	0.390113	Gm37406	ENSMUSG00000103328	1
ENSMUSG00000021182-Ccdc88c	1.02501e-05	0.248967	0.566	0.376	0.392681	Ccdc88c	ENSMUSG00000021182	12
ENSMUSG00000035437-Rabgap1	1.03318e-05	0.379831	0.53	0.371	0.39581	Rabgap1	ENSMUSG00000035437	2
ENSMUSG00000074305-Peak1	1.03833e-05	-0.570937	0.118	0.234	0.397785	Peak1	ENSMUSG00000074305	9
ENSMUSG00000117647-Gm49969	1.11438e-05	0.431425	0.262	0.142	0.426918	Gm49969	ENSMUSG00000117647	17
ENSMUSG00000039652-Cpeb3	1.12068e-05	0.401156	0.656	0.514	0.429332	Cpeb3	ENSMUSG00000039652	19
ENSMUSG00000055204-Ankrd17	1.13232e-05	0.497978	0.33	0.202	0.433793	Ankrd17	ENSMUSG00000055204	5
ENSMUSG00000117909-Gm50212	1.14537e-05	0.39467	0.29	0.165	0.438792	Gm50212	ENSMUSG00000117909	19
ENSMUSG00000024534-Sncaip	1.16696e-05	0.333307	0.81	0.674	0.447062	Sncaip	ENSMUSG00000024534	18
ENSMUSG00000021665-Hexb	1.18083e-05	-0.572724	0.151	0.268	0.452376	Hexb	ENSMUSG00000021665	13
ENSMUSG00000031644-Nek1	1.19921e-05	0.334883	0.796	0.635	0.459416	Nek1	ENSMUSG00000031644	8
ENSMUSG00000038987-Cfap157	1.20438e-05	0.302037	0.247	0.129	0.461398	Cfap157	ENSMUSG00000038987	2
ENSMUSG00000085430-Gm15619	1.26451e-05	0.245305	0.24	0.123	0.484435	Gm15619	ENSMUSG00000085430	9
ENSMUSG00000018678-Sp2	1.28549e-05	0.300927	0.136	0.055	0.492473	Sp2	ENSMUSG00000018678	11
ENSMUSG00000109750-Hmgb1-rs17	1.28604e-05	0.306538	0.208	0.101	0.492682	rs17	ENSMUSG00000109750
ENSMUSG00000027610-Gss	1.29126e-05	0.316958	0.348	0.21	0.494682	Gss	ENSMUSG00000027610	2
ENSMUSG00000074776-Gm10754	1.30522e-05	0.322501	0.699	0.529	0.500028	Gm10754	ENSMUSG00000074776	10
ENSMUSG00000021290-Atp5mpl	1.36022e-05	-0.570926	0.276	0.4	0.521099	Atp5mpl	ENSMUSG00000021290	12
ENSMUSG00000046354-Defb14	1.37653e-05	0.248312	0.118	0.043	0.527349	Defb14	ENSMUSG00000046354	8
ENSMUSG00000068428-Gmnc	1.3822e-05	0.246188	0.143	0.059	0.529523	Gmnc	ENSMUSG00000068428	16
ENSMUSG00000007880-Arid1a	1.45194e-05	0.406815	0.237	0.127	0.556238	Arid1a	ENSMUSG00000007880	4
ENSMUSG00000030747-Dgat2	1.47086e-05	-0.423695	0.57	0.655	0.563486	Dgat2	ENSMUSG00000030747	7
ENSMUSG00000079434-Neu2	1.47258e-05	0.416992	0.398	0.256	0.564144	Neu2	ENSMUSG00000079434	1
ENSMUSG00000114971-Gm49162	1.48336e-05	0.356949	0.692	0.544	0.568274	Gm49162	ENSMUSG00000114971	15
ENSMUSG00000025159-Mms19	1.50456e-05	0.335985	0.394	0.255	0.576396	Mms19	ENSMUSG00000025159	19
ENSMUSG00000003992-Ssbp2	1.58371e-05	0.44517	0.233	0.123	0.60672	Ssbp2	ENSMUSG00000003992	13
ENSMUSG00000021552-Gkap1	1.62917e-05	-0.599827	0.154	0.279	0.624135	Gkap1	ENSMUSG00000021552	13
ENSMUSG00000036921-Tex46	1.65226e-05	0.358601	0.211	0.11	0.632982	Tex46	ENSMUSG00000036921	4
ENSMUSG00000117286-Gm1043	1.70008e-05	0.37291	0.294	0.17	0.651299	Gm1043	ENSMUSG00000117286	5
ENSMUSG00000045064-Zc2hc1c	1.75439e-05	0.446489	0.301	0.18	0.672107	Zc2hc1c	ENSMUSG00000045064	12
ENSMUSG00000074435-Smcp	1.75485e-05	-0.361517	0.763	0.8	0.672285	Smcp	ENSMUSG00000074435	3
ENSMUSG00000110286-Gm7706	1.78955e-05	0.348669	0.33	0.195	0.685576	Gm7706	ENSMUSG00000110286	8
ENSMUSG00000050912-Tmem123	1.79482e-05	0.382089	0.358	0.226	0.687596	Tmem123	ENSMUSG00000050912	9
ENSMUSG00000033985-Tesk2	1.83815e-05	0.238716	0.133	0.054	0.704194	Tesk2	ENSMUSG00000033985	4
ENSMUSG00000118642-AY036118	1.86006e-05	0.338005	0.183	0.089	0.71259	AY036118	ENSMUSG00000118642	17
ENSMUSG00000105662-Gm6639	1.89852e-05	0.380306	0.208	0.107	0.727324	Gm6639	ENSMUSG00000105662	3
ENSMUSG00000022946-Dop1b	1.9292e-05	0.45269	0.509	0.382	0.739075	Dop1b	ENSMUSG00000022946	16
ENSMUSG00000112318-Gm6721	1.94431e-05	0.400549	0.538	0.377	0.744866	Gm6721	ENSMUSG00000112318	10
ENSMUSG00000047921-Trappc9	1.94931e-05	0.415795	0.516	0.358	0.74678	Trappc9	ENSMUSG00000047921	15
ENSMUSG00002076161-Rn7sk	2.08771e-05	-0.571701	0.19	0.312	0.799802	Rn7sk	ENSMUSG00002076161
ENSMUSG00000025041-Nt5c2	2.13042e-05	0.295358	0.774	0.593	0.816165	Nt5c2	ENSMUSG00000025041	19
ENSMUSG00000051329-Nup160	2.13565e-05	0.340011	0.358	0.222	0.818169	Nup160	ENSMUSG00000051329	2
ENSMUSG00000091985-Gm17354	2.17994e-05	0.358534	0.168	0.08	0.835137	Gm17354	ENSMUSG00000091985	4
ENSMUSG00000038587-Akap12	2.19979e-05	-0.459525	0.746	0.739	0.842741	Akap12	ENSMUSG00000038587	10
ENSMUSG00000036707-Cab39	2.27461e-05	0.470727	0.387	0.254	0.871402	Cab39	ENSMUSG00000036707	1
ENSMUSG00000096768-Gm47283	2.2763e-05	0.240984	0.362	0.218	0.872051	Gm47283	ENSMUSG00000096768	21
ENSMUSG00000030533-Unc45a	2.3561e-05	0.327736	0.229	0.123	0.902622	Unc45a	ENSMUSG00000030533	7
ENSMUSG00000029186-Pi4k2b	2.35743e-05	0.293086	0.43	0.289	0.903131	Pi4k2b	ENSMUSG00000029186	5
ENSMUSG00000113272-Gm34809	2.37619e-05	0.426323	0.409	0.268	0.91032	Gm34809	ENSMUSG00000113272	12
ENSMUSG00000110089-Gm36243	2.39415e-05	0.259161	0.262	0.141	0.917199	Gm36243	ENSMUSG00000110089	8
ENSMUSG00000068617-Efcab1	2.4134e-05	0.371304	0.505	0.361	0.924572	Efcab1	ENSMUSG00000068617	16
ENSMUSG00000056185-Snx32	2.44852e-05	-0.554685	0.276	0.38	0.938029	Snx32	ENSMUSG00000056185	19
ENSMUSG00000022781-Pak2	2.47244e-05	0.27846	0.738	0.567	0.947192	Pak2	ENSMUSG00000022781	16
[truncated: 4,847 more rows]

## Sheet: leptotene_all_log2FCs
X	p_val	avg_log2FC	pct.1	pct.2	p_val_adj	gene	ensemblID	chr
[truncated: 6,042 more rows]

## Sheet: leydig_all_log2FCs
X	p_val	avg_log2FC	pct.1	pct.2	p_val_adj	gene	ensemblID	chr
[truncated: 11,305 more rows]

[truncated: 15 more sheets: macrophage_all_log2FCs, metaphase-secondary_spermatoc, pachytene_1_all_log2FCs, pachytene_2_all_log2FCs, pachytene_3_all_log2FCs, pachytene_4-diplotene_all_log, round_spermatid_1_all_log2FCs, round_spermatid_2_all_log2FCs, round_spermatid_3_all_log2FCs, round_spermatid_4_all_log2FCs, round-elongating_spermatid_1_, round-elongating_spermatid_2_, sertoli_all_log2FCs, undifferentiated_spermatogoni, zygotene_all_log2FCs]
