# Supplementary material for: Systematic identification of Y-chromosome gene functions in mouse spermatogenesis
Source: Science. Author manuscript; Available in PMC 2025 Feb 9. (PMC7617377; doi:10.1126/science.ads6495)
Supplement: Supplementary Table 6 [file EMS202884-supplement-Supplementary_Table_6.xlsx]

## Sheet: guide
Supplementary Table 6: Log2 Fold Changes in the Zfy2-KO dataset compared to control. Analysis was performed for each cell type (cluster), and data is shown in different tabs.

## Sheet: differentiating_spermatogonia
X	p_val	avg_log2FC	pct.1	pct.2	p_val_adj	gene	ensemblID	chr
ENSMUSG00000113778-Gm40847	2.73676e-16	0.750117	0.282	0.013	1.04845e-11	Gm40847	ENSMUSG00000113778	12
ENSMUSG00000022501-Prm1	2.84549e-16	-0.661075	0.987	1	1.09011e-11	Prm1	ENSMUSG00000022501	16
ENSMUSG00000038523-1700003F12Rik	6.20791e-13	-0.873899	0.568	0.812	2.37825e-08	1700003F12Rik	ENSMUSG00000038523	2
ENSMUSG00000027855-Sycp1	6.44751e-13	0.681492	0.876	0.658	2.47004e-08	Sycp1	ENSMUSG00000027855	3
ENSMUSG00000118642-AY036118	1.66299e-11	0.598264	0.991	0.915	6.37091e-07	AY036118	ENSMUSG00000118642	17
ENSMUSG00000114175-Gm48051	3.0319e-11	-1.41627	0.256	0.538	1.16152e-06	Gm48051	ENSMUSG00000114175	13
ENSMUSG00000063804-Lin28b	4.34729e-11	0.392211	0.821	0.56	1.66545e-06	Lin28b	ENSMUSG00000063804	10
ENSMUSG00000038057-Dbil5	1.27659e-10	-0.77988	0.534	0.735	4.89063e-06	Dbil5	ENSMUSG00000038057	11
ENSMUSG00000058761-Rnf169	5.27645e-10	0.578738	0.816	0.62	2.02141e-05	Rnf169	ENSMUSG00000058761	7
ENSMUSG00000018363-Smurf2	2.26083e-09	0.628335	0.692	0.444	8.66124e-05	Smurf2	ENSMUSG00000018363	11
ENSMUSG00000034573-Ptpn13	2.59215e-09	-1.13276	0.073	0.278	9.93054e-05	Ptpn13	ENSMUSG00000034573	5
ENSMUSG00000024548-Setbp1	3.66486e-09	-1.26984	0.03	0.201	0.000140401	Setbp1	ENSMUSG00000024548	18
ENSMUSG00000102805-Gm37240	4.694e-09	0.473397	0.983	0.889	0.000179827	Gm37240	ENSMUSG00000102805	3
ENSMUSG00000020255-Nopchap1	6.48704e-09	0.584535	0.748	0.521	0.000248518	Nopchap1	ENSMUSG00000020255	10
ENSMUSG00000052430-Bmpr1b	7.53509e-09	-1.28823	0.034	0.201	0.000288669	Bmpr1b	ENSMUSG00000052430	3
ENSMUSG00000021098-4930447C04Rik	8.31266e-09	0.629303	0.739	0.5	0.000318458	4930447C04Rik	ENSMUSG00000021098	12
ENSMUSG00000090386-Mir99ahg	1.11148e-08	-1.2591	0.068	0.256	0.000425807	Mir99ahg	ENSMUSG00000090386	16
ENSMUSG00000030451-Herc2	1.13024e-08	0.509672	0.808	0.637	0.000432993	Herc2	ENSMUSG00000030451	7
ENSMUSG00000026605-Cenpf	1.14916e-08	0.608748	0.829	0.632	0.000440243	Cenpf	ENSMUSG00000026605	1
ENSMUSG00000106218-Gm43713	1.33174e-08	0.646148	0.816	0.628	0.000510188	Gm43713	ENSMUSG00000106218	3
ENSMUSG00000000365-Rnf17	1.44988e-08	0.591171	0.868	0.701	0.000555449	Rnf17	ENSMUSG00000000365	14
ENSMUSG00000063450-Syne2	2.18091e-08	-1.05027	0.209	0.419	0.000835507	Syne2	ENSMUSG00000063450	12
ENSMUSG00000026182-Tnp1	2.24611e-08	-0.525738	0.932	0.983	0.000860486	Tnp1	ENSMUSG00000026182	1
ENSMUSG00000038296-Galnt18	3.17437e-08	-1.40598	0.06	0.231	0.0012161	Galnt18	ENSMUSG00000038296	7
ENSMUSG00000025283-Sat1	3.64061e-08	-1.64029	0.004	0.132	0.00139472	Sat1	ENSMUSG00000025283	20
ENSMUSG00000056342-Usp34	4.67768e-08	0.383753	0.927	0.85	0.00179202	Usp34	ENSMUSG00000056342	11
ENSMUSG00000019947-Arid5b	5.41494e-08	-0.983258	0.051	0.218	0.00207446	Arid5b	ENSMUSG00000019947	10
ENSMUSG00000022240-Ctnnd2	6.19478e-08	0.592664	0.744	0.556	0.00237322	Ctnnd2	ENSMUSG00000022240	15
ENSMUSG00000043050-Tnp2	7.4613e-08	-0.378723	0.829	0.949	0.00285842	Tnp2	ENSMUSG00000043050	16
ENSMUSG00000034557-Zfyve9	7.75649e-08	0.560953	0.821	0.615	0.00297151	Zfyve9	ENSMUSG00000034557	4
ENSMUSG00000038015-Prm2	8.36741e-08	-0.536207	0.944	0.987	0.00320555	Prm2	ENSMUSG00000038015	16
ENSMUSG00000116305-Lncppara	9.13467e-08	-0.510774	0	0.115	0.00349949	Lncppara	ENSMUSG00000116305	15
ENSMUSG00000030859-Fam24a	9.29894e-08	-0.719411	0.141	0.355	0.00356242	Fam24a	ENSMUSG00000030859	7
ENSMUSG00000034311-Kif4	1.05095e-07	0.698338	0.432	0.218	0.00402618	Kif4	ENSMUSG00000034311	20
ENSMUSG00000024027-Glp1r	1.38901e-07	0.392797	0.124	0.004	0.0053213	Glp1r	ENSMUSG00000024027	17
ENSMUSG00000029772-Ahcyl2	1.50693e-07	0.44822	0.803	0.628	0.00577307	Ahcyl2	ENSMUSG00000029772	6
ENSMUSG00000024251-Thada	1.8898e-07	0.534162	0.825	0.641	0.00723984	Thada	ENSMUSG00000024251	17
ENSMUSG00000063458-Lrmda	1.99581e-07	-1.2749	0.115	0.299	0.00764593	Lrmda	ENSMUSG00000063458	14
ENSMUSG00000026134-Prim2	2.22487e-07	0.628544	0.688	0.487	0.00852349	Prim2	ENSMUSG00000026134	1
ENSMUSG00000000628-Hk2	2.53931e-07	-1.03912	0.291	0.479	0.00972809	Hk2	ENSMUSG00000000628	6
ENSMUSG00000018770-Atp5g3	3.0172e-07	-0.455307	0.073	0.248	0.0115589	Atp5g3	ENSMUSG00000018770	2
ENSMUSG00000048612-Myof	3.16382e-07	-0.679812	0.026	0.162	0.0121206	Myof	ENSMUSG00000048612	19
ENSMUSG00000061186-Sfmbt2	3.64212e-07	0.556097	0.709	0.449	0.0139529	Sfmbt2	ENSMUSG00000061186	2
ENSMUSG00000072791-Abcb5	3.83162e-07	-2.45408	0.004	0.115	0.014679	Abcb5	ENSMUSG00000072791	12
ENSMUSG00000022432-Smc1b	4.25504e-07	0.497102	0.885	0.692	0.0163011	Smc1b	ENSMUSG00000022432	15
ENSMUSG00000034312-Iqsec1	5.3594e-07	0.659434	0.662	0.462	0.0205319	Iqsec1	ENSMUSG00000034312	6
ENSMUSG00000022607-Ptk2	5.93392e-07	0.504924	0.833	0.688	0.0227329	Ptk2	ENSMUSG00000022607	15
ENSMUSG00000027442-Cst8	7.06639e-07	-0.669257	0.154	0.346	0.0270713	Cst8	ENSMUSG00000027442	2
ENSMUSG00000116736-Gm49692	7.08337e-07	0.509913	0.256	0.081	0.0271364	Gm49692	ENSMUSG00000116736	12
ENSMUSG00000007080-Pole	8.20786e-07	0.520788	0.62	0.397	0.0314443	Pole	ENSMUSG00000007080	5
ENSMUSG00000040225-Prrc2c	8.79178e-07	0.428907	0.838	0.709	0.0336813	Prrc2c	ENSMUSG00000040225	1
ENSMUSG00000001089-Luzp1	9.09729e-07	0.456067	0.838	0.632	0.0348517	Luzp1	ENSMUSG00000001089	4
ENSMUSG00000038994-H1f9	9.18067e-07	-0.672116	0.218	0.41	0.0351711	H1f9	ENSMUSG00000038994	11
ENSMUSG00000116933-Atp5o	9.51608e-07	0.413597	0.829	0.667	0.0364561	Atp5o	ENSMUSG00000116933	16
ENSMUSG00000074435-Smcp	1.07152e-06	-0.509566	0.436	0.637	0.0410501	Smcp	ENSMUSG00000074435	3
ENSMUSG00000085201-Nr6a1os	1.12413e-06	0.528875	0.62	0.41	0.0430655	Nr6a1os	ENSMUSG00000085201	2
ENSMUSG00000025261-Huwe1	1.30968e-06	0.436476	0.876	0.778	0.0501739	Huwe1	ENSMUSG00000025261	20
ENSMUSG00000050058-Prm3	1.34473e-06	-0.680832	0.466	0.641	0.0515168	Prm3	ENSMUSG00000050058	16
ENSMUSG00000027030-Stk39	1.37638e-06	-0.626639	0.179	0.363	0.0527292	Stk39	ENSMUSG00000027030	2
ENSMUSG00000118341-Gm50252	1.38526e-06	0.566605	0.594	0.385	0.0530694	Gm50252	ENSMUSG00000118341	17
ENSMUSG00000043319-Cox8c	1.39598e-06	-0.794172	0.632	0.761	0.0534799	Cox8c	ENSMUSG00000043319	12
ENSMUSG00000010342-Tex14	1.77015e-06	0.390801	0.953	0.786	0.0678143	Tex14	ENSMUSG00000010342	11
ENSMUSG00000020580-Rock2	1.91353e-06	0.416761	0.722	0.59	0.0733075	Rock2	ENSMUSG00000020580	12
ENSMUSG00000025812-Pard3	1.96023e-06	-0.834426	0.051	0.192	0.0750963	Pard3	ENSMUSG00000025812	8
ENSMUSG00000038349-Plcl1	2.10114e-06	-1.28657	0.141	0.312	0.0804945	Plcl1	ENSMUSG00000038349	1
ENSMUSG00000046138-9930021J03Rik	2.23377e-06	0.515287	0.739	0.607	0.0855759	9930021J03Rik	ENSMUSG00000046138	19
ENSMUSG00000062028-Irgc1	2.40161e-06	-0.633444	0.342	0.556	0.0920058	Irgc1	ENSMUSG00000062028	7
ENSMUSG00000060445-Sycp2	2.40742e-06	0.623378	0.671	0.449	0.0922283	Sycp2	ENSMUSG00000060445	2
ENSMUSG00000028565-Nfia	2.65733e-06	-1.31835	0.205	0.38	0.101802	Nfia	ENSMUSG00000028565	4
ENSMUSG00000052534-Pbx1	2.71704e-06	-1.11394	0.073	0.218	0.10409	Pbx1	ENSMUSG00000052534	1
ENSMUSG00000056608-Chd9	2.86927e-06	-1.36533	0.158	0.316	0.109922	Chd9	ENSMUSG00000056608	8
ENSMUSG00000030064-Frmd4b	2.94266e-06	-1.19911	0.051	0.184	0.112733	Frmd4b	ENSMUSG00000030064	6
ENSMUSG00000052942-Glis3	3.20832e-06	-0.926183	0.064	0.205	0.122911	Glis3	ENSMUSG00000052942	19
ENSMUSG00000030279-C2cd5	3.6518e-06	0.593589	0.628	0.449	0.1399	C2cd5	ENSMUSG00000030279	6
ENSMUSG00000030851-Ldhc	3.82959e-06	-0.526901	0.902	0.94	0.146712	Ldhc	ENSMUSG00000030851	7
ENSMUSG00000034653-Ythdc2	4.4545e-06	0.492737	0.457	0.269	0.170652	Ythdc2	ENSMUSG00000034653	18
ENSMUSG00000022150-Dab2	4.82147e-06	-1.17927	0.021	0.132	0.184711	Dab2	ENSMUSG00000022150	15
ENSMUSG00000008489-Elavl2	4.98137e-06	0.523849	0.564	0.376	0.190836	Elavl2	ENSMUSG00000008489	4
ENSMUSG00000118086-Gm52981	5.041e-06	-1.03845	0.013	0.115	0.193121	Gm52981	ENSMUSG00000118086	19
ENSMUSG00000025089-Gfra1	5.28926e-06	-0.594307	0.026	0.141	0.202632	Gfra1	ENSMUSG00000025089	19
ENSMUSG00000102758-Naaladl2	5.36965e-06	-0.983874	0.158	0.325	0.205711	Naaladl2	ENSMUSG00000102758	3
ENSMUSG00000027993-Trim2	5.41035e-06	-0.502108	0.043	0.171	0.207271	Trim2	ENSMUSG00000027993	3
ENSMUSG00000046876-Atxn1	5.51863e-06	-0.726395	0.098	0.252	0.211419	Atxn1	ENSMUSG00000046876	13
ENSMUSG00000038127-Ccdc50	5.94991e-06	-0.508999	0.132	0.299	0.227941	Ccdc50	ENSMUSG00000038127	16
ENSMUSG00000041718-Alg13	6.08065e-06	0.3993	0.432	0.244	0.23295	Alg13	ENSMUSG00000041718	20
ENSMUSG00000047045-Tmem164	6.60975e-06	-0.541969	0.034	0.154	0.25322	Tmem164	ENSMUSG00000047045	20
ENSMUSG00000094958-3110021N24Rik	7.68455e-06	0.356019	0.812	0.684	0.294395	3110021N24Rik	ENSMUSG00000094958	4
ENSMUSG00000037533-Rapgef6	7.72659e-06	0.431254	0.825	0.739	0.296006	Rapgef6	ENSMUSG00000037533	11
ENSMUSG00000027523-Gnas	8.16385e-06	-0.553552	0.171	0.35	0.312757	Gnas	ENSMUSG00000027523	2
ENSMUSG00000036902-Neto2	8.38671e-06	0.481308	0.697	0.5	0.321295	Neto2	ENSMUSG00000036902	8
ENSMUSG00000097589-Dleu2	8.4075e-06	0.352279	0.889	0.722	0.322091	Dleu2	ENSMUSG00000097589	14
ENSMUSG00000041769-Ppp2r2d	9.07378e-06	0.464587	0.53	0.35	0.347617	Ppp2r2d	ENSMUSG00000041769	7
ENSMUSG00000027620-Rbm39	9.44479e-06	0.316825	0.962	0.94	0.36183	Rbm39	ENSMUSG00000027620	2
ENSMUSG00000063626-Unc5d	9.78132e-06	0.444561	0.739	0.556	0.374722	Unc5d	ENSMUSG00000063626	8
ENSMUSG00000090086-AI480526	1.04159e-05	-0.457747	0.034	0.15	0.399032	AI480526	ENSMUSG00000090086	5
ENSMUSG00000021843-Ktn1	1.07728e-05	-0.721756	0.107	0.248	0.412705	Ktn1	ENSMUSG00000021843	14
ENSMUSG00000028393-Alad	1.08633e-05	-0.408604	0.111	0.274	0.416174	Alad	ENSMUSG00000028393	4
ENSMUSG00000009670-Tex11	1.11204e-05	0.517338	0.679	0.491	0.426024	Tex11	ENSMUSG00000009670	20
ENSMUSG00000046230-Vps13a	1.14236e-05	0.372216	0.919	0.833	0.437639	Vps13a	ENSMUSG00000046230	19
ENSMUSG00000037270-4932438A13Rik	1.20532e-05	0.496213	0.808	0.688	0.461759	4932438A13Rik	ENSMUSG00000037270	3
ENSMUSG00000002814-Top3a	1.33854e-05	0.484102	0.342	0.175	0.512794	Top3a	ENSMUSG00000002814	11
ENSMUSG00000034621-Gpatch8	1.4155e-05	0.361215	0.846	0.726	0.542278	Gpatch8	ENSMUSG00000034621	11
ENSMUSG00000032231-Anxa2	1.4302e-05	-0.501314	0.017	0.115	0.547909	Anxa2	ENSMUSG00000032231	9
ENSMUSG00000067338-Tuba3b	1.45653e-05	-0.595853	0.521	0.658	0.557995	Tuba3b	ENSMUSG00000067338	6
ENSMUSG00000040624-Plekhg1	1.48226e-05	-0.803584	0.056	0.179	0.567853	Plekhg1	ENSMUSG00000040624	10
ENSMUSG00000112793-Gm32872	1.54205e-05	-0.585456	0.064	0.197	0.590761	Gm32872	ENSMUSG00000112793	10
ENSMUSG00000034177-Rnf43	1.60457e-05	-0.49818	0.013	0.107	0.61471	Rnf43	ENSMUSG00000034177	11
ENSMUSG00000025571-Tnrc6c	1.89855e-05	0.309588	0.949	0.833	0.727333	Tnrc6c	ENSMUSG00000025571	11
ENSMUSG00000029673-Auts2	1.93658e-05	0.327315	0.979	0.962	0.741902	Auts2	ENSMUSG00000029673	5
ENSMUSG00000049916-2610318N02Rik	1.98276e-05	-0.498466	0.171	0.329	0.759594	2610318N02Rik	ENSMUSG00000049916	16
ENSMUSG00000034218-Atm	2.02204e-05	0.406056	0.684	0.513	0.774642	Atm	ENSMUSG00000034218	9
ENSMUSG00000033799-Tasor2	2.12307e-05	0.360836	0.842	0.662	0.813346	Tasor2	ENSMUSG00000033799	13
ENSMUSG00000043760-Pkhd1	2.22526e-05	-0.784543	0.026	0.128	0.852498	Pkhd1	ENSMUSG00000043760	1
ENSMUSG00000046318-Ccbe1	2.46665e-05	-0.527525	0.03	0.137	0.944972	Ccbe1	ENSMUSG00000046318	18
ENSMUSG00000024566-Atp9b	2.48016e-05	0.528597	0.701	0.551	0.950149	Atp9b	ENSMUSG00000024566	18
ENSMUSG00000075589-Gm11536	2.63447e-05	-0.738327	0.013	0.103	1	Gm11536	ENSMUSG00000075589	11
ENSMUSG00000110803-Gm20275	2.82702e-05	0.526731	0.838	0.765	1	Gm20275	ENSMUSG00000110803	9
ENSMUSG00000085234-Gm15614	2.85051e-05	0.417614	0.756	0.628	1	Gm15614	ENSMUSG00000085234	5
ENSMUSG00000013033-Adgrl1	2.92179e-05	0.464464	0.645	0.462	1	Adgrl1	ENSMUSG00000013033	8
ENSMUSG00000040549-Ckap5	3.04534e-05	0.438325	0.701	0.556	1	Ckap5	ENSMUSG00000040549	2
ENSMUSG00000053714-4732471J01Rik	3.05202e-05	0.434017	0.543	0.368	1	4732471J01Rik	ENSMUSG00000053714	7
ENSMUSG00000005672-Kit	3.15638e-05	0.45123	0.65	0.466	1	Kit	ENSMUSG00000005672	5
ENSMUSG00000030752-Kdm8	3.16295e-05	0.383104	0.179	0.056	1	Kdm8	ENSMUSG00000030752	7
ENSMUSG00000108981-Gm15262	3.22915e-05	0.435562	0.466	0.274	1	Gm15262	ENSMUSG00000108981	20
ENSMUSG00000028476-Reck	3.25203e-05	0.489441	0.415	0.235	1	Reck	ENSMUSG00000028476	4
ENSMUSG00000052387-Trpm3	3.27817e-05	-0.695754	0.043	0.154	1	Trpm3	ENSMUSG00000052387	19
ENSMUSG00000020361-Hspa4	3.30654e-05	0.375134	0.748	0.654	1	Hspa4	ENSMUSG00000020361	11
ENSMUSG00000027312-Atrn	3.45696e-05	0.569982	0.598	0.453	1	Atrn	ENSMUSG00000027312	2
ENSMUSG00000108130-Gm30781	3.65998e-05	-0.526171	0.09	0.226	1	Gm30781	ENSMUSG00000108130	6
ENSMUSG00000034832-Tet3	3.66774e-05	0.417981	0.65	0.509	1	Tet3	ENSMUSG00000034832	6
ENSMUSG00000047654-Tssk6	3.69024e-05	-0.365418	0.226	0.41	1	Tssk6	ENSMUSG00000047654	8
ENSMUSG00000069833-Ahnak	3.88201e-05	-0.565511	0.056	0.175	1	Ahnak	ENSMUSG00000069833	19
ENSMUSG00000055639-Dach1	4.13061e-05	-0.713211	0.038	0.145	1	Dach1	ENSMUSG00000055639	14
ENSMUSG00000003810-Mast2	4.13628e-05	0.407508	0.726	0.573	1	Mast2	ENSMUSG00000003810	4
ENSMUSG00000004231-Pax2	4.15581e-05	-0.632774	0.017	0.107	1	Pax2	ENSMUSG00000004231	19
ENSMUSG00000019876-Pkib	4.25269e-05	-0.4602	0.081	0.209	1	Pkib	ENSMUSG00000019876	10
ENSMUSG00000015748-Prpf3	4.49582e-05	0.448088	0.436	0.252	1	Prpf3	ENSMUSG00000015748	3
ENSMUSG00000028034-Fubp1	4.54035e-05	0.297165	0.885	0.782	1	Fubp1	ENSMUSG00000028034	3
ENSMUSG00000026610-Esrrg	4.64364e-05	-1.04065	0.043	0.15	1	Esrrg	ENSMUSG00000026610	1
ENSMUSG00000028173-Wls	4.70055e-05	-0.708834	0.038	0.145	1	Wls	ENSMUSG00000028173	3
ENSMUSG00000085440-Sorbs2os	4.73198e-05	-0.226248	0.021	0.115	1	Sorbs2os	ENSMUSG00000085440	8
ENSMUSG00000003617-Cp	4.76357e-05	-1.10769	0.081	0.205	1	Cp	ENSMUSG00000003617	3
ENSMUSG00000027326-Knl1	4.86315e-05	0.508049	0.624	0.47	1	Knl1	ENSMUSG00000027326	2
ENSMUSG00000100282-1700041C23Rik	4.90472e-05	-0.679095	0.103	0.239	1	1700041C23Rik	ENSMUSG00000100282	9
ENSMUSG00000020627-Klhl29	4.91589e-05	-0.667039	0.056	0.171	1	Klhl29	ENSMUSG00000020627	12
ENSMUSG00000041268-Dmxl2	5.09506e-05	0.480053	0.568	0.402	1	Dmxl2	ENSMUSG00000041268	9
ENSMUSG00000022263-Trio	5.1253e-05	-0.489098	0.06	0.179	1	Trio	ENSMUSG00000022263	15
ENSMUSG00000039607-Rbms3	5.26714e-05	-1.20289	0.179	0.325	1	Rbms3	ENSMUSG00000039607	9
ENSMUSG00000034610-Tut4	5.28449e-05	0.406273	0.791	0.671	1	Tut4	ENSMUSG00000034610	4
ENSMUSG00000039115-Itga9	5.59878e-05	-0.765284	0.038	0.145	1	Itga9	ENSMUSG00000039115	9
ENSMUSG00000006527-Sfmbt1	5.7355e-05	0.441906	0.662	0.483	1	Sfmbt1	ENSMUSG00000006527	14
ENSMUSG00000039555-Cylc2	5.76306e-05	-0.475023	0.068	0.192	1	Cylc2	ENSMUSG00000039555	4
ENSMUSG00000032740-Ccdc88a	5.86414e-05	0.419858	0.735	0.59	1	Ccdc88a	ENSMUSG00000032740	11
ENSMUSG00000005534-Insr	5.99856e-05	-0.45305	0.034	0.137	1	Insr	ENSMUSG00000005534	8
ENSMUSG00000087338-Scpep1os	6.05646e-05	0.345327	0.231	0.094	1	Scpep1os	ENSMUSG00000087338	11
ENSMUSG00000020419-Hormad2	6.19434e-05	0.609889	0.393	0.226	1	Hormad2	ENSMUSG00000020419	11
ENSMUSG00000001983-Taco1	6.28041e-05	0.279164	0.876	0.726	1	Taco1	ENSMUSG00000001983	11
ENSMUSG00000121504-Ppp4r1l-ps	6.34262e-05	0.426003	0.372	0.205	1	ps	ENSMUSG00000121504
ENSMUSG00000026490-Cdc42bpa	6.36165e-05	0.368479	0.791	0.637	1	Cdc42bpa	ENSMUSG00000026490	1
ENSMUSG00000033596-Rfwd3	6.49222e-05	0.446938	0.534	0.372	1	Rfwd3	ENSMUSG00000033596	8
ENSMUSG00000046532-Ar	6.50709e-05	-0.614419	0.047	0.158	1	Ar	ENSMUSG00000046532	20
ENSMUSG00000068270-Shroom4	6.52767e-05	0.378825	0.483	0.291	1	Shroom4	ENSMUSG00000068270	20
ENSMUSG00000019715-Gle1	6.62496e-05	0.417994	0.607	0.415	1	Gle1	ENSMUSG00000019715	2
ENSMUSG00000022236-Ropn1l	6.66446e-05	-0.540165	0.444	0.585	1	Ropn1l	ENSMUSG00000022236	15
ENSMUSG00000029414-Kntc1	6.79706e-05	0.355976	0.504	0.321	1	Kntc1	ENSMUSG00000029414	5
ENSMUSG00000075706-Gpx4	6.89858e-05	-0.5368	0.389	0.556	1	Gpx4	ENSMUSG00000075706	10
ENSMUSG00000042298-Ttc19	7.21832e-05	0.398765	0.778	0.594	1	Ttc19	ENSMUSG00000042298	11
ENSMUSG00000015365-Mov10l1	7.30396e-05	0.369271	0.697	0.56	1	Mov10l1	ENSMUSG00000015365	15
ENSMUSG00000053477-Tcf4	7.41227e-05	-0.73315	0.124	0.256	1	Tcf4	ENSMUSG00000053477	18
ENSMUSG00000020719-Ddx5	7.54813e-05	-0.771526	0.897	0.91	1	Ddx5	ENSMUSG00000020719	11
ENSMUSG00000033882-Rbm46	7.79493e-05	0.472672	0.714	0.573	1	Rbm46	ENSMUSG00000033882	3
ENSMUSG00000036529-Sbf1	7.9821e-05	0.361317	0.397	0.231	1	Sbf1	ENSMUSG00000036529	15
ENSMUSG00000022034-Esco2	8.7619e-05	0.335907	0.415	0.244	1	Esco2	ENSMUSG00000022034	14
ENSMUSG00000028842-Ago3	8.89691e-05	0.40324	0.761	0.654	1	Ago3	ENSMUSG00000028842	4
ENSMUSG00000030562-Nox4	9.20056e-05	-0.383965	0.051	0.162	1	Nox4	ENSMUSG00000030562	7
ENSMUSG00000108587-1810049I09Rik	9.49625e-05	-0.30175	0.021	0.111	1	1810049I09Rik	ENSMUSG00000108587	7
ENSMUSG00000038774-Ascc3	9.49993e-05	0.355097	0.825	0.714	1	Ascc3	ENSMUSG00000038774	10
ENSMUSG00000042359-Osbpl6	9.56168e-05	-0.56118	0.03	0.124	1	Osbpl6	ENSMUSG00000042359	2
ENSMUSG00000004113-Cacna1b	9.58802e-05	0.482154	0.35	0.201	1	Cacna1b	ENSMUSG00000004113	2
ENSMUSG00000092220-Gm20528	9.59347e-05	-0.713525	0.038	0.141	1	Gm20528	ENSMUSG00000092220	1
ENSMUSG00000043445-Pgp	9.61034e-05	-0.461487	0.62	0.752	1	Pgp	ENSMUSG00000043445	17
ENSMUSG00000028618-Tmem59	9.77981e-05	0.384073	0.504	0.329	1	Tmem59	ENSMUSG00000028618	4
ENSMUSG00000073888-Ccl27a	9.81501e-05	-0.607151	0.265	0.402	1	Ccl27a	ENSMUSG00000073888	4
ENSMUSG00000037926-Ssh2	9.93844e-05	0.206229	0.825	0.645	1	Ssh2	ENSMUSG00000037926	11
ENSMUSG00000071350-Setdb2	0.000101538	0.50455	0.368	0.214	1	Setdb2	ENSMUSG00000071350	14
ENSMUSG00000054885-4930578G10Rik	0.000104807	0.230071	0.573	0.419	1	4930578G10Rik	ENSMUSG00000054885	4
ENSMUSG00000086537-Gnasas1	0.00010502	0.368095	0.321	0.162	1	Gnasas1	ENSMUSG00000086537	2
ENSMUSG00000051934-Spats2	0.000110113	0.397008	0.692	0.526	1	Spats2	ENSMUSG00000051934	15
ENSMUSG00000037286-Stag1	0.000111991	0.222777	0.953	0.897	1	Stag1	ENSMUSG00000037286	9
ENSMUSG00000037936-Scarb1	0.000113331	0.469619	0.427	0.261	1	Scarb1	ENSMUSG00000037936	5
ENSMUSG00000035401-Emsy	0.000115285	0.487087	0.543	0.385	1	Emsy	ENSMUSG00000035401	7
ENSMUSG00000039987-Phtf2	0.000116765	0.397342	0.632	0.457	1	Phtf2	ENSMUSG00000039987	5
ENSMUSG00000026596-Abl2	0.000117324	0.449216	0.65	0.504	1	Abl2	ENSMUSG00000026596	1
ENSMUSG00000001143-Lman2l	0.000118644	0.445566	0.376	0.218	1	Lman2l	ENSMUSG00000001143	1
ENSMUSG00000028693-Nasp	0.000119637	0.354417	0.906	0.829	1	Nasp	ENSMUSG00000028693	4
ENSMUSG00000027799-Nbea	0.000126674	0.409047	0.868	0.808	1	Nbea	ENSMUSG00000027799	3
ENSMUSG00000000486-Septin1	0.000128664	-0.347685	0.026	0.115	1	Septin1	ENSMUSG00000000486	7
ENSMUSG00000047409-Ctdspl	0.000129632	-0.522175	0.342	0.487	1	Ctdspl	ENSMUSG00000047409	9
ENSMUSG00000037266-Rsrp1	0.000130868	-0.83491	0.5	0.624	1	Rsrp1	ENSMUSG00000037266	4
ENSMUSG00000036928-Stag3	0.000133064	0.364424	0.65	0.466	1	Stag3	ENSMUSG00000036928	5
ENSMUSG00000027598-Itch	0.000133499	0.417377	0.722	0.585	1	Itch	ENSMUSG00000027598	2
ENSMUSG00000029711-Epo	0.000133903	0.340497	0.842	0.671	1	Epo	ENSMUSG00000029711	5
ENSMUSG00000029313-Aff1	0.000134769	-0.629779	0.073	0.184	1	Aff1	ENSMUSG00000029313	5
ENSMUSG00000061313-Ddhd2	0.000136569	0.443059	0.769	0.662	1	Ddhd2	ENSMUSG00000061313	8
ENSMUSG00000045624-Esf1	0.000142268	0.382506	0.684	0.526	1	Esf1	ENSMUSG00000045624	2
ENSMUSG00000003119-Cdk12	0.000143117	0.327208	0.876	0.803	1	Cdk12	ENSMUSG00000003119	11
ENSMUSG00000028438-Kif24	0.000143286	0.370456	0.628	0.444	1	Kif24	ENSMUSG00000028438	4
ENSMUSG00000019820-Utrn	0.000143625	-0.182363	0.231	0.372	1	Utrn	ENSMUSG00000019820	10
ENSMUSG00000048368-Omd	0.000144236	0.485663	0.38	0.235	1	Omd	ENSMUSG00000048368	13
ENSMUSG00000090101-Snhg9	0.000146347	-0.629255	0.295	0.44	1	Snhg9	ENSMUSG00000090101	17
ENSMUSG00000020076-Ddx50	0.000146602	0.405201	0.731	0.641	1	Ddx50	ENSMUSG00000020076	10
ENSMUSG00000036890-Gtdc1	0.000148724	0.349014	0.833	0.667	1	Gtdc1	ENSMUSG00000036890	2
ENSMUSG00000038685-Rtel1	0.000151649	0.418581	0.389	0.231	1	Rtel1	ENSMUSG00000038685	2
ENSMUSG00000109561-Ankrd31	0.000152534	0.357892	0.765	0.59	1	Ankrd31	ENSMUSG00000109561	13
ENSMUSG00000034998-Foxn2	0.000154964	0.659957	0.427	0.282	1	Foxn2	ENSMUSG00000034998	17
ENSMUSG00000039671-Zmynd8	0.000158479	-0.430878	0.197	0.342	1	Zmynd8	ENSMUSG00000039671	2
ENSMUSG00000042293-Gm5617	0.000158845	-0.415444	0.62	0.748	1	Gm5617	ENSMUSG00000042293	9
ENSMUSG00000107598-Gm35216	0.000161616	-0.310342	0.021	0.107	1	Gm35216	ENSMUSG00000107598	6
ENSMUSG00000022568-Scrib	0.00016372	0.341738	0.333	0.175	1	Scrib	ENSMUSG00000022568	15
ENSMUSG00000033577-Myo6	0.000163829	-0.658924	0.167	0.299	1	Myo6	ENSMUSG00000033577	9
ENSMUSG00000053279-Aldh1a1	0.00016466	-0.842922	0.15	0.278	1	Aldh1a1	ENSMUSG00000053279	19
ENSMUSG00000021156-Zmynd11	0.000166911	-0.394403	0.073	0.192	1	Zmynd11	ENSMUSG00000021156	13
ENSMUSG00000027722-Spata5	0.00016697	0.349525	0.808	0.718	1	Spata5	ENSMUSG00000027722	3
ENSMUSG00000038246-Fam50b	0.000171154	-0.355377	0.09	0.214	1	Fam50b	ENSMUSG00000038246	13
ENSMUSG00000078676-Casc3	0.000171567	0.368734	0.509	0.333	1	Casc3	ENSMUSG00000078676	11
ENSMUSG00000022377-Asap1	0.000171584	0.30534	0.774	0.573	1	Asap1	ENSMUSG00000022377	15
ENSMUSG00000032900-Tex43	0.000172243	-0.505786	0.128	0.261	1	Tex43	ENSMUSG00000032900	18
ENSMUSG00000033166-Dis3	0.000176061	0.335767	0.338	0.179	1	Dis3	ENSMUSG00000033166	14
ENSMUSG00000038664-Herc1	0.000177476	0.343391	0.782	0.692	1	Herc1	ENSMUSG00000038664	9
ENSMUSG00000020483-Dynll2	0.000182055	-0.492812	0.406	0.556	1	Dynll2	ENSMUSG00000020483	11
ENSMUSG00000026809-Spaca9	0.000184164	-0.404752	0.154	0.295	1	Spaca9	ENSMUSG00000026809	2
ENSMUSG00000048400-Prss54	0.000184916	-0.422977	0.064	0.175	1	Prss54	ENSMUSG00000048400	8
ENSMUSG00000030287-Itpr2	0.00018503	-0.54845	0.034	0.128	1	Itpr2	ENSMUSG00000030287	6
ENSMUSG00000106902-4930557J02Rik	0.000185513	0.49019	0.397	0.244	1	4930557J02Rik	ENSMUSG00000106902	5
ENSMUSG00000024430-Cabyr	0.000187743	-0.456645	0.09	0.209	1	Cabyr	ENSMUSG00000024430	18
ENSMUSG00000028851-Nudc	0.00018948	0.400126	0.329	0.179	1	Nudc	ENSMUSG00000028851	4
ENSMUSG00000061143-Maml3	0.000190873	-0.404009	0.09	0.214	1	Maml3	ENSMUSG00000061143	3
ENSMUSG00000004043-Stat5a	0.000198552	-0.294064	0.026	0.111	1	Stat5a	ENSMUSG00000004043	11
ENSMUSG00000024837-Dmrt1	0.000201046	0.388894	0.701	0.551	1	Dmrt1	ENSMUSG00000024837	19
ENSMUSG00000031093-Dock11	0.00020734	0.375864	0.436	0.265	1	Dock11	ENSMUSG00000031093	20
ENSMUSG00000102349-Gm37376	0.000208305	-0.454441	0.124	0.248	1	Gm37376	ENSMUSG00000102349	19
ENSMUSG00000034731-Dgkh	0.000209211	-0.528397	0.188	0.321	1	Dgkh	ENSMUSG00000034731	14
ENSMUSG00000026576-Atp1b1	0.000211891	-0.390055	0.021	0.103	1	Atp1b1	ENSMUSG00000026576	1
ENSMUSG00000024384-Iws1	0.0002132	0.370158	0.585	0.415	1	Iws1	ENSMUSG00000024384	18
ENSMUSG00000078722-Gm12394	0.000214095	0.0610888	0.47	0.299	1	Gm12394	ENSMUSG00000078722	4
ENSMUSG00000022897-Dyrk1a	0.000215793	0.392831	0.415	0.265	1	Dyrk1a	ENSMUSG00000022897	16
ENSMUSG00000022948-Setd4	0.000216674	0.484375	0.231	0.107	1	Setd4	ENSMUSG00000022948	16
ENSMUSG00000060579-Fhit	0.000218291	-0.736812	0.205	0.342	1	Fhit	ENSMUSG00000060579	14
ENSMUSG00000029062-Cdk11b	0.000220472	0.419099	0.594	0.449	1	Cdk11b	ENSMUSG00000029062	4
ENSMUSG00000024043-Arhgap28	0.000222358	-0.606885	0.043	0.141	1	Arhgap28	ENSMUSG00000024043	17
ENSMUSG00000120303-ENSMUSG00000120303	0.00022324	-1.75616	0.034	0.124	1	ENSMUSG00000120303	ENSMUSG00000120303
ENSMUSG00000001632-Brpf1	0.000223975	0.398307	0.389	0.231	1	Brpf1	ENSMUSG00000001632	6
ENSMUSG00000060098-Prmt7	0.000229717	0.445606	0.568	0.419	1	Prmt7	ENSMUSG00000060098	8
ENSMUSG00000021699-Pde4d	0.000230598	-0.563674	0.107	0.226	1	Pde4d	ENSMUSG00000021699	13
ENSMUSG00000028053-Ash1l	0.000239879	0.358301	0.85	0.756	1	Ash1l	ENSMUSG00000028053	3
ENSMUSG00000019790-Stxbp5	0.00024351	0.419463	0.415	0.265	1	Stxbp5	ENSMUSG00000019790	10
ENSMUSG00000069601-Ank3	0.000246118	-1.53975	0.167	0.291	1	Ank3	ENSMUSG00000069601	10
ENSMUSG00000026931-1700019N19Rik	0.000246194	-0.477418	0.098	0.218	1	1700019N19Rik	ENSMUSG00000026931	19
ENSMUSG00000033004-Mycbp2	0.000248126	0.214844	0.936	0.889	1	Mycbp2	ENSMUSG00000033004	14
ENSMUSG00000036202-Rif1	0.000249568	0.370274	0.765	0.645	1	Rif1	ENSMUSG00000036202	2
ENSMUSG00000020914-Top2a	0.000250119	0.396567	0.744	0.598	1	Top2a	ENSMUSG00000020914	11
ENSMUSG00000020532-Acaca	0.000250908	0.401731	0.705	0.573	1	Acaca	ENSMUSG00000020532	11
ENSMUSG00000025658-Cnksr2	0.000251299	0.419367	0.56	0.393	1	Cnksr2	ENSMUSG00000025658	20
ENSMUSG00000058440-Nrf1	0.000252018	0.360952	0.718	0.581	1	Nrf1	ENSMUSG00000058440	6
ENSMUSG00000042700-Sipa1l1	0.000252083	0.307602	0.829	0.701	1	Sipa1l1	ENSMUSG00000042700	12
ENSMUSG00000071265-1700086L19Rik	0.00025388	-0.316567	0.038	0.132	1	1700086L19Rik	ENSMUSG00000071265	12
ENSMUSG00000120191-ENSMUSG00000120191	0.000261698	0.334428	0.201	0.085	1	ENSMUSG00000120191	ENSMUSG00000120191
ENSMUSG00000031657-Heatr3	0.000262409	0.343598	0.385	0.218	1	Heatr3	ENSMUSG00000031657	8
ENSMUSG00000062627-Mysm1	0.00026436	0.384766	0.675	0.526	1	Mysm1	ENSMUSG00000062627	4
ENSMUSG00000022139-Mbnl2	0.000264703	-0.723654	0.081	0.188	1	Mbnl2	ENSMUSG00000022139	14
ENSMUSG00000030254-Rad18	0.000264802	0.326516	0.615	0.432	1	Rad18	ENSMUSG00000030254	6
ENSMUSG00000034066-Farp2	0.000267644	0.435312	0.41	0.248	1	Farp2	ENSMUSG00000034066	1
ENSMUSG00000068205-Macrod2	0.000281523	0.372267	0.752	0.637	1	Macrod2	ENSMUSG00000068205	2
ENSMUSG00000026650-Meig1	0.000281965	-0.470574	0.568	0.684	1	Meig1	ENSMUSG00000026650	2
ENSMUSG00000061923-Odf1	0.000281982	-0.60396	0.175	0.299	1	Odf1	ENSMUSG00000061923	15
ENSMUSG00000033826-Dnah8	0.000283111	0.456802	0.5	0.368	1	Dnah8	ENSMUSG00000033826	17
ENSMUSG00000097392-Thoc2l	0.000283699	0.321498	0.739	0.632	1	Thoc2l	ENSMUSG00000097392	5
ENSMUSG00000092274-Neat1	0.000294531	-1.6293	0.137	0.248	1	Neat1	ENSMUSG00000092274	19
ENSMUSG00000031642-Sh3rf1	0.000294767	-0.564078	0.171	0.303	1	Sh3rf1	ENSMUSG00000031642	8
ENSMUSG00000027509-Rae1	0.000296457	0.398178	0.479	0.321	1	Rae1	ENSMUSG00000027509	2
ENSMUSG00000022105-Rb1	0.000297658	0.36797	0.585	0.419	1	Rb1	ENSMUSG00000022105	14
ENSMUSG00000071691-Gm960	0.00029881	0.376401	0.44	0.286	1	Gm960	ENSMUSG00000071691	19
ENSMUSG00000007656-Arpp19	0.000299011	0.372181	0.487	0.316	1	Arpp19	ENSMUSG00000007656	9
ENSMUSG00000028152-Tspan5	0.000299092	-0.582068	0.132	0.256	1	Tspan5	ENSMUSG00000028152	3
ENSMUSG00000024974-Smc3	0.000300866	0.402489	0.577	0.402	1	Smc3	ENSMUSG00000024974	19
ENSMUSG00000041009-Iqcf4	0.000302276	-0.416762	0.111	0.235	1	Iqcf4	ENSMUSG00000041009	9
ENSMUSG00000054003-Tdrd9	0.000302534	0.433056	0.581	0.436	1	Tdrd9	ENSMUSG00000054003	12
ENSMUSG00000036752-Tubb4b	0.000302646	-0.429566	0.56	0.679	1	Tubb4b	ENSMUSG00000036752	2
ENSMUSG00000037541-Shank2	0.000304412	0.447895	0.585	0.423	1	Shank2	ENSMUSG00000037541	7
ENSMUSG00000039542-Ncam1	0.000311545	-0.820144	0.094	0.205	1	Ncam1	ENSMUSG00000039542	9
ENSMUSG00000042213-Zfand4	0.000313409	0.303403	0.56	0.368	1	Zfand4	ENSMUSG00000042213	6
ENSMUSG00000016181-Utp25	0.000316097	0.346155	0.261	0.128	1	Utp25	ENSMUSG00000016181	1
ENSMUSG00000022629-Kif21a	0.000317908	-0.363131	0.026	0.107	1	Kif21a	ENSMUSG00000022629	15
ENSMUSG00000028614-Ndc1	0.000320603	0.38194	0.402	0.235	1	Ndc1	ENSMUSG00000028614	4
ENSMUSG00000027702-Lrrc34	0.000321562	-0.358231	0.081	0.192	1	Lrrc34	ENSMUSG00000027702	3
ENSMUSG00000032796-Lama1	0.000323774	-0.546901	0.026	0.107	1	Lama1	ENSMUSG00000032796	17
ENSMUSG00000020064-Herc4	0.000329565	0.372542	0.667	0.5	1	Herc4	ENSMUSG00000020064	10
ENSMUSG00000034031-Ccdc182	0.000331981	-0.436133	0.06	0.162	1	Ccdc182	ENSMUSG00000034031	11
ENSMUSG00000055891-Ubl4b	0.000343066	-0.350416	0.167	0.312	1	Ubl4b	ENSMUSG00000055891	3
ENSMUSG00000000804-Usp32	0.000348765	0.486059	0.645	0.538	1	Usp32	ENSMUSG00000000804	11
ENSMUSG00000038943-Prc1	0.000349472	0.388162	0.517	0.355	1	Prc1	ENSMUSG00000038943	7
ENSMUSG00000020647-Ncoa1	0.000358969	0.4962	0.641	0.521	1	Ncoa1	ENSMUSG00000020647	12
ENSMUSG00000071604-Fam189a2	0.000360394	-0.459967	0.038	0.128	1	Fam189a2	ENSMUSG00000071604	19
ENSMUSG00000031314-Taf1	0.000363065	0.364124	0.615	0.462	1	Taf1	ENSMUSG00000031314	20
ENSMUSG00000049470-Aff4	0.000365868	-0.535458	0.137	0.261	1	Aff4	ENSMUSG00000049470	11
ENSMUSG00000022016-Akap11	0.000374304	0.376455	0.521	0.363	1	Akap11	ENSMUSG00000022016	14
ENSMUSG00000093314-Mir5136	0.000383917	-0.293774	0.034	0.124	1	Mir5136	ENSMUSG00000093314	19
ENSMUSG00000052551-Adarb2	0.000384054	0.245016	0.192	0.077	1	Adarb2	ENSMUSG00000052551	13
ENSMUSG00000022429-Dmc1	0.000386171	0.410011	0.513	0.346	1	Dmc1	ENSMUSG00000022429	15
ENSMUSG00000000037-Scml2	0.00039572	0.286934	0.692	0.496	1	Scml2	ENSMUSG00000000037	20
ENSMUSG00000097462-9530026P05Rik	0.00040167	-0.709721	0.038	0.128	1	9530026P05Rik	ENSMUSG00000097462	6
ENSMUSG00000040111-Gramd1b	0.000406276	-0.384352	0.115	0.235	1	Gramd1b	ENSMUSG00000040111	9
ENSMUSG00000034762-Glis1	0.000415086	0.30965	0.594	0.427	1	Glis1	ENSMUSG00000034762	4
ENSMUSG00000046442-Ppm1e	0.00041843	0.547141	0.436	0.303	1	Ppm1e	ENSMUSG00000046442	11
ENSMUSG00000030016-Zfp638	0.000422494	0.338868	0.808	0.722	1	Zfp638	ENSMUSG00000030016	6
ENSMUSG00000033767-Tmem131l	0.00042299	0.439787	0.547	0.397	1	Tmem131l	ENSMUSG00000033767	3
ENSMUSG00000028139-Riiad1	0.000424217	-0.441807	0.162	0.295	1	Riiad1	ENSMUSG00000028139	3
ENSMUSG00000004865-Srpk1	0.000430216	0.348222	0.603	0.44	1	Srpk1	ENSMUSG00000004865	17
ENSMUSG00000014164-Klhl3	0.000434055	-0.268676	0.064	0.171	1	Klhl3	ENSMUSG00000014164	13
ENSMUSG00000028282-Casp8ap2	0.000435534	0.427517	0.577	0.436	1	Casp8ap2	ENSMUSG00000028282	4
ENSMUSG00000062115-Rai1	0.000442211	0.36016	0.662	0.496	1	Rai1	ENSMUSG00000062115	11
ENSMUSG00000052512-Nav2	0.000443433	-0.485869	0.372	0.496	1	Nav2	ENSMUSG00000052512	7
ENSMUSG00000028274-Rngtt	0.000443567	0.337792	0.748	0.59	1	Rngtt	ENSMUSG00000028274	4
ENSMUSG00000036377-Cracd	0.000448684	-0.356841	0.158	0.286	1	Cracd	ENSMUSG00000036377	5
ENSMUSG00000026705-Klhl20	0.000453363	0.311978	0.184	0.073	1	Klhl20	ENSMUSG00000026705	1
ENSMUSG00000073177-Gm773	0.000454583	0.294804	0.128	0.038	1	Gm773	ENSMUSG00000073177	20
ENSMUSG00000024135-Srbd1	0.000457955	0.365363	0.547	0.389	1	Srbd1	ENSMUSG00000024135	17
ENSMUSG00000042046-Dstyk	0.000459671	0.296156	0.496	0.329	1	Dstyk	ENSMUSG00000042046	1
ENSMUSG00000033161-Atp1a1	0.000465463	-0.724393	0.064	0.162	1	Atp1a1	ENSMUSG00000033161	3
ENSMUSG00000030967-Zranb1	0.000472436	0.315476	0.538	0.385	1	Zranb1	ENSMUSG00000030967	7
ENSMUSG00000019039-Dalrd3	0.000473406	-0.403856	0.103	0.222	1	Dalrd3	ENSMUSG00000019039	9
ENSMUSG00000097442-Gm26632	0.000483616	-0.746462	0.038	0.124	1	Gm26632	ENSMUSG00000097442	8
ENSMUSG00000025060-Slk	0.000493354	0.369291	0.607	0.444	1	Slk	ENSMUSG00000025060	19
ENSMUSG00000024483-Ankhd1	0.000494472	0.380232	0.709	0.594	1	Ankhd1	ENSMUSG00000024483	18
ENSMUSG00000097634-Gm26827	0.000496522	0.362648	0.611	0.444	1	Gm26827	ENSMUSG00000097634	7
ENSMUSG00000045636-Mtus1	0.000497964	-0.443081	0.047	0.141	1	Mtus1	ENSMUSG00000045636	8
ENSMUSG00000035439-Haus8	0.000501818	0.319206	0.303	0.162	1	Haus8	ENSMUSG00000035439	8
ENSMUSG00000029287-Tgfbr3	0.00050766	-0.775045	0.038	0.124	1	Tgfbr3	ENSMUSG00000029287	5
ENSMUSG00000039000-Ube3c	0.000514188	0.327742	0.731	0.637	1	Ube3c	ENSMUSG00000039000	5
ENSMUSG00000038039-Gcc2	0.000525019	0.351325	0.466	0.312	1	Gcc2	ENSMUSG00000038039	10
ENSMUSG00000063972-Nr6a1	0.000526005	0.352209	0.821	0.756	1	Nr6a1	ENSMUSG00000063972	2
ENSMUSG00000043340-6530409C15Rik	0.000530433	0.411027	0.662	0.53	1	6530409C15Rik	ENSMUSG00000043340	6
ENSMUSG00000026784-Pdss1	0.000539187	0.414137	0.338	0.201	1	Pdss1	ENSMUSG00000026784	2
ENSMUSG00000020196-Cabin1	0.000539784	0.351205	0.658	0.521	1	Cabin1	ENSMUSG00000020196	10
ENSMUSG00000026883-Dab2ip	0.000540523	0.797317	0.543	0.38	1	Dab2ip	ENSMUSG00000026883	2
ENSMUSG00000031927-1700012B09Rik	0.000541062	-0.459033	0.132	0.252	1	1700012B09Rik	ENSMUSG00000031927	9
ENSMUSG00000054612-Mgmt	0.000542109	0.371129	0.462	0.312	1	Mgmt	ENSMUSG00000054612	7
ENSMUSG00000030309-Caprin2	0.000545848	0.320762	0.568	0.402	1	Caprin2	ENSMUSG00000030309	6
ENSMUSG00000031885-Cbfb	0.000546329	0.363453	0.432	0.282	1	Cbfb	ENSMUSG00000031885	8
ENSMUSG00000028451-1700022I11Rik	0.000559009	-0.344792	0.068	0.171	1	1700022I11Rik	ENSMUSG00000028451	4
ENSMUSG00000057315-Arhgap24	0.000567682	-0.819709	0.034	0.115	1	Arhgap24	ENSMUSG00000057315	5
ENSMUSG00000035984-Nme5	0.000568162	-0.514711	0.038	0.124	1	Nme5	ENSMUSG00000035984	18
ENSMUSG00000032452-Clstn2	0.000569484	0.438617	0.517	0.385	1	Clstn2	ENSMUSG00000032452	9
ENSMUSG00000034675-Dbn1	0.000573193	0.428445	0.218	0.103	1	Dbn1	ENSMUSG00000034675	13
ENSMUSG00000048077-H1f7	0.000579796	-0.368391	0.256	0.406	1	H1f7	ENSMUSG00000048077	15
ENSMUSG00000101894-1700016P04Rik	0.000596615	-0.493977	0.103	0.214	1	1700016P04Rik	ENSMUSG00000101894	6
ENSMUSG00000000127-Fer	0.000608216	0.349852	0.59	0.462	1	Fer	ENSMUSG00000000127	17
ENSMUSG00000026037-Orc2	0.000619522	0.348753	0.534	0.376	1	Orc2	ENSMUSG00000026037	1
ENSMUSG00000040820-Hlcs	0.000625507	0.333083	0.393	0.239	1	Hlcs	ENSMUSG00000040820	16
ENSMUSG00000026193-Fn1	0.000628677	0.317632	0.333	0.184	1	Fn1	ENSMUSG00000026193	1
ENSMUSG00000039176-Polg	0.000631157	0.354202	0.419	0.282	1	Polg	ENSMUSG00000039176	7
ENSMUSG00000028975-Pex14	0.000635402	0.397627	0.5	0.359	1	Pex14	ENSMUSG00000028975	4
ENSMUSG00000020700-Map3k3	0.000640758	0.421786	0.56	0.415	1	Map3k3	ENSMUSG00000020700	11
ENSMUSG00000021264-Yy1	0.000641467	0.287683	0.436	0.265	1	Yy1	ENSMUSG00000021264	12
ENSMUSG00000015501-Hivep2	0.000648024	-0.347128	0.239	0.376	1	Hivep2	ENSMUSG00000015501	10
ENSMUSG00000058006-Mdn1	0.00064832	0.272953	0.795	0.671	1	Mdn1	ENSMUSG00000058006	4
ENSMUSG00000113879-Gm48580	0.000664504	0.30486	0.222	0.103	1	Gm48580	ENSMUSG00000113879	13
ENSMUSG00000042489-Clspn	0.000666195	0.24527	0.526	0.346	1	Clspn	ENSMUSG00000042489	4
ENSMUSG00000020691-Mettl2	0.000666321	0.325085	0.397	0.248	1	Mettl2	ENSMUSG00000020691	11
ENSMUSG00000090266-Mettl23	0.000666953	-0.429298	0.487	0.598	1	Mettl23	ENSMUSG00000090266	11
ENSMUSG00000004815-Dgkq	0.000669255	0.266873	0.184	0.077	1	Dgkq	ENSMUSG00000004815	5
ENSMUSG00000015522-Arnt	0.000676567	0.414235	0.543	0.406	1	Arnt	ENSMUSG00000015522	3
ENSMUSG00000086782-E130102H24Rik	0.000678272	-0.48789	0.043	0.128	1	E130102H24Rik	ENSMUSG00000086782	4
ENSMUSG00000049775-Tmsb4x	0.00069542	-0.521164	0.15	0.265	1	Tmsb4x	ENSMUSG00000049775	20
ENSMUSG00000051455-Meioc	0.000696834	0.407893	0.286	0.158	1	Meioc	ENSMUSG00000051455	11
ENSMUSG00000021182-Ccdc88c	0.000699863	0.277278	0.632	0.479	1	Ccdc88c	ENSMUSG00000021182	12
ENSMUSG00000020024-Cep83	0.000700121	0.382157	0.573	0.423	1	Cep83	ENSMUSG00000020024	10
ENSMUSG00000047996-Prrg1	0.000710418	-0.661289	0.043	0.128	1	Prrg1	ENSMUSG00000047996	20
ENSMUSG00000001948-Spa17	0.000716631	-0.426883	0.338	0.483	1	Spa17	ENSMUSG00000001948	9
ENSMUSG00000027677-Ttc14	0.000740538	0.320723	0.778	0.671	1	Ttc14	ENSMUSG00000027677	3
ENSMUSG00000039601-Rcan2	0.000749552	-0.28657	0.026	0.103	1	Rcan2	ENSMUSG00000039601	17
ENSMUSG00000046027-Stard5	0.000750946	-0.44653	0.167	0.291	1	Stard5	ENSMUSG00000046027	7
ENSMUSG00000036206-Sh3bp4	0.000751428	-0.261559	0.03	0.107	1	Sh3bp4	ENSMUSG00000036206	1
ENSMUSG00000030671-Pde3b	0.000751603	0.406553	0.594	0.444	1	Pde3b	ENSMUSG00000030671	7
ENSMUSG00000032403-2300009A05Rik	0.000757704	-0.440326	0.085	0.188	1	2300009A05Rik	ENSMUSG00000032403	9
ENSMUSG00000078435-AU041133	0.000762189	0.409159	0.38	0.239	1	AU041133	ENSMUSG00000078435	10
ENSMUSG00000035183-Slc24a5	0.000762366	0.323192	0.496	0.333	1	Slc24a5	ENSMUSG00000035183	2
ENSMUSG00000003847-Nfat5	0.000765894	0.406916	0.782	0.692	1	Nfat5	ENSMUSG00000003847	8
ENSMUSG00000036768-Kif15	0.000767789	0.302967	0.684	0.53	1	Kif15	ENSMUSG00000036768	9
ENSMUSG00000030096-Slc6a6	0.000767844	-0.462042	0.081	0.188	1	Slc6a6	ENSMUSG00000030096	6
ENSMUSG00000049176-Frmpd4	0.00077251	-2.74548	0.077	0.171	1	Frmpd4	ENSMUSG00000049176	20
ENSMUSG00000033624-Pdpr	0.000773777	0.387229	0.53	0.397	1	Pdpr	ENSMUSG00000033624	8
ENSMUSG00000021054-Sgpp1	0.000776134	-0.312876	0.034	0.115	1	Sgpp1	ENSMUSG00000021054	12
ENSMUSG00000037341-Slc9a7	0.000787353	0.345875	0.226	0.111	1	Slc9a7	ENSMUSG00000037341	20
ENSMUSG00000038141-Tmem181a	0.000787928	0.355565	0.393	0.244	1	Tmem181a	ENSMUSG00000038141	17
ENSMUSG00000078681-Tm2d3	0.000796205	0.240572	0.167	0.064	1	Tm2d3	ENSMUSG00000078681	7
ENSMUSG00000048349-Pou4f1	0.000798111	0.327539	0.167	0.068	1	Pou4f1	ENSMUSG00000048349	14
ENSMUSG00000069769-Msi2	0.000800716	-0.363456	0.603	0.735	1	Msi2	ENSMUSG00000069769	11
ENSMUSG00000041961-Znrf3	0.000807697	0.359396	0.778	0.675	1	Znrf3	ENSMUSG00000041961	11
ENSMUSG00000027763-Mbnl1	0.000812161	-0.474575	0.077	0.179	1	Mbnl1	ENSMUSG00000027763	3
ENSMUSG00000055044-Pdlim1	0.000813326	-0.349258	0.03	0.107	1	Pdlim1	ENSMUSG00000055044	19
ENSMUSG00000085208-Brip1os	0.000828011	0.363963	0.761	0.705	1	Brip1os	ENSMUSG00000085208	11
ENSMUSG00000031292-Cdkl5	0.000829249	0.339075	0.427	0.274	1	Cdkl5	ENSMUSG00000031292	20
ENSMUSG00000021488-Nsd1	0.000830348	0.286839	0.885	0.799	1	Nsd1	ENSMUSG00000021488	13
ENSMUSG00000020775-Mrpl38	0.000844118	0.397147	0.363	0.226	1	Mrpl38	ENSMUSG00000020775	11
ENSMUSG00000021996-Esd	0.000846186	-0.378504	0.098	0.201	1	Esd	ENSMUSG00000021996	14
ENSMUSG00000052539-Magi3	0.000851115	0.346146	0.684	0.556	1	Magi3	ENSMUSG00000052539	3
ENSMUSG00000059060-Rad51b	0.000878306	0.411406	0.709	0.581	1	Rad51b	ENSMUSG00000059060	12
ENSMUSG00000029253-Cenpc1	0.000889462	0.311214	0.393	0.239	1	Cenpc1	ENSMUSG00000029253	5
ENSMUSG00000040943-Tet2	0.000894841	-0.377198	0.03	0.107	1	Tet2	ENSMUSG00000040943	3
ENSMUSG00000021938-Pspc1	0.00090387	0.373268	0.705	0.577	1	Pspc1	ENSMUSG00000021938	14
ENSMUSG00000030760-Acer3	0.000908652	0.360122	0.568	0.397	1	Acer3	ENSMUSG00000030760	7
ENSMUSG00000027469-Tpx2	0.000921893	0.364633	0.423	0.274	1	Tpx2	ENSMUSG00000027469	2
ENSMUSG00000086361-Gm6569	0.000937317	-0.312265	0.043	0.128	1	Gm6569	ENSMUSG00000086361	15
ENSMUSG00000100826-Snhg14	0.000948088	0.443802	0.359	0.222	1	Snhg14	ENSMUSG00000100826	7
ENSMUSG00000027564-Cypt12	0.000949812	-0.382605	0.175	0.299	1	Cypt12	ENSMUSG00000027564	3
ENSMUSG00000027379-Bub1	0.00096362	0.4251	0.402	0.269	1	Bub1	ENSMUSG00000027379	2
ENSMUSG00000087104-Tmem132cos	0.000981541	-0.265652	0.098	0.209	1	Tmem132cos	ENSMUSG00000087104	5
ENSMUSG00000079564-Gm11149	0.000987382	-0.456204	0.034	0.111	1	Gm11149	ENSMUSG00000079564	9
ENSMUSG00000045767-B230219D22Rik	0.000991934	0.427469	0.389	0.265	1	B230219D22Rik	ENSMUSG00000045767	13
ENSMUSG00000010592-Dazl	0.000996307	0.315991	0.756	0.594	1	Dazl	ENSMUSG00000010592	17
ENSMUSG00000026950-Neb	0.00101247	0.403939	0.368	0.226	1	Neb	ENSMUSG00000026950	2
ENSMUSG00000084782-Gm11213	0.00101349	-0.341122	0.128	0.239	1	Gm11213	ENSMUSG00000084782	4
ENSMUSG00000021276-Cinp	0.00102285	1.08636	0.308	0.184	1	Cinp	ENSMUSG00000021276	12
ENSMUSG00000001157-Gmcl1	0.00103037	0.382962	0.556	0.415	1	Gmcl1	ENSMUSG00000001157	6
ENSMUSG00000021621-Zcchc9	0.00103519	-0.326322	0.282	0.415	1	Zcchc9	ENSMUSG00000021621	13
ENSMUSG00000046688-Tifa	0.00103728	0.308476	0.338	0.197	1	Tifa	ENSMUSG00000046688	3
ENSMUSG00000021010-Npas3	0.00103863	-0.641781	0.274	0.41	1	Npas3	ENSMUSG00000021010	12
ENSMUSG00000039990-Edrf1	0.00104502	0.314517	0.521	0.38	1	Edrf1	ENSMUSG00000039990	7
ENSMUSG00000069170-Adgrv1	0.00106311	-0.490531	0.483	0.564	1	Adgrv1	ENSMUSG00000069170	13
ENSMUSG00000025019-Lcor	0.00106753	0.363649	0.765	0.688	1	Lcor	ENSMUSG00000025019	19
ENSMUSG00000035992-Fnip1	0.00109613	0.402933	0.44	0.312	1	Fnip1	ENSMUSG00000035992	11
ENSMUSG00000082925-Gm13135	0.00110151	0.288729	0.184	0.081	1	Gm13135	ENSMUSG00000082925	4
ENSMUSG00000121382-ENSMUSG00000121382	0.00111944	0.278396	0.128	0.043	1	ENSMUSG00000121382	ENSMUSG00000121382
ENSMUSG00000028109-Hormad1	0.00112723	0.465022	0.483	0.342	1	Hormad1	ENSMUSG00000028109	3
ENSMUSG00000024542-Cep192	0.00113738	0.361832	0.543	0.397	1	Cep192	ENSMUSG00000024542	18
ENSMUSG00000028141-Oaz3	0.0011549	-0.411687	0.342	0.483	1	Oaz3	ENSMUSG00000028141	3
ENSMUSG00000033216-Eefsec	0.00117379	0.313686	0.645	0.534	1	Eefsec	ENSMUSG00000033216	6
ENSMUSG00000075467-Dnlz	0.00117409	0.240385	0.107	0.03	1	Dnlz	ENSMUSG00000075467	2
ENSMUSG00000022718-Dgcr8	0.00117482	0.33756	0.402	0.261	1	Dgcr8	ENSMUSG00000022718	16
ENSMUSG00000026707-Nsun6	0.00118536	-0.365832	0.265	0.389	1	Nsun6	ENSMUSG00000026707	2
ENSMUSG00000040688-Tbl3	0.00119206	0.244297	0.368	0.209	1	Tbl3	ENSMUSG00000040688	17
ENSMUSG00000019699-Akt3	0.00119538	0.304298	0.782	0.671	1	Akt3	ENSMUSG00000019699	1
ENSMUSG00000013076-Amotl1	0.00119777	-0.29372	0.034	0.111	1	Amotl1	ENSMUSG00000013076	9
ENSMUSG00000020380-Rad50	0.00120583	0.34339	0.684	0.526	1	Rad50	ENSMUSG00000020380	11
ENSMUSG00000034931-Dhx8	0.00122859	0.287576	0.269	0.145	1	Dhx8	ENSMUSG00000034931	11
ENSMUSG00000037172-Dennd11	0.00123546	0.281736	0.222	0.111	1	Dennd11	ENSMUSG00000037172	6
ENSMUSG00000039007-Cpq	0.00123577	-0.58359	0.137	0.239	1	Cpq	ENSMUSG00000039007	15
ENSMUSG00000038095-Sbno1	0.00124792	0.299016	0.756	0.611	1	Sbno1	ENSMUSG00000038095	5
ENSMUSG00000052371-Hoxd3os1	0.00125281	-0.334173	0.068	0.162	1	Hoxd3os1	ENSMUSG00000052371	2
ENSMUSG00000040919-4930505A04Rik	0.00130332	-0.28994	0.043	0.124	1	4930505A04Rik	ENSMUSG00000040919	11
ENSMUSG00000090626-Tex9	0.00130494	0.310173	0.496	0.355	1	Tex9	ENSMUSG00000090626	9
ENSMUSG00000027742-Cog6	0.00131415	-0.342144	0.128	0.239	1	Cog6	ENSMUSG00000027742	3
ENSMUSG00000040351-Ankib1	0.00131449	0.259964	0.688	0.5	1	Ankib1	ENSMUSG00000040351	5
ENSMUSG00000052713-Zfp608	0.00131528	-0.297665	0.047	0.132	1	Zfp608	ENSMUSG00000052713	18
ENSMUSG00000019838-Slc16a10	0.00131645	0.404958	0.457	0.312	1	Slc16a10	ENSMUSG00000019838	10
ENSMUSG00000028180-Zranb2	0.00131647	0.312582	0.641	0.491	1	Zranb2	ENSMUSG00000028180	3
ENSMUSG00000026565-Pou2f1	0.00132199	0.283408	0.684	0.581	1	Pou2f1	ENSMUSG00000026565	1
ENSMUSG00000037646-Vps13b	0.00132349	0.325528	0.825	0.735	1	Vps13b	ENSMUSG00000037646	15
ENSMUSG00000025555-Farp1	0.00135609	-0.270654	0.03	0.103	1	Farp1	ENSMUSG00000025555	14
ENSMUSG00000025423-Pias2	0.00137011	0.290355	0.731	0.603	1	Pias2	ENSMUSG00000025423	18
ENSMUSG00000022849-Hspbap1	0.00137194	0.424128	0.462	0.321	1	Hspbap1	ENSMUSG00000022849	16
ENSMUSG00000009628-Tex15	0.00137886	0.341175	0.833	0.705	1	Tex15	ENSMUSG00000009628	8
ENSMUSG00000092465-Gm20472	0.00138654	0.27789	0.158	0.064	1	Gm20472	ENSMUSG00000092465	12
ENSMUSG00000040964-Arhgef10l	0.00138764	-0.339761	0.038	0.115	1	Arhgef10l	ENSMUSG00000040964	4
ENSMUSG00000020181-Nav3	0.00140187	-0.310178	0.06	0.154	1	Nav3	ENSMUSG00000020181	10
ENSMUSG00000025529-Zfp711	0.00140399	0.374916	0.346	0.214	1	Zfp711	ENSMUSG00000025529	20
ENSMUSG00000048696-Mex3d	0.00140691	-0.451182	0.175	0.282	1	Mex3d	ENSMUSG00000048696	10
ENSMUSG00000051098-Mblac2	0.00140854	0.28799	0.209	0.103	1	Mblac2	ENSMUSG00000051098	13
ENSMUSG00000025035-Arl3	0.00141165	0.157273	0.265	0.397	1	Arl3	ENSMUSG00000025035	19
ENSMUSG00000026774-Potegl	0.00141879	0.250427	0.111	0.034	1	Potegl	ENSMUSG00000026774	2
ENSMUSG00000031626-Sorbs2	0.0014197	-0.654531	0.06	0.145	1	Sorbs2	ENSMUSG00000031626	8
ENSMUSG00000029482-Aacs	0.00142622	-0.327761	0.077	0.171	1	Aacs	ENSMUSG00000029482	5
ENSMUSG00000040387-Klhl32	0.00143562	0.361336	0.299	0.171	1	Klhl32	ENSMUSG00000040387	4
ENSMUSG00000028164-Manba	0.00145855	-0.4351	0.051	0.137	1	Manba	ENSMUSG00000028164	3
ENSMUSG00000033364-Usp37	0.00146031	0.350422	0.838	0.739	1	Usp37	ENSMUSG00000033364	1
ENSMUSG00000035067-Xkr6	0.00148065	0.277435	0.628	0.487	1	Xkr6	ENSMUSG00000035067	14
ENSMUSG00000061175-Fnip2	0.00149797	0.280733	0.632	0.47	1	Fnip2	ENSMUSG00000061175	3
ENSMUSG00000020122-Egfr	0.00152956	-0.537693	0.034	0.107	1	Egfr	ENSMUSG00000020122	11
ENSMUSG00000055780-Usp26	0.0015499	0.34419	0.65	0.513	1	Usp26	ENSMUSG00000055780	20
ENSMUSG00000051910-Sox6	0.00155468	-0.804527	0.145	0.252	1	Sox6	ENSMUSG00000051910	7
ENSMUSG00000040594-Ranbp17	0.00155595	0.265779	0.774	0.645	1	Ranbp17	ENSMUSG00000040594	11
ENSMUSG00000098973-Mir6236	0.00156898	0.290557	0.735	0.585	1	Mir6236	ENSMUSG00000098973	9
ENSMUSG00000027708-Dcun1d1	0.0015757	-0.340216	0.222	0.346	1	Dcun1d1	ENSMUSG00000027708	3
ENSMUSG00000038954-Supt3	0.00158664	0.386211	0.594	0.432	1	Supt3	ENSMUSG00000038954	17
ENSMUSG00000045328-Cenpe	0.00159042	0.299981	0.53	0.385	1	Cenpe	ENSMUSG00000045328	3
ENSMUSG00000041498-Kif14	0.00159279	0.250771	0.325	0.184	1	Kif14	ENSMUSG00000041498	1
ENSMUSG00000027018-Hat1	0.00159315	0.277537	0.632	0.47	1	Hat1	ENSMUSG00000027018	2
ENSMUSG00000025199-Chuk	0.00160883	0.370546	0.603	0.479	1	Chuk	ENSMUSG00000025199	19
ENSMUSG00000086158-Pierce2	0.00160904	-0.347034	0.06	0.145	1	Pierce2	ENSMUSG00000086158
ENSMUSG00000030246-Ldhb	0.00161346	-0.293111	0.056	0.141	1	Ldhb	ENSMUSG00000030246	6
ENSMUSG00000062542-Syt9	0.00161548	0.235393	0.581	0.397	1	Syt9	ENSMUSG00000062542	7
ENSMUSG00000023972-Ptk7	0.0016164	0.332372	0.389	0.252	1	Ptk7	ENSMUSG00000023972	17
ENSMUSG00000006134-Crkl	0.00165083	0.389855	0.449	0.303	1	Crkl	ENSMUSG00000006134	16
ENSMUSG00000028333-Anp32b	0.00166753	0.23155	0.483	0.316	1	Anp32b	ENSMUSG00000028333	4
ENSMUSG00000070780-Rbm47	0.00166783	-0.489672	0.077	0.167	1	Rbm47	ENSMUSG00000070780	5
ENSMUSG00000027968-Larp7	0.00167471	-0.297247	0.286	0.427	1	Larp7	ENSMUSG00000027968	3
ENSMUSG00000038712-Mindy1	0.00168422	-0.254148	0.073	0.167	1	Mindy1	ENSMUSG00000038712	3
ENSMUSG00000016541-Atxn10	0.0016934	0.399342	0.479	0.342	1	Atxn10	ENSMUSG00000016541	15
ENSMUSG00000028456-Unc13b	0.00169614	0.287959	0.641	0.551	1	Unc13b	ENSMUSG00000028456	4
ENSMUSG00000072259-Gm5592	0.00169631	0.361067	0.342	0.205	1	Gm5592	ENSMUSG00000072259	7
ENSMUSG00000111846-Gm47271	0.00169914	0.302419	0.744	0.598	1	Gm47271	ENSMUSG00000111846	9
ENSMUSG00000033149-Phldb2	0.00170547	-0.253855	0.03	0.103	1	Phldb2	ENSMUSG00000033149	16
ENSMUSG00000046865-Fbl	0.00170601	0.286284	0.312	0.179	1	Fbl	ENSMUSG00000046865	7
ENSMUSG00000011306-Sugp1	0.00170781	0.447229	0.479	0.338	1	Sugp1	ENSMUSG00000011306	8
ENSMUSG00000032525-Nktr	0.00170982	0.258985	0.833	0.782	1	Nktr	ENSMUSG00000032525	9
ENSMUSG00000037461-Ints7	0.00171703	0.315735	0.372	0.239	1	Ints7	ENSMUSG00000037461	1
ENSMUSG00000037808-Fam76b	0.00171785	0.322811	0.487	0.346	1	Fam76b	ENSMUSG00000037808	9
ENSMUSG00000029594-Rbm19	0.00173706	0.292451	0.333	0.214	1	Rbm19	ENSMUSG00000029594	5
ENSMUSG00000059316-Slc27a4	0.00174715	0.227251	0.137	0.051	1	Slc27a4	ENSMUSG00000059316	2
ENSMUSG00000035372-1810055G02Rik	0.00175405	0.254366	0.201	0.098	1	1810055G02Rik	ENSMUSG00000035372	19
ENSMUSG00000032902-Slc16a1	0.00177586	0.211942	0.15	0.06	1	Slc16a1	ENSMUSG00000032902	3
ENSMUSG00000024786-Majin	0.0017999	0.301911	0.295	0.167	1	Majin	ENSMUSG00000024786	19
ENSMUSG00000106001-Gm42826	0.00180769	-0.337842	0.145	0.252	1	Gm42826	ENSMUSG00000106001	3
ENSMUSG00000040794-C1qtnf4	0.00180906	-0.378691	0.35	0.479	1	C1qtnf4	ENSMUSG00000040794	2
ENSMUSG00000033813-Tcea1	0.00181937	0.300865	0.235	0.128	1	Tcea1	ENSMUSG00000033813	1
ENSMUSG00000010453-Kansl3	0.00182357	0.39158	0.457	0.338	1	Kansl3	ENSMUSG00000010453	1
ENSMUSG00000097000-Gm17435	0.00182481	0.289949	0.235	0.124	1	Gm17435	ENSMUSG00000097000	8
ENSMUSG00000038180-Spag4	0.00182522	-0.367706	0.12	0.218	1	Spag4	ENSMUSG00000038180	2
ENSMUSG00000038861-Pi4kb	0.00182891	0.330436	0.645	0.526	1	Pi4kb	ENSMUSG00000038861	3
ENSMUSG00000031703-Itfg1	0.0018293	0.734059	0.457	0.308	1	Itfg1	ENSMUSG00000031703	8
ENSMUSG00000034667-Xpot	0.0018304	-0.351425	0.085	0.179	1	Xpot	ENSMUSG00000034667	10
ENSMUSG00000055799-Tcf7l1	0.0018427	0.329773	0.316	0.188	1	Tcf7l1	ENSMUSG00000055799	6
ENSMUSG00000053469-Tg	0.0018484	0.291475	0.107	0.034	1	Tg	ENSMUSG00000053469	15
ENSMUSG00000057093-Zfp607b	0.00185454	-0.307142	0.064	0.154	1	Zfp607b	ENSMUSG00000057093	7
ENSMUSG00000021065-Fut8	0.00186048	0.362693	0.684	0.556	1	Fut8	ENSMUSG00000021065	12
ENSMUSG00000022070-Bora	0.00186425	0.256005	0.329	0.197	1	Bora	ENSMUSG00000022070	14
ENSMUSG00000024491-Rbm27	0.00186909	0.379974	0.44	0.308	1	Rbm27	ENSMUSG00000024491	18
ENSMUSG00000036940-Kdm1a	0.00187035	0.361531	0.517	0.393	1	Kdm1a	ENSMUSG00000036940	4
ENSMUSG00000096233-Gm13238	0.00188253	0.238429	0.154	0.064	1	Gm13238	ENSMUSG00000096233	4
ENSMUSG00000093919-Gm20760	0.00189854	0.266627	0.15	0.064	1	Gm20760	ENSMUSG00000093919	4
ENSMUSG00000032875-Arhgef17	0.00191341	0.222327	0.162	0.068	1	Arhgef17	ENSMUSG00000032875	7
ENSMUSG00000022960-Donson	0.00192014	0.258652	0.312	0.179	1	Donson	ENSMUSG00000022960	16
ENSMUSG00000021187-Tc2n	0.00195159	0.241117	0.385	0.248	1	Tc2n	ENSMUSG00000021187	12
ENSMUSG00000026319-Relch	0.00195212	0.332094	0.65	0.491	1	Relch	ENSMUSG00000026319	1
ENSMUSG00000001794-Capns1	0.00195888	-0.277965	0.043	0.12	1	Capns1	ENSMUSG00000001794	7
ENSMUSG00000079554-Aox2	0.00196235	-0.329638	0.038	0.111	1	Aox2	ENSMUSG00000079554	1
ENSMUSG00000026721-Rabgap1l	0.00196375	0.270442	0.829	0.675	1	Rabgap1l	ENSMUSG00000026721	1
ENSMUSG00000029563-Foxp2	0.00196757	-0.353987	0.034	0.107	1	Foxp2	ENSMUSG00000029563	6
ENSMUSG00000086193-Gm11508	0.00197125	0.320877	0.359	0.235	1	Gm11508	ENSMUSG00000086193	11
ENSMUSG00000026546-Cfap45	0.00197267	-0.369921	0.073	0.162	1	Cfap45	ENSMUSG00000026546	1
ENSMUSG00000117835-Gm50250	0.00198686	0.287704	0.282	0.158	1	Gm50250	ENSMUSG00000117835	17
ENSMUSG00000026584-Scyl3	0.00199354	0.252613	0.167	0.073	1	Scyl3	ENSMUSG00000026584	1
ENSMUSG00000030172-Erc1	0.00199379	0.351267	0.662	0.534	1	Erc1	ENSMUSG00000030172	6
ENSMUSG00000008822-Acyp1	0.0020114	-0.414114	0.299	0.427	1	Acyp1	ENSMUSG00000008822	12
ENSMUSG00000032637-Atxn2l	0.00201508	-0.311329	0.419	0.547	1	Atxn2l	ENSMUSG00000032637	7
ENSMUSG00000024667-Tmem216	0.00202465	0.309308	0.406	0.269	1	Tmem216	ENSMUSG00000024667	19
ENSMUSG00000034687-Fras1	0.00202858	-0.435528	0.077	0.167	1	Fras1	ENSMUSG00000034687	5
ENSMUSG00000029283-Cdc7	0.00203035	0.309027	0.521	0.363	1	Cdc7	ENSMUSG00000029283	5
ENSMUSG00000046186-Cd109	0.0020403	-0.215934	0.034	0.107	1	Cd109	ENSMUSG00000046186	9
ENSMUSG00000032586-Traip	0.00204192	0.402779	0.397	0.265	1	Traip	ENSMUSG00000032586	9
ENSMUSG00000029104-Htt	0.00208258	0.348706	0.581	0.457	1	Htt	ENSMUSG00000029104	5
ENSMUSG00000048332-Lhfp	0.00208475	-0.515575	0.038	0.111	1	Lhfp	ENSMUSG00000048332	3
ENSMUSG00000059669-Taf1b	0.00211781	0.34064	0.355	0.226	1	Taf1b	ENSMUSG00000059669	12
ENSMUSG00000000532-Acvr1b	0.00211838	0.224791	0.158	0.068	1	Acvr1b	ENSMUSG00000000532	15
ENSMUSG00000043241-Upf2	0.00212677	0.206211	0.795	0.726	1	Upf2	ENSMUSG00000043241	2
ENSMUSG00000025702-Marchf8	0.00214019	0.311625	0.402	0.265	1	Marchf8	ENSMUSG00000025702	6
ENSMUSG00000038970-Lmtk2	0.00215738	0.370482	0.611	0.483	1	Lmtk2	ENSMUSG00000038970	5
ENSMUSG00000026740-Dnajc1	0.00216064	0.307498	0.791	0.671	1	Dnajc1	ENSMUSG00000026740	2
ENSMUSG00000073460-Pnldc1	0.00216342	0.335689	0.444	0.316	1	Pnldc1	ENSMUSG00000073460	17
ENSMUSG00000041130-Zfp598	0.00218659	0.305614	0.368	0.226	1	Zfp598	ENSMUSG00000041130	17
ENSMUSG00000067567-Hdac8	0.00220439	0.343919	0.718	0.577	1	Hdac8	ENSMUSG00000067567	20
ENSMUSG00000026915-Strbp	0.00220922	0.216776	0.974	0.927	1	Strbp	ENSMUSG00000026915	2
ENSMUSG00000003752-Itpkc	0.00221589	-0.206761	0.034	0.107	1	Itpkc	ENSMUSG00000003752	7
ENSMUSG00000038696-Mapkap1	0.0022221	0.244958	0.688	0.594	1	Mapkap1	ENSMUSG00000038696	2
ENSMUSG00000021981-Cab39l	0.00222245	0.443463	0.581	0.487	1	Cab39l	ENSMUSG00000021981	14
ENSMUSG00000033128-Gga1	0.00222265	-0.371132	0.158	0.265	1	Gga1	ENSMUSG00000033128	15
ENSMUSG00000078554-Fam229a	0.00223952	-0.466142	0.376	0.487	1	Fam229a	ENSMUSG00000078554	4
ENSMUSG00000032640-Chsy1	0.00224848	0.240061	0.372	0.231	1	Chsy1	ENSMUSG00000032640	7
ENSMUSG00000003282-Plag1	0.00225161	0.435461	0.35	0.231	1	Plag1	ENSMUSG00000003282	4
ENSMUSG00000022360-Atad2	0.00225524	0.321203	0.556	0.432	1	Atad2	ENSMUSG00000022360	15
ENSMUSG00000037736-Limch1	0.00230147	-0.417497	0.064	0.15	1	Limch1	ENSMUSG00000037736	5
ENSMUSG00000085614-1700123M08Rik	0.0023078	-0.317681	0.098	0.201	1	1700123M08Rik	ENSMUSG00000085614	4
ENSMUSG00000031586-Rbpms	0.00231535	-0.888725	0.154	0.252	1	Rbpms	ENSMUSG00000031586	8
ENSMUSG00000072294-Klf12	0.0023154	-0.505269	0.051	0.128	1	Klf12	ENSMUSG00000072294	14
ENSMUSG00000024308-Tapbp	0.00231592	-0.290513	0.038	0.111	1	Tapbp	ENSMUSG00000024308	17
ENSMUSG00000035236-Scai	0.00234085	0.376763	0.692	0.624	1	Scai	ENSMUSG00000035236	2
ENSMUSG00000079418-Atg4a	0.0023447	-0.570641	0.077	0.167	1	Atg4a	ENSMUSG00000079418	20
ENSMUSG00000009545-Kcnq1	0.00235695	0.303717	0.624	0.491	1	Kcnq1	ENSMUSG00000009545	7
ENSMUSG00000053508-Gtsf2	0.00236071	-0.343063	0.145	0.261	1	Gtsf2	ENSMUSG00000053508	15
ENSMUSG00000017049-Ccdc70	0.00238937	-0.211301	0.056	0.141	1	Ccdc70	ENSMUSG00000017049	8
ENSMUSG00000068747-Sort1	0.00239915	-0.462028	0.056	0.137	1	Sort1	ENSMUSG00000068747	3
ENSMUSG00000022533-Atp13a3	0.00240283	0.199091	0.761	0.641	1	Atp13a3	ENSMUSG00000022533	16
ENSMUSG00000030528-Blm	0.00241692	0.38325	0.521	0.389	1	Blm	ENSMUSG00000030528	7
ENSMUSG00000113644-4930448C13Rik	0.00242199	-0.278592	0.038	0.111	1	4930448C13Rik	ENSMUSG00000113644	12
ENSMUSG00000040729-Cep126	0.00243874	0.36241	0.526	0.393	1	Cep126	ENSMUSG00000040729	9
ENSMUSG00000008482-Rnf151	0.00246338	-0.39893	0.222	0.342	1	Rnf151	ENSMUSG00000008482	17
ENSMUSG00000115829-4921515G04Rik	0.00247468	0.307141	0.235	0.124	1	4921515G04Rik	ENSMUSG00000115829	15
ENSMUSG00000027605-Acss2	0.00249029	0.434328	0.457	0.325	1	Acss2	ENSMUSG00000027605	2
ENSMUSG00000029466-Anapc7	0.00249284	0.43331	0.261	0.154	1	Anapc7	ENSMUSG00000029466	5
ENSMUSG00000026970-Rbms1	0.00250409	-0.741916	0.226	0.333	1	Rbms1	ENSMUSG00000026970	2
ENSMUSG00000059891-Tsks	0.00253652	-0.298275	0.269	0.385	1	Tsks	ENSMUSG00000059891	7
ENSMUSG00000020598-Nrcam	0.00253691	0.320624	0.222	0.12	1	Nrcam	ENSMUSG00000020598	12
ENSMUSG00000013663-Pten	0.0025389	0.274124	0.5	0.376	1	Pten	ENSMUSG00000013663	19
ENSMUSG00000032238-Rora	0.00254846	-0.763149	0.261	0.372	1	Rora	ENSMUSG00000032238	9
ENSMUSG00000035275-Raver2	0.00256988	0.41597	0.299	0.184	1	Raver2	ENSMUSG00000035275	4
ENSMUSG00000034773-Hrob	0.00257153	0.311039	0.291	0.167	1	Hrob	ENSMUSG00000034773	11
ENSMUSG00000050908-Tvp23a	0.00258538	0.323085	0.188	0.094	1	Tvp23a	ENSMUSG00000050908	16
ENSMUSG00000113902-Ndufb1	0.00259777	-0.420998	0.295	0.419	1	Ndufb1	ENSMUSG00000113902	12
ENSMUSG00000021758-Ddx4	0.00263021	0.291741	0.611	0.457	1	Ddx4	ENSMUSG00000021758	13
ENSMUSG00000031765-Mt1	0.00263064	-0.546021	0.457	0.551	1	Mt1	ENSMUSG00000031765	8
ENSMUSG00000039585-Myo9a	0.00263406	0.265061	0.782	0.697	1	Myo9a	ENSMUSG00000039585	9
ENSMUSG00000039200-Atf7ip2	0.00263646	0.252704	0.491	0.342	1	Atf7ip2	ENSMUSG00000039200	16
ENSMUSG00000024070-Prkd3	0.0026389	0.308093	0.479	0.368	1	Prkd3	ENSMUSG00000024070	17
ENSMUSG00000032570-Atp2c1	0.00264149	0.374068	0.628	0.496	1	Atp2c1	ENSMUSG00000032570	9
ENSMUSG00000029415-Sdad1	0.00264316	0.358024	0.363	0.235	1	Sdad1	ENSMUSG00000029415	5
ENSMUSG00000021666-Gfm2	0.00264572	0.326249	0.295	0.179	1	Gfm2	ENSMUSG00000021666	13
ENSMUSG00000073434-Wdr90	0.00266541	0.355603	0.291	0.179	1	Wdr90	ENSMUSG00000073434	17
ENSMUSG00000098108-Gm27008	0.00266575	0.277976	0.162	0.073	1	Gm27008	ENSMUSG00000098108	3
ENSMUSG00000114150-Gm46367	0.00268133	0.313729	0.534	0.419	1	Gm46367	ENSMUSG00000114150	12
ENSMUSG00000021177-Tdp1	0.00268859	0.276642	0.329	0.201	1	Tdp1	ENSMUSG00000021177	12
ENSMUSG00000036693-Nop14	0.00269744	0.349054	0.299	0.179	1	Nop14	ENSMUSG00000036693	5
ENSMUSG00000041112-Elmo1	0.00270555	-0.490486	0.184	0.295	1	Elmo1	ENSMUSG00000041112	13
ENSMUSG00000104529-Rbakdn	0.00272494	-0.476661	0.53	0.641	1	Rbakdn	ENSMUSG00000104529	5
ENSMUSG00000027016-Zfp385b	0.00272722	0.307886	0.765	0.628	1	Zfp385b	ENSMUSG00000027016	2
ENSMUSG00000053184-Spaca3	0.00272944	-0.294256	0.107	0.209	1	Spaca3	ENSMUSG00000053184	11
ENSMUSG00000037416-Dmxl1	0.00273953	0.292717	0.735	0.645	1	Dmxl1	ENSMUSG00000037416	18
ENSMUSG00000036819-Jmjd4	0.00274833	0.226685	0.145	0.06	1	Jmjd4	ENSMUSG00000036819	11
ENSMUSG00000021939-Ctsb	0.00276623	0.27471	0.154	0.068	1	Ctsb	ENSMUSG00000021939	14
ENSMUSG00000039105-Atp6v1g1	0.00276732	-0.317527	0.137	0.235	1	Atp6v1g1	ENSMUSG00000039105	4
ENSMUSG00000034342-Cbl	0.00278244	0.356987	0.598	0.466	1	Cbl	ENSMUSG00000034342	9
ENSMUSG00000037098-Rab11fip3	0.00278498	0.389693	0.637	0.521	1	Rab11fip3	ENSMUSG00000037098	17
ENSMUSG00000028938-Galntl5	0.00278682	-0.309926	0.132	0.244	1	Galntl5	ENSMUSG00000028938	5
ENSMUSG00000006005-Tpr	0.00279463	0.352762	0.786	0.765	1	Tpr	ENSMUSG00000006005	1
ENSMUSG00000086220-Gm16599	0.00279827	0.515037	0.594	0.5	1	Gm16599	ENSMUSG00000086220	5
ENSMUSG00000044252-Osbpl1a	0.0028015	-0.305762	0.077	0.162	1	Osbpl1a	ENSMUSG00000044252	18
ENSMUSG00000078932-CN725425	0.00281376	0.205722	0.188	0.09	1	CN725425	ENSMUSG00000078932	15
ENSMUSG00000045215-Asxl3	0.00281386	0.283634	0.35	0.226	1	Asxl3	ENSMUSG00000045215	18
ENSMUSG00000035284-Vps13c	0.00282535	0.292305	0.692	0.577	1	Vps13c	ENSMUSG00000035284	9
ENSMUSG00000025602-Zfp202	0.00285767	0.134009	0.107	0.034	1	Zfp202	ENSMUSG00000025602	9
ENSMUSG00000029235-Pdcl2	0.0028589	-0.353732	0.162	0.269	1	Pdcl2	ENSMUSG00000029235	5
ENSMUSG00000066839-Ecsit	0.00287267	0.352932	0.372	0.252	1	Ecsit	ENSMUSG00000066839	9
ENSMUSG00000041852-Tcf20	0.00287419	0.277699	0.658	0.538	1	Tcf20	ENSMUSG00000041852	15
ENSMUSG00000031647-Mfap3l	0.0028799	-0.292651	0.034	0.103	1	Mfap3l	ENSMUSG00000031647	8
ENSMUSG00000001768-Rin2	0.0028988	-0.378824	0.056	0.132	1	Rin2	ENSMUSG00000001768	2
ENSMUSG00000020272-Stk10	0.00290263	0.434388	0.346	0.226	1	Stk10	ENSMUSG00000020272	11
ENSMUSG00000026669-Mcm10	0.00291496	0.304355	0.175	0.085	1	Mcm10	ENSMUSG00000026669	2
ENSMUSG00000043336-Filip1l	0.00291591	0.351782	0.748	0.645	1	Filip1l	ENSMUSG00000043336	16
ENSMUSG00000092060-Bend4	0.00292706	0.36443	0.346	0.226	1	Bend4	ENSMUSG00000092060	5
ENSMUSG00000007379-Dennd2c	0.0029476	0.332522	0.274	0.162	1	Dennd2c	ENSMUSG00000007379	3
ENSMUSG00000056394-Lig1	0.00295114	0.328738	0.56	0.402	1	Lig1	ENSMUSG00000056394	7
ENSMUSG00000053347-Zfp943	0.00296453	0.338284	0.444	0.303	1	Zfp943	ENSMUSG00000053347	17
ENSMUSG00000028944-Prkag2	0.00297572	0.296643	0.671	0.577	1	Prkag2	ENSMUSG00000028944	5
ENSMUSG00000041372-B4galnt3	0.00297828	0.269373	0.239	0.128	1	B4galnt3	ENSMUSG00000041372	6
ENSMUSG00000039032-Tsga13	0.00298442	-0.290502	0.034	0.103	1	Tsga13	ENSMUSG00000039032	6
ENSMUSG00000045100-Slc25a26	0.00298614	0.404444	0.415	0.308	1	Slc25a26	ENSMUSG00000045100	6
ENSMUSG00000032854-Ugt8a	0.00298817	0.341972	0.291	0.179	1	Ugt8a	ENSMUSG00000032854	3
ENSMUSG00000032254-Kif23	0.00300178	0.307573	0.53	0.372	1	Kif23	ENSMUSG00000032254	9
ENSMUSG00000055436-Srsf11	0.00300995	0.390742	0.628	0.53	1	Srsf11	ENSMUSG00000055436	3
ENSMUSG00000020993-Trappc6b	0.00301526	-0.324474	0.115	0.214	1	Trappc6b	ENSMUSG00000020993	12
ENSMUSG00000036550-Cnot1	0.00301528	0.297043	0.662	0.526	1	Cnot1	ENSMUSG00000036550	8
ENSMUSG00000003528-Slc25a1	0.00302218	-0.188488	0.038	0.111	1	Slc25a1	ENSMUSG00000003528	16
ENSMUSG00000019768-Esr1	0.00302557	-0.734497	0.051	0.128	1	Esr1	ENSMUSG00000019768	10
ENSMUSG00000057113-Npm1	0.00303453	0.402895	0.645	0.53	1	Npm1	ENSMUSG00000057113	11
ENSMUSG00000029388-Eif2b1	0.00303895	0.259749	0.154	0.068	1	Eif2b1	ENSMUSG00000029388	5
ENSMUSG00000049493-Pls1	0.00308444	0.390643	0.432	0.316	1	Pls1	ENSMUSG00000049493	9
ENSMUSG00000020475-Pgam2	0.0030907	-0.438228	0.145	0.244	1	Pgam2	ENSMUSG00000020475	11
ENSMUSG00000044308-Ubr3	0.00310454	0.292626	0.714	0.611	1	Ubr3	ENSMUSG00000044308	2
ENSMUSG00000020878-Lrrc46	0.00311116	-0.297945	0.175	0.295	1	Lrrc46	ENSMUSG00000020878	11
ENSMUSG00000071454-Dtnb	0.0031211	0.274467	0.825	0.714	1	Dtnb	ENSMUSG00000071454	12
ENSMUSG00000027365-Trpm7	0.00312272	0.249313	0.731	0.637	1	Trpm7	ENSMUSG00000027365	2
ENSMUSG00000035365-Parpbp	0.00313565	0.219219	0.252	0.137	1	Parpbp	ENSMUSG00000035365	10
ENSMUSG00000035086-Becn1	0.003157	0.295847	0.415	0.282	1	Becn1	ENSMUSG00000035086	11
ENSMUSG00000022771-Ppil2	0.0031753	0.239729	0.457	0.355	1	Ppil2	ENSMUSG00000022771	16
ENSMUSG00000024654-Asrgl1	0.00318708	-0.392363	0.346	0.462	1	Asrgl1	ENSMUSG00000024654	19
ENSMUSG00000096141-Dnah7a	0.00318951	-0.325566	0.103	0.197	1	Dnah7a	ENSMUSG00000096141	1
ENSMUSG00000026014-Raph1	0.00321571	0.401109	0.41	0.278	1	Raph1	ENSMUSG00000026014	1
ENSMUSG00000039716-Dock3	0.00321579	0.295331	0.744	0.585	1	Dock3	ENSMUSG00000039716	9
ENSMUSG00000018651-Tada2a	0.00323695	0.295907	0.423	0.291	1	Tada2a	ENSMUSG00000018651	11
ENSMUSG00000015804-Med28	0.0032436	-0.375112	0.137	0.231	1	Med28	ENSMUSG00000015804	5
ENSMUSG00000051790-Nlgn2	0.00325769	-0.305244	0.111	0.205	1	Nlgn2	ENSMUSG00000051790	11
ENSMUSG00000068036-Afdn	0.00327613	0.271001	0.752	0.654	1	Afdn	ENSMUSG00000068036	17
ENSMUSG00000087380-2210408F21Rik	0.00327847	-0.406863	0.124	0.222	1	2210408F21Rik	ENSMUSG00000087380	6
ENSMUSG00000024188-Luc7l	0.00328379	0.37324	0.415	0.291	1	Luc7l	ENSMUSG00000024188	17
ENSMUSG00000115852-Gm52969	0.00328581	-0.221247	0.034	0.103	1	Gm52969	ENSMUSG00000115852	16
ENSMUSG00000058325-Dock1	0.00332776	-0.31191	0.397	0.53	1	Dock1	ENSMUSG00000058325	7
ENSMUSG00000056770-Setd3	0.00333341	0.31915	0.397	0.269	1	Setd3	ENSMUSG00000056770	12
ENSMUSG00000012609-Ttll5	0.0033386	0.256353	0.671	0.551	1	Ttll5	ENSMUSG00000012609	12
ENSMUSG00000037725-Ckap2	0.00334616	0.370958	0.368	0.248	1	Ckap2	ENSMUSG00000037725	8
ENSMUSG00000028556-Dock7	0.00337215	-0.313818	0.239	0.346	1	Dock7	ENSMUSG00000028556	4
ENSMUSG00000030889-Vwa3a	0.00337388	-0.269686	0.043	0.115	1	Vwa3a	ENSMUSG00000030889	7
ENSMUSG00000025909-Sntg1	0.00337614	-0.240862	0.12	0.209	1	Sntg1	ENSMUSG00000025909	1
ENSMUSG00000036646-Man1b1	0.00338014	0.392744	0.321	0.218	1	Man1b1	ENSMUSG00000036646	2
ENSMUSG00000035735-Dagla	0.0033811	0.24575	0.167	0.077	1	Dagla	ENSMUSG00000035735	19
ENSMUSG00000036395-Glb1l2	0.00338656	-0.527837	0.038	0.107	1	Glb1l2	ENSMUSG00000036395	9
ENSMUSG00000029763-Exoc4	0.00339033	0.205758	0.906	0.855	1	Exoc4	ENSMUSG00000029763	6
ENSMUSG00000036792-Mbd5	0.00339347	0.371352	0.731	0.671	1	Mbd5	ENSMUSG00000036792	2
ENSMUSG00000014778-Fhod1	0.00339749	0.304314	0.128	0.051	1	Fhod1	ENSMUSG00000014778	8
ENSMUSG00002076173-Gm55118	0.00343487	0.257255	0.838	0.714	1	Gm55118	ENSMUSG00002076173
ENSMUSG00000029635-Cdk8	0.00345557	-0.291922	0.991	0.996	1	Cdk8	ENSMUSG00000029635	5
ENSMUSG00000020745-Pafah1b1	0.00345665	0.289231	0.812	0.748	1	Pafah1b1	ENSMUSG00000020745	11
ENSMUSG00000000420-Galnt1	0.00346194	0.259823	0.641	0.483	1	Galnt1	ENSMUSG00000000420	18
ENSMUSG00000050966-Lin28a	0.00347596	0.846498	0.209	0.111	1	Lin28a	ENSMUSG00000050966	4
ENSMUSG00000063810-Alms1	0.00347841	0.352085	0.607	0.474	1	Alms1	ENSMUSG00000063810	6
ENSMUSG00000024970-Spindoc	0.00348422	-0.010965	0.513	0.35	1	Spindoc	ENSMUSG00000024970	19
ENSMUSG00000027518-1700021F07Rik	0.00349054	-0.335281	0.094	0.184	1	1700021F07Rik	ENSMUSG00000027518	2
ENSMUSG00000021557-Agtpbp1	0.00349762	0.229259	0.534	0.41	1	Agtpbp1	ENSMUSG00000021557	13
ENSMUSG00000028677-Rnf220	0.00351334	0.43989	0.701	0.568	1	Rnf220	ENSMUSG00000028677	4
ENSMUSG00000028133-Rwdd3	0.00351949	0.22636	0.115	0.043	1	Rwdd3	ENSMUSG00000028133	3
ENSMUSG00000057133-Chd6	0.00353421	0.263056	0.833	0.744	1	Chd6	ENSMUSG00000057133	2
ENSMUSG00000070565-Rasal2	0.00355403	0.275238	0.65	0.521	1	Rasal2	ENSMUSG00000070565	1
ENSMUSG00000035392-Dennd1a	0.00355841	0.300378	0.838	0.726	1	Dennd1a	ENSMUSG00000035392	2
ENSMUSG00000027189-Trim44	0.00356641	0.261295	0.581	0.449	1	Trim44	ENSMUSG00000027189	2
ENSMUSG00000093485-Gm20708	0.00360103	0.223074	0.154	0.068	1	Gm20708	ENSMUSG00000093485	11
ENSMUSG00000024068-Spast	0.00361475	0.264609	0.363	0.226	1	Spast	ENSMUSG00000024068	17
ENSMUSG00000033721-Vav3	0.0036318	-0.58287	0.085	0.171	1	Vav3	ENSMUSG00000033721	3
ENSMUSG00000034151-Zbbx	0.00365761	-0.267632	0.06	0.141	1	Zbbx	ENSMUSG00000034151	3
ENSMUSG00000043153-Crppa	0.00365949	-0.314738	0.107	0.197	1	Crppa	ENSMUSG00000043153	12
ENSMUSG00000003316-Glg1	0.00365964	0.141212	0.756	0.688	1	Glg1	ENSMUSG00000003316	8
ENSMUSG00000115733-Gm49001	0.0036611	0.283743	0.107	0.038	1	Gm49001	ENSMUSG00000115733	14
ENSMUSG00000084808-9430091E24Rik	0.00366779	0.262038	0.346	0.214	1	9430091E24Rik	ENSMUSG00000084808	8
ENSMUSG00000035437-Rabgap1	0.0036727	0.248895	0.744	0.714	1	Rabgap1	ENSMUSG00000035437	2
ENSMUSG00000034187-Nsf	0.00367692	0.290892	0.701	0.594	1	Nsf	ENSMUSG00000034187	11
ENSMUSG00000055026-Gabrg3	0.00367912	0.521497	0.316	0.209	1	Gabrg3	ENSMUSG00000055026	7
ENSMUSG00000021458-Aopep	0.00371101	-0.510724	0.415	0.53	1	Aopep	ENSMUSG00000021458	13
ENSMUSG00000049658-Bdp1	0.00372987	0.342532	0.496	0.376	1	Bdp1	ENSMUSG00000049658	13
ENSMUSG00000079584-Tm9sf5	0.00373137	0.313927	0.286	0.171	1	Tm9sf5	ENSMUSG00000079584	20
ENSMUSG00000029439-Sfswap	0.00375949	0.284875	0.521	0.389	1	Sfswap	ENSMUSG00000029439	5
ENSMUSG00000038679-Trps1	0.00376397	-0.376002	0.081	0.167	1	Trps1	ENSMUSG00000038679	15
ENSMUSG00000074771-Ankef1	0.00376605	-0.347524	0.068	0.15	1	Ankef1	ENSMUSG00000074771	2
ENSMUSG00000002109-Ddb2	0.00378871	0.249365	0.581	0.47	1	Ddb2	ENSMUSG00000002109	2
ENSMUSG00000085788-4930470G03Rik	0.00380676	-0.315123	0.15	0.256	1	4930470G03Rik	ENSMUSG00000085788	13
ENSMUSG00000062184-Hs6st2	0.00380818	0.269272	0.491	0.359	1	Hs6st2	ENSMUSG00000062184	20
ENSMUSG00000057406-Nsd2	0.0038318	0.250685	0.714	0.573	1	Nsd2	ENSMUSG00000057406	5
ENSMUSG00000042386-Tex13b	0.00383533	0.176995	0.41	0.265	1	Tex13b	ENSMUSG00000042386	20
ENSMUSG00000093565-Rab26os	0.00383752	-0.139268	0.034	0.103	1	Rab26os	ENSMUSG00000093565	17
ENSMUSG00000055670-Zzef1	0.00385891	0.420317	0.526	0.406	1	Zzef1	ENSMUSG00000055670	11
ENSMUSG00000035877-Zhx3	0.00386034	0.312794	0.573	0.449	1	Zhx3	ENSMUSG00000035877	2
ENSMUSG00000022832-Ropn1	0.00386533	-0.270067	0.333	0.449	1	Ropn1	ENSMUSG00000022832	16
ENSMUSG00000028577-Plaa	0.0038776	0.359714	0.406	0.286	1	Plaa	ENSMUSG00000028577	4
ENSMUSG00000032712-Resf1	0.00387811	-0.430719	0.188	0.286	1	Resf1	ENSMUSG00000032712	6
ENSMUSG00000027445-Cst9	0.00387874	-0.25341	0.158	0.265	1	Cst9	ENSMUSG00000027445	2
ENSMUSG00000038372-Gmds	0.00389615	0.229186	0.876	0.748	1	Gmds	ENSMUSG00000038372	13
ENSMUSG00000035085-1700020L24Rik	0.00391346	-0.19972	0.077	0.167	1	1700020L24Rik	ENSMUSG00000035085	11
ENSMUSG00000044676-Zfp612	0.00391375	0.183731	0.244	0.132	1	Zfp612	ENSMUSG00000044676	8
ENSMUSG00000022867-Usp25	0.00392056	-0.306019	0.068	0.15	1	Usp25	ENSMUSG00000022867	16
ENSMUSG00000041459-Tardbp	0.00395519	-0.328148	0.278	0.393	1	Tardbp	ENSMUSG00000041459	4
ENSMUSG00000029817-Tra2a	0.00395577	0.300982	0.786	0.714	1	Tra2a	ENSMUSG00000029817	6
ENSMUSG00000040570-Rundc3b	0.00395842	0.372915	0.53	0.397	1	Rundc3b	ENSMUSG00000040570	5
ENSMUSG00000053783-1700016K19Rik	0.00396943	-0.322746	0.098	0.188	1	1700016K19Rik	ENSMUSG00000053783	11
ENSMUSG00000041891-Lman1	0.00398258	0.377399	0.372	0.261	1	Lman1	ENSMUSG00000041891	18
ENSMUSG00000038170-Pde4dip	0.00399038	-0.50249	0.15	0.252	1	Pde4dip	ENSMUSG00000038170	3
ENSMUSG00000041225-Arhgap12	0.00399094	0.215804	0.517	0.385	1	Arhgap12	ENSMUSG00000041225	18
ENSMUSG00000068117-Mei1	0.0039967	0.365666	0.534	0.41	1	Mei1	ENSMUSG00000068117	15
ENSMUSG00000037933-Bicd2	0.00402985	0.251499	0.214	0.111	1	Bicd2	ENSMUSG00000037933	13
ENSMUSG00000026869-Psmd5	0.00403117	0.408455	0.444	0.329	1	Psmd5	ENSMUSG00000026869	2
ENSMUSG00000027367-Stard7	0.00403309	0.252583	0.333	0.209	1	Stard7	ENSMUSG00000027367	2
ENSMUSG00000059975-Zfp74	0.00404709	-0.0807126	0.043	0.115	1	Zfp74	ENSMUSG00000059975	7
ENSMUSG00000036598-Ccdc113	0.00406353	-0.316874	0.12	0.218	1	Ccdc113	ENSMUSG00000036598	8
ENSMUSG00000026034-Clk1	0.00407345	-0.373771	0.556	0.65	1	Clk1	ENSMUSG00000026034	1
ENSMUSG00000022463-Srebf2	0.0041008	0.284872	0.453	0.329	1	Srebf2	ENSMUSG00000022463	15
ENSMUSG00000029267-Mtf2	0.00410166	0.291803	0.615	0.491	1	Mtf2	ENSMUSG00000029267	5
ENSMUSG00000018697-Aatf	0.00411249	0.326727	0.543	0.427	1	Aatf	ENSMUSG00000018697	11
ENSMUSG00000037275-Gemin5	0.00412256	0.292508	0.47	0.338	1	Gemin5	ENSMUSG00000037275	11
ENSMUSG00000032384-Csnk1g1	0.00412953	0.193485	0.756	0.688	1	Csnk1g1	ENSMUSG00000032384	9
ENSMUSG00000024397-Aif1	0.00414668	-0.218866	0.107	0.201	1	Aif1	ENSMUSG00000024397	17
ENSMUSG00000020945-Lyzl6	0.00415064	-0.222117	0.038	0.107	1	Lyzl6	ENSMUSG00000020945	11
ENSMUSG00000100969-1700030N03Rik	0.00416377	-0.328852	0.179	0.291	1	1700030N03Rik	ENSMUSG00000100969	19
ENSMUSG00000038172-Ttc39b	0.00416867	0.279028	0.282	0.167	1	Ttc39b	ENSMUSG00000038172	4
ENSMUSG00000015597-Zfp318	0.00418815	0.386226	0.543	0.415	1	Zfp318	ENSMUSG00000015597	17
ENSMUSG00000029455-Aldh2	0.0042041	0.238464	0.107	0.201	1	Aldh2	ENSMUSG00000029455	5
ENSMUSG00000022191-Drosha	0.00421033	0.238504	0.47	0.329	1	Drosha	ENSMUSG00000022191	15
ENSMUSG00000026634-Angel2	0.00422335	0.213787	0.462	0.321	1	Angel2	ENSMUSG00000026634	1
ENSMUSG00000027238-Frmd5	0.00423096	0.273308	0.774	0.585	1	Frmd5	ENSMUSG00000027238	2
ENSMUSG00000020454-Eif4enif1	0.00424365	0.317645	0.402	0.282	1	Eif4enif1	ENSMUSG00000020454	11
ENSMUSG00000091358-Speer5-ps1	0.00425365	-0.212118	0.047	0.12	1	ps1	ENSMUSG00000091358
ENSMUSG00000062995-Ica1	0.00426878	-0.373013	0.192	0.299	1	Ica1	ENSMUSG00000062995	6
ENSMUSG00000020883-Fbxl20	0.00427238	0.276794	0.598	0.466	1	Fbxl20	ENSMUSG00000020883	11
ENSMUSG00000033487-Fndc3a	0.00429564	0.246614	0.705	0.607	1	Fndc3a	ENSMUSG00000033487	14
ENSMUSG00000024187-Fam234a	0.00429693	0.342227	0.35	0.235	1	Fam234a	ENSMUSG00000024187	17
ENSMUSG00000036678-Aaas	0.00432655	0.302972	0.269	0.162	1	Aaas	ENSMUSG00000036678	15
ENSMUSG00000052298-Cdc42se2	0.00434185	0.25156	0.581	0.453	1	Cdc42se2	ENSMUSG00000052298	11
ENSMUSG00000033213-AA467197	0.0043469	-0.445044	0.145	0.239	1	AA467197	ENSMUSG00000033213	2
ENSMUSG00000051378-Kif18b	0.00435326	0.170172	0.167	0.077	1	Kif18b	ENSMUSG00000051378	11
ENSMUSG00000028637-Ccdc30	0.00435658	-0.526256	0.226	0.342	1	Ccdc30	ENSMUSG00000028637	4
ENSMUSG00000018800-Abca5	0.00435733	0.37832	0.269	0.167	1	Abca5	ENSMUSG00000018800	11
ENSMUSG00000037108-Zcwpw1	0.00435828	0.221358	0.444	0.303	1	Zcwpw1	ENSMUSG00000037108	5
ENSMUSG00000025156-Gps1	0.00437334	0.224141	0.184	0.09	1	Gps1	ENSMUSG00000025156	11
ENSMUSG00000021559-Dapk1	0.00439602	-0.24434	0.038	0.107	1	Dapk1	ENSMUSG00000021559	13
ENSMUSG00000022142-Nup155	0.00441469	0.345361	0.427	0.308	1	Nup155	ENSMUSG00000022142	15
ENSMUSG00000029823-Luc7l2	0.00442297	0.292288	0.842	0.774	1	Luc7l2	ENSMUSG00000029823	6
ENSMUSG00000110576-Gm36368	0.00443817	-0.200152	0.038	0.107	1	Gm36368	ENSMUSG00000110576	18
ENSMUSG00000028681-Ptch2	0.00444881	0.21251	0.12	0.047	1	Ptch2	ENSMUSG00000028681	4
ENSMUSG00000087434-Rab11fip4os1	0.00446399	0.183441	0.141	0.06	1	Rab11fip4os1	ENSMUSG00000087434	11
ENSMUSG00000032870-Smap2	0.00452408	0.303689	0.325	0.201	1	Smap2	ENSMUSG00000032870	4
ENSMUSG00000032220-Myo1e	0.00456069	-0.29084	0.06	0.137	1	Myo1e	ENSMUSG00000032220	9
ENSMUSG00000027937-Jtb	0.00456942	0.262231	0.162	0.077	1	Jtb	ENSMUSG00000027937	3
ENSMUSG00000031577-Tti2	0.00458024	0.209545	0.132	0.056	1	Tti2	ENSMUSG00000031577	8
ENSMUSG00000022427-Tomm22	0.00460021	-0.382333	0.201	0.308	1	Tomm22	ENSMUSG00000022427	15
ENSMUSG00000028329-Xpa	0.00463206	0.273707	0.372	0.244	1	Xpa	ENSMUSG00000028329	4
ENSMUSG00000053799-Exoc6	0.00464178	0.293433	0.368	0.239	1	Exoc6	ENSMUSG00000053799	19
ENSMUSG00000051977-Prdm9	0.00464579	0.319456	0.179	0.09	1	Prdm9	ENSMUSG00000051977	17
ENSMUSG00000024420-Zfp521	0.00465486	-0.488607	0.056	0.128	1	Zfp521	ENSMUSG00000024420	18
ENSMUSG00000004677-Myo9b	0.00466432	0.31181	0.5	0.368	1	Myo9b	ENSMUSG00000004677	8
ENSMUSG00000062866-Phactr2	0.00471448	0.0305488	0.107	0.205	1	Phactr2	ENSMUSG00000062866	10
ENSMUSG00000087579-Hectd2os	0.00471549	0.325322	0.513	0.393	1	Hectd2os	ENSMUSG00000087579	19
ENSMUSG00000024622-Hmgxb3	0.00472	0.310206	0.363	0.248	1	Hmgxb3	ENSMUSG00000024622	18
ENSMUSG00000034349-Smc4	0.00473069	0.251539	0.658	0.534	1	Smc4	ENSMUSG00000034349	3
ENSMUSG00000114979-Gm31072	0.00473221	-0.416079	0.115	0.209	1	Gm31072	ENSMUSG00000114979	14
ENSMUSG00000021140-Pcnx	0.00474619	0.30949	0.645	0.538	1	Pcnx	ENSMUSG00000021140	12
ENSMUSG00000024283-Wac	0.00477873	0.213784	0.731	0.598	1	Wac	ENSMUSG00000024283	18
ENSMUSG00000028098-Rnf115	0.00479695	0.330525	0.466	0.338	1	Rnf115	ENSMUSG00000028098	3
ENSMUSG00000061601-Pclo	0.00482443	0.270104	0.291	0.175	1	Pclo	ENSMUSG00000061601	5
ENSMUSG00000093617-4933438K21Rik	0.00483235	-0.202365	0.06	0.137	1	4933438K21Rik	ENSMUSG00000093617	4
ENSMUSG00000070733-Fryl	0.00484985	-0.442411	0.141	0.235	1	Fryl	ENSMUSG00000070733	5
ENSMUSG00000039831-Arhgap29	0.00485618	0.358218	0.436	0.316	1	Arhgap29	ENSMUSG00000039831	3
ENSMUSG00000036617-Etl4	0.00487272	-0.0180549	0.192	0.308	1	Etl4	ENSMUSG00000036617	2
ENSMUSG00000056536-Pign	0.00488545	0.320385	0.547	0.436	1	Pign	ENSMUSG00000056536	1
ENSMUSG00000040648-Ppip5k2	0.00488976	0.247088	0.346	0.218	1	Ppip5k2	ENSMUSG00000040648	1
ENSMUSG00000062519-Zfp398	0.00489881	0.307231	0.35	0.231	1	Zfp398	ENSMUSG00000062519	6
ENSMUSG00000074452-Pate2	0.00490561	-0.564561	0.085	0.171	1	Pate2	ENSMUSG00000074452	9
ENSMUSG00000014303-Glis2	0.00490931	0.364758	0.513	0.397	1	Glis2	ENSMUSG00000014303	16
ENSMUSG00000086414-Gm15645	0.00493542	0.366108	0.188	0.103	1	Gm15645	ENSMUSG00000086414	7
ENSMUSG00000087589-D430040D24Rik	0.00493934	0.334024	0.154	0.073	1	D430040D24Rik	ENSMUSG00000087589	1
ENSMUSG00000027655-Dhx35	0.00495783	0.297804	0.286	0.179	1	Dhx35	ENSMUSG00000027655	2
ENSMUSG00000029068-Ccnl2	0.00498618	0.308049	0.654	0.564	1	Ccnl2	ENSMUSG00000029068	4
ENSMUSG00000036552-Ermard	0.00501357	0.309261	0.329	0.214	1	Ermard	ENSMUSG00000036552	17
ENSMUSG00000074655-Gm1527	0.00503527	-0.245909	0.06	0.137	1	Gm1527	ENSMUSG00000074655	3
ENSMUSG00000029505-Ep400	0.00504234	0.31687	0.795	0.679	1	Ep400	ENSMUSG00000029505	5
ENSMUSG00000038143-Stox2	0.00505825	-0.607003	0.184	0.282	1	Stox2	ENSMUSG00000038143	8
ENSMUSG00000022673-Mcm4	0.00506008	0.261238	0.175	0.09	1	Mcm4	ENSMUSG00000022673	16
ENSMUSG00000048752-Prss50	0.00510667	0.270024	0.158	0.073	1	Prss50	ENSMUSG00000048752	9
ENSMUSG00000115520-Gm41335	0.00513187	-0.275158	0.115	0.209	1	Gm41335	ENSMUSG00000115520	15
ENSMUSG00000045273-Cenph	0.00514966	0.363237	0.483	0.376	1	Cenph	ENSMUSG00000045273	13
ENSMUSG00000032481-Smarcc1	0.00515244	0.304324	0.714	0.637	1	Smarcc1	ENSMUSG00000032481	9
ENSMUSG00000037062-Sh3glb1	0.00521171	-0.398593	0.389	0.491	1	Sh3glb1	ENSMUSG00000037062	3
ENSMUSG00000027479-Mapre1	0.0052142	0.291593	0.321	0.209	1	Mapre1	ENSMUSG00000027479	2
ENSMUSG00000052593-Adam17	0.00523191	0.293575	0.427	0.303	1	Adam17	ENSMUSG00000052593	12
ENSMUSG00000047454-Gphn	0.00523534	0.195634	0.957	0.957	1	Gphn	ENSMUSG00000047454	12
ENSMUSG00000048772-Tmem53	0.00524791	-0.254077	0.167	0.274	1	Tmem53	ENSMUSG00000048772	4
ENSMUSG00000029066-Mrpl20	0.00525046	-0.370809	0.179	0.282	1	Mrpl20	ENSMUSG00000029066	4
ENSMUSG00000036112-Metap2	0.00526345	0.249359	0.517	0.38	1	Metap2	ENSMUSG00000036112	10
ENSMUSG00000001666-Ddt	0.00526551	-0.460202	0.184	0.278	1	Ddt	ENSMUSG00000001666	10
ENSMUSG00000040565-Btaf1	0.00527917	0.352795	0.585	0.483	1	Btaf1	ENSMUSG00000040565	19
ENSMUSG00000026604-Ptpn14	0.00528635	-0.519254	0.154	0.248	1	Ptpn14	ENSMUSG00000026604	1
ENSMUSG00000103435-Gm36992	0.00531512	0.218317	0.158	0.073	1	Gm36992	ENSMUSG00000103435	1
ENSMUSG00000050640-Tmem150c	0.0053464	-0.423486	0.047	0.115	1	Tmem150c	ENSMUSG00000050640	5
ENSMUSG00000031233-Pgk2	0.00535418	-0.360408	0.145	0.244	1	Pgk2	ENSMUSG00000031233	17
ENSMUSG00000031328-Flna	0.00535457	-0.351771	0.064	0.141	1	Flna	ENSMUSG00000031328	20
ENSMUSG00000039478-Micu3	0.00536504	0.311126	0.504	0.372	1	Micu3	ENSMUSG00000039478	8
ENSMUSG00000027012-Dync1i2	0.0053772	-0.361278	0.453	0.547	1	Dync1i2	ENSMUSG00000027012	2
ENSMUSG00000020716-Nf1	0.00540263	0.344325	0.812	0.748	1	Nf1	ENSMUSG00000020716	11
ENSMUSG00000028165-Cisd2	0.00540895	0.339289	0.406	0.291	1	Cisd2	ENSMUSG00000028165	3
ENSMUSG00000028082-Sh3d19	0.00541117	-0.687078	0.231	0.333	1	Sh3d19	ENSMUSG00000028082	3
ENSMUSG00000044037-Als2cl	0.00542108	0.423405	0.128	0.056	1	Als2cl	ENSMUSG00000044037	9
ENSMUSG00000030650-Tmc5	0.00542121	-0.335293	0.038	0.103	1	Tmc5	ENSMUSG00000030650	7
ENSMUSG00000040913-Fbxw4	0.00542121	-0.27322	0.038	0.103	1	Fbxw4	ENSMUSG00000040913	19
ENSMUSG00000023022-Lima1	0.00544756	-0.548428	0.291	0.397	1	Lima1	ENSMUSG00000023022	15
ENSMUSG00000025159-Mms19	0.00545162	0.308485	0.483	0.359	1	Mms19	ENSMUSG00000025159	19
ENSMUSG00000042105-Inpp5f	0.00546764	0.3118	0.355	0.244	1	Inpp5f	ENSMUSG00000042105	7
ENSMUSG00000085043-Gm13184	0.00551084	0.286006	0.231	0.132	1	Gm13184	ENSMUSG00000085043	2
ENSMUSG00000025171-Ubtd1	0.0055274	0.219605	0.308	0.188	1	Ubtd1	ENSMUSG00000025171	19
ENSMUSG00000051166-Eml5	0.00554279	0.462076	0.406	0.299	1	Eml5	ENSMUSG00000051166	12
ENSMUSG00000045658-Pid1	0.00555119	-0.578742	0.038	0.103	1	Pid1	ENSMUSG00000045658	1
ENSMUSG00000040997-Abhd4	0.00555268	0.296505	0.081	0.167	1	Abhd4	ENSMUSG00000040997	14
ENSMUSG00000045078-Rnf216	0.00559343	0.237394	0.782	0.679	1	Rnf216	ENSMUSG00000045078	5
ENSMUSG00000032959-Pebp1	0.00559621	-0.37169	0.667	0.726	1	Pebp1	ENSMUSG00000032959	5
ENSMUSG00000037536-Fbxo34	0.0056058	0.380541	0.415	0.286	1	Fbxo34	ENSMUSG00000037536	14
ENSMUSG00000073411-H2-D1	0.00561405	-0.314589	0.047	0.115	1	D1	ENSMUSG00000073411
ENSMUSG00000060657-Marf1	0.00562621	0.126954	0.5	0.376	1	Marf1	ENSMUSG00000060657	16
ENSMUSG00000004562-Arhgef40	0.00563052	-0.278961	0.038	0.103	1	Arhgef40	ENSMUSG00000004562	14
ENSMUSG00000038375-Trp53inp2	0.00569335	-0.271194	0.09	0.179	1	Trp53inp2	ENSMUSG00000038375	2
ENSMUSG00000024845-Tmem134	0.00574155	-0.226456	0.051	0.124	1	Tmem134	ENSMUSG00000024845	19
ENSMUSG00000030522-Mtmr10	0.00574507	0.329314	0.218	0.124	1	Mtmr10	ENSMUSG00000030522	7
ENSMUSG00000021097-Clmn	0.00575471	-0.314768	0.085	0.167	1	Clmn	ENSMUSG00000021097	12
ENSMUSG00000057130-Txnl4a	0.00576501	-0.209131	0.038	0.103	1	Txnl4a	ENSMUSG00000057130	18
ENSMUSG00000000374-Trappc10	0.00577945	0.279032	0.444	0.325	1	Trappc10	ENSMUSG00000000374	10
ENSMUSG00000024175-Tekt4	0.00577986	-0.211195	0.043	0.111	1	Tekt4	ENSMUSG00000024175	17
ENSMUSG00000101952-Gm10550	0.00578436	0.270707	0.496	0.38	1	Gm10550	ENSMUSG00000101952	1
ENSMUSG00000032204-Aqp9	0.00579227	-0.470675	0.038	0.103	1	Aqp9	ENSMUSG00000032204	9
ENSMUSG00000044783-Hjurp	0.00579421	0.31592	0.59	0.479	1	Hjurp	ENSMUSG00000044783	1
ENSMUSG00000062651-H2al2a	0.00582083	-0.342618	0.235	0.35	1	H2al2a	ENSMUSG00000062651	2
ENSMUSG00000097121-D130020L05Rik	0.00582106	-0.28467	0.056	0.128	1	D130020L05Rik	ENSMUSG00000097121	12
ENSMUSG00000035623-Rsf1	0.00582919	0.274978	0.603	0.491	1	Rsf1	ENSMUSG00000035623	7
ENSMUSG00000092500-Gm20400	0.00584312	-0.287295	0.06	0.132	1	Gm20400	ENSMUSG00000092500	6
ENSMUSG00000047220-Iho1	0.00585016	0.155693	0.282	0.167	1	Iho1	ENSMUSG00000047220	9
ENSMUSG00000026478-Lamc1	0.00586265	-0.3655	0.051	0.12	1	Lamc1	ENSMUSG00000026478	1
ENSMUSG00000048027-Rgmb	0.00586704	-0.262563	0.06	0.132	1	Rgmb	ENSMUSG00000048027	17
ENSMUSG00000021991-Cacna2d3	0.00588971	0.338799	0.496	0.368	1	Cacna2d3	ENSMUSG00000021991	14
ENSMUSG00000030525-Chrna7	0.0059098	0.202782	0.197	0.103	1	Chrna7	ENSMUSG00000030525	7
ENSMUSG00000024209-Acsbg3	0.00591723	-0.263654	0.103	0.192	1	Acsbg3	ENSMUSG00000024209	17
ENSMUSG00000031756-Cenpn	0.00592032	0.237991	0.231	0.132	1	Cenpn	ENSMUSG00000031756	8
ENSMUSG00000014470-Rnf166	0.00593041	0.36921	0.252	0.158	1	Rnf166	ENSMUSG00000014470	8
ENSMUSG00000023965-Fbxl17	0.00598501	-0.332143	0.359	0.483	1	Fbxl17	ENSMUSG00000023965	17
ENSMUSG00000034377-Tulp4	0.00600718	0.226292	0.739	0.594	1	Tulp4	ENSMUSG00000034377	17
ENSMUSG00000022556-Hsf1	0.00604171	0.248028	0.325	0.201	1	Hsf1	ENSMUSG00000022556	15
ENSMUSG00000024998-Plce1	0.00607269	-0.55916	0.085	0.162	1	Plce1	ENSMUSG00000024998	19
ENSMUSG00000037376-Trmt6	0.00607382	0.24154	0.235	0.132	1	Trmt6	ENSMUSG00000037376	2
ENSMUSG00000030206-Gsg1	0.00607659	-0.284157	0.333	0.462	1	Gsg1	ENSMUSG00000030206	6
ENSMUSG00000021290-Atp5mpl	0.00610553	-0.28494	0.286	0.389	1	Atp5mpl	ENSMUSG00000021290	12
ENSMUSG00000034343-Ube2f	0.006106	0.250498	0.316	0.205	1	Ube2f	ENSMUSG00000034343	1
ENSMUSG00000074219-Gm10644	0.00614705	0.32878	0.376	0.269	1	Gm10644	ENSMUSG00000074219	8
ENSMUSG00000036777-Anln	0.00615413	0.615106	0.479	0.372	1	Anln	ENSMUSG00000036777	9
ENSMUSG00000020770-Unk	0.00616244	0.303661	0.41	0.286	1	Unk	ENSMUSG00000020770	11
ENSMUSG00000028719-Cmpk1	0.00617202	0.117409	0.303	0.192	1	Cmpk1	ENSMUSG00000028719	4
ENSMUSG00000037474-Dtl	0.00621697	0.283065	0.363	0.239	1	Dtl	ENSMUSG00000037474	1
ENSMUSG00000078773-Rad54b	0.00622322	0.313209	0.487	0.372	1	Rad54b	ENSMUSG00000078773	4
ENSMUSG00000058979-Hdhd5	0.00623423	0.305702	0.256	0.158	1	Hdhd5	ENSMUSG00000058979	6
ENSMUSG00000032228-Tcf12	0.00624813	0.191087	0.842	0.761	1	Tcf12	ENSMUSG00000032228	9
ENSMUSG00000037689-Tmem247	0.00626291	-0.393749	0.137	0.222	1	Tmem247	ENSMUSG00000037689	17
ENSMUSG00000043939-A530064D06Rik	0.00627082	-0.245723	0.064	0.137	1	A530064D06Rik	ENSMUSG00000043939	17
ENSMUSG00000020260-Pofut2	0.00627328	0.315692	0.188	0.103	1	Pofut2	ENSMUSG00000020260	10
ENSMUSG00000003200-Sh3gl1	0.00627551	0.276399	0.423	0.299	1	Sh3gl1	ENSMUSG00000003200	17
ENSMUSG00000057072-Spata45	0.00629037	-0.573697	0.192	0.291	1	Spata45	ENSMUSG00000057072	1
ENSMUSG00000044950-Pwwp2a	0.00630337	0.296578	0.385	0.269	1	Pwwp2a	ENSMUSG00000044950	11
ENSMUSG00000024769-Cdc42bpg	0.0063095	0.249893	0.175	0.09	1	Cdc42bpg	ENSMUSG00000024769	19
ENSMUSG00000022982-Sod1	0.00632391	-0.27684	0.239	0.346	1	Sod1	ENSMUSG00000022982	16
ENSMUSG00000049553-Polr1a	0.00634913	0.30482	0.483	0.359	1	Polr1a	ENSMUSG00000049553	6
ENSMUSG00000009894-Snap47	0.00637394	0.243805	0.372	0.248	1	Snap47	ENSMUSG00000009894	11
ENSMUSG00000021390-Ogn	0.00640606	0.34593	0.38	0.274	1	Ogn	ENSMUSG00000021390	13
ENSMUSG00000029276-Glmn	0.00640987	0.392076	0.449	0.342	1	Glmn	ENSMUSG00000029276	5
ENSMUSG00000109156-Gm45194	0.00641847	0.261584	0.474	0.363	1	Gm45194	ENSMUSG00000109156	20
ENSMUSG00000032724-Abtb2	0.00642892	0.382106	0.368	0.256	1	Abtb2	ENSMUSG00000032724	2
ENSMUSG00000085438-Oip5os1	0.00643903	0.263002	0.368	0.244	1	Oip5os1	ENSMUSG00000085438	2
ENSMUSG00000041879-Ipo9	0.00645057	0.323595	0.329	0.222	1	Ipo9	ENSMUSG00000041879	1
ENSMUSG00000021534-1700001L19Rik	0.0064518	-0.220013	0.038	0.103	1	1700001L19Rik	ENSMUSG00000021534	13
ENSMUSG00000080316-Spaca6	0.00646865	-0.216534	0.043	0.111	1	Spaca6	ENSMUSG00000080316	17
ENSMUSG00000045962-Wnk1	0.00647265	0.268521	0.825	0.769	1	Wnk1	ENSMUSG00000045962	6
ENSMUSG00000033510-Otud7a	0.00647579	0.291831	0.423	0.303	1	Otud7a	ENSMUSG00000033510	7
ENSMUSG00000019863-Qrsl1	0.0065741	0.345653	0.312	0.209	1	Qrsl1	ENSMUSG00000019863	10
ENSMUSG00000027669-Gnb4	0.00659932	0.306653	0.188	0.103	1	Gnb4	ENSMUSG00000027669	3
ENSMUSG00000107252-Gm5767	0.00663461	-0.205212	0.038	0.103	1	Gm5767	ENSMUSG00000107252	16
ENSMUSG00000071723-Gspt2	0.00667773	-0.243344	0.09	0.171	1	Gspt2	ENSMUSG00000071723	20
ENSMUSG00000024896-Minpp1	0.00669143	0.220852	0.256	0.15	1	Minpp1	ENSMUSG00000024896	19
ENSMUSG00000037552-Plekhg2	0.00673317	0.289957	0.299	0.188	1	Plekhg2	ENSMUSG00000037552	7
ENSMUSG00000020728-Cep112	0.00675269	0.326075	0.632	0.491	1	Cep112	ENSMUSG00000020728	11
ENSMUSG00000026841-Fibcd1	0.0067571	0.214114	0.128	0.056	1	Fibcd1	ENSMUSG00000026841	2
ENSMUSG00000062470-Fbxl12os	0.00678423	-0.215822	0.068	0.145	1	Fbxl12os	ENSMUSG00000062470	9
ENSMUSG00000031633-Slc25a4	0.00678816	-0.264699	0.064	0.137	1	Slc25a4	ENSMUSG00000031633	8
ENSMUSG00000029576-Radil	0.00680225	0.26283	0.453	0.329	1	Radil	ENSMUSG00000029576	5
ENSMUSG00000029326-Enoph1	0.00680802	0.279173	0.214	0.12	1	Enoph1	ENSMUSG00000029326	5
ENSMUSG00000022378-Cyrib	0.0068246	0.23642	0.684	0.56	1	Cyrib	ENSMUSG00000022378	15
ENSMUSG00000038860-Garnl3	0.00685171	0.277546	0.393	0.269	1	Garnl3	ENSMUSG00000038860	2
ENSMUSG00000060519-Tor3a	0.00686904	0.209264	0.128	0.056	1	Tor3a	ENSMUSG00000060519	1
ENSMUSG00000038507-Parp12	0.0068917	0.19231	0.376	0.244	1	Parp12	ENSMUSG00000038507	6
ENSMUSG00000038538-Ubn2	0.00691435	0.236804	0.808	0.735	1	Ubn2	ENSMUSG00000038538	6
ENSMUSG00000079614-Seh1l	0.00691537	0.23236	0.274	0.167	1	Seh1l	ENSMUSG00000079614	18
ENSMUSG00000030138-Bms1	0.00692088	0.338099	0.474	0.368	1	Bms1	ENSMUSG00000030138	6
ENSMUSG00000029005-Draxin	0.00692136	1.09912	0.286	0.192	1	Draxin	ENSMUSG00000029005	4
ENSMUSG00000052407-Ccdc171	0.00693683	0.350638	0.637	0.547	1	Ccdc171	ENSMUSG00000052407	4
ENSMUSG00000042846-Lrrtm3	0.00695504	-0.332134	0.06	0.132	1	Lrrtm3	ENSMUSG00000042846	10
ENSMUSG00000027122-Arl14ep	0.0069736	-0.3511	0.244	0.338	1	Arl14ep	ENSMUSG00000027122	2
ENSMUSG00000005481-Ddx39a	0.00697726	0.202663	0.205	0.115	1	Ddx39a	ENSMUSG00000005481	8
ENSMUSG00000000088-Cox5a	0.00699231	-0.345084	0.38	0.474	1	Cox5a	ENSMUSG00000000088	9
ENSMUSG00000053838-Nudcd3	0.00700038	0.300731	0.645	0.517	1	Nudcd3	ENSMUSG00000053838	11
ENSMUSG00000021047-Nova1	0.00701235	0.241666	0.256	0.15	1	Nova1	ENSMUSG00000021047	12
ENSMUSG00000091329-1700112D23Rik	0.00701641	0.186741	0.325	0.201	1	1700112D23Rik	ENSMUSG00000091329	3
ENSMUSG00000041949-Tango6	0.00706419	0.211558	0.521	0.376	1	Tango6	ENSMUSG00000041949	8
ENSMUSG00000020576-Nbas	0.00712547	0.314485	0.577	0.479	1	Nbas	ENSMUSG00000020576	12
ENSMUSG00000101365-Gm19325	0.00712862	0.164002	0.103	0.038	1	Gm19325	ENSMUSG00000101365	9
ENSMUSG00000004530-Coro1c	0.00713953	0.288257	0.226	0.132	1	Coro1c	ENSMUSG00000004530	5
ENSMUSG00000101762-1700047L14Rik	0.0071451	0.186738	0.103	0.038	1	1700047L14Rik	ENSMUSG00000101762	5
ENSMUSG00000032507-Fbxl2	0.0071612	-0.250309	0.444	0.556	1	Fbxl2	ENSMUSG00000032507	9
ENSMUSG00000035435-Abca17	0.00720811	0.462206	0.197	0.107	1	Abca17	ENSMUSG00000035435	17
ENSMUSG00000030871-Ears2	0.00722244	0.200369	0.188	0.098	1	Ears2	ENSMUSG00000030871	7
ENSMUSG00000022476-Polr3h	0.00722831	0.283937	0.47	0.338	1	Polr3h	ENSMUSG00000022476	15
ENSMUSG00000033253-Szt2	0.00723038	0.184718	0.201	0.107	1	Szt2	ENSMUSG00000033253	4
ENSMUSG00000002028-Kmt2a	0.00726698	0.270109	0.739	0.65	1	Kmt2a	ENSMUSG00000002028	9
ENSMUSG00000022000-Zc3h13	0.00728518	0.242438	0.568	0.436	1	Zc3h13	ENSMUSG00000022000	14
ENSMUSG00000100557-1700029E06Rik	0.00728628	-0.256097	0.051	0.12	1	1700029E06Rik	ENSMUSG00000100557	5
ENSMUSG00000062296-Trank1	0.00730443	0.353499	0.359	0.244	1	Trank1	ENSMUSG00000062296	9
ENSMUSG00000117284-Gm7072	0.00731348	0.271165	0.179	0.094	1	Gm7072	ENSMUSG00000117284	17
ENSMUSG00000041483-Zfp281	0.00738305	0.123578	0.137	0.06	1	Zfp281	ENSMUSG00000041483	1
ENSMUSG00000038290-Smg6	0.00738839	0.343377	0.718	0.684	1	Smg6	ENSMUSG00000038290	11
ENSMUSG00000034613-Ppm1h	0.00739092	-0.475714	0.047	0.111	1	Ppm1h	ENSMUSG00000034613	10
ENSMUSG00000022995-Enah	0.00740656	0.214316	0.765	0.705	1	Enah	ENSMUSG00000022995	1
ENSMUSG00000016239-Lonrf3	0.00741489	0.303786	0.368	0.256	1	Lonrf3	ENSMUSG00000016239	20
ENSMUSG00000024054-Smchd1	0.0074246	0.226456	0.667	0.556	1	Smchd1	ENSMUSG00000024054	17
ENSMUSG00000039753-Fbxl5	0.00742469	0.230822	0.415	0.291	1	Fbxl5	ENSMUSG00000039753	5
ENSMUSG00000021768-Dusp13	0.00742837	-0.225407	0.077	0.154	1	Dusp13	ENSMUSG00000021768	14
ENSMUSG00000057363-Uxs1	0.00742855	0.295675	0.329	0.231	1	Uxs1	ENSMUSG00000057363	1
ENSMUSG00000038564-Ift172	0.00743523	-0.412748	0.244	0.329	1	Ift172	ENSMUSG00000038564	5
ENSMUSG00000052920-Prkg1	0.00743936	-0.930483	0.286	0.363	1	Prkg1	ENSMUSG00000052920	19
ENSMUSG00000016833-Mrps18c	0.00744442	0.309529	0.171	0.09	1	Mrps18c	ENSMUSG00000016833	5
ENSMUSG00000042447-Mios	0.00745157	0.334244	0.231	0.137	1	Mios	ENSMUSG00000042447	6
ENSMUSG00000020167-Tcf3	0.00749852	0.262282	0.419	0.308	1	Tcf3	ENSMUSG00000020167	10
ENSMUSG00000049154-Fam183b	0.00750426	-0.257796	0.06	0.132	1	Fam183b	ENSMUSG00000049154	11
ENSMUSG00000040003-Magi2	0.00757933	-0.515911	0.274	0.372	1	Magi2	ENSMUSG00000040003	5
ENSMUSG00000034903-Cobll1	0.00758041	-0.406944	0.308	0.406	1	Cobll1	ENSMUSG00000034903	2
ENSMUSG00000047030-Spata2	0.00763451	0.295076	0.265	0.162	1	Spata2	ENSMUSG00000047030	2
ENSMUSG00000042541-Sem1	0.0076557	-0.339092	0.355	0.453	1	Sem1	ENSMUSG00000042541	6
ENSMUSG00000074238-Ap1ar	0.00767123	0.258854	0.278	0.171	1	Ap1ar	ENSMUSG00000074238	3
ENSMUSG00000118519-Gm52992	0.00768162	-0.234451	0.162	0.261	1	Gm52992	ENSMUSG00000118519	14
ENSMUSG00000022788-Fgd4	0.00768219	-0.278989	0.06	0.128	1	Fgd4	ENSMUSG00000022788	16
ENSMUSG00000057594-Arl16	0.00769466	0.211984	0.145	0.068	1	Arl16	ENSMUSG00000057594	11
ENSMUSG00000031442-Mcf2l	0.00771621	0.186664	0.132	0.06	1	Mcf2l	ENSMUSG00000031442	8
ENSMUSG00000026822-Lcn2	0.00774059	-0.349454	0.154	0.252	1	Lcn2	ENSMUSG00000026822	2
ENSMUSG00000031697-Orc6	0.00775359	0.312806	0.393	0.274	1	Orc6	ENSMUSG00000031697	8
ENSMUSG00000038205-Prkab2	0.00776179	0.281559	0.171	0.09	1	Prkab2	ENSMUSG00000038205	3
ENSMUSG00000018501-Ncor1	0.00776317	0.209666	0.774	0.744	1	Ncor1	ENSMUSG00000018501	11
ENSMUSG00000037553-Zdhhc18	0.00780538	0.16915	0.329	0.214	1	Zdhhc18	ENSMUSG00000037553	4
ENSMUSG00000022148-Fyb	0.00781344	-0.409122	0.141	0.231	1	Fyb	ENSMUSG00000022148	15
ENSMUSG00000028436-Dcaf12	0.00782581	-0.233227	0.085	0.167	1	Dcaf12	ENSMUSG00000028436	4
ENSMUSG00000031629-Cenpu	0.00783865	0.19966	0.274	0.162	1	Cenpu	ENSMUSG00000031629	8
ENSMUSG00000024758-Rtn3	0.00783912	0.260568	0.722	0.628	1	Rtn3	ENSMUSG00000024758	19
ENSMUSG00000017264-Exosc10	0.00787788	0.254055	0.397	0.274	1	Exosc10	ENSMUSG00000017264	4
ENSMUSG00000069308-H2bc22	0.00792584	-0.247012	0.081	0.162	1	H2bc22	ENSMUSG00000069308	13
ENSMUSG00000059173-Pde1a	0.00794926	-0.571603	0.111	0.192	1	Pde1a	ENSMUSG00000059173	2
ENSMUSG00000045275-Lca5l	0.00796032	0.417498	0.252	0.158	1	Lca5l	ENSMUSG00000045275	16
ENSMUSG00000020636-Allc	0.00796207	-0.310857	0.073	0.15	1	Allc	ENSMUSG00000020636	12
ENSMUSG00000059208-Hnrnpm	0.00798952	-0.405363	0.573	0.65	1	Hnrnpm	ENSMUSG00000059208	17
ENSMUSG00000070489-4930527J03Rik	0.00800136	-0.356381	0.201	0.303	1	4930527J03Rik	ENSMUSG00000070489	1
ENSMUSG00000054008-Ndst1	0.00802115	0.263115	0.291	0.179	1	Ndst1	ENSMUSG00000054008	18
ENSMUSG00000075229-Ccdc58	0.00802837	0.276048	0.479	0.359	1	Ccdc58	ENSMUSG00000075229	16
ENSMUSG00000039391-Ccdc81	0.00805573	-0.165457	0.047	0.115	1	Ccdc81	ENSMUSG00000039391	7
ENSMUSG00000044526-Znrf4	0.00807585	-0.458845	0.342	0.44	1	Znrf4	ENSMUSG00000044526	17
ENSMUSG00000031355-Arhgap6	0.00808041	-1.07061	0.056	0.124	1	Arhgap6	ENSMUSG00000031355	20
ENSMUSG00000032342-Mto1	0.00811013	0.356703	0.256	0.154	1	Mto1	ENSMUSG00000032342	9
ENSMUSG00000039108-Lsm14b	0.00811461	0.271323	0.188	0.103	1	Lsm14b	ENSMUSG00000039108	2
ENSMUSG00000113157-Gm48693	0.00811524	0.176469	0.171	0.085	1	Gm48693	ENSMUSG00000113157	12
ENSMUSG00000020330-Hmmr	0.0081479	0.257852	0.299	0.192	1	Hmmr	ENSMUSG00000020330	11
ENSMUSG00000017548-Suz12	0.00815216	0.295466	0.624	0.483	1	Suz12	ENSMUSG00000017548	11
ENSMUSG00000028998-Tomm7	0.00815744	-0.294977	0.363	0.466	1	Tomm7	ENSMUSG00000028998	5
ENSMUSG00000030161-Gabarapl1	0.00815914	-0.29558	0.201	0.299	1	Gabarapl1	ENSMUSG00000030161	6
ENSMUSG00000020021-Fgd6	0.00816958	0.348544	0.496	0.372	1	Fgd6	ENSMUSG00000020021	10
ENSMUSG00000028532-Cachd1	0.00817984	-0.34963	0.056	0.124	1	Cachd1	ENSMUSG00000028532	4
ENSMUSG00000024867-Pip5k1b	0.00819548	-0.749988	0.145	0.226	1	Pip5k1b	ENSMUSG00000024867	19
ENSMUSG00000097075-Cdiptos	0.00819948	-0.32735	0.175	0.274	1	Cdiptos	ENSMUSG00000097075	7
ENSMUSG00000026643-Nmt2	0.00821106	0.247061	0.731	0.684	1	Nmt2	ENSMUSG00000026643	2
ENSMUSG00000027714-Exosc9	0.00822095	0.196755	0.132	0.06	1	Exosc9	ENSMUSG00000027714	3
ENSMUSG00000043629-1700019D03Rik	0.00825653	-0.393371	0.154	0.244	1	1700019D03Rik	ENSMUSG00000043629	1
ENSMUSG00000028653-Trit1	0.00828173	0.184271	0.312	0.201	1	Trit1	ENSMUSG00000028653	4
ENSMUSG00000095041-ENSMUSG00000095041	0.00828695	-0.273854	0.825	0.872	1	ENSMUSG00000095041	ENSMUSG00000095041
ENSMUSG00000032423-Syncrip	0.00829241	0.216915	0.568	0.432	1	Syncrip	ENSMUSG00000032423	9
ENSMUSG00000036158-Prickle1	0.0082984	-0.586454	0.192	0.278	1	Prickle1	ENSMUSG00000036158	15
ENSMUSG00000094445-1700015G11Rik	0.00831036	-0.2865	0.132	0.222	1	1700015G11Rik	ENSMUSG00000094445	7
ENSMUSG00000101585-1600010M07Rik	0.00831127	0.206789	0.825	0.714	1	1600010M07Rik	ENSMUSG00000101585	7
ENSMUSG00000035395-Dcaf8l	0.00834836	0.205903	0.128	0.056	1	Dcaf8l	ENSMUSG00000035395	20
ENSMUSG00000027610-Gss	0.00839473	0.298559	0.261	0.171	1	Gss	ENSMUSG00000027610	2
ENSMUSG00000110669-Gm10060	0.00840647	-0.128666	0.047	0.115	1	Gm10060	ENSMUSG00000110669	8
ENSMUSG00000033256-Shf	0.00841978	0.219494	0.162	0.081	1	Shf	ENSMUSG00000033256	2
ENSMUSG00000023104-Rfc2	0.00843651	0.185614	0.393	0.278	1	Rfc2	ENSMUSG00000023104	5
ENSMUSG00000003923-Tfam	0.0084737	-0.363323	0.265	0.363	1	Tfam	ENSMUSG00000003923	10
ENSMUSG00000025934-Gsta3	0.00847992	-0.456047	0.068	0.137	1	Gsta3	ENSMUSG00000025934	1
ENSMUSG00000087687-Pet100	0.0084977	-0.382692	0.197	0.282	1	Pet100	ENSMUSG00000087687	8
ENSMUSG00000028550-Atg4c	0.00850399	0.252447	0.141	0.068	1	Atg4c	ENSMUSG00000028550	4
ENSMUSG00000021549-Rasa1	0.00852874	0.268594	0.504	0.41	1	Rasa1	ENSMUSG00000021549	13
ENSMUSG00000106894-Gm17130	0.00854526	-0.188753	0.043	0.107	1	Gm17130	ENSMUSG00000106894	5
ENSMUSG00000090457-4930571K23Rik	0.00854526	-0.191774	0.043	0.107	1	4930571K23Rik	ENSMUSG00000090457	7
ENSMUSG00000024357-Sil1	0.00856305	0.326014	0.611	0.474	1	Sil1	ENSMUSG00000024357	18
ENSMUSG00000035139-Secisbp2	0.00857364	0.243896	0.487	0.359	1	Secisbp2	ENSMUSG00000035139	13
ENSMUSG00000034206-Polq	0.00858937	0.261545	0.419	0.299	1	Polq	ENSMUSG00000034206	16
ENSMUSG00000034707-Gns	0.00859437	0.284944	0.205	0.12	1	Gns	ENSMUSG00000034707	10
ENSMUSG00000028573-Fggy	0.00862349	-0.318213	0.056	0.124	1	Fggy	ENSMUSG00000028573	4
ENSMUSG00000022021-Diaph3	0.00864825	0.278961	0.671	0.543	1	Diaph3	ENSMUSG00000022021	14
ENSMUSG00000036501-Fam13b	0.0086547	0.274322	0.697	0.594	1	Fam13b	ENSMUSG00000036501	18
ENSMUSG00000121275-ENSMUSG00000121275	0.00865687	0.122492	0.103	0.038	1	ENSMUSG00000121275	ENSMUSG00000121275
ENSMUSG00000059851-Kmt5c	0.00866193	0.213206	0.167	0.085	1	Kmt5c	ENSMUSG00000059851	7
ENSMUSG00000030979-Uros	0.00868725	0.113247	0.184	0.094	1	Uros	ENSMUSG00000030979	7
ENSMUSG00000005233-Spc25	0.00869228	0.226405	0.162	0.081	1	Spc25	ENSMUSG00000005233	2
ENSMUSG00000067158-Col4a4	0.00869362	-0.417787	0.056	0.124	1	Col4a4	ENSMUSG00000067158	1
ENSMUSG00000040524-Zfp609	0.0086974	0.225733	0.752	0.65	1	Zfp609	ENSMUSG00000040524	9
ENSMUSG00000028845-Tekt2	0.00870522	-0.303818	0.124	0.209	1	Tekt2	ENSMUSG00000028845	4
ENSMUSG00000102096-1700101O22Rik	0.0087592	-0.335724	0.103	0.184	1	1700101O22Rik	ENSMUSG00000102096	12
ENSMUSG00000025586-Cpeb1	0.00879361	0.263113	0.607	0.496	1	Cpeb1	ENSMUSG00000025586	7
ENSMUSG00000021911-Parg	0.00880684	0.306889	0.573	0.487	1	Parg	ENSMUSG00000021911	14
ENSMUSG00000027660-Skil	0.00883395	0.285013	0.286	0.188	1	Skil	ENSMUSG00000027660	3
ENSMUSG00000002240-Prr27	0.00885482	-0.514788	0.081	0.154	1	Prr27	ENSMUSG00000002240	5
ENSMUSG00000033053-Cfap95	0.00888026	-0.224808	0.064	0.137	1	Cfap95	ENSMUSG00000033053
ENSMUSG00000021115-Vrk1	0.00889065	0.263432	0.363	0.252	1	Vrk1	ENSMUSG00000021115	12
ENSMUSG00000021643-Serf1	0.0089154	-0.532401	0.368	0.462	1	Serf1	ENSMUSG00000021643	13
ENSMUSG00000027823-Gmps	0.00892918	0.224006	0.423	0.291	1	Gmps	ENSMUSG00000027823	3
ENSMUSG00000017707-Serinc3	0.00894284	-0.40283	0.359	0.453	1	Serinc3	ENSMUSG00000017707	2
ENSMUSG00000031672-Got2	0.00896875	-0.17277	0.043	0.107	1	Got2	ENSMUSG00000031672	8
ENSMUSG00000099811-Gm28411	0.0089807	-0.211941	0.06	0.132	1	Gm28411	ENSMUSG00000099811	1
ENSMUSG00000031749-St3gal2	0.00898356	0.243566	0.231	0.141	1	St3gal2	ENSMUSG00000031749	8
ENSMUSG00000031592-Pcm1	0.00901107	0.179908	0.786	0.705	1	Pcm1	ENSMUSG00000031592	8
ENSMUSG00000061650-Med9	0.00901757	0.218889	0.137	0.064	1	Med9	ENSMUSG00000061650	11
ENSMUSG00000034430-Zxdc	0.00904101	0.176423	0.201	0.111	1	Zxdc	ENSMUSG00000034430	6
ENSMUSG00000037432-Fer1l5	0.00904849	0.11514	0.209	0.115	1	Fer1l5	ENSMUSG00000037432	1
ENSMUSG00000015133-Lrrk1	0.00906535	-0.468217	0.064	0.132	1	Lrrk1	ENSMUSG00000015133	7
ENSMUSG00000020674-Pxdn	0.00907932	0.129828	0.158	0.077	1	Pxdn	ENSMUSG00000020674	12
ENSMUSG00000025997-Ikzf2	0.00911597	-0.318701	0.06	0.128	1	Ikzf2	ENSMUSG00000025997	1
ENSMUSG00000020270-Smim23	0.00912126	-0.315857	0.128	0.218	1	Smim23	ENSMUSG00000020270	11
ENSMUSG00000009596-Taf7l	0.00912255	0.164713	0.526	0.397	1	Taf7l	ENSMUSG00000009596	20
ENSMUSG00000051185-Fam174a	0.00912521	-0.199072	0.056	0.124	1	Fam174a	ENSMUSG00000051185	1
ENSMUSG00000097752-Gm26688	0.00913572	-0.542007	0.064	0.132	1	Gm26688	ENSMUSG00000097752	13
ENSMUSG00000028943-Espn	0.00916275	-0.225633	0.094	0.175	1	Espn	ENSMUSG00000028943	4
ENSMUSG00000028284-Map3k7	0.00917516	0.273976	0.526	0.415	1	Map3k7	ENSMUSG00000028284	4
ENSMUSG00000029620-1700018F24Rik	0.009176	-0.353321	0.12	0.205	1	1700018F24Rik	ENSMUSG00000029620	5
ENSMUSG00000025155-Dus1l	0.00919224	0.269707	0.184	0.098	1	Dus1l	ENSMUSG00000025155	11
ENSMUSG00000006585-Cdt1	0.00926524	0.320361	0.282	0.184	1	Cdt1	ENSMUSG00000006585	8
ENSMUSG00000024908-Ppp6r3	0.00932088	0.252693	0.628	0.53	1	Ppp6r3	ENSMUSG00000024908	19
ENSMUSG00000071037-Camkmt	0.00932185	0.257299	0.662	0.56	1	Camkmt	ENSMUSG00000071037	17
ENSMUSG00000000411-Tssk3	0.00935255	-0.23523	0.145	0.244	1	Tssk3	ENSMUSG00000000411	4
ENSMUSG00000056429-Tgoln1	0.00935877	0.182977	0.308	0.192	1	Tgoln1	ENSMUSG00000056429	6
ENSMUSG00000038047-Haus6	0.00938136	0.212911	0.47	0.325	1	Haus6	ENSMUSG00000038047	4
ENSMUSG00000028394-Pole3	0.00947311	0.244108	0.171	0.09	1	Pole3	ENSMUSG00000028394	4
ENSMUSG00000040860-Crocc	0.00948821	0.243249	0.244	0.145	1	Crocc	ENSMUSG00000040860	4
ENSMUSG00000014668-Chfr	0.00949982	0.281545	0.534	0.432	1	Chfr	ENSMUSG00000014668	5
ENSMUSG00000037426-Depdc5	0.00950038	0.238107	0.628	0.5	1	Depdc5	ENSMUSG00000037426	5
ENSMUSG00000022312-Eif3h	0.00950561	0.318986	0.372	0.265	1	Eif3h	ENSMUSG00000022312	15
ENSMUSG00000051177-Plcb1	0.00950978	-0.571215	0.081	0.154	1	Plcb1	ENSMUSG00000051177	2
ENSMUSG00000063971-Krt88	0.00951122	-0.238127	0.085	0.167	1	Krt88	ENSMUSG00000063971	15
ENSMUSG00000020250-Txnrd1	0.00953748	-0.370172	0.158	0.248	1	Txnrd1	ENSMUSG00000020250	10
ENSMUSG00000050772-Olfr1124	0.00957137	-0.207663	0.094	0.175	1	Olfr1124	ENSMUSG00000050772	2
ENSMUSG00000055177-Cstl1	0.00961426	-0.257063	0.056	0.124	1	Cstl1	ENSMUSG00000055177	2
ENSMUSG00000023018-Smarcd1	0.00961488	0.194275	0.269	0.167	1	Smarcd1	ENSMUSG00000023018	15
ENSMUSG00000028803-Nipal3	0.00963878	0.245437	0.158	0.081	1	Nipal3	ENSMUSG00000028803	4
ENSMUSG00000062822-4833420G17Rik	0.00967699	-0.397551	0.214	0.295	1	4833420G17Rik	ENSMUSG00000062822	13
ENSMUSG00000037257-Aagab	0.00975675	0.213633	0.274	0.171	1	Aagab	ENSMUSG00000037257	9
ENSMUSG00000027067-Ssrp1	0.00978436	0.143781	0.184	0.098	1	Ssrp1	ENSMUSG00000027067	2
ENSMUSG00000018411-Mapt	0.00979717	-0.636737	0.41	0.491	1	Mapt	ENSMUSG00000018411	11
ENSMUSG00000014329-Bicc1	0.00983084	-0.626304	0.098	0.171	1	Bicc1	ENSMUSG00000014329	10
ENSMUSG00000033152-Podxl2	0.00983485	0.355185	0.321	0.218	1	Podxl2	ENSMUSG00000033152	6
ENSMUSG00000029550-Sppl3	0.00990597	0.271187	0.632	0.517	1	Sppl3	ENSMUSG00000029550	5
ENSMUSG00000023919-Cenpq	0.00992305	0.240095	0.15	0.073	1	Cenpq	ENSMUSG00000023919	17
ENSMUSG00000032407-U2surp	0.00992667	0.221044	0.701	0.577	1	U2surp	ENSMUSG00000032407	9
ENSMUSG00000034587-8430429K09Rik	0.00993171	0.160189	0.162	0.081	1	8430429K09Rik	ENSMUSG00000034587	11
ENSMUSG00000039473-Ubn1	0.00998871	0.22823	0.496	0.372	1	Ubn1	ENSMUSG00000039473	16
ENSMUSG00000028886-Eya3	0.010024	0.311635	0.547	0.436	1	Eya3	ENSMUSG00000028886	4
ENSMUSG00000055385-Rnf212	0.0100362	0.232922	0.158	0.081	1	Rnf212	ENSMUSG00000055385	5
ENSMUSG00000013822-Elof1	0.0100587	-0.228017	0.192	0.291	1	Elof1	ENSMUSG00000013822	9
ENSMUSG00000022231-Sema5a	0.0100934	-0.796302	0.12	0.192	1	Sema5a	ENSMUSG00000022231	15
ENSMUSG00000115082-Gm49189	0.010095	0.351287	0.299	0.197	1	Gm49189	ENSMUSG00000115082	14
ENSMUSG00000021790-Dydc1	0.0100955	-0.271869	0.043	0.103	1	Dydc1	ENSMUSG00000021790	14
ENSMUSG00000025754-Agbl1	0.0101527	-0.191796	0.047	0.111	1	Agbl1	ENSMUSG00000025754	7
ENSMUSG00000097342-Gm26618	0.010158	0.23115	0.192	0.107	1	Gm26618	ENSMUSG00000097342	20
ENSMUSG00000028826-Maco1	0.0101625	0.191805	0.697	0.585	1	Maco1	ENSMUSG00000028826	4
ENSMUSG00000091685-Gm17359	0.0101743	0.262418	0.526	0.397	1	Gm17359	ENSMUSG00000091685	3
ENSMUSG00000017778-Cox7c	0.0101744	0.293685	0.701	0.585	1	Cox7c	ENSMUSG00000017778	13
ENSMUSG00000085730-Gm13307	0.0101764	0.162613	0.107	0.043	1	Gm13307	ENSMUSG00000085730	4
ENSMUSG00000048915-Efna5	0.0101953	-0.595104	0.124	0.205	1	Efna5	ENSMUSG00000048915	17
ENSMUSG00000043631-Ecm2	0.0101975	0.238673	0.509	0.389	1	Ecm2	ENSMUSG00000043631	13
ENSMUSG00000033306-Lpp	0.0101989	-0.322003	0.538	0.637	1	Lpp	ENSMUSG00000033306	16
ENSMUSG00000116868-Gm29721	0.0102314	0.198418	0.158	0.081	1	Gm29721	ENSMUSG00000116868	17
ENSMUSG00000046774-8030474K03Rik	0.0102355	0.21333	0.179	0.094	1	8030474K03Rik	ENSMUSG00000046774	20
ENSMUSG00000026005-Rpe	0.0102549	0.219739	0.222	0.128	1	Rpe	ENSMUSG00000026005	1
ENSMUSG00000042599-Kdm7a	0.0102618	0.192583	0.432	0.312	1	Kdm7a	ENSMUSG00000042599	6
ENSMUSG00000002265-Peg3	0.0102634	0.202714	0.137	0.064	1	Peg3	ENSMUSG00000002265	7
ENSMUSG00000036513-Commd2	0.0102819	-0.176004	0.047	0.111	1	Commd2	ENSMUSG00000036513	3
ENSMUSG00000044444-Pfn3	0.010288	-0.203876	0.128	0.218	1	Pfn3	ENSMUSG00000044444	13
ENSMUSG00000024360-Etf1	0.0103101	-0.166359	0.158	0.261	1	Etf1	ENSMUSG00000024360	18
ENSMUSG00000085037-4933421O10Rik	0.0103161	-0.284321	0.081	0.154	1	4933421O10Rik	ENSMUSG00000085037	4
ENSMUSG00000031431-Tsc22d3	0.0103204	0.298516	0.551	0.423	1	Tsc22d3	ENSMUSG00000031431	20
ENSMUSG00000024290-Rock1	0.0103254	0.286973	0.782	0.718	1	Rock1	ENSMUSG00000024290	18
ENSMUSG00000025652-Tmem89	0.0104032	-0.170967	0.141	0.235	1	Tmem89	ENSMUSG00000025652	9
ENSMUSG00000039742-Garin1b	0.0104235	-0.259488	0.056	0.12	1	Garin1b	ENSMUSG00000039742
ENSMUSG00000028560-Usp1	0.0104415	0.257741	0.325	0.218	1	Usp1	ENSMUSG00000028560	4
ENSMUSG00000000751-Rpa1	0.0104923	0.213311	0.427	0.299	1	Rpa1	ENSMUSG00000000751	11
ENSMUSG00000027424-Mgme1	0.0105061	-0.188611	0.077	0.154	1	Mgme1	ENSMUSG00000027424	2
ENSMUSG00000028312-Smc2	0.0105258	0.28027	0.556	0.436	1	Smc2	ENSMUSG00000028312	4
ENSMUSG00000113204-Gm46430	0.0105338	0.258312	0.115	0.051	1	Gm46430	ENSMUSG00000113204	13
ENSMUSG00000028184-Adgrl2	0.0105355	-0.31116	0.085	0.158	1	Adgrl2	ENSMUSG00000028184	3
ENSMUSG00000000439-Mkrn2	0.0105861	0.31117	0.308	0.214	1	Mkrn2	ENSMUSG00000000439	6
ENSMUSG00000017999-Ddx27	0.0107117	0.316601	0.359	0.248	1	Ddx27	ENSMUSG00000017999	2
ENSMUSG00000055839-Elob	0.0107245	-0.262763	0.427	0.538	1	Elob	ENSMUSG00000055839	17
ENSMUSG00000038252-Ncapd2	0.0107876	0.335566	0.389	0.282	1	Ncapd2	ENSMUSG00000038252	6
ENSMUSG00000044857-Lemd2	0.0108247	0.249471	0.175	0.094	1	Lemd2	ENSMUSG00000044857	17
ENSMUSG00000032187-Smarca4	0.0108741	0.283582	0.585	0.487	1	Smarca4	ENSMUSG00000032187	9
ENSMUSG00000117848-Gm35867	0.0108946	-0.376531	0.064	0.132	1	Gm35867	ENSMUSG00000117848	19
ENSMUSG00000097709-2810429I04Rik	0.010919	0.185119	0.124	0.056	1	2810429I04Rik	ENSMUSG00000097709	13
ENSMUSG00000040321-Zfp770	0.010947	0.241343	0.162	0.085	1	Zfp770	ENSMUSG00000040321	2
ENSMUSG00000086433-Rsf1os1	0.0109533	0.355718	0.521	0.427	1	Rsf1os1	ENSMUSG00000086433	7
ENSMUSG00000056919-Cep162	0.0109644	0.280193	0.526	0.406	1	Cep162	ENSMUSG00000056919	9
ENSMUSG00000033174-Mgll	0.0109964	-0.360532	0.368	0.453	1	Mgll	ENSMUSG00000033174	6
ENSMUSG00000033389-Arhgap44	0.0110773	0.278862	0.376	0.265	1	Arhgap44	ENSMUSG00000033389	11
ENSMUSG00000060491-4930522H14Rik	0.0111131	-0.226384	0.043	0.103	1	4930522H14Rik	ENSMUSG00000060491	4
ENSMUSG00000020354-Sgcd	0.0111205	-1.11323	0.188	0.274	1	Sgcd	ENSMUSG00000020354	11
ENSMUSG00000002413-Braf	0.0111506	0.345274	0.568	0.483	1	Braf	ENSMUSG00000002413	6
ENSMUSG00000038146-Notch3	0.0111872	-0.223653	0.064	0.132	1	Notch3	ENSMUSG00000038146	17
ENSMUSG00000020562-Efcab10	0.011195	-0.335595	0.15	0.239	1	Efcab10	ENSMUSG00000020562	12
ENSMUSG00000028988-Ctnnbip1	0.0112189	0.312582	0.197	0.115	1	Ctnnbip1	ENSMUSG00000028988	4
ENSMUSG00000023027-Atf1	0.0112334	0.209699	0.427	0.316	1	Atf1	ENSMUSG00000023027	15
ENSMUSG00000030815-Phkg2	0.0112443	0.241319	0.274	0.171	1	Phkg2	ENSMUSG00000030815	7
ENSMUSG00000009207-Lnpk	0.0112793	0.293061	0.479	0.368	1	Lnpk	ENSMUSG00000009207	2
ENSMUSG00000026779-Mastl	0.0112955	0.263359	0.41	0.295	1	Mastl	ENSMUSG00000026779	2
ENSMUSG00000026083-Eif5b	0.0113063	0.232575	0.662	0.581	1	Eif5b	ENSMUSG00000026083	1
ENSMUSG00000020720-Psmd12	0.0113163	0.254898	0.41	0.299	1	Psmd12	ENSMUSG00000020720	11
ENSMUSG00000116165-Pdxp	0.0113543	0.191719	0.154	0.077	1	Pdxp	ENSMUSG00000116165	15
ENSMUSG00000008575-Nfib	0.0113951	-0.650823	0.291	0.368	1	Nfib	ENSMUSG00000008575	4
ENSMUSG00000037885-Stk35	0.0114103	-0.182371	0.115	0.205	1	Stk35	ENSMUSG00000037885	2
ENSMUSG00000024304-Cdh2	0.0114394	0.288949	0.513	0.419	1	Cdh2	ENSMUSG00000024304	18
ENSMUSG00000117072-Gm49926	0.0114448	0.32121	0.295	0.201	1	Gm49926	ENSMUSG00000117072	17
ENSMUSG00000033268-Duox1	0.0114715	0.453302	0.12	0.056	1	Duox1	ENSMUSG00000033268	2
ENSMUSG00000028609-Magoh	0.0115055	0.253704	0.214	0.128	1	Magoh	ENSMUSG00000028609	4
ENSMUSG00000037720-Tmem33	0.0115343	0.288679	0.192	0.111	1	Tmem33	ENSMUSG00000037720	5
ENSMUSG00000029209-Gnpda2	0.0115399	0.303692	0.184	0.103	1	Gnpda2	ENSMUSG00000029209	5
ENSMUSG00000048120-Entpd1	0.0115629	-0.353098	0.056	0.12	1	Entpd1	ENSMUSG00000048120	19
ENSMUSG00000079184-Mphosph8	0.0116118	0.316223	0.692	0.62	1	Mphosph8	ENSMUSG00000079184	14
ENSMUSG00000037210-Fam193a	0.0116183	0.215464	0.735	0.637	1	Fam193a	ENSMUSG00000037210	5
ENSMUSG00000031902-Nfatc3	0.0116307	0.328345	0.509	0.41	1	Nfatc3	ENSMUSG00000031902	8
ENSMUSG00000113836-Gm3325	0.0116373	0.190281	0.175	0.094	1	Gm3325	ENSMUSG00000113836	13
ENSMUSG00000005698-Ctcf	0.0116749	0.26496	0.637	0.513	1	Ctcf	ENSMUSG00000005698	8
ENSMUSG00000026383-Epb41l5	0.0117183	0.22435	0.53	0.423	1	Epb41l5	ENSMUSG00000026383	1
ENSMUSG00000009090-Ap1b1	0.0117335	0.324573	0.359	0.256	1	Ap1b1	ENSMUSG00000009090	11
ENSMUSG00000056553-Ptprn2	0.0117519	-0.300297	0.111	0.192	1	Ptprn2	ENSMUSG00000056553	12
ENSMUSG00000058301-Upf1	0.011824	0.241734	0.286	0.184	1	Upf1	ENSMUSG00000058301	8
ENSMUSG00000074656-Eif2s2	0.011867	-0.291766	0.568	0.662	1	Eif2s2	ENSMUSG00000074656	2
ENSMUSG00000020780-Srp68	0.0119229	0.198482	0.278	0.175	1	Srp68	ENSMUSG00000020780	11
ENSMUSG00000004446-Bid	0.0119566	0.283909	0.235	0.15	1	Bid	ENSMUSG00000004446	6
ENSMUSG00000066306-Numa1	0.0120577	0.228108	0.543	0.44	1	Numa1	ENSMUSG00000066306	7
ENSMUSG00000050891-Tatdn1	0.0121392	0.263936	0.376	0.274	1	Tatdn1	ENSMUSG00000050891	15
ENSMUSG00000033285-Wdr3	0.0121511	0.141377	0.209	0.12	1	Wdr3	ENSMUSG00000033285	3
ENSMUSG00000023932-Cdc5l	0.012183	0.301303	0.491	0.397	1	Cdc5l	ENSMUSG00000023932	17
ENSMUSG00000030924-Rexo5	0.0122275	0.250201	0.291	0.192	1	Rexo5	ENSMUSG00000030924	7
ENSMUSG00000026817-Ak1	0.0122414	-0.347342	0.094	0.167	1	Ak1	ENSMUSG00000026817	2
ENSMUSG00000030659-Nucb2	0.0123664	-0.309365	0.056	0.12	1	Nucb2	ENSMUSG00000030659	7
ENSMUSG00000058056-Palld	0.0123699	-0.402912	0.081	0.15	1	Palld	ENSMUSG00000058056	8
ENSMUSG00000017550-Atad5	0.0124141	0.381971	0.564	0.462	1	Atad5	ENSMUSG00000017550	11
ENSMUSG00000047843-Bri3	0.0124167	-0.255397	0.312	0.41	1	Bri3	ENSMUSG00000047843	5
ENSMUSG00000021910-Nisch	0.0124793	-0.392268	0.581	0.662	1	Nisch	ENSMUSG00000021910	14
ENSMUSG00000044067-Gpr22	0.0124956	0.0618687	0.107	0.043	1	Gpr22	ENSMUSG00000044067	12
ENSMUSG00000033948-Zswim5	0.0125025	0.275951	0.628	0.504	1	Zswim5	ENSMUSG00000033948	4
ENSMUSG00000031575-Ash2l	0.0125086	0.252245	0.415	0.299	1	Ash2l	ENSMUSG00000031575	8
ENSMUSG00000045763-Basp1	0.0125133	-0.32204	0.056	0.12	1	Basp1	ENSMUSG00000045763	15
ENSMUSG00000062859-Tcp11	0.0125663	-0.340994	0.338	0.444	1	Tcp11	ENSMUSG00000062859	17
ENSMUSG00000045102-Poln	0.0126258	0.367659	0.423	0.312	1	Poln	ENSMUSG00000045102	5
ENSMUSG00000021661-Ankra2	0.0126957	-0.138444	0.051	0.115	1	Ankra2	ENSMUSG00000021661	13
ENSMUSG00000118147-Gm41555	0.0126963	0.212947	0.432	0.303	1	Gm41555	ENSMUSG00000118147	17
ENSMUSG00000062991-Nrg1	0.0127016	-0.0986586	0.162	0.252	1	Nrg1	ENSMUSG00000062991	8
ENSMUSG00000042790-Rnf214	0.0127488	0.336808	0.449	0.355	1	Rnf214	ENSMUSG00000042790	9
ENSMUSG00000007670-Khsrp	0.0127756	0.311846	0.483	0.368	1	Khsrp	ENSMUSG00000007670	17
ENSMUSG00000044864-Ankrd50	0.0127909	0.160308	0.175	0.094	1	Ankrd50	ENSMUSG00000044864	3
ENSMUSG00000002983-Relb	0.0128969	0.153146	0.167	0.09	1	Relb	ENSMUSG00000002983	7
ENSMUSG00000024500-Ppp2r2b	0.0129355	-0.340029	0.085	0.158	1	Ppp2r2b	ENSMUSG00000024500	18
ENSMUSG00000055762-Eef1d	0.0129497	-0.300371	0.299	0.385	1	Eef1d	ENSMUSG00000055762	15
ENSMUSG00000031939-Taf1d	0.0129903	0.201685	0.906	0.816	1	Taf1d	ENSMUSG00000031939	9
ENSMUSG00000005656-Snx6	0.0130025	0.176969	0.333	0.222	1	Snx6	ENSMUSG00000005656	12
ENSMUSG00000045248-Med26	0.0130712	0.241555	0.419	0.312	1	Med26	ENSMUSG00000045248	8
ENSMUSG00000028582-Cc2d1b	0.0131161	0.25832	0.308	0.209	1	Cc2d1b	ENSMUSG00000028582	4
ENSMUSG00000029125-Stx18	0.0131222	0.261538	0.368	0.269	1	Stx18	ENSMUSG00000029125	5
ENSMUSG00000016200-Syt14	0.0131337	0.233326	0.457	0.333	1	Syt14	ENSMUSG00000016200	1
ENSMUSG00000028688-Toe1	0.0131492	-0.299882	0.145	0.226	1	Toe1	ENSMUSG00000028688	4
ENSMUSG00000022325-Pop1	0.0131549	0.18799	0.261	0.162	1	Pop1	ENSMUSG00000022325	15
ENSMUSG00000056509-Gm9999	0.0131802	-0.318094	0.329	0.427	1	Gm9999	ENSMUSG00000056509	7
ENSMUSG00000024393-Prrc2a	0.0132687	0.263072	0.423	0.316	1	Prrc2a	ENSMUSG00000024393	17
ENSMUSG00000063506-Arhgap22	0.0133207	0.17343	0.115	0.051	1	Arhgap22	ENSMUSG00000063506	14
ENSMUSG00000034647-Ankrd12	0.0133439	0.267106	0.855	0.782	1	Ankrd12	ENSMUSG00000034647	17
ENSMUSG00000074863-Platr25	0.0133465	0.307688	0.44	0.325	1	Platr25	ENSMUSG00000074863	13
ENSMUSG00000047414-Flrt2	0.0133516	-0.700113	0.094	0.171	1	Flrt2	ENSMUSG00000047414	12
ENSMUSG00000038836-Agbl3	0.0134104	0.312168	0.316	0.209	1	Agbl3	ENSMUSG00000038836	6
ENSMUSG00000032462-Pik3cb	0.01343	0.189597	0.41	0.295	1	Pik3cb	ENSMUSG00000032462	9
ENSMUSG00000029438-Bcl7a	0.0134376	-0.203128	0.064	0.132	1	Bcl7a	ENSMUSG00000029438	5
ENSMUSG00000061458-Nol10	0.0134416	0.213692	0.419	0.303	1	Nol10	ENSMUSG00000061458	12
ENSMUSG00000063087-Gm10125	0.0134432	0.138296	0.171	0.09	1	Gm10125	ENSMUSG00000063087	18
ENSMUSG00000030615-Tmem126a	0.0134556	0.27586	0.393	0.295	1	Tmem126a	ENSMUSG00000030615	7
ENSMUSG00000038683-Pak1ip1	0.0134967	0.266225	0.308	0.209	1	Pak1ip1	ENSMUSG00000038683	13
ENSMUSG00000094985-Topaz1	0.0135036	0.342156	0.376	0.282	1	Topaz1	ENSMUSG00000094985	9
ENSMUSG00000039801-Cplane1	0.0135056	0.24355	0.709	0.611	1	Cplane1	ENSMUSG00000039801	15
ENSMUSG00000001700-Gramd3	0.0135062	-0.374276	0.06	0.12	1	Gramd3	ENSMUSG00000001700	18
ENSMUSG00000034248-Slc25a37	0.0135251	0.263609	0.214	0.128	1	Slc25a37	ENSMUSG00000034248	14
ENSMUSG00000061099-Gapdhs	0.0135293	-0.224626	0.303	0.397	1	Gapdhs	ENSMUSG00000061099	7
ENSMUSG00000097174-Gm4890	0.0135847	0.233733	0.218	0.132	1	Gm4890	ENSMUSG00000097174	8
ENSMUSG00000050730-Arhgap42	0.0135941	-0.183876	0.047	0.107	1	Arhgap42	ENSMUSG00000050730	9
ENSMUSG00000022957-Itsn1	0.0136672	0.331924	0.598	0.483	1	Itsn1	ENSMUSG00000022957	16
ENSMUSG00000107504-Gm35549	0.013674	-0.260971	0.051	0.111	1	Gm35549	ENSMUSG00000107504	9
ENSMUSG00000028519-Dab1	0.0136915	0.313702	0.449	0.338	1	Dab1	ENSMUSG00000028519	4
ENSMUSG00000020457-Drg1	0.0137267	0.163617	0.791	0.714	1	Drg1	ENSMUSG00000020457	11
ENSMUSG00000023007-Prpf40b	0.0137375	0.20735	0.278	0.175	1	Prpf40b	ENSMUSG00000023007	15
ENSMUSG00000087516-Tbx3os1	0.0137444	-0.0285337	0.056	0.12	1	Tbx3os1	ENSMUSG00000087516	5
ENSMUSG00000059708-Akap17b	0.0137461	0.170552	0.248	0.15	1	Akap17b	ENSMUSG00000059708	20
ENSMUSG00000067786-Nnat	0.013805	0.220322	0.197	0.111	1	Nnat	ENSMUSG00000067786	2
ENSMUSG00000030695-Aldoa	0.0138071	-0.303927	0.15	0.231	1	Aldoa	ENSMUSG00000030695	7
ENSMUSG00000014932-Yes1	0.0138143	0.249314	0.556	0.44	1	Yes1	ENSMUSG00000014932	5
ENSMUSG00000120166-ENSMUSG00000120166	0.0138154	0.258423	0.316	0.218	1	ENSMUSG00000120166	ENSMUSG00000120166
ENSMUSG00000100684-Gm20268	0.0138205	-0.250858	0.047	0.107	1	Gm20268	ENSMUSG00000100684	1
ENSMUSG00000034154-Ino80	0.0138362	0.165675	0.718	0.585	1	Ino80	ENSMUSG00000034154	2
ENSMUSG00000053411-Cbx7	0.0138368	-0.290455	0.085	0.158	1	Cbx7	ENSMUSG00000053411	15
ENSMUSG00000028409-Smu1	0.0138446	0.273035	0.269	0.175	1	Smu1	ENSMUSG00000028409	4
ENSMUSG00000036352-Ubac1	0.0139535	0.210811	0.278	0.175	1	Ubac1	ENSMUSG00000036352	2
ENSMUSG00000021431-Snrnp48	0.0140273	0.19073	0.615	0.487	1	Snrnp48	ENSMUSG00000021431	13
ENSMUSG00000019841-Rev3l	0.0140571	0.159308	0.829	0.744	1	Rev3l	ENSMUSG00000019841	10
ENSMUSG00000011179-Odc1	0.0140794	-0.220509	0.244	0.35	1	Odc1	ENSMUSG00000011179	12
ENSMUSG00000027355-Tmco5	0.0140927	-0.287417	0.111	0.192	1	Tmco5	ENSMUSG00000027355	2
ENSMUSG00000022234-Cct5	0.014177	-0.276538	0.248	0.342	1	Cct5	ENSMUSG00000022234	15
ENSMUSG00000116903-Gm19522	0.0141816	0.422147	0.491	0.389	1	Gm19522	ENSMUSG00000116903	16
ENSMUSG00000039735-Fnbp1l	0.014197	0.323433	0.466	0.372	1	Fnbp1l	ENSMUSG00000039735	3
ENSMUSG00000046314-Stxbp6	0.0142087	-0.304633	0.094	0.167	1	Stxbp6	ENSMUSG00000046314	12
ENSMUSG00000032076-Cadm1	0.0142185	0.17028	0.859	0.739	1	Cadm1	ENSMUSG00000032076	9
ENSMUSG00000039578-Ccser1	0.0142467	-0.377173	0.132	0.205	1	Ccser1	ENSMUSG00000039578	6
ENSMUSG00000051276-Actrt2	0.0142752	-0.318775	0.15	0.231	1	Actrt2	ENSMUSG00000051276	4
ENSMUSG00000028434-Epb41l4b	0.0143128	0.302909	0.5	0.41	1	Epb41l4b	ENSMUSG00000028434	4
ENSMUSG00000028322-Exosc3	0.0143326	-0.493523	0.15	0.226	1	Exosc3	ENSMUSG00000028322	4
ENSMUSG00000017146-Brca1	0.014384	0.17401	0.624	0.47	1	Brca1	ENSMUSG00000017146	11
ENSMUSG00000027364-Usp50	0.0144043	0.243931	0.62	0.521	1	Usp50	ENSMUSG00000027364	2
ENSMUSG00000024960-Plcb3	0.0144411	0.308922	0.167	0.094	1	Plcb3	ENSMUSG00000024960	19
ENSMUSG00000030075-Cntn3	0.0144671	0.326325	0.231	0.141	1	Cntn3	ENSMUSG00000030075	6
ENSMUSG00000024505-Dtwd2	0.0144808	0.254043	0.256	0.162	1	Dtwd2	ENSMUSG00000024505	18
ENSMUSG00000021395-Spin1	0.0144893	0.237469	0.269	0.171	1	Spin1	ENSMUSG00000021395	13
ENSMUSG00000101867-C78334	0.014496	0.209653	0.137	0.068	1	C78334	ENSMUSG00000101867	9
ENSMUSG00000025277-Abhd6	0.014511	-0.217553	0.056	0.12	1	Abhd6	ENSMUSG00000025277	14
ENSMUSG00000039911-Spsb1	0.0145188	-0.139137	0.064	0.132	1	Spsb1	ENSMUSG00000039911	4
ENSMUSG00000033849-B3galt2	0.014583	0.396505	0.325	0.231	1	B3galt2	ENSMUSG00000033849	1
ENSMUSG00000037400-Atp11b	0.0145938	0.242898	0.551	0.444	1	Atp11b	ENSMUSG00000037400	3
ENSMUSG00000026567-Adcy10	0.0146293	-0.273446	0.094	0.167	1	Adcy10	ENSMUSG00000026567	1
ENSMUSG00000037910-1700018B24Rik	0.0146295	-0.320915	0.145	0.226	1	1700018B24Rik	ENSMUSG00000037910	3
ENSMUSG00000048330-Ric3	0.0146669	0.220234	0.179	0.098	1	Ric3	ENSMUSG00000048330	7
ENSMUSG00000051074-4930579K19Rik	0.0146717	-0.121189	0.043	0.103	1	4930579K19Rik	ENSMUSG00000051074	9
ENSMUSG00000063410-Stk24	0.0146721	-0.186884	0.081	0.154	1	Stk24	ENSMUSG00000063410	14
ENSMUSG00000022641-Bbx	0.0146798	-0.351683	0.393	0.479	1	Bbx	ENSMUSG00000022641	16
ENSMUSG00000039230-Tbcd	0.0147202	-0.041879	0.111	0.184	1	Tbcd	ENSMUSG00000039230	11
ENSMUSG00000051235-Gen1	0.0147346	0.169997	0.175	0.094	1	Gen1	ENSMUSG00000051235	12
ENSMUSG00000028134-Ptbp2	0.0147634	0.258722	0.662	0.573	1	Ptbp2	ENSMUSG00000028134	3
ENSMUSG00000042323-Pbrm1	0.0148214	0.289024	0.756	0.675	1	Pbrm1	ENSMUSG00000042323	14
ENSMUSG00000020527-Myo19	0.0148603	0.168881	0.376	0.274	1	Myo19	ENSMUSG00000020527	11
ENSMUSG00000041361-Myzap	0.0148717	-0.311931	0.081	0.15	1	Myzap	ENSMUSG00000041361	9
ENSMUSG00000084834-4930565N06Rik	0.0148993	-0.199594	0.103	0.179	1	4930565N06Rik	ENSMUSG00000084834	16
ENSMUSG00000028453-Fancg	0.0149419	0.198383	0.107	0.047	1	Fancg	ENSMUSG00000028453	4
ENSMUSG00000027858-Tspan2	0.014964	0.350915	0.167	0.094	1	Tspan2	ENSMUSG00000027858	3
ENSMUSG00000008140-Emc10	0.0149695	0.301899	0.38	0.274	1	Emc10	ENSMUSG00000008140	7
ENSMUSG00000097068-Gm26760	0.0150461	0.167511	0.103	0.043	1	Gm26760	ENSMUSG00000097068	15
ENSMUSG00000059920-4930453N24Rik	0.0150536	-0.299206	0.205	0.299	1	4930453N24Rik	ENSMUSG00000059920	16
ENSMUSG00000025404-R3hdm2	0.0150556	-0.10441	0.59	0.487	1	R3hdm2	ENSMUSG00000025404	10
ENSMUSG00000037316-Bag4	0.0150718	0.235678	0.38	0.265	1	Bag4	ENSMUSG00000037316	8
ENSMUSG00000028745-Capzb	0.0151096	-0.353205	0.209	0.295	1	Capzb	ENSMUSG00000028745	4
ENSMUSG00000021792-Prxl2a	0.0151357	0.278148	0.214	0.132	1	Prxl2a	ENSMUSG00000021792	14
ENSMUSG00000035024-Ncapd3	0.0151558	0.240246	0.662	0.573	1	Ncapd3	ENSMUSG00000035024	9
ENSMUSG00000041791-Capza3	0.0151683	-0.289515	0.09	0.162	1	Capza3	ENSMUSG00000041791	6
ENSMUSG00000054321-Taf4b	0.01517	0.200866	0.534	0.423	1	Taf4b	ENSMUSG00000054321	18
ENSMUSG00000071180-Smim15	0.0151761	-0.186776	0.081	0.154	1	Smim15	ENSMUSG00000071180	13
ENSMUSG00000004032-Gstm5	0.0151898	-0.292267	0.513	0.603	1	Gstm5	ENSMUSG00000004032	3
ENSMUSG00000076431-Sox4	0.0151923	-0.118106	0.09	0.167	1	Sox4	ENSMUSG00000076431	13
ENSMUSG00000099923-1700105P06Rik	0.0153306	-0.152786	0.145	0.239	1	1700105P06Rik	ENSMUSG00000099923	19
ENSMUSG00000043090-Zfp866	0.0153354	0.305937	0.171	0.094	1	Zfp866	ENSMUSG00000043090	8
ENSMUSG00000033308-Dpyd	0.015376	-0.49112	0.222	0.312	1	Dpyd	ENSMUSG00000033308	3
ENSMUSG00000054519-Zfp867	0.0153798	0.241522	0.235	0.145	1	Zfp867	ENSMUSG00000054519	11
ENSMUSG00000027341-Tmem230	0.015449	0.212055	0.226	0.137	1	Tmem230	ENSMUSG00000027341	2
ENSMUSG00000053552-Ebf4	0.0154524	0.3045	0.197	0.115	1	Ebf4	ENSMUSG00000053552	2
ENSMUSG00000036333-Kidins220	0.0154706	0.311293	0.534	0.419	1	Kidins220	ENSMUSG00000036333	12
ENSMUSG00000042446-Zmym4	0.0154913	0.268375	0.744	0.671	1	Zmym4	ENSMUSG00000042446	4
ENSMUSG00000117123-Gm49890	0.0155575	0.22797	0.205	0.12	1	Gm49890	ENSMUSG00000117123	4
ENSMUSG00000028879-Stx12	0.0155633	0.233957	0.321	0.222	1	Stx12	ENSMUSG00000028879	4
ENSMUSG00000052477-C130026I21Rik	0.0156234	0.00840462	0.043	0.103	1	C130026I21Rik	ENSMUSG00000052477	1
ENSMUSG00000028621-Cyb5rl	0.01563	0.218011	0.321	0.218	1	Cyb5rl	ENSMUSG00000028621	4
ENSMUSG00000039050-Osbpl2	0.0156412	0.171511	0.291	0.192	1	Osbpl2	ENSMUSG00000039050	2
ENSMUSG00000029290-Zfp326	0.0156486	0.206363	0.427	0.321	1	Zfp326	ENSMUSG00000029290	5
ENSMUSG00000022255-Mtdh	0.0157551	0.203956	0.795	0.679	1	Mtdh	ENSMUSG00000022255	15
ENSMUSG00000036555-Iqce	0.0157717	0.316836	0.38	0.278	1	Iqce	ENSMUSG00000036555	5
ENSMUSG00000033769-Exoc6b	0.0158418	0.232296	0.803	0.705	1	Exoc6b	ENSMUSG00000033769	6
ENSMUSG00000040537-Adam22	0.0158974	0.275224	0.286	0.197	1	Adam22	ENSMUSG00000040537	5
ENSMUSG00000036880-Acaa2	0.0159476	-0.158122	0.047	0.107	1	Acaa2	ENSMUSG00000036880	18
ENSMUSG00000109754-Gm39214	0.0159723	0.327677	0.252	0.167	1	Gm39214	ENSMUSG00000109754	8
ENSMUSG00000020658-Efr3b	0.0159853	0.217361	0.175	0.098	1	Efr3b	ENSMUSG00000020658	12
ENSMUSG00000026384-Ptpn4	0.0159986	0.300485	0.679	0.611	1	Ptpn4	ENSMUSG00000026384	1
ENSMUSG00000056153-Socs6	0.0160028	0.257996	0.239	0.154	1	Socs6	ENSMUSG00000056153	18
ENSMUSG00000039231-Suv39h1	0.0160139	0.294321	0.265	0.175	1	Suv39h1	ENSMUSG00000039231	20
ENSMUSG00000067835-Gm14661	0.0160336	0.35568	0.496	0.38	1	Gm14661	ENSMUSG00000067835	20
ENSMUSG00000060843-Ctnna3	0.0160872	0.073355	0.359	0.47	1	Ctnna3	ENSMUSG00000060843	10
ENSMUSG00000048686-Hmgb4	0.0161181	-0.361336	0.299	0.397	1	Hmgb4	ENSMUSG00000048686	4
ENSMUSG00000079436-Kcnj13	0.0161457	0.28802	0.282	0.188	1	Kcnj13	ENSMUSG00000079436	1
ENSMUSG00000040084-Bub1b	0.0161593	0.199284	0.269	0.171	1	Bub1b	ENSMUSG00000040084	2
ENSMUSG00000079008-Gm14124	0.0162081	0.142497	0.107	0.047	1	Gm14124	ENSMUSG00000079008	2
ENSMUSG00000020376-Rnf130	0.0162547	0.299441	0.517	0.419	1	Rnf130	ENSMUSG00000020376	11
ENSMUSG00000036168-Ccdc38	0.0162654	-0.280179	0.124	0.205	1	Ccdc38	ENSMUSG00000036168	10
ENSMUSG00000052337-Immt	0.0163075	0.15218	0.479	0.35	1	Immt	ENSMUSG00000052337	6
ENSMUSG00000024589-Nedd4l	0.0163134	-0.501782	0.188	0.274	1	Nedd4l	ENSMUSG00000024589	18
ENSMUSG00000030733-Sh2b1	0.0163279	-0.335834	0.111	0.184	1	Sh2b1	ENSMUSG00000030733	7
ENSMUSG00000028702-Rad54l	0.0163287	0.237861	0.248	0.158	1	Rad54l	ENSMUSG00000028702	4
ENSMUSG00000025203-Scd2	0.0163605	-0.280738	0.051	0.111	1	Scd2	ENSMUSG00000025203	19
ENSMUSG00000113210-4930474N09Rik	0.0163769	-0.282013	0.047	0.103	1	4930474N09Rik	ENSMUSG00000113210	12
ENSMUSG00000037990-Sh3rf3	0.0163861	0.254855	0.496	0.363	1	Sh3rf3	ENSMUSG00000037990	10
ENSMUSG00000029766-1700012A03Rik	0.0164363	-0.280929	0.111	0.188	1	1700012A03Rik	ENSMUSG00000029766	6
ENSMUSG00000030768-Disp1	0.0164701	0.29191	0.449	0.333	1	Disp1	ENSMUSG00000030768	1
ENSMUSG00000018548-Trim37	0.0165546	0.18674	0.756	0.615	1	Trim37	ENSMUSG00000018548	11
ENSMUSG00000035575-Utp6	0.0165567	0.283318	0.278	0.192	1	Utp6	ENSMUSG00000035575	11
ENSMUSG00000032397-Tipin	0.0166515	0.163233	0.474	0.355	1	Tipin	ENSMUSG00000032397	9
ENSMUSG00000024076-Vit	0.0166556	-0.281476	0.094	0.162	1	Vit	ENSMUSG00000024076	17
ENSMUSG00000096971-4930556M19Rik	0.0166676	-0.312548	0.09	0.162	1	4930556M19Rik	ENSMUSG00000096971	15
ENSMUSG00000028104-Polr3gl	0.0166859	0.193787	0.111	0.051	1	Polr3gl	ENSMUSG00000028104	3
ENSMUSG00000020275-Rel	0.0166948	0.247724	0.235	0.145	1	Rel	ENSMUSG00000020275	11
ENSMUSG00000046949-Nqo2	0.016806	0.148764	0.162	0.085	1	Nqo2	ENSMUSG00000046949	13
ENSMUSG00000019809-Pex3	0.0168261	-0.237768	0.274	0.368	1	Pex3	ENSMUSG00000019809	10
ENSMUSG00000066113-Adamtsl1	0.0168418	-0.530836	0.128	0.205	1	Adamtsl1	ENSMUSG00000066113	4
ENSMUSG00000042800-Spata46	0.0169075	-0.319369	0.098	0.171	1	Spata46	ENSMUSG00000042800	1
ENSMUSG00000041308-Sntb2	0.0169225	0.286601	0.59	0.47	1	Sntb2	ENSMUSG00000041308	8
ENSMUSG00000042133-Ppig	0.0169316	0.252863	0.556	0.449	1	Ppig	ENSMUSG00000042133	2
ENSMUSG00000091542-Gm17167	0.016937	-0.014941	0.316	0.214	1	Gm17167	ENSMUSG00000091542	4
ENSMUSG00000004383-Large1	0.0169603	0.247637	0.829	0.701	1	Large1	ENSMUSG00000004383	8
ENSMUSG00000023051-Tarbp2	0.0170074	0.299686	0.278	0.184	1	Tarbp2	ENSMUSG00000023051	15
ENSMUSG00000057110-Cntrl	0.0170336	0.338253	0.551	0.449	1	Cntrl	ENSMUSG00000057110	2
ENSMUSG00000021224-Numb	0.0170737	0.104214	0.679	0.59	1	Numb	ENSMUSG00000021224	12
ENSMUSG00000074221-Zfp568	0.0170788	0.189711	0.231	0.141	1	Zfp568	ENSMUSG00000074221	7
ENSMUSG00000031781-Ciapin1	0.0171136	0.209028	0.423	0.295	1	Ciapin1	ENSMUSG00000031781	8
ENSMUSG00000032330-Cox7a2	0.0171436	-0.317104	0.397	0.513	1	Cox7a2	ENSMUSG00000032330	9
ENSMUSG00000052544-St6galnac3	0.0171713	0.17222	0.611	0.526	1	St6galnac3	ENSMUSG00000052544	3
ENSMUSG00000097902-Gm26531	0.017223	0.10798	0.278	0.179	1	Gm26531	ENSMUSG00000097902	12
ENSMUSG00000067702-Tuba3a	0.017241	-0.424539	0.598	0.65	1	Tuba3a	ENSMUSG00000067702	6
ENSMUSG00000022452-Smdt1	0.0172448	0.187779	0.278	0.179	1	Smdt1	ENSMUSG00000022452	15
ENSMUSG00000050079-Rspry1	0.0172552	0.174253	0.526	0.406	1	Rspry1	ENSMUSG00000050079	8
ENSMUSG00000064202-Spata6l	0.0172621	-0.271148	0.056	0.115	1	Spata6l	ENSMUSG00000064202	19
ENSMUSG00000047719-Ubiad1	0.0172699	0.286322	0.128	0.064	1	Ubiad1	ENSMUSG00000047719	4
ENSMUSG00000074867-Zfp808	0.0173012	0.243557	0.44	0.338	1	Zfp808	ENSMUSG00000074867	13
ENSMUSG00000028484-Psip1	0.0173401	0.224947	0.628	0.53	1	Psip1	ENSMUSG00000028484	4
ENSMUSG00000097726-9530036O11Rik	0.017374	-0.314578	0.128	0.209	1	9530036O11Rik	ENSMUSG00000097726	5
ENSMUSG00000010796-Asz1	0.0173877	0.235881	0.321	0.222	1	Asz1	ENSMUSG00000010796	6
ENSMUSG00000099632-2900093K20Rik	0.0173912	-0.196853	0.094	0.167	1	2900093K20Rik	ENSMUSG00000099632	2
ENSMUSG00000075415-Fnbp1	0.0174021	-0.405963	0.256	0.333	1	Fnbp1	ENSMUSG00000075415	2
ENSMUSG00000020326-Ccng1	0.0174021	0.108437	0.115	0.051	1	Ccng1	ENSMUSG00000020326	11
ENSMUSG00000005514-Por	0.0174208	-0.434102	0.333	0.41	1	Por	ENSMUSG00000005514	5
ENSMUSG00000028441-1110017D15Rik	0.0174893	-0.266805	0.154	0.235	1	1110017D15Rik	ENSMUSG00000028441	4
ENSMUSG00000114373-Gm48708	0.0174925	0.167389	0.248	0.158	1	Gm48708	ENSMUSG00000114373	13
ENSMUSG00000031591-Asah1	0.0174942	-0.205309	0.077	0.145	1	Asah1	ENSMUSG00000031591	8
ENSMUSG00000018433-Nol11	0.0175106	0.235077	0.363	0.252	1	Nol11	ENSMUSG00000018433	11
ENSMUSG00000021275-Tecpr2	0.017622	0.330596	0.44	0.342	1	Tecpr2	ENSMUSG00000021275	12
ENSMUSG00000052949-Rnf157	0.0176312	0.217469	0.534	0.41	1	Rnf157	ENSMUSG00000052949	11
ENSMUSG00000031600-Vps37a	0.0176741	0.299672	0.329	0.235	1	Vps37a	ENSMUSG00000031600	8
ENSMUSG00000028347-Tmeff1	0.01769	0.215955	0.368	0.248	1	Tmeff1	ENSMUSG00000028347	4
ENSMUSG00000038563-Efl1	0.0178011	0.269289	0.316	0.235	1	Efl1	ENSMUSG00000038563	7
ENSMUSG00000015932-Dstn	0.017835	-0.275717	0.085	0.154	1	Dstn	ENSMUSG00000015932	2
ENSMUSG00000039621-Prex1	0.0179132	0.294603	0.231	0.15	1	Prex1	ENSMUSG00000039621	2
ENSMUSG00000042699-Dhx9	0.017917	0.232665	0.59	0.487	1	Dhx9	ENSMUSG00000042699	1
ENSMUSG00000036473-Tbc1d24	0.0179225	0.195518	0.316	0.218	1	Tbc1d24	ENSMUSG00000036473	17
ENSMUSG00000039242-B3galnt2	0.0179902	0.193962	0.462	0.346	1	B3galnt2	ENSMUSG00000039242	13
ENSMUSG00000028676-Srsf10	0.0180737	0.247887	0.769	0.748	1	Srsf10	ENSMUSG00000028676	4
ENSMUSG00000024533-Spire1	0.018117	0.224858	0.372	0.261	1	Spire1	ENSMUSG00000024533	18
ENSMUSG00000028309-Rnf20	0.018156	0.255416	0.402	0.295	1	Rnf20	ENSMUSG00000028309	4
ENSMUSG00000066036-Ubr4	0.0181786	0.202448	0.513	0.397	1	Ubr4	ENSMUSG00000066036	4
ENSMUSG00000036568-Bicral	0.0181803	-0.260325	0.286	0.38	1	Bicral	ENSMUSG00000036568	17
ENSMUSG00000018983-E2f2	0.0181862	0.221015	0.111	0.051	1	E2f2	ENSMUSG00000018983	4
ENSMUSG00000078612-Fyb2	0.018193	-0.87669	0.051	0.107	1	Fyb2	ENSMUSG00000078612	4
ENSMUSG00000070529-Wfdc10	0.0182287	-0.264403	0.081	0.15	1	Wfdc10	ENSMUSG00000070529	2
ENSMUSG00000025090-Ccdc172	0.018243	0.236283	0.44	0.342	1	Ccdc172	ENSMUSG00000025090	19
ENSMUSG00000029598-Plbd2	0.0182859	0.25563	0.175	0.103	1	Plbd2	ENSMUSG00000029598	5
ENSMUSG00000018707-Dync1h1	0.0183158	0.243865	0.731	0.65	1	Dync1h1	ENSMUSG00000018707	12
ENSMUSG00000020656-Grhl1	0.0183357	0.13196	0.145	0.073	1	Grhl1	ENSMUSG00000020656	12
ENSMUSG00000042590-Ipo11	0.0183795	0.321944	0.53	0.436	1	Ipo11	ENSMUSG00000042590	13
ENSMUSG00000030779-Rbbp6	0.0184153	-0.365306	0.62	0.688	1	Rbbp6	ENSMUSG00000030779	7
ENSMUSG00000051262-Nat8f3	0.0184663	0.226603	0.167	0.094	1	Nat8f3	ENSMUSG00000051262	6
ENSMUSG00000023913-Pla2g7	0.0185239	-0.299661	0.077	0.141	1	Pla2g7	ENSMUSG00000023913	17
ENSMUSG00000032279-Idh3a	0.0186249	0.22457	0.175	0.103	1	Idh3a	ENSMUSG00000032279	9
ENSMUSG00000062949-Atp11c	0.0186268	0.17913	0.769	0.654	1	Atp11c	ENSMUSG00000062949	20
ENSMUSG00000121513-PTPRG	0.0186399	-0.506098	0.256	0.342	1	PTPRG	ENSMUSG00000121513
ENSMUSG00000014313-Cox6c	0.0186406	-0.208047	0.607	0.714	1	Cox6c	ENSMUSG00000014313	15
ENSMUSG00000031148-Gpkow	0.0186874	0.321994	0.269	0.188	1	Gpkow	ENSMUSG00000031148	20
ENSMUSG00000063698-Sfxn4	0.0187647	0.200823	0.128	0.064	1	Sfxn4	ENSMUSG00000063698	19
ENSMUSG00000019868-Vta1	0.0188234	0.184308	0.265	0.179	1	Vta1	ENSMUSG00000019868	10
ENSMUSG00000042680-Garem1	0.018848	0.326717	0.393	0.291	1	Garem1	ENSMUSG00000042680	18
ENSMUSG00000021221-Dpf3	0.0188565	-0.120939	0.085	0.158	1	Dpf3	ENSMUSG00000021221	12
ENSMUSG00000027087-Itgav	0.0189023	-0.340078	0.107	0.179	1	Itgav	ENSMUSG00000027087	2
ENSMUSG00000097262-4933416M07Rik	0.0189846	0.211642	0.115	0.056	1	4933416M07Rik	ENSMUSG00000097262	8
ENSMUSG00000038014-Fam120a	0.0190597	0.453353	0.419	0.312	1	Fam120a	ENSMUSG00000038014	13
ENSMUSG00000032263-Bckdhb	0.0190851	0.197686	0.329	0.226	1	Bckdhb	ENSMUSG00000032263	9
ENSMUSG00000047141-Zfp654	0.0191449	-0.341778	0.145	0.226	1	Zfp654	ENSMUSG00000047141	16
ENSMUSG00000027160-Ccdc34	0.0191467	0.196422	0.338	0.226	1	Ccdc34	ENSMUSG00000027160	2
ENSMUSG00000059923-Grb2	0.0191543	0.23778	0.513	0.402	1	Grb2	ENSMUSG00000059923	11
ENSMUSG00000024878-Cbwd1	0.0191654	0.168911	0.432	0.303	1	Cbwd1	ENSMUSG00000024878	19
ENSMUSG00000041958-Pigs	0.0192	0.185552	0.239	0.15	1	Pigs	ENSMUSG00000041958	11
ENSMUSG00000005469-Prkaca	0.0193218	-0.19365	0.115	0.192	1	Prkaca	ENSMUSG00000005469	8
ENSMUSG00000071369-Map3k5	0.0193313	-0.404997	0.252	0.338	1	Map3k5	ENSMUSG00000071369	10
ENSMUSG00000041977-Arhgef11	0.0193771	0.292978	0.632	0.53	1	Arhgef11	ENSMUSG00000041977	3
ENSMUSG00000020704-Asic2	0.0193914	-0.465854	0.098	0.167	1	Asic2	ENSMUSG00000020704	11
ENSMUSG00000008393-Carhsp1	0.0193957	-0.393554	0.132	0.205	1	Carhsp1	ENSMUSG00000008393	16
ENSMUSG00000005505-Kbtbd4	0.0194155	-0.177471	0.047	0.103	1	Kbtbd4	ENSMUSG00000005505	2
ENSMUSG00000098530-Gm28051	0.0194931	0.0483599	0.115	0.056	1	Gm28051	ENSMUSG00000098530	12
ENSMUSG00000035521-Gnptg	0.019516	0.274441	0.184	0.107	1	Gnptg	ENSMUSG00000035521	17
ENSMUSG00000052331-Ankrd44	0.0195398	-0.317835	0.085	0.154	1	Ankrd44	ENSMUSG00000052331	1
ENSMUSG00000041147-Brca2	0.0195616	0.309256	0.466	0.355	1	Brca2	ENSMUSG00000041147	5
ENSMUSG00000028771-Ptpn12	0.0196014	0.30292	0.479	0.376	1	Ptpn12	ENSMUSG00000028771	5
ENSMUSG00000064210-Ano6	0.0196285	-0.436367	0.12	0.192	1	Ano6	ENSMUSG00000064210	15
ENSMUSG00000019948-Actr6	0.0196891	-0.265535	0.128	0.205	1	Actr6	ENSMUSG00000019948	10
ENSMUSG00000054909-Wbscr25	0.0197275	-0.31414	0.15	0.226	1	Wbscr25	ENSMUSG00000054909	5
ENSMUSG00000115943-Gm49455	0.0197712	0.306405	0.368	0.274	1	Gm49455	ENSMUSG00000115943	16
ENSMUSG00000053825-Ppfia2	0.019789	-0.0621411	0.056	0.115	1	Ppfia2	ENSMUSG00000053825	10
ENSMUSG00000031262-Cenpi	0.0198236	0.237968	0.188	0.111	1	Cenpi	ENSMUSG00000031262	20
ENSMUSG00000118134-4930549G23Rik	0.0198237	0.266037	0.47	0.35	1	4930549G23Rik	ENSMUSG00000118134	18
ENSMUSG00000028527-Ak4	0.0198922	-0.249859	0.068	0.128	1	Ak4	ENSMUSG00000028527	4
ENSMUSG00000048271-Rbm33	0.0198953	0.233047	0.402	0.299	1	Rbm33	ENSMUSG00000048271	5
ENSMUSG00000032059-Alg9	0.0199127	0.176416	0.175	0.098	1	Alg9	ENSMUSG00000032059	9
ENSMUSG00000027778-Ift80	0.0199428	0.156577	0.274	0.179	1	Ift80	ENSMUSG00000027778	3
ENSMUSG00000047995-Cypt4	0.0199488	-0.374084	0.312	0.406	1	Cypt4	ENSMUSG00000047995	9
ENSMUSG00000064307-Lrrc51	0.0199825	-0.337214	0.385	0.466	1	Lrrc51	ENSMUSG00000064307	7
ENSMUSG00000028149-Rap1gds1	0.0200041	-0.285443	0.291	0.38	1	Rap1gds1	ENSMUSG00000028149	3
ENSMUSG00000024218-Taf11	0.0200326	0.196296	0.171	0.094	1	Taf11	ENSMUSG00000024218	17
ENSMUSG00000067931-Zfp948	0.0200472	0.227795	0.103	0.047	1	Zfp948	ENSMUSG00000067931	17
ENSMUSG00000020521-Rnft1	0.0200824	0.244753	0.402	0.303	1	Rnft1	ENSMUSG00000020521	11
ENSMUSG00000000355-Mcts1	0.0201879	-0.300092	0.098	0.167	1	Mcts1	ENSMUSG00000000355	20
ENSMUSG00000023944-Hsp90ab1	0.0202062	0.241774	0.748	0.624	1	Hsp90ab1	ENSMUSG00000023944	17
ENSMUSG00000027425-Kat14	0.0203085	0.278072	0.261	0.175	1	Kat14	ENSMUSG00000027425	2
ENSMUSG00000035666-Gtf3c4	0.0203158	0.185581	0.162	0.09	1	Gtf3c4	ENSMUSG00000035666	2
ENSMUSG00000024892-Pcx	0.0203274	0.196078	0.316	0.218	1	Pcx	ENSMUSG00000024892	19
ENSMUSG00000023403-Stk31	0.0203771	0.240249	0.53	0.406	1	Stk31	ENSMUSG00000023403	6
ENSMUSG00000044320-1700001O22Rik	0.0203905	-0.270928	0.12	0.197	1	1700001O22Rik	ENSMUSG00000044320	2
ENSMUSG00000066952-Myo1h	0.0204685	0.289614	0.316	0.222	1	Myo1h	ENSMUSG00000066952	5
ENSMUSG00000032232-Cgnl1	0.0205103	0.0106444	0.09	0.158	1	Cgnl1	ENSMUSG00000032232	9
ENSMUSG00000025894-Aasdhppt	0.0205637	-0.244569	0.132	0.209	1	Aasdhppt	ENSMUSG00000025894	9
ENSMUSG00000022781-Pak2	0.0206551	0.223894	0.607	0.53	1	Pak2	ENSMUSG00000022781	16
ENSMUSG00000051864-Tbc1d22a	0.0206829	0.269459	0.543	0.474	1	Tbc1d22a	ENSMUSG00000051864	15
ENSMUSG00000014786-Slc9a5	0.0207371	0.123934	0.111	0.051	1	Slc9a5	ENSMUSG00000014786	8
ENSMUSG00000025217-Btrc	0.0207493	0.270455	0.53	0.44	1	Btrc	ENSMUSG00000025217	19
ENSMUSG00000031529-Tnks	0.0207643	0.301318	0.479	0.368	1	Tnks	ENSMUSG00000031529	8
ENSMUSG00000075376-Rc3h2	0.0207745	0.259624	0.658	0.568	1	Rc3h2	ENSMUSG00000075376	2
ENSMUSG00000052833-Sae1	0.0208265	0.223356	0.568	0.5	1	Sae1	ENSMUSG00000052833	7
ENSMUSG00000031590-Frg1	0.020837	-0.282585	0.303	0.389	1	Frg1	ENSMUSG00000031590	8
ENSMUSG00000041354-Rgl2	0.0208417	0.286484	0.222	0.141	1	Rgl2	ENSMUSG00000041354	17
ENSMUSG00000041220-Elovl6	0.0208585	-0.47265	0.06	0.115	1	Elovl6	ENSMUSG00000041220	3
ENSMUSG00000039976-Tbc1d16	0.0208607	0.1591	0.286	0.192	1	Tbc1d16	ENSMUSG00000039976	11
ENSMUSG00000020929-Eftud2	0.0208864	0.213139	0.47	0.368	1	Eftud2	ENSMUSG00000020929	11
ENSMUSG00000037315-Jade3	0.0209249	0.247405	0.44	0.346	1	Jade3	ENSMUSG00000037315	20
ENSMUSG00000059439-Bcas3	0.0209383	0.0545589	0.889	0.885	1	Bcas3	ENSMUSG00000059439	11
ENSMUSG00000016487-Ppfibp1	0.0209392	-0.316714	0.325	0.41	1	Ppfibp1	ENSMUSG00000016487	6
ENSMUSG00000112581-1700022H01Rik	0.0209484	-0.283503	0.098	0.167	1	1700022H01Rik	ENSMUSG00000112581	10
ENSMUSG00000030435-U2af2	0.0209523	0.155788	0.372	0.265	1	U2af2	ENSMUSG00000030435	7
ENSMUSG00000073557-Ppp1r12b	0.0209529	0.187223	0.739	0.62	1	Ppp1r12b	ENSMUSG00000073557	1
ENSMUSG00000022471-Xrcc6	0.0209625	0.253367	0.585	0.491	1	Xrcc6	ENSMUSG00000022471	15
ENSMUSG00000032555-Topbp1	0.0209739	0.214252	0.573	0.457	1	Topbp1	ENSMUSG00000032555	9
ENSMUSG00000005198-Polr2a	0.021025	0.231061	0.59	0.483	1	Polr2a	ENSMUSG00000005198	11
ENSMUSG00000038256-Bcl9	0.0210698	0.288335	0.278	0.192	1	Bcl9	ENSMUSG00000038256	3
ENSMUSG00000035293-G2e3	0.0210771	-0.296089	0.218	0.291	1	G2e3	ENSMUSG00000035293	12
ENSMUSG00000039031-Arhgap18	0.0213062	-0.597581	0.056	0.111	1	Arhgap18	ENSMUSG00000039031	10
ENSMUSG00000048478-Spata33	0.0213091	-0.281068	0.363	0.436	1	Spata33	ENSMUSG00000048478	8
ENSMUSG00000033943-Mga	0.0213974	0.267087	0.679	0.611	1	Mga	ENSMUSG00000033943	2
ENSMUSG00000025289-Prdx4	0.021423	0.329684	0.521	0.444	1	Prdx4	ENSMUSG00000025289	20
ENSMUSG00000062510-Nsl1	0.0214538	0.212227	0.154	0.085	1	Nsl1	ENSMUSG00000062510	1
ENSMUSG00000021838-Samd4	0.0215006	-0.335117	0.197	0.282	1	Samd4	ENSMUSG00000021838	14
ENSMUSG00000027242-Wdr76	0.0215654	0.177159	0.496	0.363	1	Wdr76	ENSMUSG00000027242	2
ENSMUSG00000028633-Ctps	0.0216673	0.254441	0.449	0.338	1	Ctps	ENSMUSG00000028633	4
ENSMUSG00000102540-Gm38134	0.0216948	0.0925169	0.496	0.385	1	Gm38134	ENSMUSG00000102540	9
ENSMUSG00000000378-Ccm2	0.0217016	-0.200689	0.179	0.269	1	Ccm2	ENSMUSG00000000378	11
ENSMUSG00000068663-Clec16a	0.021711	0.221407	0.53	0.419	1	Clec16a	ENSMUSG00000068663	16
ENSMUSG00000029765-Plxna4	0.0217111	-0.480889	0.056	0.111	1	Plxna4	ENSMUSG00000029765	6
ENSMUSG00000121301-Nlrp5-ps	0.0217285	-0.186137	0.056	0.115	1	ps	ENSMUSG00000121301
ENSMUSG00000085185-BC028777	0.0217831	0.306592	0.235	0.154	1	BC028777	ENSMUSG00000085185	17
ENSMUSG00000043991-Pura	0.0217856	0.338774	0.41	0.316	1	Pura	ENSMUSG00000043991	18
ENSMUSG00000032042-Srpr	0.0218007	0.269783	0.534	0.462	1	Srpr	ENSMUSG00000032042	9
ENSMUSG00000116024-Gm49527	0.0218215	0.211745	0.145	0.077	1	Gm49527	ENSMUSG00000116024	15
ENSMUSG00000029670-Ing3	0.0218483	-0.20599	0.09	0.158	1	Ing3	ENSMUSG00000029670	6
ENSMUSG00000015013-Trappc2l	0.0218486	-0.180418	0.115	0.192	1	Trappc2l	ENSMUSG00000015013	8
ENSMUSG00000025001-Hells	0.0219608	0.128584	0.816	0.705	1	Hells	ENSMUSG00000025001	19
ENSMUSG00000030079-Ruvbl1	0.0219635	0.16659	0.141	0.073	1	Ruvbl1	ENSMUSG00000030079	6
ENSMUSG00000086016-1700084C06Rik	0.0219771	0.241029	0.543	0.44	1	1700084C06Rik	ENSMUSG00000086016	9
ENSMUSG00000021254-Gpatch2l	0.0220056	0.221077	0.338	0.235	1	Gpatch2l	ENSMUSG00000021254	12
ENSMUSG00000029613-Eif2ak1	0.0220721	0.181748	0.214	0.132	1	Eif2ak1	ENSMUSG00000029613	5
ENSMUSG00000017132-Cyth1	0.022096	0.339467	0.316	0.231	1	Cyth1	ENSMUSG00000017132	11
ENSMUSG00000060081-H2ac1	0.0221367	0.263534	0.128	0.068	1	H2ac1	ENSMUSG00000060081	13
ENSMUSG00000017428-Psmd11	0.0221499	0.156783	0.534	0.41	1	Psmd11	ENSMUSG00000017428	11
ENSMUSG00000090406-Gm17058	0.0221667	0.200417	0.205	0.124	1	Gm17058	ENSMUSG00000090406	15
ENSMUSG00000029103-Lrpap1	0.0222098	0.0385232	0.385	0.269	1	Lrpap1	ENSMUSG00000029103	5
ENSMUSG00000030811-Fbxl19	0.022266	-0.309353	0.145	0.222	1	Fbxl19	ENSMUSG00000030811	7
ENSMUSG00000030595-Nfkbib	0.0222721	-0.201922	0.051	0.107	1	Nfkbib	ENSMUSG00000030595	7
ENSMUSG00000001785-Pwp1	0.022331	0.229	0.291	0.192	1	Pwp1	ENSMUSG00000001785	10
ENSMUSG00000038587-Akap12	0.0223877	-0.335021	0.38	0.466	1	Akap12	ENSMUSG00000038587	10
ENSMUSG00000033773-Rpap2	0.0223988	0.269673	0.56	0.466	1	Rpap2	ENSMUSG00000033773	5
ENSMUSG00000033400-Agl	0.0224052	0.209884	0.543	0.44	1	Agl	ENSMUSG00000033400	3
ENSMUSG00000026516-Nvl	0.0224058	0.200382	0.637	0.543	1	Nvl	ENSMUSG00000026516	1
ENSMUSG00000036478-Btg1	0.0224716	-0.376806	0.248	0.329	1	Btg1	ENSMUSG00000036478	10
ENSMUSG00000042410-Agps	0.0225505	0.273584	0.457	0.346	1	Agps	ENSMUSG00000042410	2
ENSMUSG00000042888-Prr30	0.0226257	-0.256391	0.056	0.111	1	Prr30	ENSMUSG00000042888	14
ENSMUSG00000050685-Ccdc54	0.0226582	-0.250931	0.124	0.201	1	Ccdc54	ENSMUSG00000050685	16
ENSMUSG00000032590-Apeh	0.0227563	0.186823	0.103	0.047	1	Apeh	ENSMUSG00000032590	9
ENSMUSG00000097071-4930544I03Rik	0.0227563	-0.358438	0.047	0.103	1	4930544I03Rik	ENSMUSG00000097071	12
ENSMUSG00000040455-Usp45	0.0228024	0.296539	0.436	0.325	1	Usp45	ENSMUSG00000040455	4
ENSMUSG00000015697-Setdb1	0.022839	0.315024	0.538	0.466	1	Setdb1	ENSMUSG00000015697	3
ENSMUSG00000025323-Sp4	0.0228453	0.163829	0.41	0.286	1	Sp4	ENSMUSG00000025323	12
ENSMUSG00000030660-Pik3c2a	0.0228484	0.211074	0.697	0.615	1	Pik3c2a	ENSMUSG00000030660	7
ENSMUSG00000045007-Tubg2	0.0228779	-1.08443	0.051	0.107	1	Tubg2	ENSMUSG00000045007	11
ENSMUSG00000026442-Nfasc	0.0229037	0.188017	0.137	0.073	1	Nfasc	ENSMUSG00000026442	1
ENSMUSG00000022186-Oxct1	0.022907	0.221956	0.415	0.295	1	Oxct1	ENSMUSG00000022186	15
ENSMUSG00000025337-Sbds	0.0229417	-0.247193	0.154	0.231	1	Sbds	ENSMUSG00000025337	5
ENSMUSG00000021714-Cenpk	0.0230322	0.250502	0.338	0.239	1	Cenpk	ENSMUSG00000021714	13
ENSMUSG00000091476-Catspere2	0.0230626	0.214141	0.274	0.179	1	Catspere2	ENSMUSG00000091476	1
ENSMUSG00000003452-Bicd1	0.0231246	-0.46574	0.158	0.231	1	Bicd1	ENSMUSG00000003452	6
ENSMUSG00000039285-Azi2	0.0231275	0.256172	0.291	0.201	1	Azi2	ENSMUSG00000039285	9
ENSMUSG00000035133-Arhgap5	0.0231501	0.220659	0.722	0.637	1	Arhgap5	ENSMUSG00000035133	12
ENSMUSG00000024073-Birc6	0.0231888	0.237792	0.628	0.551	1	Birc6	ENSMUSG00000024073	17
ENSMUSG00000037152-Ndufc1	0.0232961	-0.502495	0.316	0.385	1	Ndufc1	ENSMUSG00000037152	3
ENSMUSG00000005373-Mlxipl	0.0233852	0.197981	0.363	0.274	1	Mlxipl	ENSMUSG00000005373	5
ENSMUSG00000054400-Cklf	0.02345	0.183532	0.291	0.192	1	Cklf	ENSMUSG00000054400	8
ENSMUSG00000022528-Hes1	0.0235413	-0.422739	0.06	0.115	1	Hes1	ENSMUSG00000022528	16
ENSMUSG00000042724-Map3k9	0.0235806	0.110338	0.175	0.098	1	Map3k9	ENSMUSG00000042724	12
ENSMUSG00000028163-Nfkb1	0.0236029	-0.28582	0.068	0.128	1	Nfkb1	ENSMUSG00000028163	3
ENSMUSG00000058935-Tex48	0.0236074	-0.23876	0.073	0.137	1	Tex48	ENSMUSG00000058935	4
ENSMUSG00000032827-Ppp1r9a	0.0236154	-0.150066	0.256	0.359	1	Ppp1r9a	ENSMUSG00000032827	6
ENSMUSG00000040725-Hnrnpul1	0.0236171	0.268242	0.427	0.338	1	Hnrnpul1	ENSMUSG00000040725	7
ENSMUSG00000015882-Lcorl	0.0236232	0.275467	0.662	0.611	1	Lcorl	ENSMUSG00000015882	5
ENSMUSG00000024186-Rgs11	0.0236658	-0.18054	0.047	0.103	1	Rgs11	ENSMUSG00000024186	17
ENSMUSG00000039901-Armh3	0.0236823	0.251322	0.615	0.517	1	Armh3	ENSMUSG00000039901	19
ENSMUSG00000061111-Mcrip1	0.0237512	0.249252	0.218	0.141	1	Mcrip1	ENSMUSG00000061111	11
ENSMUSG00000120740-ENSMUSG00000120740	0.0237663	-0.297401	0.068	0.128	1	ENSMUSG00000120740	ENSMUSG00000120740
ENSMUSG00000005410-Mcm5	0.0238171	0.192377	0.162	0.094	1	Mcm5	ENSMUSG00000005410	8
ENSMUSG00000031925-Maml2	0.0239392	-0.606742	0.09	0.154	1	Maml2	ENSMUSG00000031925	9
ENSMUSG00000024286-Ccny	0.0239453	0.26116	0.632	0.534	1	Ccny	ENSMUSG00000024286	18
ENSMUSG00000007613-Tgfbr1	0.0240279	0.226092	0.598	0.487	1	Tgfbr1	ENSMUSG00000007613	4
ENSMUSG00000008307-1700109H08Rik	0.0240384	-0.196821	0.115	0.197	1	1700109H08Rik	ENSMUSG00000008307	5
ENSMUSG00000074476-Spc24	0.0240615	0.269838	0.278	0.192	1	Spc24	ENSMUSG00000074476	9
ENSMUSG00000026113-Inpp4a	0.0240786	0.193988	0.145	0.077	1	Inpp4a	ENSMUSG00000026113	1
ENSMUSG00000078653-Cntd1	0.0240845	0.164093	0.231	0.145	1	Cntd1	ENSMUSG00000078653	11
ENSMUSG00000033983-Coil	0.0241016	0.250623	0.274	0.188	1	Coil	ENSMUSG00000033983	11
ENSMUSG00000001333-Sync	0.0241307	-0.18882	0.06	0.12	1	Sync	ENSMUSG00000001333	4
ENSMUSG00000029433-Diablo	0.0242508	0.221299	0.256	0.167	1	Diablo	ENSMUSG00000029433	5
ENSMUSG00000019590-Cyb561	0.0242818	-0.290619	0.098	0.167	1	Cyb561	ENSMUSG00000019590	11
ENSMUSG00000086598-Btbd18	0.024296	0.181375	0.214	0.137	1	Btbd18	ENSMUSG00000086598	2
ENSMUSG00000045350-Fam186a	0.0244076	-0.199013	0.094	0.162	1	Fam186a	ENSMUSG00000045350	15
ENSMUSG00000026788-Zbtb43	0.0244087	0.21854	0.145	0.081	1	Zbtb43	ENSMUSG00000026788	2
ENSMUSG00000061244-Exoc5	0.0244675	0.176901	0.359	0.252	1	Exoc5	ENSMUSG00000061244	14
ENSMUSG00000000876-Pxmp4	0.0244812	0.217861	0.175	0.103	1	Pxmp4	ENSMUSG00000000876	2
ENSMUSG00000029499-Pxmp2	0.0245239	0.185536	0.244	0.158	1	Pxmp2	ENSMUSG00000029499	5
ENSMUSG00000040139-9430038I01Rik	0.0245525	-0.0906645	0.282	0.197	1	9430038I01Rik	ENSMUSG00000040139	7
ENSMUSG00000040297-Suco	0.0246139	0.232582	0.504	0.423	1	Suco	ENSMUSG00000040297	1
ENSMUSG00000045671-Spred2	0.0246288	-0.419244	0.239	0.299	1	Spred2	ENSMUSG00000045671	11
ENSMUSG00000017837-Nkiras2	0.0246376	0.160109	0.132	0.068	1	Nkiras2	ENSMUSG00000017837	11
ENSMUSG00000024085-Man2a1	0.0246575	-0.624719	0.107	0.167	1	Man2a1	ENSMUSG00000024085	17
ENSMUSG00000029502-Golga3	0.0246985	0.247757	0.325	0.235	1	Golga3	ENSMUSG00000029502	5
ENSMUSG00000060771-Tsga10	0.0247496	0.326545	0.299	0.214	1	Tsga10	ENSMUSG00000060771	1
ENSMUSG00000022621-Rabl2	0.0248056	0.119655	0.132	0.068	1	Rabl2	ENSMUSG00000022621	15
ENSMUSG00000025558-Dock9	0.0248208	0.233467	0.654	0.607	1	Dock9	ENSMUSG00000025558	14
ENSMUSG00000028017-Egf	0.0248434	-0.0318636	0.064	0.124	1	Egf	ENSMUSG00000028017	3
ENSMUSG00000030545-Pex11a	0.0248951	0.183862	0.103	0.047	1	Pex11a	ENSMUSG00000030545	7
ENSMUSG00000026209-Dnpep	0.0249288	-0.231873	0.077	0.141	1	Dnpep	ENSMUSG00000026209	1
ENSMUSG00000054814-Usp46	0.0249305	-0.202228	0.064	0.124	1	Usp46	ENSMUSG00000054814	5
ENSMUSG00000065954-Tacc1	0.0249485	-0.48955	0.235	0.325	1	Tacc1	ENSMUSG00000065954	8
ENSMUSG00000031637-Lrp2bp	0.0249746	0.10025	0.132	0.068	1	Lrp2bp	ENSMUSG00000031637	8
ENSMUSG00000053205-Styx	0.0249815	0.187619	0.538	0.415	1	Styx	ENSMUSG00000053205	14
ENSMUSG00000025758-Plk4	0.0250703	0.272836	0.402	0.303	1	Plk4	ENSMUSG00000025758	3
ENSMUSG00000075595-Zfp652	0.0252001	0.236056	0.598	0.504	1	Zfp652	ENSMUSG00000075595	11
ENSMUSG00000030245-Golt1b	0.0252176	0.167916	0.154	0.085	1	Golt1b	ENSMUSG00000030245	6
ENSMUSG00000037996-Slc24a2	0.0252403	0.302825	0.175	0.107	1	Slc24a2	ENSMUSG00000037996	4
ENSMUSG00000019471-Cdc37	0.02527	-0.163203	0.209	0.291	1	Cdc37	ENSMUSG00000019471	9
ENSMUSG00000037151-Lrrc20	0.0252863	0.352917	0.132	0.073	1	Lrrc20	ENSMUSG00000037151	10
ENSMUSG00000069044-Usp9y	0.0252924	0.174605	0.385	0.278	1	Usp9y	ENSMUSG00000069044	21
ENSMUSG00000091238-Gm17103	0.0253824	0.140872	0.103	0.047	1	Gm17103	ENSMUSG00000091238	16
ENSMUSG00000070047-Fat1	0.0254341	0.229588	0.346	0.244	1	Fat1	ENSMUSG00000070047	8
ENSMUSG00000079108-Srp54c	0.0254808	0.120706	0.103	0.047	1	Srp54c	ENSMUSG00000079108	12
ENSMUSG00000021451-Sema4d	0.025491	0.266598	0.282	0.192	1	Sema4d	ENSMUSG00000021451	13
ENSMUSG00000036381-P2ry14	0.0255541	0.346244	0.521	0.415	1	P2ry14	ENSMUSG00000036381	3
ENSMUSG00000000884-Gnb1l	0.025578	0.262302	0.573	0.457	1	Gnb1l	ENSMUSG00000000884	16
ENSMUSG00000039307-Hexdc	0.0256092	0.228576	0.158	0.09	1	Hexdc	ENSMUSG00000039307	11
ENSMUSG00000086154-Gm16196	0.0256092	0.0893519	0.158	0.09	1	Gm16196	ENSMUSG00000086154	17
ENSMUSG00000025899-Alkbh8	0.0256267	-0.157814	0.094	0.162	1	Alkbh8	ENSMUSG00000025899	9
ENSMUSG00000020280-Pus10	0.0257048	0.238628	0.303	0.218	1	Pus10	ENSMUSG00000020280	11
ENSMUSG00000018585-Atox1	0.025732	-0.126073	0.056	0.115	1	Atox1	ENSMUSG00000018585	11
ENSMUSG00000026608-Kctd3	0.0257878	0.250626	0.209	0.132	1	Kctd3	ENSMUSG00000026608	1
ENSMUSG00000026116-Tmem131	0.0258007	0.285243	0.517	0.41	1	Tmem131	ENSMUSG00000026116	1
ENSMUSG00000032826-Ank2	0.0258667	-0.26644	0.12	0.188	1	Ank2	ENSMUSG00000032826	3
ENSMUSG00000044566-Cage1	0.025901	-0.216519	0.154	0.231	1	Cage1	ENSMUSG00000044566	13
ENSMUSG00000059695-1700019M22Rik	0.0259281	-0.306185	0.12	0.192	1	1700019M22Rik	ENSMUSG00000059695	12
ENSMUSG00000047907-Tshz2	0.0259558	-1.14123	0.278	0.342	1	Tshz2	ENSMUSG00000047907	2
ENSMUSG00000031821-Gins2	0.0259984	0.198445	0.179	0.107	1	Gins2	ENSMUSG00000031821	8
ENSMUSG00000041992-Rapgef5	0.026055	-0.531352	0.128	0.197	1	Rapgef5	ENSMUSG00000041992	12
ENSMUSG00000048573-Cypt3	0.0261789	0.201074	0.141	0.077	1	Cypt3	ENSMUSG00000048573	20
ENSMUSG00000042197-Zfp451	0.0262249	0.312863	0.466	0.346	1	Zfp451	ENSMUSG00000042197	1
ENSMUSG00000096370-Gm21992	0.0262363	0.140303	0.611	0.517	1	Gm21992	ENSMUSG00000096370	19
ENSMUSG00000085891-Gm14634	0.0263123	-0.445826	0.064	0.12	1	Gm14634	ENSMUSG00000085891	20
ENSMUSG00000063334-Krr1	0.0263213	0.219298	0.145	0.081	1	Krr1	ENSMUSG00000063334	10
ENSMUSG00000038777-Sema6c	0.0263358	0.214171	0.111	0.056	1	Sema6c	ENSMUSG00000038777	3
ENSMUSG00000039414-Heatr5b	0.0263672	0.277608	0.466	0.359	1	Heatr5b	ENSMUSG00000039414	17
ENSMUSG00000086994-Gm13402	0.026423	0.253506	0.321	0.226	1	Gm13402	ENSMUSG00000086994	2
ENSMUSG00000043289-Mei4	0.0266315	0.154126	0.342	0.239	1	Mei4	ENSMUSG00000043289	9
ENSMUSG00000037415-Ranbp10	0.0266692	0.217121	0.491	0.385	1	Ranbp10	ENSMUSG00000037415	8
ENSMUSG00000039137-Whrn	0.0267494	0.164246	0.376	0.274	1	Whrn	ENSMUSG00000039137	4
ENSMUSG00000061904-Slc25a3	0.02683	-0.173394	0.577	0.641	1	Slc25a3	ENSMUSG00000061904	10
ENSMUSG00000056486-Chn1	0.0268617	0.215073	0.56	0.449	1	Chn1	ENSMUSG00000056486	2
ENSMUSG00000034401-Spata6	0.0268907	-0.237133	0.278	0.372	1	Spata6	ENSMUSG00000034401	4
ENSMUSG00000018882-Mrpl45	0.0268963	0.39898	0.15	0.085	1	Mrpl45	ENSMUSG00000018882	11
ENSMUSG00000020185-E2f7	0.0269497	0.183654	0.269	0.179	1	E2f7	ENSMUSG00000020185	10
ENSMUSG00000039879-Heca	0.0269911	0.208988	0.38	0.278	1	Heca	ENSMUSG00000039879	10
ENSMUSG00000104677-Gm43376	0.026994	-0.306274	0.295	0.376	1	Gm43376	ENSMUSG00000104677	3
ENSMUSG00000019961-Tmpo	0.0270315	0.133797	0.402	0.291	1	Tmpo	ENSMUSG00000019961	10
ENSMUSG00000050377-Il31ra	0.0270796	0.188087	0.197	0.12	1	Il31ra	ENSMUSG00000050377	13
ENSMUSG00000022678-Nde1	0.0271348	0.190537	0.256	0.167	1	Nde1	ENSMUSG00000022678	16
ENSMUSG00000027522-Stx16	0.0272013	0.208096	0.474	0.363	1	Stx16	ENSMUSG00000027522	2
ENSMUSG00000028430-Nol6	0.0272057	0.0898294	0.103	0.047	1	Nol6	ENSMUSG00000028430	4
ENSMUSG00000032314-Etfa	0.0272081	0.184562	0.474	0.355	1	Etfa	ENSMUSG00000032314	9
ENSMUSG00000035901-Dennd5a	0.0272185	0.230705	0.41	0.316	1	Dennd5a	ENSMUSG00000035901	7
ENSMUSG00000029128-Rab28	0.0272497	0.300359	0.363	0.282	1	Rab28	ENSMUSG00000029128	5
ENSMUSG00000018554-Ybx2	0.0272558	0.239164	0.406	0.303	1	Ybx2	ENSMUSG00000018554	11
ENSMUSG00000075266-Cenpw	0.0273103	-0.290538	0.158	0.231	1	Cenpw	ENSMUSG00000075266	10
ENSMUSG00000074358-Ccdc61	0.0273205	0.199976	0.321	0.218	1	Ccdc61	ENSMUSG00000074358	7
ENSMUSG00000030092-Cntn6	0.0273588	-0.230425	0.09	0.154	1	Cntn6	ENSMUSG00000030092	6
ENSMUSG00000029687-Ezh2	0.027385	0.289311	0.35	0.252	1	Ezh2	ENSMUSG00000029687	6
ENSMUSG00000019883-Echdc1	0.0273894	-0.28283	0.205	0.278	1	Echdc1	ENSMUSG00000019883	10
ENSMUSG00000072761-Gm6712	0.0274489	0.190837	0.235	0.154	1	Gm6712	ENSMUSG00000072761	17
ENSMUSG00000121476-ENSMUSG00000121476	0.0274619	0.255331	0.218	0.137	1	ENSMUSG00000121476	ENSMUSG00000121476
ENSMUSG00000038473-Nos1ap	0.0274622	-0.376159	0.094	0.158	1	Nos1ap	ENSMUSG00000038473	1
ENSMUSG00000024099-Ndufv2	0.0274622	-0.250066	0.278	0.372	1	Ndufv2	ENSMUSG00000024099	17
ENSMUSG00000020859-Spag9	0.0275675	0.234005	0.692	0.654	1	Spag9	ENSMUSG00000020859	11
ENSMUSG00000036989-Trim3	0.0276976	0.182298	0.179	0.107	1	Trim3	ENSMUSG00000036989	7
ENSMUSG00000008028-1700008O03Rik	0.027739	-0.15562	0.051	0.107	1	1700008O03Rik	ENSMUSG00000008028	7
ENSMUSG00000015478-Rnf5	0.0278188	-0.167604	0.056	0.111	1	Rnf5	ENSMUSG00000015478	17
ENSMUSG00000005312-Ubqln1	0.0278231	0.235872	0.222	0.145	1	Ubqln1	ENSMUSG00000005312	13
ENSMUSG00000071317-Bves	0.0278566	0.248972	0.175	0.107	1	Bves	ENSMUSG00000071317	10
ENSMUSG00000000594-Gm2a	0.0279465	-0.12663	0.051	0.107	1	Gm2a	ENSMUSG00000000594	11
ENSMUSG00000045659-Plekha7	0.0280225	0.202873	0.573	0.457	1	Plekha7	ENSMUSG00000045659	7
ENSMUSG00000073968-Trim68	0.0280508	0.16329	0.124	0.064	1	Trim68	ENSMUSG00000073968	7
ENSMUSG00000056459-Zbtb25	0.02814	0.206225	0.188	0.115	1	Zbtb25	ENSMUSG00000056459	12
ENSMUSG00000041438-Utp4	0.0282723	0.0888128	0.325	0.226	1	Utp4	ENSMUSG00000041438	8
ENSMUSG00000005506-Celf1	0.0282838	0.216388	0.731	0.658	1	Celf1	ENSMUSG00000005506	2
ENSMUSG00000074797-Itpa	0.0283385	0.295533	0.214	0.141	1	Itpa	ENSMUSG00000074797	2
ENSMUSG00000021338-Carmil1	0.0283479	-0.321799	0.094	0.158	1	Carmil1	ENSMUSG00000021338	13
ENSMUSG00000026748-Plxdc2	0.0283655	-0.289129	0.077	0.137	1	Plxdc2	ENSMUSG00000026748	2
ENSMUSG00000045071-E130308A19Rik	0.0284213	0.249661	0.658	0.56	1	E130308A19Rik	ENSMUSG00000045071	4
ENSMUSG00000052374-Actn2	0.0284333	0.46425	0.265	0.188	1	Actn2	ENSMUSG00000052374	13
ENSMUSG00000114458-Gm47551	0.0284357	0.435134	0.235	0.154	1	Gm47551	ENSMUSG00000114458	13
ENSMUSG00000012211-Tex22	0.0284448	-0.049373	0.128	0.205	1	Tex22	ENSMUSG00000012211	12
ENSMUSG00000034560-Washc4	0.0285179	0.186033	0.517	0.427	1	Washc4	ENSMUSG00000034560	10
ENSMUSG00000028882-Ppp1r8	0.0285491	0.23686	0.244	0.167	1	Ppp1r8	ENSMUSG00000028882	4
ENSMUSG00000030557-Mef2a	0.0285817	0.216281	0.705	0.637	1	Mef2a	ENSMUSG00000030557	7
ENSMUSG00000066149-Cdc26	0.028639	-0.249929	0.124	0.197	1	Cdc26	ENSMUSG00000066149	4
ENSMUSG00000028049-Scamp3	0.0286427	0.245276	0.137	0.077	1	Scamp3	ENSMUSG00000028049	3
ENSMUSG00000056267-Cep70	0.028675	0.174667	0.41	0.308	1	Cep70	ENSMUSG00000056267	9
ENSMUSG00000044641-Pard6b	0.0286835	0.132443	0.107	0.051	1	Pard6b	ENSMUSG00000044641	2
ENSMUSG00000039219-Arid4b	0.0286857	0.201237	0.722	0.667	1	Arid4b	ENSMUSG00000039219	13
ENSMUSG00000055204-Ankrd17	0.0287463	0.170285	0.782	0.701	1	Ankrd17	ENSMUSG00000055204	5
ENSMUSG00000038709-Txndc8	0.0288209	-0.211135	0.094	0.162	1	Txndc8	ENSMUSG00000038709	4
ENSMUSG00000039515-Ptpa	0.0288495	0.187671	0.457	0.359	1	Ptpa	ENSMUSG00000039515	2
ENSMUSG00000087526-Gm15738	0.0288567	0.145045	0.679	0.594	1	Gm15738	ENSMUSG00000087526	16
ENSMUSG00000032757-Bet1	0.0288828	-0.212323	0.15	0.226	1	Bet1	ENSMUSG00000032757	6
ENSMUSG00000059183-Mtfmt	0.0288971	0.14167	0.107	0.051	1	Mtfmt	ENSMUSG00000059183	9
ENSMUSG00000116743-Gm49573	0.0288971	0.0993476	0.107	0.051	1	Gm49573	ENSMUSG00000116743	16
ENSMUSG00000035376-Hacd2	0.0288998	0.168234	0.53	0.419	1	Hacd2	ENSMUSG00000035376	16
ENSMUSG00000039738-Slx4	0.0289486	0.192731	0.167	0.098	1	Slx4	ENSMUSG00000039738	16
ENSMUSG00000000028-Cdc45	0.0289806	0.201605	0.239	0.158	1	Cdc45	ENSMUSG00000000028	16
ENSMUSG00000034813-Grip1	0.0289944	-0.693555	0.209	0.282	1	Grip1	ENSMUSG00000034813	10
ENSMUSG00000042625-Safb2	0.0289961	0.24286	0.487	0.389	1	Safb2	ENSMUSG00000042625	17
ENSMUSG00000028899-Taf12	0.0290274	0.212887	0.278	0.188	1	Taf12	ENSMUSG00000028899	4
ENSMUSG00000097537-2610020C07Rik	0.0290286	0.165438	0.85	0.774	1	2610020C07Rik	ENSMUSG00000097537	16
ENSMUSG00000031841-Cdh13	0.0290492	0.0623327	0.132	0.068	1	Cdh13	ENSMUSG00000031841	8
ENSMUSG00000005683-Cs	0.0290796	0.483678	0.346	0.256	1	Cs	ENSMUSG00000005683	10
ENSMUSG00000056596-Trnp1	0.0290833	0.232425	0.175	0.107	1	Trnp1	ENSMUSG00000056596	4
ENSMUSG00000028782-Adgrb2	0.0291618	0.165237	0.111	0.056	1	Adgrb2	ENSMUSG00000028782	4
ENSMUSG00000031807-Pgls	0.0291949	-0.129744	0.115	0.192	1	Pgls	ENSMUSG00000031807	8
ENSMUSG00000121209-ENSMUSG00000121209	0.0292011	0.186376	0.214	0.132	1	ENSMUSG00000121209	ENSMUSG00000121209
ENSMUSG00000036155-Mgat5	0.0293377	0.3462	0.368	0.291	1	Mgat5	ENSMUSG00000036155	1
ENSMUSG00000038271-Iffo1	0.0293435	0.198244	0.128	0.068	1	Iffo1	ENSMUSG00000038271	6
ENSMUSG00000014402-Tsg101	0.0294037	0.401974	0.295	0.218	1	Tsg101	ENSMUSG00000014402	7
ENSMUSG00000004460-Dnajb11	0.0296014	0.284563	0.35	0.248	1	Dnajb11	ENSMUSG00000004460	16
ENSMUSG00000001415-Smg5	0.0296319	0.107299	0.483	0.363	1	Smg5	ENSMUSG00000001415	3
ENSMUSG00000039345-Mettl22	0.0296808	0.217918	0.167	0.098	1	Mettl22	ENSMUSG00000039345	16
ENSMUSG00000019831-Wasf1	0.0296813	0.259124	0.291	0.209	1	Wasf1	ENSMUSG00000019831	10
ENSMUSG00000028601-Echdc2	0.0297194	-0.281025	0.103	0.167	1	Echdc2	ENSMUSG00000028601	4
ENSMUSG00000061079-Zfp143	0.029738	0.134305	0.222	0.141	1	Zfp143	ENSMUSG00000061079	7
ENSMUSG00000020571-Pdia6	0.0297764	0.317236	0.526	0.44	1	Pdia6	ENSMUSG00000020571	12
ENSMUSG00000024985-Tcf7l2	0.0297861	0.116382	0.107	0.179	1	Tcf7l2	ENSMUSG00000024985	19
ENSMUSG00000034023-Fancd2	0.0298185	0.262968	0.415	0.325	1	Fancd2	ENSMUSG00000034023	6
ENSMUSG00000038502-Ptov1	0.0298238	-0.283791	0.068	0.124	1	Ptov1	ENSMUSG00000038502	7
ENSMUSG00000022752-Tomm70a	0.0298346	0.233415	0.423	0.325	1	Tomm70a	ENSMUSG00000022752	16
ENSMUSG00000021706-Zfyve16	0.0298565	0.166171	0.282	0.188	1	Zfyve16	ENSMUSG00000021706	13
ENSMUSG00000104302-Gm36975	0.0298634	0.165785	0.637	0.534	1	Gm36975	ENSMUSG00000104302	1
ENSMUSG00000040022-Rab11fip2	0.0298723	0.206937	0.453	0.355	1	Rab11fip2	ENSMUSG00000040022	19
ENSMUSG00000036779-Tent4b	0.0299871	0.207473	0.628	0.513	1	Tent4b	ENSMUSG00000036779	8
ENSMUSG00000022031-Elp3	0.0300284	0.188743	0.291	0.197	1	Elp3	ENSMUSG00000022031	14
ENSMUSG00000078684-5830417I10Rik	0.0300923	0.231963	0.363	0.269	1	5830417I10Rik	ENSMUSG00000078684	3
ENSMUSG00000060985-Tdrd5	0.0302698	0.22613	0.175	0.107	1	Tdrd5	ENSMUSG00000060985	1
ENSMUSG00000020849-Ywhae	0.0302942	0.170224	0.645	0.526	1	Ywhae	ENSMUSG00000020849	11
ENSMUSG00000059323-Tonsl	0.0305067	0.191886	0.265	0.175	1	Tonsl	ENSMUSG00000059323	15
ENSMUSG00000046324-Ermp1	0.0305486	-0.135687	0.085	0.15	1	Ermp1	ENSMUSG00000046324	19
ENSMUSG00000057990-Gm53055	0.0307183	-0.215269	0.12	0.188	1	Gm53055	ENSMUSG00000057990	19
ENSMUSG00000021009-Ptpn21	0.0308154	-0.163835	0.064	0.124	1	Ptpn21	ENSMUSG00000021009	12
ENSMUSG00000032897-Nfyc	0.0308269	0.182622	0.547	0.457	1	Nfyc	ENSMUSG00000032897	4
ENSMUSG00000028962-Slc4a2	0.0309559	-0.323868	0.115	0.179	1	Slc4a2	ENSMUSG00000028962	5
ENSMUSG00000039100-Marchf6	0.0309628	0.167493	0.41	0.303	1	Marchf6	ENSMUSG00000039100	15
ENSMUSG00000074088-Snrnp40	0.0309876	0.0518346	0.513	0.393	1	Snrnp40	ENSMUSG00000074088	4
ENSMUSG00000026039-Sgo2a	0.0310376	0.1829	0.235	0.154	1	Sgo2a	ENSMUSG00000026039	1
ENSMUSG00000027606-Dnajc5b	0.0311574	-0.289728	0.094	0.154	1	Dnajc5b	ENSMUSG00000027606	3
ENSMUSG00000021598-Med10	0.0311864	-0.200829	0.188	0.269	1	Med10	ENSMUSG00000021598	13
ENSMUSG00000086350-B230369F24Rik	0.031192	-0.191015	0.09	0.154	1	B230369F24Rik	ENSMUSG00000086350	1
ENSMUSG00000039842-Mcph1	0.031231	0.196763	0.551	0.436	1	Mcph1	ENSMUSG00000039842	8
ENSMUSG00000025104-Hdgfl3	0.031255	0.237058	0.581	0.483	1	Hdgfl3	ENSMUSG00000025104	7
ENSMUSG00000086805-4932443L11Rik	0.0312656	0.285425	0.192	0.12	1	4932443L11Rik	ENSMUSG00000086805	8
ENSMUSG00000006021-Kptn	0.0313197	0.196308	0.175	0.107	1	Kptn	ENSMUSG00000006021	7
ENSMUSG00000042389-Tsen2	0.0313322	0.215345	0.274	0.184	1	Tsen2	ENSMUSG00000042389	6
ENSMUSG00000087266-Gm15991	0.031341	0.201115	0.218	0.145	1	Gm15991	ENSMUSG00000087266	8
ENSMUSG00000027961-Lrrc39	0.0313489	0.350571	0.188	0.115	1	Lrrc39	ENSMUSG00000027961	3
ENSMUSG00000028289-Epha7	0.0314356	0.1924	0.141	0.077	1	Epha7	ENSMUSG00000028289	4
ENSMUSG00000024580-Grpel2	0.0314356	0.171121	0.141	0.077	1	Grpel2	ENSMUSG00000024580	18
ENSMUSG00000028080-Lrba	0.0315132	0.316541	0.816	0.714	1	Lrba	ENSMUSG00000028080	3
ENSMUSG00000020817-Rabep1	0.0316451	0.345387	0.427	0.342	1	Rabep1	ENSMUSG00000020817	11
ENSMUSG00000022385-Gtse1	0.031649	0.165159	0.197	0.124	1	Gtse1	ENSMUSG00000022385	15
ENSMUSG00000109455-Gm44710	0.0316849	0.132272	0.107	0.051	1	Gm44710	ENSMUSG00000109455	7
ENSMUSG00000052798-Nup107	0.0317014	0.112385	0.222	0.145	1	Nup107	ENSMUSG00000052798	10
ENSMUSG00000112730-4930567K20Rik	0.0317909	-0.301315	0.068	0.124	1	4930567K20Rik	ENSMUSG00000112730	10
ENSMUSG00000037904-Ankrd9	0.0318299	-0.227007	0.064	0.12	1	Ankrd9	ENSMUSG00000037904	12
ENSMUSG00000066191-Anks6	0.0318549	0.230817	0.184	0.115	1	Anks6	ENSMUSG00000066191	4
ENSMUSG00000097760-6030442K20Rik	0.0318694	0.189489	0.115	0.06	1	6030442K20Rik	ENSMUSG00000097760	1
ENSMUSG00000028211-Trp53inp1	0.0318895	0.199024	0.402	0.295	1	Trp53inp1	ENSMUSG00000028211	4
ENSMUSG00000022974-Paxbp1	0.0318935	0.184854	0.436	0.333	1	Paxbp1	ENSMUSG00000022974	16
ENSMUSG00000040562-Gstm2	0.031903	-0.218898	0.167	0.239	1	Gstm2	ENSMUSG00000040562	3
ENSMUSG00000025747-Tyms	0.0319289	0.23503	0.274	0.188	1	Tyms	ENSMUSG00000025747	5
ENSMUSG00000053510-Nrd1	0.031972	-0.440039	0.295	0.372	1	Nrd1	ENSMUSG00000053510	4
ENSMUSG00000029577-Ube3b	0.0319779	0.124635	0.269	0.175	1	Ube3b	ENSMUSG00000029577	5
ENSMUSG00000022197-Pdzd2	0.0319786	-0.473954	0.205	0.274	1	Pdzd2	ENSMUSG00000022197	15
ENSMUSG00000021259-Cyp46a1	0.0319808	0.145122	0.115	0.06	1	Cyp46a1	ENSMUSG00000021259	12
ENSMUSG00000029684-Wasl	0.0319909	0.212555	0.534	0.44	1	Wasl	ENSMUSG00000029684	6
ENSMUSG00000091396-Spanxn4	0.0320203	-0.180005	0.098	0.167	1	Spanxn4	ENSMUSG00000091396	12
ENSMUSG00000020867-Spata20	0.0320369	-0.149245	0.107	0.175	1	Spata20	ENSMUSG00000020867	11
ENSMUSG00000082195-Gm13034	0.0320984	0.154863	0.154	0.09	1	Gm13034	ENSMUSG00000082195	4
ENSMUSG00000034520-Gjc1	0.0321031	0.274529	0.538	0.449	1	Gjc1	ENSMUSG00000034520	11
ENSMUSG00000033276-Stk36	0.0321412	-0.306941	0.094	0.158	1	Stk36	ENSMUSG00000033276	1
ENSMUSG00000034055-Phka1	0.0321563	0.288818	0.363	0.282	1	Phka1	ENSMUSG00000034055	20
ENSMUSG00000046295-Ankle1	0.0321729	0.270311	0.175	0.107	1	Ankle1	ENSMUSG00000046295	8
ENSMUSG00000039477-Tnrc18	0.0321973	-0.166569	0.205	0.295	1	Tnrc18	ENSMUSG00000039477	5
ENSMUSG00000035529-Prdm4	0.032208	0.272906	0.184	0.115	1	Prdm4	ENSMUSG00000035529	10
ENSMUSG00000028990-Lzic	0.0322504	0.23568	0.197	0.128	1	Lzic	ENSMUSG00000028990	4
ENSMUSG00000055826-Tescl	0.0323723	-0.195782	0.111	0.179	1	Tescl	ENSMUSG00000055826	7
ENSMUSG00000022701-Ccdc191	0.0326188	-0.223054	0.376	0.466	1	Ccdc191	ENSMUSG00000022701	16
ENSMUSG00000024181-Mrpl28	0.0326373	0.181314	0.222	0.145	1	Mrpl28	ENSMUSG00000024181	17
ENSMUSG00000006398-Cdc20	0.0327023	-0.161433	0.231	0.312	1	Cdc20	ENSMUSG00000006398	4
ENSMUSG00000021590-Spata9	0.0327067	-0.19036	0.051	0.103	1	Spata9	ENSMUSG00000021590	13
ENSMUSG00000028873-Cdca8	0.0327513	0.223818	0.256	0.175	1	Cdca8	ENSMUSG00000028873	4
ENSMUSG00000027229-Terb2	0.0328073	-0.0718287	0.132	0.073	1	Terb2	ENSMUSG00000027229	2
ENSMUSG00000035295-Wdr38	0.032824	0.154272	0.111	0.056	1	Wdr38	ENSMUSG00000035295	2
ENSMUSG00000044176-Spink10	0.032876	-0.641011	0.085	0.145	1	Spink10	ENSMUSG00000044176	18
ENSMUSG00000045010-Gm4779	0.0329105	0.171588	0.205	0.128	1	Gm4779	ENSMUSG00000045010	20
ENSMUSG00000061298-Agbl4	0.032943	0.374684	0.645	0.56	1	Agbl4	ENSMUSG00000061298	4
ENSMUSG00000025240-Sacm1l	0.032959	0.168769	0.372	0.274	1	Sacm1l	ENSMUSG00000025240	9
ENSMUSG00000024544-Ldlrad4	0.032995	-0.555352	0.115	0.179	1	Ldlrad4	ENSMUSG00000024544	18
ENSMUSG00000030086-Chchd6	0.033101	0.34111	0.491	0.393	1	Chchd6	ENSMUSG00000030086	6
ENSMUSG00000020273-Papolg	0.0331433	0.277556	0.282	0.201	1	Papolg	ENSMUSG00000020273	11
ENSMUSG00000019579-Mydgf	0.0331617	0.152705	0.145	0.081	1	Mydgf	ENSMUSG00000019579	17
ENSMUSG00000032547-Ryk	0.0332341	0.266781	0.359	0.269	1	Ryk	ENSMUSG00000032547	9
ENSMUSG00000100215-Gm8292	0.0332686	0.192961	0.286	0.205	1	Gm8292	ENSMUSG00000100215	1
ENSMUSG00000092190-Gm20470	0.0332874	-0.303905	0.256	0.338	1	Gm20470	ENSMUSG00000092190	10
ENSMUSG00000022201-Zfr	0.0333607	0.210197	0.718	0.658	1	Zfr	ENSMUSG00000022201	15
ENSMUSG00000047841-Fndc11	0.0334099	-0.198602	0.103	0.171	1	Fndc11	ENSMUSG00000047841	2
ENSMUSG00000111757-Gm46124	0.0334377	0.191324	0.103	0.051	1	Gm46124	ENSMUSG00000111757	9
ENSMUSG00000105265-Sox2ot	0.0334869	-0.246672	0.081	0.141	1	Sox2ot	ENSMUSG00000105265	3
ENSMUSG00000035967-Ints6l	0.0334988	-0.212815	0.094	0.158	1	Ints6l	ENSMUSG00000035967	20
ENSMUSG00000037490-Slc2a12	0.0335306	0.165081	0.111	0.056	1	Slc2a12	ENSMUSG00000037490	10
ENSMUSG00000039202-Abhd2	0.0336069	-0.246819	0.239	0.321	1	Abhd2	ENSMUSG00000039202	7
ENSMUSG00000058318-Phf21a	0.0337056	0.255414	0.594	0.496	1	Phf21a	ENSMUSG00000058318	2
ENSMUSG00000033295-Ptprf	0.0337414	0.243429	0.504	0.432	1	Ptprf	ENSMUSG00000033295	4
ENSMUSG00000038002-Cramp1	0.0337634	0.272576	0.444	0.359	1	Cramp1	ENSMUSG00000038002	17
ENSMUSG00000026827-Gpd2	0.0337749	-0.173291	0.073	0.132	1	Gpd2	ENSMUSG00000026827	2
ENSMUSG00000021388-Aspn	0.0337823	0.296224	0.376	0.303	1	Aspn	ENSMUSG00000021388	13
ENSMUSG00000005802-Slc30a4	0.0337878	0.127276	0.192	0.115	1	Slc30a4	ENSMUSG00000005802	2
ENSMUSG00000029916-Agk	0.0337893	0.140707	0.462	0.355	1	Agk	ENSMUSG00000029916	6
ENSMUSG00000057230-Aak1	0.0337899	-0.0306332	0.603	0.474	1	Aak1	ENSMUSG00000057230	6
ENSMUSG00000021244-Ylpm1	0.0338021	0.170562	0.585	0.479	1	Ylpm1	ENSMUSG00000021244	12
ENSMUSG00000000275-Trim25	0.0338728	0.264312	0.171	0.107	1	Trim25	ENSMUSG00000000275	11
ENSMUSG00000038024-Dennd4c	0.0338996	0.276631	0.513	0.427	1	Dennd4c	ENSMUSG00000038024	4
ENSMUSG00000028514-Usp24	0.034129	0.240944	0.615	0.551	1	Usp24	ENSMUSG00000028514	4
ENSMUSG00000085039-Gm15927	0.0341292	0.122215	0.111	0.056	1	Gm15927	ENSMUSG00000085039	7
ENSMUSG00000030307-Slc6a11	0.0341826	-0.22543	0.051	0.103	1	Slc6a11	ENSMUSG00000030307	6
ENSMUSG00000037697-Ddhd1	0.034209	0.281679	0.534	0.474	1	Ddhd1	ENSMUSG00000037697	14
ENSMUSG00000037572-Wdhd1	0.0342638	0.200509	0.564	0.44	1	Wdhd1	ENSMUSG00000037572	14
ENSMUSG00000030965-Abraxas2	0.0343291	0.236589	0.192	0.124	1	Abraxas2	ENSMUSG00000030965	7
ENSMUSG00000037307-Banf2	0.0343621	-0.268966	0.132	0.201	1	Banf2	ENSMUSG00000037307	2
ENSMUSG00000026930-Gpsm1	0.0344672	0.155947	0.197	0.124	1	Gpsm1	ENSMUSG00000026930	2
ENSMUSG00000007411-Mark3	0.0345537	0.251577	0.641	0.556	1	Mark3	ENSMUSG00000007411	12
ENSMUSG00000095789-Nupr1l	0.0345891	-0.244977	0.248	0.338	1	Nupr1l	ENSMUSG00000095789	5
ENSMUSG00000026019-Wdr12	0.0346121	0.232165	0.303	0.218	1	Wdr12	ENSMUSG00000026019	1
ENSMUSG00000031862-Atp13a1	0.0347169	0.18896	0.239	0.158	1	Atp13a1	ENSMUSG00000031862	8
ENSMUSG00000001855-Nup214	0.0347199	0.285385	0.479	0.402	1	Nup214	ENSMUSG00000001855	2
ENSMUSG00000017764-Zswim1	0.0347556	0.206167	0.115	0.06	1	Zswim1	ENSMUSG00000017764	2
ENSMUSG00000023805-Synj2	0.0347556	-0.182499	0.06	0.115	1	Synj2	ENSMUSG00000023805	17
ENSMUSG00000031576-Kcnu1	0.0347638	0.136558	0.103	0.171	1	Kcnu1	ENSMUSG00000031576	8
ENSMUSG00000010517-Faf1	0.0347688	0.125474	0.778	0.722	1	Faf1	ENSMUSG00000010517	4
ENSMUSG00000019969-Psen1	0.0349346	0.20615	0.363	0.282	1	Psen1	ENSMUSG00000019969	12
ENSMUSG00000069899-Gm12166	0.0349701	0.100022	0.128	0.068	1	Gm12166	ENSMUSG00000069899	11
ENSMUSG00000003199-Mpnd	0.0350254	-0.330952	0.752	0.761	1	Mpnd	ENSMUSG00000003199	17
ENSMUSG00000100130-Gm28379	0.0350392	0.380458	0.423	0.355	1	Gm28379	ENSMUSG00000100130	9
ENSMUSG00000020246-Hcfc2	0.0350686	0.231911	0.286	0.205	1	Hcfc2	ENSMUSG00000020246	10
ENSMUSG00000031921-Terf2	0.0350832	0.206302	0.415	0.321	1	Terf2	ENSMUSG00000031921	8
ENSMUSG00000036062-Phf24	0.03511	0.182504	0.158	0.094	1	Phf24	ENSMUSG00000036062	4
ENSMUSG00000032469-Dbr1	0.0351165	0.169266	0.115	0.06	1	Dbr1	ENSMUSG00000032469	9
ENSMUSG00000034354-Mtmr3	0.0352071	0.161774	0.718	0.628	1	Mtmr3	ENSMUSG00000034354	11
ENSMUSG00000015575-Atp6v0e	0.0353026	0.17751	0.252	0.167	1	Atp6v0e	ENSMUSG00000015575	17
ENSMUSG00000048307-Ankrd46	0.0353588	0.146313	0.115	0.06	1	Ankrd46	ENSMUSG00000048307	15
ENSMUSG00000025024-Smndc1	0.0354008	0.200844	0.295	0.205	1	Smndc1	ENSMUSG00000025024	19
ENSMUSG00000055862-Izumo4	0.0354756	-0.204653	0.064	0.12	1	Izumo4	ENSMUSG00000055862	10
ENSMUSG00000038930-Rccd1	0.0355319	0.258	0.415	0.333	1	Rccd1	ENSMUSG00000038930	7
ENSMUSG00000023868-Pde10a	0.0355554	-0.152035	0.073	0.132	1	Pde10a	ENSMUSG00000023868	17
ENSMUSG00000036523-Greb1	0.0356773	-0.286615	0.056	0.107	1	Greb1	ENSMUSG00000036523	12
ENSMUSG00000003360-Ddx23	0.0356865	0.200558	0.231	0.154	1	Ddx23	ENSMUSG00000003360	15
ENSMUSG00000020180-Snrpd3	0.0357321	0.088477	0.35	0.256	1	Snrpd3	ENSMUSG00000020180	10
ENSMUSG00000069971-4933402J07Rik	0.0357866	-0.193841	0.15	0.226	1	4933402J07Rik	ENSMUSG00000069971	8
ENSMUSG00000042029-Ncapg2	0.0357894	0.179796	0.547	0.466	1	Ncapg2	ENSMUSG00000042029	12
ENSMUSG00000017897-Eya2	0.035868	-0.340456	0.06	0.111	1	Eya2	ENSMUSG00000017897	2
ENSMUSG00000043668-Tox3	0.0358787	-0.387716	0.12	0.179	1	Tox3	ENSMUSG00000043668	8
ENSMUSG00000002833-Hdgfl2	0.0359449	0.267425	0.385	0.295	1	Hdgfl2	ENSMUSG00000002833	17
ENSMUSG00000038235-F11r	0.0359926	-0.244607	0.06	0.111	1	F11r	ENSMUSG00000038235	1
ENSMUSG00000023044-Csad	0.0360123	-0.216576	0.346	0.44	1	Csad	ENSMUSG00000023044	15
ENSMUSG00000014444-Piezo1	0.036025	-0.151346	0.167	0.244	1	Piezo1	ENSMUSG00000014444	8
ENSMUSG00000031668-Eif2ak3	0.0361052	0.221056	0.282	0.201	1	Eif2ak3	ENSMUSG00000031668	6
ENSMUSG00000048109-Rbm15	0.036129	0.238844	0.291	0.205	1	Rbm15	ENSMUSG00000048109	3
ENSMUSG00000100585-1700108J01Rik	0.0361515	-0.36689	0.124	0.188	1	1700108J01Rik	ENSMUSG00000100585	14
ENSMUSG00000038542-Pcid2	0.0361516	-0.131068	0.261	0.171	1	Pcid2	ENSMUSG00000038542	8
ENSMUSG00000046523-Kctd4	0.0361571	0.243366	0.252	0.175	1	Kctd4	ENSMUSG00000046523	14
ENSMUSG00000055612-Cdca7	0.0362597	0.198433	0.214	0.141	1	Cdca7	ENSMUSG00000055612	2
ENSMUSG00000014075-Dynlt2b	0.0362637	-0.20682	0.184	0.261	1	Dynlt2b	ENSMUSG00000014075	16
ENSMUSG00000025237-Parp6	0.0363163	0.298789	0.299	0.218	1	Parp6	ENSMUSG00000025237	9
ENSMUSG00000031518-Spata4	0.0363172	-0.294877	0.107	0.167	1	Spata4	ENSMUSG00000031518	8
ENSMUSG00000031683-Lsm6	0.0363274	0.188635	0.154	0.09	1	Lsm6	ENSMUSG00000031683	8
ENSMUSG00000003814-Calr	0.0363371	0.191192	0.577	0.474	1	Calr	ENSMUSG00000003814	8
ENSMUSG00000003068-Stk11	0.0363572	0.232245	0.44	0.346	1	Stk11	ENSMUSG00000003068	10
ENSMUSG00000031824-6430548M08Rik	0.0363615	0.173915	0.158	0.094	1	6430548M08Rik	ENSMUSG00000031824	8
ENSMUSG00000066735-Vkorc1l1	0.0363669	0.235493	0.504	0.406	1	Vkorc1l1	ENSMUSG00000066735	5
ENSMUSG00000026696-Vamp4	0.0364181	0.172403	0.312	0.226	1	Vamp4	ENSMUSG00000026696	1
ENSMUSG00000043065-Spice1	0.0364416	0.30216	0.312	0.235	1	Spice1	ENSMUSG00000043065	16
ENSMUSG00000022389-Tef	0.0364493	0.23933	0.385	0.295	1	Tef	ENSMUSG00000022389	15
ENSMUSG00000025939-Ube2w	0.0365053	0.286631	0.603	0.487	1	Ube2w	ENSMUSG00000025939	1
ENSMUSG00000045038-Prkce	0.0365097	-0.423453	0.056	0.107	1	Prkce	ENSMUSG00000045038	17
ENSMUSG00000022770-Dlg1	0.0365186	0.176252	0.885	0.791	1	Dlg1	ENSMUSG00000022770	16
ENSMUSG00000022305-Lrp12	0.0365671	0.18498	0.201	0.128	1	Lrp12	ENSMUSG00000022305	15
ENSMUSG00000048410-Zfp407	0.0365866	0.18083	0.637	0.573	1	Zfp407	ENSMUSG00000048410	18
ENSMUSG00000017499-Cdc6	0.0366017	0.248132	0.218	0.145	1	Cdc6	ENSMUSG00000017499	11
ENSMUSG00000033106-Slc7a6os	0.0366573	0.227856	0.496	0.402	1	Slc7a6os	ENSMUSG00000033106	8
ENSMUSG00000071337-Tia1	0.0366837	-0.266274	0.256	0.333	1	Tia1	ENSMUSG00000071337	6
ENSMUSG00000024266-Adad2	0.0367157	0.274997	0.282	0.201	1	Adad2	ENSMUSG00000024266	8
ENSMUSG00000034973-Dop1a	0.0367563	0.171557	0.372	0.265	1	Dop1a	ENSMUSG00000034973	9
ENSMUSG00000022012-Enox1	0.0367704	0.158947	0.521	0.41	1	Enox1	ENSMUSG00000022012	14
ENSMUSG00000002103-Acp2	0.0367775	0.201787	0.244	0.162	1	Acp2	ENSMUSG00000002103	2
ENSMUSG00000030978-Rrm1	0.0368961	0.205471	0.278	0.192	1	Rrm1	ENSMUSG00000030978	7
ENSMUSG00000038910-Plcl2	0.0370579	0.21368	0.573	0.457	1	Plcl2	ENSMUSG00000038910	17
ENSMUSG00000025428-Atp5a1	0.0370734	0.276669	0.406	0.321	1	Atp5a1	ENSMUSG00000025428	18
ENSMUSG00000091537-Tma7	0.0371089	-0.126795	0.094	0.158	1	Tma7	ENSMUSG00000091537	9
ENSMUSG00000028678-Kif2c	0.037167	0.207608	0.359	0.274	1	Kif2c	ENSMUSG00000028678	4
ENSMUSG00000097887-Gm26542	0.0371791	0.144592	0.573	0.466	1	Gm26542	ENSMUSG00000097887	11
ENSMUSG00000110624-Gm32052	0.0372167	-0.227423	0.094	0.158	1	Gm32052	ENSMUSG00000110624	8
ENSMUSG00000026173-Plcd4	0.0372679	-0.247513	0.115	0.179	1	Plcd4	ENSMUSG00000026173	1
ENSMUSG00000003949-Hlf	0.0373385	-0.210577	0.145	0.218	1	Hlf	ENSMUSG00000003949	11
ENSMUSG00000048490-Nrip1	0.0373585	-0.424919	0.226	0.286	1	Nrip1	ENSMUSG00000048490	16
ENSMUSG00000051495-Irf2bp2	0.037366	-0.157985	0.064	0.12	1	Irf2bp2	ENSMUSG00000051495	8
ENSMUSG00000032096-Arcn1	0.0373988	0.180794	0.41	0.316	1	Arcn1	ENSMUSG00000032096	9
ENSMUSG00000039693-Msantd3	0.0374137	0.22087	0.188	0.12	1	Msantd3	ENSMUSG00000039693	4
ENSMUSG00000048154-Kmt2d	0.0374147	0.172574	0.154	0.09	1	Kmt2d	ENSMUSG00000048154	15
ENSMUSG00000066643-Wdr35	0.0374545	-0.192692	0.15	0.222	1	Wdr35	ENSMUSG00000066643	12
ENSMUSG00000091908-Gm17231	0.0374611	0.239167	0.684	0.59	1	Gm17231	ENSMUSG00000091908	9
ENSMUSG00000035790-Cep19	0.0374888	0.0882062	0.154	0.085	1	Cep19	ENSMUSG00000035790	16
ENSMUSG00000022177-Haus4	0.0375088	0.191914	0.44	0.342	1	Haus4	ENSMUSG00000022177	14
ENSMUSG00000023456-Tpi1	0.0375534	-0.150522	0.064	0.12	1	Tpi1	ENSMUSG00000023456	6
ENSMUSG00000026082-Rev1	0.0375614	0.180236	0.59	0.491	1	Rev1	ENSMUSG00000026082	1
ENSMUSG00000009013-Dynll1	0.0375927	-0.312384	0.415	0.479	1	Dynll1	ENSMUSG00000009013	5
ENSMUSG00000019774-Mtrf1l	0.0376689	0.1465	0.179	0.111	1	Mtrf1l	ENSMUSG00000019774	10
ENSMUSG00000022710-Usp7	0.0377144	0.26642	0.774	0.688	1	Usp7	ENSMUSG00000022710	16
ENSMUSG00000046562-Unc119b	0.0377485	0.302825	0.209	0.145	1	Unc119b	ENSMUSG00000046562	5
ENSMUSG00000028557-Rnf11	0.0377524	0.135843	0.393	0.274	1	Rnf11	ENSMUSG00000028557	4
ENSMUSG00000021681-Aggf1	0.037935	0.125777	0.252	0.167	1	Aggf1	ENSMUSG00000021681	13
ENSMUSG00000027569-Mrgbp	0.0379934	0.193957	0.218	0.145	1	Mrgbp	ENSMUSG00000027569	2
ENSMUSG00000030269-Mtmr14	0.0380187	0.0997767	0.265	0.184	1	Mtmr14	ENSMUSG00000030269	6
ENSMUSG00000052632-Asap2	0.038057	0.239377	0.406	0.321	1	Asap2	ENSMUSG00000052632	12
ENSMUSG00000085827-Gm11290	0.0380831	-1.42355	0.214	0.274	1	Gm11290	ENSMUSG00000085827	13
ENSMUSG00000029726-Mepce	0.0380878	0.17122	0.218	0.145	1	Mepce	ENSMUSG00000029726	5
ENSMUSG00000100121-1700025N23Rik	0.0381235	0.236721	0.124	0.068	1	1700025N23Rik	ENSMUSG00000100121	6
ENSMUSG00000040389-Wdr47	0.0381415	0.201221	0.308	0.222	1	Wdr47	ENSMUSG00000040389	3
ENSMUSG00000073792-Alg6	0.0382525	0.208916	0.274	0.188	1	Alg6	ENSMUSG00000073792	4
ENSMUSG00000048874-Phf3	0.0384104	-0.251707	0.137	0.205	1	Phf3	ENSMUSG00000048874	1
ENSMUSG00000032666-1700025G04Rik	0.0384647	-0.313911	0.103	0.158	1	1700025G04Rik	ENSMUSG00000032666	1
ENSMUSG00000021427-Ssr1	0.0384705	0.255764	0.436	0.329	1	Ssr1	ENSMUSG00000021427	13
ENSMUSG00000046111-Cep295	0.0385257	0.224972	0.624	0.543	1	Cep295	ENSMUSG00000046111	9
ENSMUSG00000022914-Brwd1	0.0385771	0.160727	0.731	0.637	1	Brwd1	ENSMUSG00000022914	16
ENSMUSG00000062203-Gspt1	0.0385916	0.240481	0.479	0.393	1	Gspt1	ENSMUSG00000062203	16
ENSMUSG00000028264-Spaca1	0.038663	-0.243689	0.154	0.222	1	Spaca1	ENSMUSG00000028264	4
ENSMUSG00000025885-Myo5b	0.0386959	-0.282916	0.06	0.111	1	Myo5b	ENSMUSG00000025885	18
ENSMUSG00000072774-Zfp951	0.0387646	0.182436	0.278	0.192	1	Zfp951	ENSMUSG00000072774	5
ENSMUSG00000020096-Tbata	0.0387652	-0.222167	0.056	0.107	1	Tbata	ENSMUSG00000020096	10
ENSMUSG00000035161-Ints6	0.038777	0.227025	0.53	0.457	1	Ints6	ENSMUSG00000035161	14
ENSMUSG00000041670-Rims1	0.0388398	0.241792	0.577	0.47	1	Rims1	ENSMUSG00000041670	1
ENSMUSG00000058740-Kcnt1	0.0388899	0.231355	0.132	0.077	1	Kcnt1	ENSMUSG00000058740	2
ENSMUSG00000020451-Limk2	0.0389467	0.0730096	0.449	0.359	1	Limk2	ENSMUSG00000020451	11
ENSMUSG00000085452-4930554G24Rik	0.0389563	-0.135472	0.051	0.103	1	4930554G24Rik	ENSMUSG00000085452	11
ENSMUSG00000019261-Map1s	0.0389949	0.201381	0.333	0.252	1	Map1s	ENSMUSG00000019261	8
ENSMUSG00000057440-Mpp7	0.0390453	0.107544	0.59	0.457	1	Mpp7	ENSMUSG00000057440	18
ENSMUSG00000042524-Sun2	0.0392018	0.130173	0.15	0.085	1	Sun2	ENSMUSG00000042524	15
ENSMUSG00000086035-Gm12610	0.0392439	0.200449	0.607	0.504	1	Gm12610	ENSMUSG00000086035	4
ENSMUSG00000086273-Rbm46os	0.0392563	0.154008	0.175	0.107	1	Rbm46os	ENSMUSG00000086273	3
ENSMUSG00000036875-Dna2	0.0392889	0.203911	0.214	0.141	1	Dna2	ENSMUSG00000036875	10
ENSMUSG00000020458-Rtn4	0.0393124	0.282978	0.65	0.603	1	Rtn4	ENSMUSG00000020458	11
ENSMUSG00000018362-Kpna2	0.039431	0.22183	0.145	0.085	1	Kpna2	ENSMUSG00000018362	11
ENSMUSG00000027803-Wwtr1	0.0394467	-0.263613	0.12	0.192	1	Wwtr1	ENSMUSG00000027803	3
ENSMUSG00000031537-Ikbkb	0.0394904	0.239307	0.239	0.167	1	Ikbkb	ENSMUSG00000031537	8
ENSMUSG00000063568-Jazf1	0.0396898	0.190646	0.504	0.406	1	Jazf1	ENSMUSG00000063568	6
ENSMUSG00000000759-Tubgcp3	0.0397073	0.141468	0.218	0.141	1	Tubgcp3	ENSMUSG00000000759	8
ENSMUSG00000024812-Tjp2	0.0397891	-0.0839757	0.094	0.154	1	Tjp2	ENSMUSG00000024812	19
ENSMUSG00000039117-Taf4	0.0398552	0.0913148	0.274	0.184	1	Taf4	ENSMUSG00000039117	2
ENSMUSG00000032443-Zcwpw2	0.0399137	0.188709	0.517	0.397	1	Zcwpw2	ENSMUSG00000032443	9
ENSMUSG00000003458-Ncstn	0.0400297	0.107143	0.184	0.111	1	Ncstn	ENSMUSG00000003458	1
ENSMUSG00000025235-Bbs4	0.0401085	0.268298	0.282	0.205	1	Bbs4	ENSMUSG00000025235	9
ENSMUSG00000031446-Cul4a	0.0401115	0.181519	0.47	0.372	1	Cul4a	ENSMUSG00000031446	8
ENSMUSG00000071379-Hpcal1	0.0401224	-0.2218	0.077	0.132	1	Hpcal1	ENSMUSG00000071379	12
ENSMUSG00000022521-Crebbp	0.0403472	0.246216	0.778	0.701	1	Crebbp	ENSMUSG00000022521	16
ENSMUSG00000029095-Ablim2	0.040462	0.150393	0.158	0.094	1	Ablim2	ENSMUSG00000029095	5
ENSMUSG00000039686-Zer1	0.0404978	0.165922	0.214	0.137	1	Zer1	ENSMUSG00000039686	2
ENSMUSG00000036885-Arhgef26	0.0406353	0.182825	0.244	0.167	1	Arhgef26	ENSMUSG00000036885	3
ENSMUSG00000027498-Cstf1	0.0406803	0.213667	0.214	0.141	1	Cstf1	ENSMUSG00000027498	2
ENSMUSG00000018239-Zcchc10	0.0407066	0.132017	0.192	0.12	1	Zcchc10	ENSMUSG00000018239	11
ENSMUSG00000052616-Terb1	0.0407281	0.283608	0.201	0.132	1	Terb1	ENSMUSG00000052616	8
ENSMUSG00000051896-Tex37	0.0407714	-0.310339	0.073	0.124	1	Tex37	ENSMUSG00000051896	6
ENSMUSG00000030465-Psd3	0.0408709	0.178649	0.697	0.607	1	Psd3	ENSMUSG00000030465	8
ENSMUSG00000019179-Mdh2	0.040942	0.281155	0.342	0.256	1	Mdh2	ENSMUSG00000019179	5
ENSMUSG00000003378-Grik5	0.0409529	0.283568	0.282	0.205	1	Grik5	ENSMUSG00000003378	7
ENSMUSG00000015880-Ncapg	0.0409977	0.193471	0.282	0.205	1	Ncapg	ENSMUSG00000015880	5
ENSMUSG00000050965-Prkca	0.0410099	-0.549595	0.197	0.265	1	Prkca	ENSMUSG00000050965	11
ENSMUSG00000020079-Supv3l1	0.0410854	0.215752	0.214	0.141	1	Supv3l1	ENSMUSG00000020079	10
ENSMUSG00000059182-Skap2	0.0411076	0.174678	0.432	0.333	1	Skap2	ENSMUSG00000059182	6
ENSMUSG00000026004-Kansl1l	0.0411219	0.269609	0.791	0.701	1	Kansl1l	ENSMUSG00000026004	1
ENSMUSG00000024472-Dcp2	0.0411363	0.12342	0.218	0.137	1	Dcp2	ENSMUSG00000024472	18
ENSMUSG00000020661-Dnmt3a	0.0411988	0.21967	0.41	0.333	1	Dnmt3a	ENSMUSG00000020661	12
ENSMUSG00000027433-Xrn2	0.0412888	0.117835	0.62	0.504	1	Xrn2	ENSMUSG00000027433	2
ENSMUSG00000042408-Zmym6	0.0413031	0.220147	0.244	0.175	1	Zmym6	ENSMUSG00000042408	4
ENSMUSG00000008658-Rbfox1	0.0414785	-1.05786	0.12	0.184	1	Rbfox1	ENSMUSG00000008658	16
ENSMUSG00000033184-Tmed7	0.0414786	0.204809	0.308	0.218	1	Tmed7	ENSMUSG00000033184	18
ENSMUSG00000004099-Dnmt1	0.0415215	0.221942	0.462	0.372	1	Dnmt1	ENSMUSG00000004099	9
ENSMUSG00000036893-Ehmt1	0.0416876	0.162235	0.799	0.748	1	Ehmt1	ENSMUSG00000036893	2
ENSMUSG00000034152-Exoc3	0.0417216	0.155754	0.444	0.338	1	Exoc3	ENSMUSG00000034152	13
ENSMUSG00000025147-Mob2	0.0418335	0.18349	0.402	0.308	1	Mob2	ENSMUSG00000025147	7
ENSMUSG00000027896-Slc16a4	0.0418693	0.16793	0.551	0.453	1	Slc16a4	ENSMUSG00000027896	3
ENSMUSG00000021569-Trip13	0.0419635	0.167131	0.368	0.269	1	Trip13	ENSMUSG00000021569	13
ENSMUSG00000045989-4930451I11Rik	0.0420091	-0.220915	0.068	0.124	1	4930451I11Rik	ENSMUSG00000045989	7
ENSMUSG00000020899-Pfas	0.0420402	0.204907	0.376	0.291	1	Pfas	ENSMUSG00000020899	11
ENSMUSG00000003660-Snrnp200	0.0420851	0.195469	0.406	0.308	1	Snrnp200	ENSMUSG00000003660	2
ENSMUSG00000101801-1700020G17Rik	0.042155	-0.436627	0.158	0.222	1	1700020G17Rik	ENSMUSG00000101801	10
ENSMUSG00000021203-Otub2	0.042226	-0.215647	0.09	0.15	1	Otub2	ENSMUSG00000021203	12
ENSMUSG00000029389-Ddx55	0.0422346	0.208874	0.235	0.162	1	Ddx55	ENSMUSG00000029389	5
ENSMUSG00000022687-Boc	0.0422801	-0.258643	0.06	0.111	1	Boc	ENSMUSG00000022687	16
ENSMUSG00000046229-Scand1	0.042337	-0.182562	0.316	0.406	1	Scand1	ENSMUSG00000046229	2
ENSMUSG00000070319-Eif3g	0.0424704	0.241211	0.239	0.167	1	Eif3g	ENSMUSG00000070319	9
ENSMUSG00000026234-Ncl	0.0424794	0.178345	0.722	0.654	1	Ncl	ENSMUSG00000026234	1
ENSMUSG00000101012-1700008K24Rik	0.0424839	0.389898	0.342	0.252	1	1700008K24Rik	ENSMUSG00000101012	17
[truncated: 7,404 more rows]

## Sheet: elongating_spermatid_1_all_lo
X	p_val	avg_log2FC	pct.1	pct.2	p_val_adj	gene	ensemblID	chr
ENSMUSG00000086046-1700095A21Rik	1.30381e-77	0.820584	0.996	0.888	4.9949e-73	1700095A21Rik	ENSMUSG00000086046	4
ENSMUSG00000029635-Cdk8	8.80597e-59	-0.808711	0.812	0.925	3.37357e-54	Cdk8	ENSMUSG00000029635	5
ENSMUSG00000056300-Zfp981	9.55127e-58	0.897026	0.881	0.589	3.65909e-53	Zfp981	ENSMUSG00000056300	4
ENSMUSG00000108854-D830036C21Rik	3.0647e-54	1.51329	0.427	0.107	1.17409e-49	D830036C21Rik	ENSMUSG00000108854	7
ENSMUSG00000036155-Mgat5	2.7311e-41	0.676092	0.899	0.73	1.04628e-36	Mgat5	ENSMUSG00000036155	1
ENSMUSG00000048865-Arhgap30	1.04495e-35	0.781622	0.675	0.4	4.00319e-31	Arhgap30	ENSMUSG00000048865	1
ENSMUSG00000079554-Aox2	4.10806e-32	-1.07047	0.205	0.437	1.5738e-27	Aox2	ENSMUSG00000079554	1
ENSMUSG00000037533-Rapgef6	1.17537e-30	-0.773081	0.29	0.557	4.50283e-26	Rapgef6	ENSMUSG00000037533	11
ENSMUSG00000114175-Gm48051	1.70292e-30	-0.735591	0.494	0.713	6.5239e-26	Gm48051	ENSMUSG00000114175	13
ENSMUSG00000086654-Gm13165	6.54502e-30	0.455549	0.966	0.909	2.5074e-25	Gm13165	ENSMUSG00000086654	4
ENSMUSG00000028339-Col15a1	3.40153e-29	-0.572154	0.848	0.908	1.30313e-24	Col15a1	ENSMUSG00000028339	4
ENSMUSG00000096910-Zfp955b	1.05425e-28	0.652466	0.17	0.011	4.03883e-24	Zfp955b	ENSMUSG00000096910	17
ENSMUSG00000030203-Dusp16	2.32757e-27	-0.835364	0.067	0.251	8.91693e-23	Dusp16	ENSMUSG00000030203	6
ENSMUSG00000021866-Anxa11	3.57999e-27	-0.577057	0.655	0.823	1.37149e-22	Anxa11	ENSMUSG00000021866	14
ENSMUSG00000058186-Zfp980	3.80191e-27	0.627663	0.656	0.424	1.45651e-22	Zfp980	ENSMUSG00000058186	4
ENSMUSG00000022528-Hes1	1.06878e-26	0.655671	0.32	0.102	4.09449e-22	Hes1	ENSMUSG00000022528	16
ENSMUSG00000040374-Pex2	2.6203e-26	0.774627	0.506	0.263	1.00384e-21	Pex2	ENSMUSG00000040374	3
ENSMUSG00000020458-Rtn4	6.70785e-26	0.751815	0.622	0.377	2.56978e-21	Rtn4	ENSMUSG00000020458	11
ENSMUSG00000007646-Rad51c	8.56013e-26	-0.620922	0.047	0.212	3.27938e-21	Rad51c	ENSMUSG00000007646	11
ENSMUSG00000027782-Kpna4	8.71151e-26	-0.679856	0.221	0.437	3.33738e-21	Kpna4	ENSMUSG00000027782	3
ENSMUSG00000086493-Gm12204	1.17936e-24	-0.58424	0.59	0.74	4.51814e-20	Gm12204	ENSMUSG00000086493	11
ENSMUSG00000121411-ENSMUSG00000121411	2.37503e-24	-0.498656	0.631	0.844	9.09874e-20	ENSMUSG00000121411	ENSMUSG00000121411
ENSMUSG00000004328-Hif3a	2.91777e-24	0.619501	0.508	0.266	1.1178e-19	Hif3a	ENSMUSG00000004328	7
ENSMUSG00000024981-Acsl5	4.80616e-24	-0.635583	0.299	0.508	1.84124e-19	Acsl5	ENSMUSG00000024981	19
ENSMUSG00000109583-Gm39204	1.57427e-23	1.41643	0.276	0.092	6.03103e-19	Gm39204	ENSMUSG00000109583	8
ENSMUSG00000022426-Josd1	1.87972e-23	-0.788945	0.113	0.296	7.20122e-19	Josd1	ENSMUSG00000022426	15
ENSMUSG00000054666-Olfr63	8.58404e-23	0.431461	0.117	0.001	3.28855e-18	Olfr63	ENSMUSG00000054666	17
ENSMUSG00000039145-Camk1d	9.69188e-23	-0.5992	0.751	0.844	3.71296e-18	Camk1d	ENSMUSG00000039145	2
ENSMUSG00000038346-Zfp384	1.5846e-22	0.584881	0.682	0.468	6.07059e-18	Zfp384	ENSMUSG00000038346	6
ENSMUSG00000027603-Ggt7	5.93192e-22	-0.51465	0.567	0.744	2.27252e-17	Ggt7	ENSMUSG00000027603	2
ENSMUSG00000110094-Gm45326	6.26595e-22	0.685202	0.229	0.061	2.40049e-17	Gm45326	ENSMUSG00000110094	8
ENSMUSG00000024982-Zdhhc6	1.03055e-21	-0.622841	0.384	0.596	3.94804e-17	Zdhhc6	ENSMUSG00000024982	19
ENSMUSG00000029191-Rfc1	1.09935e-21	-0.739487	0.307	0.496	4.21159e-17	Rfc1	ENSMUSG00000029191	5
ENSMUSG00000062391-4932435O22Rik	2.54505e-21	0.571869	0.633	0.401	9.75009e-17	4932435O22Rik	ENSMUSG00000062391	11
ENSMUSG00000103199-Gm37648	3.39701e-21	-0.453801	0.022	0.146	1.30139e-16	Gm37648	ENSMUSG00000103199	1
ENSMUSG00000029420-Rimbp2	9.99942e-21	-0.733984	0.139	0.315	3.83078e-16	Rimbp2	ENSMUSG00000029420	5
ENSMUSG00000038637-Lrrc56	1.98531e-20	-0.571116	0.14	0.32	7.60571e-16	Lrrc56	ENSMUSG00000038637	7
ENSMUSG00000030798-Cd37	2.77579e-20	0.489121	0.786	0.589	1.06341e-15	Cd37	ENSMUSG00000030798	7
ENSMUSG00000042389-Tsen2	3.11256e-20	-0.418122	0.01	0.114	1.19242e-15	Tsen2	ENSMUSG00000042389	6
ENSMUSG00000041301-Cftr	4.34202e-20	0.440504	0.912	0.863	1.66343e-15	Cftr	ENSMUSG00000041301	6
ENSMUSG00000086696-Gm11234	6.41395e-20	-0.714654	0.145	0.323	2.45718e-15	Gm11234	ENSMUSG00000086696	4
ENSMUSG00000039210-Gpatch2	7.77213e-20	-0.575522	0.34	0.532	2.9775e-15	Gpatch2	ENSMUSG00000039210	1
ENSMUSG00000000103-Zfy2	8.76983e-20	-1.00094	0.135	0.293	3.35972e-15	Zfy2	ENSMUSG00000000103	21
ENSMUSG00000113218-4933409F18Rik	9.15206e-20	0.600941	0.354	0.156	3.50615e-15	4933409F18Rik	ENSMUSG00000113218	12
ENSMUSG00000020716-Nf1	9.29392e-20	-0.617579	0.153	0.332	3.5605e-15	Nf1	ENSMUSG00000020716	11
ENSMUSG00000042766-Trim46	1.8118e-19	0.713319	0.264	0.096	6.94099e-15	Trim46	ENSMUSG00000042766	3
ENSMUSG00000020572-Nampt	2.1533e-19	0.394743	0.111	0.006	8.24928e-15	Nampt	ENSMUSG00000020572	12
ENSMUSG00000050058-Prm3	2.35707e-19	-0.497656	0.692	0.799	9.02993e-15	Prm3	ENSMUSG00000050058	16
ENSMUSG00000033053-Cfap95	2.68112e-19	-0.796198	0.12	0.282	1.02714e-14	Cfap95	ENSMUSG00000033053
ENSMUSG00000121218-ENSMUSG00000121218	2.95782e-19	0.512954	0.403	0.196	1.13314e-14	ENSMUSG00000121218	ENSMUSG00000121218
ENSMUSG00000030067-Foxp1	3.63626e-19	-0.667647	0.082	0.232	1.39305e-14	Foxp1	ENSMUSG00000030067	6
ENSMUSG00000051331-Cacna1c	5.9499e-19	0.565842	0.709	0.558	2.27941e-14	Cacna1c	ENSMUSG00000051331	6
ENSMUSG00000021874-4933413J09Rik	6.68904e-19	-0.570338	0.107	0.268	2.56257e-14	4933413J09Rik	ENSMUSG00000021874	14
ENSMUSG00000035437-Rabgap1	1.49927e-18	0.595189	0.858	0.815	5.7437e-14	Rabgap1	ENSMUSG00000035437	2
ENSMUSG00000121382-ENSMUSG00000121382	2.19471e-18	0.526481	0.434	0.231	8.40792e-14	ENSMUSG00000121382	ENSMUSG00000121382
ENSMUSG00000018986-Slfn3	3.9425e-18	0.325065	0.1	0.004	1.51037e-13	Slfn3	ENSMUSG00000018986	11
ENSMUSG00000028433-Ubap2	4.4227e-18	-0.564559	0.328	0.527	1.69434e-13	Ubap2	ENSMUSG00000028433	4
ENSMUSG00000042302-Ehbp1	5.47912e-18	0.714781	0.784	0.708	2.09905e-13	Ehbp1	ENSMUSG00000042302	11
ENSMUSG00000018001-Cyth3	6.56566e-18	-0.530336	0.141	0.316	2.5153e-13	Cyth3	ENSMUSG00000018001	5
ENSMUSG00000114732-Gm40918	9.62372e-18	-0.568737	0.304	0.479	3.68685e-13	Gm40918	ENSMUSG00000114732	13
ENSMUSG00000041014-Nrg3	1.26025e-17	0.303957	0.99	0.986	4.82803e-13	Nrg3	ENSMUSG00000041014	14
ENSMUSG00000087455-5330411J11Rik	2.4894e-17	0.455807	0.213	0.067	9.53689e-13	5330411J11Rik	ENSMUSG00000087455	2
ENSMUSG00000114752-Gm35110	6.62808e-17	0.619089	0.335	0.165	2.53922e-12	Gm35110	ENSMUSG00000114752	13
ENSMUSG00000040412-Elapor1	7.05847e-17	-0.689357	0.137	0.292	2.7041e-12	Elapor1	ENSMUSG00000040412	3
ENSMUSG00000114369-Gm41077	7.85556e-17	-0.660028	0.235	0.416	3.00946e-12	Gm41077	ENSMUSG00000114369	13
ENSMUSG00000061298-Agbl4	9.64636e-17	0.503089	0.918	0.888	3.69552e-12	Agbl4	ENSMUSG00000061298	4
ENSMUSG00000091205-Vmn2r71	1.35139e-16	0.574729	0.508	0.32	5.17717e-12	Vmn2r71	ENSMUSG00000091205	7
ENSMUSG00000115001-4930474H20Rik	1.96171e-16	-0.814897	0.205	0.37	7.51532e-12	4930474H20Rik	ENSMUSG00000115001	14
ENSMUSG00000032846-Zswim6	1.98705e-16	0.40384	0.924	0.866	7.61239e-12	Zswim6	ENSMUSG00000032846	13
ENSMUSG00000020300-Cpeb4	2.04958e-16	0.520426	0.412	0.227	7.85194e-12	Cpeb4	ENSMUSG00000020300	11
ENSMUSG00000027071-P2rx3	2.96071e-16	0.26372	0.985	0.984	1.13425e-11	P2rx3	ENSMUSG00000027071	2
ENSMUSG00000022748-Cmss1	3.85403e-16	-0.273288	0.992	0.999	1.47648e-11	Cmss1	ENSMUSG00000022748	16
ENSMUSG00000031559-4930555F03Rik	5.87605e-16	0.371385	0.972	0.966	2.25111e-11	4930555F03Rik	ENSMUSG00000031559	8
ENSMUSG00000052922-Bpi	6.93406e-16	0.465077	0.222	0.08	2.65644e-11	Bpi	ENSMUSG00000052922	2
ENSMUSG00000068457-Uty	7.12137e-16	0.636134	0.219	0.082	2.7282e-11	Uty	ENSMUSG00000068457	21
ENSMUSG00000067919-Rex2	8.06863e-16	0.419659	0.267	0.112	3.09109e-11	Rex2	ENSMUSG00000067919	4
ENSMUSG00000024109-Nrxn1	9.57358e-16	-0.801824	0.403	0.563	3.66764e-11	Nrxn1	ENSMUSG00000024109	17
ENSMUSG00000032392-Parp16	1.01012e-15	0.488292	0.318	0.147	3.86977e-11	Parp16	ENSMUSG00000032392	9
ENSMUSG00000025959-Klf7	1.07985e-15	0.476816	0.192	0.061	4.1369e-11	Klf7	ENSMUSG00000025959	1
ENSMUSG00000048186-Bend7	1.0923e-15	0.450505	0.127	0.022	4.18458e-11	Bend7	ENSMUSG00000048186	2
ENSMUSG00000087487-Ppp2r2cos	1.47587e-15	-0.574712	0.305	0.458	5.65406e-11	Ppp2r2cos	ENSMUSG00000087487	5
ENSMUSG00000118642-AY036118	2.03891e-15	0.425226	0.224	0.082	7.81105e-11	AY036118	ENSMUSG00000118642	17
ENSMUSG00000041229-Phf8	2.13614e-15	0.660081	0.506	0.343	8.18356e-11	Phf8	ENSMUSG00000041229	20
ENSMUSG00000073888-Ccl27a	2.35808e-15	-0.478094	0.324	0.492	9.03382e-11	Ccl27a	ENSMUSG00000073888	4
ENSMUSG00000117835-Gm50250	2.40776e-15	0.537804	0.62	0.454	9.22414e-11	Gm50250	ENSMUSG00000117835	17
ENSMUSG00000040140-Tdrd6	2.44414e-15	0.468922	0.407	0.227	9.36349e-11	Tdrd6	ENSMUSG00000040140	17
ENSMUSG00000041375-Ccdc9	2.80901e-15	-0.485473	0.147	0.297	1.07613e-10	Ccdc9	ENSMUSG00000041375	7
ENSMUSG00000030515-Tarsl2	3.00406e-15	0.678177	0.347	0.187	1.15086e-10	Tarsl2	ENSMUSG00000030515	7
ENSMUSG00000050821-Fam131a	3.80819e-15	-0.45047	0.464	0.634	1.45892e-10	Fam131a	ENSMUSG00000050821	16
ENSMUSG00000097311-Gm26871	4.3156e-15	0.369457	0.897	0.838	1.65331e-10	Gm26871	ENSMUSG00000097311	3
ENSMUSG00000022261-Sdc2	4.52679e-15	-0.527616	0.383	0.548	1.73422e-10	Sdc2	ENSMUSG00000022261	15
ENSMUSG00000070802-Pnma8b	6.55016e-15	0.385762	0.942	0.885	2.50936e-10	Pnma8b	ENSMUSG00000070802
ENSMUSG00000030748-Il4ra	7.19732e-15	-0.513473	0.061	0.179	2.75729e-10	Il4ra	ENSMUSG00000030748	7
ENSMUSG00000022500-Litaf	8.29573e-15	0.404454	0.798	0.639	3.17809e-10	Litaf	ENSMUSG00000022500	16
ENSMUSG00000035472-Slc25a21	1.3736e-14	1.08049	0.211	0.081	5.26227e-10	Slc25a21	ENSMUSG00000035472	12
ENSMUSG00000110685-Gm5373	1.97857e-14	-0.33336	0.992	0.994	7.5799e-10	Gm5373	ENSMUSG00000110685	8
ENSMUSG00000037936-Scarb1	2.48692e-14	0.392175	0.89	0.809	9.5274e-10	Scarb1	ENSMUSG00000037936	5
ENSMUSG00000042425-Frmpd3	3.03883e-14	0.613751	0.148	0.04	1.16417e-09	Frmpd3	ENSMUSG00000042425	20
ENSMUSG00000009293-Ube2g2	3.52132e-14	-0.470304	0.425	0.562	1.34902e-09	Ube2g2	ENSMUSG00000009293	10
ENSMUSG00000026600-Soat1	4.08732e-14	-0.394434	0.063	0.184	1.56585e-09	Soat1	ENSMUSG00000026600	1
ENSMUSG00000053746-Ptrh1	4.22284e-14	-0.409134	0.057	0.169	1.61777e-09	Ptrh1	ENSMUSG00000053746	2
ENSMUSG00000005045-Chd5	4.67376e-14	0.320666	0.921	0.875	1.79052e-09	Chd5	ENSMUSG00000005045	4
ENSMUSG00000121402-ENSMUSG00000121402	5.14546e-14	0.435474	0.728	0.577	1.97123e-09	ENSMUSG00000121402	ENSMUSG00000121402
ENSMUSG00000026393-Nek7	5.26849e-14	-0.42055	0.027	0.12	2.01836e-09	Nek7	ENSMUSG00000026393	1
ENSMUSG00000021596-Mctp1	5.85815e-14	-0.739806	0.157	0.301	2.24426e-09	Mctp1	ENSMUSG00000021596	13
ENSMUSG00000040865-Ino80d	5.94775e-14	-0.531414	0.218	0.377	2.27858e-09	Ino80d	ENSMUSG00000040865	1
ENSMUSG00000016493-Cd46	6.08119e-14	0.287471	0.957	0.946	2.32971e-09	Cd46	ENSMUSG00000016493	1
ENSMUSG00000028184-Adgrl2	6.81178e-14	0.5611	0.379	0.213	2.60959e-09	Adgrl2	ENSMUSG00000028184	3
ENSMUSG00000053251-Olfr212	8.55832e-14	-0.555674	0.139	0.275	3.27869e-09	Olfr212	ENSMUSG00000053251	6
ENSMUSG00000027518-1700021F07Rik	8.56105e-14	-0.50467	0.219	0.367	3.27974e-09	1700021F07Rik	ENSMUSG00000027518	2
ENSMUSG00000024137-E4f1	8.57732e-14	-0.581094	0.17	0.316	3.28597e-09	E4f1	ENSMUSG00000024137	17
ENSMUSG00000021758-Ddx4	8.82024e-14	-0.54795	0.171	0.313	3.37903e-09	Ddx4	ENSMUSG00000021758	13
ENSMUSG00000056851-Pcbp2	9.42913e-14	-0.513578	0.171	0.305	3.6123e-09	Pcbp2	ENSMUSG00000056851	15
ENSMUSG00000110537-Gm4316	9.78586e-14	0.440895	0.132	0.031	3.74896e-09	Gm4316	ENSMUSG00000110537	8
ENSMUSG00000000605-Clcn4	1.22231e-13	-0.476841	0.08	0.199	4.68267e-09	Clcn4	ENSMUSG00000000605	7
ENSMUSG00000034818-Celf5	1.31498e-13	-0.558353	0.429	0.567	5.03769e-09	Celf5	ENSMUSG00000034818	10
ENSMUSG00000031174-Rpgr	1.43782e-13	0.737108	0.379	0.231	5.5083e-09	Rpgr	ENSMUSG00000031174	20
ENSMUSG00000077450-Rab11b	1.53742e-13	-0.475457	0.213	0.357	5.88987e-09	Rab11b	ENSMUSG00000077450	17
ENSMUSG00000031273-Col4a6	1.6736e-13	0.407684	0.173	0.057	6.41157e-09	Col4a6	ENSMUSG00000031273	20
ENSMUSG00000061436-Hipk2	2.02805e-13	0.352702	0.96	0.916	7.76945e-09	Hipk2	ENSMUSG00000061436	6
ENSMUSG00000036427-Gpi1	2.1603e-13	0.344487	0.802	0.667	8.27611e-09	Gpi1	ENSMUSG00000036427	7
ENSMUSG00000101801-1700020G17Rik	2.2023e-13	0.203986	0.995	0.999	8.43701e-09	1700020G17Rik	ENSMUSG00000101801	10
ENSMUSG00000086714-0610009E02Rik	2.45705e-13	-0.448912	0.094	0.218	9.41296e-09	0610009E02Rik	ENSMUSG00000086714	2
ENSMUSG00000010608-Rbm25	2.57109e-13	-0.544764	0.209	0.352	9.84984e-09	Rbm25	ENSMUSG00000010608	12
ENSMUSG00000087358-4930453H23Rik	2.63949e-13	0.613117	0.292	0.145	1.01119e-08	4930453H23Rik	ENSMUSG00000087358	20
ENSMUSG00000063810-Alms1	2.96065e-13	0.395407	0.805	0.692	1.13423e-08	Alms1	ENSMUSG00000063810	6
ENSMUSG00000028017-Egf	3.54127e-13	-0.542857	0.041	0.137	1.35666e-08	Egf	ENSMUSG00000028017	3
ENSMUSG00000034610-Tut4	4.44155e-13	0.41244	0.65	0.487	1.70156e-08	Tut4	ENSMUSG00000034610	4
ENSMUSG00000046449-Nexmif	4.49541e-13	0.716084	0.268	0.131	1.72219e-08	Nexmif	ENSMUSG00000046449	20
ENSMUSG00000108348-Pnma8c	5.43741e-13	0.448385	0.379	0.22	2.08307e-08	Pnma8c	ENSMUSG00000108348
ENSMUSG00000043333-Rhbdl2	5.66619e-13	0.548455	0.314	0.164	2.17072e-08	Rhbdl2	ENSMUSG00000043333	4
ENSMUSG00000009394-Syn2	7.45636e-13	0.516262	0.646	0.514	2.85653e-08	Syn2	ENSMUSG00000009394	6
ENSMUSG00000113634-Gm36756	9.39914e-13	0.393825	0.504	0.335	3.60081e-08	Gm36756	ENSMUSG00000113634	12
ENSMUSG00000047030-Spata2	1.14516e-12	0.416771	0.568	0.393	4.3871e-08	Spata2	ENSMUSG00000047030	2
ENSMUSG00000110138-4831440D22Rik	1.19035e-12	-0.436864	0.574	0.685	4.56023e-08	4831440D22Rik	ENSMUSG00000110138	8
ENSMUSG00000094870-Zfp131	1.19406e-12	-0.486754	0.264	0.412	4.57444e-08	Zfp131	ENSMUSG00000094870	13
ENSMUSG00000054404-Slfn5	1.27314e-12	0.52158	0.189	0.072	4.8774e-08	Slfn5	ENSMUSG00000054404	11
ENSMUSG00000038057-Dbil5	1.5724e-12	-0.435739	0.65	0.758	6.02387e-08	Dbil5	ENSMUSG00000038057	11
ENSMUSG00000025701-Alox5	1.63245e-12	0.47394	0.345	0.194	6.25393e-08	Alox5	ENSMUSG00000025701	6
ENSMUSG00000086807-Platr21	1.6577e-12	0.491404	0.222	0.097	6.35066e-08	Platr21	ENSMUSG00000086807	20
ENSMUSG00000040447-Spns2	2.03861e-12	0.396853	0.374	0.215	7.80993e-08	Spns2	ENSMUSG00000040447	11
ENSMUSG00000102343-Gm37381	2.04334e-12	-0.570273	0.187	0.328	7.82802e-08	Gm37381	ENSMUSG00000102343	1
ENSMUSG00000030779-Rbbp6	2.05349e-12	-0.262887	0.972	0.979	7.86692e-08	Rbbp6	ENSMUSG00000030779	7
ENSMUSG00000108841-Frmpd2	2.06552e-12	-0.536291	0.167	0.298	7.913e-08	Frmpd2	ENSMUSG00000108841	14
ENSMUSG00000087264-Gad1os	2.38111e-12	0.371835	0.881	0.836	9.12202e-08	Gad1os	ENSMUSG00000087264	2
ENSMUSG00000026182-Tnp1	2.49709e-12	-0.250401	0.998	0.998	9.56634e-08	Tnp1	ENSMUSG00000026182	1
ENSMUSG00000092190-Gm20470	2.54701e-12	-0.455229	0.418	0.552	9.75758e-08	Gm20470	ENSMUSG00000092190	10
ENSMUSG00000046329-Slc25a23	2.73419e-12	-0.453247	0.555	0.675	1.04747e-07	Slc25a23	ENSMUSG00000046329	17
ENSMUSG00000039021-Ttc16	2.83319e-12	-0.455293	0.184	0.322	1.0854e-07	Ttc16	ENSMUSG00000039021	2
ENSMUSG00000029784-Ssmem1	2.98193e-12	-0.476287	0.123	0.248	1.14238e-07	Ssmem1	ENSMUSG00000029784	6
ENSMUSG00000033684-Qsox1	3.17296e-12	-0.478462	0.082	0.195	1.21556e-07	Qsox1	ENSMUSG00000033684	1
ENSMUSG00000020926-Adam11	3.27276e-12	0.447995	0.474	0.306	1.25379e-07	Adam11	ENSMUSG00000020926	11
ENSMUSG00000058252-Tcp11x2	3.64305e-12	0.527395	0.288	0.152	1.39565e-07	Tcp11x2	ENSMUSG00000058252	20
ENSMUSG00000024566-Atp9b	4.76611e-12	0.297583	0.929	0.878	1.8259e-07	Atp9b	ENSMUSG00000024566	18
ENSMUSG00000023764-Sfi1	5.54004e-12	-0.468541	0.602	0.718	2.12239e-07	Sfi1	ENSMUSG00000023764	11
ENSMUSG00000027610-Gss	6.74692e-12	0.374587	0.687	0.546	2.58474e-07	Gss	ENSMUSG00000027610	2
ENSMUSG00000092008-Cyp2c69	7.41987e-12	-0.42428	0.158	0.29	2.84255e-07	Cyp2c69	ENSMUSG00000092008	19
ENSMUSG00000069135-Cep43	8.0575e-12	0.322815	0.834	0.742	3.08683e-07	Cep43	ENSMUSG00000069135	17
ENSMUSG00000038523-1700003F12Rik	8.06633e-12	-0.308931	0.92	0.963	3.09021e-07	1700003F12Rik	ENSMUSG00000038523	2
ENSMUSG00000021262-Evl	8.07255e-12	0.467771	0.524	0.358	3.09259e-07	Evl	ENSMUSG00000021262	12
ENSMUSG00000024008-Cpne5	8.28136e-12	-0.437148	0.606	0.709	3.17259e-07	Cpne5	ENSMUSG00000024008	17
ENSMUSG00000026082-Rev1	8.376e-12	-0.61751	0.153	0.273	3.20885e-07	Rev1	ENSMUSG00000026082	1
ENSMUSG00000047454-Gphn	1.03317e-11	-0.385591	0.71	0.789	3.95807e-07	Gphn	ENSMUSG00000047454	12
ENSMUSG00000108130-Gm30781	1.07187e-11	-0.469279	0.418	0.546	4.10633e-07	Gm30781	ENSMUSG00000108130	6
ENSMUSG00000060380-C030014I23Rik	1.09181e-11	0.420439	0.622	0.494	4.18274e-07	C030014I23Rik	ENSMUSG00000060380	9
ENSMUSG00000022462-Slc38a2	1.10531e-11	-0.460934	0.527	0.638	4.23444e-07	Slc38a2	ENSMUSG00000022462	15
ENSMUSG00000028188-Spata1	1.172e-11	-0.519702	0.26	0.4	4.48994e-07	Spata1	ENSMUSG00000028188	3
ENSMUSG00000028703-Lrrc41	1.19026e-11	-0.422476	0.095	0.206	4.55989e-07	Lrrc41	ENSMUSG00000028703	4
ENSMUSG00000037808-Fam76b	1.2072e-11	0.381995	0.762	0.649	4.6248e-07	Fam76b	ENSMUSG00000037808	9
ENSMUSG00000030172-Erc1	1.26107e-11	0.365603	0.874	0.83	4.83115e-07	Erc1	ENSMUSG00000030172	6
ENSMUSG00000068663-Clec16a	1.43391e-11	-0.597439	0.173	0.303	5.4933e-07	Clec16a	ENSMUSG00000068663	16
ENSMUSG00000110554-Gm35256	1.71106e-11	0.278431	0.948	0.945	6.55506e-07	Gm35256	ENSMUSG00000110554	8
ENSMUSG00000052727-Map1b	1.90411e-11	0.430845	0.492	0.323	7.29466e-07	Map1b	ENSMUSG00000052727	13
ENSMUSG00000024525-Impa2	2.05065e-11	-0.558307	0.305	0.451	7.85605e-07	Impa2	ENSMUSG00000024525	18
ENSMUSG00000086451-4933431K23Rik	2.32937e-11	0.344332	0.961	0.944	8.92382e-07	4933431K23Rik	ENSMUSG00000086451	8
ENSMUSG00000085805-Gm14145	2.4689e-11	-0.331819	0.978	0.994	9.45834e-07	Gm14145	ENSMUSG00000085805	2
ENSMUSG00000061288-Taok3	2.96621e-11	0.430052	0.539	0.383	1.13635e-06	Taok3	ENSMUSG00000061288	5
ENSMUSG00000038371-Sbf2	3.19876e-11	-0.523814	0.252	0.388	1.22545e-06	Sbf2	ENSMUSG00000038371	7
ENSMUSG00000038167-Plekhg6	3.29954e-11	-0.293002	0.026	0.102	1.26405e-06	Plekhg6	ENSMUSG00000038167	6
ENSMUSG00000027198-Ext2	3.56817e-11	-0.384406	0.047	0.136	1.36697e-06	Ext2	ENSMUSG00000027198	2
ENSMUSG00000085525-Gm13166	3.72755e-11	0.362347	0.718	0.583	1.42803e-06	Gm13166	ENSMUSG00000085525	4
ENSMUSG00000022148-Fyb	3.91902e-11	-0.507401	0.413	0.533	1.50138e-06	Fyb	ENSMUSG00000022148	15
ENSMUSG00000085560-C230038L03Rik	4.32018e-11	0.295952	0.88	0.797	1.65506e-06	C230038L03Rik	ENSMUSG00000085560	7
ENSMUSG00000035566-Pcdh17	4.62132e-11	0.665116	0.206	0.092	1.77043e-06	Pcdh17	ENSMUSG00000035566	14
ENSMUSG00000051950-B3glct	4.75304e-11	0.464153	0.473	0.322	1.82089e-06	B3glct	ENSMUSG00000051950	5
ENSMUSG00000028804-Csmd2	4.94215e-11	-0.57353	0.154	0.27	1.89334e-06	Csmd2	ENSMUSG00000028804	4
ENSMUSG00000017291-Taok1	5.02603e-11	-0.411591	0.083	0.186	1.92547e-06	Taok1	ENSMUSG00000017291	11
ENSMUSG00000043411-Usp48	5.24224e-11	-0.503091	0.22	0.346	2.0083e-06	Usp48	ENSMUSG00000043411	4
ENSMUSG00000028796-Phc2	5.58601e-11	-0.509334	0.129	0.247	2.14e-06	Phc2	ENSMUSG00000028796	4
ENSMUSG00000090394-4930523C07Rik	5.66809e-11	0.313132	0.815	0.71	2.17144e-06	4930523C07Rik	ENSMUSG00000090394	1
ENSMUSG00000023826-Prkn	5.93209e-11	-0.555259	0.55	0.652	2.27258e-06	Prkn	ENSMUSG00000023826	17
ENSMUSG00000038762-Abcf1	5.96558e-11	-0.426693	0.432	0.567	2.28541e-06	Abcf1	ENSMUSG00000038762	17
ENSMUSG00000022995-Enah	5.98159e-11	0.293896	0.881	0.794	2.29155e-06	Enah	ENSMUSG00000022995	1
ENSMUSG00000113747-1700105G05Rik	6.09454e-11	-0.469393	0.509	0.607	2.33482e-06	1700105G05Rik	ENSMUSG00000113747	12
ENSMUSG00000032087-Dscaml1	6.32092e-11	0.33382	0.867	0.806	2.42155e-06	Dscaml1	ENSMUSG00000032087	9
ENSMUSG00000120975-ENSMUSG00000120975	6.68062e-11	-0.37803	0.057	0.15	2.55935e-06	ENSMUSG00000120975	ENSMUSG00000120975
ENSMUSG00000060843-Ctnna3	6.83256e-11	0.261141	0.996	0.996	2.61755e-06	Ctnna3	ENSMUSG00000060843	10
ENSMUSG00000037012-Hk1	8.19977e-11	-0.450448	0.37	0.497	3.14133e-06	Hk1	ENSMUSG00000037012	10
ENSMUSG00000030629-Zfand6	8.47187e-11	0.308578	0.87	0.824	3.24557e-06	Zfand6	ENSMUSG00000030629	7
ENSMUSG00000099759-1700030C10Rik	8.79878e-11	-0.386422	0.303	0.449	3.37081e-06	1700030C10Rik	ENSMUSG00000099759	12
ENSMUSG00000116976-4930500H12Rik	9.36002e-11	0.227385	0.996	0.993	3.58582e-06	4930500H12Rik	ENSMUSG00000116976	16
ENSMUSG00000026399-Cd55	9.40591e-11	0.350323	0.655	0.543	3.60341e-06	Cd55	ENSMUSG00000026399	1
ENSMUSG00000042793-Lgr6	9.60166e-11	0.362915	0.281	0.15	3.6784e-06	Lgr6	ENSMUSG00000042793	1
ENSMUSG00000026867-Gapvd1	9.72687e-11	-0.418103	0.144	0.265	3.72636e-06	Gapvd1	ENSMUSG00000026867	2
ENSMUSG00000046367-Mgat4e	9.8102e-11	0.332867	0.813	0.702	3.75829e-06	Mgat4e	ENSMUSG00000046367	1
ENSMUSG00000029994-Anxa4	1.02903e-10	0.399593	0.22	0.104	3.94221e-06	Anxa4	ENSMUSG00000029994	6
ENSMUSG00000100799-1700027H10Rik	1.10923e-10	0.459901	0.429	0.278	4.24948e-06	1700027H10Rik	ENSMUSG00000100799	3
ENSMUSG00000110474-Gm45848	1.15126e-10	0.359285	0.437	0.282	4.41048e-06	Gm45848	ENSMUSG00000110474	8
ENSMUSG00000108034-4930557K07Rik	1.36809e-10	0.271457	0.871	0.797	5.24117e-06	4930557K07Rik	ENSMUSG00000108034	6
ENSMUSG00000029148-Nrbp1	1.41948e-10	-0.470005	0.111	0.221	5.43804e-06	Nrbp1	ENSMUSG00000029148	5
ENSMUSG00000090641-Zfp712	1.4203e-10	0.398957	0.474	0.312	5.44116e-06	Zfp712	ENSMUSG00000090641	13
ENSMUSG00000042293-Gm5617	1.5149e-10	-0.395978	0.701	0.78	5.80357e-06	Gm5617	ENSMUSG00000042293	9
ENSMUSG00000023151-Lrrc69	1.59521e-10	-0.371991	0.498	0.633	6.11126e-06	Lrrc69	ENSMUSG00000023151	4
ENSMUSG00000116029-Gm41414	1.70935e-10	-0.429288	0.124	0.237	6.54853e-06	Gm41414	ENSMUSG00000116029	16
ENSMUSG00000022146-Osmr	1.71472e-10	-0.320696	0.031	0.107	6.5691e-06	Osmr	ENSMUSG00000022146	15
ENSMUSG00000030400-Ercc2	1.71476e-10	0.301215	0.18	0.074	6.56925e-06	Ercc2	ENSMUSG00000030400	7
ENSMUSG00000086187-Gm12860	1.72532e-10	-0.455199	0.077	0.177	6.60971e-06	Gm12860	ENSMUSG00000086187	4
ENSMUSG00000022032-Scara5	1.76275e-10	0.297786	0.899	0.845	6.75309e-06	Scara5	ENSMUSG00000022032	14
ENSMUSG00000002409-Dyrk1b	2.28615e-10	-0.409982	0.166	0.285	8.75824e-06	Dyrk1b	ENSMUSG00000002409	7
ENSMUSG00000022112-Gpc5	2.29179e-10	0.424723	0.868	0.84	8.77986e-06	Gpc5	ENSMUSG00000022112	14
ENSMUSG00000014602-Kif1a	2.32776e-10	-0.459822	0.272	0.396	8.91764e-06	Kif1a	ENSMUSG00000014602	1
ENSMUSG00000034401-Spata6	2.82954e-10	0.299401	0.831	0.777	1.084e-05	Spata6	ENSMUSG00000034401	4
ENSMUSG00000011350-Gm5893	2.95951e-10	0.318522	0.7	0.564	1.13379e-05	Gm5893	ENSMUSG00000011350	7
ENSMUSG00000029705-Cux1	3.09495e-10	0.455771	0.417	0.277	1.18568e-05	Cux1	ENSMUSG00000029705	5
ENSMUSG00000090386-Mir99ahg	3.58249e-10	0.445996	0.378	0.233	1.37245e-05	Mir99ahg	ENSMUSG00000090386	16
ENSMUSG00000033420-Antxr1	3.70008e-10	0.293546	0.271	0.14	1.4175e-05	Antxr1	ENSMUSG00000033420	6
ENSMUSG00000032246-Calml4	3.74696e-10	-0.484117	0.248	0.378	1.43546e-05	Calml4	ENSMUSG00000032246	9
ENSMUSG00000115725-4930572G02Rik	4.10625e-10	-0.482941	0.22	0.341	1.5731e-05	4930572G02Rik	ENSMUSG00000115725	14
ENSMUSG00000041650-Pcca	4.17313e-10	-0.375743	0.505	0.62	1.59873e-05	Pcca	ENSMUSG00000041650	14
ENSMUSG00000040935-Padi6	4.20355e-10	-0.387399	0.647	0.72	1.61038e-05	Padi6	ENSMUSG00000040935	4
ENSMUSG00000041133-Smc1a	4.33879e-10	0.421215	0.263	0.141	1.66219e-05	Smc1a	ENSMUSG00000041133	20
ENSMUSG00000020955-Ap4s1	4.50249e-10	-0.463666	0.206	0.328	1.7249e-05	Ap4s1	ENSMUSG00000020955	12
ENSMUSG00000052026-Slc6a7	4.66488e-10	0.432236	0.47	0.325	1.78711e-05	Slc6a7	ENSMUSG00000052026	18
ENSMUSG00000092399-4930556N13Rik	4.75087e-10	0.429777	0.665	0.547	1.82006e-05	4930556N13Rik	ENSMUSG00000092399	11
ENSMUSG00000032456-Nmnat3	5.00333e-10	0.37055	0.681	0.553	1.91678e-05	Nmnat3	ENSMUSG00000032456	9
ENSMUSG00000113537-Gm48807	5.17939e-10	-0.459827	0.121	0.235	1.98422e-05	Gm48807	ENSMUSG00000113537	12
ENSMUSG00000097071-4930544I03Rik	5.20009e-10	0.309666	0.883	0.854	1.99215e-05	4930544I03Rik	ENSMUSG00000097071	12
ENSMUSG00000104010-Gm37366	5.37197e-10	0.348887	0.39	0.247	2.058e-05	Gm37366	ENSMUSG00000104010	1
ENSMUSG00000069045-Ddx3y	5.70397e-10	0.378897	0.149	0.057	2.18519e-05	Ddx3y	ENSMUSG00000069045	21
ENSMUSG00000022420-Dnal4	5.72619e-10	-0.39108	0.143	0.256	2.1937e-05	Dnal4	ENSMUSG00000022420	15
ENSMUSG00000042581-Thsd7b	5.90646e-10	-0.507622	0.101	0.197	2.26276e-05	Thsd7b	ENSMUSG00000042581	1
ENSMUSG00000032033-Barx2	6.01314e-10	-0.397535	0.097	0.199	2.30363e-05	Barx2	ENSMUSG00000032033	9
ENSMUSG00000042535-Gtpbp1	6.33087e-10	-0.322559	0.052	0.136	2.42536e-05	Gtpbp1	ENSMUSG00000042535	15
ENSMUSG00000061911-Myt1l	6.39799e-10	0.364191	0.123	0.041	2.45107e-05	Myt1l	ENSMUSG00000061911	12
ENSMUSG00000048490-Nrip1	6.82478e-10	0.372732	0.383	0.24	2.61457e-05	Nrip1	ENSMUSG00000048490	16
ENSMUSG00000052798-Nup107	7.60231e-10	0.302791	0.32	0.181	2.91244e-05	Nup107	ENSMUSG00000052798	10
ENSMUSG00000027445-Cst9	7.61109e-10	-0.413339	0.128	0.236	2.91581e-05	Cst9	ENSMUSG00000027445	2
ENSMUSG00000041351-Rap1gap	7.91062e-10	-0.466472	0.295	0.411	3.03056e-05	Rap1gap	ENSMUSG00000041351	4
ENSMUSG00000042323-Pbrm1	7.99484e-10	-0.395789	0.071	0.164	3.06282e-05	Pbrm1	ENSMUSG00000042323	14
ENSMUSG00000021090-Lrrc9	8.24434e-10	-0.28998	0.495	0.638	3.15841e-05	Lrrc9	ENSMUSG00000021090	12
ENSMUSG00000025261-Huwe1	8.57038e-10	0.413218	0.232	0.12	3.28331e-05	Huwe1	ENSMUSG00000025261	20
ENSMUSG00000014164-Klhl3	1.00926e-09	0.275531	0.79	0.663	3.86647e-05	Klhl3	ENSMUSG00000014164	13
ENSMUSG00000057716-Tmem178b	1.04974e-09	0.581845	0.345	0.221	4.02156e-05	Tmem178b	ENSMUSG00000057716	6
ENSMUSG00000114769-Gm48312	1.1266e-09	-0.479808	0.275	0.406	4.31601e-05	Gm48312	ENSMUSG00000114769	14
ENSMUSG00000041134-Cyyr1	1.12824e-09	0.391066	0.758	0.687	4.32227e-05	Cyyr1	ENSMUSG00000041134	16
ENSMUSG00000114049-Gm48140	1.1637e-09	-0.312842	0.041	0.119	4.45815e-05	Gm48140	ENSMUSG00000114049	12
ENSMUSG00000097375-6720427I07Rik	1.20547e-09	-0.298797	0.672	0.75	4.61815e-05	6720427I07Rik	ENSMUSG00000097375	13
ENSMUSG00000071489-Ptgdr	1.32958e-09	-0.420941	0.139	0.245	5.09362e-05	Ptgdr	ENSMUSG00000071489	14
ENSMUSG00000081151-Gm11448	1.33995e-09	0.260126	0.117	0.037	5.13334e-05	Gm11448	ENSMUSG00000081151	2
ENSMUSG00000021182-Ccdc88c	1.60052e-09	0.340561	0.598	0.468	6.13159e-05	Ccdc88c	ENSMUSG00000021182	12
ENSMUSG00000041225-Arhgap12	1.60447e-09	0.29821	0.81	0.725	6.14671e-05	Arhgap12	ENSMUSG00000041225	18
ENSMUSG00000035697-Arhgap45	1.62433e-09	-0.341851	0.052	0.134	6.22279e-05	Arhgap45	ENSMUSG00000035697	10
ENSMUSG00000056666-Retsat	1.62527e-09	0.287749	0.265	0.141	6.2264e-05	Retsat	ENSMUSG00000056666	6
ENSMUSG00000064225-Paqr9	1.63756e-09	-0.412402	0.39	0.489	6.27351e-05	Paqr9	ENSMUSG00000064225	9
ENSMUSG00000042078-Svop	1.70126e-09	-0.332712	0.496	0.618	6.51752e-05	Svop	ENSMUSG00000042078	5
ENSMUSG00000115082-Gm49189	1.74779e-09	-0.367363	0.075	0.166	6.69578e-05	Gm49189	ENSMUSG00000115082	14
ENSMUSG00000032094-Cd3d	1.79313e-09	-0.308284	0.041	0.117	6.86948e-05	Cd3d	ENSMUSG00000032094	9
ENSMUSG00000114204-Gm47520	1.94996e-09	0.330296	0.1	0.027	7.47032e-05	Gm47520	ENSMUSG00000114204	13
ENSMUSG00000037697-Ddhd1	2.00729e-09	0.28693	0.852	0.742	7.68992e-05	Ddhd1	ENSMUSG00000037697	14
ENSMUSG00000087196-Gm13373	2.04446e-09	-0.30985	0.058	0.144	7.83234e-05	Gm13373	ENSMUSG00000087196	2
ENSMUSG00000022052-Ppp2r2a	2.25243e-09	-0.374148	0.172	0.287	8.62906e-05	Ppp2r2a	ENSMUSG00000022052	14
ENSMUSG00000030086-Chchd6	2.33677e-09	-0.482947	0.378	0.493	8.95218e-05	Chchd6	ENSMUSG00000030086	6
ENSMUSG00000106865-4930519E07Rik	2.73297e-09	-0.554704	0.057	0.141	0.0001047	4930519E07Rik	ENSMUSG00000106865	5
ENSMUSG00000037946-Fgd3	2.84226e-09	0.292769	0.107	0.032	0.000108887	Fgd3	ENSMUSG00000037946	13
ENSMUSG00000039903-Eva1c	3.14816e-09	0.367792	0.492	0.351	0.000120606	Eva1c	ENSMUSG00000039903	16
ENSMUSG00000040165-Cd209c	3.41291e-09	0.308143	0.2	0.097	0.000130748	Cd209c	ENSMUSG00000040165	8
ENSMUSG00000026885-Ttll11	3.9161e-09	0.2021	0.958	0.945	0.000150026	Ttll11	ENSMUSG00000026885	2
ENSMUSG00000025762-Larp1b	4.06255e-09	-0.293767	0.761	0.853	0.000155636	Larp1b	ENSMUSG00000025762	3
ENSMUSG00000047394-Odf3b	4.34458e-09	0.356829	0.418	0.28	0.000166441	Odf3b	ENSMUSG00000047394	15
ENSMUSG00000112793-Gm32872	4.49552e-09	-0.341884	0.081	0.172	0.000172223	Gm32872	ENSMUSG00000112793	10
ENSMUSG00000085321-4930412F09Rik	4.57404e-09	0.393654	0.429	0.292	0.000175232	4930412F09Rik	ENSMUSG00000085321	6
ENSMUSG00000019471-Cdc37	4.83418e-09	0.381359	0.29	0.17	0.000185198	Cdc37	ENSMUSG00000019471	9
ENSMUSG00000026686-Lmx1a	4.94863e-09	-0.272045	0.05	0.13	0.000189582	Lmx1a	ENSMUSG00000026686	1
ENSMUSG00000100282-1700041C23Rik	5.06481e-09	-0.320227	0.076	0.166	0.000194033	1700041C23Rik	ENSMUSG00000100282	9
ENSMUSG00000049295-Zfp219	5.13173e-09	0.286107	0.908	0.839	0.000196597	Zfp219	ENSMUSG00000049295	14
ENSMUSG00000118341-Gm50252	5.35491e-09	0.315702	0.603	0.466	0.000205146	Gm50252	ENSMUSG00000118341	17
ENSMUSG00000073421-H2-Ab1	5.4338e-09	-0.360545	0.09	0.182	0.000208169	Ab1	ENSMUSG00000073421
ENSMUSG00000041625-Ggact	5.47821e-09	-0.312331	0.526	0.655	0.00020987	Ggact	ENSMUSG00000041625	14
ENSMUSG00000086016-1700084C06Rik	5.7493e-09	0.434315	0.234	0.125	0.000220256	1700084C06Rik	ENSMUSG00000086016	9
ENSMUSG00000116380-Gm39556	5.81183e-09	-0.332329	0.032	0.101	0.000222651	Gm39556	ENSMUSG00000116380	15
ENSMUSG00000112318-Gm6721	5.83395e-09	0.317422	0.729	0.614	0.000223499	Gm6721	ENSMUSG00000112318	10
ENSMUSG00000025020-Slit1	5.99598e-09	-0.395803	0.33	0.453	0.000229706	Slit1	ENSMUSG00000025020	19
ENSMUSG00000111734-Gm29825	6.47426e-09	0.157235	0.989	0.989	0.000248029	Gm29825	ENSMUSG00000111734	9
ENSMUSG00000032212-Sltm	6.52229e-09	0.250778	0.915	0.855	0.000249869	Sltm	ENSMUSG00000032212	9
ENSMUSG00000027952-Pmvk	6.80058e-09	-0.354677	0.169	0.276	0.00026053	Pmvk	ENSMUSG00000027952	3
ENSMUSG00000086220-Gm16599	6.98213e-09	0.487981	0.282	0.167	0.000267485	Gm16599	ENSMUSG00000086220	5
ENSMUSG00000018678-Sp2	7.08316e-09	-0.308291	0.037	0.107	0.000271356	Sp2	ENSMUSG00000018678	11
ENSMUSG00000087389-Gm15592	7.10447e-09	0.381345	0.51	0.377	0.000272172	Gm15592	ENSMUSG00000087389	6
ENSMUSG00000029716-Tfr2	7.63147e-09	0.309883	0.126	0.046	0.000292362	Tfr2	ENSMUSG00000029716	5
ENSMUSG00000037112-Sik2	7.84665e-09	-0.327346	0.221	0.347	0.000300605	Sik2	ENSMUSG00000037112	9
ENSMUSG00000058812-0610039K10Rik	8.09431e-09	-0.343098	0.044	0.119	0.000310093	0610039K10Rik	ENSMUSG00000058812	2
ENSMUSG00000074224-Wdr87-ps	8.557e-09	0.39307	0.392	0.263	0.000327819	ps	ENSMUSG00000074224
ENSMUSG00000025429-Pstpip2	8.88275e-09	-0.431158	0.093	0.186	0.000340298	Pstpip2	ENSMUSG00000025429	18
ENSMUSG00000096753-Fam181a	9.066e-09	-0.374596	0.174	0.285	0.000347319	Fam181a	ENSMUSG00000096753	12
ENSMUSG00000116024-Gm49527	9.37365e-09	0.269034	0.22	0.112	0.000359105	Gm49527	ENSMUSG00000116024	15
ENSMUSG00000121493-Cyp4f41-ps	9.628e-09	-0.232059	0.048	0.124	0.000368849	ps	ENSMUSG00000121493
ENSMUSG00000073434-Wdr90	9.69005e-09	-0.365468	0.104	0.199	0.000371226	Wdr90	ENSMUSG00000073434	17
ENSMUSG00000114062-Gm48313	9.756e-09	0.291242	0.74	0.603	0.000373752	Gm48313	ENSMUSG00000114062	12
ENSMUSG00000045975-C2cd2	9.79429e-09	0.351101	0.166	0.075	0.000375219	C2cd2	ENSMUSG00000045975	16
ENSMUSG00000103139-Gm37982	1.05146e-08	0.336727	0.437	0.296	0.000402814	Gm37982	ENSMUSG00000103139	1
ENSMUSG00000030317-Timp4	1.05421e-08	0.356895	0.568	0.441	0.000403868	Timp4	ENSMUSG00000030317	6
ENSMUSG00000049100-Pcdh10	1.0864e-08	0.448463	0.476	0.336	0.000416199	Pcdh10	ENSMUSG00000049100	3
ENSMUSG00000070605-Zfp992	1.10193e-08	0.286831	0.235	0.125	0.000422148	Zfp992	ENSMUSG00000070605	4
ENSMUSG00000118292-Gm10549	1.11523e-08	0.333711	0.109	0.036	0.000427244	Gm10549	ENSMUSG00000118292	18
ENSMUSG00000028332-Hemgn	1.13332e-08	0.304027	0.748	0.639	0.000434175	Hemgn	ENSMUSG00000028332	4
ENSMUSG00000075015-Gm10801	1.1809e-08	0.311692	0.146	0.06	0.000452403	Gm10801	ENSMUSG00000075015	2
ENSMUSG00000025151-Maged1	1.22452e-08	0.394903	0.326	0.205	0.000469113	Maged1	ENSMUSG00000025151	20
ENSMUSG00000093528-Nrg3os	1.36194e-08	0.286489	0.805	0.725	0.00052176	Nrg3os	ENSMUSG00000093528	14
ENSMUSG00000112224-Gm47944	1.39682e-08	0.412033	0.274	0.161	0.000535121	Gm47944	ENSMUSG00000112224	10
ENSMUSG00000034127-Tspan8	1.4249e-08	0.379126	0.124	0.047	0.000545879	Tspan8	ENSMUSG00000034127	10
ENSMUSG00000057229-Dmac2	1.43985e-08	-0.355913	0.156	0.262	0.000551606	Dmac2	ENSMUSG00000057229	7
ENSMUSG00000079179-Rab10os	1.4491e-08	-0.426773	0.324	0.433	0.00055515	Rab10os	ENSMUSG00000079179	12
ENSMUSG00000023984-Gm20517	1.48803e-08	-0.352858	0.344	0.461	0.000570066	Gm20517	ENSMUSG00000023984	17
ENSMUSG00000106683-Gm43263	1.53194e-08	0.346986	0.553	0.428	0.000586885	Gm43263	ENSMUSG00000106683	8
ENSMUSG00000107214-4930500F04Rik	1.55051e-08	0.296345	0.412	0.273	0.000594001	4930500F04Rik	ENSMUSG00000107214	5
ENSMUSG00000066158-AY512931	1.62583e-08	0.298637	0.216	0.112	0.000622855	AY512931	ENSMUSG00000066158	8
ENSMUSG00000028132-Tlcd4	1.63788e-08	0.263902	0.847	0.794	0.000627473	Tlcd4	ENSMUSG00000028132	3
ENSMUSG00000031065-Cdk16	1.64548e-08	0.37926	0.36	0.238	0.000630383	Cdk16	ENSMUSG00000031065	20
ENSMUSG00000018411-Mapt	1.65236e-08	0.31725	0.877	0.797	0.00063302	Mapt	ENSMUSG00000018411	11
ENSMUSG00000035614-Togaram1	1.67417e-08	-0.366818	0.134	0.236	0.000641375	Togaram1	ENSMUSG00000035614	12
ENSMUSG00000036257-Pnpla8	1.74908e-08	-0.351984	0.541	0.647	0.000670071	Pnpla8	ENSMUSG00000036257	12
ENSMUSG00000016534-Lamp2	1.75604e-08	0.442171	0.306	0.191	0.00067274	Lamp2	ENSMUSG00000016534	20
ENSMUSG00000043445-Pgp	1.89521e-08	-0.371997	0.595	0.669	0.000726055	Pgp	ENSMUSG00000043445	17
ENSMUSG00000022141-Nipbl	1.98521e-08	-0.422555	0.396	0.506	0.000760533	Nipbl	ENSMUSG00000022141	15
ENSMUSG00000007659-Bcl2l1	2.12277e-08	-0.412308	0.047	0.117	0.000813232	Bcl2l1	ENSMUSG00000007659	2
ENSMUSG00000049106-Dcaf5	2.23348e-08	0.236327	0.893	0.841	0.000855648	Dcaf5	ENSMUSG00000049106	12
ENSMUSG00000028370-Pappa	2.26401e-08	0.524389	0.3	0.189	0.000867342	Pappa	ENSMUSG00000028370	4
ENSMUSG00000026577-Blzf1	2.29765e-08	-0.278437	0.074	0.157	0.00088023	Blzf1	ENSMUSG00000026577	1
ENSMUSG00000071165-Gm6040	2.68489e-08	0.359469	0.247	0.137	0.00102858	Gm6040	ENSMUSG00000071165	8
ENSMUSG00000024673-Ms4a1	2.71283e-08	-0.466884	0.078	0.161	0.00103928	Ms4a1	ENSMUSG00000024673	19
ENSMUSG00000024500-Ppp2r2b	2.97152e-08	0.225485	0.96	0.958	0.00113839	Ppp2r2b	ENSMUSG00000024500	18
ENSMUSG00000020100-Slc29a3	3.07588e-08	0.261381	0.885	0.818	0.00117837	Slc29a3	ENSMUSG00000020100	10
ENSMUSG00000037336-Mfsd2b	3.15117e-08	0.372781	0.487	0.365	0.00120721	Mfsd2b	ENSMUSG00000037336	12
ENSMUSG00000110564-Gm45697	3.25278e-08	0.31053	0.461	0.316	0.00124614	Gm45697	ENSMUSG00000110564	8
ENSMUSG00000001583-Tnk1	3.66607e-08	0.287505	0.165	0.076	0.00140447	Tnk1	ENSMUSG00000001583	11
ENSMUSG00000101162-Gm26728	3.77565e-08	0.294613	0.461	0.321	0.00144645	Gm26728	ENSMUSG00000101162	6
ENSMUSG00000069601-Ank3	3.93388e-08	0.301295	0.207	0.107	0.00150707	Ank3	ENSMUSG00000069601	10
ENSMUSG00000026219-Trip12	3.97883e-08	0.269212	0.811	0.742	0.00152429	Trip12	ENSMUSG00000026219	1
ENSMUSG00000026142-Rhbdd1	4.19912e-08	0.243555	0.733	0.622	0.00160868	Rhbdd1	ENSMUSG00000026142	1
ENSMUSG00000027886-Cfap276	4.85495e-08	-0.406469	0.262	0.365	0.00185993	Cfap276	ENSMUSG00000027886
ENSMUSG00000090952-Gm17251	4.91741e-08	-0.292011	0.062	0.139	0.00188386	Gm17251	ENSMUSG00000090952	17
ENSMUSG00000036995-Asap3	5.16348e-08	-0.289463	0.495	0.635	0.00197813	Asap3	ENSMUSG00000036995	4
ENSMUSG00000031256-Cstf2	5.58103e-08	0.461925	0.434	0.317	0.00213809	Cstf2	ENSMUSG00000031256	20
ENSMUSG00000056698-Elmod3	5.66354e-08	0.291416	0.197	0.102	0.0021697	Elmod3	ENSMUSG00000056698	6
ENSMUSG00000035762-Tmem161b	5.87962e-08	-0.350053	0.355	0.471	0.00225248	Tmem161b	ENSMUSG00000035762	13
ENSMUSG00000033502-Cdc14a	5.9049e-08	0.386808	0.63	0.529	0.00226217	Cdc14a	ENSMUSG00000033502	3
ENSMUSG00000044229-Nxpe4	6.00901e-08	0.365688	0.371	0.251	0.00230205	Nxpe4	ENSMUSG00000044229	9
ENSMUSG00000040127-Sdr9c7	6.11014e-08	-0.357794	0.066	0.144	0.00234079	Sdr9c7	ENSMUSG00000040127	10
ENSMUSG00000030859-Fam24a	6.23665e-08	-0.340689	0.198	0.306	0.00238926	Fam24a	ENSMUSG00000030859	7
ENSMUSG00000085982-9530051G07Rik	6.57444e-08	0.250841	0.102	0.035	0.00251867	9530051G07Rik	ENSMUSG00000085982	20
ENSMUSG00000097640-Gm20033	6.66769e-08	-0.303929	0.037	0.101	0.00255439	Gm20033	ENSMUSG00000097640	5
ENSMUSG00000042564-Fam227a	6.87667e-08	0.309253	0.689	0.582	0.00263445	Fam227a	ENSMUSG00000042564	15
ENSMUSG00000022329-Stk3	6.98225e-08	-0.351353	0.063	0.137	0.0026749	Stk3	ENSMUSG00000022329	15
ENSMUSG00000030411-Nova2	7.01884e-08	0.322464	0.539	0.428	0.00268892	Nova2	ENSMUSG00000030411	7
ENSMUSG00000056429-Tgoln1	7.10621e-08	0.312248	0.451	0.326	0.00272239	Tgoln1	ENSMUSG00000056429	6
ENSMUSG00000074733-Zfp950	7.83468e-08	0.264783	0.192	0.099	0.00300147	Zfp950	ENSMUSG00000074733	19
ENSMUSG00000018932-Map2k3	7.89827e-08	0.220277	0.136	0.057	0.00302583	Map2k3	ENSMUSG00000018932	11
ENSMUSG00000036613-Eipr1	7.97303e-08	0.26096	0.214	0.114	0.00305447	Eipr1	ENSMUSG00000036613	12
ENSMUSG00000059625-Sohlh1	8.44078e-08	-0.326363	0.083	0.165	0.00323366	Sohlh1	ENSMUSG00000059625	2
ENSMUSG00000002781-Tmem143	8.46032e-08	-0.34851	0.224	0.336	0.00324115	Tmem143	ENSMUSG00000002781	7
ENSMUSG00000021991-Cacna2d3	8.5154e-08	-0.335812	0.616	0.698	0.00326225	Cacna2d3	ENSMUSG00000021991	14
ENSMUSG00000021840-Mapk1ip1l	8.85413e-08	-0.33182	0.113	0.203	0.00339202	Mapk1ip1l	ENSMUSG00000021840	14
ENSMUSG00000014195-Dnajc7	9.6622e-08	0.253656	0.837	0.745	0.00370159	Dnajc7	ENSMUSG00000014195	11
ENSMUSG00000039768-Dnajc11	9.69361e-08	-0.401606	0.372	0.479	0.00371362	Dnajc11	ENSMUSG00000039768	4
ENSMUSG00000044934-Zfp367	1.02362e-07	-0.367816	0.301	0.407	0.00392149	Zfp367	ENSMUSG00000044934	13
ENSMUSG00000006411-Nectin4	1.02848e-07	0.198082	0.539	0.378	0.0039401	Nectin4	ENSMUSG00000006411	1
ENSMUSG00000020576-Nbas	1.07252e-07	0.361958	0.168	0.082	0.00410881	Nbas	ENSMUSG00000020576	12
ENSMUSG00000084849-Gm16105	1.08347e-07	-0.385812	0.35	0.457	0.00415076	Gm16105	ENSMUSG00000084849	10
ENSMUSG00000120551-ENSMUSG00000120551	1.20421e-07	-0.266765	0.055	0.129	0.00461334	ENSMUSG00000120551	ENSMUSG00000120551
ENSMUSG00000112666-Gm48485	1.20438e-07	0.279946	0.738	0.645	0.00461397	Gm48485	ENSMUSG00000112666	10
ENSMUSG00000092225-Gm2381	1.20631e-07	0.326406	0.698	0.608	0.00462136	Gm2381	ENSMUSG00000092225	7
ENSMUSG00000042846-Lrrtm3	1.27202e-07	0.220894	0.992	0.98	0.00487311	Lrrtm3	ENSMUSG00000042846	10
ENSMUSG00000090101-Snhg9	1.30689e-07	-0.351744	0.264	0.371	0.00500668	Snhg9	ENSMUSG00000090101	17
ENSMUSG00000024682-Cblif	1.31865e-07	0.275998	0.139	0.061	0.00505175	Cblif	ENSMUSG00000024682	19
ENSMUSG00000028830-AU040320	1.34389e-07	0.307816	0.543	0.412	0.00514844	AU040320	ENSMUSG00000028830	4
ENSMUSG00000056987-Garin2	1.35308e-07	0.232727	0.909	0.87	0.00518366	Garin2	ENSMUSG00000056987
ENSMUSG00000061130-Ppm1b	1.39113e-07	-0.287078	0.624	0.708	0.00532943	Ppm1b	ENSMUSG00000061130	17
ENSMUSG00000043456-Zfp536	1.42785e-07	-0.248723	0.509	0.613	0.00547009	Zfp536	ENSMUSG00000043456	7
ENSMUSG00000044526-Znrf4	1.44787e-07	-0.291372	0.526	0.623	0.00554681	Znrf4	ENSMUSG00000044526	17
ENSMUSG00000099373-Gm19667	1.4626e-07	0.294895	0.377	0.255	0.00560321	Gm19667	ENSMUSG00000099373	9
ENSMUSG00000030122-Ptms	1.48617e-07	-0.327257	0.587	0.67	0.00569351	Ptms	ENSMUSG00000030122	6
ENSMUSG00000042178-Armc5	1.50814e-07	-0.390711	0.237	0.337	0.00577767	Armc5	ENSMUSG00000042178	7
ENSMUSG00000032641-Gpr19	1.57868e-07	0.317441	0.15	0.07	0.00604793	Gpr19	ENSMUSG00000032641	6
ENSMUSG00000099564-Gm28729	1.61379e-07	-0.326419	0.119	0.21	0.00618243	Gm28729	ENSMUSG00000099564	9
ENSMUSG00002075019-Gm54646	1.6241e-07	-0.397691	0.127	0.217	0.00622193	Gm54646	ENSMUSG00002075019
ENSMUSG00000041674-BC006965	1.65675e-07	0.521555	0.193	0.105	0.00634699	BC006965	ENSMUSG00000041674	11
ENSMUSG00000041112-Elmo1	1.69518e-07	0.405455	0.53	0.427	0.00649424	Elmo1	ENSMUSG00000041112	13
ENSMUSG00000033826-Dnah8	1.74517e-07	0.303983	0.556	0.426	0.00668573	Dnah8	ENSMUSG00000033826	17
ENSMUSG00000020545-Lrrc72	2.00916e-07	0.283372	0.789	0.697	0.00769709	Lrrc72	ENSMUSG00000020545	12
ENSMUSG00000026924-Sec16a	2.02239e-07	-0.299553	0.258	0.367	0.00774778	Sec16a	ENSMUSG00000026924	2
ENSMUSG00000037826-Ppm1k	2.06281e-07	0.313698	0.563	0.442	0.00790264	Ppm1k	ENSMUSG00000037826	6
ENSMUSG00000031841-Cdh13	2.09619e-07	0.288817	0.925	0.893	0.0080305	Cdh13	ENSMUSG00000031841	8
ENSMUSG00000094002-Gm9866	2.10326e-07	0.32062	0.242	0.141	0.00805759	Gm9866	ENSMUSG00000094002	12
ENSMUSG00000019828-Grm1	2.23182e-07	0.292084	0.113	0.045	0.00855009	Grm1	ENSMUSG00000019828	10
ENSMUSG00000106549-Gm42653	2.27697e-07	0.386758	0.464	0.332	0.00872307	Gm42653	ENSMUSG00000106549	5
ENSMUSG00000046854-Pip5kl1	2.3213e-07	-0.35128	0.305	0.398	0.00889291	Pip5kl1	ENSMUSG00000046854	2
ENSMUSG00000046182-Gsg1l	2.32631e-07	0.36804	0.133	0.06	0.00891209	Gsg1l	ENSMUSG00000046182	7
ENSMUSG00000052144-Ppp4r2	2.32692e-07	-0.284048	0.077	0.154	0.00891442	Ppp4r2	ENSMUSG00000052144	6
ENSMUSG00000026458-Ppfia4	2.32753e-07	-0.375772	0.071	0.146	0.00891675	Ppfia4	ENSMUSG00000026458	1
ENSMUSG00000078700-D030028A08Rik	2.33964e-07	-0.314832	0.06	0.131	0.00896316	D030028A08Rik	ENSMUSG00000078700	11
ENSMUSG00000035545-Leng8	2.3614e-07	0.268532	0.566	0.429	0.00904652	Leng8	ENSMUSG00000035545	7
ENSMUSG00000116982-4930567J20Rik	2.36913e-07	0.369757	0.364	0.252	0.00907615	4930567J20Rik	ENSMUSG00000116982	16
ENSMUSG00000117750-Gm30190	2.39995e-07	0.521721	0.354	0.252	0.00919419	Gm30190	ENSMUSG00000117750	18
ENSMUSG00000028459-Cd72	2.40273e-07	0.225286	0.179	0.09	0.00920488	Cd72	ENSMUSG00000028459	4
ENSMUSG00000022246-Rai14	2.41509e-07	-0.414339	0.411	0.517	0.00925221	Rai14	ENSMUSG00000022246	15
ENSMUSG00000040270-Bach2	2.4402e-07	0.424621	0.265	0.164	0.0093484	Bach2	ENSMUSG00000040270	4
ENSMUSG00000031762-Mt2	2.4776e-07	-0.341839	0.411	0.508	0.0094917	Mt2	ENSMUSG00000031762	8
ENSMUSG00000117342-Gm31818	2.50814e-07	-0.281167	0.058	0.129	0.00960868	Gm31818	ENSMUSG00000117342	17
ENSMUSG00000028492-Saxo1	2.5452e-07	0.226373	0.924	0.873	0.00975067	Saxo1	ENSMUSG00000028492	4
ENSMUSG00000098088-Gm26916	2.58079e-07	-0.411032	0.334	0.428	0.009887	Gm26916	ENSMUSG00000098088	14
ENSMUSG00000067028-Cntnap5b	2.59376e-07	0.30321	0.881	0.889	0.0099367	Cntnap5b	ENSMUSG00000067028	1
ENSMUSG00000091002-Tcerg1l	2.6124e-07	-0.267848	0.043	0.107	0.0100081	Tcerg1l	ENSMUSG00000091002	7
ENSMUSG00000044457-Stk-ps2	2.80219e-07	0.268855	0.635	0.494	0.0107352	ps2	ENSMUSG00000044457
ENSMUSG00000026004-Kansl1l	3.12183e-07	-0.43376	0.134	0.223	0.0119597	Kansl1l	ENSMUSG00000026004	1
ENSMUSG00000021133-Susd6	3.18929e-07	0.194396	0.921	0.868	0.0122182	Susd6	ENSMUSG00000021133	12
ENSMUSG00000111489-1700019J19Rik	3.20036e-07	0.320001	0.256	0.155	0.0122606	1700019J19Rik	ENSMUSG00000111489	9
ENSMUSG00000061525-4921509C19Rik	3.30909e-07	0.253571	0.905	0.855	0.0126771	4921509C19Rik	ENSMUSG00000061525	2
ENSMUSG00000028965-Tnfrsf9	3.38773e-07	0.307476	0.26	0.157	0.0129784	Tnfrsf9	ENSMUSG00000028965	4
ENSMUSG00000109394-A230057D06Rik	3.51514e-07	-0.335206	0.347	0.469	0.0134665	A230057D06Rik	ENSMUSG00000109394	7
ENSMUSG00000052681-Rap1b	3.52154e-07	0.170364	0.102	0.037	0.013491	Rap1b	ENSMUSG00000052681	10
ENSMUSG00000087167-Gm15891	3.55019e-07	0.325128	0.465	0.345	0.0136008	Gm15891	ENSMUSG00000087167	9
ENSMUSG00000015981-Stk32c	3.69478e-07	0.368681	0.706	0.644	0.0141547	Stk32c	ENSMUSG00000015981	7
ENSMUSG00000100600-A230077H06Rik	3.7522e-07	-0.557258	0.342	0.439	0.0143747	A230077H06Rik	ENSMUSG00000100600	7
ENSMUSG00000074357-AA386476	3.82292e-07	-0.332443	0.184	0.28	0.0146456	AA386476	ENSMUSG00000074357	8
ENSMUSG00000087104-Tmem132cos	3.98598e-07	-0.343257	0.473	0.563	0.0152703	Tmem132cos	ENSMUSG00000087104	5
ENSMUSG00000022974-Paxbp1	4.00811e-07	0.2911	0.421	0.298	0.0153551	Paxbp1	ENSMUSG00000022974	16
ENSMUSG00000101012-1700008K24Rik	4.04432e-07	0.420292	0.368	0.25	0.0154938	1700008K24Rik	ENSMUSG00000101012	17
ENSMUSG00000040721-Zfhx2	4.08234e-07	0.21609	0.79	0.682	0.0156394	Zfhx2	ENSMUSG00000040721	14
ENSMUSG00000021728-Emb	4.1283e-07	0.304185	0.512	0.382	0.0158155	Emb	ENSMUSG00000021728	13
ENSMUSG00000118346-Tmem179b	4.17218e-07	-0.386197	0.124	0.207	0.0159836	Tmem179b	ENSMUSG00000118346	19
ENSMUSG00000108952-Gm39117	4.19966e-07	0.2456	0.193	0.104	0.0160889	Gm39117	ENSMUSG00000108952	7
ENSMUSG00000027134-Lpcat4	4.20068e-07	0.275349	0.237	0.141	0.0160928	Lpcat4	ENSMUSG00000027134	2
ENSMUSG00000101968-1700027A15Rik	4.27506e-07	-0.325262	0.734	0.793	0.0163777	1700027A15Rik	ENSMUSG00000101968	1
ENSMUSG00000049800-Sertad2	4.31226e-07	-0.319332	0.492	0.596	0.0165202	Sertad2	ENSMUSG00000049800	11
ENSMUSG00000036661-Dennd3	4.35705e-07	-0.344514	0.053	0.119	0.0166919	Dennd3	ENSMUSG00000036661	15
ENSMUSG00000031166-Wdr13	4.3579e-07	0.231785	0.285	0.174	0.0166951	Wdr13	ENSMUSG00000031166	20
ENSMUSG00000030401-Rtn2	4.39445e-07	0.230539	0.114	0.046	0.0168351	Rtn2	ENSMUSG00000030401	7
ENSMUSG00000039410-Prdm16	4.60581e-07	-0.439885	0.25	0.348	0.0176449	Prdm16	ENSMUSG00000039410	4
ENSMUSG00000100759-1700029B22Rik	4.81419e-07	-0.307724	0.413	0.514	0.0184432	1700029B22Rik	ENSMUSG00000100759	7
ENSMUSG00000028572-Hook1	4.81942e-07	0.258136	0.795	0.712	0.0184632	Hook1	ENSMUSG00000028572	4
ENSMUSG00000079022-Col22a1	5.05498e-07	-0.341414	0.452	0.532	0.0193656	Col22a1	ENSMUSG00000079022	15
ENSMUSG00000037138-Aff3	5.10278e-07	0.436822	0.288	0.187	0.0195487	Aff3	ENSMUSG00000037138	1
ENSMUSG00000054115-Skp2	5.14036e-07	0.197076	0.95	0.933	0.0196927	Skp2	ENSMUSG00000054115	15
ENSMUSG00000032564-Cpne4	5.17525e-07	-0.32346	0.237	0.338	0.0198264	Cpne4	ENSMUSG00000032564	9
ENSMUSG00000022429-Dmc1	5.19991e-07	-0.293098	0.432	0.537	0.0199208	Dmc1	ENSMUSG00000022429	15
ENSMUSG00000006476-Nsmf	5.22056e-07	-0.306029	0.505	0.605	0.0199999	Nsmf	ENSMUSG00000006476	2
ENSMUSG00000030275-Etnk1	5.32961e-07	0.218318	0.873	0.835	0.0204178	Etnk1	ENSMUSG00000030275	6
ENSMUSG00000015605-Srf	5.39586e-07	-0.361874	0.159	0.246	0.0206715	Srf	ENSMUSG00000015605	17
ENSMUSG00000044647-Csrnp3	5.63944e-07	0.348207	0.451	0.332	0.0216047	Csrnp3	ENSMUSG00000044647	2
ENSMUSG00000086646-Platr20	5.66001e-07	0.352284	0.671	0.561	0.0216835	Platr20	ENSMUSG00000086646	11
ENSMUSG00000085034-Gm11240	5.70627e-07	-0.30574	0.069	0.141	0.0218607	Gm11240	ENSMUSG00000085034	4
ENSMUSG00000090336-Cfap97d2	5.71679e-07	0.312795	0.535	0.418	0.021901	Cfap97d2	ENSMUSG00000090336	8
ENSMUSG00000030655-Smg1	5.74731e-07	0.194861	0.877	0.836	0.0220179	Smg1	ENSMUSG00000030655	7
ENSMUSG00000026575-Nme7	5.82283e-07	-0.331044	0.119	0.203	0.0223073	Nme7	ENSMUSG00000026575	1
ENSMUSG00000005057-Sh2b2	5.87937e-07	0.276611	0.471	0.331	0.0225239	Sh2b2	ENSMUSG00000005057	5
ENSMUSG00000025423-Pias2	5.94759e-07	-0.399551	0.16	0.247	0.0227852	Pias2	ENSMUSG00000025423	18
ENSMUSG00000112581-1700022H01Rik	5.97104e-07	-0.305939	0.095	0.175	0.0228751	1700022H01Rik	ENSMUSG00000112581	10
ENSMUSG00000030788-Rnf141	5.99819e-07	0.25116	0.635	0.534	0.022979	Rnf141	ENSMUSG00000030788	7
ENSMUSG00000031617-Tmem184c	6.07582e-07	0.20693	0.89	0.841	0.0232765	Tmem184c	ENSMUSG00000031617	8
ENSMUSG00000104845-1700041I07Rik	6.11472e-07	-0.304128	0.128	0.213	0.0234255	1700041I07Rik	ENSMUSG00000104845	5
ENSMUSG00000053141-Ptprt	6.2404e-07	0.19546	0.158	0.077	0.023907	Ptprt	ENSMUSG00000053141	2
ENSMUSG00000012114-Med15	6.54852e-07	-0.40029	0.346	0.438	0.0250874	Med15	ENSMUSG00000012114	16
ENSMUSG00000015189-Casd1	6.57238e-07	-0.337105	0.071	0.144	0.0251788	Casd1	ENSMUSG00000015189	6
ENSMUSG00000045095-Magi1	6.68368e-07	0.552442	0.623	0.554	0.0256052	Magi1	ENSMUSG00000045095	6
ENSMUSG00000118672-Muc4	6.69526e-07	0.245067	0.101	0.039	0.0256496	Muc4	ENSMUSG00000118672	16
ENSMUSG00000047843-Bri3	6.80762e-07	-0.382133	0.169	0.261	0.02608	Bri3	ENSMUSG00000047843	5
ENSMUSG00000014313-Cox6c	6.89221e-07	-0.293655	0.445	0.544	0.0264041	Cox6c	ENSMUSG00000014313	15
ENSMUSG00000004415-Col26a1	6.89645e-07	0.270567	0.756	0.654	0.0264203	Col26a1	ENSMUSG00000004415	5
ENSMUSG00000021244-Ylpm1	7.05375e-07	-0.370718	0.127	0.208	0.0270229	Ylpm1	ENSMUSG00000021244	12
ENSMUSG00000045064-Zc2hc1c	7.24466e-07	-0.253585	0.747	0.787	0.0277543	Zc2hc1c	ENSMUSG00000045064	12
ENSMUSG00000032549-Rab6b	7.30049e-07	-0.425325	0.287	0.383	0.0279682	Rab6b	ENSMUSG00000032549	9
ENSMUSG00000063800-Prpf38a	7.51226e-07	0.233331	0.522	0.395	0.0287795	Prpf38a	ENSMUSG00000063800	4
ENSMUSG00000107318-Gm30003	7.96934e-07	-0.344905	0.088	0.165	0.0305306	Gm30003	ENSMUSG00000107318	5
ENSMUSG00000056758-Hmga2	8.29866e-07	0.279254	0.844	0.777	0.0317922	Hmga2	ENSMUSG00000056758	10
ENSMUSG00000032570-Atp2c1	8.76621e-07	0.244131	0.88	0.821	0.0335834	Atp2c1	ENSMUSG00000032570	9
ENSMUSG00000027239-Mdk	8.77539e-07	0.278099	0.216	0.125	0.0336185	Mdk	ENSMUSG00000027239	2
ENSMUSG00000029314-Gpat3	9.03088e-07	-0.223053	0.676	0.809	0.0345973	Gpat3	ENSMUSG00000029314	5
ENSMUSG00000108112-Gm45193	9.03274e-07	0.235856	0.85	0.82	0.0346044	Gm45193	ENSMUSG00000108112	6
ENSMUSG00000020457-Drg1	9.12619e-07	0.236716	0.463	0.331	0.0349624	Drg1	ENSMUSG00000020457	11
ENSMUSG00000060268-Armh1	9.33296e-07	0.245239	0.824	0.742	0.0357546	Armh1	ENSMUSG00000060268	4
ENSMUSG00000029674-Limk1	9.47395e-07	-0.414049	0.126	0.208	0.0362947	Limk1	ENSMUSG00000029674	5
ENSMUSG00000069072-Slc7a14	9.61232e-07	-0.297244	0.07	0.142	0.0368248	Slc7a14	ENSMUSG00000069072	3
ENSMUSG00000079324-4932414N04Rik	9.63998e-07	0.178496	0.961	0.949	0.0369308	4932414N04Rik	ENSMUSG00000079324	2
ENSMUSG00000092094-Zfp804b	9.74924e-07	-0.280259	0.141	0.225	0.0373493	Zfp804b	ENSMUSG00000092094	5
ENSMUSG00000028937-Acot7	9.78447e-07	-0.358859	0.18	0.265	0.0374843	Acot7	ENSMUSG00000028937	4
ENSMUSG00000028868-Wasf2	9.78683e-07	-0.309916	0.794	0.834	0.0374933	Wasf2	ENSMUSG00000028868	4
ENSMUSG00000100786-Gm28940	9.82293e-07	0.286486	0.423	0.298	0.0376316	Gm28940	ENSMUSG00000100786	1
ENSMUSG00000028347-Tmeff1	9.83699e-07	0.26625	0.799	0.722	0.0376855	Tmeff1	ENSMUSG00000028347	4
ENSMUSG00000027422-Rrbp1	9.89137e-07	-0.386392	0.465	0.553	0.0378938	Rrbp1	ENSMUSG00000027422	2
ENSMUSG00000025920-Stau2	9.90044e-07	0.287058	0.687	0.604	0.0379286	Stau2	ENSMUSG00000025920	1
ENSMUSG00000001518-Itfg2	9.99093e-07	-0.296946	0.071	0.142	0.0382753	Itfg2	ENSMUSG00000001518	6
ENSMUSG00000026494-Kif26b	1.00047e-06	0.394874	0.171	0.09	0.038328	Kif26b	ENSMUSG00000026494	1
ENSMUSG00000042549-Map2k3os	1.0148e-06	0.218271	0.1	0.039	0.0388771	Map2k3os	ENSMUSG00000042549	11
ENSMUSG00000024143-Rhoq	1.02537e-06	0.292241	0.276	0.172	0.0392819	Rhoq	ENSMUSG00000024143	17
ENSMUSG00000037369-Kdm6a	1.02756e-06	0.312657	0.168	0.087	0.0393659	Kdm6a	ENSMUSG00000037369	20
ENSMUSG00000038115-Ano2	1.05165e-06	-0.347496	0.439	0.522	0.0402888	Ano2	ENSMUSG00000038115	6
ENSMUSG00000026930-Gpsm1	1.05206e-06	0.289131	0.451	0.325	0.0403046	Gpsm1	ENSMUSG00000026930	2
ENSMUSG00000026571-Dcaf6	1.07575e-06	0.296755	0.569	0.457	0.0412118	Dcaf6	ENSMUSG00000026571	1
ENSMUSG00000037627-Rgs22	1.08092e-06	0.299126	0.789	0.723	0.0414101	Rgs22	ENSMUSG00000037627	15
ENSMUSG00000064302-Clasp1	1.1063e-06	0.218044	0.902	0.844	0.0423822	Clasp1	ENSMUSG00000064302	1
ENSMUSG00000038987-Cfap157	1.10707e-06	-0.321008	0.245	0.347	0.0424117	Cfap157	ENSMUSG00000038987	2
ENSMUSG00000023923-Tbc1d5	1.12402e-06	-0.241477	0.629	0.732	0.0430614	Tbc1d5	ENSMUSG00000023923	17
ENSMUSG00000049583-Grm5	1.13011e-06	0.252134	0.278	0.174	0.0432943	Grm5	ENSMUSG00000049583	7
ENSMUSG00000034751-Mast4	1.1462e-06	0.297609	0.919	0.883	0.0439108	Mast4	ENSMUSG00000034751	13
ENSMUSG00000039384-Dusp10	1.15251e-06	-0.325924	0.562	0.639	0.0441527	Dusp10	ENSMUSG00000039384	1
ENSMUSG00000027222-Pex16	1.17621e-06	-0.328837	0.154	0.241	0.0450606	Pex16	ENSMUSG00000027222	2
ENSMUSG00000016559-H3f3b	1.18892e-06	-0.350427	0.462	0.553	0.0455474	H3f3b	ENSMUSG00000016559	11
ENSMUSG00000000440-Pparg	1.22328e-06	0.452535	0.118	0.052	0.046864	Pparg	ENSMUSG00000000440	6
ENSMUSG00000116543-Gm36363	1.23772e-06	0.202418	0.304	0.192	0.0474172	Gm36363	ENSMUSG00000116543	16
ENSMUSG00000049470-Aff4	1.25639e-06	-0.386592	0.08	0.15	0.0481324	Aff4	ENSMUSG00000049470	11
ENSMUSG00000100120-Gm53065	1.26353e-06	-0.267658	0.05	0.111	0.0484059	Gm53065	ENSMUSG00000100120	1
ENSMUSG00000051146-Camk2n2	1.29622e-06	-0.244382	0.054	0.119	0.0496583	Camk2n2	ENSMUSG00000051146	16
ENSMUSG00000009876-Cox4i2	1.35935e-06	0.239895	0.174	0.092	0.0520765	Cox4i2	ENSMUSG00000009876	2
ENSMUSG00000061731-Ext1	1.39562e-06	-0.484142	0.195	0.286	0.0534662	Ext1	ENSMUSG00000061731	15
ENSMUSG00000101136-Gm8739	1.44723e-06	0.288468	0.658	0.561	0.0554432	Gm8739	ENSMUSG00000101136	13
ENSMUSG00000087230-Mroh3	1.45537e-06	0.267435	0.745	0.667	0.0557554	Mroh3	ENSMUSG00000087230	1
ENSMUSG00000085347-Hk1os	1.46154e-06	-0.319702	0.158	0.25	0.0559915	Hk1os	ENSMUSG00000085347	10
ENSMUSG00000097277-2900076A07Rik	1.48013e-06	-0.312011	0.225	0.317	0.0567039	2900076A07Rik	ENSMUSG00000097277	7
ENSMUSG00000022781-Pak2	1.48847e-06	-0.287008	0.527	0.617	0.0570234	Pak2	ENSMUSG00000022781	16
ENSMUSG00000030533-Unc45a	1.50915e-06	-0.246969	0.094	0.172	0.0578156	Unc45a	ENSMUSG00000030533	7
ENSMUSG00000001366-Fbxo9	1.52061e-06	-0.293623	0.148	0.236	0.0582547	Fbxo9	ENSMUSG00000001366	9
ENSMUSG00000057561-Eif1a	1.5268e-06	0.229888	0.551	0.427	0.0584916	Eif1a	ENSMUSG00000057561	18
ENSMUSG00000074256-Gm10655	1.54978e-06	-0.334264	0.186	0.275	0.0593719	Gm10655	ENSMUSG00000074256	9
ENSMUSG00000115648-Gm49008	1.61374e-06	-0.266073	0.104	0.182	0.0618224	Gm49008	ENSMUSG00000115648	14
ENSMUSG00000032114-Slc37a4	1.6229e-06	-0.26962	0.085	0.159	0.0621731	Slc37a4	ENSMUSG00000032114	9
ENSMUSG00000022501-Prm1	1.62735e-06	-0.175226	0.999	1	0.0623439	Prm1	ENSMUSG00000022501	16
ENSMUSG00000093497-Gm20713	1.69134e-06	0.372013	0.669	0.588	0.0647954	Gm20713	ENSMUSG00000093497	14
ENSMUSG00000074782-4833422C13Rik	1.71604e-06	0.222248	0.136	0.065	0.0657415	4833422C13Rik	ENSMUSG00000074782	13
ENSMUSG00000015750-Aph1a	1.72499e-06	0.294844	0.249	0.155	0.0660842	Aph1a	ENSMUSG00000015750	3
ENSMUSG00000074582-Arfgef2	1.75599e-06	-0.321294	0.143	0.231	0.067272	Arfgef2	ENSMUSG00000074582	2
ENSMUSG00000096977-Gm10827	1.77785e-06	0.211574	0.852	0.809	0.0681096	Gm10827	ENSMUSG00000096977	10
ENSMUSG00000022788-Fgd4	1.77873e-06	0.253222	0.311	0.206	0.068143	Fgd4	ENSMUSG00000022788	16
ENSMUSG00000107872-Gm44511	1.8448e-06	-0.235733	0.845	0.886	0.0706744	Gm44511	ENSMUSG00000107872	6
ENSMUSG00000013419-Zfp651	1.95705e-06	-0.294619	0.053	0.114	0.0749745	Zfp651	ENSMUSG00000013419	9
ENSMUSG00000078812-Eif5a	1.97004e-06	-0.323494	0.35	0.446	0.0754722	Eif5a	ENSMUSG00000078812	11
ENSMUSG00000048827-Pkd1l3	1.97823e-06	0.220713	0.827	0.762	0.0757859	Pkd1l3	ENSMUSG00000048827	8
ENSMUSG00000037992-Rara	1.99469e-06	-0.32826	0.186	0.278	0.0764165	Rara	ENSMUSG00000037992	11
ENSMUSG00000057246-BC051142	2.04507e-06	-0.283934	0.672	0.735	0.0783465	BC051142	ENSMUSG00000057246	17
ENSMUSG00000020483-Dynll2	2.0515e-06	-0.292077	0.476	0.574	0.0785929	Dynll2	ENSMUSG00000020483	11
ENSMUSG00000097962-1700034G24Rik	2.1281e-06	-0.305508	0.281	0.376	0.0815274	1700034G24Rik	ENSMUSG00000097962	5
ENSMUSG00000022441-Efcab6	2.13497e-06	0.189127	0.86	0.814	0.0817907	Efcab6	ENSMUSG00000022441	15
ENSMUSG00000025287-Acot9	2.17765e-06	0.277365	0.247	0.154	0.0834258	Acot9	ENSMUSG00000025287	20
ENSMUSG00000090816-Gm6729	2.23066e-06	0.303582	0.749	0.679	0.0854566	Gm6729	ENSMUSG00000090816	10
ENSMUSG00000056899-Immp2l	2.23854e-06	0.197493	0.957	0.929	0.0857585	Immp2l	ENSMUSG00000056899	12
ENSMUSG00000036940-Kdm1a	2.26152e-06	0.280057	0.486	0.377	0.0866389	Kdm1a	ENSMUSG00000036940	4
ENSMUSG00000018707-Dync1h1	2.3199e-06	0.415088	0.508	0.407	0.0888753	Dync1h1	ENSMUSG00000018707	12
ENSMUSG00000029475-Kdm2b	2.34416e-06	0.380142	0.25	0.16	0.0898048	Kdm2b	ENSMUSG00000029475	5
ENSMUSG00000015016-Acsf3	2.35375e-06	-0.321845	0.287	0.376	0.0901723	Acsf3	ENSMUSG00000015016	8
ENSMUSG00000039219-Arid4b	2.36585e-06	-0.478511	0.189	0.277	0.0906357	Arid4b	ENSMUSG00000039219	13
ENSMUSG00000019888-Mgat4c	2.40073e-06	-0.433923	0.391	0.476	0.0919718	Mgat4c	ENSMUSG00000019888	10
ENSMUSG00000040209-Zfp704	2.42365e-06	0.217156	0.925	0.879	0.0928499	Zfp704	ENSMUSG00000040209	3
ENSMUSG00000063681-Crb1	2.43345e-06	0.374417	0.629	0.542	0.0932254	Crb1	ENSMUSG00000063681	1
ENSMUSG00000100605-Gm29243	2.45652e-06	0.2574	0.113	0.05	0.0941094	Gm29243	ENSMUSG00000100605	8
ENSMUSG00000042641-Rgsl1	2.4873e-06	0.289138	0.256	0.16	0.0952886	Rgsl1	ENSMUSG00000042641	1
ENSMUSG00000038943-Prc1	2.49336e-06	-0.340263	0.216	0.307	0.0955207	Prc1	ENSMUSG00000038943	7
ENSMUSG00000008318-Relt	2.511e-06	-0.250483	0.045	0.104	0.0961965	Relt	ENSMUSG00000008318	7
ENSMUSG00000045948-Mrps12	2.59687e-06	-0.220239	0.06	0.124	0.099486	Mrps12	ENSMUSG00000045948	7
ENSMUSG00000028978-Nos3	2.62375e-06	-0.223783	0.047	0.105	0.100516	Nos3	ENSMUSG00000028978	5
ENSMUSG00000056509-Gm9999	2.62604e-06	-0.29935	0.489	0.578	0.100604	Gm9999	ENSMUSG00000056509	7
ENSMUSG00000107078-Gm36840	2.66425e-06	0.236451	0.605	0.491	0.102067	Gm36840	ENSMUSG00000107078	5
ENSMUSG00000032451-Trim42	2.67289e-06	0.290775	0.464	0.357	0.102399	Trim42	ENSMUSG00000032451	9
ENSMUSG00000031293-Rs1	2.70269e-06	0.303005	0.172	0.096	0.10354	Rs1	ENSMUSG00000031293	20
ENSMUSG00000101337-Dnah7c	2.71725e-06	-0.346538	0.24	0.323	0.104098	Dnah7c	ENSMUSG00000101337	1
ENSMUSG00000022388-Ttll8	2.73299e-06	0.17454	0.965	0.951	0.104701	Ttll8	ENSMUSG00000022388	15
ENSMUSG00000086607-4930511M06Rik	2.91439e-06	0.228072	0.879	0.839	0.11165	4930511M06Rik	ENSMUSG00000086607	18
ENSMUSG00000040462-Os9	2.91549e-06	-0.26854	0.048	0.105	0.111693	Os9	ENSMUSG00000040462	10
ENSMUSG00000094763-Gm1647	2.98284e-06	-0.258259	0.077	0.145	0.114273	Gm1647	ENSMUSG00000094763	3
ENSMUSG00000051674-Dcun1d4	3.00386e-06	-0.257776	0.647	0.7	0.115078	Dcun1d4	ENSMUSG00000051674	5
ENSMUSG00000078490-Cfap74	3.01737e-06	-0.436934	0.182	0.268	0.115596	Cfap74	ENSMUSG00000078490	4
ENSMUSG00000060176-Kif27	3.05365e-06	0.292223	0.537	0.426	0.116985	Kif27	ENSMUSG00000060176	13
ENSMUSG00000050050-Ccdc158	3.13454e-06	-0.267262	0.081	0.15	0.120084	Ccdc158	ENSMUSG00000050050	5
ENSMUSG00000097292-A230107N01Rik	3.13853e-06	-0.271368	0.067	0.131	0.120237	A230107N01Rik	ENSMUSG00000097292	13
ENSMUSG00000022704-Qtrt2	3.17835e-06	-0.312071	0.312	0.416	0.121762	Qtrt2	ENSMUSG00000022704	16
ENSMUSG00000024197-Plin3	3.19086e-06	0.259634	0.64	0.509	0.122242	Plin3	ENSMUSG00000024197	17
ENSMUSG00000087162-Gm14244	3.29513e-06	0.22772	0.196	0.112	0.126236	Gm14244	ENSMUSG00000087162	2
ENSMUSG00000033949-Trim36	3.30584e-06	0.24197	0.789	0.709	0.126647	Trim36	ENSMUSG00000033949	18
ENSMUSG00000002341-Ncan	3.31813e-06	-0.353659	0.153	0.237	0.127118	Ncan	ENSMUSG00000002341	8
ENSMUSG00000031085-Acte1	3.35395e-06	0.285125	0.575	0.481	0.12849	Acte1	ENSMUSG00000031085	7
ENSMUSG00000028030-Tbck	3.36753e-06	0.746233	0.174	0.1	0.12901	Tbck	ENSMUSG00000028030	3
ENSMUSG00000111748-Gm34885	3.37359e-06	0.271455	0.668	0.561	0.129242	Gm34885	ENSMUSG00000111748	9
ENSMUSG00000053510-Nrd1	3.39264e-06	-0.259462	0.496	0.581	0.129972	Nrd1	ENSMUSG00000053510	4
ENSMUSG00000093510-Vmn2r-ps21	3.40949e-06	0.315985	0.302	0.206	0.130618	ps21	ENSMUSG00000093510
ENSMUSG00000002733-Plekha3	3.41232e-06	-0.260678	0.071	0.136	0.130726	Plekha3	ENSMUSG00000002733	2
ENSMUSG00000092503-Gm20484	3.44227e-06	-0.237232	0.051	0.11	0.131873	Gm20484	ENSMUSG00000092503	5
ENSMUSG00000047888-Tnrc6b	3.52707e-06	-0.312085	0.61	0.698	0.135122	Tnrc6b	ENSMUSG00000047888	15
ENSMUSG00000108985-A930030B08Rik	3.55036e-06	0.182699	0.107	0.046	0.136014	A930030B08Rik	ENSMUSG00000108985	7
ENSMUSG00000025047-Pdcd11	3.58744e-06	-0.313582	0.245	0.337	0.137435	Pdcd11	ENSMUSG00000025047	19
ENSMUSG00000062939-Stat4	3.65784e-06	0.2696	0.775	0.727	0.140132	Stat4	ENSMUSG00000062939	1
ENSMUSG00000022701-Ccdc191	3.70258e-06	-0.314141	0.361	0.462	0.141846	Ccdc191	ENSMUSG00000022701	16
ENSMUSG00000017400-Stac2	3.79994e-06	-0.271108	0.218	0.306	0.145576	Stac2	ENSMUSG00000017400	11
ENSMUSG00000121355-ENSMUSG00000121355	3.94151e-06	-0.338239	0.097	0.167	0.150999	ENSMUSG00000121355	ENSMUSG00000121355
ENSMUSG00000039059-Hrh3	4.04052e-06	-0.531927	0.107	0.179	0.154792	Hrh3	ENSMUSG00000039059	2
ENSMUSG00000021288-Klc1	4.10188e-06	-0.409695	0.106	0.176	0.157143	Klc1	ENSMUSG00000021288	12
ENSMUSG00000036924-Cst13	4.10779e-06	0.257567	0.728	0.638	0.157369	Cst13	ENSMUSG00000036924	2
ENSMUSG00000058897-Col25a1	4.13641e-06	0.328495	0.512	0.395	0.158466	Col25a1	ENSMUSG00000058897	3
ENSMUSG00000048546-Tob2	4.47043e-06	0.273283	0.182	0.104	0.171262	Tob2	ENSMUSG00000048546	15
ENSMUSG00000054966-Lmntd1	4.51664e-06	0.30107	0.544	0.441	0.173032	Lmntd1	ENSMUSG00000054966	6
ENSMUSG00000038009-Dnajc22	4.55641e-06	0.327997	0.208	0.126	0.174556	Dnajc22	ENSMUSG00000038009	15
ENSMUSG00000058056-Palld	4.61914e-06	0.294227	0.149	0.08	0.176959	Palld	ENSMUSG00000058056	8
ENSMUSG00000026611-Spata17	4.64511e-06	-0.369801	0.254	0.34	0.177954	Spata17	ENSMUSG00000026611	1
ENSMUSG00000031214-Ophn1	4.68058e-06	0.321104	0.395	0.286	0.179313	Ophn1	ENSMUSG00000031214	20
ENSMUSG00000020680-Taf15	4.77752e-06	-0.330917	0.196	0.276	0.183027	Taf15	ENSMUSG00000020680	11
ENSMUSG00000030450-Oca2	4.78099e-06	0.243815	0.149	0.077	0.18316	Oca2	ENSMUSG00000030450	7
ENSMUSG00000036918-Ttc7	4.84553e-06	0.229978	0.791	0.73	0.185632	Ttc7	ENSMUSG00000036918	17
ENSMUSG00000039703-Nploc4	4.88799e-06	0.259569	0.253	0.162	0.187259	Nploc4	ENSMUSG00000039703	11
ENSMUSG00000057719-Sh3rf2	4.912e-06	0.279208	0.677	0.586	0.188179	Sh3rf2	ENSMUSG00000057719	18
ENSMUSG00000024603-Dctn4	5.1999e-06	-0.294344	0.121	0.199	0.199208	Dctn4	ENSMUSG00000024603	18
ENSMUSG00000084998-Gm16279	5.20973e-06	0.209628	0.536	0.414	0.199585	Gm16279	ENSMUSG00000084998	17
ENSMUSG00000057173-Rfx8	5.25456e-06	0.159689	0.106	0.046	0.201302	Rfx8	ENSMUSG00000057173	1
ENSMUSG00000037949-Ano10	5.28941e-06	-0.361799	0.165	0.246	0.202637	Ano10	ENSMUSG00000037949	9
ENSMUSG00000026837-Col5a1	5.38693e-06	-0.406147	0.214	0.297	0.206373	Col5a1	ENSMUSG00000026837	2
ENSMUSG00000102018-Iqank1	5.43091e-06	-0.323383	0.073	0.136	0.208058	Iqank1	ENSMUSG00000102018	15
ENSMUSG00000061411-Nol4l	5.4392e-06	0.305497	0.499	0.388	0.208376	Nol4l	ENSMUSG00000061411	2
ENSMUSG00000050556-Kcnb1	5.47295e-06	0.259845	0.229	0.142	0.209669	Kcnb1	ENSMUSG00000050556	2
ENSMUSG00000029833-Trim24	5.5037e-06	0.287893	0.557	0.453	0.210847	Trim24	ENSMUSG00000029833	6
ENSMUSG00000026204-Ptprn	5.52557e-06	-0.323666	0.338	0.429	0.211684	Ptprn	ENSMUSG00000026204	1
ENSMUSG00000040877-Wdr25	5.66857e-06	0.421809	0.267	0.181	0.217163	Wdr25	ENSMUSG00000040877	12
ENSMUSG00000056153-Socs6	5.7502e-06	-0.303261	0.047	0.102	0.22029	Socs6	ENSMUSG00000056153	18
ENSMUSG00000036019-Tmtc2	5.8507e-06	-0.392286	0.098	0.169	0.22414	Tmtc2	ENSMUSG00000036019	10
ENSMUSG00000029020-Mfn2	5.97563e-06	0.160261	0.108	0.047	0.228926	Mfn2	ENSMUSG00000029020	4
ENSMUSG00000030232-Aebp2	5.97595e-06	-0.281747	0.242	0.333	0.228939	Aebp2	ENSMUSG00000030232	6
ENSMUSG00000039990-Edrf1	6.025e-06	0.232083	0.661	0.541	0.230818	Edrf1	ENSMUSG00000039990	7
ENSMUSG00000040549-Ckap5	6.19226e-06	-0.337582	0.418	0.506	0.237225	Ckap5	ENSMUSG00000040549	2
ENSMUSG00000073457-Smok2b	6.37508e-06	-0.350862	0.264	0.35	0.244229	Smok2b	ENSMUSG00000073457	17
ENSMUSG00000011877-Git1	6.46497e-06	-0.142173	0.949	0.978	0.247673	Git1	ENSMUSG00000011877	11
ENSMUSG00000067702-Tuba3a	6.59758e-06	-0.355242	0.446	0.509	0.252753	Tuba3a	ENSMUSG00000067702	6
ENSMUSG00000067916-Zfp991	6.62021e-06	0.217663	0.2	0.119	0.25362	Zfp991	ENSMUSG00000067916	4
ENSMUSG00000085913-Gm15601	6.64951e-06	0.216882	0.28	0.182	0.254743	Gm15601	ENSMUSG00000085913	14
ENSMUSG00000040455-Usp45	6.67014e-06	0.255909	0.623	0.549	0.255533	Usp45	ENSMUSG00000040455	4
ENSMUSG00000116914-Gm20942	6.69158e-06	-0.279141	0.176	0.262	0.256354	Gm20942	ENSMUSG00000116914	16
ENSMUSG00000010342-Tex14	6.73823e-06	-0.258456	0.665	0.71	0.258142	Tex14	ENSMUSG00000010342	11
ENSMUSG00000116428-Gm36618	6.74061e-06	0.248694	0.504	0.393	0.258233	Gm36618	ENSMUSG00000116428	15
ENSMUSG00000102574-Gm33206	6.78016e-06	0.195968	0.11	0.05	0.259748	Gm33206	ENSMUSG00000102574	3
ENSMUSG00000024812-Tjp2	6.78602e-06	0.289193	0.182	0.106	0.259973	Tjp2	ENSMUSG00000024812	19
ENSMUSG00000049565-Aknad1	6.83472e-06	-0.209574	0.096	0.167	0.261838	Aknad1	ENSMUSG00000049565	3
ENSMUSG00000050541-Adra1b	7.0267e-06	-0.453924	0.278	0.353	0.269193	Adra1b	ENSMUSG00000050541	11
ENSMUSG00000053508-Gtsf2	7.08032e-06	-0.302942	0.203	0.29	0.271247	Gtsf2	ENSMUSG00000053508	15
ENSMUSG00000026181-Ppm1f	7.16027e-06	0.204895	0.81	0.738	0.27431	Ppm1f	ENSMUSG00000026181	16
ENSMUSG00000120154-ENSMUSG00000120154	7.30428e-06	-0.225396	0.081	0.15	0.279827	ENSMUSG00000120154	ENSMUSG00000120154
ENSMUSG00000062017-Abca14	7.47619e-06	-0.312302	0.266	0.36	0.286413	Abca14	ENSMUSG00000062017	7
ENSMUSG00000003813-Rad23a	7.65348e-06	-0.306237	0.279	0.358	0.293205	Rad23a	ENSMUSG00000003813	8
ENSMUSG00000074771-Ankef1	7.67115e-06	0.233234	0.797	0.73	0.293882	Ankef1	ENSMUSG00000074771	2
ENSMUSG00000085516-4930538E20Rik	7.93371e-06	0.258048	0.438	0.326	0.30394	4930538E20Rik	ENSMUSG00000085516	11
ENSMUSG00000096316-Faiml	7.94096e-06	0.188452	0.44	0.318	0.304218	Faiml	ENSMUSG00000096316	9
ENSMUSG00000047714-Ppp1r2	7.99145e-06	0.250057	0.679	0.582	0.306152	Ppp1r2	ENSMUSG00000047714	16
ENSMUSG00000062561-Gm10118	8.05518e-06	0.245983	0.356	0.253	0.308594	Gm10118	ENSMUSG00000062561	10
ENSMUSG00000037151-Lrrc20	8.08633e-06	0.436833	0.183	0.107	0.309787	Lrrc20	ENSMUSG00000037151	10
ENSMUSG00000053714-4732471J01Rik	8.44091e-06	0.199816	0.876	0.869	0.323371	4732471J01Rik	ENSMUSG00000053714	7
ENSMUSG00000022718-Dgcr8	8.4443e-06	0.235662	0.252	0.165	0.323501	Dgcr8	ENSMUSG00000022718	16
ENSMUSG00000111609-Gm6713	8.45946e-06	0.305215	0.639	0.532	0.324082	Gm6713	ENSMUSG00000111609	10
ENSMUSG00000085967-Gm12530	8.69079e-06	-0.313245	0.361	0.447	0.332944	Gm12530	ENSMUSG00000085967	4
ENSMUSG00000120006-ENSMUSG00000120006	8.96554e-06	-0.267656	0.3	0.392	0.34347	ENSMUSG00000120006	ENSMUSG00000120006
ENSMUSG00000116555-Gm38477	9.0856e-06	0.370615	0.264	0.174	0.348069	Gm38477	ENSMUSG00000116555	16
ENSMUSG00000100421-Gm29044	9.26343e-06	-0.326477	0.183	0.263	0.354882	Gm29044	ENSMUSG00000100421	21
ENSMUSG00000005982-Naa60	9.30181e-06	0.18649	0.201	0.119	0.356352	Naa60	ENSMUSG00000005982	16
ENSMUSG00000022142-Nup155	9.3405e-06	-0.312867	0.16	0.236	0.357834	Nup155	ENSMUSG00000022142	15
ENSMUSG00000022255-Mtdh	9.35397e-06	0.247078	0.723	0.64	0.358351	Mtdh	ENSMUSG00000022255	15
ENSMUSG00000060098-Prmt7	9.41749e-06	-0.295096	0.116	0.189	0.360784	Prmt7	ENSMUSG00000060098	8
ENSMUSG00000078671-Chd2	9.68974e-06	-0.281634	0.473	0.563	0.371214	Chd2	ENSMUSG00000078671	7
ENSMUSG00000026113-Inpp4a	9.76466e-06	0.233762	0.694	0.607	0.374084	Inpp4a	ENSMUSG00000026113	1
ENSMUSG00000042700-Sipa1l1	9.96071e-06	0.256696	0.506	0.4	0.381595	Sipa1l1	ENSMUSG00000042700	12
ENSMUSG00000029757-Dync1i1	9.97368e-06	0.266819	0.248	0.16	0.382092	Dync1i1	ENSMUSG00000029757	6
ENSMUSG00000028156-Eif4e	1.00377e-05	0.23129	0.926	0.88	0.384544	Eif4e	ENSMUSG00000028156	3
ENSMUSG00000100557-1700029E06Rik	1.00938e-05	-0.256105	0.062	0.121	0.386693	1700029E06Rik	ENSMUSG00000100557	5
ENSMUSG00000020124-Usp15	1.01606e-05	-0.230432	0.663	0.747	0.389251	Usp15	ENSMUSG00000020124	10
ENSMUSG00000033624-Pdpr	1.02146e-05	-0.296071	0.236	0.323	0.391321	Pdpr	ENSMUSG00000033624	8
ENSMUSG00000090012-Gm16555	1.05365e-05	0.219443	0.198	0.119	0.403653	Gm16555	ENSMUSG00000090012	17
ENSMUSG00000045100-Slc25a26	1.07023e-05	0.290812	0.297	0.201	0.410006	Slc25a26	ENSMUSG00000045100	6
ENSMUSG00000114823-Gm31630	1.09983e-05	0.173151	0.1	0.044	0.421346	Gm31630	ENSMUSG00000114823	13
ENSMUSG00000031796-Cfap20	1.10686e-05	-0.388608	0.294	0.372	0.424039	Cfap20	ENSMUSG00000031796	8
ENSMUSG00000099794-1700128A07Rik	1.11034e-05	0.247869	0.474	0.36	0.42537	1700128A07Rik	ENSMUSG00000099794	14
ENSMUSG00000020475-Pgam2	1.12441e-05	-0.29889	0.169	0.245	0.430763	Pgam2	ENSMUSG00000020475	11
ENSMUSG00000042229-Rabif	1.13914e-05	0.227398	0.558	0.437	0.436403	Rabif	ENSMUSG00000042229	1
ENSMUSG00000074151-Nlrc5	1.1649e-05	-0.293069	0.298	0.386	0.446274	Nlrc5	ENSMUSG00000074151	8
ENSMUSG00000036218-Pdzrn4	1.17198e-05	0.292302	0.463	0.362	0.448985	Pdzrn4	ENSMUSG00000036218	15
ENSMUSG00000025147-Mob2	1.18302e-05	-0.258329	0.079	0.142	0.453215	Mob2	ENSMUSG00000025147	7
ENSMUSG00000031644-Nek1	1.18781e-05	0.259486	0.843	0.825	0.455049	Nek1	ENSMUSG00000031644	8
ENSMUSG00000101894-1700016P04Rik	1.19302e-05	-0.260867	0.274	0.367	0.457046	1700016P04Rik	ENSMUSG00000101894	6
ENSMUSG00000024053-Emilin2	1.20201e-05	-0.361965	0.241	0.318	0.460488	Emilin2	ENSMUSG00000024053	17
ENSMUSG00000058298-Mcm9	1.24559e-05	0.23038	0.246	0.156	0.477186	Mcm9	ENSMUSG00000058298	10
ENSMUSG00000030595-Nfkbib	1.2593e-05	-0.324134	0.2	0.283	0.48244	Nfkbib	ENSMUSG00000030595	7
ENSMUSG00000085776-5430402O13Rik	1.27357e-05	0.218839	0.733	0.633	0.487905	5430402O13Rik	ENSMUSG00000085776	6
ENSMUSG00000053868-Gm5142	1.28126e-05	0.228612	0.443	0.331	0.490852	Gm5142	ENSMUSG00000053868	14
ENSMUSG00000024532-1700034E13Rik	1.28556e-05	0.232912	0.668	0.571	0.492498	1700034E13Rik	ENSMUSG00000024532	18
ENSMUSG00000089647-Gm2245	1.30109e-05	-0.234494	0.1	0.169	0.498449	Gm2245	ENSMUSG00000089647	15
ENSMUSG00000026558-Uck2	1.3201e-05	0.211252	0.498	0.373	0.505729	Uck2	ENSMUSG00000026558	1
ENSMUSG00000030089-Slc41a3	1.32398e-05	0.254029	0.627	0.533	0.507216	Slc41a3	ENSMUSG00000030089	6
ENSMUSG00000055415-Atp10b	1.33876e-05	0.257261	0.241	0.155	0.512881	Atp10b	ENSMUSG00000055415	11
ENSMUSG00000084909-4930528G23Rik	1.3554e-05	-0.333794	0.146	0.226	0.519254	4930528G23Rik	ENSMUSG00000084909	6
ENSMUSG00000086135-1700001J04Rik	1.35643e-05	-0.261774	0.129	0.203	0.519648	1700001J04Rik	ENSMUSG00000086135	11
ENSMUSG00000000125-Wnt3	1.36778e-05	-0.250192	0.524	0.589	0.523996	Wnt3	ENSMUSG00000000125	11
ENSMUSG00000044813-Shb	1.40127e-05	0.309155	0.338	0.241	0.536825	Shb	ENSMUSG00000044813	4
ENSMUSG00000097091-4930526L06Rik	1.43685e-05	-0.387917	0.12	0.191	0.550459	4930526L06Rik	ENSMUSG00000097091	19
ENSMUSG00000031631-Cfap97	1.43985e-05	0.250206	0.69	0.614	0.551607	Cfap97	ENSMUSG00000031631	8
ENSMUSG00000032115-Hyou1	1.44609e-05	-0.296884	0.136	0.21	0.553999	Hyou1	ENSMUSG00000032115	9
ENSMUSG00000001542-Ell2	1.48177e-05	-0.312107	0.233	0.318	0.567667	Ell2	ENSMUSG00000001542	13
ENSMUSG00000042694-Stn1	1.49869e-05	-0.319618	0.08	0.144	0.57415	Stn1	ENSMUSG00000042694	19
ENSMUSG00000021892-Sh3bp5	1.50521e-05	0.188784	0.689	0.583	0.576647	Sh3bp5	ENSMUSG00000021892	14
ENSMUSG00000083878-Gm12034	1.50932e-05	-0.200148	0.179	0.267	0.578222	Gm12034	ENSMUSG00000083878	11
ENSMUSG00000111556-Gm19299	1.51774e-05	-0.314798	0.258	0.342	0.581448	Gm19299	ENSMUSG00000111556	9
ENSMUSG00000068250-Amn1	1.52374e-05	0.253693	0.763	0.678	0.583746	Amn1	ENSMUSG00000068250	6
ENSMUSG00000029022-Miip	1.55532e-05	0.171572	0.186	0.107	0.595845	Miip	ENSMUSG00000029022	4
ENSMUSG00000030322-Mbd4	1.60293e-05	0.20407	0.524	0.406	0.614083	Mbd4	ENSMUSG00000030322	6
ENSMUSG00000098875-Gm27211	1.6135e-05	0.245193	0.883	0.876	0.618133	Gm27211	ENSMUSG00000098875	9
ENSMUSG00000021786-Oxsm	1.62229e-05	-0.283939	0.067	0.126	0.621499	Oxsm	ENSMUSG00000021786	14
ENSMUSG00000051228-Nyx	1.65711e-05	0.240811	0.31	0.213	0.634839	Nyx	ENSMUSG00000051228	20
ENSMUSG00000021096-Ppm1a	1.7002e-05	-0.281902	0.581	0.625	0.651345	Ppm1a	ENSMUSG00000021096	12
ENSMUSG00000038782-1700028J19Rik	1.73246e-05	0.187832	0.149	0.081	0.663707	1700028J19Rik	ENSMUSG00000038782	7
ENSMUSG00000041040-Fam117b	1.73647e-05	0.244103	0.56	0.453	0.66524	Fam117b	ENSMUSG00000041040	1
ENSMUSG00000086366-1700061J23Rik	1.73985e-05	0.234956	0.603	0.506	0.666537	1700061J23Rik	ENSMUSG00000086366	11
ENSMUSG00000074344-Tmigd3	1.74578e-05	0.206881	0.36	0.256	0.668808	Tmigd3	ENSMUSG00000074344	3
ENSMUSG00000036879-Phkb	1.77426e-05	-0.419586	0.13	0.201	0.679721	Phkb	ENSMUSG00000036879	8
ENSMUSG00000066735-Vkorc1l1	1.77484e-05	0.275358	0.251	0.165	0.67994	Vkorc1l1	ENSMUSG00000066735	5
ENSMUSG00000081405-Gm13142	1.77688e-05	0.153293	0.107	0.05	0.680722	Gm13142	ENSMUSG00000081405	4
ENSMUSG00000058704-Memo1	1.78782e-05	-0.393338	0.062	0.119	0.684913	Memo1	ENSMUSG00000058704	17
ENSMUSG00000022428-Cby1	1.81903e-05	0.225272	0.666	0.553	0.696869	Cby1	ENSMUSG00000022428	15
ENSMUSG00000002372-Ranbp3	1.82225e-05	0.241431	0.273	0.185	0.698105	Ranbp3	ENSMUSG00000002372	17
ENSMUSG00000022387-Brd1	1.8225e-05	0.23971	0.172	0.101	0.698201	Brd1	ENSMUSG00000022387	15
ENSMUSG00000061080-Lsamp	1.8659e-05	-0.599419	0.391	0.456	0.714826	Lsamp	ENSMUSG00000061080	16
ENSMUSG00000051586-Mical3	1.8765e-05	0.174617	0.912	0.886	0.718886	Mical3	ENSMUSG00000051586	6
ENSMUSG00000052298-Cdc42se2	1.88508e-05	-0.316074	0.132	0.206	0.722173	Cdc42se2	ENSMUSG00000052298	11
ENSMUSG00000020703-5530401A14Rik	1.93946e-05	0.276629	0.231	0.147	0.743007	5530401A14Rik	ENSMUSG00000020703	11
ENSMUSG00000026179-Pnkd	2.00254e-05	0.249838	0.564	0.448	0.767174	Pnkd	ENSMUSG00000026179	1
ENSMUSG00000062232-Rapgef2	2.0098e-05	0.320972	0.177	0.105	0.769953	Rapgef2	ENSMUSG00000062232	3
ENSMUSG00000036768-Kif15	2.02057e-05	-0.341724	0.116	0.182	0.774081	Kif15	ENSMUSG00000036768	9
ENSMUSG00000039704-Lmbrd2	2.03104e-05	0.231169	0.731	0.654	0.778091	Lmbrd2	ENSMUSG00000039704	15
ENSMUSG00000073069-Mageb2	2.04704e-05	0.229486	0.165	0.095	0.784222	Mageb2	ENSMUSG00000073069	20
ENSMUSG00000003062-Stard3nl	2.04838e-05	-0.238202	0.144	0.222	0.784733	Stard3nl	ENSMUSG00000003062	13
ENSMUSG00000092465-Gm20472	2.09035e-05	0.162978	0.152	0.082	0.800812	Gm20472	ENSMUSG00000092465	12
ENSMUSG00000020014-Cfap54	2.10171e-05	0.310784	0.141	0.077	0.805163	Cfap54	ENSMUSG00000020014	10
ENSMUSG00000036111-Lmo1	2.1036e-05	-0.232928	0.052	0.105	0.805889	Lmo1	ENSMUSG00000036111	7
ENSMUSG00000100130-Gm28379	2.22211e-05	0.222286	0.554	0.452	0.851289	Gm28379	ENSMUSG00000100130	9
ENSMUSG00000022471-Xrcc6	2.2555e-05	0.269806	0.74	0.688	0.864083	Xrcc6	ENSMUSG00000022471	15
ENSMUSG00000066007-Zfp600	2.28383e-05	0.167982	0.154	0.085	0.874934	Zfp600	ENSMUSG00000066007	4
ENSMUSG00000036707-Cab39	2.30933e-05	-0.243867	0.412	0.502	0.884706	Cab39	ENSMUSG00000036707	1
ENSMUSG00000052997-Uba2	2.32134e-05	0.209718	0.286	0.191	0.889305	Uba2	ENSMUSG00000052997	7
ENSMUSG00000075703-Selenoi	2.33828e-05	-0.302284	0.067	0.124	0.895796	Selenoi	ENSMUSG00000075703	5
ENSMUSG00000024287-Thoc1	2.34345e-05	-0.377338	0.134	0.203	0.897776	Thoc1	ENSMUSG00000024287	18
ENSMUSG00000051375-Pcdh1	2.36277e-05	0.196025	0.732	0.609	0.905178	Pcdh1	ENSMUSG00000051375	18
ENSMUSG00000074569-Gcnt7	2.38969e-05	0.309508	0.324	0.231	0.915491	Gcnt7	ENSMUSG00000074569	2
ENSMUSG00000027822-Slc33a1	2.51075e-05	-0.244301	0.141	0.215	0.961867	Slc33a1	ENSMUSG00000027822	3
ENSMUSG00000025038-Efhc2	2.56881e-05	0.357672	0.49	0.406	0.984112	Efhc2	ENSMUSG00000025038	20
ENSMUSG00000037239-Spred3	2.61442e-05	0.199939	0.856	0.798	1	Spred3	ENSMUSG00000037239	7
ENSMUSG00000102406-A730094K22Rik	2.63546e-05	-0.275116	0.095	0.162	1	A730094K22Rik	ENSMUSG00000102406	9
ENSMUSG00000028009-1700061I17Rik	2.64917e-05	-0.264231	0.268	0.357	1	1700061I17Rik	ENSMUSG00000028009	3
ENSMUSG00000029608-Rph3a	2.65002e-05	0.18481	0.26	0.17	1	Rph3a	ENSMUSG00000029608	5
ENSMUSG00000038914-Dido1	2.65375e-05	-0.301937	0.358	0.427	1	Dido1	ENSMUSG00000038914	2
ENSMUSG00000118396-4930517N10Rik	2.65524e-05	0.238257	0.62	0.531	1	4930517N10Rik	ENSMUSG00000118396
ENSMUSG00000058248-Kcnh1	2.66057e-05	0.236251	0.136	0.074	1	Kcnh1	ENSMUSG00000058248	1
ENSMUSG00000028358-Zfp618	2.70376e-05	0.243461	0.177	0.105	1	Zfp618	ENSMUSG00000028358	4
ENSMUSG00000039131-Gipc2	2.71048e-05	-0.294587	0.331	0.411	1	Gipc2	ENSMUSG00000039131	3
ENSMUSG00000086029-Pax6os1	2.74341e-05	0.268442	0.301	0.213	1	Pax6os1	ENSMUSG00000086029	2
ENSMUSG00000121286-Vmn2r-ps54	2.74767e-05	0.205876	0.637	0.521	1	ps54	ENSMUSG00000121286
ENSMUSG00000029174-Tbc1d1	2.76578e-05	-0.233055	0.082	0.145	1	Tbc1d1	ENSMUSG00000029174	5
ENSMUSG00000056268-Dennd1b	2.77241e-05	-0.284202	0.238	0.317	1	Dennd1b	ENSMUSG00000056268	1
ENSMUSG00000062202-Btbd9	2.78003e-05	0.18034	0.96	0.934	1	Btbd9	ENSMUSG00000062202	17
ENSMUSG00000024240-Epc1	2.78172e-05	0.211581	0.482	0.375	1	Epc1	ENSMUSG00000024240	18
ENSMUSG00000025257-Ribc1	2.78897e-05	0.23971	0.169	0.099	1	Ribc1	ENSMUSG00000025257	20
ENSMUSG00000026822-Lcn2	2.81555e-05	-0.236082	0.143	0.22	1	Lcn2	ENSMUSG00000026822	2
ENSMUSG00000045287-Rtn4rl1	2.82546e-05	0.238207	0.84	0.785	1	Rtn4rl1	ENSMUSG00000045287	11
ENSMUSG00000114362-4933433G19Rik	2.8282e-05	0.248519	0.498	0.387	1	4933433G19Rik	ENSMUSG00000114362	13
ENSMUSG00000107453-Gm44145	2.8355e-05	-0.197131	0.935	0.94	1	Gm44145	ENSMUSG00000107453	6
ENSMUSG00000111094-Gm34425	2.85761e-05	-0.241014	0.11	0.179	1	Gm34425	ENSMUSG00000111094	9
ENSMUSG00000000056-Narf	2.88247e-05	-0.249854	0.069	0.129	1	Narf	ENSMUSG00000000056	11
ENSMUSG00000031118-Magea14	2.92038e-05	0.30123	0.344	0.256	1	Magea14	ENSMUSG00000031118	20
ENSMUSG00000032058-Ppp2r1b	2.92776e-05	-0.312385	0.137	0.207	1	Ppp2r1b	ENSMUSG00000032058	9
ENSMUSG00000039361-Picalm	2.94434e-05	0.216219	0.492	0.378	1	Picalm	ENSMUSG00000039361	7
ENSMUSG00000035429-Ptprh	3.00377e-05	0.220132	0.188	0.114	1	Ptprh	ENSMUSG00000035429	7
ENSMUSG00000031378-Abcd1	3.05172e-05	0.235103	0.353	0.253	1	Abcd1	ENSMUSG00000031378	20
ENSMUSG00000046865-Fbl	3.18533e-05	0.260773	0.654	0.546	1	Fbl	ENSMUSG00000046865	7
ENSMUSG00000056696-Olfr1350	3.23082e-05	0.167735	0.1	0.046	1	Olfr1350	ENSMUSG00000056696	7
ENSMUSG00000050608-Micos10	3.25169e-05	-0.33004	0.409	0.468	1	Micos10	ENSMUSG00000050608	4
ENSMUSG00000067338-Tuba3b	3.31048e-05	-0.331519	0.448	0.517	1	Tuba3b	ENSMUSG00000067338	6
ENSMUSG00000085391-Gm16150	3.43818e-05	0.292442	0.173	0.105	1	Gm16150	ENSMUSG00000085391	1
ENSMUSG00000101031-Ms4a12	3.44083e-05	-0.280286	0.052	0.104	1	Ms4a12	ENSMUSG00000101031	19
ENSMUSG00000045205-Dpy19l4	3.45895e-05	-0.282605	0.08	0.141	1	Dpy19l4	ENSMUSG00000045205	4
ENSMUSG00000031133-Arhgef6	3.47448e-05	0.262553	0.276	0.191	1	Arhgef6	ENSMUSG00000031133	20
ENSMUSG00000085562-2610028E06Rik	3.53685e-05	-0.279903	0.29	0.377	1	2610028E06Rik	ENSMUSG00000085562	4
ENSMUSG00000023104-Rfc2	3.55605e-05	0.271417	0.415	0.316	1	Rfc2	ENSMUSG00000023104	5
ENSMUSG00000031351-Zfp185	3.58512e-05	0.180729	0.172	0.102	1	Zfp185	ENSMUSG00000031351	20
ENSMUSG00000097680-Gm26642	3.6443e-05	0.191753	0.143	0.079	1	Gm26642	ENSMUSG00000097680	1
ENSMUSG00000121481-ENSMUSG00000121481	3.64508e-05	0.20933	0.267	0.179	1	ENSMUSG00000121481	ENSMUSG00000121481
ENSMUSG00000001930-Vwf	3.70092e-05	0.114716	0.248	0.16	1	Vwf	ENSMUSG00000001930	6
ENSMUSG00000043873-Chil5	3.81675e-05	-0.227939	0.1	0.165	1	Chil5	ENSMUSG00000043873	3
ENSMUSG00000115272-Gm49965	3.83369e-05	-0.224428	0.063	0.117	1	Gm49965	ENSMUSG00000115272	14
ENSMUSG00000009207-Lnpk	3.85983e-05	0.212936	0.781	0.698	1	Lnpk	ENSMUSG00000009207	2
ENSMUSG00000041488-Stx3	3.89821e-05	0.225373	0.119	0.061	1	Stx3	ENSMUSG00000041488	19
ENSMUSG00000022270-Retreg1	3.94843e-05	0.187994	0.837	0.775	1	Retreg1	ENSMUSG00000022270	15
ENSMUSG00000115430-Gm41300	4.06734e-05	0.222404	0.188	0.116	1	Gm41300	ENSMUSG00000115430	15
ENSMUSG00000089968-Nckap5los	4.23846e-05	-0.19065	0.096	0.162	1	Nckap5los	ENSMUSG00000089968	15
ENSMUSG00000091844-Gm8251	4.29091e-05	0.149938	0.999	0.996	1	Gm8251	ENSMUSG00000091844	1
ENSMUSG00000020022-Ndufa12	4.33977e-05	-0.255821	0.103	0.166	1	Ndufa12	ENSMUSG00000020022	10
ENSMUSG00000063245-Zfp993	4.34684e-05	0.111164	0.12	0.06	1	Zfp993	ENSMUSG00000063245	4
ENSMUSG00000039197-Adk	4.35448e-05	0.293208	0.412	0.32	1	Adk	ENSMUSG00000039197	14
ENSMUSG00000052299-Ltn1	4.38765e-05	0.225714	0.733	0.655	1	Ltn1	ENSMUSG00000052299	16
ENSMUSG00000112831-Gm35533	4.46281e-05	-0.314192	0.088	0.147	1	Gm35533	ENSMUSG00000112831	10
ENSMUSG00000034543-Morc2a	4.51306e-05	0.26538	0.429	0.332	1	Morc2a	ENSMUSG00000034543	11
ENSMUSG00000038872-Zfhx3	4.57246e-05	-0.390814	0.176	0.248	1	Zfhx3	ENSMUSG00000038872	8
ENSMUSG00000047879-Usp14	4.5747e-05	-0.272044	0.113	0.18	1	Usp14	ENSMUSG00000047879	18
ENSMUSG00000003228-Grk5	4.59736e-05	0.227318	0.351	0.256	1	Grk5	ENSMUSG00000003228	19
ENSMUSG00000040794-C1qtnf4	4.60724e-05	-0.263249	0.394	0.474	1	C1qtnf4	ENSMUSG00000040794	2
ENSMUSG00000044927-H1f10	4.63928e-05	-0.266394	0.205	0.283	1	H1f10	ENSMUSG00000044927	6
ENSMUSG00000117647-Gm49969	4.66647e-05	0.288668	0.472	0.378	1	Gm49969	ENSMUSG00000117647	17
ENSMUSG00000001942-Siae	4.86342e-05	0.2018	0.657	0.564	1	Siae	ENSMUSG00000001942	9
ENSMUSG00000086209-4933405E24Rik	4.94167e-05	-0.241292	0.166	0.241	1	4933405E24Rik	ENSMUSG00000086209	11
ENSMUSG00000102805-Gm37240	4.95399e-05	-0.316266	0.33	0.398	1	Gm37240	ENSMUSG00000102805	3
ENSMUSG00000027770-Dhx36	4.96551e-05	-0.250196	0.487	0.583	1	Dhx36	ENSMUSG00000027770	3
ENSMUSG00000033487-Fndc3a	4.99956e-05	-0.276754	0.348	0.431	1	Fndc3a	ENSMUSG00000033487	14
ENSMUSG00000041930-Fam222a	5.05481e-05	0.187638	0.778	0.694	1	Fam222a	ENSMUSG00000041930	5
ENSMUSG00000032688-Malt1	5.06601e-05	0.319582	0.512	0.424	1	Malt1	ENSMUSG00000032688	18
ENSMUSG00000090777-Ccdc188	5.09134e-05	0.235698	0.696	0.599	1	Ccdc188	ENSMUSG00000090777	16
ENSMUSG00000060407-Cyp2a12	5.0973e-05	-0.278972	0.199	0.273	1	Cyp2a12	ENSMUSG00000060407	7
ENSMUSG00002076173-Gm55118	5.1217e-05	-0.2752	0.194	0.272	1	Gm55118	ENSMUSG00002076173
ENSMUSG00000116823-Gm49595	5.21227e-05	0.243161	0.471	0.363	1	Gm49595	ENSMUSG00000116823	16
ENSMUSG00000033068-Entpd6	5.23012e-05	-0.293099	0.37	0.447	1	Entpd6	ENSMUSG00000033068	2
ENSMUSG00000020315-Sptbn1	5.26353e-05	0.269653	0.404	0.317	1	Sptbn1	ENSMUSG00000020315	11
ENSMUSG00000030726-Pold3	5.40005e-05	0.23471	0.505	0.4	1	Pold3	ENSMUSG00000030726	7
ENSMUSG00000046010-Zfp830	5.40845e-05	-0.272211	0.142	0.212	1	Zfp830	ENSMUSG00000046010	11
ENSMUSG00000102558-Gm37571	5.45997e-05	-0.237318	0.107	0.172	1	Gm37571	ENSMUSG00000102558	1
ENSMUSG00000062380-Tubb3	5.46782e-05	0.143292	0.196	0.121	1	Tubb3	ENSMUSG00000062380	8
ENSMUSG00000121349-Speer6-ps1	5.48532e-05	-0.271603	0.108	0.174	1	ps1	ENSMUSG00000121349
ENSMUSG00000061923-Odf1	5.49018e-05	-0.266445	0.28	0.355	1	Odf1	ENSMUSG00000061923	15
ENSMUSG00000107217-4930524B17Rik	5.51079e-05	-0.183858	0.075	0.132	1	4930524B17Rik	ENSMUSG00000107217	6
ENSMUSG00000004558-Ndrg2	5.5915e-05	0.24448	0.197	0.124	1	Ndrg2	ENSMUSG00000004558	14
ENSMUSG00000116171-4930543I03Rik	5.61386e-05	0.211881	0.38	0.282	1	4930543I03Rik	ENSMUSG00000116171	15
ENSMUSG00000026663-Atf6	5.63943e-05	-0.269396	0.122	0.189	1	Atf6	ENSMUSG00000026663	1
ENSMUSG00000053519-Kcnip1	5.69317e-05	0.217803	0.229	0.15	1	Kcnip1	ENSMUSG00000053519	11
ENSMUSG00000011751-Sptbn4	5.72751e-05	0.211667	0.307	0.216	1	Sptbn4	ENSMUSG00000011751	7
ENSMUSG00000087003-Cntrobos	5.88001e-05	-0.273522	0.136	0.205	1	Cntrobos	ENSMUSG00000087003	11
ENSMUSG00000038085-Cnbd2	5.93059e-05	0.162298	0.93	0.914	1	Cnbd2	ENSMUSG00000038085	2
ENSMUSG00000055932-Fto	5.9363e-05	-0.15768	0.658	0.745	1	Fto	ENSMUSG00000055932	8
ENSMUSG00000023009-Nckap5l	5.95455e-05	-0.262866	0.276	0.363	1	Nckap5l	ENSMUSG00000023009	15
ENSMUSG00000021902-Phf7	5.99559e-05	0.137997	0.233	0.147	1	Phf7	ENSMUSG00000021902	14
ENSMUSG00000063564-Col23a1	6.00119e-05	-0.214524	0.062	0.116	1	Col23a1	ENSMUSG00000063564	11
ENSMUSG00000027562-Car2	6.01988e-05	0.184055	0.49	0.385	1	Car2	ENSMUSG00000027562	3
ENSMUSG00000001622-Csn3	6.12062e-05	0.136683	0.106	0.052	1	Csn3	ENSMUSG00000001622	5
ENSMUSG00000039068-Zzz3	6.12795e-05	-0.258035	0.117	0.181	1	Zzz3	ENSMUSG00000039068	3
ENSMUSG00000030344-Akap3	6.18787e-05	0.216835	0.597	0.499	1	Akap3	ENSMUSG00000030344	6
ENSMUSG00000030557-Mef2a	6.2092e-05	0.278331	0.58	0.479	1	Mef2a	ENSMUSG00000030557	7
ENSMUSG00000032376-Usp3	6.23641e-05	0.288437	0.421	0.323	1	Usp3	ENSMUSG00000032376	9
ENSMUSG00000003992-Ssbp2	6.31292e-05	0.342333	0.521	0.431	1	Ssbp2	ENSMUSG00000003992	13
ENSMUSG00000070331-Qrich2	6.47475e-05	0.202615	0.646	0.541	1	Qrich2	ENSMUSG00000070331	11
ENSMUSG00000039463-Slc9a8	6.49821e-05	0.219219	0.259	0.177	1	Slc9a8	ENSMUSG00000039463	2
ENSMUSG00000093909-Gm3883	6.57384e-05	0.227655	0.301	0.211	1	Gm3883	ENSMUSG00000093909	4
ENSMUSG00000061414-Cracr2a	6.61365e-05	-0.240778	0.139	0.212	1	Cracr2a	ENSMUSG00000061414	6
ENSMUSG00000032297-Celf6	6.61427e-05	-0.23144	0.399	0.476	1	Celf6	ENSMUSG00000032297	9
ENSMUSG00000049807-Arhgap23	6.65091e-05	-0.272293	0.352	0.441	1	Arhgap23	ENSMUSG00000049807	11
ENSMUSG00000055026-Gabrg3	6.89903e-05	0.213282	0.335	0.241	1	Gabrg3	ENSMUSG00000055026	7
ENSMUSG00000061451-Tmem151a	7.07823e-05	-0.208155	0.623	0.683	1	Tmem151a	ENSMUSG00000061451	19
ENSMUSG00000029474-Rnf34	7.19913e-05	0.234739	0.218	0.142	1	Rnf34	ENSMUSG00000029474	5
ENSMUSG00000114891-Gm47272	7.28597e-05	0.213922	0.233	0.154	1	Gm47272	ENSMUSG00000114891	18
ENSMUSG00000106306-4933401H06Rik	7.3181e-05	-0.274592	0.206	0.272	1	4933401H06Rik	ENSMUSG00000106306	3
ENSMUSG00000030214-Plbd1	7.41537e-05	0.285977	0.539	0.457	1	Plbd1	ENSMUSG00000030214	6
ENSMUSG00000044288-Cnr1	7.41653e-05	0.237199	0.14	0.079	1	Cnr1	ENSMUSG00000044288	4
ENSMUSG00000049950-Rpp38	7.52579e-05	0.14911	0.113	0.057	1	Rpp38	ENSMUSG00000049950	2
ENSMUSG00000036403-Cep135	7.53991e-05	0.294794	0.451	0.355	1	Cep135	ENSMUSG00000036403	5
ENSMUSG00000025485-Ric8a	7.59432e-05	-0.284756	0.294	0.368	1	Ric8a	ENSMUSG00000025485	7
ENSMUSG00000037126-Psd	7.74015e-05	-0.329623	0.34	0.411	1	Psd	ENSMUSG00000037126	19
ENSMUSG00000062526-Mppe1	7.76787e-05	0.131062	0.116	0.06	1	Mppe1	ENSMUSG00000062526	18
ENSMUSG00000062995-Ica1	7.78225e-05	-0.236165	0.281	0.366	1	Ica1	ENSMUSG00000062995	6
ENSMUSG00000022867-Usp25	7.81504e-05	0.189346	0.829	0.782	1	Usp25	ENSMUSG00000022867	16
ENSMUSG00000109984-Gm38948	7.93313e-05	-0.229354	0.213	0.29	1	Gm38948	ENSMUSG00000109984	7
ENSMUSG00000038150-Ormdl3	8.00995e-05	0.191018	0.607	0.504	1	Ormdl3	ENSMUSG00000038150	11
ENSMUSG00000114516-Gm46440	8.11445e-05	0.257625	0.453	0.363	1	Gm46440	ENSMUSG00000114516	13
ENSMUSG00000074149-Gm10634	8.13898e-05	0.186186	0.828	0.768	1	Gm10634	ENSMUSG00000074149	9
ENSMUSG00000118227-Gm30288	8.18433e-05	0.172489	0.197	0.121	1	Gm30288	ENSMUSG00000118227	18
ENSMUSG00000056579-Tug1	8.3257e-05	0.221897	0.474	0.386	1	Tug1	ENSMUSG00000056579	11
ENSMUSG00000092415-Gm20513	8.33186e-05	0.142304	0.116	0.06	1	Gm20513	ENSMUSG00000092415	17
ENSMUSG00000024163-Mapk8ip3	8.373e-05	-0.22041	0.216	0.293	1	Mapk8ip3	ENSMUSG00000024163	17
ENSMUSG00000021785-Ngly1	8.42678e-05	-0.269511	0.241	0.316	1	Ngly1	ENSMUSG00000021785	14
ENSMUSG00000117460-4921533I20Rik	8.47318e-05	0.434276	0.262	0.185	1	4921533I20Rik	ENSMUSG00000117460	18
ENSMUSG00000117427-Gm36199	8.54649e-05	0.180213	0.147	0.085	1	Gm36199	ENSMUSG00000117427	17
ENSMUSG00000029817-Tra2a	8.57516e-05	-0.29771	0.344	0.421	1	Tra2a	ENSMUSG00000029817	6
ENSMUSG00000037833-Sh2d4b	8.58361e-05	-0.228144	0.055	0.106	1	Sh2d4b	ENSMUSG00000037833	14
ENSMUSG00000037475-Thoc2	8.59484e-05	0.210441	0.122	0.066	1	Thoc2	ENSMUSG00000037475	20
ENSMUSG00000042444-Mindy2	8.63408e-05	0.27055	0.51	0.418	1	Mindy2	ENSMUSG00000042444	9
ENSMUSG00000033106-Slc7a6os	8.80901e-05	-0.205499	0.09	0.15	1	Slc7a6os	ENSMUSG00000033106	8
ENSMUSG00000042747-Krtcap2	8.84156e-05	0.211749	0.116	0.061	1	Krtcap2	ENSMUSG00000042747	3
ENSMUSG00000058351-Smim4	8.84191e-05	-0.279581	0.084	0.142	1	Smim4	ENSMUSG00000058351	14
ENSMUSG00000085236-2610206C17Rik	8.87896e-05	-0.252459	0.468	0.538	1	2610206C17Rik	ENSMUSG00000085236	7
ENSMUSG00000032702-Kank1	8.88099e-05	-0.316264	0.126	0.191	1	Kank1	ENSMUSG00000032702	19
ENSMUSG00000024268-Celf4	8.91623e-05	0.265903	0.258	0.18	1	Celf4	ENSMUSG00000024268	18
ENSMUSG00000050994-Adgb	8.95109e-05	0.347644	0.136	0.077	1	Adgb	ENSMUSG00000050994	10
ENSMUSG00000073458-Smok2a	8.95825e-05	-0.322628	0.189	0.258	1	Smok2a	ENSMUSG00000073458	17
ENSMUSG00000022283-Pabpc1	9.01073e-05	0.190834	0.491	0.38	1	Pabpc1	ENSMUSG00000022283	15
ENSMUSG00000022861-Dgkg	9.06056e-05	0.452133	0.199	0.132	1	Dgkg	ENSMUSG00000022861	16
ENSMUSG00000087452-Gm11998	9.16464e-05	0.289636	0.218	0.147	1	Gm11998	ENSMUSG00000087452	11
ENSMUSG00000020882-Cacnb1	9.17868e-05	-0.251522	0.511	0.587	1	Cacnb1	ENSMUSG00000020882	11
ENSMUSG00000054892-Txk	9.42798e-05	-0.169034	0.051	0.1	1	Txk	ENSMUSG00000054892	5
ENSMUSG00000046240-Hepacam	9.66338e-05	0.195555	0.259	0.177	1	Hepacam	ENSMUSG00000046240	9
ENSMUSG00000113644-4930448C13Rik	9.6803e-05	-0.245509	0.564	0.645	1	4930448C13Rik	ENSMUSG00000113644	12
ENSMUSG00000116750-4931420L22Rik	9.76031e-05	-0.331127	0.273	0.343	1	4931420L22Rik	ENSMUSG00000116750	16
ENSMUSG00000040231-Syngr4	9.79035e-05	0.16174	0.108	0.056	1	Syngr4	ENSMUSG00000040231	7
ENSMUSG00000056290-Ms4a4b	9.80409e-05	-0.380786	0.141	0.205	1	Ms4a4b	ENSMUSG00000056290	19
ENSMUSG00000029660-Tex26	9.81797e-05	0.231082	0.519	0.434	1	Tex26	ENSMUSG00000029660	5
ENSMUSG00000056260-Lrif1	9.95029e-05	-0.376785	0.179	0.242	1	Lrif1	ENSMUSG00000056260	3
ENSMUSG00000054342-Kcnn4	0.000100846	-0.125356	0.05	0.1	1	Kcnn4	ENSMUSG00000054342	7
ENSMUSG00000025171-Ubtd1	0.000101186	0.165234	0.71	0.628	1	Ubtd1	ENSMUSG00000025171	19
ENSMUSG00000033730-Egr3	0.00010188	0.194761	0.579	0.476	1	Egr3	ENSMUSG00000033730	14
ENSMUSG00000115727-4930432J09Rik	0.000102772	-0.256614	0.341	0.423	1	4930432J09Rik	ENSMUSG00000115727	14
ENSMUSG00000021464-Ror2	0.000105317	-0.297119	0.111	0.172	1	Ror2	ENSMUSG00000021464	13
ENSMUSG00000034059-Ypel4	0.000106595	-0.273131	0.149	0.217	1	Ypel4	ENSMUSG00000034059	2
ENSMUSG00000047654-Tssk6	0.000106842	-0.288618	0.44	0.497	1	Tssk6	ENSMUSG00000047654	8
ENSMUSG00000033762-Recql4	0.000107162	-0.284705	0.282	0.36	1	Recql4	ENSMUSG00000033762	15
ENSMUSG00000082348-Gm12807	0.000107586	0.174526	0.122	0.066	1	Gm12807	ENSMUSG00000082348	4
ENSMUSG00000024969-Mark2	0.000107588	0.216839	0.658	0.579	1	Mark2	ENSMUSG00000024969	19
ENSMUSG00000084274-Ptma-ps2	0.000109343	0.142824	0.109	0.056	1	ps2	ENSMUSG00000084274
ENSMUSG00000038225-Primpol	0.000109892	0.209497	0.13	0.072	1	Primpol	ENSMUSG00000038225	8
ENSMUSG00000032575-Manf	0.000110103	0.222872	0.907	0.863	1	Manf	ENSMUSG00000032575	9
ENSMUSG00000036712-Cyld	0.000111092	0.203028	0.675	0.592	1	Cyld	ENSMUSG00000036712	8
ENSMUSG00000024219-Anks1	0.000111435	0.254101	0.153	0.091	1	Anks1	ENSMUSG00000024219	17
ENSMUSG00000097484-Gm26807	0.000111446	0.192056	0.132	0.075	1	Gm26807	ENSMUSG00000097484	6
ENSMUSG00000040327-Cul9	0.000111769	-0.257231	0.146	0.215	1	Cul9	ENSMUSG00000040327	17
ENSMUSG00000037730-Mynn	0.000112436	-0.251421	0.161	0.228	1	Mynn	ENSMUSG00000037730	3
ENSMUSG00000053192-Mllt11	0.000114221	0.165237	0.829	0.763	1	Mllt11	ENSMUSG00000053192	3
ENSMUSG00000040188-Scamp2	0.000114649	-0.32963	0.335	0.403	1	Scamp2	ENSMUSG00000040188	9
ENSMUSG00000035270-Impg2	0.000116653	-0.224065	0.108	0.171	1	Impg2	ENSMUSG00000035270	16
ENSMUSG00000001844-Zdhhc4	0.00011808	0.182005	0.148	0.086	1	Zdhhc4	ENSMUSG00000001844	5
ENSMUSG00000007817-Zmiz1	0.000118188	-0.163796	0.719	0.783	1	Zmiz1	ENSMUSG00000007817	14
ENSMUSG00000084803-5830444B04Rik	0.000118616	-0.224755	0.097	0.157	1	5830444B04Rik	ENSMUSG00000084803	4
ENSMUSG00000023051-Tarbp2	0.000122275	0.181292	0.197	0.125	1	Tarbp2	ENSMUSG00000023051	15
ENSMUSG00000115154-Gm49067	0.000124188	-0.210037	0.62	0.68	1	Gm49067	ENSMUSG00000115154	14
ENSMUSG00000039621-Prex1	0.000127377	-0.259411	0.108	0.169	1	Prex1	ENSMUSG00000039621	2
ENSMUSG00000082766-1700064H15Rik	0.000127746	0.195585	0.193	0.122	1	1700064H15Rik	ENSMUSG00000082766	3
ENSMUSG00000037933-Bicd2	0.000129109	0.194789	0.793	0.744	1	Bicd2	ENSMUSG00000037933	13
ENSMUSG00000029335-Bmp3	0.00012932	-0.264176	0.42	0.498	1	Bmp3	ENSMUSG00000029335	5
ENSMUSG00000103811-Gm38004	0.000132646	-0.303844	0.16	0.228	1	Gm38004	ENSMUSG00000103811	9
ENSMUSG00000025221-Kcnip2	0.000133588	0.19399	0.806	0.762	1	Kcnip2	ENSMUSG00000025221	19
ENSMUSG00000004032-Gstm5	0.000135723	-0.270867	0.47	0.526	1	Gstm5	ENSMUSG00000004032	3
ENSMUSG00000031371-Haus7	0.000136164	0.170325	0.163	0.099	1	Haus7	ENSMUSG00000031371	20
ENSMUSG00000106938-Gm31314	0.000136414	-0.231958	0.074	0.126	1	Gm31314	ENSMUSG00000106938	5
ENSMUSG00000037437-Adam32	0.000137386	0.244761	0.226	0.151	1	Adam32	ENSMUSG00000037437	8
ENSMUSG00000053333-Dis3l2	0.000138893	0.276057	0.418	0.33	1	Dis3l2	ENSMUSG00000053333	1
ENSMUSG00000025648-Pfkfb4	0.000138987	-0.26007	0.568	0.627	1	Pfkfb4	ENSMUSG00000025648	9
ENSMUSG00000112547-Gm47096	0.000139069	-0.241088	0.516	0.576	1	Gm47096	ENSMUSG00000112547	12
ENSMUSG00000106973-Gm43415	0.000139079	0.114798	0.147	0.085	1	Gm43415	ENSMUSG00000106973	5
ENSMUSG00000079606-Fsip2l	0.00014016	0.356754	0.531	0.463	1	Fsip2l	ENSMUSG00000079606	20
ENSMUSG00000017049-Ccdc70	0.000141074	-0.242273	0.232	0.305	1	Ccdc70	ENSMUSG00000017049	8
ENSMUSG00000100430-1700095A13Rik	0.000141315	0.224338	0.487	0.39	1	1700095A13Rik	ENSMUSG00000100430	18
ENSMUSG00000000085-Scmh1	0.000141752	-0.297626	0.192	0.263	1	Scmh1	ENSMUSG00000000085	4
ENSMUSG00000097157-Gm26512	0.000143233	0.217188	0.884	0.86	1	Gm26512	ENSMUSG00000097157	12
ENSMUSG00000116274-Gm18724	0.000143798	0.20129	0.408	0.315	1	Gm18724	ENSMUSG00000116274	16
ENSMUSG00000020078-Vps26a	0.000144234	-0.244815	0.127	0.189	1	Vps26a	ENSMUSG00000020078	10
ENSMUSG00000051435-Fhad1	0.000147113	-0.381168	0.281	0.347	1	Fhad1	ENSMUSG00000051435	4
ENSMUSG00000040896-Kcnd3	0.000149959	-0.39304	0.393	0.453	1	Kcnd3	ENSMUSG00000040896	3
ENSMUSG00000030851-Ldhc	0.000150301	-0.175057	0.97	0.976	1	Ldhc	ENSMUSG00000030851	7
ENSMUSG00000024276-Zfp397	0.000151045	0.161014	0.175	0.109	1	Zfp397	ENSMUSG00000024276	18
ENSMUSG00000032238-Rora	0.000151668	0.173385	0.847	0.836	1	Rora	ENSMUSG00000032238	9
ENSMUSG00000028998-Tomm7	0.000152247	-0.313883	0.307	0.372	1	Tomm7	ENSMUSG00000028998	5
ENSMUSG00000047193-Dync2h1	0.000154344	-0.42565	0.176	0.24	1	Dync2h1	ENSMUSG00000047193	9
ENSMUSG00000024899-Papss2	0.000156335	0.22008	0.126	0.071	1	Papss2	ENSMUSG00000024899	19
ENSMUSG00000028639-Ybx1	0.000157357	0.172427	0.197	0.126	1	Ybx1	ENSMUSG00000028639	4
ENSMUSG00000031561-Tenm3	0.000158759	-0.226023	0.135	0.201	1	Tenm3	ENSMUSG00000031561	8
ENSMUSG00000009545-Kcnq1	0.0001603	0.205568	0.802	0.729	1	Kcnq1	ENSMUSG00000009545	7
ENSMUSG00000031292-Cdkl5	0.000162456	0.323171	0.44	0.366	1	Cdkl5	ENSMUSG00000031292	20
ENSMUSG00000000594-Gm2a	0.000162541	-0.268623	0.163	0.23	1	Gm2a	ENSMUSG00000000594	11
ENSMUSG00000038145-Snrk	0.000162935	-0.240898	0.235	0.306	1	Snrk	ENSMUSG00000038145	9
ENSMUSG00000030555-Ttc23	0.000163004	-0.184319	0.63	0.719	1	Ttc23	ENSMUSG00000030555	7
ENSMUSG00000105705-ENSMUSG00000105705	0.000165664	-0.282147	0.338	0.403	1	ENSMUSG00000105705	ENSMUSG00000105705
ENSMUSG00000020000-Moxd1	0.000165976	0.141923	0.116	0.062	1	Moxd1	ENSMUSG00000020000	10
ENSMUSG00000030811-Fbxl19	0.000166207	0.177511	0.245	0.166	1	Fbxl19	ENSMUSG00000030811	7
ENSMUSG00000004356-Utp20	0.000166241	-0.246186	0.19	0.26	1	Utp20	ENSMUSG00000004356	10
ENSMUSG00000037129-Tmprss13	0.000166928	-0.253683	0.075	0.129	1	Tmprss13	ENSMUSG00000037129	9
ENSMUSG00000030662-Ipo5	0.000167249	0.164806	0.663	0.564	1	Ipo5	ENSMUSG00000030662	14
ENSMUSG00000026344-Lypd1	0.000167603	0.105298	0.102	0.051	1	Lypd1	ENSMUSG00000026344	1
ENSMUSG00000051154-Commd3	0.000168029	-0.209873	0.07	0.122	1	Commd3	ENSMUSG00000051154	2
ENSMUSG00000028140-Mrpl9	0.000168734	-0.211171	0.127	0.189	1	Mrpl9	ENSMUSG00000028140	3
ENSMUSG00000021263-Degs2	0.000170329	0.150678	0.147	0.086	1	Degs2	ENSMUSG00000021263	12
ENSMUSG00000041415-Dicer1	0.000173251	-0.208533	0.238	0.325	1	Dicer1	ENSMUSG00000041415	12
ENSMUSG00000101214-Gm28403	0.000176644	-0.248132	0.057	0.105	1	Gm28403	ENSMUSG00000101214	1
ENSMUSG00000105961-Gm40123	0.000180266	0.199514	0.314	0.23	1	Gm40123	ENSMUSG00000105961	3
ENSMUSG00000048696-Mex3d	0.000180393	-0.267603	0.382	0.446	1	Mex3d	ENSMUSG00000048696	10
ENSMUSG00000027327-1700037H04Rik	0.000183535	-0.264952	0.183	0.248	1	1700037H04Rik	ENSMUSG00000027327	2
ENSMUSG00000061533-Cep128	0.000184878	-0.250684	0.326	0.395	1	Cep128	ENSMUSG00000061533	12
ENSMUSG00000014039-Prdm15	0.000187207	0.159866	0.202	0.13	1	Prdm15	ENSMUSG00000014039	16
ENSMUSG00000061578-Ksr2	0.000187718	-0.233114	0.166	0.235	1	Ksr2	ENSMUSG00000061578	5
ENSMUSG00000031620-Iqcm	0.000188134	0.211103	0.798	0.742	1	Iqcm	ENSMUSG00000031620	8
ENSMUSG00000086387-Gm15563	0.000192364	0.238647	0.399	0.308	1	Gm15563	ENSMUSG00000086387	9
ENSMUSG00000086329-Gm14233	0.000193648	0.0941914	0.134	0.075	1	Gm14233	ENSMUSG00000086329	2
ENSMUSG00000105039-Gm32585	0.000194353	0.146549	0.168	0.102	1	Gm32585	ENSMUSG00000105039	5
ENSMUSG00000046337-Fam178b	0.000194665	-0.316983	0.206	0.273	1	Fam178b	ENSMUSG00000046337	1
ENSMUSG00000005262-Ufd1	0.000195498	0.203445	0.319	0.232	1	Ufd1	ENSMUSG00000005262	16
ENSMUSG00000115140-Gm32764	0.000196341	-0.308569	0.218	0.278	1	Gm32764	ENSMUSG00000115140	15
ENSMUSG00000039697-Ncoa7	0.000197838	0.214871	0.573	0.477	1	Ncoa7	ENSMUSG00000039697	10
ENSMUSG00000100281-4930422M22Rik	0.000198415	0.192668	0.363	0.271	1	4930422M22Rik	ENSMUSG00000100281	9
ENSMUSG00000033276-Stk36	0.000198435	-0.254484	0.12	0.181	1	Stk36	ENSMUSG00000033276	1
ENSMUSG00000038664-Herc1	0.000198491	0.206073	0.76	0.704	1	Herc1	ENSMUSG00000038664	9
ENSMUSG00000090086-AI480526	0.000198515	-0.244399	0.169	0.233	1	AI480526	ENSMUSG00000090086	5
ENSMUSG00000115153-Gm49240	0.000201147	0.214851	0.452	0.361	1	Gm49240	ENSMUSG00000115153	15
ENSMUSG00000041235-Chd7	0.000203037	0.348551	0.461	0.388	1	Chd7	ENSMUSG00000041235	4
ENSMUSG00000063229-Ldha	0.000203567	0.158566	0.158	0.096	1	Ldha	ENSMUSG00000063229	7
ENSMUSG00000040006-Ginm1	0.000204481	-0.240973	0.078	0.13	1	Ginm1	ENSMUSG00000040006	10
ENSMUSG00000014837-4931428F04Rik	0.000204844	0.19088	0.49	0.393	1	4931428F04Rik	ENSMUSG00000014837	8
ENSMUSG00000034416-Pkd1l2	0.000204912	-0.215929	0.122	0.186	1	Pkd1l2	ENSMUSG00000034416	8
ENSMUSG00000021962-Dcp1a	0.000205286	-0.248028	0.253	0.318	1	Dcp1a	ENSMUSG00000021962	14
ENSMUSG00000109764-Klkb1	0.00020684	-0.187832	0.054	0.1	1	Klkb1	ENSMUSG00000109764	8
ENSMUSG00000034612-Chst11	0.000207259	-0.301494	0.142	0.203	1	Chst11	ENSMUSG00000034612	10
ENSMUSG00000024426-Atat1	0.000210589	0.170625	0.569	0.472	1	Atat1	ENSMUSG00000024426	17
ENSMUSG00000020564-Atxn7l1	0.000212785	0.22489	0.129	0.075	1	Atxn7l1	ENSMUSG00000020564	12
ENSMUSG00000094526-Gm21451	0.000213362	0.202474	0.392	0.292	1	Gm21451	ENSMUSG00000094526	14
ENSMUSG00000038936-Sccpdh	0.000214754	-0.213524	0.179	0.243	1	Sccpdh	ENSMUSG00000038936	1
ENSMUSG00000020057-Dram1	0.000216958	0.161884	0.838	0.784	1	Dram1	ENSMUSG00000020057	10
ENSMUSG00000064299-4921528I07Rik	0.000217907	0.0977024	0.994	0.983	1	4921528I07Rik	ENSMUSG00000064299	9
ENSMUSG00000034266-Batf	0.000223306	0.157663	0.261	0.181	1	Batf	ENSMUSG00000034266	12
ENSMUSG00000101854-1700026F02Rik	0.000223435	0.121487	0.978	0.969	1	1700026F02Rik	ENSMUSG00000101854	8
ENSMUSG00000032637-Atxn2l	0.000223538	-0.151876	0.911	0.934	1	Atxn2l	ENSMUSG00000032637	7
ENSMUSG00000112990-Gm47372	0.000227763	0.196231	0.326	0.238	1	Gm47372	ENSMUSG00000112990	12
ENSMUSG00000031637-Lrp2bp	0.000227784	-0.199624	0.86	0.866	1	Lrp2bp	ENSMUSG00000031637	8
ENSMUSG00000015846-Rxra	0.000229491	0.207644	0.455	0.362	1	Rxra	ENSMUSG00000015846	2
ENSMUSG00000026155-Smap1	0.000230198	-0.239414	0.245	0.321	1	Smap1	ENSMUSG00000026155	1
ENSMUSG00000074776-Gm10754	0.000232871	-0.148509	0.929	0.948	1	Gm10754	ENSMUSG00000074776	10
ENSMUSG00000113086-Gm47376	0.000233183	0.165023	0.813	0.72	1	Gm47376	ENSMUSG00000113086	12
ENSMUSG00000037210-Fam193a	0.00023553	-0.173495	0.358	0.443	1	Fam193a	ENSMUSG00000037210	5
ENSMUSG00000044788-Fads6	0.000235583	0.185288	0.232	0.157	1	Fads6	ENSMUSG00000044788	11
ENSMUSG00000034471-Caskin2	0.00023587	-0.241893	0.366	0.432	1	Caskin2	ENSMUSG00000034471	11
ENSMUSG00000097021-4933433G15Rik	0.000240298	0.161865	0.488	0.383	1	4933433G15Rik	ENSMUSG00000097021	9
ENSMUSG00000001995-Sipa1l2	0.000243704	0.165422	0.423	0.325	1	Sipa1l2	ENSMUSG00000001995	8
ENSMUSG00000036923-Stox1	0.000244462	-0.28371	0.081	0.134	1	Stox1	ENSMUSG00000036923	10
ENSMUSG00000037286-Stag1	0.000245063	0.143712	0.148	0.09	1	Stag1	ENSMUSG00000037286	9
ENSMUSG00000037196-Pacrg	0.000246316	-0.482666	0.271	0.333	1	Pacrg	ENSMUSG00000037196	17
ENSMUSG00000021337-Scgn	0.000247059	0.204251	0.291	0.212	1	Scgn	ENSMUSG00000021337	13
ENSMUSG00000036377-Cracd	0.000249961	-0.204446	0.324	0.402	1	Cracd	ENSMUSG00000036377	5
ENSMUSG00000120716-ENSMUSG00000120716	0.00025114	-0.272969	0.115	0.172	1	ENSMUSG00000120716	ENSMUSG00000120716
ENSMUSG00000023232-Serinc2	0.000251498	-0.262154	0.154	0.217	1	Serinc2	ENSMUSG00000023232	4
ENSMUSG00000006024-Napa	0.000252414	-0.243676	0.068	0.116	1	Napa	ENSMUSG00000006024	7
ENSMUSG00000064128-Cenpj	0.000254201	0.195803	0.273	0.196	1	Cenpj	ENSMUSG00000064128	14
ENSMUSG00000050526-Mgat4f	0.000254416	0.18785	0.433	0.335	1	Mgat4f	ENSMUSG00000050526	1
ENSMUSG00000097325-Gm16897	0.000257628	-0.227941	0.173	0.241	1	Gm16897	ENSMUSG00000097325	1
ENSMUSG00000087526-Gm15738	0.000257974	0.208915	0.776	0.707	1	Gm15738	ENSMUSG00000087526	16
ENSMUSG00000095294-Potefam3b	0.000258732	0.164909	0.15	0.091	1	Potefam3b	ENSMUSG00000095294
ENSMUSG00000028475-Spaar	0.000261415	-0.269716	0.311	0.382	1	Spaar	ENSMUSG00000028475	4
ENSMUSG00000074655-Gm1527	0.000261936	-0.20116	0.731	0.753	1	Gm1527	ENSMUSG00000074655	3
ENSMUSG00000074793-Hspa12b	0.000262762	0.204955	0.292	0.212	1	Hspa12b	ENSMUSG00000074793	2
ENSMUSG00000029068-Ccnl2	0.000264686	-0.260283	0.343	0.4	1	Ccnl2	ENSMUSG00000029068	4
ENSMUSG00000033306-Lpp	0.000267784	0.169433	0.958	0.925	1	Lpp	ENSMUSG00000033306	16
ENSMUSG00000039231-Suv39h1	0.000268252	0.248826	0.1	0.054	1	Suv39h1	ENSMUSG00000039231	20
ENSMUSG00000105535-Gm43077	0.000269853	-0.225469	0.108	0.165	1	Gm43077	ENSMUSG00000105535	3
ENSMUSG00000097384-Gm26815	0.000270112	-0.232983	0.287	0.36	1	Gm26815	ENSMUSG00000097384	8
ENSMUSG00000085170-Lrrc75aos1	0.00027048	0.164738	0.124	0.071	1	Lrrc75aos1	ENSMUSG00000085170	11
ENSMUSG00000066621-Tecpr1	0.000271565	-0.272859	0.126	0.185	1	Tecpr1	ENSMUSG00000066621	5
ENSMUSG00000031786-Drc7	0.000272296	-0.323849	0.133	0.191	1	Drc7	ENSMUSG00000031786	8
ENSMUSG00000044581-4932415D10Rik	0.000273938	0.193732	0.817	0.77	1	4932415D10Rik	ENSMUSG00000044581	10
ENSMUSG00000104585-4921511C10Rik	0.000274515	0.186264	0.102	0.054	1	4921511C10Rik	ENSMUSG00000104585	3
ENSMUSG00000027133-Nop10	0.000275989	-0.206047	0.087	0.141	1	Nop10	ENSMUSG00000027133	2
ENSMUSG00000113007-Gm8700	0.000276379	0.183331	0.282	0.201	1	Gm8700	ENSMUSG00000113007	13
ENSMUSG00000079184-Mphosph8	0.000279475	0.182183	0.218	0.145	1	Mphosph8	ENSMUSG00000079184	14
ENSMUSG00000035964-Tmem59l	0.00028229	-0.225487	0.088	0.141	1	Tmem59l	ENSMUSG00000035964	8
ENSMUSG00000005763-Cd247	0.000286056	-0.336574	0.129	0.189	1	Cd247	ENSMUSG00000005763	1
ENSMUSG00000113986-Gm31333	0.000286802	-0.27275	0.167	0.23	1	Gm31333	ENSMUSG00000113986	12
ENSMUSG00000031529-Tnks	0.000299959	0.295355	0.5	0.438	1	Tnks	ENSMUSG00000031529	8
ENSMUSG00000114036-Gm48228	0.000301357	-0.224714	0.294	0.363	1	Gm48228	ENSMUSG00000114036	13
ENSMUSG00000093954-Gm16867	0.000304552	0.161506	0.272	0.189	1	Gm16867	ENSMUSG00000093954	14
ENSMUSG00000084226-Gm13426	0.000306301	-0.223978	0.142	0.205	1	Gm13426	ENSMUSG00000084226	2
ENSMUSG00000055013-Agap1	0.000307634	-0.283729	0.395	0.461	1	Agap1	ENSMUSG00000055013	1
ENSMUSG00000043153-Crppa	0.000308499	-0.178496	0.063	0.11	1	Crppa	ENSMUSG00000043153	12
ENSMUSG00000074507-Gm14340	0.000310849	0.167744	0.305	0.221	1	Gm14340	ENSMUSG00000074507	2
ENSMUSG00000032187-Smarca4	0.000310946	0.170084	0.121	0.069	1	Smarca4	ENSMUSG00000032187	9
ENSMUSG00000023393-Slc17a9	0.000311693	0.214695	0.765	0.702	1	Slc17a9	ENSMUSG00000023393	2
ENSMUSG00000035161-Ints6	0.000312687	0.211848	0.363	0.275	1	Ints6	ENSMUSG00000035161	14
ENSMUSG00000035085-1700020L24Rik	0.000316392	-0.154985	0.063	0.112	1	1700020L24Rik	ENSMUSG00000035085	11
ENSMUSG00000097167-Gm16740	0.000317373	0.168019	0.287	0.205	1	Gm16740	ENSMUSG00000097167	3
ENSMUSG00000032497-Lrrfip2	0.000317777	0.195882	0.731	0.663	1	Lrrfip2	ENSMUSG00000032497	9
ENSMUSG00000026775-Yme1l1	0.000320195	0.166774	0.859	0.795	1	Yme1l1	ENSMUSG00000026775	2
ENSMUSG00000055403-4933427D06Rik	0.00032052	-0.207629	0.12	0.181	1	4933427D06Rik	ENSMUSG00000055403	6
ENSMUSG00000011832-Evi5l	0.000321615	-0.201917	0.487	0.553	1	Evi5l	ENSMUSG00000011832	8
ENSMUSG00000011837-Snapc2	0.00032249	0.140879	0.119	0.067	1	Snapc2	ENSMUSG00000011837	8
ENSMUSG00000019132-BC005537	0.000325096	0.174687	0.912	0.895	1	BC005537	ENSMUSG00000019132	13
ENSMUSG00000053838-Nudcd3	0.000329052	-0.208922	0.081	0.134	1	Nudcd3	ENSMUSG00000053838	11
ENSMUSG00000021690-Jmy	0.000329666	-0.241509	0.232	0.298	1	Jmy	ENSMUSG00000021690	13
ENSMUSG00000025289-Prdx4	0.000329834	0.215518	0.445	0.347	1	Prdx4	ENSMUSG00000025289	20
ENSMUSG00000037103-Dcaf15	0.000333637	0.191217	0.797	0.715	1	Dcaf15	ENSMUSG00000037103	8
ENSMUSG00000029265-Dr1	0.000333931	0.162223	0.13	0.076	1	Dr1	ENSMUSG00000029265	5
ENSMUSG00000089941-Gm16168	0.000338022	-0.270473	0.144	0.211	1	Gm16168	ENSMUSG00000089941	17
ENSMUSG00000032328-Tmem30a	0.000343238	0.196045	0.402	0.312	1	Tmem30a	ENSMUSG00000032328	9
ENSMUSG00000021007-Spata7	0.000347298	0.188725	0.798	0.743	1	Spata7	ENSMUSG00000021007	12
ENSMUSG00000078681-Tm2d3	0.000357883	0.153792	0.106	0.057	1	Tm2d3	ENSMUSG00000078681	7
ENSMUSG00000020454-Eif4enif1	0.000358613	0.152039	0.107	0.059	1	Eif4enif1	ENSMUSG00000020454	11
ENSMUSG00000085609-1700016P03Rik	0.000359315	-0.255252	0.472	0.517	1	1700016P03Rik	ENSMUSG00000085609	11
ENSMUSG00000117575-Gm36486	0.000366421	0.191656	0.202	0.136	1	Gm36486	ENSMUSG00000117575	17
ENSMUSG00000038495-Otud7b	0.00037074	-0.251968	0.323	0.391	1	Otud7b	ENSMUSG00000038495	3
ENSMUSG00000115344-Gm49364	0.000373664	-0.229882	0.292	0.372	1	Gm49364	ENSMUSG00000115344	14
ENSMUSG00000096768-Gm47283	0.000379623	-0.192558	0.109	0.165	1	Gm47283	ENSMUSG00000096768	21
ENSMUSG00000022205-Sub1	0.000380345	-0.255784	0.395	0.457	1	Sub1	ENSMUSG00000022205	15
ENSMUSG00000060166-Zdhhc8	0.000380763	0.133309	0.241	0.165	1	Zdhhc8	ENSMUSG00000060166	16
ENSMUSG00000043962-Thrap3	0.000382481	-0.276698	0.306	0.37	1	Thrap3	ENSMUSG00000043962	4
ENSMUSG00000078554-Fam229a	0.000383694	-0.200464	0.603	0.652	1	Fam229a	ENSMUSG00000078554	4
ENSMUSG00000097055-Gm4419	0.000386245	0.195044	0.613	0.537	1	Gm4419	ENSMUSG00000097055	12
ENSMUSG00000034595-Ppp1r18	0.000387908	-0.252033	0.541	0.582	1	Ppp1r18	ENSMUSG00000034595	17
ENSMUSG00000107622-4930512J16Rik	0.0003906	-0.214974	0.088	0.14	1	4930512J16Rik	ENSMUSG00000107622	6
ENSMUSG00000038300-Pth2	0.000392366	0.176939	0.523	0.419	1	Pth2	ENSMUSG00000038300	7
ENSMUSG00000110080-Gm6145	0.000392933	-0.294804	0.335	0.403	1	Gm6145	ENSMUSG00000110080	14
ENSMUSG00000036241-Ube2r2	0.0003949	0.118806	0.859	0.836	1	Ube2r2	ENSMUSG00000036241	4
ENSMUSG00000022237-Ankrd33b	0.000395406	0.202336	0.108	0.06	1	Ankrd33b	ENSMUSG00000022237	15
ENSMUSG00000017715-Pgs1	0.000398653	-0.228271	0.171	0.233	1	Pgs1	ENSMUSG00000017715	11
ENSMUSG00000097392-Thoc2l	0.000402071	0.221789	0.771	0.724	1	Thoc2l	ENSMUSG00000097392	5
ENSMUSG00000113930-Gm36235	0.000402982	-0.176604	0.066	0.114	1	Gm36235	ENSMUSG00000113930	12
ENSMUSG00000120910-ENSMUSG00000120910	0.000403573	-0.194741	0.083	0.135	1	ENSMUSG00000120910	ENSMUSG00000120910
ENSMUSG00000003279-Dlgap1	0.000405824	-0.312892	0.417	0.483	1	Dlgap1	ENSMUSG00000003279	17
ENSMUSG00000026249-Serpine2	0.000407053	-0.173759	0.06	0.105	1	Serpine2	ENSMUSG00000026249	1
ENSMUSG00000027835-Pdcd10	0.000409689	0.186344	0.516	0.412	1	Pdcd10	ENSMUSG00000027835	3
ENSMUSG00000031605-Klhl2	0.000410267	-0.281787	0.081	0.131	1	Klhl2	ENSMUSG00000031605	8
ENSMUSG00000099353-1700031M16Rik	0.000413005	0.213115	0.571	0.482	1	1700031M16Rik	ENSMUSG00000099353	15
ENSMUSG00000042541-Sem1	0.000413754	-0.221481	0.21	0.276	1	Sem1	ENSMUSG00000042541	6
ENSMUSG00000086618-Gm13256	0.000422204	-0.257418	0.096	0.149	1	Gm13256	ENSMUSG00000086618	2
ENSMUSG00000005609-Ctr9	0.00042511	-0.183903	0.143	0.205	1	Ctr9	ENSMUSG00000005609	7
ENSMUSG00000024843-Chka	0.000426106	0.19455	0.751	0.693	1	Chka	ENSMUSG00000024843	19
ENSMUSG00000036752-Tubb4b	0.000426684	-0.257011	0.462	0.514	1	Tubb4b	ENSMUSG00000036752	2
ENSMUSG00000047515-BC049715	0.000426903	-0.1623	0.062	0.109	1	BC049715	ENSMUSG00000047515	6
ENSMUSG00000117157-Gm49946	0.000428446	0.188172	0.294	0.212	1	Gm49946	ENSMUSG00000117157	17
ENSMUSG00000051329-Nup160	0.000432026	0.198775	0.736	0.653	1	Nup160	ENSMUSG00000051329	2
ENSMUSG00000117231-Gm41609	0.000432149	-0.175492	0.076	0.125	1	Gm41609	ENSMUSG00000117231	17
ENSMUSG00000040195-Nemp1	0.000436912	-0.251435	0.139	0.197	1	Nemp1	ENSMUSG00000040195	10
ENSMUSG00000084892-Gm14471	0.000438152	-0.21044	0.568	0.625	1	Gm14471	ENSMUSG00000084892	2
ENSMUSG00000097443-Gm17529	0.000438367	0.225311	0.686	0.62	1	Gm17529	ENSMUSG00000097443	12
ENSMUSG00000035623-Rsf1	0.00043959	-0.188551	0.698	0.762	1	Rsf1	ENSMUSG00000035623	7
ENSMUSG00000022403-St13	0.000446054	-0.252077	0.13	0.185	1	St13	ENSMUSG00000022403	15
ENSMUSG00000045248-Med26	0.000453599	0.207638	0.534	0.446	1	Med26	ENSMUSG00000045248	8
ENSMUSG00000066900-Suds3	0.000454911	0.156477	0.632	0.519	1	Suds3	ENSMUSG00000066900	5
ENSMUSG00000108171-Gm43915	0.000459308	0.166082	0.271	0.192	1	Gm43915	ENSMUSG00000108171	6
ENSMUSG00000022091-Sorbs3	0.000460248	-0.241589	0.385	0.449	1	Sorbs3	ENSMUSG00000022091	14
ENSMUSG00000021302-Ggps1	0.000467338	-0.256263	0.096	0.149	1	Ggps1	ENSMUSG00000021302	13
ENSMUSG00000020121-Srgap1	0.000469574	0.181803	0.756	0.684	1	Srgap1	ENSMUSG00000020121	10
ENSMUSG00000001785-Pwp1	0.000469574	0.165737	0.463	0.368	1	Pwp1	ENSMUSG00000001785	10
ENSMUSG00000040034-Nup43	0.000470022	0.198747	0.234	0.165	1	Nup43	ENSMUSG00000040034	10
ENSMUSG00000054720-Lrrc8c	0.000473924	0.182622	0.689	0.618	1	Lrrc8c	ENSMUSG00000054720	5
ENSMUSG00000038932-Tcfl5	0.000477455	0.179539	0.684	0.587	1	Tcfl5	ENSMUSG00000038932	2
ENSMUSG00000034248-Slc25a37	0.000480093	0.158539	0.591	0.487	1	Slc25a37	ENSMUSG00000034248	14
ENSMUSG00000006435-Neurl1a	0.000482288	0.185882	0.393	0.306	1	Neurl1a	ENSMUSG00000006435	19
ENSMUSG00000037363-Letm2	0.000484768	-0.251499	0.154	0.212	1	Letm2	ENSMUSG00000037363	8
ENSMUSG00000033411-Ctdspl2	0.000494073	0.272049	0.793	0.784	1	Ctdspl2	ENSMUSG00000033411	2
ENSMUSG00000035354-Uvrag	0.000498459	0.190775	0.126	0.074	1	Uvrag	ENSMUSG00000035354	7
ENSMUSG00000056267-Cep70	0.000498887	0.206506	0.621	0.553	1	Cep70	ENSMUSG00000056267	9
ENSMUSG00000018736-Ndel1	0.000504098	0.14438	0.895	0.868	1	Ndel1	ENSMUSG00000018736	11
ENSMUSG00000092386-Gm20536	0.000504296	0.207035	0.574	0.483	1	Gm20536	ENSMUSG00000092386	6
ENSMUSG00000022905-Kpna1	0.000505657	-0.211609	0.171	0.238	1	Kpna1	ENSMUSG00000022905	16
ENSMUSG00000038116-Phf20	0.000507076	-0.300583	0.169	0.23	1	Phf20	ENSMUSG00000038116	2
ENSMUSG00000032554-Trf	0.000509998	-0.25302	0.128	0.184	1	Trf	ENSMUSG00000032554	9
ENSMUSG00000059146-Ntrk3	0.000510102	0.185442	0.238	0.165	1	Ntrk3	ENSMUSG00000059146	7
ENSMUSG00000022529-Zfp263	0.000517428	0.199017	0.464	0.381	1	Zfp263	ENSMUSG00000022529	16
ENSMUSG00000037152-Ndufc1	0.000519212	-0.304727	0.289	0.356	1	Ndufc1	ENSMUSG00000037152	3
ENSMUSG00000081648-Gm13423	0.000519357	0.149641	0.131	0.079	1	Gm13423	ENSMUSG00000081648	2
ENSMUSG00000023345-Poc1a	0.000525415	0.193212	0.252	0.179	1	Poc1a	ENSMUSG00000023345	9
ENSMUSG00000068740-Celsr2	0.000526258	-0.244377	0.13	0.19	1	Celsr2	ENSMUSG00000068740	3
ENSMUSG00000014498-Ankrd52	0.000533654	-0.157901	0.078	0.129	1	Ankrd52	ENSMUSG00000014498	10
ENSMUSG00000028678-Kif2c	0.000541234	0.158908	0.426	0.333	1	Kif2c	ENSMUSG00000028678	4
ENSMUSG00000120329-ENSMUSG00000120329	0.000542687	-0.284973	0.165	0.223	1	ENSMUSG00000120329	ENSMUSG00000120329
ENSMUSG00000067851-Arfgef1	0.000544375	-0.346511	0.116	0.167	1	Arfgef1	ENSMUSG00000067851	1
ENSMUSG00000048911-Rnf24	0.000548068	0.162395	0.792	0.75	1	Rnf24	ENSMUSG00000048911	2
ENSMUSG00000001089-Luzp1	0.000552025	0.117553	0.975	0.971	1	Luzp1	ENSMUSG00000001089	4
ENSMUSG00000019794-Katna1	0.000558378	-0.268453	0.264	0.328	1	Katna1	ENSMUSG00000019794	10
ENSMUSG00000053007-Creb5	0.000561076	-0.194398	0.067	0.114	1	Creb5	ENSMUSG00000053007	6
ENSMUSG00000025374-Nabp2	0.000565255	-0.224135	0.077	0.124	1	Nabp2	ENSMUSG00000025374	10
ENSMUSG00000060227-Golm2	0.000567008	0.356276	0.554	0.494	1	Golm2	ENSMUSG00000060227	2
ENSMUSG00000028018-Gstcd	0.000567967	0.184997	0.669	0.615	1	Gstcd	ENSMUSG00000028018	3
ENSMUSG00000041341-Atg2b	0.00057213	-0.229519	0.358	0.423	1	Atg2b	ENSMUSG00000041341	12
ENSMUSG00000024797-Vps51	0.000574749	0.169906	0.19	0.127	1	Vps51	ENSMUSG00000024797	19
ENSMUSG00000091970-Gm4868	0.00058351	0.189846	0.189	0.127	1	Gm4868	ENSMUSG00000091970	5
ENSMUSG00000032294-Pkm	0.000589875	-0.171772	0.517	0.574	1	Pkm	ENSMUSG00000032294	9
ENSMUSG00000020385-Clk4	0.000592516	-0.194222	0.702	0.754	1	Clk4	ENSMUSG00000020385	11
ENSMUSG00000003660-Snrnp200	0.00059368	0.128101	0.127	0.075	1	Snrnp200	ENSMUSG00000003660	2
ENSMUSG00000107988-Gm44006	0.000598336	0.200496	0.294	0.22	1	Gm44006	ENSMUSG00000107988	6
ENSMUSG00000047284-Neurl4	0.000599743	-0.251698	0.224	0.287	1	Neurl4	ENSMUSG00000047284	11
ENSMUSG00000024533-Spire1	0.000606514	0.16197	0.156	0.097	1	Spire1	ENSMUSG00000024533	18
ENSMUSG00000079469-Pigb	0.000607426	0.215066	0.148	0.094	1	Pigb	ENSMUSG00000079469	9
ENSMUSG00000008398-Elk3	0.000610324	-0.255875	0.126	0.181	1	Elk3	ENSMUSG00000008398	10
ENSMUSG00000014592-Camta1	0.000616693	0.190252	0.724	0.618	1	Camta1	ENSMUSG00000014592	4
ENSMUSG00000021488-Nsd1	0.00061926	0.27881	0.124	0.075	1	Nsd1	ENSMUSG00000021488	13
ENSMUSG00000026407-Cacna1s	0.000619533	-0.21582	0.089	0.139	1	Cacna1s	ENSMUSG00000026407	1
ENSMUSG00000053044-Cd8b1	0.000621358	-0.333639	0.326	0.376	1	Cd8b1	ENSMUSG00000053044	6
ENSMUSG00000031788-Kifc3	0.000628167	0.181046	0.523	0.443	1	Kifc3	ENSMUSG00000031788	8
ENSMUSG00000030399-Ckm	0.000628517	0.109682	0.107	0.06	1	Ckm	ENSMUSG00000030399	7
ENSMUSG00000024780-Cdc37l1	0.000629259	0.173708	0.469	0.375	1	Cdc37l1	ENSMUSG00000024780	19
ENSMUSG00000120408-ENSMUSG00000120408	0.000629412	-0.223511	0.175	0.237	1	ENSMUSG00000120408	ENSMUSG00000120408
ENSMUSG00000080316-Spaca6	0.000635447	-0.204962	0.405	0.472	1	Spaca6	ENSMUSG00000080316	17
ENSMUSG00000032594-Ip6k1	0.000648617	0.178694	0.534	0.432	1	Ip6k1	ENSMUSG00000032594	9
ENSMUSG00000039630-Hnrnpu	0.000648938	-0.233725	0.647	0.669	1	Hnrnpu	ENSMUSG00000039630	1
ENSMUSG00000052396-Mogat2	0.000653493	0.185482	0.158	0.101	1	Mogat2	ENSMUSG00000052396	7
ENSMUSG00000030554-Synm	0.000654977	0.15097	0.195	0.13	1	Synm	ENSMUSG00000030554	7
ENSMUSG00000097146-Gm4211	0.000656506	-0.206271	0.079	0.127	1	Gm4211	ENSMUSG00000097146	13
ENSMUSG00000038279-Nop2	0.00065651	0.161065	0.254	0.182	1	Nop2	ENSMUSG00000038279	6
ENSMUSG00000036180-Gatad2a	0.000668988	-0.184751	0.241	0.308	1	Gatad2a	ENSMUSG00000036180	8
ENSMUSG00000078584-AU022252	0.000671642	-0.222257	0.718	0.74	1	AU022252	ENSMUSG00000078584	4
ENSMUSG00000021948-Prkcd	0.000675756	-0.172999	0.772	0.804	1	Prkcd	ENSMUSG00000021948	14
ENSMUSG00000028423-Nfx1	0.000682729	0.17743	0.725	0.643	1	Nfx1	ENSMUSG00000028423	4
ENSMUSG00000107384-Gm42557	0.000685042	0.21592	0.312	0.237	1	Gm42557	ENSMUSG00000107384	5
ENSMUSG00000110532-Gm35857	0.000686958	-0.270854	0.284	0.345	1	Gm35857	ENSMUSG00000110532	8
ENSMUSG00000030314-Atg7	0.000688141	-0.260138	0.517	0.571	1	Atg7	ENSMUSG00000030314	6
ENSMUSG00000033467-Crlf2	0.000693529	-0.255575	0.119	0.171	1	Crlf2	ENSMUSG00000033467	5
ENSMUSG00000005566-Trim28	0.000694083	-0.24871	0.363	0.427	1	Trim28	ENSMUSG00000005566	7
ENSMUSG00000085739-Gm15862	0.00069413	0.0996808	0.148	0.091	1	Gm15862	ENSMUSG00000085739	6
ENSMUSG00000111193-Gm35288	0.000695659	0.148498	0.132	0.08	1	Gm35288	ENSMUSG00000111193	9
ENSMUSG00000114446-Gm33524	0.000696251	0.153673	0.44	0.353	1	Gm33524	ENSMUSG00000114446	14
ENSMUSG00000015149-Sirt2	0.00069791	-0.19047	0.51	0.582	1	Sirt2	ENSMUSG00000015149	7
ENSMUSG00000071533-Pcnp	0.000706752	-0.256911	0.202	0.261	1	Pcnp	ENSMUSG00000071533	16
ENSMUSG00000035864-Syt1	0.000707022	-0.157093	0.272	0.35	1	Syt1	ENSMUSG00000035864	10
ENSMUSG00000030410-Dmwd	0.000711485	-0.202493	0.116	0.169	1	Dmwd	ENSMUSG00000030410	7
ENSMUSG00000024406-Pou5f1	0.000714565	0.120556	0.114	0.066	1	Pou5f1	ENSMUSG00000024406	17
ENSMUSG00000085885-Gm11906	0.000715805	0.232765	0.738	0.685	1	Gm11906	ENSMUSG00000085885	4
ENSMUSG00000084925-1810062O18Rik	0.00071648	-0.233154	0.113	0.165	1	1810062O18Rik	ENSMUSG00000084925	14
ENSMUSG00000087633-Gm14455	0.000716893	0.169158	0.337	0.252	1	Gm14455	ENSMUSG00000087633	2
ENSMUSG00000058454-Dhcr7	0.000719446	-0.217858	0.319	0.387	1	Dhcr7	ENSMUSG00000058454	7
ENSMUSG00000074449-Potefam3a	0.000725127	0.146102	0.168	0.109	1	Potefam3a	ENSMUSG00000074449
ENSMUSG00000002109-Ddb2	0.000730249	-0.0497037	0.1	0.055	1	Ddb2	ENSMUSG00000002109	2
ENSMUSG00000047696-Ccdc144b	0.000737006	0.175963	0.129	0.079	1	Ccdc144b	ENSMUSG00000047696	3
ENSMUSG00000072952-Gm5878	0.000738157	0.12467	0.103	0.057	1	Gm5878	ENSMUSG00000072952	6
ENSMUSG00000032556-Bfsp2	0.000744492	0.131265	0.105	0.059	1	Bfsp2	ENSMUSG00000032556	9
ENSMUSG00000038375-Trp53inp2	0.000744924	0.197989	0.732	0.672	1	Trp53inp2	ENSMUSG00000038375	2
ENSMUSG00000060288-Ppih	0.000745512	0.173375	0.249	0.179	1	Ppih	ENSMUSG00000060288	4
ENSMUSG00000038178-Slc43a2	0.000748328	-0.248598	0.135	0.192	1	Slc43a2	ENSMUSG00000038178	11
ENSMUSG00000022427-Tomm22	0.000757103	-0.182724	0.106	0.16	1	Tomm22	ENSMUSG00000022427	15
ENSMUSG00000110285-Gm45524	0.000766177	0.196376	0.367	0.288	1	Gm45524	ENSMUSG00000110285	8
ENSMUSG00000038773-Kdm3b	0.000769318	0.193608	0.442	0.362	1	Kdm3b	ENSMUSG00000038773	18
ENSMUSG00000048573-Cypt3	0.000772148	0.231919	0.387	0.315	1	Cypt3	ENSMUSG00000048573	20
ENSMUSG00000079330-Lemd1	0.000785497	0.190948	0.661	0.582	1	Lemd1	ENSMUSG00000079330	1
ENSMUSG00000043831-Lysmd4	0.000796219	0.176989	0.715	0.64	1	Lysmd4	ENSMUSG00000043831	7
ENSMUSG00000079215-Zfp664	0.000800332	0.187819	0.615	0.544	1	Zfp664	ENSMUSG00000079215	5
ENSMUSG00000028745-Capzb	0.000803192	0.15041	0.79	0.719	1	Capzb	ENSMUSG00000028745	4
ENSMUSG00000030986-Dhx32	0.000803307	-0.198876	0.066	0.11	1	Dhx32	ENSMUSG00000030986	7
ENSMUSG00000052544-St6galnac3	0.000805714	0.195633	0.718	0.642	1	St6galnac3	ENSMUSG00000052544	3
ENSMUSG00000032985-5730522E02Rik	0.000817515	-0.327165	0.214	0.271	1	5730522E02Rik	ENSMUSG00000032985	11
ENSMUSG00000100872-1700065J18Rik	0.000822576	0.214806	0.381	0.302	1	1700065J18Rik	ENSMUSG00000100872	1
ENSMUSG00000005886-Ncoa2	0.000829394	-0.195709	0.116	0.17	1	Ncoa2	ENSMUSG00000005886	1
ENSMUSG00000050685-Ccdc54	0.000831128	-0.237923	0.341	0.406	1	Ccdc54	ENSMUSG00000050685	16
ENSMUSG00000022935-Grik1	0.000831774	-0.204839	0.366	0.428	1	Grik1	ENSMUSG00000022935	16
ENSMUSG00000032274-Cyp19a1	0.000832436	0.243544	0.531	0.449	1	Cyp19a1	ENSMUSG00000032274	9
ENSMUSG00000028034-Fubp1	0.000839452	0.196989	0.686	0.625	1	Fubp1	ENSMUSG00000028034	3
ENSMUSG00000020721-Helz	0.000847724	-0.283237	0.159	0.212	1	Helz	ENSMUSG00000020721	11
ENSMUSG00000060090-Rp2	0.000848068	0.184878	0.25	0.18	1	Rp2	ENSMUSG00000060090	20
ENSMUSG00000098145-Gm26936	0.000849872	-0.216143	0.199	0.266	1	Gm26936	ENSMUSG00000098145	1
ENSMUSG00000028176-Lrrc7	0.00085233	-0.193964	0.413	0.484	1	Lrrc7	ENSMUSG00000028176	3
ENSMUSG00000026650-Meig1	0.000858733	-0.204565	0.771	0.782	1	Meig1	ENSMUSG00000026650	2
ENSMUSG00000110321-Gm39164	0.000858991	-0.171727	0.094	0.145	1	Gm39164	ENSMUSG00000110321	8
ENSMUSG00000085985-Gm11682	0.000860712	0.151269	0.214	0.147	1	Gm11682	ENSMUSG00000085985	11
ENSMUSG00000115726-Gm30083	0.000866521	0.161931	0.658	0.574	1	Gm30083	ENSMUSG00000115726	14
ENSMUSG00000073633-Fbxo36	0.000866703	-0.204481	0.302	0.371	1	Fbxo36	ENSMUSG00000073633	1
ENSMUSG00000005107-Slc2a9	0.000869216	0.194991	0.498	0.404	1	Slc2a9	ENSMUSG00000005107	5
ENSMUSG00000115289-Gm49164	0.000870383	-0.196233	0.068	0.112	1	Gm49164	ENSMUSG00000115289	14
ENSMUSG00000007107-Atp1a4	0.000875914	-0.187001	0.686	0.717	1	Atp1a4	ENSMUSG00000007107	1
ENSMUSG00000109140-Gm45089	0.000878551	0.142167	0.167	0.109	1	Gm45089	ENSMUSG00000109140	7
ENSMUSG00000110517-Gm31224	0.00088393	0.154058	0.442	0.35	1	Gm31224	ENSMUSG00000110517	8
ENSMUSG00000032028-Nxpe2	0.000888075	0.135164	0.128	0.077	1	Nxpe2	ENSMUSG00000032028	9
ENSMUSG00000030345-Dyrk4	0.000902273	0.167794	0.684	0.604	1	Dyrk4	ENSMUSG00000030345	6
ENSMUSG00000040883-Tmem205	0.000905881	0.156376	0.616	0.521	1	Tmem205	ENSMUSG00000040883	9
ENSMUSG00000048626-Klf17	0.00092016	0.154593	0.339	0.256	1	Klf17	ENSMUSG00000048626	4
ENSMUSG00000023257-Cypt1	0.000940933	0.183677	0.316	0.235	1	Cypt1	ENSMUSG00000023257	20
ENSMUSG00000030513-Pcsk6	0.000941713	-0.223087	0.106	0.157	1	Pcsk6	ENSMUSG00000030513	7
ENSMUSG00000068105-Tnfrsf13c	0.000944371	0.199532	0.475	0.395	1	Tnfrsf13c	ENSMUSG00000068105	15
ENSMUSG00000091558-Gm17227	0.000944853	0.157788	0.445	0.356	1	Gm17227	ENSMUSG00000091558	19
ENSMUSG00000056209-Npm3	0.000949558	-0.190769	0.568	0.608	1	Npm3	ENSMUSG00000056209	19
ENSMUSG00000097725-4930593A02Rik	0.000951967	-0.281806	0.116	0.167	1	4930593A02Rik	ENSMUSG00000097725	3
ENSMUSG00000059288-Cdyl	0.000959361	0.120903	0.975	0.97	1	Cdyl	ENSMUSG00000059288	13
ENSMUSG00000079103-Tgm7	0.000968447	-0.186712	0.114	0.166	1	Tgm7	ENSMUSG00000079103	2
ENSMUSG00000113902-Ndufb1	0.000972785	-0.25803	0.227	0.288	1	Ndufb1	ENSMUSG00000113902	12
ENSMUSG00000028637-Ccdc30	0.000975547	0.161795	0.773	0.719	1	Ccdc30	ENSMUSG00000028637	4
ENSMUSG00000031545-Gpat4	0.000978194	0.173807	0.571	0.488	1	Gpat4	ENSMUSG00000031545	8
ENSMUSG00000114743-Gm34672	0.000979493	0.106907	0.129	0.077	1	Gm34672	ENSMUSG00000114743	13
ENSMUSG00000030207-Fam234b	0.0009911	0.159044	0.264	0.195	1	Fam234b	ENSMUSG00000030207	6
ENSMUSG00000007850-Hnrnph1	0.000992033	0.136451	0.792	0.694	1	Hnrnph1	ENSMUSG00000007850	11
ENSMUSG00000020486-Septin4	0.000997599	-0.247326	0.377	0.433	1	Septin4	ENSMUSG00000020486	11
ENSMUSG00000120063-ENSMUSG00000120063	0.00100022	-0.22069	0.154	0.211	1	ENSMUSG00000120063	ENSMUSG00000120063
ENSMUSG00000015013-Trappc2l	0.00100348	-0.232371	0.229	0.288	1	Trappc2l	ENSMUSG00000015013	8
ENSMUSG00000002015-Bcap31	0.00101225	0.23701	0.265	0.197	1	Bcap31	ENSMUSG00000002015	20
ENSMUSG00000100733-4932411K12Rik	0.00101252	-0.350255	0.119	0.171	1	4932411K12Rik	ENSMUSG00000100733	13
ENSMUSG00000090457-4930571K23Rik	0.00101602	-0.199897	0.081	0.127	1	4930571K23Rik	ENSMUSG00000090457	7
ENSMUSG00000097726-9530036O11Rik	0.00101987	0.364625	0.437	0.385	1	9530036O11Rik	ENSMUSG00000097726	5
ENSMUSG00000043003-Rasef	0.00102686	-0.258477	0.199	0.26	1	Rasef	ENSMUSG00000043003	4
ENSMUSG00000032479-Map4	0.00102783	0.100544	0.966	0.98	1	Map4	ENSMUSG00000032479	9
ENSMUSG00000041791-Capza3	0.00103487	-0.227792	0.146	0.2	1	Capza3	ENSMUSG00000041791	6
ENSMUSG00000029053-Prkcz	0.00104316	-0.178962	0.063	0.106	1	Prkcz	ENSMUSG00000029053	4
ENSMUSG00000024759-Atl3	0.00104382	-0.257387	0.239	0.303	1	Atl3	ENSMUSG00000024759	19
ENSMUSG00000041895-Wipi1	0.00105612	-0.222803	0.063	0.105	1	Wipi1	ENSMUSG00000041895	11
ENSMUSG00000032735-Ablim3	0.00106178	-0.166963	0.203	0.273	1	Ablim3	ENSMUSG00000032735	18
ENSMUSG00000097267-1700109K24Rik	0.0010633	-0.220299	0.29	0.345	1	1700109K24Rik	ENSMUSG00000097267	15
ENSMUSG00000048078-Tenm4	0.00107635	0.193214	0.409	0.332	1	Tenm4	ENSMUSG00000048078	7
ENSMUSG00000063568-Jazf1	0.00107896	0.263162	0.49	0.412	1	Jazf1	ENSMUSG00000063568	6
ENSMUSG00000093482-Gm20619	0.00108615	0.208877	0.328	0.25	1	Gm20619	ENSMUSG00000093482	6
ENSMUSG00000043760-Pkhd1	0.00109729	-0.19017	0.062	0.102	1	Pkhd1	ENSMUSG00000043760	1
ENSMUSG00000025766-D3Ertd751e	0.00110935	-0.13631	0.4	0.478	1	D3Ertd751e	ENSMUSG00000025766	3
ENSMUSG00000026640-Plxna2	0.00111628	-0.149444	0.921	0.953	1	Plxna2	ENSMUSG00000026640	1
ENSMUSG00000099630-1700096J18Rik	0.00112671	-0.256978	0.292	0.342	1	1700096J18Rik	ENSMUSG00000099630	11
ENSMUSG00000085533-Gm12146	0.00112775	0.12576	0.129	0.079	1	Gm12146	ENSMUSG00000085533	11
ENSMUSG00000083722-Adgrd2-ps	0.00112779	0.222159	0.218	0.156	1	ps	ENSMUSG00000083722
ENSMUSG00000027520-Zdbf2	0.00113703	0.128102	0.898	0.859	1	Zdbf2	ENSMUSG00000027520	1
ENSMUSG00000026918-Brd3	0.0011425	0.197086	0.368	0.288	1	Brd3	ENSMUSG00000026918	2
ENSMUSG00000116877-4921517D16Rik	0.00114692	0.184332	0.158	0.105	1	4921517D16Rik	ENSMUSG00000116877	16
ENSMUSG00000112040-Gm47396	0.00116111	-0.236464	0.487	0.551	1	Gm47396	ENSMUSG00000112040	12
ENSMUSG00000043183-Simc1	0.00116988	0.251384	0.378	0.307	1	Simc1	ENSMUSG00000043183	13
ENSMUSG00000037034-Pax1	0.00117036	0.235128	0.411	0.333	1	Pax1	ENSMUSG00000037034	2
ENSMUSG00000055972-2810407A14Rik	0.00117451	0.146047	0.13	0.08	1	2810407A14Rik	ENSMUSG00000055972	16
ENSMUSG00000070570-Slc17a7	0.00117813	0.150321	0.667	0.582	1	Slc17a7	ENSMUSG00000070570	7
ENSMUSG00000102682-Gm37223	0.00118048	0.238303	0.481	0.408	1	Gm37223	ENSMUSG00000102682	1
ENSMUSG00000020986-Sec23a	0.00118802	0.152241	0.652	0.564	1	Sec23a	ENSMUSG00000020986	12
ENSMUSG00000025225-Nfkb2	0.00119842	-0.304242	0.389	0.448	1	Nfkb2	ENSMUSG00000025225	19
ENSMUSG00000037995-Igsf9	0.00119914	0.168303	0.643	0.544	1	Igsf9	ENSMUSG00000037995	1
ENSMUSG00000004698-Hdac9	0.00120133	-0.62826	0.376	0.412	1	Hdac9	ENSMUSG00000004698	12
ENSMUSG00000056755-Grm7	0.0012214	-0.181802	0.16	0.215	1	Grm7	ENSMUSG00000056755	6
ENSMUSG00000042388-Dlgap3	0.00122507	-0.375148	0.143	0.194	1	Dlgap3	ENSMUSG00000042388	4
ENSMUSG00000027189-Trim44	0.00123835	-0.225369	0.075	0.119	1	Trim44	ENSMUSG00000027189	2
ENSMUSG00000030301-Ccdc91	0.00124058	0.19379	0.752	0.703	1	Ccdc91	ENSMUSG00000030301	6
ENSMUSG00000000804-Usp32	0.0012436	-0.256056	0.139	0.192	1	Usp32	ENSMUSG00000000804	11
ENSMUSG00000045942-BC049762	0.00124631	0.157419	0.409	0.317	1	BC049762	ENSMUSG00000045942	11
ENSMUSG00000089935-Gm16343	0.0012607	-0.215569	0.145	0.2	1	Gm16343	ENSMUSG00000089935	9
ENSMUSG00000047940-Stpg2	0.00126071	-0.22313	0.285	0.342	1	Stpg2	ENSMUSG00000047940	3
ENSMUSG00000028523-Dynlt5	0.00126566	0.140085	0.789	0.715	1	Dynlt5	ENSMUSG00000028523	4
ENSMUSG00000034345-Gtf2h5	0.00127091	0.112362	0.117	0.07	1	Gtf2h5	ENSMUSG00000034345	17
ENSMUSG00000043629-1700019D03Rik	0.00127207	-0.205943	0.648	0.692	1	1700019D03Rik	ENSMUSG00000043629	1
ENSMUSG00000032425-Zfp949	0.00127402	-0.206713	0.106	0.156	1	Zfp949	ENSMUSG00000032425	9
ENSMUSG00000055761-Nkain3	0.00127723	0.628712	0.333	0.27	1	Nkain3	ENSMUSG00000055761	4
ENSMUSG00000113701-B230303A05Rik	0.00128161	-0.350312	0.067	0.109	1	B230303A05Rik	ENSMUSG00000113701	13
ENSMUSG00000103485-Gm38001	0.00128729	0.129356	0.156	0.101	1	Gm38001	ENSMUSG00000103485	3
ENSMUSG00000037708-Spag6	0.0012968	-0.188165	0.348	0.422	1	Spag6	ENSMUSG00000037708	2
ENSMUSG00000097007-4930432B10Rik	0.0013072	0.217754	0.497	0.421	1	4930432B10Rik	ENSMUSG00000097007	10
ENSMUSG00000039298-Cdk5rap2	0.00132052	0.223117	0.159	0.106	1	Cdk5rap2	ENSMUSG00000039298	4
ENSMUSG00000121115-ENSMUSG00000121115	0.00132568	0.147291	0.251	0.18	1	ENSMUSG00000121115	ENSMUSG00000121115
ENSMUSG00000117334-A730006G06Rik	0.00133528	0.0866523	0.108	0.062	1	A730006G06Rik	ENSMUSG00000117334	17
ENSMUSG00000064068-Mtx1	0.00134167	-0.208112	0.174	0.233	1	Mtx1	ENSMUSG00000064068	3
ENSMUSG00000097933-1700039M10Rik	0.00134411	-0.287396	0.221	0.275	1	1700039M10Rik	ENSMUSG00000097933	14
ENSMUSG00000063952-Brpf3	0.00134754	0.157165	0.7	0.609	1	Brpf3	ENSMUSG00000063952	17
ENSMUSG00000047459-Dynlrb1	0.00134955	0.127366	0.137	0.086	1	Dynlrb1	ENSMUSG00000047459	2
ENSMUSG00000054083-Capn12	0.00136053	0.150126	0.141	0.09	1	Capn12	ENSMUSG00000054083	7
ENSMUSG00000002076-Hsf2bp	0.00137414	-0.232106	0.104	0.152	1	Hsf2bp	ENSMUSG00000002076	17
ENSMUSG00000109383-Gm36584	0.00138007	0.136895	0.619	0.514	1	Gm36584	ENSMUSG00000109383	7
ENSMUSG00000056296-Synpr	0.00139108	0.281587	0.17	0.117	1	Synpr	ENSMUSG00000056296	14
ENSMUSG00000035725-Prkx	0.0013954	0.158792	0.215	0.154	1	Prkx	ENSMUSG00000035725	20
ENSMUSG00000034245-Hdac11	0.00139753	-0.104425	0.958	0.96	1	Hdac11	ENSMUSG00000034245	6
ENSMUSG00000109323-Gm44968	0.00140062	0.169584	0.416	0.33	1	Gm44968	ENSMUSG00000109323	7
ENSMUSG00000029361-Nos1	0.00140352	-0.218087	0.386	0.438	1	Nos1	ENSMUSG00000029361	5
ENSMUSG00000078291-Gm3940	0.00140942	0.142535	0.329	0.248	1	Gm3940	ENSMUSG00000078291	1
ENSMUSG00000041654-Slc39a11	0.00140985	0.224133	0.594	0.507	1	Slc39a11	ENSMUSG00000041654	11
ENSMUSG00000114333-1700084D21Rik	0.00141055	-0.211965	0.245	0.305	1	1700084D21Rik	ENSMUSG00000114333	13
ENSMUSG00000098854-Gm5118	0.00141802	0.179578	0.132	0.084	1	Gm5118	ENSMUSG00000098854	8
ENSMUSG00000028137-Celf3	0.00144921	-0.117654	0.899	0.913	1	Celf3	ENSMUSG00000028137	3
ENSMUSG00000086659-Gm14146	0.00146082	-0.208147	0.992	0.983	1	Gm14146	ENSMUSG00000086659	2
ENSMUSG00000002280-Ciao3	0.00146212	-0.22576	0.137	0.19	1	Ciao3	ENSMUSG00000002280	17
ENSMUSG00000020922-Lsm12	0.0014643	-0.241634	0.121	0.171	1	Lsm12	ENSMUSG00000020922	11
ENSMUSG00000035232-Pdk3	0.00146798	0.263693	0.332	0.267	1	Pdk3	ENSMUSG00000035232	20
ENSMUSG00000079642-Gm6268	0.00147499	0.160691	0.187	0.13	1	Gm6268	ENSMUSG00000079642	20
ENSMUSG00000090191-9230105E05Rik	0.00147671	0.156094	0.145	0.094	1	9230105E05Rik	ENSMUSG00000090191	10
ENSMUSG00000032743-Katnip	0.00149254	-0.26116	0.142	0.194	1	Katnip	ENSMUSG00000032743	7
ENSMUSG00000036299-BC031181	0.00152184	0.209153	0.439	0.366	1	BC031181	ENSMUSG00000036299	18
ENSMUSG00000036368-Rmdn2	0.00152767	0.145063	0.176	0.12	1	Rmdn2	ENSMUSG00000036368	17
ENSMUSG00000087521-AI646519	0.00153004	0.174444	0.177	0.121	1	AI646519	ENSMUSG00000087521	2
ENSMUSG00000041765-Ubac2	0.00155477	0.17462	0.24	0.174	1	Ubac2	ENSMUSG00000041765	14
ENSMUSG00000031220-Awat2	0.00155681	0.173739	0.167	0.112	1	Awat2	ENSMUSG00000031220	20
ENSMUSG00000114971-Gm49162	0.00155754	-0.135608	0.894	0.943	1	Gm49162	ENSMUSG00000114971	15
ENSMUSG00000035580-Kcnh8	0.00156639	0.282943	0.119	0.074	1	Kcnh8	ENSMUSG00000035580	17
ENSMUSG00000117966-1700061A03Rik	0.00157261	-0.245313	0.176	0.231	1	1700061A03Rik	ENSMUSG00000117966	19
ENSMUSG00000016541-Atxn10	0.00158053	0.100813	0.222	0.155	1	Atxn10	ENSMUSG00000016541	15
ENSMUSG00000047022-Mipol1	0.00158334	-0.31269	0.155	0.206	1	Mipol1	ENSMUSG00000047022	12
ENSMUSG00000020633-Dcdc2c	0.00159534	0.134866	0.856	0.826	1	Dcdc2c	ENSMUSG00000020633	12
ENSMUSG00000020954-Strn3	0.00162055	-0.352145	0.104	0.15	1	Strn3	ENSMUSG00000020954	12
ENSMUSG00000029038-Ssu72	0.00162686	0.183242	0.25	0.185	1	Ssu72	ENSMUSG00000029038	4
ENSMUSG00000026987-Baz2b	0.00163455	-0.198766	0.221	0.281	1	Baz2b	ENSMUSG00000026987	2
ENSMUSG00000025932-Eya1	0.00164558	0.164037	0.129	0.08	1	Eya1	ENSMUSG00000025932	1
ENSMUSG00000099923-1700105P06Rik	0.00164576	0.16408	0.486	0.395	1	1700105P06Rik	ENSMUSG00000099923	19
ENSMUSG00000029147-Ppm1g	0.00164691	-0.199879	0.477	0.538	1	Ppm1g	ENSMUSG00000029147	5
ENSMUSG00000056018-Ccdc7b	0.00165873	-0.19722	0.139	0.19	1	Ccdc7b	ENSMUSG00000056018	8
ENSMUSG00000042644-Itpr3	0.00166173	0.171389	0.614	0.542	1	Itpr3	ENSMUSG00000042644	17
ENSMUSG00000106932-4930487D11Rik	0.00166288	0.140532	0.253	0.185	1	4930487D11Rik	ENSMUSG00000106932	5
ENSMUSG00000090112-Shprh	0.0016678	0.169878	0.267	0.201	1	Shprh	ENSMUSG00000090112	10
ENSMUSG00000030691-Fchsd2	0.00166952	0.133581	0.111	0.067	1	Fchsd2	ENSMUSG00000030691	7
ENSMUSG00000033632-AW554918	0.00167098	0.187164	0.729	0.663	1	AW554918	ENSMUSG00000033632	18
ENSMUSG00000028876-Epha10	0.00169221	0.316732	0.108	0.066	1	Epha10	ENSMUSG00000028876	4
ENSMUSG00000027605-Acss2	0.00169258	0.142153	0.899	0.881	1	Acss2	ENSMUSG00000027605	2
ENSMUSG00000097407-4933408J17Rik	0.00169513	-0.219475	0.235	0.296	1	4933408J17Rik	ENSMUSG00000097407	10
ENSMUSG00000039742-Garin1b	0.00170112	0.114023	0.802	0.76	1	Garin1b	ENSMUSG00000039742
ENSMUSG00000000766-Oprm1	0.00171095	-0.221514	0.068	0.109	1	Oprm1	ENSMUSG00000000766	10
ENSMUSG00000027668-Mfn1	0.0017143	-0.184522	0.084	0.129	1	Mfn1	ENSMUSG00000027668	3
ENSMUSG00000039405-Prss23	0.00173494	-0.193509	0.106	0.154	1	Prss23	ENSMUSG00000039405	7
ENSMUSG00000081467-Gm13337	0.00173639	-0.237494	0.311	0.362	1	Gm13337	ENSMUSG00000081467	2
ENSMUSG00000113313-Gm32036	0.00173702	0.243121	0.263	0.201	1	Gm32036	ENSMUSG00000113313	13
ENSMUSG00000086080-1700123O12Rik	0.00174004	0.177409	0.915	0.926	1	1700123O12Rik	ENSMUSG00000086080	4
ENSMUSG00000026484-Rnf2	0.00174321	-0.290063	0.152	0.201	1	Rnf2	ENSMUSG00000026484	1
ENSMUSG00000020941-Map3k14	0.00174763	0.136347	0.813	0.764	1	Map3k14	ENSMUSG00000020941	11
ENSMUSG00000073067-9130019P16Rik	0.00174867	0.168756	0.673	0.613	1	9130019P16Rik	ENSMUSG00000073067	6
ENSMUSG00000083175-Gm12206	0.0017679	0.146631	0.117	0.072	1	Gm12206	ENSMUSG00000083175	11
ENSMUSG00000074500-Zfp558	0.0017797	0.105824	0.152	0.097	1	Zfp558	ENSMUSG00000074500	9
ENSMUSG00000112826-Gm1559	0.0018042	0.129269	0.271	0.199	1	Gm1559	ENSMUSG00000112826	10
ENSMUSG00000114138-Gm36423	0.00181378	-0.201885	0.084	0.129	1	Gm36423	ENSMUSG00000114138	13
ENSMUSG00000032480-Dhx30	0.00185365	0.0986879	0.22	0.154	1	Dhx30	ENSMUSG00000032480	9
ENSMUSG00000032900-Tex43	0.0018682	-0.197886	0.266	0.33	1	Tex43	ENSMUSG00000032900	18
ENSMUSG00000042632-Pla2g6	0.00188319	0.215715	0.465	0.386	1	Pla2g6	ENSMUSG00000042632	15
ENSMUSG00000047995-Cypt4	0.00188574	-0.169167	0.614	0.668	1	Cypt4	ENSMUSG00000047995	9
ENSMUSG00000021071-Trim9	0.00189065	-0.213522	0.1	0.145	1	Trim9	ENSMUSG00000021071	12
ENSMUSG00000111871-Gm47557	0.00189445	0.129287	0.166	0.111	1	Gm47557	ENSMUSG00000111871	9
ENSMUSG00000049303-Syt12	0.00190175	-0.230396	0.226	0.286	1	Syt12	ENSMUSG00000049303	19
ENSMUSG00000118601-Gm53042	0.00191311	-0.198125	0.435	0.478	1	Gm53042	ENSMUSG00000118601	11
ENSMUSG00000035954-Dock4	0.0019157	0.475849	0.118	0.075	1	Dock4	ENSMUSG00000035954	12
ENSMUSG00000038538-Ubn2	0.00191986	0.155618	0.936	0.931	1	Ubn2	ENSMUSG00000038538	6
ENSMUSG00000066877-Nck2	0.00192709	0.131633	0.671	0.586	1	Nck2	ENSMUSG00000066877	1
ENSMUSG00000121389-ENSMUSG00000121389	0.00193142	-0.196199	0.486	0.551	1	ENSMUSG00000121389	ENSMUSG00000121389
ENSMUSG00000002728-Naa20	0.00193168	-0.226781	0.208	0.267	1	Naa20	ENSMUSG00000002728	2
ENSMUSG00000042254-Cilp	0.00193236	0.152272	0.161	0.107	1	Cilp	ENSMUSG00000042254	9
ENSMUSG00000026469-Xpr1	0.00194396	-0.179338	0.524	0.602	1	Xpr1	ENSMUSG00000026469	1
ENSMUSG00000046707-Csnk2a2	0.00194412	-0.168341	0.075	0.117	1	Csnk2a2	ENSMUSG00000046707	8
ENSMUSG00000028274-Rngtt	0.0019473	-0.273764	0.116	0.166	1	Rngtt	ENSMUSG00000028274	4
ENSMUSG00000045288-Ush1g	0.00195287	-0.202158	0.098	0.145	1	Ush1g	ENSMUSG00000045288	11
ENSMUSG00000039801-Cplane1	0.00195873	-0.168495	0.244	0.305	1	Cplane1	ENSMUSG00000039801	15
ENSMUSG00000084782-Gm11213	0.00196634	-0.218654	0.286	0.352	1	Gm11213	ENSMUSG00000084782	4
ENSMUSG00000087132-A930001C03Rik	0.00196786	-0.219455	0.233	0.296	1	A930001C03Rik	ENSMUSG00000087132	19
ENSMUSG00000115685-D730044K07Rik	0.00198197	0.163626	0.262	0.196	1	D730044K07Rik	ENSMUSG00000115685	15
ENSMUSG00000086589-Gm12915	0.00200062	0.109291	0.126	0.079	1	Gm12915	ENSMUSG00000086589	4
ENSMUSG00000115403-Gm49304	0.00200174	0.279677	0.513	0.431	1	Gm49304	ENSMUSG00000115403	14
ENSMUSG00000052794-1700030K09Rik	0.00200932	0.151215	0.69	0.632	1	1700030K09Rik	ENSMUSG00000052794	8
ENSMUSG00000089832-Shkbp1	0.00201526	0.0903481	0.1	0.057	1	Shkbp1	ENSMUSG00000089832	7
ENSMUSG00000108669-4930441H08Rik	0.00202555	0.0631293	0.109	0.065	1	4930441H08Rik	ENSMUSG00000108669	7
ENSMUSG00000031026-Trim66	0.00203507	-0.231671	0.239	0.293	1	Trim66	ENSMUSG00000031026	7
ENSMUSG00000028573-Fggy	0.00206007	0.16951	0.291	0.222	1	Fggy	ENSMUSG00000028573	4
ENSMUSG00000087170-1700001G01Rik	0.00206165	0.249084	0.769	0.792	1	1700001G01Rik	ENSMUSG00000087170	18
ENSMUSG00000111224-Gm18669	0.00206931	-0.345602	0.431	0.461	1	Gm18669	ENSMUSG00000111224	10
ENSMUSG00000086332-4930480G23Rik	0.00206933	-0.200636	0.213	0.275	1	4930480G23Rik	ENSMUSG00000086332	4
ENSMUSG00000019699-Akt3	0.00207157	0.218099	0.195	0.139	1	Akt3	ENSMUSG00000019699	1
ENSMUSG00000045629-Sh3tc2	0.00207502	-0.190097	0.074	0.116	1	Sh3tc2	ENSMUSG00000045629	18
ENSMUSG00000000276-Dgke	0.00208093	0.130588	0.106	0.064	1	Dgke	ENSMUSG00000000276	11
ENSMUSG00000020524-Gria1	0.0020864	0.386136	0.153	0.104	1	Gria1	ENSMUSG00000020524	11
ENSMUSG00000039599-Fam149b	0.00208846	0.15524	0.16	0.109	1	Fam149b	ENSMUSG00000039599	14
ENSMUSG00000021764-Ndufs4	0.0020885	-0.195609	0.134	0.186	1	Ndufs4	ENSMUSG00000021764	13
ENSMUSG00000017132-Cyth1	0.00209515	0.197009	0.551	0.471	1	Cyth1	ENSMUSG00000017132	11
ENSMUSG00000118361-Gm50237	0.00209876	-0.162407	0.101	0.149	1	Gm50237	ENSMUSG00000118361	18
ENSMUSG00000035356-Nfkbiz	0.00211342	0.143885	0.128	0.081	1	Nfkbiz	ENSMUSG00000035356	16
ENSMUSG00000037669-Ldah	0.0021281	-0.222148	0.131	0.18	1	Ldah	ENSMUSG00000037669	12
ENSMUSG00000044916-1700029I15Rik	0.00213055	-0.168412	0.236	0.3	1	1700029I15Rik	ENSMUSG00000044916	2
ENSMUSG00000109647-Gm45510	0.00215936	0.122695	0.203	0.142	1	Gm45510	ENSMUSG00000109647	7
ENSMUSG00000041540-Sox5	0.00216044	0.172861	0.453	0.375	1	Sox5	ENSMUSG00000041540	6
ENSMUSG00000035673-Sbno2	0.002162	-0.222963	0.094	0.139	1	Sbno2	ENSMUSG00000035673	10
ENSMUSG00000075706-Gpx4	0.00216472	-0.199681	0.491	0.536	1	Gpx4	ENSMUSG00000075706	10
ENSMUSG00000025815-Dhtkd1	0.00217483	-0.233772	0.095	0.14	1	Dhtkd1	ENSMUSG00000025815	2
ENSMUSG00000025085-Ablim1	0.00218092	0.151379	0.171	0.117	1	Ablim1	ENSMUSG00000025085	19
ENSMUSG00000022455-Wbp2nl	0.00219517	0.145874	0.427	0.347	1	Wbp2nl	ENSMUSG00000022455	15
ENSMUSG00000032175-Tyk2	0.00223819	0.0533171	0.1	0.057	1	Tyk2	ENSMUSG00000032175	9
ENSMUSG00000024873-Cnih2	0.00225082	-0.16596	0.552	0.609	1	Cnih2	ENSMUSG00000024873	19
ENSMUSG00000006218-Fam131c	0.00226323	0.099134	0.105	0.062	1	Fam131c	ENSMUSG00000006218	4
ENSMUSG00000114001-Gm48664	0.0022816	-0.191617	0.113	0.161	1	Gm48664	ENSMUSG00000114001	12
ENSMUSG00000091017-Garin4	0.00228262	0.20735	0.275	0.211	1	Garin4	ENSMUSG00000091017
ENSMUSG00000045211-Nudt18	0.0023022	-0.198511	0.211	0.268	1	Nudt18	ENSMUSG00000045211	14
ENSMUSG00000097039-Pvt1	0.00230295	0.118464	0.233	0.169	1	Pvt1	ENSMUSG00000097039	15
ENSMUSG00000034371-Tkfc	0.00230334	-0.227399	0.09	0.132	1	Tkfc	ENSMUSG00000034371	19
ENSMUSG00000109408-A930037H05Rik	0.0023112	-0.280957	0.202	0.255	1	A930037H05Rik	ENSMUSG00000109408	11
ENSMUSG00000085779-Atcayos	0.0023168	0.189233	0.461	0.385	1	Atcayos	ENSMUSG00000085779	10
ENSMUSG00000110016-Gm20751	0.00233198	0.101072	0.174	0.117	1	Gm20751	ENSMUSG00000110016	13
ENSMUSG00000031028-Tub	0.00233402	-0.165917	0.084	0.129	1	Tub	ENSMUSG00000031028	7
ENSMUSG00000018543-1700001P01Rik	0.00234387	-0.186214	0.106	0.152	1	1700001P01Rik	ENSMUSG00000018543	11
ENSMUSG00000116600-Gm49707	0.00234639	0.164263	0.177	0.124	1	Gm49707	ENSMUSG00000116600	16
ENSMUSG00000086464-Gm15835	0.00234936	-0.167652	0.098	0.145	1	Gm15835	ENSMUSG00000086464	16
ENSMUSG00000086275-1700121C08Rik	0.00235217	0.173622	0.42	0.351	1	1700121C08Rik	ENSMUSG00000086275	4
ENSMUSG00000057191-AB124611	0.00235927	0.140484	0.769	0.709	1	AB124611	ENSMUSG00000057191	9
ENSMUSG00000027940-Tpm3	0.00236334	0.15503	0.713	0.647	1	Tpm3	ENSMUSG00000027940	3
ENSMUSG00000054510-Gm14461	0.00238911	-0.126689	0.542	0.612	1	Gm14461	ENSMUSG00000054510	2
ENSMUSG00000043068-Fam89a	0.00240063	-0.178639	0.285	0.343	1	Fam89a	ENSMUSG00000043068	8
ENSMUSG00000045215-Asxl3	0.00241319	0.104372	0.122	0.076	1	Asxl3	ENSMUSG00000045215	18
ENSMUSG00000021838-Samd4	0.002415	0.126752	0.905	0.901	1	Samd4	ENSMUSG00000021838	14
ENSMUSG00000074219-Gm10644	0.00243536	0.0847626	0.143	0.091	1	Gm10644	ENSMUSG00000074219	8
ENSMUSG00000049571-Cfap46	0.00246584	-0.256167	0.196	0.25	1	Cfap46	ENSMUSG00000049571	7
ENSMUSG00000061119-Prcp	0.00246734	0.202682	0.65	0.607	1	Prcp	ENSMUSG00000061119	7
ENSMUSG00000027309-Dnaaf9	0.00247062	0.177208	0.744	0.703	1	Dnaaf9	ENSMUSG00000027309	2
ENSMUSG00000090758-Gm17178	0.0025057	0.0686558	0.143	0.092	1	Gm17178	ENSMUSG00000090758	11
ENSMUSG00000022545-Ercc4	0.00250679	-0.30761	0.261	0.312	1	Ercc4	ENSMUSG00000022545	16
ENSMUSG00000032122-Slc37a2	0.00251176	0.130979	0.284	0.212	1	Slc37a2	ENSMUSG00000032122	9
ENSMUSG00000094445-1700015G11Rik	0.00251737	-0.256661	0.35	0.393	1	1700015G11Rik	ENSMUSG00000094445	7
ENSMUSG00000052310-Slc39a1	0.0025494	0.184905	0.408	0.332	1	Slc39a1	ENSMUSG00000052310	3
ENSMUSG00000038010-Ccdc138	0.00255394	0.158117	0.784	0.77	1	Ccdc138	ENSMUSG00000038010	10
ENSMUSG00000087213-2810408I11Rik	0.00256205	-0.216062	0.255	0.31	1	2810408I11Rik	ENSMUSG00000087213	1
ENSMUSG00000098024-Gm27003	0.00256433	-0.152095	0.074	0.115	1	Gm27003	ENSMUSG00000098024	2
ENSMUSG00000036977-Anapc10	0.00258439	0.177735	0.674	0.638	1	Anapc10	ENSMUSG00000036977	8
ENSMUSG00000104710-Gm31243	0.00258455	0.1995	0.218	0.157	1	Gm31243	ENSMUSG00000104710	3
ENSMUSG00000054717-Hmgb2	0.00258686	0.155712	0.384	0.305	1	Hmgb2	ENSMUSG00000054717	8
ENSMUSG00000033769-Exoc6b	0.00260744	-0.358403	0.181	0.23	1	Exoc6b	ENSMUSG00000033769	6
ENSMUSG00000026790-Odf2	0.00263712	0.093505	0.974	0.974	1	Odf2	ENSMUSG00000026790	2
ENSMUSG00000102725-Gm37939	0.00265026	0.111007	0.203	0.142	1	Gm37939	ENSMUSG00000102725	5
ENSMUSG00000101695-1700094J05Rik	0.00265481	0.136086	0.866	0.834	1	1700094J05Rik	ENSMUSG00000101695	10
ENSMUSG00000037979-Ccdc92	0.00265612	0.127229	0.478	0.396	1	Ccdc92	ENSMUSG00000037979	5
ENSMUSG00000024027-Glp1r	0.00266451	0.167522	0.114	0.072	1	Glp1r	ENSMUSG00000024027	17
ENSMUSG00000024892-Pcx	0.00270761	0.177887	0.423	0.347	1	Pcx	ENSMUSG00000024892	19
ENSMUSG00000039683-Sdk1	0.00271362	-0.2414	0.088	0.129	1	Sdk1	ENSMUSG00000039683	5
ENSMUSG00000104362-Gm37928	0.00271961	0.131234	0.179	0.122	1	Gm37928	ENSMUSG00000104362	3
ENSMUSG00000093617-4933438K21Rik	0.00272102	0.100764	0.864	0.806	1	4933438K21Rik	ENSMUSG00000093617	4
ENSMUSG00000097677-Gm26611	0.00272481	0.1591	0.856	0.855	1	Gm26611	ENSMUSG00000097677	9
ENSMUSG00000038909-Kat7	0.00273731	-0.206197	0.091	0.134	1	Kat7	ENSMUSG00000038909	11
ENSMUSG00000115775-Gm41318	0.00276431	0.255987	0.514	0.453	1	Gm41318	ENSMUSG00000115775	15
ENSMUSG00000022085-Pebp4	0.00277976	0.154896	0.596	0.518	1	Pebp4	ENSMUSG00000022085	14
ENSMUSG00000028086-Fbxw7	0.00279869	-0.221412	0.21	0.267	1	Fbxw7	ENSMUSG00000028086	3
ENSMUSG00000026827-Gpd2	0.0028086	-0.160182	0.543	0.605	1	Gpd2	ENSMUSG00000026827	2
ENSMUSG00000117508-Gm34804	0.00283047	0.132148	0.179	0.124	1	Gm34804	ENSMUSG00000117508	18
ENSMUSG00000054910-4931415C17Rik	0.00283328	-0.00701682	0.165	0.112	1	4931415C17Rik	ENSMUSG00000054910	8
ENSMUSG00000028651-Ppie	0.00285346	0.14506	0.119	0.076	1	Ppie	ENSMUSG00000028651	4
ENSMUSG00000039879-Heca	0.00286435	-0.243119	0.207	0.26	1	Heca	ENSMUSG00000039879	10
ENSMUSG00000072872-Rybp	0.00288837	0.17673	0.268	0.208	1	Rybp	ENSMUSG00000072872	6
ENSMUSG00000113299-Gm35618	0.00290636	0.116244	0.201	0.142	1	Gm35618	ENSMUSG00000113299	13
ENSMUSG00000046782-Ttc6	0.00291462	-0.259731	0.275	0.326	1	Ttc6	ENSMUSG00000046782	12
ENSMUSG00000057315-Arhgap24	0.00293845	0.16266	0.297	0.222	1	Arhgap24	ENSMUSG00000057315	5
ENSMUSG00000024524-Gnal	0.0029439	0.115944	0.263	0.195	1	Gnal	ENSMUSG00000024524	18
ENSMUSG00000022074-Tnfrsf10b	0.00295041	-0.235311	0.245	0.296	1	Tnfrsf10b	ENSMUSG00000022074	14
ENSMUSG00000112586-Gm6729	0.00296365	0.188829	0.817	0.782	1	Gm6729	ENSMUSG00000112586	10
ENSMUSG00000052533-Nup188	0.00297092	-0.175763	0.617	0.674	1	Nup188	ENSMUSG00000052533	2
ENSMUSG00000031645-F11	0.00297906	-0.179768	0.105	0.15	1	F11	ENSMUSG00000031645	8
ENSMUSG00000110089-Gm36243	0.00298308	-0.211085	0.297	0.357	1	Gm36243	ENSMUSG00000110089	8
ENSMUSG00000024174-Pot1b	0.00298342	0.13943	0.214	0.152	1	Pot1b	ENSMUSG00000024174	17
ENSMUSG00000108368-Gm45053	0.00299006	0.0792866	0.103	0.061	1	Gm45053	ENSMUSG00000108368	6
ENSMUSG00000029134-Plb1	0.00300158	0.139535	0.881	0.866	1	Plb1	ENSMUSG00000029134	5
ENSMUSG00000020827-Mink1	0.00300684	0.12086	0.267	0.201	1	Mink1	ENSMUSG00000020827	11
ENSMUSG00000035021-Baz1a	0.00301236	0.117717	0.892	0.863	1	Baz1a	ENSMUSG00000035021	12
ENSMUSG00000029094-Afap1	0.00301626	0.152865	0.529	0.452	1	Afap1	ENSMUSG00000029094	5
ENSMUSG00000018861-Fdxr	0.0030333	0.157573	0.176	0.122	1	Fdxr	ENSMUSG00000018861	11
ENSMUSG00000120262-ENSMUSG00000120262	0.00305989	-0.234737	0.356	0.403	1	ENSMUSG00000120262	ENSMUSG00000120262
ENSMUSG00000046589-Lrrc8e	0.00306647	0.119496	0.136	0.09	1	Lrrc8e	ENSMUSG00000046589	8
ENSMUSG00000048520-Fbxl13	0.0030668	0.195314	0.686	0.638	1	Fbxl13	ENSMUSG00000048520	5
ENSMUSG00000018567-Gabarap	0.0030727	0.158718	0.347	0.278	1	Gabarap	ENSMUSG00000018567	11
ENSMUSG00000019917-Septin10	0.00307592	-0.199695	0.111	0.157	1	Septin10	ENSMUSG00000019917	10
ENSMUSG00000028845-Tekt2	0.00309827	-0.176866	0.092	0.134	1	Tekt2	ENSMUSG00000028845	4
ENSMUSG00000040367-Lrrd1	0.00312341	0.179338	0.732	0.673	1	Lrrd1	ENSMUSG00000040367	5
ENSMUSG00000087199-Gm15818	0.00314386	0.136334	0.192	0.136	1	Gm15818	ENSMUSG00000087199	1
ENSMUSG00000049488-Tmem67	0.00314604	-0.198261	0.438	0.492	1	Tmem67	ENSMUSG00000049488	4
ENSMUSG00000028294-Cfap206	0.00314757	0.168254	0.677	0.589	1	Cfap206	ENSMUSG00000028294	4
ENSMUSG00000030695-Aldoa	0.00315077	0.158413	0.333	0.261	1	Aldoa	ENSMUSG00000030695	7
ENSMUSG00000021301-Hecw1	0.00315885	-0.299387	0.167	0.217	1	Hecw1	ENSMUSG00000021301	13
ENSMUSG00000030638-Sh3gl3	0.00316249	0.145787	0.896	0.89	1	Sh3gl3	ENSMUSG00000030638	7
ENSMUSG00000023170-Gps2	0.00317356	-0.173329	0.076	0.115	1	Gps2	ENSMUSG00000023170	11
ENSMUSG00000099498-Gm29283	0.00318621	0.148031	0.106	0.066	1	Gm29283	ENSMUSG00000099498	1
ENSMUSG00000026931-1700019N19Rik	0.00318783	-0.199141	0.38	0.424	1	1700019N19Rik	ENSMUSG00000026931	19
ENSMUSG00000120357-ENSMUSG00000120357	0.00318853	0.111961	0.174	0.12	1	ENSMUSG00000120357	ENSMUSG00000120357
ENSMUSG00000040350-Trim7	0.00319278	-0.176525	0.092	0.136	1	Trim7	ENSMUSG00000040350	11
ENSMUSG00000111354-Gm33914	0.0032084	-0.238371	0.459	0.484	1	Gm33914	ENSMUSG00000111354	9
ENSMUSG00000038007-Acer2	0.00321279	0.123832	0.526	0.439	1	Acer2	ENSMUSG00000038007	4
ENSMUSG00000098097-6530403H02Rik	0.0032191	0.258592	0.267	0.208	1	6530403H02Rik	ENSMUSG00000098097	3
ENSMUSG00000086035-Gm12610	0.00323176	-0.176729	0.063	0.1	1	Gm12610	ENSMUSG00000086035	4
ENSMUSG00000063972-Nr6a1	0.0032327	-0.222093	0.377	0.428	1	Nr6a1	ENSMUSG00000063972	2
ENSMUSG00000032232-Cgnl1	0.00326291	-0.229987	0.15	0.205	1	Cgnl1	ENSMUSG00000032232	9
ENSMUSG00000025243-Slc6a20b	0.00328232	0.133261	0.105	0.065	1	Slc6a20b	ENSMUSG00000025243	9
ENSMUSG00000070544-Top1	0.0032841	-0.234542	0.084	0.125	1	Top1	ENSMUSG00000070544	2
ENSMUSG00000052906-Ubxn8	0.00328567	0.176613	0.389	0.32	1	Ubxn8	ENSMUSG00000052906	8
ENSMUSG00000020893-Per1	0.00334305	-0.0969409	0.933	0.95	1	Per1	ENSMUSG00000020893	11
ENSMUSG00000030230-Plcz1	0.00335803	-0.181649	0.332	0.386	1	Plcz1	ENSMUSG00000030230	6
ENSMUSG00000079505-Gm11131	0.00337486	0.116003	0.11	0.069	1	Gm11131	ENSMUSG00000079505	17
ENSMUSG00000021192-Golga5	0.00339807	-0.17983	0.097	0.142	1	Golga5	ENSMUSG00000021192	12
ENSMUSG00000032782-Cntrob	0.00340175	0.15316	0.299	0.231	1	Cntrob	ENSMUSG00000032782	11
ENSMUSG00000033423-Eri3	0.00340324	-0.18117	0.073	0.111	1	Eri3	ENSMUSG00000033423	4
ENSMUSG00000042043-Tbca	0.00340623	-0.199662	0.102	0.145	1	Tbca	ENSMUSG00000042043	13
ENSMUSG00000048170-Mcmbp	0.00341078	-0.153269	0.066	0.105	1	Mcmbp	ENSMUSG00000048170	7
ENSMUSG00000036672-Cenpt	0.00349729	-0.295079	0.093	0.135	1	Cenpt	ENSMUSG00000036672	8
ENSMUSG00000048400-Prss54	0.00352541	-0.153568	0.08	0.121	1	Prss54	ENSMUSG00000048400	8
ENSMUSG00000046314-Stxbp6	0.00355003	-0.189756	0.166	0.22	1	Stxbp6	ENSMUSG00000046314	12
ENSMUSG00000121100-ENSMUSG00000121100	0.00356208	-0.259185	0.248	0.295	1	ENSMUSG00000121100	ENSMUSG00000121100
ENSMUSG00000078632-Lrrc37a	0.00356405	0.142446	0.432	0.358	1	Lrrc37a	ENSMUSG00000078632	11
ENSMUSG00000028456-Unc13b	0.0035992	-0.30609	0.248	0.297	1	Unc13b	ENSMUSG00000028456	4
ENSMUSG00000024386-Proc	0.00360779	-0.217946	0.155	0.206	1	Proc	ENSMUSG00000024386	18
ENSMUSG00000121269-ENSMUSG00000121269	0.00361728	-0.242847	0.439	0.477	1	ENSMUSG00000121269	ENSMUSG00000121269
ENSMUSG00000019732-Calr3	0.00365365	0.171113	0.702	0.62	1	Calr3	ENSMUSG00000019732	8
ENSMUSG00000053624-Gykl1	0.00367488	-0.153907	0.071	0.11	1	Gykl1	ENSMUSG00000053624	18
ENSMUSG00000039391-Ccdc81	0.00367819	-0.203756	0.075	0.114	1	Ccdc81	ENSMUSG00000039391	7
ENSMUSG00000067194-Eif1ax	0.00368521	0.134486	0.226	0.167	1	Eif1ax	ENSMUSG00000067194	20
ENSMUSG00000099061-Gm28050	0.00368927	-0.176461	0.173	0.227	1	Gm28050	ENSMUSG00000099061	5
ENSMUSG00000022437-Samm50	0.00371526	0.094713	0.114	0.071	1	Samm50	ENSMUSG00000022437	15
ENSMUSG00000017802-Retreg3	0.00373104	0.159182	0.319	0.25	1	Retreg3	ENSMUSG00000017802	11
ENSMUSG00000020745-Pafah1b1	0.00374481	-0.232667	0.302	0.356	1	Pafah1b1	ENSMUSG00000020745	11
ENSMUSG00000022674-Ube2v2	0.00375828	-0.223377	0.3	0.356	1	Ube2v2	ENSMUSG00000022674	16
ENSMUSG00000021958-Pinx1	0.00379644	0.158338	0.165	0.115	1	Pinx1	ENSMUSG00000021958	14
ENSMUSG00000080956-Gm16179	0.00383951	0.145457	0.444	0.365	1	Gm16179	ENSMUSG00000080956	8
ENSMUSG00000086953-Aknaos	0.00386063	-0.179937	0.535	0.577	1	Aknaos	ENSMUSG00000086953	4
ENSMUSG00000073894-Rbmxl2	0.00387138	-0.187117	0.097	0.14	1	Rbmxl2	ENSMUSG00000073894	7
ENSMUSG00000042360-4930433N12Rik	0.00390328	-0.157412	0.098	0.142	1	4930433N12Rik	ENSMUSG00000042360	9
ENSMUSG00000003346-Abhd17a	0.00390395	-0.247229	0.238	0.287	1	Abhd17a	ENSMUSG00000003346	10
ENSMUSG00000047907-Tshz2	0.00391263	0.180175	0.282	0.221	1	Tshz2	ENSMUSG00000047907	2
ENSMUSG00000084861-1700095J07Rik	0.0039173	0.116644	0.374	0.3	1	1700095J07Rik	ENSMUSG00000084861	6
ENSMUSG00000057522-Spop	0.00392535	-0.278312	0.364	0.408	1	Spop	ENSMUSG00000057522	11
ENSMUSG00000002455-Prpf6	0.00393034	0.172424	0.187	0.136	1	Prpf6	ENSMUSG00000002455	2
ENSMUSG00000057967-Fgf18	0.00394103	0.141896	0.163	0.115	1	Fgf18	ENSMUSG00000057967	11
ENSMUSG00000021770-Samd8	0.00396586	-0.151036	0.069	0.107	1	Samd8	ENSMUSG00000021770	14
ENSMUSG00000113204-Gm46430	0.00397406	0.12144	0.403	0.318	1	Gm46430	ENSMUSG00000113204	13
ENSMUSG00000030990-Pgap2	0.00398064	-0.157204	0.608	0.673	1	Pgap2	ENSMUSG00000030990	7
ENSMUSG00000062028-Irgc1	0.00398182	-0.156266	0.606	0.654	1	Irgc1	ENSMUSG00000062028	7
ENSMUSG00000108563-Gm44686	0.00399996	-0.214194	0.234	0.288	1	Gm44686	ENSMUSG00000108563	7
ENSMUSG00000041399-1700013G24Rik	0.00400296	-0.154327	0.089	0.131	1	1700013G24Rik	ENSMUSG00000041399	4
ENSMUSG00000025404-R3hdm2	0.00402864	-0.00920671	0.162	0.111	1	R3hdm2	ENSMUSG00000025404	10
ENSMUSG00000112662-Gm47922	0.00403805	0.174889	0.12	0.079	1	Gm47922	ENSMUSG00000112662	10
ENSMUSG00000114415-Gm41030	0.00406379	-0.213538	0.117	0.16	1	Gm41030	ENSMUSG00000114415	13
ENSMUSG00000048411-Gm597	0.00406538	0.148457	0.447	0.357	1	Gm597	ENSMUSG00000048411	1
ENSMUSG00000085875-Gm12905	0.00407394	0.158402	0.206	0.149	1	Gm12905	ENSMUSG00000085875	4
ENSMUSG00000038766-Gabpb2	0.0040787	0.140167	0.126	0.082	1	Gabpb2	ENSMUSG00000038766	3
ENSMUSG00000006423-Steep1	0.00413645	-0.219377	0.28	0.333	1	Steep1	ENSMUSG00000006423	20
ENSMUSG00000037922-Bank1	0.00416874	0.196286	0.124	0.084	1	Bank1	ENSMUSG00000037922	3
ENSMUSG00000043319-Cox8c	0.00417271	-0.21189	0.662	0.695	1	Cox8c	ENSMUSG00000043319	12
ENSMUSG00000099879-Gm29123	0.00419367	0.0884818	0.106	0.065	1	Gm29123	ENSMUSG00000099879	9
ENSMUSG00000035992-Fnip1	0.00419812	-0.179133	0.147	0.197	1	Fnip1	ENSMUSG00000035992	11
ENSMUSG00000024456-Diaph1	0.00420662	0.17634	0.512	0.454	1	Diaph1	ENSMUSG00000024456	18
ENSMUSG00000093803-Ppp2r3d	0.00420769	0.137737	0.245	0.184	1	Ppp2r3d	ENSMUSG00000093803	9
ENSMUSG00000037610-Kcnmb2	0.00421796	-0.178529	0.452	0.506	1	Kcnmb2	ENSMUSG00000037610	3
ENSMUSG00000040717-Il17rd	0.0042223	-0.196994	0.171	0.22	1	Il17rd	ENSMUSG00000040717	14
ENSMUSG00000090173-Fbxw10	0.00423981	-0.146981	0.109	0.155	1	Fbxw10	ENSMUSG00000090173	11
ENSMUSG00000120004-ENSMUSG00000120004	0.00425138	-0.206659	0.084	0.124	1	ENSMUSG00000120004	ENSMUSG00000120004
ENSMUSG00000050645-Defb19	0.00425433	-0.234114	0.497	0.541	1	Defb19	ENSMUSG00000050645	2
ENSMUSG00000063145-Bbs5	0.00425933	-0.220028	0.327	0.373	1	Bbs5	ENSMUSG00000063145	2
ENSMUSG00000026343-Gpr39	0.00427386	0.105683	0.188	0.135	1	Gpr39	ENSMUSG00000026343	1
ENSMUSG00000018470-Kcnab3	0.00428875	0.177324	0.491	0.409	1	Kcnab3	ENSMUSG00000018470	11
ENSMUSG00000072473-1700024G13Rik	0.00428899	-0.217576	0.108	0.15	1	1700024G13Rik	ENSMUSG00000072473	14
ENSMUSG00000103357-Gm7804	0.00429794	0.135474	0.171	0.12	1	Gm7804	ENSMUSG00000103357	1
ENSMUSG00000100000-1700023F02Rik	0.00432769	-0.248404	0.211	0.26	1	1700023F02Rik	ENSMUSG00000100000	10
ENSMUSG00000038533-Cbfa2t2	0.00433894	0.129612	0.145	0.097	1	Cbfa2t2	ENSMUSG00000038533	2
ENSMUSG00000050447-Lypd6	0.00436856	-0.142149	0.11	0.156	1	Lypd6	ENSMUSG00000050447	2
ENSMUSG00000054822-1700041G16Rik	0.00437416	-0.179806	0.303	0.355	1	1700041G16Rik	ENSMUSG00000054822	8
ENSMUSG00000026807-Ak8	0.0043953	0.150307	0.716	0.667	1	Ak8	ENSMUSG00000026807	2
ENSMUSG00000030222-Rerg	0.00440365	0.227709	0.141	0.096	1	Rerg	ENSMUSG00000030222	6
ENSMUSG00000020801-Med31	0.00440702	-0.165052	0.206	0.258	1	Med31	ENSMUSG00000020801	11
ENSMUSG00000034303-Ccdc15	0.00441031	0.129107	0.766	0.707	1	Ccdc15	ENSMUSG00000034303	9
ENSMUSG00000039179-Tekt5	0.00442902	0.152869	0.421	0.35	1	Tekt5	ENSMUSG00000039179	16
ENSMUSG00000058571-Gpc6	0.00443108	0.124931	0.25	0.19	1	Gpc6	ENSMUSG00000058571	14
ENSMUSG00000040022-Rab11fip2	0.00447544	0.180611	0.148	0.102	1	Rab11fip2	ENSMUSG00000040022	19
ENSMUSG00000003123-Lipe	0.00447713	0.124948	0.794	0.755	1	Lipe	ENSMUSG00000003123	7
ENSMUSG00000031176-Dynlt3	0.00448439	0.137481	0.113	0.072	1	Dynlt3	ENSMUSG00000031176	20
ENSMUSG00000103442-Pcdha1	0.00448449	0.186308	0.348	0.282	1	Pcdha1	ENSMUSG00000103442	18
ENSMUSG00000061079-Zfp143	0.00448739	0.222915	0.407	0.34	1	Zfp143	ENSMUSG00000061079	7
ENSMUSG00000066278-Vps37b	0.00449398	-0.165601	0.823	0.834	1	Vps37b	ENSMUSG00000066278	5
ENSMUSG00000022297-Fzd6	0.00450387	-0.168058	0.228	0.281	1	Fzd6	ENSMUSG00000022297	15
ENSMUSG00000049598-Vsig8	0.00453827	0.150637	0.339	0.263	1	Vsig8	ENSMUSG00000049598	1
ENSMUSG00000074088-Snrnp40	0.00455699	0.113134	0.334	0.26	1	Snrnp40	ENSMUSG00000074088	4
ENSMUSG00000044125-9530080O11Rik	0.00456186	0.15237	0.278	0.212	1	9530080O11Rik	ENSMUSG00000044125	4
ENSMUSG00000030889-Vwa3a	0.00456877	0.131165	0.902	0.876	1	Vwa3a	ENSMUSG00000030889	7
ENSMUSG00000067049-Unc93a	0.00460436	0.127076	0.363	0.285	1	Unc93a	ENSMUSG00000067049	17
ENSMUSG00000042729-Wdr74	0.00461916	0.0936012	0.1	0.061	1	Wdr74	ENSMUSG00000042729	19
ENSMUSG00000060397-Zfp128	0.00465228	0.114316	0.182	0.129	1	Zfp128	ENSMUSG00000060397	7
ENSMUSG00000030056-Isy1	0.0046777	0.0877393	0.119	0.076	1	Isy1	ENSMUSG00000030056	6
ENSMUSG00000020307-Cdc34	0.00468667	-0.233439	0.557	0.592	1	Cdc34	ENSMUSG00000020307	10
ENSMUSG00000018474-Chd3	0.00468867	0.147656	0.106	0.067	1	Chd3	ENSMUSG00000018474	11
ENSMUSG00000029591-Ung	0.00469459	-0.233516	0.321	0.371	1	Ung	ENSMUSG00000029591	5
ENSMUSG00000084845-Tmem240	0.0047403	-0.265163	0.32	0.355	1	Tmem240	ENSMUSG00000084845	4
ENSMUSG00000069044-Usp9y	0.00474475	0.207717	0.201	0.15	1	Usp9y	ENSMUSG00000069044	21
ENSMUSG00000047534-Mis18bp1	0.00477624	-0.190463	0.123	0.167	1	Mis18bp1	ENSMUSG00000047534	12
ENSMUSG00000092555-Stk-ps1	0.00478381	-0.14764	0.08	0.119	1	ps1	ENSMUSG00000092555
ENSMUSG00000048175-Asb8	0.00479026	0.141877	0.594	0.534	1	Asb8	ENSMUSG00000048175	15
ENSMUSG00000029828-4921507P07Rik	0.00479955	0.137715	0.644	0.573	1	4921507P07Rik	ENSMUSG00000029828	6
ENSMUSG00000074781-Ube2n	0.00482012	-0.208457	0.392	0.438	1	Ube2n	ENSMUSG00000074781	10
ENSMUSG00000114854-Gm34354	0.00482499	0.165554	0.213	0.157	1	Gm34354	ENSMUSG00000114854	13
ENSMUSG00000048439-Nupl2	0.00482581	0.158492	0.665	0.589	1	Nupl2	ENSMUSG00000048439	5
ENSMUSG00000087047-1700110K17Rik	0.00485076	0.216964	0.434	0.37	1	1700110K17Rik	ENSMUSG00000087047	9
ENSMUSG00000082848-Gm16066	0.00487386	-0.186239	0.299	0.353	1	Gm16066	ENSMUSG00000082848	19
ENSMUSG00000038709-Txndc8	0.00489657	-0.180194	0.087	0.125	1	Txndc8	ENSMUSG00000038709	4
ENSMUSG00000112957-4930547H16Rik	0.00492423	-0.166886	0.084	0.124	1	4930547H16Rik	ENSMUSG00000112957	13
ENSMUSG00000073988-Ttpa	0.00492426	-0.149452	0.064	0.1	1	Ttpa	ENSMUSG00000073988	4
ENSMUSG00000102422-Iqschfp	0.00494001	0.156139	0.278	0.217	1	Iqschfp	ENSMUSG00000102422	3
ENSMUSG00000022523-Fgf12	0.00494843	-0.176921	0.682	0.71	1	Fgf12	ENSMUSG00000022523	16
ENSMUSG00000074619-1700034I23Rik	0.00495775	-0.180381	0.29	0.345	1	1700034I23Rik	ENSMUSG00000074619	3
ENSMUSG00000046186-Cd109	0.00496615	0.180864	0.695	0.653	1	Cd109	ENSMUSG00000046186	9
ENSMUSG00000028287-1700009N14Rik	0.00496663	-0.21864	0.24	0.29	1	1700009N14Rik	ENSMUSG00000028287	4
ENSMUSG00000024661-Fth1	0.0050008	0.140092	0.193	0.139	1	Fth1	ENSMUSG00000024661	19
ENSMUSG00000074987-Wt1os	0.00500272	0.100927	0.101	0.062	1	Wt1os	ENSMUSG00000074987	2
ENSMUSG00000052214-Opa3	0.00503103	0.102412	0.117	0.075	1	Opa3	ENSMUSG00000052214	7
ENSMUSG00000031921-Terf2	0.00503451	0.134384	0.419	0.347	1	Terf2	ENSMUSG00000031921	8
ENSMUSG00000040456-H2ap	0.00503926	-0.192983	0.15	0.197	1	H2ap	ENSMUSG00000040456	20
ENSMUSG00000036053-Fmnl2	0.00504231	-0.131892	0.159	0.21	1	Fmnl2	ENSMUSG00000036053	2
ENSMUSG00000034462-Pkd2	0.00505382	0.0617179	0.167	0.115	1	Pkd2	ENSMUSG00000034462	5
ENSMUSG00000014503-Pkd2l2	0.00506857	0.155706	0.161	0.114	1	Pkd2l2	ENSMUSG00000014503	18
ENSMUSG00000059602-Syn3	0.00506877	0.130212	0.142	0.096	1	Syn3	ENSMUSG00000059602	10
ENSMUSG00000035376-Hacd2	0.00511668	-0.230319	0.113	0.154	1	Hacd2	ENSMUSG00000035376	16
ENSMUSG00000075405-9430097D07Rik	0.00515134	0.111797	0.131	0.087	1	9430097D07Rik	ENSMUSG00000075405	2
ENSMUSG00000111435-Gm47358	0.00515267	0.116207	0.232	0.171	1	Gm47358	ENSMUSG00000111435	10
ENSMUSG00000032411-Tfdp2	0.00515746	0.119063	0.109	0.07	1	Tfdp2	ENSMUSG00000032411	9
ENSMUSG00000039007-Cpq	0.00521081	-0.182666	0.376	0.434	1	Cpq	ENSMUSG00000039007	15
ENSMUSG00000044787-Spata32	0.00521794	0.129309	0.592	0.507	1	Spata32	ENSMUSG00000044787	11
ENSMUSG00000026163-Sphkap	0.0052191	-0.255213	0.3	0.341	1	Sphkap	ENSMUSG00000026163	1
ENSMUSG00000082280-Gm5847	0.00523826	0.165659	0.127	0.085	1	Gm5847	ENSMUSG00000082280	3
ENSMUSG00000061186-Sfmbt2	0.00526415	0.0766763	0.137	0.091	1	Sfmbt2	ENSMUSG00000061186	2
ENSMUSG00000022685-Parn	0.00526458	0.134649	0.82	0.739	1	Parn	ENSMUSG00000022685	16
ENSMUSG00000026123-Plekhb2	0.0052735	0.127956	0.142	0.097	1	Plekhb2	ENSMUSG00000026123	1
ENSMUSG00000053062-Jam2	0.00528607	-0.20739	0.144	0.189	1	Jam2	ENSMUSG00000053062	16
ENSMUSG00000115485-Gm49126	0.00531578	0.142673	0.155	0.109	1	Gm49126	ENSMUSG00000115485	15
ENSMUSG00000015120-Ube2i	0.00536843	0.101104	0.352	0.28	1	Ube2i	ENSMUSG00000015120	17
ENSMUSG00000027655-Dhx35	0.00538014	-0.164198	0.066	0.102	1	Dhx35	ENSMUSG00000027655	2
ENSMUSG00000120656-ENSMUSG00000120656	0.00538145	0.219234	0.366	0.302	1	ENSMUSG00000120656	ENSMUSG00000120656
ENSMUSG00000024369-Nelfe	0.00539045	-0.208164	0.15	0.192	1	Nelfe	ENSMUSG00000024369	17
ENSMUSG00000052572-Dlg2	0.00540621	0.0977719	0.276	0.206	1	Dlg2	ENSMUSG00000052572	7
ENSMUSG00000028229-Rmdn1	0.00542406	-0.287616	0.066	0.101	1	Rmdn1	ENSMUSG00000028229	4
ENSMUSG00000014959-Gorasp2	0.00543121	0.148592	0.133	0.09	1	Gorasp2	ENSMUSG00000014959	2
ENSMUSG00000000301-Pemt	0.00545967	0.153763	0.239	0.182	1	Pemt	ENSMUSG00000000301	11
ENSMUSG00000103925-B230112G18Rik	0.00547108	-0.229974	0.156	0.203	1	B230112G18Rik	ENSMUSG00000103925	8
ENSMUSG00000029125-Stx18	0.00547362	0.192518	0.364	0.298	1	Stx18	ENSMUSG00000029125	5
ENSMUSG00000009941-Nxf2	0.00554185	0.176539	0.293	0.233	1	Nxf2	ENSMUSG00000009941	20
ENSMUSG00000026774-Potegl	0.00554358	0.172959	0.696	0.648	1	Potegl	ENSMUSG00000026774	2
ENSMUSG00000028221-Pip4p2	0.00557441	0.18519	0.434	0.362	1	Pip4p2	ENSMUSG00000028221	4
ENSMUSG00000105008-Gm43652	0.00558088	0.209109	0.327	0.262	1	Gm43652	ENSMUSG00000105008	3
ENSMUSG00000114883-Gm48860	0.00560169	0.155138	0.188	0.137	1	Gm48860	ENSMUSG00000114883	14
ENSMUSG00000030877-Mfsd13b	0.00560913	-0.158218	0.218	0.268	1	Mfsd13b	ENSMUSG00000030877	7
ENSMUSG00000021361-Tmem14c	0.00566387	-0.180905	0.094	0.134	1	Tmem14c	ENSMUSG00000021361	13
ENSMUSG00000028706-Nsun4	0.00567181	0.131542	0.409	0.332	1	Nsun4	ENSMUSG00000028706	4
ENSMUSG00000066000-Zfp979	0.00571741	0.0616096	0.116	0.074	1	Zfp979	ENSMUSG00000066000	4
ENSMUSG00000021846-Peli2	0.00573801	-0.188518	0.169	0.218	1	Peli2	ENSMUSG00000021846	14
ENSMUSG00000026605-Cenpf	0.00574941	-0.130427	0.231	0.297	1	Cenpf	ENSMUSG00000026605	1
ENSMUSG00000044340-Phlpp1	0.00575114	-0.144778	0.666	0.718	1	Phlpp1	ENSMUSG00000044340	1
ENSMUSG00000034120-Srsf2	0.00575149	-0.20365	0.181	0.221	1	Srsf2	ENSMUSG00000034120	11
ENSMUSG00000024212-Mllt1	0.00576961	-0.187178	0.157	0.203	1	Mllt1	ENSMUSG00000024212	17
ENSMUSG00000069633-Pex11g	0.00577548	-0.182157	0.133	0.177	1	Pex11g	ENSMUSG00000069633	8
ENSMUSG00000054523-Ms4a5	0.00583034	-0.177202	0.091	0.13	1	Ms4a5	ENSMUSG00000054523	19
ENSMUSG00000013033-Adgrl1	0.00583079	0.121775	0.122	0.081	1	Adgrl1	ENSMUSG00000013033	8
ENSMUSG00000002052-Supt6	0.00583338	0.163709	0.513	0.443	1	Supt6	ENSMUSG00000002052	11
ENSMUSG00000085631-9630028H03Rik	0.00584763	-0.32517	0.141	0.186	1	9630028H03Rik	ENSMUSG00000085631	2
ENSMUSG00000049690-Nckap5	0.00585513	-0.2167	0.247	0.286	1	Nckap5	ENSMUSG00000049690	1
ENSMUSG00000000088-Cox5a	0.00592891	-0.195098	0.212	0.257	1	Cox5a	ENSMUSG00000000088	9
ENSMUSG00000018196-Glrx2	0.00593318	-0.183556	0.377	0.422	1	Glrx2	ENSMUSG00000018196	1
ENSMUSG00000102860-Gm37638	0.00602624	0.0849677	0.195	0.14	1	Gm37638	ENSMUSG00000102860	1
ENSMUSG00000116491-4930513L16Rik	0.00605608	-0.209429	0.135	0.177	1	4930513L16Rik	ENSMUSG00000116491	15
ENSMUSG00000034574-Daam1	0.00610429	-0.185866	0.256	0.313	1	Daam1	ENSMUSG00000034574	12
ENSMUSG00000019866-Crybg1	0.0061172	-0.1742	0.593	0.639	1	Crybg1	ENSMUSG00000019866	10
ENSMUSG00000032386-Trip4	0.00612351	0.115341	0.189	0.237	1	Trip4	ENSMUSG00000032386	9
ENSMUSG00000033900-Map9	0.00612783	-0.143788	0.065	0.101	1	Map9	ENSMUSG00000033900	3
ENSMUSG00000108094-Gm31108	0.00614598	-0.27622	0.161	0.208	1	Gm31108	ENSMUSG00000108094	6
ENSMUSG00000001552-Jup	0.00615174	0.144918	0.794	0.74	1	Jup	ENSMUSG00000001552	11
ENSMUSG00000054728-Phactr1	0.00626323	0.123107	0.468	0.383	1	Phactr1	ENSMUSG00000054728	13
ENSMUSG00000079418-Atg4a	0.00628986	0.273578	0.157	0.112	1	Atg4a	ENSMUSG00000079418	20
ENSMUSG00000039105-Atp6v1g1	0.00629594	-0.215982	0.108	0.149	1	Atp6v1g1	ENSMUSG00000039105	4
ENSMUSG00000031703-Itfg1	0.00630839	-0.269873	0.115	0.155	1	Itfg1	ENSMUSG00000031703	8
ENSMUSG00000005103-Wdr1	0.00635899	0.125459	0.251	0.189	1	Wdr1	ENSMUSG00000005103	5
ENSMUSG00000050914-Ankrd37	0.006359	0.120957	0.478	0.387	1	Ankrd37	ENSMUSG00000050914	8
ENSMUSG00000086193-Gm11508	0.00638473	0.139111	0.462	0.382	1	Gm11508	ENSMUSG00000086193	11
ENSMUSG00000116096-4933404G15Rik	0.00638895	0.141704	0.522	0.441	1	4933404G15Rik	ENSMUSG00000116096	16
ENSMUSG00000052273-Dnah3	0.00638951	0.220514	0.597	0.526	1	Dnah3	ENSMUSG00000052273	7
ENSMUSG00000100985-Gm10640	0.00641588	0.152314	0.175	0.127	1	Gm10640	ENSMUSG00000100985	7
ENSMUSG00000020312-Shc2	0.00648803	0.202922	0.109	0.072	1	Shc2	ENSMUSG00000020312	10
ENSMUSG00000091594-Gm17067	0.00652154	0.119615	0.302	0.237	1	Gm17067	ENSMUSG00000091594	7
ENSMUSG00000046637-Ttc34	0.00652795	0.0297434	0.107	0.067	1	Ttc34	ENSMUSG00000046637	4
ENSMUSG00000029186-Pi4k2b	0.00652926	0.121728	0.647	0.567	1	Pi4k2b	ENSMUSG00000029186	5
ENSMUSG00000090132-Cypt2	0.00653331	0.0969732	0.118	0.077	1	Cypt2	ENSMUSG00000090132	20
ENSMUSG00000040797-Iqsec3	0.00657972	-0.173308	0.124	0.169	1	Iqsec3	ENSMUSG00000040797	6
ENSMUSG00000025255-Zfhx4	0.00658783	-0.162638	0.078	0.115	1	Zfhx4	ENSMUSG00000025255	3
ENSMUSG00000035582-Gdpd4	0.00660689	-0.347846	0.187	0.236	1	Gdpd4	ENSMUSG00000035582	7
ENSMUSG00000031592-Pcm1	0.00661416	-0.230112	0.192	0.237	1	Pcm1	ENSMUSG00000031592	8
ENSMUSG00000072259-Gm5592	0.00663876	0.119027	0.134	0.091	1	Gm5592	ENSMUSG00000072259	7
ENSMUSG00000104222-Gm7292	0.00666079	-0.190913	0.419	0.466	1	Gm7292	ENSMUSG00000104222	6
ENSMUSG00000057378-Ryr3	0.00667345	0.0763914	0.108	0.069	1	Ryr3	ENSMUSG00000057378	2
ENSMUSG00000029086-Prom1	0.00670383	0.149058	0.584	0.513	1	Prom1	ENSMUSG00000029086	5
ENSMUSG00000024251-Thada	0.00671066	-0.190372	0.598	0.658	1	Thada	ENSMUSG00000024251	17
ENSMUSG00000091358-Speer5-ps1	0.00671836	0.122306	0.848	0.834	1	ps1	ENSMUSG00000091358
ENSMUSG00000106367-Gm34078	0.00673678	0.190059	0.463	0.397	1	Gm34078	ENSMUSG00000106367	3
ENSMUSG00000023800-Tiam2	0.00674408	-0.33357	0.139	0.181	1	Tiam2	ENSMUSG00000023800	17
ENSMUSG00000086384-Banf2os	0.00675333	0.106471	0.223	0.165	1	Banf2os	ENSMUSG00000086384	2
ENSMUSG00000035696-Rnf38	0.00676888	0.115774	0.63	0.548	1	Rnf38	ENSMUSG00000035696	4
ENSMUSG00000055302-Mrfap1	0.00679485	0.147881	0.194	0.141	1	Mrfap1	ENSMUSG00000055302	5
ENSMUSG00000028165-Cisd2	0.0068345	-0.157161	0.297	0.348	1	Cisd2	ENSMUSG00000028165	3
ENSMUSG00000032316-Clk3	0.00685461	-0.173027	0.196	0.243	1	Clk3	ENSMUSG00000032316	9
ENSMUSG00000039716-Dock3	0.00687486	0.0988492	0.179	0.127	1	Dock3	ENSMUSG00000039716	9
ENSMUSG00000031444-F10	0.00689463	0.0997312	0.118	0.077	1	F10	ENSMUSG00000031444	8
ENSMUSG00000023467-Tulp2	0.00691966	-0.167608	0.552	0.602	1	Tulp2	ENSMUSG00000023467	7
ENSMUSG00000021111-Papola	0.00692406	-0.192225	0.129	0.172	1	Papola	ENSMUSG00000021111	12
ENSMUSG00000086119-Gm2415	0.00693381	-0.2048	0.196	0.242	1	Gm2415	ENSMUSG00000086119	9
ENSMUSG00000024732-Ccdc86	0.00693604	-0.126933	0.07	0.106	1	Ccdc86	ENSMUSG00000024732	19
ENSMUSG00000015377-Dennd6b	0.00695176	0.105114	0.62	0.537	1	Dennd6b	ENSMUSG00000015377	15
ENSMUSG00000116907-4930553E22Rik	0.0069538	0.0899771	0.264	0.2	1	4930553E22Rik	ENSMUSG00000116907	16
ENSMUSG00000109052-Gm45012	0.00697346	0.0977091	0.148	0.102	1	Gm45012	ENSMUSG00000109052	7
ENSMUSG00000120717-ENSMUSG00000120717	0.00697645	-0.209406	0.131	0.175	1	ENSMUSG00000120717	ENSMUSG00000120717
ENSMUSG00000031922-Cep57	0.00701567	0.140249	0.523	0.447	1	Cep57	ENSMUSG00000031922	9
ENSMUSG00000041592-Sdk2	0.00710524	0.122528	0.24	0.184	1	Sdk2	ENSMUSG00000041592	11
ENSMUSG00000042213-Zfand4	0.00713633	-0.116141	0.627	0.678	1	Zfand4	ENSMUSG00000042213	6
ENSMUSG00000020914-Top2a	0.00719259	-0.150273	0.075	0.111	1	Top2a	ENSMUSG00000020914	11
ENSMUSG00000032126-Hmbs	0.00720725	-0.155422	0.141	0.186	1	Hmbs	ENSMUSG00000032126	9
ENSMUSG00000000305-Cdh4	0.00722824	-0.202591	0.304	0.357	1	Cdh4	ENSMUSG00000000305	2
ENSMUSG00000036291-Ap5m1	0.00723277	0.117865	0.21	0.155	1	Ap5m1	ENSMUSG00000036291	14
ENSMUSG00000101361-Gm7358	0.0072337	0.0889677	0.102	0.065	1	Gm7358	ENSMUSG00000101361	17
ENSMUSG00000038187-Btbd10	0.00725342	0.134236	0.851	0.834	1	Btbd10	ENSMUSG00000038187	7
ENSMUSG00000050122-Vwa3b	0.00726208	0.150707	0.716	0.665	1	Vwa3b	ENSMUSG00000050122	1
ENSMUSG00000056553-Ptprn2	0.00729087	0.117925	0.255	0.196	1	Ptprn2	ENSMUSG00000056553	12
ENSMUSG00000021277-Traf3	0.00730038	0.17986	0.398	0.331	1	Traf3	ENSMUSG00000021277	12
ENSMUSG00000107429-Gm44206	0.00738366	0.193208	0.329	0.265	1	Gm44206	ENSMUSG00000107429	6
ENSMUSG00000000861-Bcl11a	0.00739524	-0.130931	0.721	0.735	1	Bcl11a	ENSMUSG00000000861	11
ENSMUSG00000032076-Cadm1	0.00741692	0.275	0.326	0.271	1	Cadm1	ENSMUSG00000032076	9
ENSMUSG00000055692-Tmem191c	0.00745492	-0.0969012	0.952	0.961	1	Tmem191c	ENSMUSG00000055692	16
ENSMUSG00000029014-Dnajc2	0.00746303	0.0846814	0.118	0.079	1	Dnajc2	ENSMUSG00000029014	5
ENSMUSG00000110699-Gm20946	0.00752347	0.117409	0.123	0.082	1	Gm20946	ENSMUSG00000110699	8
ENSMUSG00000037972-Snn	0.00754365	0.0785416	0.648	0.557	1	Snn	ENSMUSG00000037972	16
ENSMUSG00000110278-Gm5608	0.00758782	0.115367	0.233	0.176	1	Gm5608	ENSMUSG00000110278	8
ENSMUSG00000041297-Cdk13	0.00761218	-0.14133	0.377	0.438	1	Cdk13	ENSMUSG00000041297	13
ENSMUSG00000021811-Dnajc9	0.00761439	0.0853411	0.451	0.363	1	Dnajc9	ENSMUSG00000021811	14
ENSMUSG00000027620-Rbm39	0.00762667	0.116118	0.186	0.136	1	Rbm39	ENSMUSG00000027620	2
ENSMUSG00000094421-Gm20778	0.0076649	0.13615	0.232	0.175	1	Gm20778	ENSMUSG00000094421	8
ENSMUSG00000079652-Garin1a	0.00770988	0.097162	0.425	0.342	1	Garin1a	ENSMUSG00000079652
ENSMUSG00000023930-Crisp2	0.00780305	0.0424667	0.698	0.632	1	Crisp2	ENSMUSG00000023930	17
ENSMUSG00000085961-Gm15904	0.00784874	0.110736	0.351	0.277	1	Gm15904	ENSMUSG00000085961	4
ENSMUSG00000037458-Azin1	0.00787148	0.169082	0.623	0.553	1	Azin1	ENSMUSG00000037458	15
ENSMUSG00000028807-Zbtb8a	0.00787177	0.160606	0.102	0.066	1	Zbtb8a	ENSMUSG00000028807	4
ENSMUSG00000040204-Pclaf	0.00787232	-0.187979	0.121	0.162	1	Pclaf	ENSMUSG00000040204	9
ENSMUSG00000120402-ENSMUSG00000120402	0.00788629	-0.109617	0.069	0.105	1	ENSMUSG00000120402	ENSMUSG00000120402
ENSMUSG00000048763-Hoxb3	0.00789089	-0.146064	0.267	0.325	1	Hoxb3	ENSMUSG00000048763	11
ENSMUSG00000031381-Piga	0.00794132	0.123015	0.101	0.065	1	Piga	ENSMUSG00000031381	20
ENSMUSG00000078794-Dact3	0.00795402	-0.155738	0.788	0.794	1	Dact3	ENSMUSG00000078794	7
ENSMUSG00000015165-Hnrnpl	0.00796375	0.0978042	0.137	0.094	1	Hnrnpl	ENSMUSG00000015165	7
ENSMUSG00000024223-Armc12	0.00798679	-0.141764	0.129	0.174	1	Armc12	ENSMUSG00000024223	17
ENSMUSG00000051054-1700014D04Rik	0.00803577	0.0787004	0.195	0.141	1	1700014D04Rik	ENSMUSG00000051054	13
ENSMUSG00000086537-Gnasas1	0.00803798	0.175238	0.252	0.2	1	Gnasas1	ENSMUSG00000086537	2
ENSMUSG00000085157-4930515L19Rik	0.00804286	0.19027	0.381	0.325	1	4930515L19Rik	ENSMUSG00000085157	20
ENSMUSG00000048039-Isg20l2	0.00806078	0.12689	0.268	0.211	1	Isg20l2	ENSMUSG00000048039	3
ENSMUSG00000110037-4930543N07Rik	0.00806797	0.137503	0.215	0.161	1	4930543N07Rik	ENSMUSG00000110037	7
ENSMUSG00000031898-Dpep3	0.00808512	0.0971674	0.146	0.101	1	Dpep3	ENSMUSG00000031898	8
ENSMUSG00000034730-Adgrb1	0.00808663	0.141671	0.537	0.464	1	Adgrb1	ENSMUSG00000034730	15
ENSMUSG00000031737-Irx5	0.00809699	-0.1589	0.198	0.246	1	Irx5	ENSMUSG00000031737	8
ENSMUSG00000034324-Tmem132c	0.00810658	-0.189174	0.278	0.327	1	Tmem132c	ENSMUSG00000034324	5
ENSMUSG00000021595-Nsun2	0.00811186	0.0980796	0.129	0.087	1	Nsun2	ENSMUSG00000021595	13
ENSMUSG00000117286-Gm1043	0.00814504	0.169634	0.214	0.164	1	Gm1043	ENSMUSG00000117286	5
ENSMUSG00000022773-Ypel1	0.00815628	0.0889063	0.18	0.129	1	Ypel1	ENSMUSG00000022773	16
ENSMUSG00000051728-Fam243	0.00817121	-0.19208	0.141	0.182	1	Fam243	ENSMUSG00000051728	16
ENSMUSG00000050721-Plekho2	0.0082122	-0.160457	0.43	0.468	1	Plekho2	ENSMUSG00000050721	9
ENSMUSG00000086282-Sox5os4	0.00825921	0.164052	0.282	0.222	1	Sox5os4	ENSMUSG00000086282	6
ENSMUSG00000056608-Chd9	0.00828931	-0.143583	0.068	0.102	1	Chd9	ENSMUSG00000056608	8
ENSMUSG00000034235-Usp54	0.00830631	-0.182188	0.132	0.174	1	Usp54	ENSMUSG00000034235	14
ENSMUSG00000031927-1700012B09Rik	0.00834151	-0.204432	0.134	0.176	1	1700012B09Rik	ENSMUSG00000031927	9
ENSMUSG00000000028-Cdc45	0.00839808	0.122979	0.167	0.12	1	Cdc45	ENSMUSG00000000028	16
ENSMUSG00000045709-Smkr-ps	0.00840808	-0.207262	0.265	0.315	1	ps	ENSMUSG00000045709
ENSMUSG00000087360-Gm15104	0.00844519	0.132956	0.203	0.151	1	Gm15104	ENSMUSG00000087360	20
ENSMUSG00000031667-Aktip	0.00846914	0.156596	0.524	0.458	1	Aktip	ENSMUSG00000031667	8
ENSMUSG00000032913-Lrig2	0.00849035	-0.204324	0.1	0.139	1	Lrig2	ENSMUSG00000032913	3
ENSMUSG00000101404-1700009C05Rik	0.00860882	-0.113497	0.512	0.546	1	1700009C05Rik	ENSMUSG00000101404	6
ENSMUSG00000110333-Gm45861	0.00862228	0.0858131	0.162	0.115	1	Gm45861	ENSMUSG00000110333	8
ENSMUSG00000087589-D430040D24Rik	0.00862751	0.0929757	0.124	0.085	1	D430040D24Rik	ENSMUSG00000087589	1
ENSMUSG00000046230-Vps13a	0.00866321	-0.19159	0.179	0.221	1	Vps13a	ENSMUSG00000046230	19
ENSMUSG00000038241-Cep250	0.00868356	0.181712	0.232	0.18	1	Cep250	ENSMUSG00000038241	2
ENSMUSG00000110110-Gm30978	0.00869818	0.105469	0.137	0.095	1	Gm30978	ENSMUSG00000110110	8
ENSMUSG00000026826-Nr4a2	0.00871141	-0.171566	0.194	0.245	1	Nr4a2	ENSMUSG00000026826	2
ENSMUSG00000085198-4933416E03Rik	0.00875629	0.232156	0.412	0.352	1	4933416E03Rik	ENSMUSG00000085198	2
ENSMUSG00000001964-Emd	0.00890028	0.201381	0.415	0.352	1	Emd	ENSMUSG00000001964	20
ENSMUSG00000091686-4930471C04Rik	0.00895568	0.0711674	0.208	0.152	1	4930471C04Rik	ENSMUSG00000091686	14
ENSMUSG00000113898-Gm19144	0.00896649	-0.148889	0.081	0.117	1	Gm19144	ENSMUSG00000113898	12
ENSMUSG00000021188-Trip11	0.00909767	-0.208234	0.091	0.127	1	Trip11	ENSMUSG00000021188	12
ENSMUSG00000057649-Brd9	0.00914823	0.18538	0.267	0.211	1	Brd9	ENSMUSG00000057649	13
ENSMUSG00000074570-Cass4	0.00923069	0.155492	0.232	0.181	1	Cass4	ENSMUSG00000074570	2
ENSMUSG00000032182-Yipf2	0.00923348	0.115832	0.287	0.228	1	Yipf2	ENSMUSG00000032182	9
ENSMUSG00000046743-Fat4	0.0092353	-0.206939	0.122	0.166	1	Fat4	ENSMUSG00000046743	3
ENSMUSG00000095789-Nupr1l	0.00925775	-0.196718	0.277	0.323	1	Nupr1l	ENSMUSG00000095789	5
ENSMUSG00000010066-Cacna2d2	0.00926836	-0.370593	0.083	0.119	1	Cacna2d2	ENSMUSG00000010066	9
ENSMUSG00000091264-Smim13	0.00928391	-0.106904	0.154	0.203	1	Smim13	ENSMUSG00000091264	13
ENSMUSG00000087691-Cd55os	0.00935775	0.127501	0.365	0.295	1	Cd55os	ENSMUSG00000087691	1
ENSMUSG00000033579-Fa2h	0.0093594	-0.259056	0.085	0.122	1	Fa2h	ENSMUSG00000033579	8
ENSMUSG00000043051-Disc1	0.00937664	0.148203	0.13	0.09	1	Disc1	ENSMUSG00000043051	8
ENSMUSG00000087259-2610035D17Rik	0.0094808	-0.159832	0.339	0.388	1	2610035D17Rik	ENSMUSG00000087259	11
ENSMUSG00000023963-Cyp39a1	0.00948243	0.134463	0.584	0.514	1	Cyp39a1	ENSMUSG00000023963	17
ENSMUSG00000116572-Gm49695	0.00948753	0.108455	0.28	0.222	1	Gm49695	ENSMUSG00000116572	16
ENSMUSG00000038555-Reep2	0.00949989	0.0721663	0.126	0.085	1	Reep2	ENSMUSG00000038555	18
ENSMUSG00000051177-Plcb1	0.00957873	-0.337976	0.261	0.308	1	Plcb1	ENSMUSG00000051177	2
ENSMUSG00000002608-Ccdc97	0.00958222	0.0961256	0.144	0.1	1	Ccdc97	ENSMUSG00000002608	7
ENSMUSG00000030801-Kat8	0.00971145	0.116379	0.207	0.156	1	Kat8	ENSMUSG00000030801	7
ENSMUSG00000050103-Agmo	0.00973947	0.12982	0.17	0.124	1	Agmo	ENSMUSG00000050103	12
ENSMUSG00000020270-Smim23	0.00977449	0.145701	0.43	0.362	1	Smim23	ENSMUSG00000020270	11
ENSMUSG00000029601-Iqcd	0.00981474	-0.141208	0.069	0.102	1	Iqcd	ENSMUSG00000029601	5
ENSMUSG00000026357-Rgs18	0.00982113	-0.186042	0.181	0.227	1	Rgs18	ENSMUSG00000026357	1
ENSMUSG00000115961-Gm41409	0.00983797	0.121277	0.219	0.165	1	Gm41409	ENSMUSG00000115961	16
ENSMUSG00000022881-Rfc4	0.0098621	0.11997	0.103	0.067	1	Rfc4	ENSMUSG00000022881	16
ENSMUSG00000019841-Rev3l	0.00994253	0.128451	0.856	0.839	1	Rev3l	ENSMUSG00000019841	10
ENSMUSG00000036002-Fam214b	0.00994591	0.111911	0.65	0.588	1	Fam214b	ENSMUSG00000036002	4
ENSMUSG00000020021-Fgd6	0.0099655	0.182497	0.182	0.136	1	Fgd6	ENSMUSG00000020021	10
ENSMUSG00000006782-Cnp	0.00998156	0.122774	0.35	0.287	1	Cnp	ENSMUSG00000006782	11
ENSMUSG00000041556-Fbxo2	0.0100764	-0.120209	0.799	0.785	1	Fbxo2	ENSMUSG00000041556	4
ENSMUSG00000027709-Mccc1	0.0100776	0.158828	0.346	0.286	1	Mccc1	ENSMUSG00000027709	3
ENSMUSG00000003316-Glg1	0.0101061	-0.126153	0.095	0.132	1	Glg1	ENSMUSG00000003316	8
ENSMUSG00000043050-Tnp2	0.0101811	0.0873973	0.995	0.999	1	Tnp2	ENSMUSG00000043050	16
ENSMUSG00000062651-H2al2a	0.0101996	-0.205021	0.485	0.517	1	H2al2a	ENSMUSG00000062651	2
ENSMUSG00000049902-4921517D22Rik	0.0102304	0.142521	0.313	0.253	1	4921517D22Rik	ENSMUSG00000049902	13
ENSMUSG00000059114-Lrrc74a	0.0102761	-0.202076	0.124	0.164	1	Lrrc74a	ENSMUSG00000059114	12
ENSMUSG00000048832-Vps37c	0.0102977	0.194354	0.156	0.114	1	Vps37c	ENSMUSG00000048832	19
ENSMUSG00000044726-Erich5	0.0103528	0.109584	0.158	0.114	1	Erich5	ENSMUSG00000044726	15
ENSMUSG00000028277-Ube2j1	0.0103856	0.137748	0.529	0.454	1	Ube2j1	ENSMUSG00000028277	4
ENSMUSG00000095710-Gm8871	0.0104043	-0.0824482	0.658	0.712	1	Gm8871	ENSMUSG00000095710	5
ENSMUSG00000092522-Gm20389	0.0104446	-0.163931	0.091	0.126	1	Gm20389	ENSMUSG00000092522	3
ENSMUSG00000055254-Ntrk2	0.010446	0.127055	0.205	0.154	1	Ntrk2	ENSMUSG00000055254	13
ENSMUSG00000023868-Pde10a	0.0105159	0.0135694	0.212	0.156	1	Pde10a	ENSMUSG00000023868	17
ENSMUSG00000028772-Zcchc17	0.010533	0.181935	0.432	0.375	1	Zcchc17	ENSMUSG00000028772	4
ENSMUSG00000070047-Fat1	0.0105969	0.111593	0.389	0.318	1	Fat1	ENSMUSG00000070047	8
ENSMUSG00000070808-Bicra	0.0106219	0.12933	0.508	0.436	1	Bicra	ENSMUSG00000070808	7
ENSMUSG00000118071-Gm50455	0.0106314	-0.149559	0.394	0.446	1	Gm50455	ENSMUSG00000118071	17
ENSMUSG00000036815-Dpp10	0.0106718	0.209306	0.297	0.238	1	Dpp10	ENSMUSG00000036815	1
ENSMUSG00000079871-Gm4984	0.0106964	0.122453	0.203	0.154	1	Gm4984	ENSMUSG00000079871	20
ENSMUSG00000028348-Cavin4	0.0107235	0.117241	0.514	0.427	1	Cavin4	ENSMUSG00000028348	4
ENSMUSG00000025512-Chid1	0.0107296	-0.174745	0.315	0.362	1	Chid1	ENSMUSG00000025512	7
ENSMUSG00000040606-Kazn	0.0107602	0.25491	0.282	0.232	1	Kazn	ENSMUSG00000040606	4
ENSMUSG00000099605-1700066N21Rik	0.0107839	0.126712	0.613	0.561	1	1700066N21Rik	ENSMUSG00000099605	5
ENSMUSG00000062014-Gmfb	0.0107839	-0.134286	0.253	0.303	1	Gmfb	ENSMUSG00000062014	14
ENSMUSG00000029397-Rchy1	0.0108066	-0.178985	0.597	0.62	1	Rchy1	ENSMUSG00000029397	5
ENSMUSG00000079355-Ackr4	0.0108475	0.171202	0.459	0.39	1	Ackr4	ENSMUSG00000079355	9
ENSMUSG00000115286-4930429C20Rik	0.0108849	-0.182591	0.273	0.317	1	4930429C20Rik	ENSMUSG00000115286	14
ENSMUSG00000028878-Fam76a	0.0108862	-0.190914	0.15	0.192	1	Fam76a	ENSMUSG00000028878	4
ENSMUSG00000036523-Greb1	0.0109815	-0.122166	0.076	0.111	1	Greb1	ENSMUSG00000036523	12
ENSMUSG00000094928-1700122O11Rik	0.0110185	0.170195	0.143	0.104	1	1700122O11Rik	ENSMUSG00000094928	17
ENSMUSG00000069049-Eif2s3y	0.0110426	0.227441	0.179	0.136	1	Eif2s3y	ENSMUSG00000069049	21
ENSMUSG00000114794-Gm47782	0.0110531	0.128368	0.198	0.15	1	Gm47782	ENSMUSG00000114794	14
ENSMUSG00000031284-Pak3	0.0110903	0.120341	0.109	0.074	1	Pak3	ENSMUSG00000031284	20
ENSMUSG00000033819-Ppp1r16a	0.0110964	0.108313	0.14	0.1	1	Ppp1r16a	ENSMUSG00000033819	15
ENSMUSG00000025907-Rb1cc1	0.0110974	0.0886549	0.109	0.072	1	Rb1cc1	ENSMUSG00000025907	1
ENSMUSG00000118147-Gm41555	0.0111116	0.189719	0.6	0.542	1	Gm41555	ENSMUSG00000118147	17
ENSMUSG00000003526-Prodh	0.0111152	-0.113764	0.316	0.372	1	Prodh	ENSMUSG00000003526	16
ENSMUSG00000109412-Gm44535	0.0111485	0.118899	0.256	0.201	1	Gm44535	ENSMUSG00000109412	7
ENSMUSG00000070283-Ndufaf3	0.0111574	-0.17699	0.241	0.288	1	Ndufaf3	ENSMUSG00000070283	9
ENSMUSG00000029406-Pitpnm2	0.0111847	0.071503	0.145	0.101	1	Pitpnm2	ENSMUSG00000029406	5
ENSMUSG00000051113-Garin5a	0.0111985	-0.112764	0.607	0.638	1	Garin5a	ENSMUSG00000051113
ENSMUSG00000034317-Trim59	0.0112282	0.131057	0.341	0.278	1	Trim59	ENSMUSG00000034317	3
ENSMUSG00000030641-Ddias	0.0112639	0.106219	0.256	0.199	1	Ddias	ENSMUSG00000030641	7
ENSMUSG00000120728-ENSMUSG00000120728	0.0112879	0.119624	0.155	0.112	1	ENSMUSG00000120728	ENSMUSG00000120728
ENSMUSG00000028519-Dab1	0.0113133	0.194789	0.464	0.401	1	Dab1	ENSMUSG00000028519	4
ENSMUSG00000078620-Gm10964	0.0113556	0.0926827	0.111	0.074	1	Gm10964	ENSMUSG00000078620	3
ENSMUSG00000040990-Sh3kbp1	0.0113779	0.125957	0.235	0.182	1	Sh3kbp1	ENSMUSG00000040990	20
ENSMUSG00000010154-Spire2	0.0113806	-0.172429	0.331	0.375	1	Spire2	ENSMUSG00000010154	8
ENSMUSG00000030189-Ybx3	0.0113826	0.167007	0.319	0.258	1	Ybx3	ENSMUSG00000030189	6
ENSMUSG00000084905-Gm12081	0.0113983	0.112656	0.271	0.211	1	Gm12081	ENSMUSG00000084905	11
ENSMUSG00000098685-Gm27224	0.0114085	0.139088	0.154	0.11	1	Gm27224	ENSMUSG00000098685	9
ENSMUSG00000022982-Sod1	0.011423	-0.150312	0.143	0.186	1	Sod1	ENSMUSG00000022982	16
ENSMUSG00000079659-Tmem243	0.0114597	-0.144895	0.082	0.117	1	Tmem243	ENSMUSG00000079659	5
ENSMUSG00000053783-1700016K19Rik	0.0114845	-0.145192	0.094	0.13	1	1700016K19Rik	ENSMUSG00000053783	11
ENSMUSG00000116038-Gm46563	0.0115434	0.0810344	0.672	0.596	1	Gm46563	ENSMUSG00000116038	16
ENSMUSG00000085526-Gm16083	0.0116262	-0.239211	0.412	0.447	1	Gm16083	ENSMUSG00000085526	1
ENSMUSG00000030303-Far2	0.011644	0.07778	0.12	0.081	1	Far2	ENSMUSG00000030303	6
ENSMUSG00000023047-Amhr2	0.0116732	-0.15683	0.119	0.159	1	Amhr2	ENSMUSG00000023047	15
ENSMUSG00000110765-Gm47468	0.0117099	0.0889635	0.116	0.079	1	Gm47468	ENSMUSG00000110765	9
ENSMUSG00000086386-Gm12108	0.0117382	-0.141099	0.098	0.136	1	Gm12108	ENSMUSG00000086386	11
ENSMUSG00000029836-Cbx3	0.0117408	-0.194018	0.094	0.129	1	Cbx3	ENSMUSG00000029836	6
ENSMUSG00000086603-Gm13620	0.0118142	-0.141768	0.071	0.105	1	Gm13620	ENSMUSG00000086603	2
ENSMUSG00000086074-Gm13274	0.0118287	0.123492	0.517	0.453	1	Gm13274	ENSMUSG00000086074	4
ENSMUSG00000026237-Nmur1	0.0118532	0.16887	0.699	0.657	1	Nmur1	ENSMUSG00000026237	1
ENSMUSG00000024087-Cyp1b1	0.0119151	0.151213	0.617	0.552	1	Cyp1b1	ENSMUSG00000024087	17
ENSMUSG00000073802-Cdkn2b	0.0119593	-0.16931	0.087	0.12	1	Cdkn2b	ENSMUSG00000073802	4
ENSMUSG00000085676-4930555O08Rik	0.0119721	-0.0972257	0.068	0.102	1	4930555O08Rik	ENSMUSG00000085676	11
ENSMUSG00000027663-Zmat3	0.012017	-0.166237	0.079	0.112	1	Zmat3	ENSMUSG00000027663	3
ENSMUSG00000075420-Smim6	0.0120836	-0.18727	0.247	0.292	1	Smim6	ENSMUSG00000075420	11
ENSMUSG00000052557-Gan	0.0121274	-0.163165	0.377	0.423	1	Gan	ENSMUSG00000052557	8
ENSMUSG00000121238-ENSMUSG00000121238	0.0121728	-0.18255	0.251	0.293	1	ENSMUSG00000121238	ENSMUSG00000121238
ENSMUSG00000079523-Tmsb10	0.0121856	0.100735	0.265	0.206	1	Tmsb10	ENSMUSG00000079523	6
ENSMUSG00000039033-Tasp1	0.0122253	0.128069	0.882	0.86	1	Tasp1	ENSMUSG00000039033	2
ENSMUSG00000005417-Mprip	0.0122446	-0.25197	0.556	0.562	1	Mprip	ENSMUSG00000005417	11
ENSMUSG00000085184-4933439K11Rik	0.0122617	0.136088	0.19	0.142	1	4933439K11Rik	ENSMUSG00000085184	1
ENSMUSG00000060904-Arl1	0.0122756	0.13229	0.281	0.226	1	Arl1	ENSMUSG00000060904	10
ENSMUSG00000034321-Exosc1	0.0122837	0.08611	0.109	0.072	1	Exosc1	ENSMUSG00000034321	19
ENSMUSG00000002771-Grin2d	0.0123072	0.0772187	0.12	0.082	1	Grin2d	ENSMUSG00000002771	7
ENSMUSG00000022946-Dop1b	0.0123113	-0.219766	0.227	0.27	1	Dop1b	ENSMUSG00000022946	16
ENSMUSG00000024598-Fbn2	0.0123175	0.155135	0.104	0.07	1	Fbn2	ENSMUSG00000024598	18
ENSMUSG00000036792-Mbd5	0.0124678	-0.201694	0.369	0.413	1	Mbd5	ENSMUSG00000036792	2
ENSMUSG00000032330-Cox7a2	0.0124736	-0.174342	0.469	0.504	1	Cox7a2	ENSMUSG00000032330	9
ENSMUSG00000021420-Fars2	0.0124901	-0.170968	0.279	0.318	1	Fars2	ENSMUSG00000021420	13
ENSMUSG00000100969-1700030N03Rik	0.012572	0.0787645	0.994	0.991	1	1700030N03Rik	ENSMUSG00000100969	19
ENSMUSG00000106064-Gm40263	0.0126099	0.116208	0.119	0.081	1	Gm40263	ENSMUSG00000106064	5
ENSMUSG00000017478-Zc3h18	0.0126158	0.119374	0.457	0.396	1	Zc3h18	ENSMUSG00000017478	8
ENSMUSG00000085754-Gm15886	0.0127167	0.141419	0.619	0.564	1	Gm15886	ENSMUSG00000085754	3
ENSMUSG00000028854-Slc9a1	0.0127599	-0.224138	0.499	0.524	1	Slc9a1	ENSMUSG00000028854	4
ENSMUSG00000013465-Nelfb	0.0127748	-0.17657	0.242	0.282	1	Nelfb	ENSMUSG00000013465	2
ENSMUSG00000029423-Piwil1	0.0127788	0.104574	0.196	0.147	1	Piwil1	ENSMUSG00000029423	5
ENSMUSG00000023094-Msrb2	0.0127807	0.104021	0.373	0.303	1	Msrb2	ENSMUSG00000023094	2
ENSMUSG00000084954-Gm16351	0.0128521	-0.191717	0.137	0.176	1	Gm16351	ENSMUSG00000084954	8
ENSMUSG00000022285-Ywhaz	0.0128837	0.120188	0.502	0.424	1	Ywhaz	ENSMUSG00000022285	15
ENSMUSG00000024855-Pacs1	0.0129057	-0.253993	0.079	0.111	1	Pacs1	ENSMUSG00000024855	19
ENSMUSG00000095300-Gm906	0.0129275	0.065976	0.133	0.092	1	Gm906	ENSMUSG00000095300	13
ENSMUSG00000048385-Scrt1	0.0129883	-0.143357	0.818	0.831	1	Scrt1	ENSMUSG00000048385	15
ENSMUSG00000110433-Gm45820	0.0129905	0.0612501	0.104	0.067	1	Gm45820	ENSMUSG00000110433	8
ENSMUSG00000031682-1700011L22Rik	0.0130156	-0.209423	0.308	0.355	1	1700011L22Rik	ENSMUSG00000031682	8
ENSMUSG00000085785-Sox5os3	0.0130872	-0.175363	0.264	0.306	1	Sox5os3	ENSMUSG00000085785	6
ENSMUSG00000061032-Rrp1	0.0132087	0.0976102	0.199	0.152	1	Rrp1	ENSMUSG00000061032	10
ENSMUSG00000038246-Fam50b	0.0132107	-0.128412	0.133	0.176	1	Fam50b	ENSMUSG00000038246	13
ENSMUSG00000107301-Gm43688	0.013279	-0.136311	0.071	0.105	1	Gm43688	ENSMUSG00000107301	5
ENSMUSG00000037737-Actrt3	0.0132867	0.125402	0.399	0.332	1	Actrt3	ENSMUSG00000037737	3
ENSMUSG00000009628-Tex15	0.0132902	-0.169581	0.144	0.185	1	Tex15	ENSMUSG00000009628	8
ENSMUSG00000079012-Serpina3m	0.0133636	0.206991	0.131	0.094	1	Serpina3m	ENSMUSG00000079012	12
ENSMUSG00000114661-Gm48707	0.0133941	0.106097	0.107	0.072	1	Gm48707	ENSMUSG00000114661	13
ENSMUSG00000117391-4930500A05Rik	0.0133951	0.0857363	0.154	0.11	1	4930500A05Rik	ENSMUSG00000117391	17
ENSMUSG00000030352-Tspan9	0.013442	-0.163475	0.239	0.28	1	Tspan9	ENSMUSG00000030352	6
ENSMUSG00000086791-Gm12147	0.0134501	0.111749	0.137	0.097	1	Gm12147	ENSMUSG00000086791	11
ENSMUSG00000120223-ENSMUSG00000120223	0.0135607	-0.167904	0.356	0.393	1	ENSMUSG00000120223	ENSMUSG00000120223
ENSMUSG00000039699-Batf2	0.0136572	-0.120468	0.122	0.162	1	Batf2	ENSMUSG00000039699	19
ENSMUSG00000031583-Wrn	0.013676	0.131786	0.18	0.134	1	Wrn	ENSMUSG00000031583	8
ENSMUSG00000008373-Prpf31	0.0136923	-0.126624	0.251	0.305	1	Prpf31	ENSMUSG00000008373	7
ENSMUSG00000116858-Gm49797	0.0137439	0.170103	0.478	0.419	1	Gm49797	ENSMUSG00000116858	17
ENSMUSG00000093394-Gm20621	0.0137642	0.11837	0.158	0.116	1	Gm20621	ENSMUSG00000093394	15
ENSMUSG00000029248-Thegl	0.0138203	-0.14557	0.6	0.644	1	Thegl	ENSMUSG00000029248	5
ENSMUSG00000055436-Srsf11	0.0138893	0.136442	0.753	0.697	1	Srsf11	ENSMUSG00000055436	3
ENSMUSG00000046417-Lrrc75a	0.0138983	0.0922747	0.275	0.217	1	Lrrc75a	ENSMUSG00000046417	11
ENSMUSG00000022218-Tgm1	0.0139012	-0.149136	0.532	0.587	1	Tgm1	ENSMUSG00000022218	14
ENSMUSG00000107962-Gm43980	0.0139511	-0.148435	0.075	0.107	1	Gm43980	ENSMUSG00000107962	6
ENSMUSG00000058331-Zfp85	0.0139525	-0.169535	0.092	0.127	1	Zfp85	ENSMUSG00000058331	13
ENSMUSG00000021086-Ccdc175	0.0139616	0.195298	0.171	0.129	1	Ccdc175	ENSMUSG00000021086	12
ENSMUSG00000021791-Dydc2	0.013967	-0.155129	0.261	0.307	1	Dydc2	ENSMUSG00000021791	14
ENSMUSG00000026959-Grin1	0.0140146	0.0492434	0.114	0.076	1	Grin1	ENSMUSG00000026959	2
ENSMUSG00000052613-Pcdh15	0.0140284	-0.150173	0.29	0.331	1	Pcdh15	ENSMUSG00000052613	10
ENSMUSG00000027525-Phactr3	0.014029	-0.171683	0.137	0.179	1	Phactr3	ENSMUSG00000027525	2
ENSMUSG00000086148-Gm15271	0.0140525	0.132978	0.171	0.127	1	Gm15271	ENSMUSG00000086148	10
ENSMUSG00000072571-Tmem253	0.0141025	0.127098	0.184	0.139	1	Tmem253	ENSMUSG00000072571	14
ENSMUSG00000022412-Mief1	0.0141205	0.156724	0.476	0.409	1	Mief1	ENSMUSG00000022412	15
ENSMUSG00000031576-Kcnu1	0.014145	-0.184538	0.377	0.416	1	Kcnu1	ENSMUSG00000031576	8
ENSMUSG00000022039-Adam2	0.0141482	0.101971	0.2	0.15	1	Adam2	ENSMUSG00000022039	14
ENSMUSG00000030168-Adipor2	0.0141741	-0.0967017	0.075	0.109	1	Adipor2	ENSMUSG00000030168	6
ENSMUSG00000121513-PTPRG	0.0141756	-0.200513	0.49	0.537	1	PTPRG	ENSMUSG00000121513
ENSMUSG00000096950-Gm9530	0.0142088	-0.260667	0.228	0.267	1	Gm9530	ENSMUSG00000096950	1
ENSMUSG00000014329-Bicc1	0.0142709	-0.206608	0.266	0.307	1	Bicc1	ENSMUSG00000014329	10
ENSMUSG00000030304-Ergic2	0.0142736	0.123821	0.351	0.283	1	Ergic2	ENSMUSG00000030304	6
ENSMUSG00000029925-Tbxas1	0.0142908	0.109123	0.16	0.117	1	Tbxas1	ENSMUSG00000029925	6
ENSMUSG00000025103-Btbd1	0.0143834	0.086219	0.117	0.08	1	Btbd1	ENSMUSG00000025103	7
ENSMUSG00000109750-Hmgb1-rs17	0.0143853	0.0914856	0.301	0.24	1	rs17	ENSMUSG00000109750
ENSMUSG00000114163-Gm32296	0.0143931	0.139951	0.274	0.222	1	Gm32296	ENSMUSG00000114163	12
ENSMUSG00000114048-4930549C15Rik	0.0143938	0.166472	0.526	0.462	1	4930549C15Rik	ENSMUSG00000114048	12
ENSMUSG00000046434-Hnrnpa1	0.0144554	-0.189048	0.171	0.211	1	Hnrnpa1	ENSMUSG00000046434	15
ENSMUSG00000113029-Gm40578	0.0144564	0.0744076	0.291	0.232	1	Gm40578	ENSMUSG00000113029	12
ENSMUSG00000050912-Tmem123	0.0144652	0.1502	0.537	0.471	1	Tmem123	ENSMUSG00000050912	9
[truncated: 3,860 more rows]

## Sheet: elongating_spermatid_2_all_lo
X	p_val	avg_log2FC	pct.1	pct.2	p_val_adj	gene	ensemblID	chr
ENSMUSG00000086046-1700095A21Rik	1.20013e-47	0.909991	0.951	0.84	4.59769e-43	1700095A21Rik	ENSMUSG00000086046	4
ENSMUSG00000029635-Cdk8	2.91035e-46	-0.922446	0.803	0.951	1.11495e-41	Cdk8	ENSMUSG00000029635	5
ENSMUSG00000086654-Gm13165	2.28864e-37	0.798551	0.908	0.766	8.76777e-33	Gm13165	ENSMUSG00000086654	4
ENSMUSG00000056300-Zfp981	4.59845e-37	1.03802	0.684	0.377	1.76167e-32	Zfp981	ENSMUSG00000056300	4
ENSMUSG00000114175-Gm48051	3.7084e-31	-0.987381	0.439	0.704	1.42069e-26	Gm48051	ENSMUSG00000114175	13
ENSMUSG00000038059-Smim3	1.02043e-26	-1.36465	0.004	0.192	3.90926e-22	Smim3	ENSMUSG00000038059	18
ENSMUSG00002075019-Gm54646	3.28969e-25	-1.03458	0.342	0.6	1.26028e-20	Gm54646	ENSMUSG00002075019
ENSMUSG00000007646-Rad51c	8.40851e-25	-1.00482	0.076	0.302	3.2213e-20	Rad51c	ENSMUSG00000007646	11
ENSMUSG00000022420-Dnal4	1.62885e-23	-0.885396	0.159	0.408	6.24014e-19	Dnal4	ENSMUSG00000022420	15
ENSMUSG00000022501-Prm1	5.14468e-22	-0.382994	0.998	1	1.97093e-17	Prm1	ENSMUSG00000022501	16
ENSMUSG00000041375-Ccdc9	3.85209e-20	-0.842587	0.181	0.408	1.47574e-15	Ccdc9	ENSMUSG00000041375	7
ENSMUSG00000058186-Zfp980	4.44367e-20	0.824781	0.405	0.197	1.70237e-15	Zfp980	ENSMUSG00000058186	4
ENSMUSG00000104845-1700041I07Rik	1.64939e-19	-0.892009	0.099	0.3	6.31881e-15	1700041I07Rik	ENSMUSG00000104845	5
ENSMUSG00000042793-Lgr6	1.35423e-18	0.714507	0.369	0.16	5.18805e-14	Lgr6	ENSMUSG00000042793	1
ENSMUSG00000009394-Syn2	6.87012e-18	0.732364	0.425	0.212	2.63194e-13	Syn2	ENSMUSG00000009394	6
ENSMUSG00000030779-Rbbp6	1.36305e-17	-0.346812	0.987	0.995	5.22183e-13	Rbbp6	ENSMUSG00000030779	7
ENSMUSG00000020823-Sec14l1	1.6392e-17	-0.674409	0.615	0.76	6.27978e-13	Sec14l1	ENSMUSG00000020823	11
ENSMUSG00000022748-Cmss1	5.3144e-17	-0.348995	0.993	0.998	2.03595e-12	Cmss1	ENSMUSG00000022748	16
ENSMUSG00000077450-Rab11b	5.90024e-17	-0.736287	0.213	0.418	2.26038e-12	Rab11b	ENSMUSG00000077450	17
ENSMUSG00000020100-Slc29a3	6.10708e-17	0.467986	0.864	0.727	2.33962e-12	Slc29a3	ENSMUSG00000020100	10
ENSMUSG00000029191-Rfc1	9.34196e-17	-0.712464	0.166	0.37	3.5789e-12	Rfc1	ENSMUSG00000029191	5
ENSMUSG00000108854-D830036C21Rik	2.41446e-16	0.813494	0.293	0.121	9.24979e-12	D830036C21Rik	ENSMUSG00000108854	7
ENSMUSG00000022426-Josd1	6.23663e-16	-0.641669	0.288	0.493	2.38925e-11	Josd1	ENSMUSG00000022426	15
ENSMUSG00000103811-Gm38004	1.14057e-15	-0.664923	0.458	0.65	4.36951e-11	Gm38004	ENSMUSG00000103811	9
ENSMUSG00000021866-Anxa11	6.20542e-15	-0.525005	0.575	0.742	2.3773e-10	Anxa11	ENSMUSG00000021866	14
ENSMUSG00000053044-Cd8b1	7.24753e-15	-0.58594	0.595	0.742	2.77653e-10	Cd8b1	ENSMUSG00000053044	6
ENSMUSG00000032294-Pkm	7.39592e-15	-0.678689	0.25	0.444	2.83338e-10	Pkm	ENSMUSG00000032294	9
ENSMUSG00000029420-Rimbp2	1.11674e-14	-0.743339	0.125	0.3	4.27824e-10	Rimbp2	ENSMUSG00000029420	5
ENSMUSG00000061298-Agbl4	9.72607e-14	0.739158	0.653	0.485	3.72606e-09	Agbl4	ENSMUSG00000061298	4
ENSMUSG00000116380-Gm39556	1.00441e-13	-1.0121	0.042	0.173	3.8479e-09	Gm39556	ENSMUSG00000116380	15
ENSMUSG00000111734-Gm29825	1.01269e-13	0.440866	0.91	0.853	3.8796e-09	Gm29825	ENSMUSG00000111734	9
ENSMUSG00000048686-Hmgb4	1.49744e-13	0.669521	0.843	0.762	5.73671e-09	Hmgb4	ENSMUSG00000048686	4
ENSMUSG00000068663-Clec16a	1.54855e-13	-1.59966	0.241	0.418	5.93251e-09	Clec16a	ENSMUSG00000068663	16
ENSMUSG00000048865-Arhgap30	3.77437e-13	0.593789	0.371	0.192	1.44596e-08	Arhgap30	ENSMUSG00000048865	1
ENSMUSG00000120975-ENSMUSG00000120975	5.31328e-13	-0.630225	0.121	0.281	2.03552e-08	ENSMUSG00000120975	ENSMUSG00000120975
ENSMUSG00000027222-Pex16	5.3158e-13	-0.657275	0.213	0.391	2.03648e-08	Pex16	ENSMUSG00000027222	2
ENSMUSG00000100600-A230077H06Rik	8.08769e-13	-0.483164	0.906	0.938	3.09839e-08	A230077H06Rik	ENSMUSG00000100600	7
ENSMUSG00000055799-Tcf7l1	8.23367e-13	-0.67903	0.257	0.436	3.15432e-08	Tcf7l1	ENSMUSG00000055799	6
ENSMUSG00000022528-Hes1	1.26173e-12	0.495594	0.163	0.048	4.83371e-08	Hes1	ENSMUSG00000022528	16
ENSMUSG00000090952-Gm17251	1.28614e-12	-0.635315	0.074	0.213	4.92719e-08	Gm17251	ENSMUSG00000090952	17
ENSMUSG00000118642-AY036118	1.36864e-12	0.679794	0.222	0.089	5.24327e-08	AY036118	ENSMUSG00000118642	17
ENSMUSG00000071489-Ptgdr	1.38841e-12	-0.719061	0.161	0.322	5.31899e-08	Ptgdr	ENSMUSG00000071489	14
ENSMUSG00000032549-Rab6b	1.96574e-12	-0.546186	0.568	0.693	7.53075e-08	Rab6b	ENSMUSG00000032549	9
ENSMUSG00000116029-Gm41414	2.4317e-12	-0.627706	0.217	0.39	9.31583e-08	Gm41414	ENSMUSG00000116029	16
ENSMUSG00000010608-Rbm25	3.28709e-12	-0.721553	0.168	0.333	1.25928e-07	Rbm25	ENSMUSG00000010608	12
ENSMUSG00000074256-Gm10655	3.6299e-12	-0.602144	0.421	0.591	1.39061e-07	Gm10655	ENSMUSG00000074256	9
ENSMUSG00000005045-Chd5	5.13657e-12	0.474247	0.792	0.697	1.96782e-07	Chd5	ENSMUSG00000005045	4
ENSMUSG00000061288-Taok3	6.33941e-12	0.653846	0.277	0.133	2.42863e-07	Taok3	ENSMUSG00000061288	5
ENSMUSG00000086493-Gm12204	8.05342e-12	-0.473231	0.537	0.688	3.08527e-07	Gm12204	ENSMUSG00000086493	11
ENSMUSG00000032392-Parp16	8.41321e-12	0.582404	0.42	0.238	3.2231e-07	Parp16	ENSMUSG00000032392	9
ENSMUSG00000021262-Evl	1.15232e-11	0.707699	0.335	0.178	4.41455e-07	Evl	ENSMUSG00000021262	12
ENSMUSG00000041040-Fam117b	1.42333e-11	0.720235	0.286	0.145	5.45277e-07	Fam117b	ENSMUSG00000041040	1
ENSMUSG00000116767-4930517M08Rik	1.47045e-11	-0.615428	0.042	0.157	5.63328e-07	4930517M08Rik	ENSMUSG00000116767	17
ENSMUSG00002075280-Gm54419	1.74852e-11	-0.546624	0.014	0.11	6.69858e-07	Gm54419	ENSMUSG00002075280
ENSMUSG00000039145-Camk1d	1.89114e-11	-0.435769	0.736	0.83	7.24497e-07	Camk1d	ENSMUSG00000039145	2
ENSMUSG00000111354-Gm33914	1.95363e-11	-0.554246	0.456	0.613	7.48437e-07	Gm33914	ENSMUSG00000111354	9
ENSMUSG00000043962-Thrap3	1.95504e-11	-0.578233	0.412	0.57	7.48975e-07	Thrap3	ENSMUSG00000043962	4
ENSMUSG00000097640-Gm20033	2.08814e-11	-0.683427	0.065	0.194	7.99966e-07	Gm20033	ENSMUSG00000097640	5
ENSMUSG00000024566-Atp9b	2.51937e-11	0.490954	0.79	0.679	9.65169e-07	Atp9b	ENSMUSG00000024566	18
ENSMUSG00000020458-Rtn4	2.7435e-11	0.538347	0.626	0.448	1.05103e-06	Rtn4	ENSMUSG00000020458	11
ENSMUSG00000018363-Smurf2	3.10724e-11	0.712667	0.398	0.244	1.19039e-06	Smurf2	ENSMUSG00000018363	11
ENSMUSG00000070802-Pnma8b	3.14899e-11	0.501918	0.808	0.715	1.20638e-06	Pnma8b	ENSMUSG00000070802
ENSMUSG00000025512-Chid1	3.61646e-11	-0.515692	0.586	0.718	1.38547e-06	Chid1	ENSMUSG00000025512	7
ENSMUSG00000059625-Sohlh1	3.66905e-11	-0.555039	0.063	0.19	1.40561e-06	Sohlh1	ENSMUSG00000059625	2
ENSMUSG00000030122-Ptms	3.99493e-11	-0.416766	0.852	0.909	1.53046e-06	Ptms	ENSMUSG00000030122	6
ENSMUSG00000033949-Trim36	4.42063e-11	0.469215	0.711	0.564	1.69354e-06	Trim36	ENSMUSG00000033949	18
ENSMUSG00000031563-Wwc2	5.75567e-11	0.635388	0.438	0.277	2.205e-06	Wwc2	ENSMUSG00000031563	8
ENSMUSG00000021838-Samd4	6.95598e-11	0.469303	0.749	0.639	2.66483e-06	Samd4	ENSMUSG00000021838	14
ENSMUSG00000028332-Hemgn	7.33995e-11	0.521491	0.524	0.363	2.81194e-06	Hemgn	ENSMUSG00000028332	4
ENSMUSG00000020955-Ap4s1	7.49113e-11	-0.671718	0.241	0.395	2.86985e-06	Ap4s1	ENSMUSG00000020955	12
ENSMUSG00000035325-Sec31a	8.81284e-11	0.421361	0.116	0.028	3.3762e-06	Sec31a	ENSMUSG00000035325	5
ENSMUSG00000028865-Cd164l2	9.15338e-11	-0.524174	0.049	0.163	3.50666e-06	Cd164l2	ENSMUSG00000028865	4
ENSMUSG00000028221-Pip4p2	9.15339e-11	0.650206	0.579	0.428	3.50666e-06	Pip4p2	ENSMUSG00000028221	4
ENSMUSG00000017400-Stac2	1.22625e-10	-0.531796	0.174	0.332	4.69775e-06	Stac2	ENSMUSG00000017400	11
ENSMUSG00000103199-Gm37648	1.27469e-10	-0.530782	0.033	0.136	4.88335e-06	Gm37648	ENSMUSG00000103199	1
ENSMUSG00000038145-Snrk	1.34906e-10	-0.627964	0.094	0.228	5.16825e-06	Snrk	ENSMUSG00000038145	9
ENSMUSG00000028294-Cfap206	1.49139e-10	0.447985	0.55	0.38	5.71352e-06	Cfap206	ENSMUSG00000028294	4
ENSMUSG00000074569-Gcnt7	1.55509e-10	0.525881	0.363	0.213	5.95754e-06	Gcnt7	ENSMUSG00000074569	2
ENSMUSG00000036257-Pnpla8	1.73139e-10	-0.439861	0.597	0.719	6.63295e-06	Pnpla8	ENSMUSG00000036257	12
ENSMUSG00000086451-4933431K23Rik	2.02146e-10	0.570473	0.727	0.635	7.74422e-06	4933431K23Rik	ENSMUSG00000086451	8
ENSMUSG00000018196-Glrx2	3.12967e-10	-0.553583	0.394	0.541	1.19898e-05	Glrx2	ENSMUSG00000018196	1
ENSMUSG00000035545-Leng8	3.67346e-10	0.44752	0.629	0.471	1.4073e-05	Leng8	ENSMUSG00000035545	7
ENSMUSG00000052026-Slc6a7	4.0792e-10	0.656533	0.373	0.227	1.56274e-05	Slc6a7	ENSMUSG00000052026	18
ENSMUSG00000020121-Srgap1	4.16991e-10	0.542491	0.552	0.392	1.59749e-05	Srgap1	ENSMUSG00000020121	10
ENSMUSG00000029148-Nrbp1	4.37227e-10	-0.653504	0.161	0.302	1.67502e-05	Nrbp1	ENSMUSG00000029148	5
ENSMUSG00000064299-4921528I07Rik	4.53689e-10	0.398288	0.855	0.818	1.73808e-05	4921528I07Rik	ENSMUSG00000064299	9
ENSMUSG00000056851-Pcbp2	4.77697e-10	-0.549873	0.175	0.326	1.83006e-05	Pcbp2	ENSMUSG00000056851	15
ENSMUSG00000046152-Fut10	4.91054e-10	-0.53961	0.04	0.142	1.88123e-05	Fut10	ENSMUSG00000046152	8
ENSMUSG00000073888-Ccl27a	5.2458e-10	-0.543643	0.268	0.422	2.00966e-05	Ccl27a	ENSMUSG00000073888	4
ENSMUSG00000100557-1700029E06Rik	7.03492e-10	-0.518276	0.04	0.142	2.69508e-05	1700029E06Rik	ENSMUSG00000100557	5
ENSMUSG00000031845-Bco1	7.08096e-10	0.472047	0.499	0.343	2.71272e-05	Bco1	ENSMUSG00000031845	8
ENSMUSG00000051674-Dcun1d4	7.09283e-10	-0.433599	0.58	0.689	2.71726e-05	Dcun1d4	ENSMUSG00000051674	5
ENSMUSG00000074358-Ccdc61	7.36834e-10	0.420339	0.146	0.051	2.82281e-05	Ccdc61	ENSMUSG00000074358	7
ENSMUSG00000037553-Zdhhc18	8.10112e-10	0.423847	0.192	0.079	3.10354e-05	Zdhhc18	ENSMUSG00000037553	4
ENSMUSG00000030515-Tarsl2	9.44595e-10	0.478101	0.221	0.1	3.61874e-05	Tarsl2	ENSMUSG00000030515	7
ENSMUSG00000061028-Clasrp	9.50816e-10	0.445642	0.544	0.385	3.64258e-05	Clasrp	ENSMUSG00000061028	7
ENSMUSG00000079103-Tgm7	9.68817e-10	-0.56524	0.331	0.483	3.71154e-05	Tgm7	ENSMUSG00000079103	2
ENSMUSG00000037110-Ralgapa2	1.00281e-09	0.596969	0.532	0.388	3.84175e-05	Ralgapa2	ENSMUSG00000037110	2
ENSMUSG00000110537-Gm4316	1.03737e-09	0.890336	0.154	0.057	3.97418e-05	Gm4316	ENSMUSG00000110537	8
ENSMUSG00000087633-Gm14455	1.12252e-09	0.497876	0.416	0.261	4.30038e-05	Gm14455	ENSMUSG00000087633	2
ENSMUSG00000027952-Pmvk	1.22909e-09	-0.545884	0.221	0.372	4.70865e-05	Pmvk	ENSMUSG00000027952	3
ENSMUSG00000030859-Fam24a	1.28701e-09	-0.688398	0.146	0.277	4.93052e-05	Fam24a	ENSMUSG00000030859	7
ENSMUSG00000046229-Scand1	1.29739e-09	-0.346359	0.743	0.843	4.97031e-05	Scand1	ENSMUSG00000046229	2
ENSMUSG00000059288-Cdyl	1.56797e-09	0.484759	0.723	0.613	6.0069e-05	Cdyl	ENSMUSG00000059288	13
ENSMUSG00000106306-4933401H06Rik	1.65492e-09	-0.649365	0.181	0.316	6.34002e-05	4933401H06Rik	ENSMUSG00000106306	3
ENSMUSG00000022441-Efcab6	1.71566e-09	0.457804	0.595	0.457	6.57268e-05	Efcab6	ENSMUSG00000022441	15
ENSMUSG00000018697-Aatf	1.73707e-09	0.38674	0.738	0.615	6.65471e-05	Aatf	ENSMUSG00000018697	11
ENSMUSG00000100421-Gm29044	1.73923e-09	-0.605764	0.103	0.226	6.66299e-05	Gm29044	ENSMUSG00000100421	21
ENSMUSG00000112318-Gm6721	1.762e-09	0.451069	0.526	0.377	6.7502e-05	Gm6721	ENSMUSG00000112318	10
ENSMUSG00000028830-AU040320	1.86283e-09	0.474133	0.481	0.326	7.13648e-05	AU040320	ENSMUSG00000028830	4
ENSMUSG00000029599-Ddx54	1.97199e-09	0.484034	0.345	0.201	7.55469e-05	Ddx54	ENSMUSG00000029599	5
ENSMUSG00000073421-H2-Ab1	1.99212e-09	-0.482864	0.248	0.401	7.63183e-05	Ab1	ENSMUSG00000073421
ENSMUSG00000062380-Tubb3	2.11608e-09	0.557745	0.199	0.088	8.10669e-05	Tubb3	ENSMUSG00000062380	8
ENSMUSG00000030851-Ldhc	2.13632e-09	-0.302602	0.951	0.97	8.18423e-05	Ldhc	ENSMUSG00000030851	7
ENSMUSG00000066158-AY512931	2.57403e-09	0.473961	0.244	0.118	9.86109e-05	AY512931	ENSMUSG00000066158	8
ENSMUSG00000087455-5330411J11Rik	2.57965e-09	0.429573	0.145	0.051	9.88264e-05	5330411J11Rik	ENSMUSG00000087455	2
ENSMUSG00000101894-1700016P04Rik	2.73858e-09	-0.533605	0.174	0.313	0.000104915	1700016P04Rik	ENSMUSG00000101894	6
ENSMUSG00000030067-Foxp1	2.9063e-09	-0.645703	0.06	0.164	0.00011134	Foxp1	ENSMUSG00000030067	6
ENSMUSG00000017386-Traf4	2.94108e-09	-0.492802	0.031	0.122	0.000112673	Traf4	ENSMUSG00000017386	11
ENSMUSG00000023826-Prkn	2.95223e-09	-0.539725	0.36	0.502	0.0001131	Prkn	ENSMUSG00000023826	17
ENSMUSG00000020099-Unc5b	3.06051e-09	0.476545	0.199	0.088	0.000117248	Unc5b	ENSMUSG00000020099	10
ENSMUSG00000005763-Cd247	3.32063e-09	-0.612757	0.398	0.545	0.000127213	Cd247	ENSMUSG00000005763	1
ENSMUSG00000107384-Gm42557	3.33901e-09	0.367532	0.119	0.036	0.000127918	Gm42557	ENSMUSG00000107384	5
ENSMUSG00000004415-Col26a1	3.38133e-09	0.42287	0.75	0.633	0.000129539	Col26a1	ENSMUSG00000004415	5
ENSMUSG00000112793-Gm32872	3.86384e-09	-0.493628	0.072	0.185	0.000148024	Gm32872	ENSMUSG00000112793	10
ENSMUSG00000040022-Rab11fip2	3.94758e-09	0.494396	0.217	0.102	0.000151232	Rab11fip2	ENSMUSG00000040022	19
ENSMUSG00000027518-1700021F07Rik	3.98209e-09	-0.457192	0.165	0.306	0.000152554	1700021F07Rik	ENSMUSG00000027518	2
ENSMUSG00000025202-Scd3	4.12295e-09	0.540008	0.416	0.27	0.00015795	Scd3	ENSMUSG00000025202	19
ENSMUSG00000018143-Mafk	4.71611e-09	0.422787	0.597	0.443	0.000180674	Mafk	ENSMUSG00000018143	5
ENSMUSG00000028475-Spaar	4.8285e-09	-0.488976	0.535	0.646	0.00018498	Spaar	ENSMUSG00000028475	4
ENSMUSG00000038637-Lrrc56	5.52874e-09	-0.4873	0.145	0.279	0.000211806	Lrrc56	ENSMUSG00000038637	7
ENSMUSG00000021420-Fars2	5.91231e-09	-0.482964	0.322	0.471	0.000226501	Fars2	ENSMUSG00000021420	13
ENSMUSG00000020716-Nf1	6.73833e-09	-0.586129	0.226	0.361	0.000258146	Nf1	ENSMUSG00000020716	11
ENSMUSG00000024163-Mapk8ip3	6.82089e-09	-0.513002	0.499	0.633	0.000261308	Mapk8ip3	ENSMUSG00000024163	17
ENSMUSG00000044813-Shb	7.34763e-09	0.492224	0.354	0.217	0.000281488	Shb	ENSMUSG00000044813	4
ENSMUSG00000034751-Mast4	9.90479e-09	0.559705	0.68	0.567	0.000379453	Mast4	ENSMUSG00000034751	13
ENSMUSG00000029705-Cux1	1.02156e-08	0.536159	0.342	0.208	0.000391358	Cux1	ENSMUSG00000029705	5
ENSMUSG00000116543-Gm36363	1.15805e-08	0.345705	0.108	0.032	0.000443648	Gm36363	ENSMUSG00000116543	16
ENSMUSG00000062391-4932435O22Rik	1.17955e-08	0.467963	0.331	0.194	0.000451884	4932435O22Rik	ENSMUSG00000062391	11
ENSMUSG00000019066-Rab3d	1.28181e-08	-0.405764	0.213	0.363	0.000491062	Rab3d	ENSMUSG00000019066	9
ENSMUSG00000087170-1700001G01Rik	1.5403e-08	0.545759	0.6	0.457	0.00059009	1700001G01Rik	ENSMUSG00000087170	18
ENSMUSG00000101448-Gm28494	1.60929e-08	-0.515848	0.033	0.118	0.000616519	Gm28494	ENSMUSG00000101448	2
ENSMUSG00000021007-Spata7	1.66954e-08	0.436121	0.703	0.596	0.000639599	Spata7	ENSMUSG00000021007	12
ENSMUSG00000060407-Cyp2a12	1.78878e-08	-0.421102	0.363	0.502	0.00068528	Cyp2a12	ENSMUSG00000060407	7
ENSMUSG00000043794-D830025C05Rik	1.8662e-08	-0.55263	0.11	0.228	0.000714941	D830025C05Rik	ENSMUSG00000043794	8
ENSMUSG00000028251-Tstd3	1.93494e-08	-0.467465	0.47	0.582	0.000741274	Tstd3	ENSMUSG00000028251	4
ENSMUSG00000085321-4930412F09Rik	2.01162e-08	0.446775	0.248	0.129	0.000770653	4930412F09Rik	ENSMUSG00000085321	6
ENSMUSG00000050447-Lypd6	2.15234e-08	-0.519458	0.233	0.376	0.000824562	Lypd6	ENSMUSG00000050447	2
ENSMUSG00000116750-4931420L22Rik	2.30821e-08	-0.465576	0.533	0.642	0.000884274	4931420L22Rik	ENSMUSG00000116750	16
ENSMUSG00000096370-Gm21992	2.37318e-08	-0.500489	0.246	0.379	0.000909164	Gm21992	ENSMUSG00000096370	19
ENSMUSG00000000131-Xpo6	2.42762e-08	0.526931	0.472	0.342	0.00093002	Xpo6	ENSMUSG00000000131	7
ENSMUSG00000086714-0610009E02Rik	2.43554e-08	-0.484009	0.123	0.243	0.000933055	0610009E02Rik	ENSMUSG00000086714	2
ENSMUSG00000097933-1700039M10Rik	2.76767e-08	-0.37324	0.59	0.688	0.00106029	1700039M10Rik	ENSMUSG00000097933	14
ENSMUSG00000032846-Zswim6	2.7776e-08	0.555946	0.579	0.455	0.0010641	Zswim6	ENSMUSG00000032846	13
ENSMUSG00000104818-Gm43661	2.84538e-08	0.662143	0.174	0.078	0.00109007	Gm43661	ENSMUSG00000104818	5
ENSMUSG00000000120-Ngfr	2.90619e-08	0.497713	0.145	0.055	0.00111336	Ngfr	ENSMUSG00000000120	11
ENSMUSG00000027939-Nup210l	3.00485e-08	0.515118	0.179	0.081	0.00115116	Nup210l	ENSMUSG00000027939	3
ENSMUSG00000027071-P2rx3	3.22714e-08	0.322585	0.866	0.795	0.00123632	P2rx3	ENSMUSG00000027071	2
ENSMUSG00000035929-H2-Q4	3.26019e-08	0.368513	0.118	0.039	0.00124898	Q4	ENSMUSG00000035929
ENSMUSG00000041351-Rap1gap	3.36379e-08	-0.434766	0.465	0.603	0.00128867	Rap1gap	ENSMUSG00000041351	4
ENSMUSG00000039683-Sdk1	3.40389e-08	-0.567722	0.08	0.184	0.00130403	Sdk1	ENSMUSG00000039683	5
ENSMUSG00000014592-Camta1	3.48475e-08	0.375344	0.792	0.697	0.00133501	Camta1	ENSMUSG00000014592	4
ENSMUSG00000114732-Gm40918	3.82729e-08	-0.436689	0.356	0.488	0.00146624	Gm40918	ENSMUSG00000114732	13
ENSMUSG00000090394-4930523C07Rik	4.11091e-08	0.423112	0.568	0.418	0.00157489	4930523C07Rik	ENSMUSG00000090394	1
ENSMUSG00000036078-Sigmar1	4.44527e-08	-0.538467	0.025	0.102	0.00170298	Sigmar1	ENSMUSG00000036078	4
ENSMUSG00000060630-Zfp735	4.5525e-08	-0.449135	0.213	0.353	0.00174406	Zfp735	ENSMUSG00000060630	11
ENSMUSG00000090816-Gm6729	4.55448e-08	0.431121	0.559	0.42	0.00174482	Gm6729	ENSMUSG00000090816	10
ENSMUSG00000061436-Hipk2	4.77714e-08	0.457768	0.707	0.586	0.00183012	Hipk2	ENSMUSG00000061436	6
ENSMUSG00000035067-Xkr6	4.84406e-08	-0.524828	0.179	0.301	0.00185576	Xkr6	ENSMUSG00000035067	14
ENSMUSG00000030411-Nova2	5.10825e-08	0.43967	0.458	0.316	0.00195697	Nova2	ENSMUSG00000030411	7
ENSMUSG00000028796-Phc2	5.20918e-08	-0.421277	0.193	0.329	0.00199564	Phc2	ENSMUSG00000028796	4
ENSMUSG00000120531-ENSMUSG00000120531	5.92295e-08	-0.65461	0.042	0.127	0.00226908	ENSMUSG00000120531	ENSMUSG00000120531
ENSMUSG00000042678-Myo15	5.94168e-08	0.401622	0.608	0.467	0.00227626	Myo15	ENSMUSG00000042678	11
ENSMUSG00000016493-Cd46	6.00584e-08	0.548313	0.55	0.432	0.00230084	Cd46	ENSMUSG00000016493	1
ENSMUSG00000104111-Gm37294	6.06282e-08	-0.410304	0.537	0.66	0.00232267	Gm37294	ENSMUSG00000104111	1
ENSMUSG00000121100-ENSMUSG00000121100	6.39026e-08	-0.470142	0.494	0.619	0.00244811	ENSMUSG00000121100	ENSMUSG00000121100
ENSMUSG00000096753-Fam181a	6.73094e-08	-0.534871	0.121	0.237	0.00257862	Fam181a	ENSMUSG00000096753	12
ENSMUSG00000038346-Zfp384	7.38658e-08	0.414802	0.161	0.07	0.0028298	Zfp384	ENSMUSG00000038346	6
ENSMUSG00000028184-Adgrl2	8.47581e-08	0.391515	0.11	0.037	0.00324708	Adgrl2	ENSMUSG00000028184	3
ENSMUSG00000032094-Cd3d	9.31158e-08	-0.487727	0.065	0.163	0.00356727	Cd3d	ENSMUSG00000032094	9
ENSMUSG00000034543-Morc2a	9.69222e-08	0.383238	0.217	0.11	0.00371309	Morc2a	ENSMUSG00000034543	11
ENSMUSG00000032782-Cntrob	9.96673e-08	0.34086	0.159	0.068	0.00381826	Cntrob	ENSMUSG00000032782	11
ENSMUSG00000113218-4933409F18Rik	1.02373e-07	0.432083	0.219	0.109	0.00392189	4933409F18Rik	ENSMUSG00000113218	12
ENSMUSG00000085805-Gm14145	1.05618e-07	-0.365763	0.911	0.937	0.00404623	Gm14145	ENSMUSG00000085805	2
ENSMUSG00000030172-Erc1	1.09689e-07	0.451588	0.689	0.557	0.00420217	Erc1	ENSMUSG00000030172	6
ENSMUSG00000010342-Tex14	1.11533e-07	-0.361302	0.53	0.644	0.00427283	Tex14	ENSMUSG00000010342	11
ENSMUSG00000037103-Dcaf15	1.18215e-07	0.358884	0.64	0.498	0.0045288	Dcaf15	ENSMUSG00000037103	8
ENSMUSG00000049470-Aff4	1.23075e-07	-0.455755	0.043	0.127	0.004715	Aff4	ENSMUSG00000049470	11
ENSMUSG00000110094-Gm45326	1.32303e-07	0.589825	0.165	0.074	0.00506853	Gm45326	ENSMUSG00000110094	8
ENSMUSG00000041014-Nrg3	1.34768e-07	0.495125	0.754	0.667	0.00516295	Nrg3	ENSMUSG00000041014	14
ENSMUSG00000040447-Spns2	1.38889e-07	0.399474	0.157	0.07	0.00532082	Spns2	ENSMUSG00000040447	11
ENSMUSG00000115286-4930429C20Rik	1.43937e-07	-0.512219	0.248	0.37	0.00551423	4930429C20Rik	ENSMUSG00000115286	14
ENSMUSG00000028158-Mttp	1.46112e-07	-0.557856	0.054	0.141	0.00559754	Mttp	ENSMUSG00000028158	3
ENSMUSG00000024812-Tjp2	1.54179e-07	0.459325	0.197	0.099	0.00590659	Tjp2	ENSMUSG00000024812	19
ENSMUSG00000101348-Gm7135	1.54444e-07	-0.473748	0.354	0.502	0.00591675	Gm7135	ENSMUSG00000101348	1
ENSMUSG00000040690-Col16a1	1.56672e-07	0.44287	0.4	0.271	0.0060021	Col16a1	ENSMUSG00000040690	4
ENSMUSG00000018001-Cyth3	1.66423e-07	-0.506538	0.101	0.207	0.00637568	Cyth3	ENSMUSG00000018001	5
ENSMUSG00000040006-Ginm1	1.67811e-07	-0.605993	0.136	0.244	0.00642885	Ginm1	ENSMUSG00000040006	10
ENSMUSG00000078700-D030028A08Rik	1.69665e-07	-0.449099	0.056	0.145	0.00649986	D030028A08Rik	ENSMUSG00000078700	11
ENSMUSG00000067919-Rex2	1.72526e-07	0.339793	0.157	0.069	0.00660945	Rex2	ENSMUSG00000067919	4
ENSMUSG00000021096-Ppm1a	1.81723e-07	-0.398843	0.555	0.661	0.00696179	Ppm1a	ENSMUSG00000021096	12
ENSMUSG00000038612-Mcl1	1.87907e-07	-0.558268	0.107	0.211	0.0071987	Mcl1	ENSMUSG00000038612	3
ENSMUSG00000041133-Smc1a	1.88904e-07	0.3436	0.105	0.035	0.00723691	Smc1a	ENSMUSG00000041133	20
ENSMUSG00000052922-Bpi	2.10352e-07	0.341991	0.166	0.075	0.00805859	Bpi	ENSMUSG00000052922	2
ENSMUSG00000097125-Gm26885	2.14007e-07	-0.455554	0.646	0.721	0.00819859	Gm26885	ENSMUSG00000097125	17
ENSMUSG00000037428-Vgf	2.5705e-07	-0.79341	0.092	0.19	0.00984759	Vgf	ENSMUSG00000037428	5
ENSMUSG00000026181-Ppm1f	2.59739e-07	0.327906	0.794	0.719	0.00995061	Ppm1f	ENSMUSG00000026181	16
ENSMUSG00000041301-Cftr	2.64323e-07	0.459315	0.479	0.345	0.0101262	Cftr	ENSMUSG00000041301	6
ENSMUSG00000050821-Fam131a	2.87585e-07	-0.408965	0.467	0.582	0.0110174	Fam131a	ENSMUSG00000050821	16
ENSMUSG00000028492-Saxo1	2.93871e-07	0.379858	0.7	0.594	0.0112582	Saxo1	ENSMUSG00000028492	4
ENSMUSG00000049491-Slc36a3	3.01066e-07	0.412675	0.483	0.36	0.0115338	Slc36a3	ENSMUSG00000049491	11
ENSMUSG00000053519-Kcnip1	3.05781e-07	0.526888	0.325	0.206	0.0117145	Kcnip1	ENSMUSG00000053519	11
ENSMUSG00000110464-1700061N14Rik	3.13056e-07	0.537888	0.403	0.284	0.0119932	1700061N14Rik	ENSMUSG00000110464	8
ENSMUSG00000042700-Sipa1l1	3.13934e-07	0.424217	0.452	0.319	0.0120268	Sipa1l1	ENSMUSG00000042700	12
ENSMUSG00000052557-Gan	3.50281e-07	-0.440864	0.436	0.549	0.0134193	Gan	ENSMUSG00000052557	8
ENSMUSG00000011350-Gm5893	3.6726e-07	0.389684	0.353	0.228	0.0140697	Gm5893	ENSMUSG00000011350	7
ENSMUSG00000045672-Col27a1	3.78999e-07	0.413734	0.289	0.174	0.0145195	Col27a1	ENSMUSG00000045672	4
ENSMUSG00000034416-Pkd1l2	3.91544e-07	-0.452243	0.409	0.531	0.0150001	Pkd1l2	ENSMUSG00000034416	8
ENSMUSG00000039109-F13a1	3.92777e-07	-0.499987	0.051	0.133	0.0150473	F13a1	ENSMUSG00000039109	13
ENSMUSG00000022261-Sdc2	3.95959e-07	-0.420315	0.065	0.157	0.0151692	Sdc2	ENSMUSG00000022261	15
ENSMUSG00000024534-Sncaip	4.10992e-07	0.405317	0.756	0.674	0.0157451	Sncaip	ENSMUSG00000024534	18
ENSMUSG00000043333-Rhbdl2	4.31023e-07	0.395944	0.15	0.067	0.0165125	Rhbdl2	ENSMUSG00000043333	4
ENSMUSG00000018861-Fdxr	4.32856e-07	0.370108	0.193	0.097	0.0165827	Fdxr	ENSMUSG00000018861	11
ENSMUSG00000052727-Map1b	4.34469e-07	0.492484	0.351	0.233	0.0166445	Map1b	ENSMUSG00000052727	13
ENSMUSG00000044457-Stk-ps2	4.3852e-07	0.511457	0.358	0.239	0.0167997	ps2	ENSMUSG00000044457
ENSMUSG00000066892-Fbxl12	4.49146e-07	-0.449379	0.09	0.189	0.0172068	Fbxl12	ENSMUSG00000066892	9
ENSMUSG00000063430-Wscd2	4.54663e-07	0.42619	0.154	0.069	0.0174182	Wscd2	ENSMUSG00000063430	5
ENSMUSG00000032187-Smarca4	4.60748e-07	0.448953	0.152	0.069	0.0176513	Smarca4	ENSMUSG00000032187	9
ENSMUSG00000025020-Slit1	4.73465e-07	-0.372263	0.363	0.492	0.0181385	Slit1	ENSMUSG00000025020	19
ENSMUSG00000025374-Nabp2	5.2355e-07	-0.46092	0.186	0.301	0.0200572	Nabp2	ENSMUSG00000025374	10
ENSMUSG00000034303-Ccdc15	5.38877e-07	0.459694	0.363	0.245	0.0206444	Ccdc15	ENSMUSG00000034303	9
ENSMUSG00000018707-Dync1h1	5.41357e-07	0.439702	0.374	0.258	0.0207394	Dync1h1	ENSMUSG00000018707	12
ENSMUSG00000063810-Alms1	5.44271e-07	0.460701	0.297	0.181	0.020851	Alms1	ENSMUSG00000063810	6
ENSMUSG00000056267-Cep70	5.74849e-07	0.367401	0.552	0.411	0.0220225	Cep70	ENSMUSG00000056267	9
ENSMUSG00000103139-Gm37982	5.90248e-07	0.303414	0.139	0.059	0.0226124	Gm37982	ENSMUSG00000103139	1
ENSMUSG00000079179-Rab10os	5.94692e-07	-0.44498	0.374	0.501	0.0227826	Rab10os	ENSMUSG00000079179	12
ENSMUSG00000022237-Ankrd33b	5.97836e-07	0.333505	0.156	0.069	0.0229031	Ankrd33b	ENSMUSG00000022237	15
ENSMUSG00000038806-Sde2	5.99018e-07	-0.620709	0.277	0.393	0.0229484	Sde2	ENSMUSG00000038806	1
ENSMUSG00000100282-1700041C23Rik	6.19532e-07	-0.465448	0.085	0.18	0.0237343	1700041C23Rik	ENSMUSG00000100282	9
ENSMUSG00000022685-Parn	6.25875e-07	0.333244	0.837	0.769	0.0239773	Parn	ENSMUSG00000022685	16
ENSMUSG00000009293-Ube2g2	6.92702e-07	-0.399784	0.447	0.564	0.0265374	Ube2g2	ENSMUSG00000009293	10
ENSMUSG00000040865-Ino80d	7.26687e-07	-0.391767	0.184	0.307	0.0278394	Ino80d	ENSMUSG00000040865	1
ENSMUSG00000049649-Gpr3	7.72349e-07	-0.35294	0.056	0.141	0.0295887	Gpr3	ENSMUSG00000049649	4
ENSMUSG00000101162-Gm26728	7.92002e-07	0.428111	0.494	0.375	0.0303416	Gm26728	ENSMUSG00000101162	6
ENSMUSG00000027189-Trim44	8.07727e-07	-0.370551	0.071	0.163	0.030944	Trim44	ENSMUSG00000027189	2
ENSMUSG00000022957-Itsn1	8.93374e-07	0.410774	0.242	0.137	0.0342252	Itsn1	ENSMUSG00000022957	16
ENSMUSG00000035964-Tmem59l	9.12239e-07	-0.467258	0.174	0.282	0.0349479	Tmem59l	ENSMUSG00000035964	8
ENSMUSG00000117342-Gm31818	1.07051e-06	-0.414392	0.049	0.127	0.0410113	Gm31818	ENSMUSG00000117342	17
ENSMUSG00000110138-4831440D22Rik	1.07807e-06	-0.554545	0.203	0.308	0.0413009	4831440D22Rik	ENSMUSG00000110138	8
ENSMUSG00000084845-Tmem240	1.08703e-06	-0.410313	0.709	0.744	0.0416442	Tmem240	ENSMUSG00000084845	4
ENSMUSG00000026790-Odf2	1.11147e-06	0.294064	0.949	0.931	0.0425805	Odf2	ENSMUSG00000026790	2
ENSMUSG00000074224-Wdr87-ps	1.12449e-06	0.431094	0.177	0.089	0.0430794	ps	ENSMUSG00000074224
ENSMUSG00000025959-Klf7	1.12861e-06	0.383228	0.174	0.085	0.0432371	Klf7	ENSMUSG00000025959	1
ENSMUSG00000026204-Ptprn	1.16045e-06	-0.475139	0.161	0.271	0.044457	Ptprn	ENSMUSG00000026204	1
ENSMUSG00000020300-Cpeb4	1.1632e-06	0.3943	0.168	0.083	0.0445621	Cpeb4	ENSMUSG00000020300	11
ENSMUSG00000092341-Malat1	1.19135e-06	0.181243	0.998	0.994	0.0456406	Malat1	ENSMUSG00000092341	19
ENSMUSG00000047284-Neurl4	1.20615e-06	-0.363573	0.481	0.599	0.0462076	Neurl4	ENSMUSG00000047284	11
ENSMUSG00000059854-Hydin	1.32839e-06	0.432871	0.602	0.51	0.0508907	Hydin	ENSMUSG00000059854	8
ENSMUSG00000033684-Qsox1	1.36267e-06	-0.414734	0.045	0.121	0.0522039	Qsox1	ENSMUSG00000033684	1
ENSMUSG00000116877-4921517D16Rik	1.40588e-06	0.391728	0.241	0.137	0.0538592	4921517D16Rik	ENSMUSG00000116877	16
ENSMUSG00000107622-4930512J16Rik	1.48422e-06	-0.473231	0.168	0.27	0.0568604	4930512J16Rik	ENSMUSG00000107622	6
ENSMUSG00000004328-Hif3a	1.48445e-06	0.340822	0.644	0.524	0.0568691	Hif3a	ENSMUSG00000004328	7
ENSMUSG00000096351-Samd11	1.4985e-06	0.535139	0.329	0.224	0.0574075	Samd11	ENSMUSG00000096351	4
ENSMUSG00000028523-Dynlt5	1.51308e-06	0.412346	0.584	0.462	0.0579662	Dynlt5	ENSMUSG00000028523	4
ENSMUSG00000097543-Gm805	1.51741e-06	-0.513481	0.166	0.269	0.0581321	Gm805	ENSMUSG00000097543	12
ENSMUSG00000087003-Cntrobos	1.60374e-06	-0.591156	0.228	0.339	0.0614394	Cntrobos	ENSMUSG00000087003	11
ENSMUSG00000073457-Smok2b	1.71283e-06	-0.450249	0.201	0.313	0.0656187	Smok2b	ENSMUSG00000073457	17
ENSMUSG00000078317-F8a	1.75797e-06	0.415417	0.157	0.076	0.0673479	F8a	ENSMUSG00000078317	20
ENSMUSG00000028259-Fhl5	1.78726e-06	0.399515	0.421	0.309	0.0684701	Fhl5	ENSMUSG00000028259	4
ENSMUSG00000030811-Fbxl19	1.855e-06	0.433768	0.418	0.298	0.0710651	Fbxl19	ENSMUSG00000030811	7
ENSMUSG00000020802-Ube2o	1.88085e-06	-0.371208	0.067	0.153	0.0720555	Ube2o	ENSMUSG00000020802	11
ENSMUSG00000039298-Cdk5rap2	2.10077e-06	0.323704	0.125	0.053	0.0804805	Cdk5rap2	ENSMUSG00000039298	4
ENSMUSG00000031559-4930555F03Rik	2.25299e-06	0.538525	0.693	0.589	0.0863122	4930555F03Rik	ENSMUSG00000031559	8
ENSMUSG00000024008-Cpne5	2.40131e-06	-0.40354	0.606	0.687	0.0919941	Cpne5	ENSMUSG00000024008	17
ENSMUSG00000032376-Usp3	2.55004e-06	0.421604	0.398	0.274	0.0976921	Usp3	ENSMUSG00000032376	9
ENSMUSG00000105039-Gm32585	2.67565e-06	0.315843	0.311	0.197	0.102504	Gm32585	ENSMUSG00000105039	5
ENSMUSG00000026626-Ppp2r5a	2.70026e-06	0.388882	0.458	0.342	0.103447	Ppp2r5a	ENSMUSG00000026626	1
ENSMUSG00000108851-Gm44930	2.792e-06	-0.331858	0.038	0.107	0.106962	Gm44930	ENSMUSG00000108851	7
ENSMUSG00000054793-Cadm4	2.8897e-06	0.522122	0.186	0.101	0.110704	Cadm4	ENSMUSG00000054793	7
ENSMUSG00000058812-0610039K10Rik	2.89182e-06	-0.658462	0.157	0.255	0.110786	0610039K10Rik	ENSMUSG00000058812	2
ENSMUSG00000108130-Gm30781	2.98995e-06	-0.482459	0.228	0.332	0.114545	Gm30781	ENSMUSG00000108130	6
ENSMUSG00000086128-St8sia3os	3.00161e-06	-0.348321	0.481	0.605	0.114992	St8sia3os	ENSMUSG00000086128	18
ENSMUSG00000000085-Scmh1	3.01007e-06	0.541397	0.329	0.223	0.115316	Scmh1	ENSMUSG00000000085	4
ENSMUSG00000103041-Gm37305	3.02128e-06	-0.434458	0.271	0.38	0.115745	Gm37305	ENSMUSG00000103041	3
ENSMUSG00000056755-Grm7	3.02418e-06	-0.480361	0.071	0.152	0.115856	Grm7	ENSMUSG00000056755	6
ENSMUSG00000114049-Gm48140	3.17679e-06	-0.368296	0.052	0.127	0.121703	Gm48140	ENSMUSG00000114049	12
ENSMUSG00000066735-Vkorc1l1	3.18699e-06	0.431556	0.213	0.118	0.122093	Vkorc1l1	ENSMUSG00000066735	5
ENSMUSG00000032900-Tex43	3.22892e-06	-0.410166	0.181	0.289	0.1237	Tex43	ENSMUSG00000032900	18
ENSMUSG00000001508-Sgca	3.27857e-06	0.517563	0.325	0.221	0.125602	Sgca	ENSMUSG00000001508	11
ENSMUSG00000030798-Cd37	3.30346e-06	0.329776	0.47	0.342	0.126556	Cd37	ENSMUSG00000030798	7
ENSMUSG00000001995-Sipa1l2	3.41959e-06	0.359168	0.286	0.18	0.131004	Sipa1l2	ENSMUSG00000001995	8
ENSMUSG00000027938-Creb3l4	3.48256e-06	-0.300434	0.434	0.559	0.133417	Creb3l4	ENSMUSG00000027938	3
ENSMUSG00000028703-Lrrc41	3.53073e-06	-0.375326	0.136	0.234	0.135262	Lrrc41	ENSMUSG00000028703	4
ENSMUSG00000021687-Scamp1	3.6459e-06	0.160742	0.626	0.48	0.139674	Scamp1	ENSMUSG00000021687	13
ENSMUSG00000110624-Gm32052	3.78406e-06	-0.436628	0.436	0.538	0.144967	Gm32052	ENSMUSG00000110624	8
ENSMUSG00000060380-C030014I23Rik	3.92376e-06	0.359068	0.539	0.417	0.150319	C030014I23Rik	ENSMUSG00000060380	9
ENSMUSG00000021969-Zdhhc20	3.98927e-06	0.413064	0.373	0.261	0.152829	Zdhhc20	ENSMUSG00000021969	14
ENSMUSG00000099407-1700060O08Rik	4.02384e-06	-0.357601	0.069	0.149	0.154153	1700060O08Rik	ENSMUSG00000099407	12
ENSMUSG00000079429-Mroh2a	4.24301e-06	0.313496	0.213	0.118	0.16255	Mroh2a	ENSMUSG00000079429	1
ENSMUSG00000032688-Malt1	4.31109e-06	0.423398	0.181	0.099	0.165158	Malt1	ENSMUSG00000032688	18
ENSMUSG00000025261-Huwe1	4.3367e-06	0.40716	0.156	0.078	0.166139	Huwe1	ENSMUSG00000025261	20
ENSMUSG00000026807-Ak8	4.34897e-06	0.399295	0.51	0.398	0.166609	Ak8	ENSMUSG00000026807	2
ENSMUSG00000093617-4933438K21Rik	4.36526e-06	0.279579	0.665	0.549	0.167233	4933438K21Rik	ENSMUSG00000093617	4
ENSMUSG00000102540-Gm38134	4.41039e-06	0.472883	0.329	0.226	0.168962	Gm38134	ENSMUSG00000102540	9
ENSMUSG00000116786-4930570E03Rik	4.51463e-06	0.366256	0.363	0.253	0.172955	4930570E03Rik	ENSMUSG00000116786	16
ENSMUSG00000006299-Aamp	4.54511e-06	-0.378957	0.477	0.576	0.174123	Aamp	ENSMUSG00000006299	1
ENSMUSG00000086387-Gm15563	4.59185e-06	0.398973	0.32	0.211	0.175914	Gm15563	ENSMUSG00000086387	9
ENSMUSG00000027422-Rrbp1	4.87874e-06	-0.454961	0.333	0.438	0.186905	Rrbp1	ENSMUSG00000027422	2
ENSMUSG00000027598-Itch	4.96416e-06	0.341216	0.118	0.051	0.190177	Itch	ENSMUSG00000027598	2
ENSMUSG00000111377-Gm40634	5.0885e-06	-0.382863	0.04	0.107	0.19494	Gm40634	ENSMUSG00000111377	10
ENSMUSG00000002732-Fkbp7	5.12868e-06	0.396045	0.665	0.556	0.19648	Fkbp7	ENSMUSG00000002732	2
ENSMUSG00000031026-Trim66	5.13462e-06	-0.380444	0.069	0.148	0.196707	Trim66	ENSMUSG00000031026	7
ENSMUSG00000036564-Ndrg4	5.20042e-06	0.434394	0.188	0.104	0.199228	Ndrg4	ENSMUSG00000036564	8
ENSMUSG00000111609-Gm6713	5.38653e-06	0.372177	0.476	0.351	0.206358	Gm6713	ENSMUSG00000111609	10
ENSMUSG00000042388-Dlgap3	5.40237e-06	-0.462924	0.13	0.227	0.206965	Dlgap3	ENSMUSG00000042388	4
ENSMUSG00000026074-Map4k4	5.58021e-06	0.292745	0.172	0.088	0.213778	Map4k4	ENSMUSG00000026074	1
ENSMUSG00000101968-1700027A15Rik	5.70777e-06	-0.273918	0.85	0.891	0.218665	1700027A15Rik	ENSMUSG00000101968	1
ENSMUSG00000092225-Gm2381	5.71833e-06	0.436573	0.353	0.25	0.219069	Gm2381	ENSMUSG00000092225	7
ENSMUSG00000036427-Gpi1	5.92636e-06	0.308268	0.671	0.582	0.227039	Gpi1	ENSMUSG00000036427	7
ENSMUSG00000116976-4930500H12Rik	6.19074e-06	0.361095	0.832	0.811	0.237167	4930500H12Rik	ENSMUSG00000116976	16
ENSMUSG00000097311-Gm26871	6.46054e-06	0.493884	0.474	0.375	0.247503	Gm26871	ENSMUSG00000097311	3
ENSMUSG00000087132-A930001C03Rik	6.56111e-06	-0.43884	0.096	0.182	0.251356	A930001C03Rik	ENSMUSG00000087132	19
ENSMUSG00000112666-Gm48485	6.75946e-06	0.354434	0.553	0.438	0.258955	Gm48485	ENSMUSG00000112666	10
ENSMUSG00000041720-Pi4ka	6.84668e-06	-0.45541	0.277	0.381	0.262296	Pi4ka	ENSMUSG00000041720	16
ENSMUSG00000033467-Crlf2	6.94811e-06	-0.493013	0.266	0.371	0.266182	Crlf2	ENSMUSG00000033467	5
ENSMUSG00000027612-Mmp24	7.09341e-06	0.283729	0.277	0.175	0.271749	Mmp24	ENSMUSG00000027612	2
ENSMUSG00000114062-Gm48313	7.27387e-06	0.328133	0.673	0.551	0.278662	Gm48313	ENSMUSG00000114062	12
ENSMUSG00000030287-Itpr2	7.35889e-06	0.365705	0.297	0.191	0.281919	Itpr2	ENSMUSG00000030287	6
ENSMUSG00000042747-Krtcap2	7.37725e-06	0.367649	0.118	0.052	0.282622	Krtcap2	ENSMUSG00000042747	3
ENSMUSG00000002015-Bcap31	7.61853e-06	0.344874	0.145	0.072	0.291866	Bcap31	ENSMUSG00000002015	20
ENSMUSG00000091623-Gm17092	7.61903e-06	-0.419571	0.049	0.118	0.291885	Gm17092	ENSMUSG00000091623	5
ENSMUSG00000094526-Gm21451	7.91827e-06	0.308774	0.148	0.073	0.303349	Gm21451	ENSMUSG00000094526	14
[truncated: 4,658 more rows]

## Sheet: endothelial_all_log2FCs
X	p_val	avg_log2FC	pct.1	pct.2	p_val_adj	gene	ensemblID	chr
[truncated: 10,171 more rows]

[truncated: 17 more sheets: leptotene_all_log2FCs, leydig_all_log2FCs, macrophage_all_log2FCs, metaphase-secondary_spermatoc, pachytene_1_all_log2FCs, pachytene_2_all_log2FCs, pachytene_3_all_log2FCs, pachytene_4-diplotene_all_log, round_spermatid_1_all_log2FCs, round_spermatid_2_all_log2FCs, round_spermatid_3_all_log2FCs, round_spermatid_4_all_log2FCs, round-elongating_spermatid_1_, round-elongating_spermatid_2_, sertoli_all_log2FCs, undifferentiated_spermatogoni, zygotene_all_log2FCs]
