# Supplementary material for: Systematic identification of Y-chromosome gene functions in mouse spermatogenesis
Source: Science. Author manuscript; Available in PMC 2025 Feb 9. (PMC7617377; doi:10.1126/science.ads6495)
Supplement: Supplementary Table 7 [file EMS202884-supplement-Supplementary_Table_7.xlsx]

## Sheet: guide
Supplementary Table 7: Log2 Fold Changes in the Zfy1&2-DKO dataset compared to control. Analysis was performed for each cell type (cluster), and data is shown in different tabs.

## Sheet: differentiating_spermatogonia
X	p_val	avg_log2FC	pct.1	pct.2	p_val_adj	gene	ensemblID	chr
ENSMUSG00000026822-Lcn2	8.24796e-45	1.77677	0.816	0.252	3.1598e-40	Lcn2	ENSMUSG00000026822	2
ENSMUSG00002076173-Gm55118	6.67644e-29	1.24613	0.903	0.714	2.55774e-24	Gm55118	ENSMUSG00002076173
ENSMUSG00000015090-Ptgds	9.60358e-28	1.43416	0.719	0.312	3.67913e-23	Ptgds	ENSMUSG00000015090	2
ENSMUSG00000096768-Gm47283	6.54659e-20	0.912016	0.868	0.65	2.508e-15	Gm47283	ENSMUSG00000096768	21
ENSMUSG00000049252-Lrp1b	6.90247e-18	1.07817	0.645	0.338	2.64434e-13	Lrp1b	ENSMUSG00000049252	2
ENSMUSG00000003555-Cyp17a1	1.48095e-17	1.10943	0.584	0.248	5.67353e-13	Cyp17a1	ENSMUSG00000003555	19
ENSMUSG00000001983-Taco1	1.39163e-16	-1.03508	0.445	0.726	5.33133e-12	Taco1	ENSMUSG00000001983	11
ENSMUSG00000026605-Cenpf	1.30668e-14	1.01773	0.8	0.632	5.00591e-10	Cenpf	ENSMUSG00000026605	1
ENSMUSG00000051228-Nyx	6.47298e-14	0.900849	0.355	0.081	2.4798e-09	Nyx	ENSMUSG00000051228	20
ENSMUSG00000099988-1700054A03Rik	3.85772e-13	1.0797	0.671	0.479	1.47789e-08	1700054A03Rik	ENSMUSG00000099988	19
ENSMUSG00000027447-Cst3	1.4379e-12	0.849157	0.597	0.333	5.50859e-08	Cst3	ENSMUSG00000027447	2
ENSMUSG00000053211-Zfy1	2.45684e-12	-0.495329	0.003	0.158	9.41217e-08	Zfy1	ENSMUSG00000053211	21
ENSMUSG00000033882-Rbm46	7.44267e-12	0.795846	0.755	0.573	2.85129e-07	Rbm46	ENSMUSG00000033882	3
ENSMUSG00000043556-Fbxl7	2.235e-11	0.690895	0.603	0.38	8.56227e-07	Fbxl7	ENSMUSG00000043556	15
ENSMUSG00000006005-Tpr	2.67083e-11	0.632109	0.823	0.765	1.0232e-06	Tpr	ENSMUSG00000006005	1
ENSMUSG00000032323-Cyp11a1	6.42354e-11	0.779914	0.335	0.098	2.46086e-06	Cyp11a1	ENSMUSG00000032323	9
ENSMUSG00000022641-Bbx	7.61932e-11	-0.729584	0.216	0.479	2.91896e-06	Bbx	ENSMUSG00000022641	16
ENSMUSG00000074305-Peak1	1.08498e-10	0.628941	0.797	0.662	4.15657e-06	Peak1	ENSMUSG00000074305	9
ENSMUSG00000034163-Zfc3h1	1.57827e-10	-0.521093	0.223	0.521	6.04636e-06	Zfc3h1	ENSMUSG00000034163	10
ENSMUSG00000000628-Hk2	2.42932e-10	-1.03016	0.226	0.479	9.30671e-06	Hk2	ENSMUSG00000000628	6
ENSMUSG00000058328-Xlr5a	3.85084e-10	0.81712	0.558	0.372	1.47526e-05	Xlr5a	ENSMUSG00000058328	20
ENSMUSG00000024548-Setbp1	4.18661e-10	-1.1249	0.035	0.201	1.60389e-05	Setbp1	ENSMUSG00000024548	18
ENSMUSG00000061080-Lsamp	9.69951e-10	0.937394	0.484	0.282	3.71588e-05	Lsamp	ENSMUSG00000061080	16
ENSMUSG00000027087-Itgav	2.97562e-09	-0.520658	0.029	0.179	0.000113996	Itgav	ENSMUSG00000027087	2
ENSMUSG00000019947-Arid5b	3.37884e-09	-0.909958	0.052	0.218	0.000129443	Arid5b	ENSMUSG00000019947	10
ENSMUSG00000069769-Msi2	3.48488e-09	-0.623504	0.516	0.735	0.000133506	Msi2	ENSMUSG00000069769	11
ENSMUSG00000052430-Bmpr1b	3.53949e-09	-0.943954	0.042	0.201	0.000135598	Bmpr1b	ENSMUSG00000052430	3
ENSMUSG00000121345-2610005L07Rik	5.83855e-09	-0.585424	0.042	0.201	0.000223675	2610005L07Rik	ENSMUSG00000121345	8
ENSMUSG00000028141-Oaz3	7.87894e-09	-0.572069	0.229	0.483	0.000301842	Oaz3	ENSMUSG00000028141	3
ENSMUSG00000090266-Mettl23	9.52167e-09	-0.642544	0.358	0.598	0.000364775	Mettl23	ENSMUSG00000090266	11
ENSMUSG00000005534-Insr	2.45543e-08	-0.518974	0.016	0.137	0.000940676	Insr	ENSMUSG00000005534	8
ENSMUSG00000069170-Adgrv1	2.85329e-08	0.631829	0.732	0.564	0.0010931	Adgrv1	ENSMUSG00000069170	13
ENSMUSG00000056608-Chd9	3.07846e-08	-1.45382	0.139	0.316	0.00117936	Chd9	ENSMUSG00000056608	8
ENSMUSG00000021458-Aopep	3.41078e-08	-0.625653	0.284	0.53	0.00130667	Aopep	ENSMUSG00000021458	13
ENSMUSG00000022501-Prm1	4.25526e-08	-0.526462	0.99	1	0.00163019	Prm1	ENSMUSG00000022501	16
ENSMUSG00000114175-Gm48051	4.46039e-08	-1.31285	0.306	0.538	0.00170877	Gm48051	ENSMUSG00000114175	13
ENSMUSG00000067338-Tuba3b	5.26697e-08	-0.615981	0.419	0.658	0.00201777	Tuba3b	ENSMUSG00000067338	6
ENSMUSG00000063450-Syne2	6.96422e-08	-0.83581	0.213	0.419	0.00266799	Syne2	ENSMUSG00000063450	12
ENSMUSG00000072791-Abcb5	7.27324e-08	-2.38866	0.01	0.115	0.00278638	Abcb5	ENSMUSG00000072791	12
ENSMUSG00000027708-Dcun1d1	8.42161e-08	-0.433254	0.139	0.346	0.00322632	Dcun1d1	ENSMUSG00000027708	3
ENSMUSG00000031939-Taf1d	9.1763e-08	0.482244	0.89	0.816	0.00351544	Taf1d	ENSMUSG00000031939	9
ENSMUSG00000049470-Aff4	1.1629e-07	-0.586207	0.09	0.261	0.00445508	Aff4	ENSMUSG00000049470	11
ENSMUSG00000004347-Pde1c	1.21132e-07	0.694199	0.616	0.474	0.00464057	Pde1c	ENSMUSG00000004347	6
ENSMUSG00000020070-Rufy2	1.23925e-07	-0.406907	0.084	0.256	0.00474755	Rufy2	ENSMUSG00000020070	10
ENSMUSG00000025283-Sat1	1.31153e-07	-1.57807	0.019	0.132	0.00502448	Sat1	ENSMUSG00000025283	20
ENSMUSG00000037110-Ralgapa2	1.35711e-07	-0.637424	0.197	0.402	0.00519909	Ralgapa2	ENSMUSG00000037110	2
ENSMUSG00000057132-Rpgrip1	1.59372e-07	-0.567063	0.3	0.526	0.00610555	Rpgrip1	ENSMUSG00000057132	14
ENSMUSG00000025035-Arl3	1.90706e-07	0.149155	0.184	0.397	0.00730595	Arl3	ENSMUSG00000025035	19
ENSMUSG00000022034-Esco2	2.08078e-07	0.677749	0.423	0.244	0.00797147	Esco2	ENSMUSG00000022034	14
ENSMUSG00000038127-Ccdc50	2.12163e-07	-0.551868	0.119	0.299	0.00812798	Ccdc50	ENSMUSG00000038127	16
ENSMUSG00000040225-Prrc2c	2.72597e-07	0.470927	0.781	0.709	0.0104432	Prrc2c	ENSMUSG00000040225	1
ENSMUSG00000056342-Usp34	3.5728e-07	0.433277	0.906	0.85	0.0136874	Usp34	ENSMUSG00000056342	11
ENSMUSG00000028773-Fabp3	3.82947e-07	0.623336	0.494	0.312	0.0146707	Fabp3	ENSMUSG00000028773	4
ENSMUSG00000062028-Irgc1	4.16943e-07	-0.547964	0.306	0.556	0.0159731	Irgc1	ENSMUSG00000062028	7
ENSMUSG00000101939-Gm28438	4.24596e-07	0.372502	0.103	0	0.0162663	Gm28438	ENSMUSG00000101939	1
ENSMUSG00000090386-Mir99ahg	5.68351e-07	-0.951953	0.1	0.256	0.0217735	Mir99ahg	ENSMUSG00000090386	16
ENSMUSG00000118341-Gm50252	6.16212e-07	0.839883	0.561	0.385	0.0236071	Gm50252	ENSMUSG00000118341	17
ENSMUSG00000045624-Esf1	6.46427e-07	0.541691	0.671	0.526	0.0247646	Esf1	ENSMUSG00000045624	2
ENSMUSG00000000682-Cd52	7.71841e-07	-0.619422	0.074	0.222	0.0295692	Cd52	ENSMUSG00000000682	4
ENSMUSG00000107102-Gm42726	7.87848e-07	-0.435941	0.135	0.316	0.0301824	Gm42726	ENSMUSG00000107102	5
ENSMUSG00000017778-Cox7c	8.6538e-07	0.517053	0.706	0.585	0.0331527	Cox7c	ENSMUSG00000017778	13
ENSMUSG00000026234-Ncl	9.12372e-07	0.535502	0.732	0.654	0.034953	Ncl	ENSMUSG00000026234	1
ENSMUSG00000100282-1700041C23Rik	9.45417e-07	-0.653681	0.087	0.239	0.0362189	1700041C23Rik	ENSMUSG00000100282	9
ENSMUSG00000046532-Ar	9.64984e-07	-0.686867	0.039	0.158	0.0369685	Ar	ENSMUSG00000046532	20
ENSMUSG00000028676-Srsf10	9.77522e-07	0.447521	0.771	0.748	0.0374489	Srsf10	ENSMUSG00000028676	4
ENSMUSG00000020375-Rufy1	9.83323e-07	-0.467165	0.065	0.205	0.0376711	Rufy1	ENSMUSG00000020375	11
ENSMUSG00000107872-Gm44511	9.85605e-07	0.349608	0.948	0.932	0.0377585	Gm44511	ENSMUSG00000107872	6
ENSMUSG00000044250-Pced1b	1.22665e-06	-0.550841	0.135	0.308	0.0469931	Pced1b	ENSMUSG00000044250	15
ENSMUSG00000021054-Sgpp1	1.32017e-06	-0.330709	0.016	0.115	0.0505758	Sgpp1	ENSMUSG00000021054	12
ENSMUSG00000005873-Reep5	1.34988e-06	0.568607	0.21	0.068	0.0517137	Reep5	ENSMUSG00000005873	18
ENSMUSG00000060882-Kcnd2	1.37749e-06	0.730546	0.365	0.192	0.0527716	Kcnd2	ENSMUSG00000060882	6
ENSMUSG00000022935-Grik1	1.38878e-06	0.653671	0.442	0.261	0.053204	Grik1	ENSMUSG00000022935	16
ENSMUSG00000113778-Gm40847	1.42516e-06	0.45216	0.123	0.013	0.0545978	Gm40847	ENSMUSG00000113778	12
ENSMUSG00000055013-Agap1	1.46177e-06	-0.476684	0.558	0.735	0.0560005	Agap1	ENSMUSG00000055013	1
ENSMUSG00000091165-Gm17036	1.7035e-06	-0.368541	0.119	0.295	0.065261	Gm17036	ENSMUSG00000091165	18
ENSMUSG00000015365-Mov10l1	1.86345e-06	0.513879	0.674	0.56	0.0713887	Mov10l1	ENSMUSG00000015365	15
ENSMUSG00000031233-Pgk2	1.92893e-06	-0.453689	0.09	0.244	0.0738972	Pgk2	ENSMUSG00000031233	17
ENSMUSG00000087516-Tbx3os1	1.95952e-06	-0.239568	0.019	0.12	0.0750691	Tbx3os1	ENSMUSG00000087516	5
ENSMUSG00000039542-Ncam1	2.04895e-06	-0.793292	0.071	0.205	0.0784951	Ncam1	ENSMUSG00000039542	9
ENSMUSG00000031818-Cox4i1	2.14856e-06	0.46708	0.803	0.709	0.0823114	Cox4i1	ENSMUSG00000031818	8
ENSMUSG00000069729-Arid1b	2.16056e-06	-0.637243	0.219	0.406	0.0827709	Arid1b	ENSMUSG00000069729	17
ENSMUSG00000024209-Acsbg3	2.49848e-06	-0.307176	0.058	0.192	0.0957166	Acsbg3	ENSMUSG00000024209	17
ENSMUSG00000034573-Ptpn13	2.53957e-06	-0.729406	0.123	0.278	0.0972908	Ptpn13	ENSMUSG00000034573	5
ENSMUSG00000043760-Pkhd1	2.6202e-06	-0.754041	0.026	0.128	0.10038	Pkhd1	ENSMUSG00000043760	1
ENSMUSG00000116305-Lncppara	3.09956e-06	-0.423043	0.019	0.115	0.118744	Lncppara	ENSMUSG00000116305	15
ENSMUSG00000108130-Gm30781	3.41091e-06	-0.566855	0.087	0.226	0.130672	Gm30781	ENSMUSG00000108130	6
ENSMUSG00000027030-Stk39	3.80008e-06	-0.554504	0.187	0.363	0.145581	Stk39	ENSMUSG00000027030	2
ENSMUSG00000061923-Odf1	3.8081e-06	-0.543043	0.139	0.299	0.145888	Odf1	ENSMUSG00000061923	15
ENSMUSG00000073888-Ccl27a	3.84443e-06	-0.643628	0.229	0.402	0.14728	Ccl27a	ENSMUSG00000073888	4
ENSMUSG00000004231-Pax2	4.19311e-06	-0.580669	0.016	0.107	0.160638	Pax2	ENSMUSG00000004231	19
ENSMUSG00000086674-Zfp286os	4.377e-06	-0.942042	0.081	0.222	0.167683	Zfp286os	ENSMUSG00000086674	11
ENSMUSG00000061313-Ddhd2	5.00443e-06	0.505832	0.732	0.662	0.19172	Ddhd2	ENSMUSG00000061313	8
ENSMUSG00000054885-4930578G10Rik	5.67714e-06	-0.683377	0.229	0.419	0.217491	4930578G10Rik	ENSMUSG00000054885	4
ENSMUSG00000022681-Ntan1	5.81563e-06	-0.373769	0.165	0.35	0.222797	Ntan1	ENSMUSG00000022681	16
ENSMUSG00000034311-Kif4	5.82388e-06	0.652495	0.374	0.218	0.223113	Kif4	ENSMUSG00000034311	20
ENSMUSG00000026610-Esrrg	6.70176e-06	-0.983857	0.042	0.15	0.256744	Esrrg	ENSMUSG00000026610	1
ENSMUSG00000026182-Tnp1	6.86165e-06	-0.613859	0.958	0.983	0.26287	Tnp1	ENSMUSG00000026182	1
ENSMUSG00000021156-Zmynd11	7.09575e-06	-0.477483	0.068	0.192	0.271838	Zmynd11	ENSMUSG00000021156	13
ENSMUSG00000017707-Serinc3	7.1053e-06	-0.520884	0.274	0.453	0.272204	Serinc3	ENSMUSG00000017707	2
ENSMUSG00000040675-Mthfd1l	7.3671e-06	-0.951382	0.045	0.158	0.282234	Mthfd1l	ENSMUSG00000040675	10
ENSMUSG00000027855-Sycp1	7.53451e-06	0.401769	0.787	0.658	0.288647	Sycp1	ENSMUSG00000027855	3
ENSMUSG00000075589-Gm11536	8.08683e-06	-0.679207	0.016	0.103	0.309807	Gm11536	ENSMUSG00000075589	11
ENSMUSG00000046668-Cxxc5	8.2445e-06	-0.360818	0.029	0.128	0.315847	Cxxc5	ENSMUSG00000046668	18
ENSMUSG00000071604-Fam189a2	8.2445e-06	-0.456438	0.029	0.128	0.315847	Fam189a2	ENSMUSG00000071604	19
ENSMUSG00000069601-Ank3	9.47246e-06	-1.54528	0.145	0.291	0.36289	Ank3	ENSMUSG00000069601	10
ENSMUSG00000046230-Vps13a	1.02478e-05	0.395706	0.881	0.833	0.392591	Vps13a	ENSMUSG00000046230	19
ENSMUSG00000038246-Fam50b	1.05758e-05	-0.370891	0.081	0.214	0.405158	Fam50b	ENSMUSG00000038246	13
ENSMUSG00000030451-Herc2	1.11403e-05	0.44049	0.703	0.637	0.426786	Herc2	ENSMUSG00000030451	7
ENSMUSG00000052534-Pbx1	1.1288e-05	-0.919248	0.09	0.218	0.432442	Pbx1	ENSMUSG00000052534	1
ENSMUSG00000033826-Dnah8	1.18235e-05	0.57368	0.5	0.368	0.452958	Dnah8	ENSMUSG00000033826	17
ENSMUSG00000085440-Sorbs2os	1.21195e-05	-0.354932	0.023	0.115	0.464298	Sorbs2os	ENSMUSG00000085440	8
ENSMUSG00000111593-Gm48742	1.21929e-05	-0.228114	0.061	0.188	0.467109	Gm48742	ENSMUSG00000111593	9
ENSMUSG00000030555-Ttc23	1.25667e-05	-0.38056	0.097	0.239	0.48143	Ttc23	ENSMUSG00000030555	7
ENSMUSG00000038057-Dbil5	1.30582e-05	-0.472564	0.577	0.735	0.500261	Dbil5	ENSMUSG00000038057	11
ENSMUSG00000110669-Gm10060	1.32624e-05	-0.231427	0.023	0.115	0.508084	Gm10060	ENSMUSG00000110669	8
ENSMUSG00000121492-6820431F20Rik	1.3602e-05	-0.296139	0.039	0.145	0.521092	6820431F20Rik	ENSMUSG00000121492	8
ENSMUSG00000078435-AU041133	1.36416e-05	0.573286	0.387	0.239	0.522609	AU041133	ENSMUSG00000078435	10
ENSMUSG00000022708-Zbtb20	1.38243e-05	-0.756616	0.771	0.825	0.529608	Zbtb20	ENSMUSG00000022708	16
ENSMUSG00000048027-Rgmb	1.43285e-05	-0.288884	0.032	0.132	0.548923	Rgmb	ENSMUSG00000048027	17
ENSMUSG00000029438-Bcl7a	1.44862e-05	-0.261886	0.032	0.132	0.554967	Bcl7a	ENSMUSG00000029438	5
ENSMUSG00000021621-Zcchc9	1.50878e-05	-0.336018	0.219	0.415	0.578015	Zcchc9	ENSMUSG00000021621	13
ENSMUSG00000027122-Arl14ep	1.51952e-05	-0.393922	0.171	0.338	0.58213	Arl14ep	ENSMUSG00000027122	2
ENSMUSG00000062353-Gm15772	1.58518e-05	0.409474	0.129	0.026	0.607281	Gm15772	ENSMUSG00000062353	5
ENSMUSG00000118030-Gm50163	1.60618e-05	-0.419577	0.213	0.389	0.615328	Gm50163	ENSMUSG00000118030	18
ENSMUSG00000052371-Hoxd3os1	1.61352e-05	-0.308264	0.048	0.162	0.618138	Hoxd3os1	ENSMUSG00000052371	2
ENSMUSG00000039607-Rbms3	1.64932e-05	-0.935713	0.168	0.325	0.631854	Rbms3	ENSMUSG00000039607	9
ENSMUSG00000107598-Gm35216	1.66686e-05	-0.305373	0.019	0.107	0.638575	Gm35216	ENSMUSG00000107598	6
ENSMUSG00000030077-Chl1	1.66794e-05	0.495668	0.281	0.128	0.638988	Chl1	ENSMUSG00000030077	6
ENSMUSG00000102349-Gm37376	1.68824e-05	-0.400845	0.11	0.248	0.646764	Gm37376	ENSMUSG00000102349	19
ENSMUSG00000024544-Ldlrad4	1.69264e-05	-0.614568	0.061	0.179	0.648451	Ldlrad4	ENSMUSG00000024544	18
ENSMUSG00000087380-2210408F21Rik	1.73881e-05	-0.469828	0.09	0.222	0.666138	2210408F21Rik	ENSMUSG00000087380	6
ENSMUSG00000020914-Top2a	1.79273e-05	0.53371	0.752	0.598	0.686793	Top2a	ENSMUSG00000020914	11
ENSMUSG00000074435-Smcp	1.8044e-05	-0.44241	0.423	0.637	0.691266	Smcp	ENSMUSG00000074435	3
ENSMUSG00000022432-Smc1b	1.85404e-05	0.388579	0.829	0.692	0.710282	Smc1b	ENSMUSG00000022432	15
ENSMUSG00000114516-Gm46440	1.89181e-05	0.684303	0.287	0.141	0.724752	Gm46440	ENSMUSG00000114516	13
ENSMUSG00000023022-Lima1	1.98808e-05	-0.652997	0.226	0.397	0.761632	Lima1	ENSMUSG00000023022	15
ENSMUSG00000118086-Gm52981	2.00754e-05	-0.928317	0.026	0.115	0.769088	Gm52981	ENSMUSG00000118086	19
ENSMUSG00000048915-Efna5	2.08973e-05	-0.647389	0.081	0.205	0.800576	Efna5	ENSMUSG00000048915	17
ENSMUSG00000047045-Tmem164	2.19381e-05	-0.462023	0.048	0.154	0.840447	Tmem164	ENSMUSG00000047045	20
ENSMUSG00000115428-Gm41290	2.53976e-05	0.555375	0.252	0.12	0.972981	Gm41290	ENSMUSG00000115428	15
ENSMUSG00000090086-AI480526	2.5446e-05	-0.369967	0.045	0.15	0.974837	AI480526	ENSMUSG00000090086	5
ENSMUSG00000020844-Nxn	2.71641e-05	-0.698136	0.223	0.397	1	Nxn	ENSMUSG00000020844	11
ENSMUSG00000038150-Ormdl3	2.77564e-05	0.613127	0.397	0.269	1	Ormdl3	ENSMUSG00000038150	11
ENSMUSG00000050965-Prkca	2.83872e-05	-0.682782	0.123	0.265	1	Prkca	ENSMUSG00000050965	11
ENSMUSG00000064043-Trerf1	2.99061e-05	-0.503513	0.352	0.526	1	Trerf1	ENSMUSG00000064043	17
ENSMUSG00000002985-Apoe	3.06041e-05	-0.38378	0.406	0.235	1	Apoe	ENSMUSG00000002985	7
ENSMUSG00000027962-Vcam1	3.09563e-05	0.513197	0.194	0.073	1	Vcam1	ENSMUSG00000027962	3
ENSMUSG00000038296-Galnt18	3.12752e-05	-1.10755	0.11	0.231	1	Galnt18	ENSMUSG00000038296	7
ENSMUSG00000000378-Ccm2	3.18843e-05	-0.348952	0.123	0.269	1	Ccm2	ENSMUSG00000000378	11
ENSMUSG00000048400-Prss54	3.24196e-05	-0.391144	0.061	0.175	1	Prss54	ENSMUSG00000048400	8
ENSMUSG00000030849-Fgfr2	3.55073e-05	-0.336258	0.91	0.94	1	Fgfr2	ENSMUSG00000030849	7
ENSMUSG00000020486-Septin4	3.55254e-05	-0.344298	0.029	0.12	1	Septin4	ENSMUSG00000020486	11
ENSMUSG00000046318-Ccbe1	3.588e-05	-0.436674	0.039	0.137	1	Ccbe1	ENSMUSG00000046318	18
ENSMUSG00000022723-Crybg3	3.72342e-05	0.468209	0.635	0.53	1	Crybg3	ENSMUSG00000022723	16
ENSMUSG00000024360-Etf1	3.80252e-05	-0.318741	0.119	0.261	1	Etf1	ENSMUSG00000024360	18
ENSMUSG00000062270-Morf4l1	3.80604e-05	-0.468683	0.339	0.517	1	Morf4l1	ENSMUSG00000062270	9
ENSMUSG00000003228-Grk5	3.8133e-05	-0.413231	0.271	0.444	1	Grk5	ENSMUSG00000003228	19
ENSMUSG00000005893-Nr2c2	3.9986e-05	-0.448925	0.258	0.436	1	Nr2c2	ENSMUSG00000005893	6
ENSMUSG00000023965-Fbxl17	4.01113e-05	-0.571204	0.319	0.483	1	Fbxl17	ENSMUSG00000023965	17
ENSMUSG00000086782-E130102H24Rik	4.10239e-05	-0.483152	0.035	0.128	1	E130102H24Rik	ENSMUSG00000086782	4
ENSMUSG00000034480-Diaph2	4.11577e-05	-0.698171	0.319	0.483	1	Diaph2	ENSMUSG00000034480	20
ENSMUSG00000038740-Mvb12b	4.11602e-05	-0.377152	0.087	0.214	1	Mvb12b	ENSMUSG00000038740	2
ENSMUSG00000040268-Plekha1	4.49026e-05	-0.293684	0.081	0.201	1	Plekha1	ENSMUSG00000040268	7
ENSMUSG00000074749-Kiz	4.56412e-05	-0.621904	0.252	0.415	1	Kiz	ENSMUSG00000074749	2
ENSMUSG00000038679-Trps1	4.64553e-05	-0.41734	0.058	0.167	1	Trps1	ENSMUSG00000038679	15
ENSMUSG00000030859-Fam24a	4.65586e-05	-0.493284	0.184	0.355	1	Fam24a	ENSMUSG00000030859	7
ENSMUSG00000028337-Coro2a	4.66e-05	-0.111758	0.155	0.303	1	Coro2a	ENSMUSG00000028337	4
ENSMUSG00000024222-Fkbp5	4.74479e-05	-0.445194	0.465	0.667	1	Fkbp5	ENSMUSG00000024222	17
ENSMUSG00000031393-Mecp2	4.79257e-05	-0.485803	0.203	0.363	1	Mecp2	ENSMUSG00000031393	20
ENSMUSG00000039286-Fndc3b	4.87513e-05	-0.522513	0.194	0.35	1	Fndc3b	ENSMUSG00000039286	3
ENSMUSG00000020571-Pdia6	5.3164e-05	0.427287	0.555	0.44	1	Pdia6	ENSMUSG00000020571	12
ENSMUSG00000038822-Hace1	5.71983e-05	-0.346585	0.297	0.491	1	Hace1	ENSMUSG00000038822	10
ENSMUSG00000040964-Arhgef10l	5.79387e-05	-0.339878	0.029	0.115	1	Arhgef10l	ENSMUSG00000040964	4
ENSMUSG00000071072-Ptges3	5.8545e-05	-0.362059	0.21	0.376	1	Ptges3	ENSMUSG00000071072	10
ENSMUSG00000027551-Zfp64	5.87701e-05	-0.421553	0.11	0.244	1	Zfp64	ENSMUSG00000027551	2
ENSMUSG00000085891-Gm14634	6.00005e-05	-0.581389	0.032	0.12	1	Gm14634	ENSMUSG00000085891	20
ENSMUSG00000001911-Nfix	6.09821e-05	-0.398645	0.123	0.256	1	Nfix	ENSMUSG00000001911	8
ENSMUSG00000063458-Lrmda	6.16272e-05	-0.980816	0.165	0.299	1	Lrmda	ENSMUSG00000063458	14
ENSMUSG00000023175-Bsg	6.36645e-05	0.53791	0.494	0.372	1	Bsg	ENSMUSG00000023175	10
ENSMUSG00000109010-Gm45027	6.39212e-05	-0.337962	0.032	0.12	1	Gm45027	ENSMUSG00000109010	11
ENSMUSG00000046876-Atxn1	6.643e-05	-0.450218	0.116	0.252	1	Atxn1	ENSMUSG00000046876	13
ENSMUSG00000038349-Plcl1	6.70495e-05	-1.11267	0.177	0.312	1	Plcl1	ENSMUSG00000038349	1
ENSMUSG00000028173-Wls	6.79432e-05	-0.661924	0.048	0.145	1	Wls	ENSMUSG00000028173	3
ENSMUSG00000042747-Krtcap2	6.98719e-05	0.546517	0.242	0.12	1	Krtcap2	ENSMUSG00000042747	3
ENSMUSG00000053825-Ppfia2	7.11319e-05	-0.265699	0.029	0.115	1	Ppfia2	ENSMUSG00000053825	10
ENSMUSG00000040321-Zfp770	7.13044e-05	0.45897	0.203	0.085	1	Zfp770	ENSMUSG00000040321	2
ENSMUSG00000070563-Spaca4	7.23856e-05	-0.310369	0.071	0.184	1	Spaca4	ENSMUSG00000070563	7
ENSMUSG00000003617-Cp	7.31936e-05	-0.782117	0.09	0.205	1	Cp	ENSMUSG00000003617	3
ENSMUSG00000037174-Elf2	7.37627e-05	-0.209072	0.145	0.295	1	Elf2	ENSMUSG00000037174	3
ENSMUSG00000028475-Spaar	7.67848e-05	0.415439	0.174	0.06	1	Spaar	ENSMUSG00000028475	4
ENSMUSG00000030064-Frmd4b	7.72469e-05	-0.994663	0.077	0.184	1	Frmd4b	ENSMUSG00000030064	6
ENSMUSG00000020475-Pgam2	7.85765e-05	-0.478494	0.119	0.244	1	Pgam2	ENSMUSG00000020475	11
ENSMUSG00000020961-Ston2	7.86695e-05	-0.43025	0.184	0.333	1	Ston2	ENSMUSG00000020961	12
ENSMUSG00000018378-Cuedc1	7.92325e-05	-1.21114	0.145	0.291	1	Cuedc1	ENSMUSG00000018378	11
ENSMUSG00000081769-Gm12216	8.09447e-05	0.508925	0.274	0.141	1	Gm12216	ENSMUSG00000081769	11
ENSMUSG00000056394-Lig1	8.13447e-05	0.508433	0.532	0.402	1	Lig1	ENSMUSG00000056394	7
ENSMUSG00000045767-B230219D22Rik	8.31872e-05	0.542363	0.377	0.265	1	B230219D22Rik	ENSMUSG00000045767	13
ENSMUSG00000039115-Itga9	8.33489e-05	-0.732865	0.048	0.145	1	Itga9	ENSMUSG00000039115	9
ENSMUSG00000021559-Dapk1	8.43469e-05	-0.329393	0.026	0.107	1	Dapk1	ENSMUSG00000021559	13
ENSMUSG00000085687-Gm16153	8.72637e-05	-0.308089	0.081	0.201	1	Gm16153	ENSMUSG00000085687	10
ENSMUSG00000048696-Mex3d	9.01577e-05	-0.356549	0.139	0.282	1	Mex3d	ENSMUSG00000048696	10
ENSMUSG00000059430-Actg2	9.16385e-05	-0.335416	0.026	0.107	1	Actg2	ENSMUSG00000059430	6
ENSMUSG00000033577-Myo6	9.26429e-05	-0.578858	0.161	0.299	1	Myo6	ENSMUSG00000033577	9
ENSMUSG00000045328-Cenpe	9.26997e-05	0.480132	0.51	0.385	1	Cenpe	ENSMUSG00000045328	3
ENSMUSG00000009079-Ewsr1	9.36781e-05	0.390634	0.758	0.701	1	Ewsr1	ENSMUSG00000009079	11
ENSMUSG00000068428-Gmnc	9.39909e-05	0.389823	0.152	0.047	1	Gmnc	ENSMUSG00000068428	16
ENSMUSG00000026585-Kifap3	9.50163e-05	-0.372206	0.281	0.457	1	Kifap3	ENSMUSG00000026585	1
ENSMUSG00000041625-Ggact	9.58101e-05	-0.389706	0.239	0.41	1	Ggact	ENSMUSG00000041625	14
ENSMUSG00000004043-Stat5a	0.000100385	-0.279637	0.029	0.111	1	Stat5a	ENSMUSG00000004043	11
ENSMUSG00000021910-Nisch	0.000104137	-0.478128	0.487	0.662	1	Nisch	ENSMUSG00000021910	14
ENSMUSG00000069971-4933402J07Rik	0.000104323	-0.264391	0.097	0.226	1	4933402J07Rik	ENSMUSG00000069971	8
ENSMUSG00000055639-Dach1	0.000104449	-0.730366	0.052	0.145	1	Dach1	ENSMUSG00000055639	14
ENSMUSG00000031642-Sh3rf1	0.00010525	-0.514401	0.165	0.303	1	Sh3rf1	ENSMUSG00000031642	8
ENSMUSG00000051495-Irf2bp2	0.000107155	-0.196941	0.032	0.12	1	Irf2bp2	ENSMUSG00000051495	8
ENSMUSG00000062470-Fbxl12os	0.00010874	-0.264113	0.048	0.145	1	Fbxl12os	ENSMUSG00000062470	9
ENSMUSG00000017485-Top2b	0.000108757	-0.264406	0.045	0.141	1	Top2b	ENSMUSG00000017485	14
ENSMUSG00000028139-Riiad1	0.000110137	-0.460763	0.155	0.295	1	Riiad1	ENSMUSG00000028139	3
ENSMUSG00000038156-Spon1	0.000111821	-0.436402	0.055	0.154	1	Spon1	ENSMUSG00000038156	7
ENSMUSG00000074768-Bhmt	0.000113812	0.441551	0.184	0.073	1	Bhmt	ENSMUSG00000074768	13
ENSMUSG00000039683-Sdk1	0.00011393	-0.891027	0.29	0.44	1	Sdk1	ENSMUSG00000039683	5
ENSMUSG00000052609-Plekhg3	0.000117233	-0.351981	0.058	0.158	1	Plekhg3	ENSMUSG00000052609	12
ENSMUSG00000049176-Frmpd4	0.000118188	-2.63512	0.071	0.171	1	Frmpd4	ENSMUSG00000049176	20
ENSMUSG00000045007-Tubg2	0.000118534	-0.370574	0.026	0.107	1	Tubg2	ENSMUSG00000045007	11
ENSMUSG00000085614-1700123M08Rik	0.000118754	-0.340928	0.084	0.201	1	1700123M08Rik	ENSMUSG00000085614	4
ENSMUSG00000037736-Limch1	0.00012034	-0.245259	0.052	0.15	1	Limch1	ENSMUSG00000037736	5
ENSMUSG00000025289-Prdx4	0.000122523	0.477131	0.542	0.444	1	Prdx4	ENSMUSG00000025289	20
ENSMUSG00000091441-Gm17387	0.00012424	-0.187614	0.035	0.124	1	Gm17387	ENSMUSG00000091441	7
ENSMUSG00000036572-Upf3b	0.000126013	-0.282027	0.061	0.167	1	Upf3b	ENSMUSG00000036572	20
ENSMUSG00000028282-Casp8ap2	0.00013108	0.520068	0.542	0.436	1	Casp8ap2	ENSMUSG00000028282	4
ENSMUSG00000118519-Gm52992	0.000131696	-0.495298	0.129	0.261	1	Gm52992	ENSMUSG00000118519	14
ENSMUSG00000117084-Gm22146	0.00013476	-0.349728	0.097	0.218	1	Gm22146	ENSMUSG00000117084	17
ENSMUSG00000018849-Wwc1	0.000134948	-0.431564	0.194	0.346	1	Wwc1	ENSMUSG00000018849	11
ENSMUSG00000120703-ENSMUSG00000120703	0.000136361	0.423069	0.139	0.043	1	ENSMUSG00000120703	ENSMUSG00000120703
ENSMUSG00000050640-Tmem150c	0.000137341	-0.368105	0.032	0.115	1	Tmem150c	ENSMUSG00000050640	5
ENSMUSG00000030518-Fam189a1	0.000137384	-0.472321	0.065	0.171	1	Fam189a1	ENSMUSG00000030518	7
ENSMUSG00000034610-Tut4	0.000137434	0.401622	0.735	0.671	1	Tut4	ENSMUSG00000034610	4
ENSMUSG00000045095-Magi1	0.00013948	-0.375527	0.632	0.761	1	Magi1	ENSMUSG00000045095	6
ENSMUSG00000070733-Fryl	0.000143287	-0.522651	0.116	0.235	1	Fryl	ENSMUSG00000070733	5
ENSMUSG00000034813-Grip1	0.000147589	-0.80127	0.148	0.282	1	Grip1	ENSMUSG00000034813	10
ENSMUSG00000027937-Jtb	0.000149722	0.426626	0.187	0.077	1	Jtb	ENSMUSG00000027937	3
ENSMUSG00000029313-Aff1	0.000151376	-0.58696	0.081	0.184	1	Aff1	ENSMUSG00000029313	5
ENSMUSG00000047369-Dnah14	0.000152942	0.487586	0.277	0.15	1	Dnah14	ENSMUSG00000047369	1
ENSMUSG00000032452-Clstn2	0.000154255	0.344483	0.526	0.385	1	Clstn2	ENSMUSG00000032452	9
ENSMUSG00000048612-Myof	0.000154572	-0.343271	0.061	0.162	1	Myof	ENSMUSG00000048612	19
ENSMUSG00000048490-Nrip1	0.000157653	-0.446445	0.155	0.286	1	Nrip1	ENSMUSG00000048490	16
ENSMUSG00000044471-Lncpint	0.000166226	-0.489379	0.387	0.547	1	Lncpint	ENSMUSG00000044471	6
ENSMUSG00000020181-Nav3	0.0001677	-0.262602	0.055	0.154	1	Nav3	ENSMUSG00000020181	10
ENSMUSG00000053510-Nrd1	0.000169758	-0.253748	0.219	0.372	1	Nrd1	ENSMUSG00000053510	4
ENSMUSG00000059173-Pde1a	0.000171535	-0.518944	0.084	0.192	1	Pde1a	ENSMUSG00000059173	2
ENSMUSG00000028184-Adgrl2	0.000173374	-0.243103	0.058	0.158	1	Adgrl2	ENSMUSG00000028184	3
ENSMUSG00000020122-Egfr	0.000176114	-0.494709	0.029	0.107	1	Egfr	ENSMUSG00000020122	11
ENSMUSG00000026554-Dcaf8	0.000178009	-0.395639	0.1	0.218	1	Dcaf8	ENSMUSG00000026554	1
ENSMUSG00000033237-Arid2	0.0001811	-0.343345	0.142	0.274	1	Arid2	ENSMUSG00000033237	15
ENSMUSG00000019302-Atp6v0a1	0.000184505	-0.400663	0.148	0.282	1	Atp6v0a1	ENSMUSG00000019302	11
ENSMUSG00000047539-Fbxo28	0.000184799	-0.195616	0.103	0.231	1	Fbxo28	ENSMUSG00000047539	1
ENSMUSG00000057990-Gm53055	0.000192343	-0.278483	0.077	0.188	1	Gm53055	ENSMUSG00000057990	19
ENSMUSG00000049008-BB014433	0.000192633	-0.335845	0.039	0.124	1	BB014433	ENSMUSG00000049008	8
ENSMUSG00000037111-Setd7	0.000192805	-0.295025	0.087	0.201	1	Setd7	ENSMUSG00000037111	3
ENSMUSG00000022961-Son	0.000193373	0.284583	0.958	0.957	1	Son	ENSMUSG00000022961	16
ENSMUSG00000046027-Stard5	0.000193894	-0.402394	0.155	0.291	1	Stard5	ENSMUSG00000046027	7
ENSMUSG00000026209-Dnpep	0.00019646	-0.295753	0.048	0.141	1	Dnpep	ENSMUSG00000026209	1
ENSMUSG00000115289-Gm49164	0.000196711	-0.28699	0.068	0.171	1	Gm49164	ENSMUSG00000115289	14
ENSMUSG00000051910-Sox6	0.000197003	-0.659264	0.126	0.252	1	Sox6	ENSMUSG00000051910	7
ENSMUSG00000037012-Hk1	0.000203285	-0.380023	0.174	0.321	1	Hk1	ENSMUSG00000037012	10
ENSMUSG00000000365-Rnf17	0.000204857	0.360078	0.8	0.701	1	Rnf17	ENSMUSG00000000365	14
ENSMUSG00000030301-Ccdc91	0.000205952	-0.29789	0.271	0.44	1	Ccdc91	ENSMUSG00000030301	6
ENSMUSG00000040943-Tet2	0.000208618	-0.377725	0.029	0.107	1	Tet2	ENSMUSG00000040943	3
ENSMUSG00000022858-Tra2b	0.00021171	-0.319073	0.342	0.534	1	Tra2b	ENSMUSG00000022858	16
ENSMUSG00000057751-Megf6	0.00021632	-0.275244	0.029	0.107	1	Megf6	ENSMUSG00000057751	4
ENSMUSG00000048874-Phf3	0.000216366	-0.392707	0.094	0.205	1	Phf3	ENSMUSG00000048874	1
ENSMUSG00000121248-ENSMUSG00000121248	0.000217683	0.372301	0.165	0.064	1	ENSMUSG00000121248	ENSMUSG00000121248
ENSMUSG00000031841-Cdh13	0.00022355	0.295671	0.177	0.068	1	Cdh13	ENSMUSG00000031841	8
ENSMUSG00000029364-Wsb2	0.0002258	-0.245893	0.061	0.162	1	Wsb2	ENSMUSG00000029364	5
ENSMUSG00000031756-Cenpn	0.000229285	0.402946	0.252	0.132	1	Cenpn	ENSMUSG00000031756	8
ENSMUSG00000036206-Sh3bp4	0.000233732	-0.177995	0.029	0.107	1	Sh3bp4	ENSMUSG00000036206	1
ENSMUSG00000043241-Upf2	0.000239245	0.304929	0.784	0.726	1	Upf2	ENSMUSG00000043241	2
ENSMUSG00000029848-Stra8	0.000239371	0.433174	0.2	0.09	1	Stra8	ENSMUSG00000029848	6
ENSMUSG00000025059-Gk	0.000242016	-0.691743	0.035	0.115	1	Gk	ENSMUSG00000025059	20
ENSMUSG00000000411-Tssk3	0.000242753	-0.361256	0.119	0.244	1	Tssk3	ENSMUSG00000000411	4
ENSMUSG00000046574-Prr12	0.000243823	-0.280974	0.113	0.235	1	Prr12	ENSMUSG00000046574	7
ENSMUSG00000040945-Rcc2	0.000248678	0.445935	0.548	0.406	1	Rcc2	ENSMUSG00000040945	4
ENSMUSG00000071176-Arhgef10	0.000251162	-0.210193	0.029	0.107	1	Arhgef10	ENSMUSG00000071176	8
ENSMUSG00000023994-Nfya	0.000251541	-0.210265	0.065	0.167	1	Nfya	ENSMUSG00000023994	17
ENSMUSG00000031980-Agt	0.000251723	0.520989	0.232	0.115	1	Agt	ENSMUSG00000031980	8
ENSMUSG00000057072-Spata45	0.000257067	-0.555663	0.158	0.291	1	Spata45	ENSMUSG00000057072	1
ENSMUSG00000052062-Pard3b	0.000259613	-0.34104	0.229	0.38	1	Pard3b	ENSMUSG00000052062	1
ENSMUSG00000033610-Pank1	0.000259875	-0.256462	0.042	0.128	1	Pank1	ENSMUSG00000033610	19
ENSMUSG00000085793-Lin52	0.000262827	-0.0813473	0.223	0.372	1	Lin52	ENSMUSG00000085793	12
ENSMUSG00000025812-Pard3	0.000264006	-0.744381	0.09	0.192	1	Pard3	ENSMUSG00000025812	8
ENSMUSG00000087338-Scpep1os	0.000268954	0.383575	0.206	0.094	1	Scpep1os	ENSMUSG00000087338	11
ENSMUSG00000039987-Phtf2	0.000271033	0.393265	0.581	0.457	1	Phtf2	ENSMUSG00000039987	5
ENSMUSG00000015750-Aph1a	0.000272056	-0.19388	0.042	0.128	1	Aph1a	ENSMUSG00000015750	3
ENSMUSG00000113644-4930448C13Rik	0.000278747	-0.266651	0.032	0.111	1	4930448C13Rik	ENSMUSG00000113644	12
ENSMUSG00000070780-Rbm47	0.000298273	-0.182085	0.068	0.167	1	Rbm47	ENSMUSG00000070780	5
ENSMUSG00000022528-Hes1	0.000299532	-0.402015	0.035	0.115	1	Hes1	ENSMUSG00000022528	16
ENSMUSG00000042359-Osbpl6	0.000302786	-0.463202	0.042	0.124	1	Osbpl6	ENSMUSG00000042359	2
ENSMUSG00000002240-Prr27	0.000304165	-0.528731	0.061	0.154	1	Prr27	ENSMUSG00000002240	5
ENSMUSG00000071757-Zhx2	0.000311105	-0.157354	0.058	0.15	1	Zhx2	ENSMUSG00000071757	15
ENSMUSG00000031134-Rbmx	0.000314279	-0.255369	0.035	0.115	1	Rbmx	ENSMUSG00000031134	20
ENSMUSG00000092500-Gm20400	0.000315341	-0.27549	0.045	0.132	1	Gm20400	ENSMUSG00000092500	6
ENSMUSG00000045636-Mtus1	0.000326373	-0.38909	0.052	0.141	1	Mtus1	ENSMUSG00000045636	8
ENSMUSG00000022832-Ropn1	0.000331429	-0.289265	0.281	0.449	1	Ropn1	ENSMUSG00000022832	16
ENSMUSG00000028382-Ptbp3	0.000335618	-0.364201	0.158	0.282	1	Ptbp3	ENSMUSG00000028382	4
ENSMUSG00000020075-Ddx21	0.000341481	0.50069	0.506	0.402	1	Ddx21	ENSMUSG00000020075	10
ENSMUSG00000032796-Lama1	0.000341841	-0.509762	0.032	0.107	1	Lama1	ENSMUSG00000032796	17
ENSMUSG00000020993-Trappc6b	0.000349424	-0.322964	0.1	0.214	1	Trappc6b	ENSMUSG00000020993	12
ENSMUSG00000020903-Stx8	0.000361361	-0.298081	0.297	0.474	1	Stx8	ENSMUSG00000020903	11
ENSMUSG00000026970-Rbms1	0.000365383	-0.625166	0.2	0.333	1	Rbms1	ENSMUSG00000026970	2
ENSMUSG00000029287-Tgfbr3	0.000368437	-0.582268	0.042	0.124	1	Tgfbr3	ENSMUSG00000029287	5
ENSMUSG00000057522-Spop	0.000375359	-0.383385	0.226	0.38	1	Spop	ENSMUSG00000057522	11
ENSMUSG00000031927-1700012B09Rik	0.000378178	-0.327129	0.129	0.252	1	1700012B09Rik	ENSMUSG00000031927	9
ENSMUSG00000010554-Mettl16	0.000382778	0.464803	0.526	0.444	1	Mettl16	ENSMUSG00000010554	11
ENSMUSG00000020380-Rad50	0.000383882	0.490569	0.594	0.526	1	Rad50	ENSMUSG00000020380	11
ENSMUSG00000040659-Efhd2	0.000389806	-0.269911	0.068	0.167	1	Efhd2	ENSMUSG00000040659	4
ENSMUSG00000023367-Tmem176a	0.000389874	0.406946	0.187	0.081	1	Tmem176a	ENSMUSG00000023367	6
ENSMUSG00000062995-Ica1	0.000391782	-0.367798	0.165	0.299	1	Ica1	ENSMUSG00000062995	6
ENSMUSG00000021939-Ctsb	0.000393321	0.382864	0.165	0.068	1	Ctsb	ENSMUSG00000021939	14
ENSMUSG00000041417-Pik3r1	0.000401511	-0.625868	0.061	0.15	1	Pik3r1	ENSMUSG00000041417	13
ENSMUSG00000030096-Slc6a6	0.000403803	-0.290057	0.081	0.188	1	Slc6a6	ENSMUSG00000030096	6
ENSMUSG00000020878-Lrrc46	0.000409351	-0.269994	0.155	0.295	1	Lrrc46	ENSMUSG00000020878	11
ENSMUSG00000022892-App	0.000414146	-0.296896	0.381	0.547	1	App	ENSMUSG00000022892	16
ENSMUSG00000039601-Rcan2	0.000414189	-0.25722	0.029	0.103	1	Rcan2	ENSMUSG00000039601	17
ENSMUSG00000020737-Jpt1	0.000418053	0.451706	0.519	0.41	1	Jpt1	ENSMUSG00000020737	11
ENSMUSG00000046111-Cep295	0.00042152	0.438891	0.613	0.543	1	Cep295	ENSMUSG00000046111	9
ENSMUSG00000086784-Isoc2a	0.000422789	-0.286428	0.045	0.128	1	Isoc2a	ENSMUSG00000086784	7
ENSMUSG00000088252-Snord13	0.000429741	0.563345	0.329	0.214	1	Snord13	ENSMUSG00000088252	8
ENSMUSG00000031012-Cask	0.000433259	-0.35412	0.29	0.462	1	Cask	ENSMUSG00000031012	20
ENSMUSG00000042444-Mindy2	0.000445662	-0.24484	0.145	0.282	1	Mindy2	ENSMUSG00000042444	9
ENSMUSG00000024236-Svil	0.000448456	-0.420507	0.271	0.423	1	Svil	ENSMUSG00000024236	18
ENSMUSG00000117852-4930471G03Rik	0.000448836	-0.210943	0.029	0.103	1	4930471G03Rik	ENSMUSG00000117852	18
ENSMUSG00000031651-Triml1	0.000451089	-0.217906	0.029	0.103	1	Triml1	ENSMUSG00000031651	8
ENSMUSG00000040451-Sgms1	0.000457397	-0.421305	0.403	0.538	1	Sgms1	ENSMUSG00000040451	19
ENSMUSG00000022283-Pabpc1	0.000461303	0.289054	0.819	0.778	1	Pabpc1	ENSMUSG00000022283	15
ENSMUSG00000097752-Gm26688	0.000468023	-0.519233	0.048	0.132	1	Gm26688	ENSMUSG00000097752	13
ENSMUSG00000020196-Cabin1	0.000474819	0.383087	0.587	0.521	1	Cabin1	ENSMUSG00000020196	10
ENSMUSG00000032900-Tex43	0.000478587	-0.418667	0.142	0.261	1	Tex43	ENSMUSG00000032900	18
ENSMUSG00000020255-Nopchap1	0.000480766	0.317616	0.671	0.521	1	Nopchap1	ENSMUSG00000020255	10
ENSMUSG00000051736-Fam229b	0.000482482	-0.351867	0.268	0.415	1	Fam229b	ENSMUSG00000051736	10
ENSMUSG00000073158-9030624G23Rik	0.000499807	-0.273032	0.148	0.286	1	9030624G23Rik	ENSMUSG00000073158	12
ENSMUSG00000047409-Ctdspl	0.000502315	-0.340546	0.326	0.487	1	Ctdspl	ENSMUSG00000047409	9
ENSMUSG00000078429-Ctdsp2	0.000508368	-0.339063	0.058	0.15	1	Ctdsp2	ENSMUSG00000078429	10
ENSMUSG00000038344-Txlng	0.000511805	-0.26665	0.161	0.295	1	Txlng	ENSMUSG00000038344	20
ENSMUSG00000052387-Trpm3	0.000517251	-0.435284	0.061	0.154	1	Trpm3	ENSMUSG00000052387	19
ENSMUSG00000006715-Gmnn	0.000518658	0.427303	0.326	0.214	1	Gmnn	ENSMUSG00000006715	13
ENSMUSG00000041791-Capza3	0.000518836	-0.295909	0.068	0.162	1	Capza3	ENSMUSG00000041791	6
ENSMUSG00000070802-Pnma8b	0.000520654	0.561541	0.232	0.124	1	Pnma8b	ENSMUSG00000070802
ENSMUSG00000025231-Sufu	0.000533394	-0.300503	0.132	0.256	1	Sufu	ENSMUSG00000025231	19
ENSMUSG00000031060-Rbm10	0.00053641	-0.464162	0.048	0.132	1	Rbm10	ENSMUSG00000031060	20
ENSMUSG00000028164-Manba	0.000540577	-0.372184	0.052	0.137	1	Manba	ENSMUSG00000028164	3
ENSMUSG00000027002-Nckap1	0.00054548	-0.311042	0.097	0.205	1	Nckap1	ENSMUSG00000027002	2
ENSMUSG00000023033-Scn8a	0.000547715	-0.390185	0.061	0.15	1	Scn8a	ENSMUSG00000023033	15
ENSMUSG00000003452-Bicd1	0.000549502	-0.317316	0.116	0.231	1	Bicd1	ENSMUSG00000003452	6
ENSMUSG00000038324-Trpc4ap	0.000551538	-0.233105	0.216	0.368	1	Trpc4ap	ENSMUSG00000038324	2
ENSMUSG00000019876-Pkib	0.000561184	-0.318585	0.103	0.209	1	Pkib	ENSMUSG00000019876	10
ENSMUSG00000004667-Polr2e	0.000586267	0.484869	0.326	0.218	1	Polr2e	ENSMUSG00000004667	10
ENSMUSG00000001288-Rarg	0.000604102	-0.167705	0.032	0.107	1	Rarg	ENSMUSG00000001288	15
ENSMUSG00000101894-1700016P04Rik	0.000606773	-0.423627	0.106	0.214	1	1700016P04Rik	ENSMUSG00000101894	6
ENSMUSG00000049044-Rapgef4	0.000612032	0.233262	0.21	0.098	1	Rapgef4	ENSMUSG00000049044	2
ENSMUSG00000038011-Dnah10	0.000614122	0.414482	0.203	0.098	1	Dnah10	ENSMUSG00000038011	5
ENSMUSG00000079418-Atg4a	0.000614789	-0.48441	0.071	0.167	1	Atg4a	ENSMUSG00000079418	20
ENSMUSG00000054909-Wbscr25	0.000615332	-0.363598	0.116	0.226	1	Wbscr25	ENSMUSG00000054909	5
ENSMUSG00000039103-Nexn	0.000617155	-0.344975	0.087	0.192	1	Nexn	ENSMUSG00000039103	3
ENSMUSG00000043068-Fam89a	0.000619695	-0.203662	0.035	0.111	1	Fam89a	ENSMUSG00000043068	8
ENSMUSG00000056429-Tgoln1	0.000622177	0.372595	0.31	0.192	1	Tgoln1	ENSMUSG00000056429	6
ENSMUSG00000001419-Mef2d	0.000626798	-0.268823	0.165	0.295	1	Mef2d	ENSMUSG00000001419	3
ENSMUSG00000087556-Gm15764	0.000630311	-0.241113	0.1	0.209	1	Gm15764	ENSMUSG00000087556	16
ENSMUSG00000034401-Spata6	0.000633289	-0.314283	0.232	0.372	1	Spata6	ENSMUSG00000034401	4
ENSMUSG00000033308-Dpyd	0.000634649	-0.620182	0.194	0.312	1	Dpyd	ENSMUSG00000033308	3
ENSMUSG00000051896-Tex37	0.000636349	-0.341703	0.045	0.124	1	Tex37	ENSMUSG00000051896	6
ENSMUSG00000020696-Rffl	0.000649831	-0.488222	0.265	0.41	1	Rffl	ENSMUSG00000020696	11
ENSMUSG00000117848-Gm35867	0.000651152	-0.349445	0.048	0.132	1	Gm35867	ENSMUSG00000117848	19
ENSMUSG00000082455-Gm13665	0.000657823	-0.19163	0.045	0.128	1	Gm13665	ENSMUSG00000082455	2
ENSMUSG00000043943-Naalad2	0.000661224	-0.220836	0.035	0.111	1	Naalad2	ENSMUSG00000043943	9
ENSMUSG00000050645-Defb19	0.000663052	0.368467	0.69	0.632	1	Defb19	ENSMUSG00000050645	2
ENSMUSG00000024867-Pip5k1b	0.000665919	-0.726516	0.123	0.226	1	Pip5k1b	ENSMUSG00000024867	19
ENSMUSG00000053279-Aldh1a1	0.000678543	-0.593734	0.158	0.278	1	Aldh1a1	ENSMUSG00000053279	19
ENSMUSG00000035696-Rnf38	0.000678787	-0.271053	0.384	0.543	1	Rnf38	ENSMUSG00000035696	4
ENSMUSG00000029291-Rufy3	0.000690035	-0.415301	0.2	0.338	1	Rufy3	ENSMUSG00000029291	5
ENSMUSG00000051177-Plcb1	0.000700277	-0.544647	0.065	0.154	1	Plcb1	ENSMUSG00000051177	2
ENSMUSG00000025019-Lcor	0.000711321	0.377926	0.732	0.688	1	Lcor	ENSMUSG00000025019	19
ENSMUSG00000003526-Prodh	0.000712365	-0.228052	0.071	0.167	1	Prodh	ENSMUSG00000003526	16
ENSMUSG00000049939-Lrrc4	0.000713096	-0.328228	0.581	0.722	1	Lrrc4	ENSMUSG00000049939	6
ENSMUSG00000038994-H1f9	0.0007136	-0.351651	0.261	0.41	1	H1f9	ENSMUSG00000038994	11
ENSMUSG00000001768-Rin2	0.000715851	-0.358106	0.052	0.132	1	Rin2	ENSMUSG00000001768	2
ENSMUSG00000026649-Cfap126	0.000719532	-0.306816	0.032	0.103	1	Cfap126	ENSMUSG00000026649	1
ENSMUSG00000078773-Rad54b	0.000722151	0.420139	0.487	0.372	1	Rad54b	ENSMUSG00000078773	4
ENSMUSG00000034177-Rnf43	0.000733713	-0.418794	0.035	0.107	1	Rnf43	ENSMUSG00000034177	11
ENSMUSG00000022106-Rcbtb2	0.000735891	-0.255255	0.11	0.222	1	Rcbtb2	ENSMUSG00000022106	14
ENSMUSG00000034218-Atm	0.000742288	0.428173	0.603	0.513	1	Atm	ENSMUSG00000034218	9
ENSMUSG00000035916-Ptprq	0.000744487	-0.169968	0.065	0.158	1	Ptprq	ENSMUSG00000035916	10
ENSMUSG00000032637-Atxn2l	0.00075324	-0.396563	0.39	0.547	1	Atxn2l	ENSMUSG00000032637	7
ENSMUSG00000120584-Gm26641	0.000759673	-0.271272	0.048	0.128	1	Gm26641	ENSMUSG00000120584
ENSMUSG00000042331-Specc1	0.000768904	0.367388	0.545	0.453	1	Specc1	ENSMUSG00000042331	11
ENSMUSG00000039007-Cpq	0.000773065	-0.487332	0.135	0.239	1	Cpq	ENSMUSG00000039007	15
ENSMUSG00000058006-Mdn1	0.000780293	0.359505	0.719	0.671	1	Mdn1	ENSMUSG00000058006	4
ENSMUSG00000036202-Rif1	0.000780855	0.399942	0.681	0.645	1	Rif1	ENSMUSG00000036202	2
ENSMUSG00000050685-Ccdc54	0.000792205	-0.293751	0.097	0.201	1	Ccdc54	ENSMUSG00000050685	16
ENSMUSG00000035024-Ncapd3	0.000794756	0.422637	0.623	0.573	1	Ncapd3	ENSMUSG00000035024	9
ENSMUSG00000030287-Itpr2	0.000805382	-0.471936	0.048	0.128	1	Itpr2	ENSMUSG00000030287	6
ENSMUSG00000031647-Mfap3l	0.000810459	-0.2706	0.032	0.103	1	Mfap3l	ENSMUSG00000031647	8
ENSMUSG00000086350-B230369F24Rik	0.0008149	-0.224909	0.065	0.154	1	B230369F24Rik	ENSMUSG00000086350	1
ENSMUSG00000031626-Sorbs2	0.000820834	-0.568921	0.061	0.145	1	Sorbs2	ENSMUSG00000031626	8
ENSMUSG00000029047-Pex10	0.000835051	-0.211818	0.077	0.175	1	Pex10	ENSMUSG00000029047	4
ENSMUSG00000073633-Fbxo36	0.000838169	-0.323287	0.229	0.363	1	Fbxo36	ENSMUSG00000073633	1
ENSMUSG00000021754-Map3k1	0.000841801	-0.298465	0.132	0.248	1	Map3k1	ENSMUSG00000021754	13
ENSMUSG00000040940-Arhgef1	0.000848468	-0.299347	0.106	0.218	1	Arhgef1	ENSMUSG00000040940	7
ENSMUSG00000018379-Srsf1	0.000851038	0.39025	0.523	0.444	1	Srsf1	ENSMUSG00000018379	11
ENSMUSG00000026867-Gapvd1	0.000855874	-0.299451	0.232	0.376	1	Gapvd1	ENSMUSG00000026867	2
ENSMUSG00000017288-Vps53	0.000856784	-0.607931	0.11	0.222	1	Vps53	ENSMUSG00000017288	11
ENSMUSG00000066151-Fkbp15	0.000861912	-0.276087	0.132	0.252	1	Fkbp15	ENSMUSG00000066151	4
ENSMUSG00000041009-Iqcf4	0.000870524	-0.298944	0.119	0.235	1	Iqcf4	ENSMUSG00000041009	9
ENSMUSG00000048573-Cypt3	0.000876265	0.427231	0.171	0.077	1	Cypt3	ENSMUSG00000048573	20
ENSMUSG00000073805-Insyn2a	0.000882774	-0.395686	0.165	0.282	1	Insyn2a	ENSMUSG00000073805	7
ENSMUSG00000048076-Arf1	0.00088507	-0.295243	0.219	0.359	1	Arf1	ENSMUSG00000048076	11
ENSMUSG00000051618-Ubqln3	0.000886574	-0.193306	0.032	0.103	1	Ubqln3	ENSMUSG00000051618	7
ENSMUSG00000028938-Galntl5	0.000891854	-0.295273	0.129	0.244	1	Galntl5	ENSMUSG00000028938	5
ENSMUSG00000021477-Ctsl	0.000896431	0.431179	0.494	0.397	1	Ctsl	ENSMUSG00000021477	13
ENSMUSG00000035284-Vps13c	0.000899959	0.470528	0.61	0.577	1	Vps13c	ENSMUSG00000035284	9
ENSMUSG00000120303-ENSMUSG00000120303	0.000916076	-1.64699	0.048	0.124	1	ENSMUSG00000120303	ENSMUSG00000120303
ENSMUSG00000110424-Zbed5-ps	0.000918021	-0.306836	0.177	0.308	1	ps	ENSMUSG00000110424
ENSMUSG00000034412-Tbc1d10a	0.000936317	-0.153004	0.042	0.12	1	Tbc1d10a	ENSMUSG00000034412	11
ENSMUSG00000030822-Prr14	0.000937626	-0.318116	0.187	0.321	1	Prr14	ENSMUSG00000030822	7
ENSMUSG00000111368-Gm47889	0.000939427	0.113693	0.058	0.145	1	Gm47889	ENSMUSG00000111368	10
ENSMUSG00000038943-Prc1	0.000942896	0.438335	0.452	0.355	1	Prc1	ENSMUSG00000038943	7
ENSMUSG00000057315-Arhgap24	0.000943785	-0.669298	0.042	0.115	1	Arhgap24	ENSMUSG00000057315	5
ENSMUSG00000027012-Dync1i2	0.00094382	-0.278279	0.394	0.547	1	Dync1i2	ENSMUSG00000027012	2
ENSMUSG00000028060-Khdc4	0.000945771	-0.273404	0.255	0.389	1	Khdc4	ENSMUSG00000028060	3
ENSMUSG00000019590-Cyb561	0.000952635	-0.308389	0.074	0.167	1	Cyb561	ENSMUSG00000019590	11
ENSMUSG00000008855-Hdac5	0.000956436	-0.201151	0.087	0.188	1	Hdac5	ENSMUSG00000008855	11
ENSMUSG00000041769-Ppp2r2d	0.000962054	0.449984	0.439	0.35	1	Ppp2r2d	ENSMUSG00000041769	7
ENSMUSG00000045257-Morn2	0.000962192	-0.270612	0.113	0.222	1	Morn2	ENSMUSG00000045257	17
ENSMUSG00000031672-Got2	0.000962631	-0.200652	0.035	0.107	1	Got2	ENSMUSG00000031672	8
ENSMUSG00000033276-Stk36	0.000965644	-0.301189	0.068	0.158	1	Stk36	ENSMUSG00000033276	1
ENSMUSG00000023938-Aars2	0.000971442	-0.204452	0.035	0.107	1	Aars2	ENSMUSG00000023938	17
ENSMUSG00000082195-Gm13034	0.000977559	0.34637	0.184	0.09	1	Gm13034	ENSMUSG00000082195	4
ENSMUSG00000042348-Arl15	0.000980328	-0.443524	0.394	0.526	1	Arl15	ENSMUSG00000042348	13
ENSMUSG00000056288-Gm11961	0.000997411	0.413976	0.258	0.141	1	Gm11961	ENSMUSG00000056288	11
ENSMUSG00000031545-Gpat4	0.00102094	-0.304149	0.11	0.218	1	Gpat4	ENSMUSG00000031545	8
ENSMUSG00000003873-Bax	0.00102616	0.417054	0.261	0.158	1	Bax	ENSMUSG00000003873	7
ENSMUSG00000086193-Gm11508	0.00102927	0.398606	0.339	0.235	1	Gm11508	ENSMUSG00000086193	11
ENSMUSG00000092220-Gm20528	0.00103416	-0.575905	0.058	0.141	1	Gm20528	ENSMUSG00000092220	1
ENSMUSG00000042167-Tent2	0.00104253	-0.2789	0.184	0.312	1	Tent2	ENSMUSG00000042167	13
ENSMUSG00000112980-D430020J02Rik	0.0010506	0.294364	0.11	0.034	1	D430020J02Rik	ENSMUSG00000112980	12
ENSMUSG00000037885-Stk35	0.00105077	-0.190682	0.097	0.205	1	Stk35	ENSMUSG00000037885	2
ENSMUSG00000005672-Kit	0.00105317	0.369654	0.594	0.466	1	Kit	ENSMUSG00000005672	5
ENSMUSG00000027692-Tnik	0.00105702	-0.3487	0.119	0.226	1	Tnik	ENSMUSG00000027692	3
ENSMUSG00000071723-Gspt2	0.0010582	-0.211186	0.077	0.171	1	Gspt2	ENSMUSG00000071723	20
ENSMUSG00000029484-Anxa3	0.00106993	-0.36139	0.042	0.115	1	Anxa3	ENSMUSG00000029484	5
ENSMUSG00000061751-Kalrn	0.0010792	-0.450858	0.081	0.171	1	Kalrn	ENSMUSG00000061751	16
ENSMUSG00000079564-Gm11149	0.00108607	-0.321386	0.039	0.111	1	Gm11149	ENSMUSG00000079564	9
ENSMUSG00000026335-Pam	0.00109831	-0.309364	0.129	0.239	1	Pam	ENSMUSG00000026335	1
ENSMUSG00000028789-Azin2	0.00109969	-0.207949	0.097	0.201	1	Azin2	ENSMUSG00000028789	4
ENSMUSG00000042699-Dhx9	0.00110018	0.422724	0.561	0.487	1	Dhx9	ENSMUSG00000042699	1
ENSMUSG00000064127-Med14	0.00110219	-0.22466	0.103	0.205	1	Med14	ENSMUSG00000064127	20
ENSMUSG00000029452-Tmem116	0.00110573	-0.512485	0.187	0.312	1	Tmem116	ENSMUSG00000029452	5
ENSMUSG00000035085-1700020L24Rik	0.00111326	-0.237101	0.074	0.167	1	1700020L24Rik	ENSMUSG00000035085	11
ENSMUSG00000105710-Gm43859	0.0011154	-0.219546	0.035	0.107	1	Gm43859	ENSMUSG00000105710	3
ENSMUSG00000038914-Dido1	0.00111642	-0.317022	0.339	0.483	1	Dido1	ENSMUSG00000038914	2
ENSMUSG00000024181-Mrpl28	0.00112883	0.34741	0.252	0.145	1	Mrpl28	ENSMUSG00000024181	17
ENSMUSG00000025332-Kdm5c	0.00113726	-0.261408	0.09	0.188	1	Kdm5c	ENSMUSG00000025332	20
ENSMUSG00000037652-Phc3	0.00114612	-0.288641	0.194	0.325	1	Phc3	ENSMUSG00000037652	3
ENSMUSG00000024661-Fth1	0.0011492	0.420449	0.481	0.385	1	Fth1	ENSMUSG00000024661	19
ENSMUSG00000036561-Ppp6r2	0.00115385	-0.363001	0.168	0.291	1	Ppp6r2	ENSMUSG00000036561	15
ENSMUSG00000051853-Arf3	0.00115733	-0.283718	0.103	0.205	1	Arf3	ENSMUSG00000051853	15
ENSMUSG00000079387-Luzp4	0.00115947	0.381393	0.213	0.115	1	Luzp4	ENSMUSG00000079387	20
ENSMUSG00000031355-Arhgap6	0.00116414	-1.06566	0.048	0.124	1	Arhgap6	ENSMUSG00000031355	20
ENSMUSG00000073877-Gm13306	0.00116502	-0.368287	0.071	0.158	1	Gm13306	ENSMUSG00000073877	4
ENSMUSG00000071369-Map3k5	0.00119197	-0.370429	0.213	0.338	1	Map3k5	ENSMUSG00000071369	10
ENSMUSG00000047654-Tssk6	0.00119946	-0.171738	0.248	0.41	1	Tssk6	ENSMUSG00000047654	8
ENSMUSG00000070280-Slc22a14	0.00120044	-0.242427	0.161	0.282	1	Slc22a14	ENSMUSG00000070280	9
ENSMUSG00000037295-Ldlrap1	0.00120636	-0.253502	0.042	0.115	1	Ldlrap1	ENSMUSG00000037295	4
ENSMUSG00000029769-Ccdc136	0.00120699	-0.268592	0.239	0.385	1	Ccdc136	ENSMUSG00000029769	6
ENSMUSG00000085408-C530005A16Rik	0.00120744	-0.249531	0.103	0.205	1	C530005A16Rik	ENSMUSG00000085408	4
ENSMUSG00000056258-Kcnq3	0.00120893	0.448501	0.274	0.171	1	Kcnq3	ENSMUSG00000056258	15
ENSMUSG00000030275-Etnk1	0.0012166	-0.228047	0.348	0.517	1	Etnk1	ENSMUSG00000030275	6
ENSMUSG00000040037-Negr1	0.00123353	0.407985	0.519	0.406	1	Negr1	ENSMUSG00000040037	3
ENSMUSG00000019039-Dalrd3	0.00123477	-0.333335	0.116	0.222	1	Dalrd3	ENSMUSG00000019039	9
ENSMUSG00000096929-A330023F24Rik	0.00123762	-0.29292	0.042	0.115	1	A330023F24Rik	ENSMUSG00000096929	1
ENSMUSG00000028760-Eif4g3	0.00124067	-0.320644	0.59	0.697	1	Eif4g3	ENSMUSG00000028760	4
ENSMUSG00000027993-Trim2	0.00126398	-0.280678	0.081	0.171	1	Trim2	ENSMUSG00000027993	3
ENSMUSG00000039671-Zmynd8	0.00127319	-0.314265	0.213	0.342	1	Zmynd8	ENSMUSG00000039671	2
ENSMUSG00000041126-H2az2	0.00128228	0.424625	0.403	0.303	1	H2az2	ENSMUSG00000041126	11
ENSMUSG00000018900-Slc22a5	0.00128524	-0.39653	0.052	0.128	1	Slc22a5	ENSMUSG00000018900	11
ENSMUSG00000075706-Gpx4	0.00129032	-0.396679	0.403	0.556	1	Gpx4	ENSMUSG00000075706	10
ENSMUSG00000032507-Fbxl2	0.0012993	-0.249883	0.377	0.556	1	Fbxl2	ENSMUSG00000032507	9
ENSMUSG00000028565-Nfia	0.001301	-0.874718	0.255	0.38	1	Nfia	ENSMUSG00000028565	4
ENSMUSG00000049690-Nckap5	0.00130852	0.270292	0.755	0.662	1	Nckap5	ENSMUSG00000049690	1
ENSMUSG00000035441-Myo1d	0.00131249	-0.313276	0.355	0.487	1	Myo1d	ENSMUSG00000035441	11
ENSMUSG00000072294-Klf12	0.00131629	-0.2941	0.052	0.128	1	Klf12	ENSMUSG00000072294	14
ENSMUSG00000074655-Gm1527	0.00132173	-0.224278	0.055	0.137	1	Gm1527	ENSMUSG00000074655	3
ENSMUSG00000044056-Efcab9	0.0013224	-0.32141	0.071	0.158	1	Efcab9	ENSMUSG00000044056	11
ENSMUSG00000039648-Kyat1	0.00133575	-0.207736	0.052	0.132	1	Kyat1	ENSMUSG00000039648	2
ENSMUSG00000090744-Gm6871	0.00134074	0.603927	0.232	0.137	1	Gm6871	ENSMUSG00000090744	7
ENSMUSG00000084845-Tmem240	0.00134322	0.511383	0.219	0.124	1	Tmem240	ENSMUSG00000084845	4
ENSMUSG00000038774-Ascc3	0.00135971	0.340643	0.761	0.714	1	Ascc3	ENSMUSG00000038774	10
ENSMUSG00000022838-Eaf2	0.00136554	-0.316983	0.284	0.436	1	Eaf2	ENSMUSG00000022838	16
ENSMUSG00000021843-Ktn1	0.00138316	-0.524176	0.145	0.248	1	Ktn1	ENSMUSG00000021843	14
ENSMUSG00000055370-Gm9968	0.00139509	-0.283013	0.045	0.12	1	Gm9968	ENSMUSG00000055370	16
ENSMUSG00000050058-Prm3	0.00139613	-0.365989	0.487	0.641	1	Prm3	ENSMUSG00000050058	16
ENSMUSG00000002413-Braf	0.00140107	-0.316329	0.335	0.483	1	Braf	ENSMUSG00000002413	6
ENSMUSG00000020775-Mrpl38	0.00140124	0.453781	0.329	0.226	1	Mrpl38	ENSMUSG00000020775	11
ENSMUSG00000032383-Ppib	0.00142042	0.340242	0.381	0.274	1	Ppib	ENSMUSG00000032383	9
ENSMUSG00000025261-Huwe1	0.0014281	0.270049	0.81	0.778	1	Huwe1	ENSMUSG00000025261	20
ENSMUSG00000031727-Pmfbp1	0.00144147	-0.253041	0.035	0.103	1	Pmfbp1	ENSMUSG00000031727	8
ENSMUSG00000037375-Hhat	0.00144163	-0.146785	0.039	0.111	1	Hhat	ENSMUSG00000037375	1
ENSMUSG00000028532-Cachd1	0.00146125	-0.297241	0.048	0.124	1	Cachd1	ENSMUSG00000028532	4
ENSMUSG00000036196-Slc26a8	0.00146752	-0.251634	0.106	0.205	1	Slc26a8	ENSMUSG00000036196	17
ENSMUSG00000022231-Sema5a	0.0014747	-0.74943	0.103	0.192	1	Sema5a	ENSMUSG00000022231	15
ENSMUSG00000020562-Efcab10	0.00148669	-0.294723	0.132	0.239	1	Efcab10	ENSMUSG00000020562	12
ENSMUSG00000021288-Klc1	0.00148954	-0.236349	0.216	0.359	1	Klc1	ENSMUSG00000021288	12
ENSMUSG00000027355-Tmco5	0.00149077	-0.330428	0.097	0.192	1	Tmco5	ENSMUSG00000027355	2
ENSMUSG00000020721-Helz	0.0015167	-0.276224	0.161	0.282	1	Helz	ENSMUSG00000020721	11
ENSMUSG00000024097-Srsf7	0.0015285	0.319902	0.665	0.598	1	Srsf7	ENSMUSG00000024097	17
ENSMUSG00000045215-Asxl3	0.00152988	0.443663	0.326	0.226	1	Asxl3	ENSMUSG00000045215	18
ENSMUSG00000015961-Adss	0.00154067	-0.224158	0.068	0.154	1	Adss	ENSMUSG00000015961	1
ENSMUSG00000028394-Pole3	0.00154319	0.376943	0.181	0.09	1	Pole3	ENSMUSG00000028394	4
ENSMUSG00000032902-Slc16a1	0.00154479	0.304847	0.142	0.06	1	Slc16a1	ENSMUSG00000032902	3
ENSMUSG00000084782-Gm11213	0.00154486	-0.33203	0.132	0.239	1	Gm11213	ENSMUSG00000084782	4
ENSMUSG00000020650-Bcap29	0.00154661	0.327756	0.381	0.269	1	Bcap29	ENSMUSG00000020650	12
ENSMUSG00000113255-Tes3-ps	0.00154797	-0.177643	0.042	0.115	1	ps	ENSMUSG00000113255
ENSMUSG00000101845-Gm28198	0.00155434	-0.355574	0.316	0.47	1	Gm28198	ENSMUSG00000101845	7
ENSMUSG00000051306-Usp42	0.00158677	-0.164758	0.116	0.226	1	Usp42	ENSMUSG00000051306	5
ENSMUSG00000021838-Samd4	0.00159061	-0.31184	0.161	0.282	1	Samd4	ENSMUSG00000021838	14
ENSMUSG00000054612-Mgmt	0.00159387	0.316206	0.429	0.312	1	Mgmt	ENSMUSG00000054612	7
ENSMUSG00000042489-Clspn	0.00159658	0.382216	0.458	0.346	1	Clspn	ENSMUSG00000042489	4
ENSMUSG00000018433-Nol11	0.00159962	0.398271	0.358	0.252	1	Nol11	ENSMUSG00000018433	11
ENSMUSG00000024944-Arl2	0.00162856	-0.100553	0.081	0.179	1	Arl2	ENSMUSG00000024944	19
ENSMUSG00000007867-Ift43	0.00163038	-0.287004	0.177	0.299	1	Ift43	ENSMUSG00000007867	12
ENSMUSG00000038872-Zfhx3	0.00165797	-0.234024	0.319	0.479	1	Zfhx3	ENSMUSG00000038872	8
ENSMUSG00000044252-Osbpl1a	0.00166138	-0.202866	0.074	0.162	1	Osbpl1a	ENSMUSG00000044252	18
ENSMUSG00000045671-Spred2	0.00167103	-0.368392	0.184	0.299	1	Spred2	ENSMUSG00000045671	11
ENSMUSG00000037112-Sik2	0.00167271	-0.2455	0.365	0.521	1	Sik2	ENSMUSG00000037112	9
ENSMUSG00000069805-Fbp1	0.00167404	-0.249415	0.071	0.158	1	Fbp1	ENSMUSG00000069805	13
ENSMUSG00000041361-Myzap	0.0016937	-0.301821	0.068	0.15	1	Myzap	ENSMUSG00000041361	9
ENSMUSG00000037364-Srrt	0.00170884	-0.230085	0.245	0.393	1	Srrt	ENSMUSG00000037364	5
ENSMUSG00000023944-Hsp90ab1	0.00172776	0.372192	0.661	0.624	1	Hsp90ab1	ENSMUSG00000023944	17
ENSMUSG00000020018-Snrpf	0.00175306	-0.321397	0.268	0.402	1	Snrpf	ENSMUSG00000020018	10
ENSMUSG00000111846-Gm47271	0.00176107	0.314661	0.69	0.598	1	Gm47271	ENSMUSG00000111846	9
ENSMUSG00000054716-Zfp771	0.00176177	-0.23448	0.061	0.141	1	Zfp771	ENSMUSG00000054716	7
ENSMUSG00000040212-Emp3	0.00177151	0.36286	0.129	0.051	1	Emp3	ENSMUSG00000040212	7
ENSMUSG00000029775-Klhdc10	0.00177726	0.425664	0.555	0.491	1	Klhdc10	ENSMUSG00000029775	6
ENSMUSG00000118642-AY036118	0.00178157	0.258335	0.961	0.915	1	AY036118	ENSMUSG00000118642	17
ENSMUSG00000025041-Nt5c2	0.00178592	-0.256881	0.352	0.5	1	Nt5c2	ENSMUSG00000025041	19
ENSMUSG00000027602-Map1lc3a	0.00179426	0.495211	0.368	0.252	1	Map1lc3a	ENSMUSG00000027602	2
ENSMUSG00000032400-Zwilch	0.00179773	0.2791	0.513	0.415	1	Zwilch	ENSMUSG00000032400	9
ENSMUSG00000060862-Zbtb40	0.00180725	-0.259468	0.155	0.269	1	Zbtb40	ENSMUSG00000060862	4
ENSMUSG00000030206-Gsg1	0.00182783	-0.288381	0.306	0.462	1	Gsg1	ENSMUSG00000030206	6
ENSMUSG00000060491-4930522H14Rik	0.00188047	-0.181858	0.035	0.103	1	4930522H14Rik	ENSMUSG00000060491	4
ENSMUSG00000028703-Lrrc41	0.0018834	-0.225548	0.145	0.261	1	Lrrc41	ENSMUSG00000028703	4
ENSMUSG00000062651-H2al2a	0.00188687	-0.322185	0.219	0.35	1	H2al2a	ENSMUSG00000062651	2
ENSMUSG00000040624-Plekhg1	0.00188707	-0.56049	0.09	0.179	1	Plekhg1	ENSMUSG00000040624	10
ENSMUSG00000031262-Cenpi	0.00189561	0.404146	0.2	0.111	1	Cenpi	ENSMUSG00000031262	20
ENSMUSG00000024845-Tmem134	0.00190044	-0.182904	0.048	0.124	1	Tmem134	ENSMUSG00000024845	19
ENSMUSG00000039555-Cylc2	0.00190823	-0.393986	0.1	0.192	1	Cylc2	ENSMUSG00000039555	4
ENSMUSG00000043939-A530064D06Rik	0.00190985	-0.19943	0.058	0.137	1	A530064D06Rik	ENSMUSG00000043939	17
ENSMUSG00000020566-Atp6v1c2	0.00191265	-0.263411	0.039	0.107	1	Atp6v1c2	ENSMUSG00000020566	12
ENSMUSG00000071265-1700086L19Rik	0.00192943	-0.208367	0.055	0.132	1	1700086L19Rik	ENSMUSG00000071265	12
ENSMUSG00000045205-Dpy19l4	0.00193506	-0.199891	0.223	0.359	1	Dpy19l4	ENSMUSG00000045205	4
ENSMUSG00000037458-Azin1	0.00193886	-0.284764	0.232	0.363	1	Azin1	ENSMUSG00000037458	15
ENSMUSG00000073676-Hspe1	0.0019391	0.424204	0.313	0.209	1	Hspe1	ENSMUSG00000073676	1
ENSMUSG00000029482-Aacs	0.00194421	-0.262457	0.084	0.171	1	Aacs	ENSMUSG00000029482	5
ENSMUSG00000031667-Aktip	0.00195865	-0.150921	0.068	0.154	1	Aktip	ENSMUSG00000031667	8
ENSMUSG00000025228-Actr1a	0.00196642	-0.236303	0.103	0.201	1	Actr1a	ENSMUSG00000025228	19
ENSMUSG00000063804-Lin28b	0.00197572	0.289738	0.642	0.56	1	Lin28b	ENSMUSG00000063804	10
ENSMUSG00000036879-Phkb	0.00199249	-0.38422	0.126	0.222	1	Phkb	ENSMUSG00000036879	8
ENSMUSG00000041891-Lman1	0.00200611	0.452821	0.361	0.261	1	Lman1	ENSMUSG00000041891	18
ENSMUSG00000048170-Mcmbp	0.0020076	-0.302554	0.323	0.47	1	Mcmbp	ENSMUSG00000048170	7
ENSMUSG00000056629-Fkbp2	0.00201231	0.409728	0.265	0.167	1	Fkbp2	ENSMUSG00000056629	19
ENSMUSG00000003923-Tfam	0.00202113	-0.33253	0.239	0.363	1	Tfam	ENSMUSG00000003923	10
ENSMUSG00000003234-Abcf3	0.00204225	-0.243016	0.103	0.201	1	Abcf3	ENSMUSG00000003234	16
ENSMUSG00000053477-Tcf4	0.00204426	-0.416021	0.148	0.256	1	Tcf4	ENSMUSG00000053477	18
ENSMUSG00000024743-Syt7	0.00206238	-0.16673	0.052	0.128	1	Syt7	ENSMUSG00000024743	19
ENSMUSG00000027523-Gnas	0.00206378	-0.28775	0.219	0.35	1	Gnas	ENSMUSG00000027523	2
ENSMUSG00000015214-Mtmr1	0.00207665	-0.203367	0.042	0.111	1	Mtmr1	ENSMUSG00000015214	20
ENSMUSG00000024430-Cabyr	0.00207714	-0.283628	0.11	0.209	1	Cabyr	ENSMUSG00000024430	18
ENSMUSG00000014748-Tex261	0.00211728	-0.201977	0.123	0.231	1	Tex261	ENSMUSG00000014748	6
ENSMUSG00000020945-Lyzl6	0.00211794	-0.177262	0.039	0.107	1	Lyzl6	ENSMUSG00000020945	11
ENSMUSG00000029004-Kmt2e	0.00213089	-0.192225	0.361	0.534	1	Kmt2e	ENSMUSG00000029004	5
ENSMUSG00000036377-Cracd	0.00213884	-0.363021	0.174	0.286	1	Cracd	ENSMUSG00000036377	5
ENSMUSG00000019809-Pex3	0.00214519	-0.206407	0.232	0.368	1	Pex3	ENSMUSG00000019809	10
ENSMUSG00000020024-Cep83	0.00216184	0.358683	0.51	0.423	1	Cep83	ENSMUSG00000020024	10
ENSMUSG00000086681-Gm16178	0.00218612	-0.310127	0.061	0.137	1	Gm16178	ENSMUSG00000086681	8
ENSMUSG00000092544-Gm20422	0.00219124	-0.207464	0.068	0.15	1	Gm20422	ENSMUSG00000092544	8
ENSMUSG00000020955-Ap4s1	0.00222812	-0.303748	0.113	0.214	1	Ap4s1	ENSMUSG00000020955	12
ENSMUSG00000109561-Ankrd31	0.00223824	0.304272	0.7	0.59	1	Ankrd31	ENSMUSG00000109561	13
ENSMUSG00000031925-Maml2	0.00225512	-0.515526	0.074	0.154	1	Maml2	ENSMUSG00000031925	9
ENSMUSG00000107504-Gm35549	0.00226433	-0.205387	0.042	0.111	1	Gm35549	ENSMUSG00000107504	9
ENSMUSG00000048897-Zfp710	0.00227666	-0.263167	0.081	0.167	1	Zfp710	ENSMUSG00000048897	7
ENSMUSG00000085788-4930470G03Rik	0.00228722	0.130515	0.145	0.256	1	4930470G03Rik	ENSMUSG00000085788	13
ENSMUSG00000022364-Tbc1d31	0.00229701	-0.227959	0.132	0.239	1	Tbc1d31	ENSMUSG00000022364	15
ENSMUSG00000017561-Crlf3	0.00230278	0.327833	0.506	0.419	1	Crlf3	ENSMUSG00000017561	11
ENSMUSG00000040084-Bub1b	0.00231915	0.442433	0.271	0.171	1	Bub1b	ENSMUSG00000040084	2
ENSMUSG00000036529-Sbf1	0.00232597	0.496117	0.316	0.231	1	Sbf1	ENSMUSG00000036529	15
ENSMUSG00000101640-Gm28376	0.00232788	0.319943	0.732	0.611	1	Gm28376	ENSMUSG00000101640	1
ENSMUSG00000042650-Alkbh5	0.00232789	-0.196457	0.203	0.333	1	Alkbh5	ENSMUSG00000042650	11
ENSMUSG00000024423-Impact	0.00234252	-0.237961	0.045	0.115	1	Impact	ENSMUSG00000024423	18
ENSMUSG00000092274-Neat1	0.00235599	-1.41223	0.161	0.248	1	Neat1	ENSMUSG00000092274	19
ENSMUSG00000020121-Srgap1	0.00235986	0.287101	0.223	0.124	1	Srgap1	ENSMUSG00000020121	10
ENSMUSG00000021273-Fdft1	0.00236957	-0.238097	0.119	0.218	1	Fdft1	ENSMUSG00000021273	14
ENSMUSG00000045004-Spata21	0.00237151	-0.307682	0.09	0.179	1	Spata21	ENSMUSG00000045004	4
ENSMUSG00000110576-Gm36368	0.00239289	-0.154239	0.039	0.107	1	Gm36368	ENSMUSG00000110576	18
ENSMUSG00000024293-Esco1	0.00239798	0.397181	0.452	0.376	1	Esco1	ENSMUSG00000024293	18
ENSMUSG00000000056-Narf	0.00243272	-0.1614	0.077	0.167	1	Narf	ENSMUSG00000000056	11
ENSMUSG00000057286-St6galnac2	0.00244037	-0.238423	0.132	0.235	1	St6galnac2	ENSMUSG00000057286	11
ENSMUSG00000032420-Nt5e	0.0024405	-0.229438	0.068	0.15	1	Nt5e	ENSMUSG00000032420	9
ENSMUSG00000035234-Abraxas1	0.00244282	-0.18236	0.045	0.115	1	Abraxas1	ENSMUSG00000035234	5
ENSMUSG00000026546-Cfap45	0.00244508	-0.295446	0.077	0.162	1	Cfap45	ENSMUSG00000026546	1
ENSMUSG00000035401-Emsy	0.00246639	0.424551	0.452	0.385	1	Emsy	ENSMUSG00000035401	7
ENSMUSG00000022141-Nipbl	0.0024782	-0.324394	0.339	0.479	1	Nipbl	ENSMUSG00000022141	15
ENSMUSG00000117703-Gm50306	0.00249178	0.406952	0.174	0.09	1	Gm50306	ENSMUSG00000117703	19
ENSMUSG00000015575-Atp6v0e	0.00251902	0.371588	0.265	0.167	1	Atp6v0e	ENSMUSG00000015575	17
ENSMUSG00000033039-Micall1	0.00252795	-0.21116	0.11	0.209	1	Micall1	ENSMUSG00000033039	15
ENSMUSG00000021785-Ngly1	0.00253736	-0.202266	0.177	0.291	1	Ngly1	ENSMUSG00000021785	14
ENSMUSG00000020149-Rab1a	0.00255065	-0.27078	0.174	0.291	1	Rab1a	ENSMUSG00000020149	11
ENSMUSG00000025955-Akr1cl	0.00257542	0.346453	0.184	0.094	1	Akr1cl	ENSMUSG00000025955	1
ENSMUSG00000030029-Lrig1	0.00258879	-0.124331	0.139	0.256	1	Lrig1	ENSMUSG00000030029	6
ENSMUSG00000027702-Lrrc34	0.00259222	-0.303798	0.103	0.192	1	Lrrc34	ENSMUSG00000027702	3
ENSMUSG00000034621-Gpatch8	0.00260114	0.299828	0.784	0.726	1	Gpatch8	ENSMUSG00000034621	11
ENSMUSG00000035086-Becn1	0.00260625	0.429953	0.374	0.282	1	Becn1	ENSMUSG00000035086	11
ENSMUSG00000066568-Lsm14a	0.00263683	-0.196887	0.242	0.38	1	Lsm14a	ENSMUSG00000066568	7
ENSMUSG00000000708-Kat2b	0.00263898	-0.289677	0.055	0.128	1	Kat2b	ENSMUSG00000000708	17
ENSMUSG00000035215-Lsm7	0.00263993	0.390991	0.332	0.235	1	Lsm7	ENSMUSG00000035215	10
ENSMUSG00000029414-Kntc1	0.0026416	0.382008	0.423	0.321	1	Kntc1	ENSMUSG00000029414	5
ENSMUSG00000036158-Prickle1	0.00265325	-0.513993	0.174	0.278	1	Prickle1	ENSMUSG00000036158	15
ENSMUSG00000014769-Psmb1	0.00265808	0.384427	0.397	0.303	1	Psmb1	ENSMUSG00000014769	17
ENSMUSG00000025369-Smarcc2	0.00267713	-0.209629	0.145	0.256	1	Smarcc2	ENSMUSG00000025369	10
ENSMUSG00000057816-Cfap299	0.00268298	-0.250248	0.194	0.316	1	Cfap299	ENSMUSG00000057816	5
ENSMUSG00000037689-Tmem247	0.0026898	-0.387376	0.129	0.222	1	Tmem247	ENSMUSG00000037689	17
ENSMUSG00000039782-Cpeb2	0.0026918	-0.296098	0.113	0.209	1	Cpeb2	ENSMUSG00000039782	5
ENSMUSG00000002771-Grin2d	0.00269213	-0.297113	0.1	0.192	1	Grin2d	ENSMUSG00000002771	7
ENSMUSG00000021557-Agtpbp1	0.00270887	0.255072	0.506	0.41	1	Agtpbp1	ENSMUSG00000021557	13
ENSMUSG00000024913-Lrp5	0.00272557	-0.203801	0.203	0.329	1	Lrp5	ENSMUSG00000024913	19
ENSMUSG00000039716-Dock3	0.00274106	0.263764	0.694	0.585	1	Dock3	ENSMUSG00000039716	9
ENSMUSG00000021271-Zfp839	0.00275931	-0.170546	0.071	0.154	1	Zfp839	ENSMUSG00000021271	12
ENSMUSG00000015243-Abca1	0.00279009	-0.303628	0.139	0.244	1	Abca1	ENSMUSG00000015243	4
ENSMUSG00000054428-Atpif1	0.00279143	0.420894	0.406	0.325	1	Atpif1	ENSMUSG00000054428	4
ENSMUSG00000039230-Tbcd	0.00284689	-0.27661	0.094	0.184	1	Tbcd	ENSMUSG00000039230	11
ENSMUSG00000025190-Got1	0.00285274	0.55944	0.355	0.248	1	Got1	ENSMUSG00000025190	19
ENSMUSG00000060579-Fhit	0.00285321	-0.587938	0.232	0.342	1	Fhit	ENSMUSG00000060579	14
ENSMUSG00000035984-Nme5	0.00285407	-0.185577	0.052	0.124	1	Nme5	ENSMUSG00000035984	18
ENSMUSG00000015804-Med28	0.00286008	-0.201317	0.126	0.231	1	Med28	ENSMUSG00000015804	5
ENSMUSG00000108414-Snhg1	0.0028675	0.411125	0.423	0.329	1	Snhg1	ENSMUSG00000108414	19
ENSMUSG00000074357-AA386476	0.00287421	-0.266394	0.126	0.226	1	AA386476	ENSMUSG00000074357	8
ENSMUSG00000015879-Fam184b	0.00287921	-0.228609	0.071	0.15	1	Fam184b	ENSMUSG00000015879	5
ENSMUSG00000031684-Slc10a7	0.0028957	-0.225408	0.223	0.355	1	Slc10a7	ENSMUSG00000031684	8
ENSMUSG00000027164-Traf6	0.00289739	-0.260135	0.052	0.124	1	Traf6	ENSMUSG00000027164	2
ENSMUSG00000106218-Gm43713	0.00293859	0.395245	0.684	0.628	1	Gm43713	ENSMUSG00000106218	3
ENSMUSG00000032220-Myo1e	0.00294115	-0.275751	0.061	0.137	1	Myo1e	ENSMUSG00000032220	9
ENSMUSG00000026827-Gpd2	0.00294134	-0.212779	0.058	0.132	1	Gpd2	ENSMUSG00000026827	2
ENSMUSG00000028601-Echdc2	0.00295209	-0.296135	0.084	0.167	1	Echdc2	ENSMUSG00000028601	4
ENSMUSG00000079324-4932414N04Rik	0.00295361	-0.19574	0.087	0.179	1	4932414N04Rik	ENSMUSG00000079324	2
ENSMUSG00000027326-Knl1	0.00300703	0.385308	0.552	0.47	1	Knl1	ENSMUSG00000027326	2
ENSMUSG00000036617-Etl4	0.0030165	-0.271869	0.187	0.308	1	Etl4	ENSMUSG00000036617	2
ENSMUSG00000026879-Gsn	0.00302131	0.380974	0.168	0.085	1	Gsn	ENSMUSG00000026879	2
ENSMUSG00000048787-Dcun1d3	0.00302238	-0.213636	0.19	0.312	1	Dcun1d3	ENSMUSG00000048787	7
ENSMUSG00000095789-Nupr1l	0.00302557	-0.237385	0.206	0.338	1	Nupr1l	ENSMUSG00000095789	5
ENSMUSG00000020128-Vps54	0.00303614	-0.241955	0.245	0.372	1	Vps54	ENSMUSG00000020128	11
ENSMUSG00000038587-Akap12	0.00304464	-0.183992	0.329	0.466	1	Akap12	ENSMUSG00000038587	10
ENSMUSG00000109408-A930037H05Rik	0.00305671	-0.200394	0.329	0.483	1	A930037H05Rik	ENSMUSG00000109408	11
ENSMUSG00000036099-Vezt	0.00308251	-0.249067	0.206	0.333	1	Vezt	ENSMUSG00000036099	10
ENSMUSG00000059669-Taf1b	0.00308747	0.346768	0.326	0.226	1	Taf1b	ENSMUSG00000059669	12
ENSMUSG00000026425-Srgap2	0.00308864	-0.256089	0.342	0.487	1	Srgap2	ENSMUSG00000026425	1
ENSMUSG00000095041-ENSMUSG00000095041	0.00310363	-0.266978	0.781	0.872	1	ENSMUSG00000095041	ENSMUSG00000095041
ENSMUSG00000000131-Xpo6	0.00312496	-0.225603	0.252	0.389	1	Xpo6	ENSMUSG00000000131	7
ENSMUSG00000018411-Mapt	0.00315117	-0.536879	0.384	0.491	1	Mapt	ENSMUSG00000018411	11
ENSMUSG00000049164-Zfp518a	0.00315155	0.331807	0.587	0.5	1	Zfp518a	ENSMUSG00000049164	19
ENSMUSG00000028845-Tekt2	0.00315549	-0.211413	0.11	0.209	1	Tekt2	ENSMUSG00000028845	4
ENSMUSG00000034120-Srsf2	0.00320471	-0.334995	0.429	0.568	1	Srsf2	ENSMUSG00000034120	11
ENSMUSG00000017897-Eya2	0.00321512	-0.33123	0.045	0.111	1	Eya2	ENSMUSG00000017897	2
ENSMUSG00000032393-Dpp8	0.0032191	-0.31093	0.106	0.197	1	Dpp8	ENSMUSG00000032393	9
ENSMUSG00000052942-Glis3	0.00322824	-0.594047	0.113	0.205	1	Glis3	ENSMUSG00000052942	19
ENSMUSG00000051790-Nlgn2	0.00322825	-0.220286	0.11	0.205	1	Nlgn2	ENSMUSG00000051790	11
ENSMUSG00000055531-Cpsf6	0.00323821	-0.220442	0.145	0.252	1	Cpsf6	ENSMUSG00000055531	10
ENSMUSG00000038598-Shoc1	0.00324311	-0.381854	0.181	0.282	1	Shoc1	ENSMUSG00000038598	4
ENSMUSG00000029826-Zc3hav1	0.00324774	-0.276119	0.077	0.158	1	Zc3hav1	ENSMUSG00000029826	6
ENSMUSG00000021373-Cap2	0.00324989	-0.216875	0.065	0.141	1	Cap2	ENSMUSG00000021373	13
ENSMUSG00000026153-Fam135a	0.0032533	-0.197954	0.406	0.564	1	Fam135a	ENSMUSG00000026153	1
ENSMUSG00000052920-Prkg1	0.003254	-0.70737	0.242	0.363	1	Prkg1	ENSMUSG00000052920	19
ENSMUSG00000040564-Apoc1	0.00325425	0.18002	0.171	0.081	1	Apoc1	ENSMUSG00000040564	7
ENSMUSG00000048118-Arid4a	0.00325432	-0.107526	0.074	0.154	1	Arid4a	ENSMUSG00000048118	12
ENSMUSG00000025195-Dnmbp	0.00326727	-0.297701	0.158	0.265	1	Dnmbp	ENSMUSG00000025195	19
ENSMUSG00000033396-Spg11	0.00326897	-0.180445	0.239	0.372	1	Spg11	ENSMUSG00000033396	2
ENSMUSG00000087384-Gm15558	0.00328175	-0.201476	0.039	0.103	1	Gm15558	ENSMUSG00000087384	16
ENSMUSG00000037103-Dcaf15	0.00330771	0.411187	0.297	0.205	1	Dcaf15	ENSMUSG00000037103	8
ENSMUSG00000006276-Eps15l1	0.00330881	-0.298341	0.335	0.466	1	Eps15l1	ENSMUSG00000006276	8
ENSMUSG00000060475-Wtap	0.00332552	-0.270395	0.158	0.265	1	Wtap	ENSMUSG00000060475	17
ENSMUSG00000026584-Scyl3	0.0033264	0.286954	0.152	0.073	1	Scyl3	ENSMUSG00000026584	1
ENSMUSG00000057554-Lgals8	0.00333338	-0.200914	0.077	0.162	1	Lgals8	ENSMUSG00000057554	13
ENSMUSG00000035435-Abca17	0.00335812	0.41239	0.194	0.107	1	Abca17	ENSMUSG00000035435	17
ENSMUSG00000022629-Kif21a	0.00336287	-0.256168	0.042	0.107	1	Kif21a	ENSMUSG00000022629	15
ENSMUSG00000001333-Sync	0.00337183	-0.126516	0.048	0.12	1	Sync	ENSMUSG00000001333	4
ENSMUSG00000021991-Cacna2d3	0.0033736	0.497688	0.458	0.368	1	Cacna2d3	ENSMUSG00000021991	14
ENSMUSG00000030337-Vamp1	0.00338546	-0.219514	0.119	0.218	1	Vamp1	ENSMUSG00000030337	6
ENSMUSG00000061099-Gapdhs	0.0033951	-0.0816553	0.255	0.397	1	Gapdhs	ENSMUSG00000061099	7
ENSMUSG00000097462-9530026P05Rik	0.00340144	-0.187092	0.055	0.128	1	9530026P05Rik	ENSMUSG00000097462	6
ENSMUSG00000027175-Tcp11l1	0.00340464	-0.219893	0.087	0.175	1	Tcp11l1	ENSMUSG00000027175	2
ENSMUSG00000038079-Tmem237	0.00342988	0.34444	0.242	0.15	1	Tmem237	ENSMUSG00000038079	1
ENSMUSG00000032231-Anxa2	0.00343311	-0.297062	0.048	0.115	1	Anxa2	ENSMUSG00000032231	9
ENSMUSG00000039976-Tbc1d16	0.00343447	-0.222302	0.1	0.192	1	Tbc1d16	ENSMUSG00000039976	11
ENSMUSG00000021013-Ttc8	0.00343479	-0.269089	0.061	0.137	1	Ttc8	ENSMUSG00000021013	12
ENSMUSG00000059208-Hnrnpm	0.00349663	-0.371742	0.506	0.65	1	Hnrnpm	ENSMUSG00000059208	17
ENSMUSG00000063971-Krt88	0.0034993	-0.192996	0.081	0.167	1	Krt88	ENSMUSG00000063971	15
ENSMUSG00000033732-Sf3b3	0.00350103	0.371622	0.51	0.457	1	Sf3b3	ENSMUSG00000033732	8
ENSMUSG00000041670-Rims1	0.0035138	0.319776	0.581	0.47	1	Rims1	ENSMUSG00000041670	1
ENSMUSG00000020867-Spata20	0.0035437	-0.159023	0.087	0.175	1	Spata20	ENSMUSG00000020867	11
ENSMUSG00000021338-Carmil1	0.00354429	-0.319309	0.077	0.158	1	Carmil1	ENSMUSG00000021338	13
ENSMUSG00000055421-Pcdh9	0.00354497	-0.477175	0.148	0.244	1	Pcdh9	ENSMUSG00000055421	14
ENSMUSG00000039199-Zdhhc1	0.00354843	-0.170039	0.039	0.103	1	Zdhhc1	ENSMUSG00000039199	8
ENSMUSG00000042507-Mideas	0.00354843	-0.183605	0.039	0.103	1	Mideas	ENSMUSG00000042507	12
ENSMUSG00000062866-Phactr2	0.00355149	-0.480515	0.11	0.205	1	Phactr2	ENSMUSG00000062866	10
ENSMUSG00000014164-Klhl3	0.00356786	-0.169174	0.084	0.171	1	Klhl3	ENSMUSG00000014164	13
ENSMUSG00000040913-Fbxw4	0.0035703	-0.183933	0.039	0.103	1	Fbxw4	ENSMUSG00000040913	19
ENSMUSG00000057897-Camk2b	0.00357175	-0.457018	0.077	0.154	1	Camk2b	ENSMUSG00000057897	11
ENSMUSG00000037818-Abhd18	0.00357324	-0.204333	0.184	0.303	1	Abhd18	ENSMUSG00000037818	3
ENSMUSG00000043833-2900005J15Rik	0.00357762	-0.143334	0.039	0.103	1	2900005J15Rik	ENSMUSG00000043833	5
ENSMUSG00000035629-Rubcn	0.00358964	-0.222096	0.177	0.295	1	Rubcn	ENSMUSG00000035629	16
ENSMUSG00000028618-Tmem59	0.00359892	0.475707	0.403	0.329	1	Tmem59	ENSMUSG00000028618	4
ENSMUSG00000027247-Arhgap1	0.00360195	-0.244724	0.084	0.167	1	Arhgap1	ENSMUSG00000027247	2
ENSMUSG00000120580-ENSMUSG00000120580	0.00361064	-0.235647	0.197	0.321	1	ENSMUSG00000120580	ENSMUSG00000120580
ENSMUSG00000028158-Mttp	0.00362078	-0.11722	0.068	0.15	1	Mttp	ENSMUSG00000028158	3
ENSMUSG00000031666-Rbl2	0.00365578	-0.220995	0.148	0.256	1	Rbl2	ENSMUSG00000031666	8
ENSMUSG00000100121-1700025N23Rik	0.00366024	0.324436	0.145	0.068	1	1700025N23Rik	ENSMUSG00000100121	6
ENSMUSG00000041328-Pcf11	0.00367426	-0.231254	0.265	0.41	1	Pcf11	ENSMUSG00000041328	7
ENSMUSG00000068457-Uty	0.00368393	-0.235223	0.329	0.462	1	Uty	ENSMUSG00000068457	21
ENSMUSG00000023092-Fhl1	0.00369975	-0.244194	0.081	0.162	1	Fhl1	ENSMUSG00000023092	20
ENSMUSG00000004798-Ulk2	0.00370117	-0.165247	0.365	0.509	1	Ulk2	ENSMUSG00000004798	11
ENSMUSG00000000399-Ndufa9	0.00370266	-0.281778	0.132	0.231	1	Ndufa9	ENSMUSG00000000399	6
ENSMUSG00000094445-1700015G11Rik	0.00370874	-0.274422	0.126	0.222	1	1700015G11Rik	ENSMUSG00000094445	7
ENSMUSG00000041362-Shtn1	0.00373477	-0.192528	0.061	0.137	1	Shtn1	ENSMUSG00000041362	19
ENSMUSG00000021870-Slmap	0.00374364	-0.264362	0.274	0.41	1	Slmap	ENSMUSG00000021870	14
ENSMUSG00000021109-Hif1a	0.00376774	-0.163659	0.087	0.175	1	Hif1a	ENSMUSG00000021109	12
ENSMUSG00000033059-Pygb	0.00379444	-0.228905	0.142	0.244	1	Pygb	ENSMUSG00000033059	2
ENSMUSG00000040997-Abhd4	0.00379833	-0.250434	0.084	0.167	1	Abhd4	ENSMUSG00000040997	14
ENSMUSG00000024201-Kdm4b	0.00381612	-0.20662	0.077	0.158	1	Kdm4b	ENSMUSG00000024201	17
ENSMUSG00000039578-Ccser1	0.00382444	-0.202469	0.113	0.205	1	Ccser1	ENSMUSG00000039578	6
ENSMUSG00000028832-Stmn1	0.00383286	0.346326	0.484	0.372	1	Stmn1	ENSMUSG00000028832	4
ENSMUSG00000061665-Cd2ap	0.00383872	-0.291791	0.513	0.654	1	Cd2ap	ENSMUSG00000061665	17
ENSMUSG00000018322-Tomm34	0.00386306	-0.163009	0.119	0.218	1	Tomm34	ENSMUSG00000018322	2
ENSMUSG00000097287-D130017N08Rik	0.00389485	-0.212457	0.119	0.218	1	D130017N08Rik	ENSMUSG00000097287	5
ENSMUSG00000054702-Ap1s3	0.00392688	-0.104148	0.119	0.218	1	Ap1s3	ENSMUSG00000054702	1
ENSMUSG00000040111-Gramd1b	0.00392815	-0.219584	0.132	0.235	1	Gramd1b	ENSMUSG00000040111	9
ENSMUSG00000052544-St6galnac3	0.00392904	0.41702	0.606	0.526	1	St6galnac3	ENSMUSG00000052544	3
ENSMUSG00000111409-Gm49380	0.00394988	-0.239527	0.142	0.248	1	Gm49380	ENSMUSG00000111409	9
ENSMUSG00000051344-Plekhm3	0.00395767	-0.172472	0.171	0.282	1	Plekhm3	ENSMUSG00000051344	1
ENSMUSG00000101970-Chaserr	0.00396947	-0.226831	0.161	0.269	1	Chaserr	ENSMUSG00000101970	7
ENSMUSG00000031353-Rbbp7	0.00398276	-0.311871	0.277	0.41	1	Rbbp7	ENSMUSG00000031353	20
ENSMUSG00000106894-Gm17130	0.00399129	-0.193386	0.042	0.107	1	Gm17130	ENSMUSG00000106894	5
ENSMUSG00000026604-Ptpn14	0.00400603	-0.284424	0.142	0.248	1	Ptpn14	ENSMUSG00000026604	1
ENSMUSG00000027677-Ttc14	0.00400777	0.250748	0.706	0.671	1	Ttc14	ENSMUSG00000027677	3
ENSMUSG00000025351-Cd63	0.00402567	0.466199	0.303	0.218	1	Cd63	ENSMUSG00000025351	10
ENSMUSG00000063787-Chchd1	0.00403542	0.378392	0.248	0.158	1	Chchd1	ENSMUSG00000063787	14
ENSMUSG00000028224-Nbn	0.00404336	-0.166715	0.074	0.154	1	Nbn	ENSMUSG00000028224	4
ENSMUSG00000007207-Stx1a	0.00406365	-0.242027	0.116	0.209	1	Stx1a	ENSMUSG00000007207	5
ENSMUSG00000025089-Gfra1	0.00409462	-0.326193	0.065	0.141	1	Gfra1	ENSMUSG00000025089	19
ENSMUSG00000027620-Rbm39	0.00409936	0.246184	0.916	0.94	1	Rbm39	ENSMUSG00000027620	2
ENSMUSG00000039770-Ypel5	0.00410014	-0.20302	0.126	0.226	1	Ypel5	ENSMUSG00000039770	17
ENSMUSG00000002379-Ndufa11	0.00410223	0.490306	0.323	0.239	1	Ndufa11	ENSMUSG00000002379	17
ENSMUSG00000027998-Plrg1	0.00410309	0.220238	0.116	0.047	1	Plrg1	ENSMUSG00000027998	3
ENSMUSG00000027634-Ndrg3	0.00411261	-0.323446	0.216	0.329	1	Ndrg3	ENSMUSG00000027634	2
ENSMUSG00000036928-Stag3	0.00412354	0.291165	0.532	0.466	1	Stag3	ENSMUSG00000036928	5
ENSMUSG00000032171-Pin1	0.00414284	0.432694	0.19	0.111	1	Pin1	ENSMUSG00000032171	9
ENSMUSG00000099401-Gm28375	0.0041657	-0.310915	0.268	0.397	1	Gm28375	ENSMUSG00000099401	1
ENSMUSG00000067158-Col4a4	0.00417363	-0.554539	0.055	0.124	1	Col4a4	ENSMUSG00000067158	1
ENSMUSG00000041645-Ddx24	0.0041772	0.374508	0.555	0.491	1	Ddx24	ENSMUSG00000041645	12
ENSMUSG00000022537-Tmem44	0.00418477	-0.195204	0.042	0.107	1	Tmem44	ENSMUSG00000022537	16
ENSMUSG00000031799-Tpm4	0.00421304	-0.218356	0.048	0.115	1	Tpm4	ENSMUSG00000031799	8
ENSMUSG00000034252-Senp6	0.0042731	-0.145522	0.271	0.415	1	Senp6	ENSMUSG00000034252	9
ENSMUSG00000018446-C1qbp	0.00427857	-0.144118	0.065	0.141	1	C1qbp	ENSMUSG00000018446	11
ENSMUSG00000056755-Grm7	0.00428166	-0.188175	0.068	0.145	1	Grm7	ENSMUSG00000056755	6
ENSMUSG00000096054-Syne1	0.00429798	-0.27491	0.052	0.12	1	Syne1	ENSMUSG00000096054	10
ENSMUSG00000063882-Uqcrh	0.00432191	0.366011	0.41	0.308	1	Uqcrh	ENSMUSG00000063882	4
ENSMUSG00000067847-Romo1	0.00433746	0.423417	0.239	0.15	1	Romo1	ENSMUSG00000067847	2
ENSMUSG00000110532-Gm35857	0.00438621	-0.140575	0.142	0.248	1	Gm35857	ENSMUSG00000110532	8
ENSMUSG00000114979-Gm31072	0.00441878	-0.436683	0.119	0.209	1	Gm31072	ENSMUSG00000114979	14
ENSMUSG00000024811-Tnks2	0.00444603	-0.263704	0.255	0.385	1	Tnks2	ENSMUSG00000024811	19
ENSMUSG00000029192-Tbc1d14	0.00444969	-0.137779	0.097	0.188	1	Tbc1d14	ENSMUSG00000029192	5
ENSMUSG00000021027-Ralgapa1	0.00446314	-0.268226	0.597	0.756	1	Ralgapa1	ENSMUSG00000021027	12
ENSMUSG00000008730-Hipk1	0.00447192	-0.297409	0.09	0.171	1	Hipk1	ENSMUSG00000008730	3
ENSMUSG00000095953-6030469F06Rik	0.00447383	-0.183367	0.116	0.209	1	6030469F06Rik	ENSMUSG00000095953	12
ENSMUSG00000028520-4921539E11Rik	0.00450071	-0.221298	0.055	0.124	1	4921539E11Rik	ENSMUSG00000028520	4
ENSMUSG00000020719-Ddx5	0.00452746	-0.622749	0.913	0.91	1	Ddx5	ENSMUSG00000020719	11
ENSMUSG00000038467-Chmp4b	0.00454607	-0.212105	0.213	0.338	1	Chmp4b	ENSMUSG00000038467	2
ENSMUSG00000021218-Gdi2	0.0045803	-0.138524	0.171	0.274	1	Gdi2	ENSMUSG00000021218	13
ENSMUSG00000010342-Tex14	0.00459756	0.2957	0.861	0.786	1	Tex14	ENSMUSG00000010342	11
ENSMUSG00000070315-4930581F22Rik	0.00460122	0.370996	0.203	0.12	1	4930581F22Rik	ENSMUSG00000070315	9
ENSMUSG00000029406-Pitpnm2	0.00463584	-0.251937	0.226	0.35	1	Pitpnm2	ENSMUSG00000029406	5
ENSMUSG00000105449-Gm43379	0.00470247	-0.0975724	0.061	0.137	1	Gm43379	ENSMUSG00000105449	3
ENSMUSG00000034274-Thoc5	0.00471457	-0.191378	0.071	0.15	1	Thoc5	ENSMUSG00000034274	11
ENSMUSG00000071379-Hpcal1	0.00472468	-0.204844	0.061	0.132	1	Hpcal1	ENSMUSG00000071379	12
ENSMUSG00000097726-9530036O11Rik	0.00472472	-0.297631	0.116	0.209	1	9530036O11Rik	ENSMUSG00000097726	5
ENSMUSG00000022401-Xpnpep3	0.00481945	-0.286671	0.206	0.316	1	Xpnpep3	ENSMUSG00000022401	15
ENSMUSG00000025076-Casp7	0.00484183	-0.288908	0.087	0.167	1	Casp7	ENSMUSG00000025076	19
ENSMUSG00000032376-Usp3	0.00488355	-0.194765	0.381	0.534	1	Usp3	ENSMUSG00000032376	9
ENSMUSG00000021460-Auh	0.00489208	-0.225046	0.052	0.12	1	Auh	ENSMUSG00000021460	13
ENSMUSG00000071252-2210408I21Rik	0.00491766	-0.418811	0.184	0.282	1	2210408I21Rik	ENSMUSG00000071252	13
ENSMUSG00000032511-Scn5a	0.00497074	0.408254	0.352	0.265	1	Scn5a	ENSMUSG00000032511	9
ENSMUSG00000037533-Rapgef6	0.00503488	0.278744	0.732	0.739	1	Rapgef6	ENSMUSG00000037533	11
ENSMUSG00000093919-Gm20760	0.00506482	0.319836	0.132	0.064	1	Gm20760	ENSMUSG00000093919	4
ENSMUSG00000075700-Selenot	0.00509764	-0.21088	0.174	0.286	1	Selenot	ENSMUSG00000075700	3
ENSMUSG00000045302-Preb	0.00510453	0.45104	0.371	0.295	1	Preb	ENSMUSG00000045302	5
ENSMUSG00000041220-Elovl6	0.00511431	-0.387126	0.052	0.115	1	Elovl6	ENSMUSG00000041220	3
ENSMUSG00000024073-Birc6	0.00514598	-0.221719	0.397	0.551	1	Birc6	ENSMUSG00000024073	17
ENSMUSG00000025899-Alkbh8	0.00518941	-0.157668	0.084	0.162	1	Alkbh8	ENSMUSG00000025899	9
ENSMUSG00000021643-Serf1	0.00522548	-0.301522	0.329	0.462	1	Serf1	ENSMUSG00000021643	13
ENSMUSG00000024074-Crim1	0.00523565	-0.461103	0.361	0.491	1	Crim1	ENSMUSG00000024074	17
ENSMUSG00000113907-Gm47167	0.00527119	-0.298384	0.413	0.543	1	Gm47167	ENSMUSG00000113907	12
ENSMUSG00000027938-Creb3l4	0.00531493	-0.291653	0.123	0.214	1	Creb3l4	ENSMUSG00000027938	3
ENSMUSG00000035967-Ints6l	0.00532128	-0.252198	0.081	0.158	1	Ints6l	ENSMUSG00000035967	20
ENSMUSG00000006273-Atp6v1b2	0.00532389	-0.184032	0.061	0.132	1	Atp6v1b2	ENSMUSG00000006273	8
ENSMUSG00000022263-Trio	0.00534491	-0.344219	0.097	0.179	1	Trio	ENSMUSG00000022263	15
ENSMUSG00000030494-Rhpn2	0.00534761	-0.176366	0.087	0.167	1	Rhpn2	ENSMUSG00000030494	7
ENSMUSG00000065968-Ifitm7	0.0053621	0.336214	0.106	0.043	1	Ifitm7	ENSMUSG00000065968	16
ENSMUSG00000042628-Zfyve1	0.00536893	-0.175807	0.232	0.363	1	Zfyve1	ENSMUSG00000042628	12
ENSMUSG00000036591-Arhgap21	0.00539044	-0.250544	0.29	0.415	1	Arhgap21	ENSMUSG00000036591	2
ENSMUSG00000000976-Heatr6	0.00542368	-0.144767	0.081	0.162	1	Heatr6	ENSMUSG00000000976	11
ENSMUSG00000028693-Nasp	0.00547667	0.218424	0.871	0.829	1	Nasp	ENSMUSG00000028693	4
ENSMUSG00000035168-Tanc1	0.00547835	0.132141	0.158	0.265	1	Tanc1	ENSMUSG00000035168	2
ENSMUSG00000033306-Lpp	0.0055275	-0.323079	0.5	0.637	1	Lpp	ENSMUSG00000033306	16
ENSMUSG00000038886-Man2a2	0.00553786	-0.113141	0.145	0.252	1	Man2a2	ENSMUSG00000038886	7
ENSMUSG00000024985-Tcf7l2	0.00556758	0.0485619	0.094	0.179	1	Tcf7l2	ENSMUSG00000024985	19
ENSMUSG00000055891-Ubl4b	0.00557041	-0.19625	0.197	0.312	1	Ubl4b	ENSMUSG00000055891	3
ENSMUSG00000067702-Tuba3a	0.00558651	-0.367118	0.523	0.65	1	Tuba3a	ENSMUSG00000067702	6
ENSMUSG00000037706-Cd81	0.00559786	0.375084	0.239	0.154	1	Cd81	ENSMUSG00000037706	7
ENSMUSG00000022150-Dab2	0.00565122	-0.893765	0.065	0.132	1	Dab2	ENSMUSG00000022150	15
ENSMUSG00000020827-Mink1	0.00565187	-0.223574	0.103	0.188	1	Mink1	ENSMUSG00000020827	11
ENSMUSG00000030590-Fam98c	0.00565316	-0.176758	0.116	0.209	1	Fam98c	ENSMUSG00000030590	7
ENSMUSG00000000037-Scml2	0.0056692	0.209522	0.61	0.496	1	Scml2	ENSMUSG00000000037	20
ENSMUSG00000019763-Rmnd1	0.00568348	-0.257962	0.261	0.389	1	Rmnd1	ENSMUSG00000019763	10
ENSMUSG00000021495-Fam193b	0.00570438	-0.279916	0.226	0.342	1	Fam193b	ENSMUSG00000021495	13
ENSMUSG00000036568-Bicral	0.00572524	-0.229055	0.252	0.38	1	Bicral	ENSMUSG00000036568	17
ENSMUSG00000040430-Pitpnc1	0.00574257	-0.329928	0.223	0.329	1	Pitpnc1	ENSMUSG00000040430	11
ENSMUSG00000029920-Smarcad1	0.00578482	-0.192896	0.184	0.295	1	Smarcad1	ENSMUSG00000029920	6
ENSMUSG00000058740-Kcnt1	0.00578746	0.311811	0.148	0.077	1	Kcnt1	ENSMUSG00000058740	2
ENSMUSG00000052713-Zfp608	0.00581257	-0.0912615	0.061	0.132	1	Zfp608	ENSMUSG00000052713	18
ENSMUSG00000030091-Nup210	0.00583383	-0.18434	0.171	0.282	1	Nup210	ENSMUSG00000030091	6
ENSMUSG00000052446-Zfp961	0.00584937	-0.1743	0.187	0.299	1	Zfp961	ENSMUSG00000052446	8
ENSMUSG00000030530-Furin	0.00585153	-0.137378	0.068	0.141	1	Furin	ENSMUSG00000030530	7
ENSMUSG00000103766-Gm38392	0.00585975	-0.123043	0.068	0.145	1	Gm38392	ENSMUSG00000103766	3
ENSMUSG00000025223-Ldb1	0.00586789	-0.181822	0.171	0.282	1	Ldb1	ENSMUSG00000025223	19
ENSMUSG00000095562-Gm55594	0.0058752	0.444165	0.216	0.141	1	Gm55594	ENSMUSG00000095562
ENSMUSG00000118498-Gm52991	0.00588477	-0.243355	0.077	0.154	1	Gm52991	ENSMUSG00000118498	14
ENSMUSG00000021811-Dnajc9	0.00593418	-0.19039	0.113	0.205	1	Dnajc9	ENSMUSG00000021811	14
ENSMUSG00000026931-1700019N19Rik	0.00594199	-0.369317	0.132	0.218	1	1700019N19Rik	ENSMUSG00000026931	19
ENSMUSG00000037475-Thoc2	0.00594573	-0.317276	0.352	0.462	1	Thoc2	ENSMUSG00000037475	20
ENSMUSG00000020124-Usp15	0.00595541	-0.200275	0.319	0.44	1	Usp15	ENSMUSG00000020124	10
ENSMUSG00000097277-2900076A07Rik	0.00595725	-0.197397	0.071	0.145	1	2900076A07Rik	ENSMUSG00000097277	7
ENSMUSG00000061207-Stk19	0.00597285	0.352817	0.365	0.274	1	Stk19	ENSMUSG00000061207	17
ENSMUSG00000040481-Bptf	0.00601173	-0.461015	0.358	0.5	1	Bptf	ENSMUSG00000040481	11
ENSMUSG00000021112-Pals1	0.00604096	-0.0852721	0.281	0.402	1	Pals1	ENSMUSG00000021112	12
ENSMUSG00000025858-Get4	0.00606065	-0.156407	0.142	0.244	1	Get4	ENSMUSG00000025858	5
ENSMUSG00000029422-Rsrc2	0.00607193	0.283642	0.616	0.564	1	Rsrc2	ENSMUSG00000029422	5
ENSMUSG00000030122-Ptms	0.00612378	0.419881	0.232	0.154	1	Ptms	ENSMUSG00000030122	6
ENSMUSG00000019564-Arid3a	0.00613289	-0.179676	0.068	0.141	1	Arid3a	ENSMUSG00000019564	10
ENSMUSG00000037104-Socs5	0.00613368	-0.173856	0.042	0.103	1	Socs5	ENSMUSG00000037104	17
ENSMUSG00000050212-Eva1b	0.00613494	0.271254	0.145	0.073	1	Eva1b	ENSMUSG00000050212	4
ENSMUSG00000038844-Kif16b	0.00616008	-0.233621	0.252	0.368	1	Kif16b	ENSMUSG00000038844	2
ENSMUSG00000022200-Golph3	0.00616136	-0.137174	0.09	0.175	1	Golph3	ENSMUSG00000022200	15
ENSMUSG00000069670-Nkain2	0.00617253	0.351889	0.439	0.385	1	Nkain2	ENSMUSG00000069670	10
ENSMUSG00000033721-Vav3	0.00617882	-0.554853	0.097	0.171	1	Vav3	ENSMUSG00000033721	3
ENSMUSG00000026238-Ptma	0.0062075	0.337551	0.668	0.624	1	Ptma	ENSMUSG00000026238	1
ENSMUSG00000025010-Ccnj	0.0062153	-0.18152	0.065	0.137	1	Ccnj	ENSMUSG00000025010	19
ENSMUSG00000019806-Aig1	0.00622011	-0.263505	0.216	0.333	1	Aig1	ENSMUSG00000019806	10
ENSMUSG00000043432-Leng9	0.00626735	-0.282084	0.206	0.312	1	Leng9	ENSMUSG00000043432	7
ENSMUSG00000028333-Anp32b	0.00627095	0.374308	0.4	0.316	1	Anp32b	ENSMUSG00000028333	4
ENSMUSG00000059810-Rgs3	0.00628234	0.400118	0.242	0.158	1	Rgs3	ENSMUSG00000059810	4
ENSMUSG00000041881-Ndufa7	0.00629405	0.431505	0.397	0.325	1	Ndufa7	ENSMUSG00000041881	17
ENSMUSG00000050089-Akap4	0.00629762	-0.192057	0.19	0.299	1	Akap4	ENSMUSG00000050089	20
ENSMUSG00000029705-Cux1	0.006345	-0.306044	0.5	0.628	1	Cux1	ENSMUSG00000029705	5
ENSMUSG00000010492-Uckl1os	0.00637245	-0.166674	0.116	0.205	1	Uckl1os	ENSMUSG00000010492	2
ENSMUSG00000048686-Hmgb4	0.00638957	-0.26913	0.268	0.397	1	Hmgb4	ENSMUSG00000048686	4
ENSMUSG00000021840-Mapk1ip1l	0.00640148	-0.120669	0.206	0.333	1	Mapk1ip1l	ENSMUSG00000021840	14
ENSMUSG00000109589-Gm45267	0.00640167	-0.158664	0.074	0.15	1	Gm45267	ENSMUSG00000109589	8
ENSMUSG00000024384-Iws1	0.00641181	0.284232	0.513	0.415	1	Iws1	ENSMUSG00000024384	18
ENSMUSG00000104677-Gm43376	0.00642736	-0.295905	0.265	0.376	1	Gm43376	ENSMUSG00000104677	3
ENSMUSG00000069308-H2bc22	0.00642777	-0.206023	0.084	0.162	1	H2bc22	ENSMUSG00000069308	13
ENSMUSG00000055026-Gabrg3	0.00645461	0.405962	0.297	0.209	1	Gabrg3	ENSMUSG00000055026	7
ENSMUSG00000028962-Slc4a2	0.006461	-0.288539	0.1	0.179	1	Slc4a2	ENSMUSG00000028962	5
ENSMUSG00000024807-Syvn1	0.00646886	-0.208612	0.106	0.197	1	Syvn1	ENSMUSG00000024807	19
ENSMUSG00000040760-Appl1	0.00647588	0.305875	0.51	0.419	1	Appl1	ENSMUSG00000040760	14
ENSMUSG00000041679-Lrrc29	0.00648125	-0.224623	0.055	0.12	1	Lrrc29	ENSMUSG00000041679	8
ENSMUSG00000062825-Actg1	0.00650586	-0.266121	0.161	0.261	1	Actg1	ENSMUSG00000062825	11
ENSMUSG00000028328-Tmod1	0.00653374	-0.142316	0.042	0.103	1	Tmod1	ENSMUSG00000028328	4
ENSMUSG00000061544-Zfp229	0.00653476	-0.228713	0.052	0.115	1	Zfp229	ENSMUSG00000061544	17
ENSMUSG00000036644-Tbc1d9b	0.0065541	-0.185101	0.216	0.338	1	Tbc1d9b	ENSMUSG00000036644	11
ENSMUSG00000062773-Tex101	0.00658251	0.319475	0.477	0.41	1	Tex101	ENSMUSG00000062773	7
ENSMUSG00000028437-Ubap1	0.00664147	-0.147524	0.226	0.35	1	Ubap1	ENSMUSG00000028437	4
ENSMUSG00000085396-Firre	0.00666302	-0.213269	0.223	0.346	1	Firre	ENSMUSG00000085396	20
ENSMUSG00000026374-Tsn	0.00666363	0.370606	0.342	0.261	1	Tsn	ENSMUSG00000026374	1
ENSMUSG00000023921-Mmut	0.00671043	-0.142786	0.042	0.103	1	Mmut	ENSMUSG00000023921	17
ENSMUSG00000046718-Bst2	0.00671155	0.299972	0.194	0.111	1	Bst2	ENSMUSG00000046718	8
ENSMUSG00000052291-5330438D12Rik	0.00671567	-0.255348	0.639	0.748	1	5330438D12Rik	ENSMUSG00000052291	10
ENSMUSG00000028248-Pnisr	0.00671729	-0.350076	0.439	0.551	1	Pnisr	ENSMUSG00000028248	4
ENSMUSG00000028688-Toe1	0.00673466	-0.190532	0.132	0.226	1	Toe1	ENSMUSG00000028688	4
ENSMUSG00000032530-Lyzl4	0.00673695	-0.234361	0.058	0.124	1	Lyzl4	ENSMUSG00000032530	9
ENSMUSG00000019863-Qrsl1	0.00675864	0.40669	0.294	0.209	1	Qrsl1	ENSMUSG00000019863	10
ENSMUSG00000041341-Atg2b	0.00677551	0.0119325	0.161	0.269	1	Atg2b	ENSMUSG00000041341	12
ENSMUSG00000104548-Gm43857	0.00678858	-0.132079	0.065	0.137	1	Gm43857	ENSMUSG00000104548	3
ENSMUSG00000050912-Tmem123	0.00682701	-0.186782	0.103	0.188	1	Tmem123	ENSMUSG00000050912	9
ENSMUSG00000051065-Mb21d2	0.00684004	-0.23365	0.081	0.158	1	Mb21d2	ENSMUSG00000051065	16
ENSMUSG00000038039-Gcc2	0.00692014	0.342558	0.403	0.312	1	Gcc2	ENSMUSG00000038039	10
ENSMUSG00000023079-Gtf2ird1	0.00692061	-0.273282	0.129	0.218	1	Gtf2ird1	ENSMUSG00000023079	5
ENSMUSG00000104960-Snhg8	0.00694143	-0.152451	0.148	0.244	1	Snhg8	ENSMUSG00000104960	3
ENSMUSG00000111256-Gm48094	0.00696737	-0.227713	0.045	0.107	1	Gm48094	ENSMUSG00000111256	10
ENSMUSG00000006169-Clint1	0.0069797	-0.224677	0.281	0.406	1	Clint1	ENSMUSG00000006169	11
ENSMUSG00000047141-Zfp654	0.00698152	-0.356567	0.139	0.226	1	Zfp654	ENSMUSG00000047141	16
ENSMUSG00000002984-Tomm40	0.00699833	-0.149015	0.203	0.312	1	Tomm40	ENSMUSG00000002984	7
ENSMUSG00000022148-Fyb	0.0070044	-0.359654	0.142	0.231	1	Fyb	ENSMUSG00000022148	15
ENSMUSG00000044042-Fmn1	0.00701733	-0.426208	0.165	0.261	1	Fmn1	ENSMUSG00000044042	2
ENSMUSG00000079008-Gm14124	0.00704508	0.241429	0.11	0.047	1	Gm14124	ENSMUSG00000079008	2
ENSMUSG00000036395-Glb1l2	0.0070524	-0.487558	0.048	0.107	1	Glb1l2	ENSMUSG00000036395	9
ENSMUSG00000022855-Senp2	0.00707809	-0.192785	0.345	0.491	1	Senp2	ENSMUSG00000022855	16
ENSMUSG00000022663-Atg3	0.00708655	-0.174177	0.135	0.231	1	Atg3	ENSMUSG00000022663	16
ENSMUSG00000057561-Eif1a	0.00709719	-0.122378	0.168	0.274	1	Eif1a	ENSMUSG00000057561	18
ENSMUSG00000097119-B230354K17Rik	0.0071025	0.346366	0.41	0.325	1	B230354K17Rik	ENSMUSG00000097119	17
ENSMUSG00000019948-Actr6	0.00711073	-0.197287	0.116	0.205	1	Actr6	ENSMUSG00000019948	10
ENSMUSG00000033323-Ctdp1	0.00712351	-0.106058	0.084	0.167	1	Ctdp1	ENSMUSG00000033323	18
ENSMUSG00000004562-Arhgef40	0.00713054	-0.157308	0.042	0.103	1	Arhgef40	ENSMUSG00000004562	14
ENSMUSG00000084786-Ubl5	0.00713985	-0.22526	0.265	0.393	1	Ubl5	ENSMUSG00000084786	9
ENSMUSG00000018733-Pex12	0.00714857	0.164717	0.161	0.085	1	Pex12	ENSMUSG00000018733	11
ENSMUSG00000022747-St3gal6	0.00714999	-0.142672	0.045	0.107	1	St3gal6	ENSMUSG00000022747	16
ENSMUSG00000026226-Spata3	0.00717452	-0.140275	0.148	0.252	1	Spata3	ENSMUSG00000026226	1
ENSMUSG00000042700-Sipa1l1	0.00717649	0.222706	0.758	0.701	1	Sipa1l1	ENSMUSG00000042700	12
ENSMUSG00000022973-Synj1	0.00718063	-0.213743	0.145	0.244	1	Synj1	ENSMUSG00000022973	16
ENSMUSG00000033161-Atp1a1	0.00722861	-0.519994	0.087	0.162	1	Atp1a1	ENSMUSG00000033161	3
ENSMUSG00000028559-Osbpl9	0.00724899	-0.280626	0.41	0.543	1	Osbpl9	ENSMUSG00000028559	4
ENSMUSG00000085875-Gm12905	0.00726886	-0.197019	0.132	0.231	1	Gm12905	ENSMUSG00000085875	4
ENSMUSG00000109850-Gm45692	0.0072756	-0.161692	0.11	0.197	1	Gm45692	ENSMUSG00000109850	8
ENSMUSG00000059975-Zfp74	0.00729297	-0.0831538	0.052	0.115	1	Zfp74	ENSMUSG00000059975	7
ENSMUSG00000035093-Secisbp2l	0.00729708	-0.320519	0.174	0.269	1	Secisbp2l	ENSMUSG00000035093	2
ENSMUSG00000031788-Kifc3	0.00729982	-0.311906	0.094	0.171	1	Kifc3	ENSMUSG00000031788	8
ENSMUSG00000015133-Lrrk1	0.00732198	-0.1755	0.065	0.132	1	Lrrk1	ENSMUSG00000015133	7
ENSMUSG00000052812-Atad2b	0.00734243	-0.279063	0.223	0.329	1	Atad2b	ENSMUSG00000052812	12
ENSMUSG00000024728-Ms4a19	0.00734584	-0.23297	0.087	0.162	1	Ms4a19	ENSMUSG00000024728	19
ENSMUSG00000032177-Pde4a	0.00737771	-0.18349	0.097	0.179	1	Pde4a	ENSMUSG00000032177	9
ENSMUSG00000022019-Tdrd3	0.00740442	-0.167518	0.161	0.265	1	Tdrd3	ENSMUSG00000022019	14
ENSMUSG00000073460-Pnldc1	0.00746649	0.408698	0.397	0.316	1	Pnldc1	ENSMUSG00000073460	17
ENSMUSG00000036461-Elf1	0.00747055	0.547477	0.181	0.286	1	Elf1	ENSMUSG00000036461	14
ENSMUSG00000020212-Mdm1	0.00751703	-0.149487	0.11	0.201	1	Mdm1	ENSMUSG00000020212	10
ENSMUSG00000020076-Ddx50	0.00752471	0.303573	0.655	0.641	1	Ddx50	ENSMUSG00000020076	10
ENSMUSG00000037791-Phf12	0.00752641	-0.265679	0.377	0.513	1	Phf12	ENSMUSG00000037791	11
ENSMUSG00000004364-Cul3	0.00754577	-0.291165	0.394	0.543	1	Cul3	ENSMUSG00000004364	1
ENSMUSG00000058325-Dock1	0.00759442	-0.265444	0.39	0.53	1	Dock1	ENSMUSG00000058325	7
ENSMUSG00000031652-N4bp1	0.00759685	-0.256111	0.1	0.179	1	N4bp1	ENSMUSG00000031652	8
ENSMUSG00000030536-Iqgap1	0.00759832	-0.217752	0.145	0.248	1	Iqgap1	ENSMUSG00000030536	7
ENSMUSG00000084834-4930565N06Rik	0.00760762	-0.184275	0.097	0.179	1	4930565N06Rik	ENSMUSG00000084834	16
ENSMUSG00000033335-Dnm2	0.00762318	-0.242202	0.439	0.59	1	Dnm2	ENSMUSG00000033335	9
ENSMUSG00000038506-Dcun1d2	0.00762451	-0.166929	0.1	0.184	1	Dcun1d2	ENSMUSG00000038506	8
ENSMUSG00000003731-Kpna6	0.00762972	-0.248669	0.135	0.226	1	Kpna6	ENSMUSG00000003731	4
ENSMUSG00000054814-Usp46	0.00768786	-0.210544	0.058	0.124	1	Usp46	ENSMUSG00000054814	5
ENSMUSG00000073144-4930599N23Rik	0.00773019	-0.173112	0.194	0.308	1	4930599N23Rik	ENSMUSG00000073144	6
ENSMUSG00000051379-Flrt3	0.00780551	-0.180424	0.068	0.137	1	Flrt3	ENSMUSG00000051379	2
ENSMUSG00000027596-a	0.00782248	-0.166926	0.229	0.346	1	a	ENSMUSG00000027596	2
ENSMUSG00000046873-Mbtps2	0.00788201	-0.221473	0.139	0.231	1	Mbtps2	ENSMUSG00000046873	20
ENSMUSG00000030851-Ldhc	0.00789605	-0.282175	0.852	0.94	1	Ldhc	ENSMUSG00000030851	7
ENSMUSG00000086659-Gm14146	0.00795531	0.345175	0.223	0.141	1	Gm14146	ENSMUSG00000086659	2
ENSMUSG00000017049-Ccdc70	0.00796571	-0.119917	0.068	0.141	1	Ccdc70	ENSMUSG00000017049	8
ENSMUSG00000073894-Rbmxl2	0.00797191	0.380008	0.381	0.308	1	Rbmxl2	ENSMUSG00000073894	7
ENSMUSG00000034761-Map4k5	0.00805289	-0.171866	0.203	0.321	1	Map4k5	ENSMUSG00000034761	12
ENSMUSG00000054823-Nsd3	0.00805323	-0.0868197	0.352	0.483	1	Nsd3	ENSMUSG00000054823	8
ENSMUSG00000021047-Nova1	0.00815363	0.302247	0.239	0.15	1	Nova1	ENSMUSG00000021047	12
ENSMUSG00000022037-Clu	0.0082096	0.232504	0.455	0.338	1	Clu	ENSMUSG00000022037	14
ENSMUSG00000027809-Etfdh	0.00821105	-0.132398	0.11	0.197	1	Etfdh	ENSMUSG00000027809	3
ENSMUSG00000085525-Gm13166	0.00821753	-0.159896	0.135	0.231	1	Gm13166	ENSMUSG00000085525	4
ENSMUSG00000033352-Map2k4	0.00822421	-0.23111	0.229	0.342	1	Map2k4	ENSMUSG00000033352	11
ENSMUSG00000004040-Stat3	0.00823277	-0.288705	0.11	0.197	1	Stat3	ENSMUSG00000004040	11
ENSMUSG00000013629-Cad	0.00824483	-0.253496	0.1	0.175	1	Cad	ENSMUSG00000013629	5
ENSMUSG00000070691-Runx3	0.00826385	-0.0905919	0.061	0.132	1	Runx3	ENSMUSG00000070691	4
ENSMUSG00000060445-Sycp2	0.00830037	0.215178	0.565	0.449	1	Sycp2	ENSMUSG00000060445	2
ENSMUSG00000047414-Flrt2	0.00830304	-0.446325	0.094	0.171	1	Flrt2	ENSMUSG00000047414	12
ENSMUSG00000039630-Hnrnpu	0.00830371	0.300751	0.581	0.543	1	Hnrnpu	ENSMUSG00000039630	1
ENSMUSG00000046994-Mars2	0.00830556	-0.137489	0.071	0.145	1	Mars2	ENSMUSG00000046994	1
ENSMUSG00000066571-Garre1	0.00831556	0.259418	0.584	0.521	1	Garre1	ENSMUSG00000066571	7
ENSMUSG00000048279-Sacs	0.00833156	0.397348	0.181	0.107	1	Sacs	ENSMUSG00000048279	14
ENSMUSG00000027589-Pcmtd2	0.00833388	-0.209676	0.123	0.209	1	Pcmtd2	ENSMUSG00000027589	2
ENSMUSG00000007656-Arpp19	0.00833932	0.3477	0.4	0.316	1	Arpp19	ENSMUSG00000007656	9
ENSMUSG00000042473-Tbc1d8b	0.00834255	-0.218081	0.068	0.137	1	Tbc1d8b	ENSMUSG00000042473	20
ENSMUSG00000036469-Marchf1	0.00842146	0.103618	0.132	0.064	1	Marchf1	ENSMUSG00000036469	8
ENSMUSG00000027624-Epb41l1	0.00844257	-0.157656	0.113	0.205	1	Epb41l1	ENSMUSG00000027624	2
ENSMUSG00000044167-Foxo1	0.00849953	-0.219744	0.3	0.419	1	Foxo1	ENSMUSG00000044167	3
ENSMUSG00000098088-Gm26916	0.00850171	-0.170514	0.419	0.577	1	Gm26916	ENSMUSG00000098088	14
ENSMUSG00000015994-Fnta	0.0085238	-0.227814	0.126	0.214	1	Fnta	ENSMUSG00000015994	8
ENSMUSG00000028614-Ndc1	0.00852875	0.409063	0.313	0.235	1	Ndc1	ENSMUSG00000028614	4
ENSMUSG00000015776-Med22	0.00859281	0.379014	0.161	0.094	1	Med22	ENSMUSG00000015776	2
ENSMUSG00000036402-Gng12	0.00861572	-0.418607	0.29	0.415	1	Gng12	ENSMUSG00000036402	6
ENSMUSG00000026966-Ssna1	0.00862329	0.385956	0.297	0.222	1	Ssna1	ENSMUSG00000026966	2
ENSMUSG00000057093-Zfp607b	0.00862789	-0.23048	0.081	0.154	1	Zfp607b	ENSMUSG00000057093	7
ENSMUSG00000038936-Sccpdh	0.00863964	-0.295966	0.158	0.252	1	Sccpdh	ENSMUSG00000038936	1
ENSMUSG00000113204-Gm46430	0.00864183	0.274732	0.113	0.051	1	Gm46430	ENSMUSG00000113204	13
ENSMUSG00000102096-1700101O22Rik	0.00864853	-0.299312	0.106	0.184	1	1700101O22Rik	ENSMUSG00000102096	12
ENSMUSG00000047731-Wbp1l	0.00868776	-0.149764	0.158	0.265	1	Wbp1l	ENSMUSG00000047731	19
ENSMUSG00000048077-H1f7	0.00871618	-0.204949	0.274	0.406	1	H1f7	ENSMUSG00000048077	15
ENSMUSG00000038095-Sbno1	0.00875835	0.232044	0.681	0.611	1	Sbno1	ENSMUSG00000038095	5
ENSMUSG00000040875-Osbpl10	0.00878791	-0.138693	0.135	0.231	1	Osbpl10	ENSMUSG00000040875	9
ENSMUSG00000035311-Gnptab	0.00883101	-0.149206	0.113	0.201	1	Gnptab	ENSMUSG00000035311	10
ENSMUSG00000038766-Gabpb2	0.00892079	-0.191513	0.29	0.432	1	Gabpb2	ENSMUSG00000038766	3
ENSMUSG00000022016-Akap11	0.00898033	0.408601	0.439	0.363	1	Akap11	ENSMUSG00000022016	14
ENSMUSG00000039202-Abhd2	0.00901058	-0.145331	0.206	0.321	1	Abhd2	ENSMUSG00000039202	7
ENSMUSG00000029538-Srsf9	0.00902117	0.352578	0.31	0.226	1	Srsf9	ENSMUSG00000029538	5
ENSMUSG00000077092-Mir742	0.00902227	-0.177781	0.058	0.124	1	Mir742	ENSMUSG00000077092	20
ENSMUSG00000039463-Slc9a8	0.00902252	-0.264722	0.3	0.41	1	Slc9a8	ENSMUSG00000039463	2
ENSMUSG00000074746-Pdzd8	0.00903245	-0.132196	0.174	0.286	1	Pdzd8	ENSMUSG00000074746	19
ENSMUSG00000038773-Kdm3b	0.00903656	-0.236941	0.219	0.325	1	Kdm3b	ENSMUSG00000038773	18
ENSMUSG00000042942-Greb1l	0.00904955	-0.471347	0.152	0.239	1	Greb1l	ENSMUSG00000042942	18
ENSMUSG00000032652-Crebl2	0.00908211	-0.165846	0.058	0.124	1	Crebl2	ENSMUSG00000032652	6
ENSMUSG00000039100-Marchf6	0.00910844	-0.26212	0.197	0.303	1	Marchf6	ENSMUSG00000039100	15
ENSMUSG00000034686-Prr7	0.00911605	-0.207245	0.045	0.103	1	Prr7	ENSMUSG00000034686	13
ENSMUSG00000037270-4932438A13Rik	0.00916142	0.289787	0.71	0.688	1	4932438A13Rik	ENSMUSG00000037270	3
ENSMUSG00000059890-Ube4a	0.00916743	-0.106338	0.326	0.479	1	Ube4a	ENSMUSG00000059890	9
ENSMUSG00000029074-Ttll10	0.00917944	-0.192374	0.077	0.15	1	Ttll10	ENSMUSG00000029074	4
ENSMUSG00000016487-Ppfibp1	0.00918163	-0.242493	0.284	0.41	1	Ppfibp1	ENSMUSG00000016487	6
ENSMUSG00000031278-Acsl4	0.00927634	-0.349589	0.09	0.162	1	Acsl4	ENSMUSG00000031278	20
ENSMUSG00000052033-Pfdn4	0.00930266	0.335849	0.152	0.081	1	Pfdn4	ENSMUSG00000052033	2
ENSMUSG00000085851-4921518K17Rik	0.00930571	-0.364886	0.135	0.218	1	4921518K17Rik	ENSMUSG00000085851	12
ENSMUSG00000046727-Cystm1	0.00932928	-0.206841	0.223	0.333	1	Cystm1	ENSMUSG00000046727	18
ENSMUSG00000061130-Ppm1b	0.00934815	-0.147058	0.135	0.231	1	Ppm1b	ENSMUSG00000061130	17
ENSMUSG00000028796-Phc2	0.00934873	-0.162917	0.203	0.321	1	Phc2	ENSMUSG00000028796	4
ENSMUSG00000041712-Ubr7	0.00935347	-0.128658	0.197	0.316	1	Ubr7	ENSMUSG00000041712	12
ENSMUSG00000045350-Fam186a	0.00936069	-0.0776476	0.087	0.162	1	Fam186a	ENSMUSG00000045350	15
ENSMUSG00000022139-Mbnl2	0.00938631	-0.486621	0.116	0.188	1	Mbnl2	ENSMUSG00000022139	14
ENSMUSG00000020189-Osbpl8	0.00940415	-0.175306	0.371	0.513	1	Osbpl8	ENSMUSG00000020189	10
ENSMUSG00000039262-Prrc2b	0.00947324	-0.176114	0.31	0.449	1	Prrc2b	ENSMUSG00000039262	2
ENSMUSG00000022636-Alcam	0.0094907	-0.409198	0.155	0.244	1	Alcam	ENSMUSG00000022636	16
ENSMUSG00000002250-Ppard	0.00950891	-0.2048	0.165	0.256	1	Ppard	ENSMUSG00000002250	17
ENSMUSG00000000355-Mcts1	0.00951445	-0.273991	0.094	0.167	1	Mcts1	ENSMUSG00000000355	20
ENSMUSG00000036339-Tmem260	0.00961527	-0.182609	0.084	0.158	1	Tmem260	ENSMUSG00000036339	14
ENSMUSG00000030727-Rabep2	0.00964446	-0.187397	0.087	0.162	1	Rabep2	ENSMUSG00000030727	7
ENSMUSG00000061143-Maml3	0.00967058	-0.156559	0.126	0.214	1	Maml3	ENSMUSG00000061143	3
ENSMUSG00000020580-Rock2	0.00971391	0.274127	0.606	0.59	1	Rock2	ENSMUSG00000020580	12
ENSMUSG00000031708-Tecr	0.00973517	0.476888	0.452	0.363	1	Tecr	ENSMUSG00000031708	8
ENSMUSG00000096151-Olfr477	0.00976669	-0.177742	0.045	0.103	1	Olfr477	ENSMUSG00000096151	7
ENSMUSG00000008540-Mgst1	0.00979627	0.25298	0.165	0.09	1	Mgst1	ENSMUSG00000008540	6
ENSMUSG00000016382-Pls3	0.00980469	-0.281187	0.132	0.218	1	Pls3	ENSMUSG00000016382	20
ENSMUSG00000027601-Mtfr1	0.00982329	-0.184793	0.119	0.209	1	Mtfr1	ENSMUSG00000027601	3
ENSMUSG00000020464-Pnpt1	0.00984087	-0.295616	0.326	0.44	1	Pnpt1	ENSMUSG00000020464	11
ENSMUSG00000028517-Plpp3	0.00985125	-0.477974	0.055	0.115	1	Plpp3	ENSMUSG00000028517	4
ENSMUSG00000013418-B4galnt2	0.00988671	-0.475069	0.126	0.209	1	B4galnt2	ENSMUSG00000013418	11
ENSMUSG00000071726-Gm5941	0.00991433	0.393485	0.206	0.128	1	Gm5941	ENSMUSG00000071726	20
ENSMUSG00000027379-Bub1	0.00997244	0.307241	0.358	0.269	1	Bub1	ENSMUSG00000027379	2
ENSMUSG00000022687-Boc	0.00997628	-0.244526	0.052	0.111	1	Boc	ENSMUSG00000022687	16
ENSMUSG00000029147-Ppm1g	0.0100293	-0.192862	0.232	0.35	1	Ppm1g	ENSMUSG00000029147	5
ENSMUSG00000032238-Rora	0.0100397	-0.596845	0.274	0.372	1	Rora	ENSMUSG00000032238	9
ENSMUSG00000039145-Camk1d	0.01006	-0.211524	0.955	0.983	1	Camk1d	ENSMUSG00000039145	2
ENSMUSG00000113634-Gm36756	0.0100648	0.441529	0.381	0.303	1	Gm36756	ENSMUSG00000113634	12
ENSMUSG00000043051-Disc1	0.0100776	0.315115	0.142	0.073	1	Disc1	ENSMUSG00000043051	8
ENSMUSG00000040838-Gm11639	0.0101106	0.449133	0.258	0.171	1	Gm11639	ENSMUSG00000040838	11
ENSMUSG00000001687-Ubl3	0.0101247	-0.304755	0.197	0.291	1	Ubl3	ENSMUSG00000001687	5
ENSMUSG00000040855-Reps2	0.0101674	-0.296352	0.248	0.355	1	Reps2	ENSMUSG00000040855	20
ENSMUSG00000026843-Fubp3	0.0102028	-0.118233	0.203	0.325	1	Fubp3	ENSMUSG00000026843	2
ENSMUSG00000024135-Srbd1	0.0102737	0.326661	0.468	0.389	1	Srbd1	ENSMUSG00000024135	17
ENSMUSG00000027509-Rae1	0.0102747	0.347114	0.394	0.321	1	Rae1	ENSMUSG00000027509	2
ENSMUSG00000028180-Zranb2	0.0102794	0.350722	0.548	0.491	1	Zranb2	ENSMUSG00000028180	3
ENSMUSG00000071054-Safb	0.0102819	0.330463	0.587	0.56	1	Safb	ENSMUSG00000071054	17
ENSMUSG00000043629-1700019D03Rik	0.0103233	-0.249853	0.152	0.244	1	1700019D03Rik	ENSMUSG00000043629	1
ENSMUSG00000024654-Asrgl1	0.0103414	-0.268102	0.342	0.462	1	Asrgl1	ENSMUSG00000024654	19
ENSMUSG00000045763-Basp1	0.0103512	-0.271243	0.058	0.12	1	Basp1	ENSMUSG00000045763	15
ENSMUSG00000023443-Esx1	0.0103758	-0.0566852	0.052	0.115	1	Esx1	ENSMUSG00000023443	20
ENSMUSG00000090457-4930571K23Rik	0.0103994	-0.172998	0.048	0.107	1	4930571K23Rik	ENSMUSG00000090457	7
ENSMUSG00000035969-Rusc2	0.0104432	-0.188377	0.129	0.218	1	Rusc2	ENSMUSG00000035969	4
ENSMUSG00000120740-ENSMUSG00000120740	0.0104749	-0.260145	0.065	0.128	1	ENSMUSG00000120740	ENSMUSG00000120740
ENSMUSG00000045160-Bola3	0.0105076	-0.264889	0.155	0.244	1	Bola3	ENSMUSG00000045160	6
ENSMUSG00000050114-Prdx6b	0.0105227	-0.263305	0.058	0.12	1	Prdx6b	ENSMUSG00000050114	2
ENSMUSG00000086682-Gm16023	0.0105227	-0.247375	0.058	0.12	1	Gm16023	ENSMUSG00000086682	4
ENSMUSG00000058886-Deaf1	0.0105509	-0.20859	0.187	0.295	1	Deaf1	ENSMUSG00000058886	7
ENSMUSG00000031683-Lsm6	0.0105531	0.26031	0.161	0.09	1	Lsm6	ENSMUSG00000031683	8
ENSMUSG00000052102-Gnpda1	0.0105939	-0.189278	0.052	0.111	1	Gnpda1	ENSMUSG00000052102	18
ENSMUSG00000067787-Blcap	0.0106074	-0.212298	0.055	0.115	1	Blcap	ENSMUSG00000067787	2
ENSMUSG00000028799-Zfp362	0.0106286	-0.085326	0.058	0.124	1	Zfp362	ENSMUSG00000028799	4
ENSMUSG00000004113-Cacna1b	0.0106438	0.303207	0.287	0.201	1	Cacna1b	ENSMUSG00000004113	2
ENSMUSG00000023143-Nagpa	0.0106475	-0.154825	0.045	0.103	1	Nagpa	ENSMUSG00000023143	16
ENSMUSG00000034932-Mrpl54	0.0106691	0.385915	0.223	0.145	1	Mrpl54	ENSMUSG00000034932	10
ENSMUSG00000116031-D030024E09Rik	0.0106964	0.228275	0.1	0.043	1	D030024E09Rik	ENSMUSG00000116031	15
ENSMUSG00000093387-Gm20732	0.0107155	-0.171893	0.206	0.325	1	Gm20732	ENSMUSG00000093387	15
ENSMUSG00000037386-Rims2	0.0107308	-0.227905	0.21	0.308	1	Rims2	ENSMUSG00000037386	15
ENSMUSG00000043153-Crppa	0.010747	-0.222674	0.116	0.197	1	Crppa	ENSMUSG00000043153	12
ENSMUSG00000048661-Lemd3	0.0107636	-0.13168	0.158	0.256	1	Lemd3	ENSMUSG00000048661	10
ENSMUSG00000011179-Odc1	0.010792	-0.14588	0.229	0.35	1	Odc1	ENSMUSG00000011179	12
ENSMUSG00000029580-Actb	0.0108401	-0.170318	0.319	0.44	1	Actb	ENSMUSG00000029580	5
ENSMUSG00000015149-Sirt2	0.0108641	-0.169251	0.09	0.167	1	Sirt2	ENSMUSG00000015149	7
ENSMUSG00000041168-Lonp1	0.0109359	0.328754	0.21	0.132	1	Lonp1	ENSMUSG00000041168	17
ENSMUSG00000079259-Trim71	0.0109601	0.383999	0.316	0.239	1	Trim71	ENSMUSG00000079259	9
ENSMUSG00000100585-1700108J01Rik	0.0109774	-0.278783	0.11	0.188	1	1700108J01Rik	ENSMUSG00000100585	14
ENSMUSG00000021254-Gpatch2l	0.0109785	0.289911	0.326	0.235	1	Gpatch2l	ENSMUSG00000021254	12
ENSMUSG00000038298-Pdzk1	0.0110287	-0.222872	0.119	0.201	1	Pdzk1	ENSMUSG00000038298	3
ENSMUSG00000058704-Memo1	0.0110304	-0.315135	0.219	0.312	1	Memo1	ENSMUSG00000058704	17
ENSMUSG00000032913-Lrig2	0.011035	-0.191356	0.206	0.312	1	Lrig2	ENSMUSG00000032913	3
ENSMUSG00000047888-Tnrc6b	0.0110525	-0.292956	0.645	0.739	1	Tnrc6b	ENSMUSG00000047888	15
ENSMUSG00000027006-Dnajc10	0.0110667	-0.362196	0.148	0.235	1	Dnajc10	ENSMUSG00000027006	2
ENSMUSG00000085452-4930554G24Rik	0.0110743	-0.141137	0.045	0.103	1	4930554G24Rik	ENSMUSG00000085452	11
ENSMUSG00000082925-Gm13135	0.0111036	0.268654	0.148	0.081	1	Gm13135	ENSMUSG00000082925	4
ENSMUSG00000097494-4933406C10Rik	0.0111079	-0.216283	0.103	0.179	1	4933406C10Rik	ENSMUSG00000097494	12
ENSMUSG00000099391-1700003C15Rik	0.0111151	0.235987	0.106	0.047	1	1700003C15Rik	ENSMUSG00000099391	5
ENSMUSG00000031010-Usp9x	0.0111406	-0.318394	0.197	0.286	1	Usp9x	ENSMUSG00000031010	20
ENSMUSG00000013997-Nit1	0.0112474	-0.242383	0.145	0.231	1	Nit1	ENSMUSG00000013997	1
ENSMUSG00000004127-Trmt10a	0.0112677	0.408482	0.452	0.397	1	Trmt10a	ENSMUSG00000004127	3
ENSMUSG00000057406-Nsd2	0.0113072	0.234987	0.661	0.573	1	Nsd2	ENSMUSG00000057406	5
ENSMUSG00000094230-Gm21847	0.011309	-0.221039	0.071	0.137	1	Gm21847	ENSMUSG00000094230	5
ENSMUSG00000039087-Rreb1	0.0113606	-0.245732	0.255	0.372	1	Rreb1	ENSMUSG00000039087	13
ENSMUSG00000040054-Baz2a	0.0113631	-0.214986	0.226	0.333	1	Baz2a	ENSMUSG00000040054	10
ENSMUSG00000037722-Gnpnat1	0.0113962	-0.0483825	0.106	0.192	1	Gnpnat1	ENSMUSG00000037722	14
ENSMUSG00000036372-Tmem258	0.0114026	0.329423	0.435	0.363	1	Tmem258	ENSMUSG00000036372	19
ENSMUSG00000037896-Rcor1	0.0114042	-0.166446	0.065	0.128	1	Rcor1	ENSMUSG00000037896	12
ENSMUSG00000003068-Stk11	0.0114049	0.413341	0.397	0.346	1	Stk11	ENSMUSG00000003068	10
ENSMUSG00000058881-Zfp516	0.0114366	-0.147295	0.155	0.244	1	Zfp516	ENSMUSG00000058881	18
ENSMUSG00000026034-Clk1	0.0114448	-0.325825	0.526	0.65	1	Clk1	ENSMUSG00000026034	1
ENSMUSG00000021033-Gstz1	0.0114523	-0.218216	0.165	0.252	1	Gstz1	ENSMUSG00000021033	12
ENSMUSG00000034826-Nup54	0.0114566	-0.15269	0.097	0.175	1	Nup54	ENSMUSG00000034826	5
ENSMUSG00000087279-4930544D05Rik	0.0115299	-0.260396	0.087	0.158	1	4930544D05Rik	ENSMUSG00000087279	11
ENSMUSG00000030722-Nfatc2ip	0.0115381	-0.165193	0.116	0.201	1	Nfatc2ip	ENSMUSG00000030722	7
ENSMUSG00000091542-Gm17167	0.011562	-0.366548	0.129	0.214	1	Gm17167	ENSMUSG00000091542	4
ENSMUSG00000021326-Trim27	0.011567	-0.204239	0.116	0.201	1	Trim27	ENSMUSG00000021326	13
ENSMUSG00000019889-Ptprk	0.0115931	-0.244374	0.168	0.261	1	Ptprk	ENSMUSG00000019889	10
ENSMUSG00000030793-Pycard	0.0115976	-0.219379	0.061	0.124	1	Pycard	ENSMUSG00000030793	7
ENSMUSG00000026353-Ubxn4	0.0116073	-0.236673	0.371	0.509	1	Ubxn4	ENSMUSG00000026353	1
ENSMUSG00000046324-Ermp1	0.0116146	-0.101885	0.077	0.15	1	Ermp1	ENSMUSG00000046324	19
ENSMUSG00000029388-Eif2b1	0.0116441	0.271821	0.132	0.068	1	Eif2b1	ENSMUSG00000029388	5
ENSMUSG00000060988-Galnt13	0.0116461	0.269132	0.261	0.175	1	Galnt13	ENSMUSG00000060988	2
ENSMUSG00000032405-Pias1	0.011653	-0.198693	0.419	0.56	1	Pias1	ENSMUSG00000032405	9
ENSMUSG00000001918-Slc1a5	0.0116585	-0.222379	0.077	0.145	1	Slc1a5	ENSMUSG00000001918	7
ENSMUSG00000030259-Rassf8	0.0116646	-0.217535	0.081	0.15	1	Rassf8	ENSMUSG00000030259	6
ENSMUSG00000022883-Robo1	0.0116896	0.338375	0.432	0.342	1	Robo1	ENSMUSG00000022883	16
ENSMUSG00000092503-Gm20484	0.0117089	-0.171826	0.061	0.124	1	Gm20484	ENSMUSG00000092503	5
ENSMUSG00000021709-Erbin	0.0117199	-0.181728	0.265	0.38	1	Erbin	ENSMUSG00000021709	13
ENSMUSG00000039068-Zzz3	0.0117412	-0.217562	0.384	0.517	1	Zzz3	ENSMUSG00000039068	3
ENSMUSG00000040794-C1qtnf4	0.0118022	-0.206248	0.352	0.479	1	C1qtnf4	ENSMUSG00000040794	2
ENSMUSG00000036403-Cep135	0.0118114	-0.119448	0.177	0.282	1	Cep135	ENSMUSG00000036403	5
ENSMUSG00000077450-Rab11b	0.0118117	-0.185005	0.142	0.235	1	Rab11b	ENSMUSG00000077450	17
ENSMUSG00000049303-Syt12	0.0118848	-0.218527	0.081	0.15	1	Syt12	ENSMUSG00000049303	19
ENSMUSG00000021598-Med10	0.0118938	-0.134433	0.165	0.269	1	Med10	ENSMUSG00000021598	13
ENSMUSG00000073437-D330041H03Rik	0.0119414	-0.195561	0.152	0.248	1	D330041H03Rik	ENSMUSG00000073437	17
ENSMUSG00000021768-Dusp13	0.0119774	-0.0446057	0.081	0.154	1	Dusp13	ENSMUSG00000021768	14
ENSMUSG00000030811-Fbxl19	0.0119908	-0.18081	0.132	0.222	1	Fbxl19	ENSMUSG00000030811	7
ENSMUSG00000038523-1700003F12Rik	0.012045	-0.389282	0.697	0.812	1	1700003F12Rik	ENSMUSG00000038523	2
ENSMUSG00000075229-Ccdc58	0.0120642	0.293001	0.442	0.359	1	Ccdc58	ENSMUSG00000075229	16
ENSMUSG00000040652-Oaz2	0.0120725	-0.17186	0.206	0.316	1	Oaz2	ENSMUSG00000040652	9
ENSMUSG00000023044-Csad	0.0121115	-0.180083	0.306	0.44	1	Csad	ENSMUSG00000023044	15
ENSMUSG00000029598-Plbd2	0.0121672	0.271784	0.174	0.103	1	Plbd2	ENSMUSG00000029598	5
ENSMUSG00000040028-Elavl1	0.0122478	-0.198657	0.274	0.385	1	Elavl1	ENSMUSG00000040028	8
ENSMUSG00000038623-Tm6sf1	0.0122786	-0.104039	0.052	0.111	1	Tm6sf1	ENSMUSG00000038623	7
ENSMUSG00000060090-Rp2	0.0122857	-0.0690054	0.071	0.141	1	Rp2	ENSMUSG00000060090	20
ENSMUSG00000048655-Ccdc169	0.0123325	-0.211819	0.1	0.175	1	Ccdc169	ENSMUSG00000048655	3
ENSMUSG00000006299-Aamp	0.0123394	0.366169	0.439	0.385	1	Aamp	ENSMUSG00000006299	1
ENSMUSG00000022437-Samm50	0.0123533	0.306178	0.239	0.154	1	Samm50	ENSMUSG00000022437	15
ENSMUSG00000018326-Ywhab	0.0123758	0.296904	0.229	0.15	1	Ywhab	ENSMUSG00000018326	2
ENSMUSG00000034152-Exoc3	0.0123774	0.304505	0.423	0.338	1	Exoc3	ENSMUSG00000034152	13
ENSMUSG00000113879-Gm48580	0.0124501	0.276648	0.174	0.103	1	Gm48580	ENSMUSG00000113879	13
ENSMUSG00000037108-Zcwpw1	0.0125774	0.296437	0.387	0.303	1	Zcwpw1	ENSMUSG00000037108	5
ENSMUSG00000054843-Atrnl1	0.0125794	-0.248079	0.226	0.329	1	Atrnl1	ENSMUSG00000054843	19
ENSMUSG00000028149-Rap1gds1	0.0125907	-0.225406	0.261	0.38	1	Rap1gds1	ENSMUSG00000028149	3
ENSMUSG00000026567-Adcy10	0.0126234	-0.195049	0.094	0.167	1	Adcy10	ENSMUSG00000026567	1
ENSMUSG00000033174-Mgll	0.0126477	-0.196085	0.329	0.453	1	Mgll	ENSMUSG00000033174	6
ENSMUSG00000038072-Galnt11	0.0126508	-0.419906	0.316	0.436	1	Galnt11	ENSMUSG00000038072	5
ENSMUSG00000013236-Ptprs	0.0126698	-0.223377	0.5	0.624	1	Ptprs	ENSMUSG00000013236	17
ENSMUSG00000045746-B230317F23Rik	0.0126929	-0.130968	0.094	0.171	1	B230317F23Rik	ENSMUSG00000045746	8
ENSMUSG00000020715-Ern1	0.0127257	-0.281902	0.268	0.376	1	Ern1	ENSMUSG00000020715	11
ENSMUSG00000054469-Lclat1	0.0127834	-0.15041	0.116	0.197	1	Lclat1	ENSMUSG00000054469	17
ENSMUSG00000030609-Aen	0.0128082	-0.198618	0.145	0.231	1	Aen	ENSMUSG00000030609	7
ENSMUSG00000031274-Col4a5	0.0128223	-0.302409	0.052	0.107	1	Col4a5	ENSMUSG00000031274	20
ENSMUSG00000016409-Nkap	0.0128247	-0.122789	0.048	0.107	1	Nkap	ENSMUSG00000016409	20
ENSMUSG00000018654-Ikzf1	0.0128354	-0.200854	0.087	0.158	1	Ikzf1	ENSMUSG00000018654	11
ENSMUSG00000018042-Cyb5r3	0.0128359	-0.172299	0.065	0.128	1	Cyb5r3	ENSMUSG00000018042	15
ENSMUSG00000020823-Sec14l1	0.0128405	-0.217145	0.139	0.222	1	Sec14l1	ENSMUSG00000020823	11
ENSMUSG00000078879-Zfp973	0.0128484	-0.127133	0.058	0.12	1	Zfp973	ENSMUSG00000078879	2
ENSMUSG00000037119-Fam91a1	0.0128556	-0.22142	0.129	0.209	1	Fam91a1	ENSMUSG00000037119	15
ENSMUSG00000031889-Phaf1	0.0128564	-0.0966044	0.129	0.222	1	Phaf1	ENSMUSG00000031889	8
ENSMUSG00000022404-Slc25a17	0.0129086	-0.176914	0.071	0.137	1	Slc25a17	ENSMUSG00000022404	15
ENSMUSG00000030591-Psmd8	0.012958	-0.170601	0.152	0.244	1	Psmd8	ENSMUSG00000030591	7
ENSMUSG00000027706-Sec62	0.0129644	0.203351	0.706	0.637	1	Sec62	ENSMUSG00000027706	3
ENSMUSG00000027878-Notch2	0.0129693	-0.177324	0.161	0.256	1	Notch2	ENSMUSG00000027878	3
ENSMUSG00000065954-Tacc1	0.0129719	-0.568169	0.226	0.325	1	Tacc1	ENSMUSG00000065954	8
ENSMUSG00000096188-Cmtm4	0.0129992	-0.197655	0.171	0.269	1	Cmtm4	ENSMUSG00000096188	8
ENSMUSG00000097021-4933433G15Rik	0.013015	0.289813	0.168	0.098	1	4933433G15Rik	ENSMUSG00000097021	9
ENSMUSG00000030539-Sema4b	0.0130333	-0.159233	0.084	0.154	1	Sema4b	ENSMUSG00000030539	7
ENSMUSG00000047415-Gpr68	0.0130527	-0.555122	0.077	0.141	1	Gpr68	ENSMUSG00000047415	12
ENSMUSG00000024921-Smarca2	0.0130591	-0.385631	0.123	0.201	1	Smarca2	ENSMUSG00000024921	19
ENSMUSG00000022962-Gart	0.0131452	-0.158767	0.145	0.235	1	Gart	ENSMUSG00000022962	16
ENSMUSG00000057113-Npm1	0.0131465	0.34003	0.565	0.53	1	Npm1	ENSMUSG00000057113	11
ENSMUSG00000031422-Morf4l2	0.0131541	-0.201286	0.116	0.197	1	Morf4l2	ENSMUSG00000031422	20
ENSMUSG00000028163-Nfkb1	0.0131683	-0.286302	0.068	0.128	1	Nfkb1	ENSMUSG00000028163	3
ENSMUSG00000023046-Igfbp6	0.0131751	0.168607	0.116	0.056	1	Igfbp6	ENSMUSG00000023046	15
ENSMUSG00000047710-Champ1	0.0131892	-0.138212	0.068	0.132	1	Champ1	ENSMUSG00000047710	8
ENSMUSG00000040276-Pacsin1	0.0132068	0.582911	0.316	0.235	1	Pacsin1	ENSMUSG00000040276	17
ENSMUSG00000038331-Satb2	0.0132092	0.241567	0.123	0.06	1	Satb2	ENSMUSG00000038331	1
ENSMUSG00000022353-Mtss1	0.0132509	-0.238723	0.358	0.479	1	Mtss1	ENSMUSG00000022353	15
ENSMUSG00000086212-Mkln1os	0.0132862	-0.183195	0.061	0.124	1	Mkln1os	ENSMUSG00000086212	6
ENSMUSG00000020530-Ggnbp2	0.0132922	0.316058	0.59	0.534	1	Ggnbp2	ENSMUSG00000020530	11
ENSMUSG00000010592-Dazl	0.0133087	0.239294	0.661	0.594	1	Dazl	ENSMUSG00000010592	17
ENSMUSG00000042213-Zfand4	0.0133339	0.344023	0.448	0.368	1	Zfand4	ENSMUSG00000042213	6
ENSMUSG00000039021-Ttc16	0.0133398	-0.199659	0.103	0.179	1	Ttc16	ENSMUSG00000039021	2
ENSMUSG00000022105-Rb1	0.0133585	0.28036	0.49	0.419	1	Rb1	ENSMUSG00000022105	14
ENSMUSG00000004880-Lbr	0.0133957	0.332779	0.255	0.179	1	Lbr	ENSMUSG00000004880	1
ENSMUSG00000039801-Cplane1	0.0134888	0.334135	0.635	0.611	1	Cplane1	ENSMUSG00000039801	15
ENSMUSG00000042298-Ttc19	0.0135432	0.294982	0.626	0.594	1	Ttc19	ENSMUSG00000042298	11
ENSMUSG00000029647-Pan3	0.0135672	-0.26591	0.542	0.654	1	Pan3	ENSMUSG00000029647	5
ENSMUSG00000028643-Svbp	0.0135835	0.322928	0.3	0.214	1	Svbp	ENSMUSG00000028643	4
ENSMUSG00000053508-Gtsf2	0.0135855	-0.280064	0.171	0.261	1	Gtsf2	ENSMUSG00000053508	15
ENSMUSG00000115403-Gm49304	0.0135946	0.423509	0.229	0.158	1	Gm49304	ENSMUSG00000115403	14
ENSMUSG00000097217-Gm26549	0.0136225	-0.147404	0.113	0.197	1	Gm26549	ENSMUSG00000097217	17
ENSMUSG00000037217-Syn1	0.0136282	-0.213325	0.081	0.15	1	Syn1	ENSMUSG00000037217	20
ENSMUSG00000014444-Piezo1	0.0136525	-0.188353	0.155	0.244	1	Piezo1	ENSMUSG00000014444	8
ENSMUSG00000085776-5430402O13Rik	0.0136661	-0.12873	0.084	0.158	1	5430402O13Rik	ENSMUSG00000085776	6
ENSMUSG00000025934-Gsta3	0.0137066	-0.352871	0.074	0.137	1	Gsta3	ENSMUSG00000025934	1
ENSMUSG00000018669-Cdk5rap3	0.0137106	0.362336	0.403	0.342	1	Cdk5rap3	ENSMUSG00000018669	11
ENSMUSG00000023805-Synj2	0.0137211	-0.133111	0.055	0.115	1	Synj2	ENSMUSG00000023805	17
ENSMUSG00000026771-Spopl	0.0137623	-0.152639	0.161	0.256	1	Spopl	ENSMUSG00000026771	2
ENSMUSG00000022790-Igsf11	0.0138811	-0.141764	0.061	0.124	1	Igsf11	ENSMUSG00000022790	16
ENSMUSG00000029191-Rfc1	0.0139377	0.244008	0.613	0.577	1	Rfc1	ENSMUSG00000029191	5
ENSMUSG00000025050-Pcgf6	0.013943	0.310593	0.152	0.085	1	Pcgf6	ENSMUSG00000025050	19
ENSMUSG00000012126-Ubxn11	0.0139548	0.4041	0.352	0.282	1	Ubxn11	ENSMUSG00000012126	4
ENSMUSG00000019777-Hdac2	0.0139622	-0.190457	0.135	0.218	1	Hdac2	ENSMUSG00000019777	10
ENSMUSG00000042548-Asxl1	0.0140069	0.29797	0.697	0.641	1	Asxl1	ENSMUSG00000042548	2
ENSMUSG00000037514-Pank2	0.0141228	-0.220012	0.213	0.321	1	Pank2	ENSMUSG00000037514	2
ENSMUSG00000097546-Gm26749	0.014144	-0.189115	0.271	0.393	1	Gm26749	ENSMUSG00000097546	17
ENSMUSG00000020923-Ubtf	0.0142268	-0.11085	0.168	0.274	1	Ubtf	ENSMUSG00000020923	11
ENSMUSG00000026924-Sec16a	0.0143238	-0.140153	0.129	0.214	1	Sec16a	ENSMUSG00000026924	2
ENSMUSG00000039989-Cbx4	0.0143582	-0.162301	0.148	0.244	1	Cbx4	ENSMUSG00000039989	11
ENSMUSG00000029203-Ube2k	0.0143735	-0.158846	0.532	0.679	1	Ube2k	ENSMUSG00000029203	5
ENSMUSG00000031065-Cdk16	0.0143885	-0.114348	0.123	0.209	1	Cdk16	ENSMUSG00000031065	20
ENSMUSG00000031518-Spata4	0.0143957	-0.167193	0.094	0.167	1	Spata4	ENSMUSG00000031518	8
ENSMUSG00000083989-Gm12607	0.014474	0.352162	0.206	0.132	1	Gm12607	ENSMUSG00000083989	4
ENSMUSG00000021796-Bmpr1a	0.014514	0.330589	0.584	0.547	1	Bmpr1a	ENSMUSG00000021796	14
ENSMUSG00000031452-1700029H14Rik	0.0145456	-0.256581	0.103	0.175	1	1700029H14Rik	ENSMUSG00000031452	8
ENSMUSG00000058816-Ppp1r2-ps3	0.0145495	-0.226022	0.048	0.103	1	ps3	ENSMUSG00000058816
ENSMUSG00000041718-Alg13	0.0145674	0.290672	0.319	0.244	1	Alg13	ENSMUSG00000041718	20
ENSMUSG00000015837-Sqstm1	0.0146631	-0.224848	0.135	0.218	1	Sqstm1	ENSMUSG00000015837	11
ENSMUSG00000028295-Smim8	0.0146661	-0.17616	0.094	0.167	1	Smim8	ENSMUSG00000028295	4
ENSMUSG00000036168-Ccdc38	0.0146818	-0.180816	0.123	0.205	1	Ccdc38	ENSMUSG00000036168	10
ENSMUSG00000036570-Fxyd1	0.014685	0.305842	0.145	0.081	1	Fxyd1	ENSMUSG00000036570	7
ENSMUSG00000000085-Scmh1	0.0148078	-0.186459	0.432	0.573	1	Scmh1	ENSMUSG00000000085	4
ENSMUSG00000114359-Gm47816	0.014863	-0.153576	0.219	0.325	1	Gm47816	ENSMUSG00000114359	13
ENSMUSG00000026220-Slc16a14	0.0148686	0.297303	0.561	0.457	1	Slc16a14	ENSMUSG00000026220	1
ENSMUSG00000003949-Hlf	0.0148922	-0.204097	0.132	0.218	1	Hlf	ENSMUSG00000003949	11
ENSMUSG00000028436-Dcaf12	0.0149014	-0.152089	0.094	0.167	1	Dcaf12	ENSMUSG00000028436	4
ENSMUSG00000004895-Prcc	0.0150202	-0.175114	0.094	0.167	1	Prcc	ENSMUSG00000004895	3
ENSMUSG00000033863-Klf9	0.0150213	-0.219041	0.142	0.231	1	Klf9	ENSMUSG00000033863	19
ENSMUSG00000037487-Ubr5	0.0150406	-0.187128	0.345	0.479	1	Ubr5	ENSMUSG00000037487	15
ENSMUSG00000026857-Ntmt1	0.0150784	-0.136095	0.106	0.184	1	Ntmt1	ENSMUSG00000026857	2
ENSMUSG00000087174-5530601H04Rik	0.0151373	-0.228227	0.065	0.124	1	5530601H04Rik	ENSMUSG00000087174	20
ENSMUSG00000071691-Gm960	0.015163	0.29793	0.365	0.286	1	Gm960	ENSMUSG00000071691	19
ENSMUSG00000020905-Usp43	0.0151682	-0.180852	0.103	0.179	1	Usp43	ENSMUSG00000020905	11
ENSMUSG00000021945-Zmym2	0.0151696	-0.216552	0.365	0.487	1	Zmym2	ENSMUSG00000021945	14
ENSMUSG00000039323-Igfbp2	0.0152017	0.324948	0.294	0.226	1	Igfbp2	ENSMUSG00000039323	1
ENSMUSG00000040456-H2ap	0.0152202	-0.150749	0.094	0.167	1	H2ap	ENSMUSG00000040456	20
ENSMUSG00000066415-Msl2	0.0152477	-0.108725	0.084	0.154	1	Msl2	ENSMUSG00000066415	9
ENSMUSG00000035297-Cops4	0.0153094	-0.206032	0.152	0.235	1	Cops4	ENSMUSG00000035297	5
ENSMUSG00000035790-Cep19	0.0153106	0.309424	0.152	0.085	1	Cep19	ENSMUSG00000035790	16
ENSMUSG00000097852-4933405D12Rik	0.0153236	-0.23005	0.065	0.124	1	4933405D12Rik	ENSMUSG00000097852	3
ENSMUSG00000022312-Eif3h	0.015332	0.291958	0.342	0.265	1	Eif3h	ENSMUSG00000022312	15
ENSMUSG00000031075-Ano1	0.0153608	-0.381434	0.206	0.303	1	Ano1	ENSMUSG00000031075	7
ENSMUSG00000002768-Mea1	0.0153949	-0.151065	0.148	0.239	1	Mea1	ENSMUSG00000002768	17
ENSMUSG00000025909-Sntg1	0.015404	-0.29006	0.129	0.209	1	Sntg1	ENSMUSG00000025909	1
ENSMUSG00000035248-Tut7	0.015441	-0.208058	0.065	0.124	1	Tut7	ENSMUSG00000035248	13
ENSMUSG00000007029-Vars	0.0154604	0.405023	0.339	0.269	1	Vars	ENSMUSG00000007029	17
ENSMUSG00000047423-AI837181	0.01552	0.296535	0.113	0.056	1	AI837181	ENSMUSG00000047423	19
ENSMUSG00000017679-Ttpal	0.0155202	-0.120699	0.058	0.12	1	Ttpal	ENSMUSG00000017679	2
ENSMUSG00000115463-Gm49356	0.0155338	-0.153686	0.255	0.368	1	Gm49356	ENSMUSG00000115463	15
ENSMUSG00000100162-Gm20687	0.01557	-0.226475	0.21	0.312	1	Gm20687	ENSMUSG00000100162	14
ENSMUSG00000005871-Apc	0.0156447	0.218805	0.716	0.688	1	Apc	ENSMUSG00000005871	18
ENSMUSG00000087162-Gm14244	0.015654	0.359636	0.219	0.145	1	Gm14244	ENSMUSG00000087162	2
ENSMUSG00000030976-Tex36	0.0156594	-0.203452	0.058	0.115	1	Tex36	ENSMUSG00000030976	7
ENSMUSG00000004789-Dlst	0.015677	-0.127667	0.074	0.141	1	Dlst	ENSMUSG00000004789	12
ENSMUSG00000005886-Ncoa2	0.0157172	-0.168833	0.51	0.662	1	Ncoa2	ENSMUSG00000005886	1
ENSMUSG00000120362-ENSMUSG00000120362	0.0158647	-0.0169222	0.058	0.12	1	ENSMUSG00000120362	ENSMUSG00000120362
ENSMUSG00000055137-Sugct	0.0159576	-0.157673	0.223	0.325	1	Sugct	ENSMUSG00000055137	13
ENSMUSG00000034485-Uaca	0.0160379	-0.149275	0.087	0.158	1	Uaca	ENSMUSG00000034485	9
ENSMUSG00000106938-Gm31314	0.0160608	-0.253679	0.058	0.115	1	Gm31314	ENSMUSG00000106938	5
ENSMUSG00000027323-Rad51	0.0160812	-0.306069	0.345	0.449	1	Rad51	ENSMUSG00000027323	2
ENSMUSG00000067713-Prkag1	0.0160845	-0.36981	0.119	0.192	1	Prkag1	ENSMUSG00000067713	15
ENSMUSG00000054708-Ankrd24	0.0160865	-0.130091	0.074	0.141	1	Ankrd24	ENSMUSG00000054708	10
ENSMUSG00000018160-Med1	0.016136	-0.136453	0.361	0.504	1	Med1	ENSMUSG00000018160	11
ENSMUSG00000018707-Dync1h1	0.0161541	0.364907	0.655	0.65	1	Dync1h1	ENSMUSG00000018707	12
ENSMUSG00000020100-Slc29a3	0.0161899	0.319518	0.145	0.081	1	Slc29a3	ENSMUSG00000020100	10
ENSMUSG00000015143-Actn1	0.0161987	-0.34722	0.052	0.107	1	Actn1	ENSMUSG00000015143	12
ENSMUSG00000059920-4930453N24Rik	0.0162689	-0.104797	0.194	0.299	1	4930453N24Rik	ENSMUSG00000059920	16
ENSMUSG00000021891-Mettl6	0.0163012	0.388602	0.355	0.295	1	Mettl6	ENSMUSG00000021891	14
ENSMUSG00000049659-Aftph	0.0163065	-0.231697	0.345	0.457	1	Aftph	ENSMUSG00000049659	11
ENSMUSG00000038371-Sbf2	0.0163072	-0.226918	0.519	0.628	1	Sbf2	ENSMUSG00000038371	7
ENSMUSG00000075015-Gm10801	0.016388	0.689693	0.129	0.068	1	Gm10801	ENSMUSG00000075015	2
ENSMUSG00000042390-Gatad2b	0.0164518	-0.16761	0.397	0.526	1	Gatad2b	ENSMUSG00000042390	3
ENSMUSG00000001173-Ocrl	0.0164541	-0.472103	0.161	0.244	1	Ocrl	ENSMUSG00000001173	20
ENSMUSG00000036459-Wtip	0.0164552	-0.118904	0.145	0.235	1	Wtip	ENSMUSG00000036459	7
ENSMUSG00000049916-2610318N02Rik	0.0164917	-0.180796	0.219	0.329	1	2610318N02Rik	ENSMUSG00000049916	16
ENSMUSG00000017639-Rab11fip4	0.0165061	0.366603	0.484	0.41	1	Rab11fip4	ENSMUSG00000017639	11
ENSMUSG00000118249-Gm36608	0.0165065	-0.0352896	0.061	0.12	1	Gm36608	ENSMUSG00000118249	19
ENSMUSG00000030245-Golt1b	0.0165211	0.308553	0.148	0.085	1	Golt1b	ENSMUSG00000030245	6
ENSMUSG00000033379-Atp6v0b	0.016523	0.239903	0.558	0.517	1	Atp6v0b	ENSMUSG00000033379	4
ENSMUSG00000025757-Hspa4l	0.0165627	-0.14496	0.319	0.444	1	Hspa4l	ENSMUSG00000025757	3
ENSMUSG00000044948-Cfap43	0.0165662	-0.273141	0.213	0.321	1	Cfap43	ENSMUSG00000044948	19
ENSMUSG00000033020-Polr2f	0.0165778	0.445856	0.319	0.261	1	Polr2f	ENSMUSG00000033020	15
ENSMUSG00000053841-Txlna	0.0166132	0.358889	0.294	0.222	1	Txlna	ENSMUSG00000053841	4
ENSMUSG00000022601-Zbtb11	0.0166832	-0.169693	0.255	0.368	1	Zbtb11	ENSMUSG00000022601	16
ENSMUSG00000036381-P2ry14	0.0166972	0.347871	0.506	0.415	1	P2ry14	ENSMUSG00000036381	3
ENSMUSG00000086237-Gm15591	0.0167061	-0.185113	0.068	0.128	1	Gm15591	ENSMUSG00000086237	16
ENSMUSG00000098520-Ranbp2-ps1	0.0167586	-0.222879	0.058	0.115	1	ps1	ENSMUSG00000098520
ENSMUSG00000019804-Snx3	0.0167604	-0.218859	0.274	0.389	1	Snx3	ENSMUSG00000019804	10
ENSMUSG00000018476-Kdm6b	0.0167658	-0.0922245	0.165	0.265	1	Kdm6b	ENSMUSG00000018476	11
ENSMUSG00000101476-Gm29570	0.0167962	-0.144312	0.068	0.132	1	Gm29570	ENSMUSG00000101476	1
ENSMUSG00000104168-Gm38250	0.0168038	-0.095988	0.103	0.184	1	Gm38250	ENSMUSG00000104168	8
ENSMUSG00000019768-Esr1	0.0168705	-0.738871	0.071	0.128	1	Esr1	ENSMUSG00000019768	10
ENSMUSG00000020225-Tmbim4	0.0168804	-0.245303	0.123	0.201	1	Tmbim4	ENSMUSG00000020225	10
ENSMUSG00000028291-Akirin2	0.0169696	-0.180164	0.21	0.316	1	Akirin2	ENSMUSG00000028291	4
ENSMUSG00000112858-Rnf212b	0.0170117	0.702912	0.239	0.162	1	Rnf212b	ENSMUSG00000112858	14
ENSMUSG00000061981-Flot2	0.0170314	-0.103746	0.177	0.274	1	Flot2	ENSMUSG00000061981	11
ENSMUSG00000020525-Ppm1d	0.0170855	-0.177504	0.235	0.346	1	Ppm1d	ENSMUSG00000020525	11
ENSMUSG00000002416-Ndufb2	0.0171093	-0.158335	0.113	0.192	1	Ndufb2	ENSMUSG00000002416	6
ENSMUSG00000017615-Tnfaip1	0.0171362	-0.195863	0.074	0.137	1	Tnfaip1	ENSMUSG00000017615	11
ENSMUSG00000027298-Tyro3	0.0171695	-0.0674745	0.061	0.124	1	Tyro3	ENSMUSG00000027298	2
ENSMUSG00000036698-Ago2	0.017235	-0.215507	0.103	0.175	1	Ago2	ENSMUSG00000036698	15
ENSMUSG00000023104-Rfc2	0.0172936	0.520673	0.345	0.278	1	Rfc2	ENSMUSG00000023104	5
ENSMUSG00000032598-Nckipsd	0.0173899	0.275469	0.116	0.06	1	Nckipsd	ENSMUSG00000032598	9
ENSMUSG00000020532-Acaca	0.017422	0.359374	0.61	0.573	1	Acaca	ENSMUSG00000020532	11
ENSMUSG00000048856-Slc25a47	0.0174418	-0.0845349	0.065	0.128	1	Slc25a47	ENSMUSG00000048856	12
ENSMUSG00000035522-Tsga8	0.0174621	-0.0889269	0.335	0.483	1	Tsga8	ENSMUSG00000035522	20
ENSMUSG00000038965-Ube2l3	0.0175233	-0.0874243	0.294	0.444	1	Ube2l3	ENSMUSG00000038965	16
ENSMUSG00000026965-Anapc2	0.0175544	-0.192294	0.106	0.179	1	Anapc2	ENSMUSG00000026965	2
ENSMUSG00000024064-Galnt14	0.0175868	0.284222	0.142	0.081	1	Galnt14	ENSMUSG00000024064	17
ENSMUSG00000048445-Ccdc57	0.0176138	-0.174488	0.255	0.368	1	Ccdc57	ENSMUSG00000048445	11
ENSMUSG00000056509-Gm9999	0.0176276	-0.305392	0.316	0.427	1	Gm9999	ENSMUSG00000056509	7
ENSMUSG00000031403-Dkc1	0.0176475	-0.164921	0.058	0.115	1	Dkc1	ENSMUSG00000031403	20
ENSMUSG00000121269-ENSMUSG00000121269	0.017679	-0.0427269	0.126	0.214	1	ENSMUSG00000121269	ENSMUSG00000121269
ENSMUSG00000038708-Golga4	0.0176811	-0.280443	0.19	0.278	1	Golga4	ENSMUSG00000038708	9
ENSMUSG00000034160-Ogt	0.0177789	-0.300967	0.248	0.35	1	Ogt	ENSMUSG00000034160	20
ENSMUSG00000042302-Ehbp1	0.0177824	-0.243361	0.287	0.385	1	Ehbp1	ENSMUSG00000042302	11
ENSMUSG00000061859-Patj	0.0177983	-0.199855	0.177	0.265	1	Patj	ENSMUSG00000061859	4
ENSMUSG00000030527-Crtc3	0.0178118	-0.174113	0.09	0.162	1	Crtc3	ENSMUSG00000030527	7
ENSMUSG00000030595-Nfkbib	0.0178122	-0.133961	0.052	0.107	1	Nfkbib	ENSMUSG00000030595	7
ENSMUSG00000032705-Exd2	0.0178138	0.0459184	0.194	0.295	1	Exd2	ENSMUSG00000032705	12
ENSMUSG00000024500-Ppp2r2b	0.0178244	-0.175806	0.09	0.158	1	Ppp2r2b	ENSMUSG00000024500	18
ENSMUSG00000120224-ENSMUSG00000120224	0.0178591	0.354149	0.139	0.081	1	ENSMUSG00000120224	ENSMUSG00000120224
ENSMUSG00000037001-Zfp39	0.0179209	-0.0862715	0.074	0.141	1	Zfp39	ENSMUSG00000037001	11
ENSMUSG00000032185-Carm1	0.0179688	-0.187654	0.181	0.274	1	Carm1	ENSMUSG00000032185	9
ENSMUSG00000029911-Ssbp1	0.0180907	0.320029	0.303	0.222	1	Ssbp1	ENSMUSG00000029911	6
ENSMUSG00000020137-Thap2	0.0180993	-0.0904741	0.081	0.15	1	Thap2	ENSMUSG00000020137	10
ENSMUSG00000032249-Anp32a	0.0181743	-0.0713473	0.071	0.137	1	Anp32a	ENSMUSG00000032249	9
ENSMUSG00000030270-Cpne9	0.0182148	-0.0862634	0.1	0.175	1	Cpne9	ENSMUSG00000030270	6
ENSMUSG00000009575-Cbx5	0.0182232	0.321365	0.484	0.432	1	Cbx5	ENSMUSG00000009575	15
ENSMUSG00000024242-Map4k3	0.0182749	-0.189107	0.284	0.393	1	Map4k3	ENSMUSG00000024242	17
ENSMUSG00000086158-Pierce2	0.0183088	-0.200245	0.081	0.145	1	Pierce2	ENSMUSG00000086158
ENSMUSG00000031523-Dlc1	0.0183348	-0.372351	0.126	0.197	1	Dlc1	ENSMUSG00000031523	8
ENSMUSG00000026975-Dph7	0.0184147	-0.129999	0.048	0.103	1	Dph7	ENSMUSG00000026975	2
ENSMUSG00000022394-L3mbtl2	0.0184525	-0.105966	0.123	0.205	1	L3mbtl2	ENSMUSG00000022394	15
ENSMUSG00000018199-Ro60	0.0184979	-0.0487579	0.068	0.132	1	Ro60	ENSMUSG00000018199	1
ENSMUSG00000038175-Mylip	0.0185487	-0.137902	0.058	0.115	1	Mylip	ENSMUSG00000038175	13
ENSMUSG00000086877-A230072C01Rik	0.0186277	-0.181591	0.084	0.15	1	A230072C01Rik	ENSMUSG00000086877	20
ENSMUSG00000038146-Notch3	0.0187685	-0.0840986	0.068	0.132	1	Notch3	ENSMUSG00000038146	17
ENSMUSG00000024240-Epc1	0.0187752	-0.19439	0.258	0.359	1	Epc1	ENSMUSG00000024240	18
ENSMUSG00000019842-Traf3ip2	0.0187772	-0.18028	0.294	0.397	1	Traf3ip2	ENSMUSG00000019842	10
ENSMUSG00000026809-Spaca9	0.018803	-0.206835	0.197	0.295	1	Spaca9	ENSMUSG00000026809	2
ENSMUSG00000042515-Pwwp3b	0.0188486	-0.603239	0.155	0.231	1	Pwwp3b	ENSMUSG00000042515	20
ENSMUSG00000024317-Rnf138	0.0188958	-0.161758	0.455	0.603	1	Rnf138	ENSMUSG00000024317	18
ENSMUSG00000059995-Atxn7l3	0.0189096	-0.164884	0.106	0.179	1	Atxn7l3	ENSMUSG00000059995	11
ENSMUSG00000029632-Ndufa4	0.0190417	0.259114	0.394	0.312	1	Ndufa4	ENSMUSG00000029632	6
ENSMUSG00000052566-Hook2	0.0190472	-0.155792	0.152	0.239	1	Hook2	ENSMUSG00000052566	8
ENSMUSG00000031758-Cdyl2	0.0190836	-0.387929	0.284	0.38	1	Cdyl2	ENSMUSG00000031758	8
ENSMUSG00000049091-Sephs2	0.019086	-0.207901	0.084	0.15	1	Sephs2	ENSMUSG00000049091	7
ENSMUSG00000032352-Lrrc1	0.0191475	-0.283636	0.148	0.222	1	Lrrc1	ENSMUSG00000032352	9
ENSMUSG00000069495-Epc2	0.0191772	-0.163273	0.116	0.192	1	Epc2	ENSMUSG00000069495	2
ENSMUSG00000031715-Smarca5	0.0193189	0.337484	0.545	0.526	1	Smarca5	ENSMUSG00000031715	8
ENSMUSG00000025995-Wdr75	0.0193497	0.281914	0.297	0.226	1	Wdr75	ENSMUSG00000025995	1
ENSMUSG00000070570-Slc17a7	0.0194186	0.289518	0.158	0.094	1	Slc17a7	ENSMUSG00000070570	7
ENSMUSG00000034940-Synrg	0.0194615	-0.18827	0.129	0.205	1	Synrg	ENSMUSG00000034940	11
ENSMUSG00000108587-1810049I09Rik	0.0194726	-0.132996	0.055	0.111	1	1810049I09Rik	ENSMUSG00000108587	7
ENSMUSG00000071267-Zfp942	0.0195796	-0.163001	0.155	0.244	1	Zfp942	ENSMUSG00000071267	17
ENSMUSG00000037355-Uvssa	0.0196191	-0.122554	0.161	0.252	1	Uvssa	ENSMUSG00000037355	5
ENSMUSG00000028998-Tomm7	0.0196425	-0.192794	0.345	0.466	1	Tomm7	ENSMUSG00000028998	5
ENSMUSG00000118013-Gm31706	0.0196444	-0.145989	0.061	0.12	1	Gm31706	ENSMUSG00000118013	18
ENSMUSG00000044444-Pfn3	0.0197325	-0.139249	0.135	0.218	1	Pfn3	ENSMUSG00000044444	13
ENSMUSG00000032656-Marchf3	0.0197693	-0.280273	0.165	0.252	1	Marchf3	ENSMUSG00000032656	18
ENSMUSG00000049871-Nlrc3	0.0198067	-0.0533377	0.065	0.128	1	Nlrc3	ENSMUSG00000049871	16
ENSMUSG00000020740-Gga3	0.0198144	0.349893	0.29	0.222	1	Gga3	ENSMUSG00000020740	11
ENSMUSG00000034295-Fhod3	0.0198358	-0.432707	0.068	0.124	1	Fhod3	ENSMUSG00000034295	18
ENSMUSG00000012819-Cdh23	0.019871	-0.0311523	0.29	0.222	1	Cdh23	ENSMUSG00000012819	10
ENSMUSG00000036513-Commd2	0.0198747	-0.110727	0.055	0.111	1	Commd2	ENSMUSG00000036513	3
ENSMUSG00000035585-Tsen34	0.0198829	-0.155299	0.061	0.12	1	Tsen34	ENSMUSG00000035585	7
ENSMUSG00000097445-Gm26631	0.0199456	-0.124484	0.052	0.107	1	Gm26631	ENSMUSG00000097445	9
ENSMUSG00000040463-Mybbp1a	0.0199995	0.292849	0.2	0.132	1	Mybbp1a	ENSMUSG00000040463	11
ENSMUSG00000046836-Brox	0.0200755	-0.194121	0.123	0.197	1	Brox	ENSMUSG00000046836	1
ENSMUSG00000022948-Setd4	0.0202326	0.29941	0.174	0.107	1	Setd4	ENSMUSG00000022948	16
ENSMUSG00000027349-Fam98b	0.0202579	0.275515	0.135	0.077	1	Fam98b	ENSMUSG00000027349	2
ENSMUSG00000045794-Lkaaear1	0.0203124	-0.147124	0.081	0.145	1	Lkaaear1	ENSMUSG00000045794	2
ENSMUSG00000051316-Taf7	0.020318	0.322533	0.274	0.201	1	Taf7	ENSMUSG00000051316	18
ENSMUSG00000085787-Gm13092	0.0203329	-0.109015	0.052	0.107	1	Gm13092	ENSMUSG00000085787	4
ENSMUSG00000031839-Hsbp1	0.0203627	0.347817	0.432	0.363	1	Hsbp1	ENSMUSG00000031839	8
ENSMUSG00000039768-Dnajc11	0.0203801	0.307786	0.494	0.423	1	Dnajc11	ENSMUSG00000039768	4
ENSMUSG00000022983-Scaf4	0.0204987	-0.176993	0.31	0.436	1	Scaf4	ENSMUSG00000022983	16
ENSMUSG00000059713-Rcan3	0.0205432	0.276146	0.2	0.132	1	Rcan3	ENSMUSG00000059713	4
ENSMUSG00000019802-Sec63	0.0205689	-0.132897	0.345	0.47	1	Sec63	ENSMUSG00000019802	10
ENSMUSG00000052681-Rap1b	0.0205769	-0.223216	0.145	0.222	1	Rap1b	ENSMUSG00000052681	10
ENSMUSG00000030562-Nox4	0.0206173	-0.202492	0.094	0.162	1	Nox4	ENSMUSG00000030562	7
ENSMUSG00000028068-Iqgap3	0.0206349	0.191076	0.116	0.06	1	Iqgap3	ENSMUSG00000028068	3
ENSMUSG00000027803-Wwtr1	0.020641	-0.264276	0.116	0.192	1	Wwtr1	ENSMUSG00000027803	3
ENSMUSG00000031583-Wrn	0.0206494	0.366786	0.342	0.278	1	Wrn	ENSMUSG00000031583	8
ENSMUSG00000037143-Cfap61	0.0209292	-0.196014	0.065	0.124	1	Cfap61	ENSMUSG00000037143	2
ENSMUSG00000033149-Phldb2	0.0209427	-0.325277	0.052	0.103	1	Phldb2	ENSMUSG00000033149	16
ENSMUSG00000005580-Adcy9	0.0209436	-0.12303	0.219	0.325	1	Adcy9	ENSMUSG00000005580	16
ENSMUSG00000096753-Fam181a	0.0209576	0.202942	0.129	0.068	1	Fam181a	ENSMUSG00000096753	12
ENSMUSG00000032965-Ift57	0.0210608	-0.16053	0.074	0.137	1	Ift57	ENSMUSG00000032965	16
ENSMUSG00000003190-Bcl2l12	0.0210882	-0.197	0.106	0.179	1	Bcl2l12	ENSMUSG00000003190	7
ENSMUSG00000045867-Cradd	0.0211212	-0.182425	0.126	0.205	1	Cradd	ENSMUSG00000045867	10
ENSMUSG00000054793-Cadm4	0.0212241	-0.103231	0.055	0.111	1	Cadm4	ENSMUSG00000054793	7
ENSMUSG00000079710-Dynlt2a2	0.0212742	-0.205831	0.519	0.628	1	Dynlt2a2	ENSMUSG00000079710	17
ENSMUSG00000028622-Mrpl37	0.0212747	0.261555	0.161	0.098	1	Mrpl37	ENSMUSG00000028622	4
ENSMUSG00000029169-Dhx15	0.0212781	0.365943	0.442	0.393	1	Dhx15	ENSMUSG00000029169	5
ENSMUSG00000030733-Sh2b1	0.0212815	-0.244625	0.113	0.184	1	Sh2b1	ENSMUSG00000030733	7
ENSMUSG00000038274-Fau	0.0213323	0.303988	0.561	0.534	1	Fau	ENSMUSG00000038274	19
ENSMUSG00000022119-Rbm26	0.0213699	-0.167213	0.4	0.509	1	Rbm26	ENSMUSG00000022119	14
ENSMUSG00000055053-Nfic	0.0214502	-0.16956	0.152	0.235	1	Nfic	ENSMUSG00000055053	10
ENSMUSG00000041147-Brca2	0.0214671	0.352767	0.419	0.355	1	Brca2	ENSMUSG00000041147	5
ENSMUSG00000016763-Scube1	0.0215206	0.427407	0.261	0.192	1	Scube1	ENSMUSG00000016763	15
ENSMUSG00000027985-Lef1	0.0215329	-0.302543	0.065	0.12	1	Lef1	ENSMUSG00000027985	3
ENSMUSG00000032356-Rasgrf1	0.0215386	-0.27284	0.061	0.115	1	Rasgrf1	ENSMUSG00000032356	9
ENSMUSG00000015363-Trabd	0.0215433	-0.142812	0.068	0.128	1	Trabd	ENSMUSG00000015363	15
ENSMUSG00000114937-Gm30054	0.0215608	-0.12598	0.242	0.346	1	Gm30054	ENSMUSG00000114937	14
ENSMUSG00000026575-Nme7	0.0215703	-0.380699	0.155	0.239	1	Nme7	ENSMUSG00000026575	1
ENSMUSG00000058925-Ccdc192	0.021575	-0.372105	0.09	0.154	1	Ccdc192	ENSMUSG00000058925	18
ENSMUSG00000074569-Gcnt7	0.0215862	-0.160732	0.239	0.346	1	Gcnt7	ENSMUSG00000074569	2
ENSMUSG00000026158-Ogfrl1	0.0216033	0.268612	0.103	0.051	1	Ogfrl1	ENSMUSG00000026158	1
ENSMUSG00000049792-Bag5	0.0216247	-0.206463	0.123	0.197	1	Bag5	ENSMUSG00000049792	12
ENSMUSG00000053184-Spaca3	0.0216901	-0.116457	0.126	0.209	1	Spaca3	ENSMUSG00000053184	11
ENSMUSG00000071856-Mcc	0.0216969	-0.283466	0.087	0.15	1	Mcc	ENSMUSG00000071856	18
ENSMUSG00000026037-Orc2	0.0217083	0.299761	0.448	0.376	1	Orc2	ENSMUSG00000026037	1
ENSMUSG00000079557-Marchf2	0.0217148	-0.180902	0.226	0.338	1	Marchf2	ENSMUSG00000079557	17
ENSMUSG00000032599-Ip6k2	0.0217297	-0.18465	0.171	0.256	1	Ip6k2	ENSMUSG00000032599	9
ENSMUSG00000016559-H3f3b	0.0218277	0.235156	0.855	0.85	1	H3f3b	ENSMUSG00000016559	11
ENSMUSG00000025221-Kcnip2	0.0218703	0.314989	0.116	0.06	1	Kcnip2	ENSMUSG00000025221	19
ENSMUSG00000027784-Ppm1l	0.0221091	0.251426	0.477	0.41	1	Ppm1l	ENSMUSG00000027784	3
ENSMUSG00000070980-Actl7b	0.0221263	-0.152087	0.103	0.175	1	Actl7b	ENSMUSG00000070980	4
ENSMUSG00000078958-Atp6ap1l	0.0221615	-0.0767382	0.058	0.115	1	Atp6ap1l	ENSMUSG00000078958	13
ENSMUSG00000049624-Slc17a5	0.0222207	-0.113864	0.1	0.171	1	Slc17a5	ENSMUSG00000049624	9
ENSMUSG00000031600-Vps37a	0.0222229	0.333283	0.297	0.235	1	Vps37a	ENSMUSG00000031600	8
ENSMUSG00000039842-Mcph1	0.0222553	-0.1664	0.316	0.436	1	Mcph1	ENSMUSG00000039842	8
ENSMUSG00000045521-Tssk2	0.022394	-0.130126	0.068	0.128	1	Tssk2	ENSMUSG00000045521	16
ENSMUSG00000021585-Cast	0.022399	-0.175305	0.126	0.201	1	Cast	ENSMUSG00000021585	13
ENSMUSG00000053111-Fank1	0.0224397	-0.235184	0.116	0.188	1	Fank1	ENSMUSG00000053111	7
ENSMUSG00000025373-Rnf41	0.0224415	-0.135586	0.132	0.214	1	Rnf41	ENSMUSG00000025373	10
ENSMUSG00000032382-Snx1	0.0224608	-0.121191	0.119	0.197	1	Snx1	ENSMUSG00000032382	9
ENSMUSG00000061666-Gdpd1	0.0224637	0.27556	0.465	0.389	1	Gdpd1	ENSMUSG00000061666	11
ENSMUSG00000042320-Prox2	0.0224904	-0.114471	0.068	0.128	1	Prox2	ENSMUSG00000042320	12
ENSMUSG00000022246-Rai14	0.0225167	-0.222211	0.265	0.355	1	Rai14	ENSMUSG00000022246	15
ENSMUSG00000032392-Parp16	0.0225763	0.399601	0.219	0.15	1	Parp16	ENSMUSG00000032392	9
ENSMUSG00000031682-1700011L22Rik	0.0226086	-0.190014	0.1	0.171	1	1700011L22Rik	ENSMUSG00000031682	8
ENSMUSG00000107429-Gm44206	0.0226862	-0.125624	0.081	0.145	1	Gm44206	ENSMUSG00000107429	6
ENSMUSG00000029883-Prss59	0.0226871	-0.144259	0.077	0.141	1	Prss59	ENSMUSG00000029883	6
ENSMUSG00000021790-Dydc1	0.0226921	-0.2054	0.052	0.103	1	Dydc1	ENSMUSG00000021790	14
ENSMUSG00000025571-Tnrc6c	0.0227158	0.158926	0.861	0.833	1	Tnrc6c	ENSMUSG00000025571	11
ENSMUSG00000039157-Fam102a	0.0227226	-0.0991308	0.055	0.111	1	Fam102a	ENSMUSG00000039157	2
ENSMUSG00000113105-Gm47371	0.0227234	0.250838	0.132	0.073	1	Gm47371	ENSMUSG00000113105	12
ENSMUSG00000091396-Spanxn4	0.0227911	-0.168052	0.097	0.167	1	Spanxn4	ENSMUSG00000091396	12
ENSMUSG00000037720-Tmem33	0.0228648	0.365333	0.174	0.111	1	Tmem33	ENSMUSG00000037720	5
ENSMUSG00000024350-Dnajc18	0.0230479	-0.0443696	0.132	0.214	1	Dnajc18	ENSMUSG00000024350	18
ENSMUSG00000085379-2310058D17Rik	0.0230772	-0.178996	0.097	0.167	1	2310058D17Rik	ENSMUSG00000085379	11
ENSMUSG00000092203-1110038B12Rik	0.0230782	0.282803	0.187	0.124	1	1110038B12Rik	ENSMUSG00000092203	17
ENSMUSG00000026994-Galnt3	0.0232322	-0.327105	0.106	0.171	1	Galnt3	ENSMUSG00000026994	2
ENSMUSG00000005510-Ndufs3	0.0232428	-0.132475	0.142	0.226	1	Ndufs3	ENSMUSG00000005510	2
ENSMUSG00000017781-Pitpna	0.0232854	-0.192829	0.377	0.504	1	Pitpna	ENSMUSG00000017781	11
ENSMUSG00000020349-Ppp2ca	0.0233192	-0.0886794	0.187	0.291	1	Ppp2ca	ENSMUSG00000020349	11
ENSMUSG00000063887-Nlgn1	0.0233366	-0.358119	0.068	0.124	1	Nlgn1	ENSMUSG00000063887	3
ENSMUSG00000051236-Msrb3	0.0234267	-0.42549	0.052	0.103	1	Msrb3	ENSMUSG00000051236	10
ENSMUSG00000085081-Rptoros	0.0234291	-0.0708108	0.061	0.12	1	Rptoros	ENSMUSG00000085081	11
ENSMUSG00000025090-Ccdc172	0.0234449	0.27575	0.4	0.342	1	Ccdc172	ENSMUSG00000025090	19
ENSMUSG00000063145-Bbs5	0.0234595	-0.117694	0.1	0.171	1	Bbs5	ENSMUSG00000063145	2
ENSMUSG00000008307-1700109H08Rik	0.0234641	-0.252254	0.123	0.197	1	1700109H08Rik	ENSMUSG00000008307	5
ENSMUSG00000032869-Psmf1	0.0235628	-0.206539	0.1	0.167	1	Psmf1	ENSMUSG00000032869	2
ENSMUSG00000040725-Hnrnpul1	0.0235874	-0.160599	0.239	0.338	1	Hnrnpul1	ENSMUSG00000040725	7
ENSMUSG00000031696-Vps35	0.0235976	-0.11871	0.206	0.308	1	Vps35	ENSMUSG00000031696	8
ENSMUSG00000040721-Zfhx2	0.0236528	-0.10284	0.116	0.197	1	Zfhx2	ENSMUSG00000040721	14
ENSMUSG00000025314-Ptprj	0.0237201	-0.250523	0.242	0.329	1	Ptprj	ENSMUSG00000025314	2
ENSMUSG00000114493-Gm47071	0.0237779	-0.225582	0.094	0.158	1	Gm47071	ENSMUSG00000114493	13
ENSMUSG00000057359-Gm17494	0.0239192	-0.317827	0.255	0.35	1	Gm17494	ENSMUSG00000057359	3
ENSMUSG00000001323-Srr	0.0239679	-0.251388	0.177	0.261	1	Srr	ENSMUSG00000001323	11
ENSMUSG00000047021-Cfap65	0.0239778	0.322289	0.216	0.15	1	Cfap65	ENSMUSG00000047021	1
ENSMUSG00000032562-Gnai2	0.0240134	-0.153829	0.103	0.171	1	Gnai2	ENSMUSG00000032562	9
ENSMUSG00000020755-Sap30bp	0.0240141	-0.132451	0.155	0.239	1	Sap30bp	ENSMUSG00000020755	11
ENSMUSG00000007670-Khsrp	0.0240303	0.358202	0.413	0.368	1	Khsrp	ENSMUSG00000007670	17
ENSMUSG00000055024-Ep300	0.024043	-0.0745579	0.258	0.389	1	Ep300	ENSMUSG00000055024	15
ENSMUSG00000063382-Bcl9l	0.0240473	-0.068847	0.103	0.179	1	Bcl9l	ENSMUSG00000063382	9
ENSMUSG00000009739-Pou6f1	0.0240572	-0.136642	0.087	0.154	1	Pou6f1	ENSMUSG00000009739	15
ENSMUSG00000021725-Parp8	0.0241222	-0.130135	0.174	0.261	1	Parp8	ENSMUSG00000021725	13
ENSMUSG00000107737-1700027F06Rik	0.0241355	-0.24754	0.097	0.162	1	1700027F06Rik	ENSMUSG00000107737	6
ENSMUSG00000031796-Cfap20	0.0242146	-0.171478	0.203	0.299	1	Cfap20	ENSMUSG00000031796	8
ENSMUSG00000054728-Phactr1	0.0242168	-0.371541	0.084	0.141	1	Phactr1	ENSMUSG00000054728	13
ENSMUSG00000031633-Slc25a4	0.0242352	-0.186771	0.077	0.137	1	Slc25a4	ENSMUSG00000031633	8
ENSMUSG00000032290-Ptpn9	0.0242683	-0.0286539	0.103	0.175	1	Ptpn9	ENSMUSG00000032290	9
ENSMUSG00000034333-Zbed4	0.024314	-0.161718	0.216	0.312	1	Zbed4	ENSMUSG00000034333	15
ENSMUSG00000021244-Ylpm1	0.0243376	-0.210741	0.371	0.479	1	Ylpm1	ENSMUSG00000021244	12
ENSMUSG00000022867-Usp25	0.0244363	-0.187571	0.087	0.15	1	Usp25	ENSMUSG00000022867	16
ENSMUSG00000091237-Gm17114	0.0245384	-0.290632	0.084	0.145	1	Gm17114	ENSMUSG00000091237	4
ENSMUSG00000023873-1700010I14Rik	0.0245587	-0.0773577	0.061	0.12	1	1700010I14Rik	ENSMUSG00000023873	17
ENSMUSG00000029050-Ski	0.0245594	-0.139691	0.213	0.312	1	Ski	ENSMUSG00000029050	4
ENSMUSG00000031924-Cyb5b	0.0246354	-0.309795	0.181	0.252	1	Cyb5b	ENSMUSG00000031924	8
ENSMUSG00000053110-Yap1	0.0246697	-0.230808	0.261	0.363	1	Yap1	ENSMUSG00000053110	9
ENSMUSG00000075600-Zc3h3	0.0246895	-0.151587	0.126	0.201	1	Zc3h3	ENSMUSG00000075600	15
ENSMUSG00000024687-Osbp	0.0247219	-0.150374	0.174	0.265	1	Osbp	ENSMUSG00000024687	19
ENSMUSG00000028032-Papss1	0.0247951	-0.14368	0.142	0.222	1	Papss1	ENSMUSG00000028032	3
ENSMUSG00000113902-Ndufb1	0.0248643	-0.269148	0.31	0.419	1	Ndufb1	ENSMUSG00000113902	12
ENSMUSG00000027442-Cst8	0.0248965	-0.223869	0.248	0.346	1	Cst8	ENSMUSG00000027442	2
ENSMUSG00000029190-D5Ertd579e	0.0249309	-0.153576	0.129	0.205	1	D5Ertd579e	ENSMUSG00000029190	5
ENSMUSG00000062184-Hs6st2	0.0250001	0.236677	0.445	0.359	1	Hs6st2	ENSMUSG00000062184	20
ENSMUSG00000030924-Rexo5	0.0250047	0.369059	0.261	0.192	1	Rexo5	ENSMUSG00000030924	7
ENSMUSG00000020492-Ska2	0.0250207	-0.168047	0.113	0.188	1	Ska2	ENSMUSG00000020492	11
ENSMUSG00000022568-Scrib	0.0250556	0.281057	0.248	0.175	1	Scrib	ENSMUSG00000022568	15
ENSMUSG00000020462-Cfap36	0.0250877	-0.136108	0.294	0.406	1	Cfap36	ENSMUSG00000020462	11
ENSMUSG00000113836-Gm3325	0.0250886	0.250524	0.155	0.094	1	Gm3325	ENSMUSG00000113836	13
ENSMUSG00000021534-1700001L19Rik	0.025195	-0.162291	0.052	0.103	1	1700001L19Rik	ENSMUSG00000021534	13
ENSMUSG00000021241-Isca2	0.0252082	-0.168263	0.068	0.124	1	Isca2	ENSMUSG00000021241	12
ENSMUSG00000100684-Gm20268	0.0252225	-0.178065	0.055	0.107	1	Gm20268	ENSMUSG00000100684	1
ENSMUSG00000033985-Tesk2	0.0252608	-0.104547	0.242	0.342	1	Tesk2	ENSMUSG00000033985	4
ENSMUSG00000078598-Skint5	0.0252919	0.177538	0.132	0.073	1	Skint5	ENSMUSG00000078598	4
ENSMUSG00000004032-Gstm5	0.0253815	-0.202413	0.465	0.603	1	Gstm5	ENSMUSG00000004032	3
ENSMUSG00000023953-Polh	0.0254263	-0.163262	0.161	0.248	1	Polh	ENSMUSG00000023953	17
ENSMUSG00000039220-Ppp1r10	0.0254555	-0.100488	0.165	0.256	1	Ppp1r10	ENSMUSG00000039220	17
ENSMUSG00000079554-Aox2	0.0254602	-0.190402	0.058	0.111	1	Aox2	ENSMUSG00000079554	1
ENSMUSG00000009470-Tnpo1	0.025464	-0.158735	0.448	0.564	1	Tnpo1	ENSMUSG00000009470	13
ENSMUSG00000086654-Gm13165	0.0255088	0.357492	0.326	0.261	1	Gm13165	ENSMUSG00000086654	4
ENSMUSG00000020669-Sh3yl1	0.0255347	-0.174116	0.055	0.107	1	Sh3yl1	ENSMUSG00000020669	12
ENSMUSG00000028456-Unc13b	0.0255407	0.264442	0.581	0.551	1	Unc13b	ENSMUSG00000028456	4
ENSMUSG00000070709-Zfp974	0.0255519	-0.0775014	0.068	0.128	1	Zfp974	ENSMUSG00000070709	7
ENSMUSG00000045989-4930451I11Rik	0.0255687	-0.187183	0.068	0.124	1	4930451I11Rik	ENSMUSG00000045989	7
ENSMUSG00000035171-1110059E24Rik	0.0256235	-0.178519	0.106	0.175	1	1110059E24Rik	ENSMUSG00000035171	19
ENSMUSG00000038722-Bud31	0.0257588	0.307166	0.187	0.124	1	Bud31	ENSMUSG00000038722	5
ENSMUSG00000027404-Snrpb	0.0258041	0.315681	0.294	0.226	1	Snrpb	ENSMUSG00000027404	2
ENSMUSG00000086361-Gm6569	0.0258045	-0.107712	0.068	0.128	1	Gm6569	ENSMUSG00000086361	15
ENSMUSG00000027827-Kcnab1	0.0258086	-0.340962	0.119	0.188	1	Kcnab1	ENSMUSG00000027827	3
ENSMUSG00000037617-Spag1	0.0258117	0.693319	0.387	0.316	1	Spag1	ENSMUSG00000037617	15
ENSMUSG00000016831-Tox4	0.0258275	-0.177262	0.161	0.244	1	Tox4	ENSMUSG00000016831	14
ENSMUSG00000120002-ENSMUSG00000120002	0.0258603	-0.120441	0.068	0.124	1	ENSMUSG00000120002	ENSMUSG00000120002
ENSMUSG00000022982-Sod1	0.0259	-0.112055	0.239	0.346	1	Sod1	ENSMUSG00000022982	16
ENSMUSG00000009647-Mcu	0.0260093	-0.255888	0.055	0.107	1	Mcu	ENSMUSG00000009647	10
ENSMUSG00000022707-Gbe1	0.026042	-0.192613	0.165	0.248	1	Gbe1	ENSMUSG00000022707	16
ENSMUSG00000046079-Lrrc8d	0.026092	-0.250444	0.203	0.291	1	Lrrc8d	ENSMUSG00000046079	5
ENSMUSG00000028719-Cmpk1	0.026165	0.268115	0.255	0.192	1	Cmpk1	ENSMUSG00000028719	4
ENSMUSG00000091512-Lamtor3	0.0261666	0.240668	0.129	0.073	1	Lamtor3	ENSMUSG00000091512	3
ENSMUSG00000086247-Gm15787	0.0261983	-0.110315	0.245	0.363	1	Gm15787	ENSMUSG00000086247	5
ENSMUSG00000028389-Zfp37	0.0262314	-0.139612	0.103	0.171	1	Zfp37	ENSMUSG00000028389	4
ENSMUSG00000064194-Zfp936	0.0262618	0.395628	0.41	0.359	1	Zfp936	ENSMUSG00000064194	7
ENSMUSG00000061882-Ccdc62	0.0263071	-0.210828	0.206	0.299	1	Ccdc62	ENSMUSG00000061882	5
ENSMUSG00000028461-Ccdc107	0.0263299	-0.151887	0.055	0.107	1	Ccdc107	ENSMUSG00000028461	4
ENSMUSG00000118267-G630055G22Rik	0.0263535	1.05251	0.142	0.085	1	G630055G22Rik	ENSMUSG00000118267	18
ENSMUSG00000020115-Tbk1	0.0264295	-0.202413	0.342	0.44	1	Tbk1	ENSMUSG00000020115	10
ENSMUSG00000030766-Arhgap17	0.0264512	-0.170208	0.355	0.483	1	Arhgap17	ENSMUSG00000030766	7
ENSMUSG00000010110-Stx5a	0.0264832	-0.286611	0.155	0.231	1	Stx5a	ENSMUSG00000010110	19
ENSMUSG00000044573-Acp1	0.0264919	-0.132042	0.094	0.158	1	Acp1	ENSMUSG00000044573	12
ENSMUSG00000022159-Rab2b	0.026501	0.0162959	0.216	0.312	1	Rab2b	ENSMUSG00000022159	14
ENSMUSG00000047843-Bri3	0.0265262	-0.0273544	0.316	0.41	1	Bri3	ENSMUSG00000047843	5
ENSMUSG00000003813-Rad23a	0.0265269	-0.172325	0.068	0.124	1	Rad23a	ENSMUSG00000003813	8
ENSMUSG00000033253-Szt2	0.0265297	0.328804	0.168	0.107	1	Szt2	ENSMUSG00000033253	4
ENSMUSG00000068479-Mfap1a	0.0265562	-0.0339861	0.103	0.175	1	Mfap1a	ENSMUSG00000068479	2
ENSMUSG00000056493-Foxk1	0.0265644	-0.199774	0.068	0.124	1	Foxk1	ENSMUSG00000056493	5
ENSMUSG00000032564-Cpne4	0.0265803	-0.134749	0.232	0.338	1	Cpne4	ENSMUSG00000032564	9
ENSMUSG00000027564-Cypt12	0.0265894	-0.0824108	0.197	0.299	1	Cypt12	ENSMUSG00000027564	3
ENSMUSG00000116933-Atp5o	0.0266017	0.16378	0.742	0.667	1	Atp5o	ENSMUSG00000116933	16
ENSMUSG00000038658-Ric1	0.0266403	-0.158616	0.087	0.15	1	Ric1	ENSMUSG00000038658	19
ENSMUSG00000119547-Mir743b	0.0266417	-0.121431	0.126	0.201	1	Mir743b	ENSMUSG00000119547	20
ENSMUSG00000027637-Rab5if	0.0267388	0.274514	0.281	0.214	1	Rab5if	ENSMUSG00000027637	2
ENSMUSG00000034243-Golgb1	0.0268036	0.252905	0.616	0.594	1	Golgb1	ENSMUSG00000034243	16
ENSMUSG00000032740-Ccdc88a	0.0268427	0.265788	0.619	0.59	1	Ccdc88a	ENSMUSG00000032740	11
ENSMUSG00000004317-Clcn5	0.0268975	-0.470259	0.177	0.265	1	Clcn5	ENSMUSG00000004317	20
ENSMUSG00000034602-Mon2	0.0269402	-0.285495	0.203	0.286	1	Mon2	ENSMUSG00000034602	10
ENSMUSG00000075703-Selenoi	0.026943	-0.123202	0.155	0.239	1	Selenoi	ENSMUSG00000075703	5
ENSMUSG00000061898-Rbak	0.0269597	0.304245	0.142	0.085	1	Rbak	ENSMUSG00000061898	5
ENSMUSG00000004319-Clcn3	0.0269702	-0.177856	0.342	0.462	1	Clcn3	ENSMUSG00000004319	8
ENSMUSG00000028917-Plekhm2	0.0269743	0.0675355	0.145	0.235	1	Plekhm2	ENSMUSG00000028917	4
ENSMUSG00000031561-Tenm3	0.0269941	0.341605	0.519	0.462	1	Tenm3	ENSMUSG00000031561	8
ENSMUSG00000056537-Rlim	0.0270501	-0.0938587	0.232	0.342	1	Rlim	ENSMUSG00000056537	20
ENSMUSG00000032601-Prkar2a	0.0270526	-0.20821	0.087	0.15	1	Prkar2a	ENSMUSG00000032601	9
ENSMUSG00000017264-Exosc10	0.0270556	0.436414	0.329	0.274	1	Exosc10	ENSMUSG00000017264	4
ENSMUSG00000040549-Ckap5	0.0270612	0.274104	0.581	0.556	1	Ckap5	ENSMUSG00000040549	2
ENSMUSG00000027306-Nusap1	0.0271424	-0.239951	0.242	0.338	1	Nusap1	ENSMUSG00000027306	2
ENSMUSG00000030344-Akap3	0.027176	-0.161083	0.077	0.137	1	Akap3	ENSMUSG00000030344	6
ENSMUSG00000024941-Scyl1	0.0272232	-0.0279906	0.065	0.124	1	Scyl1	ENSMUSG00000024941	19
ENSMUSG00000031493-Ggn	0.0272852	0.308042	0.126	0.073	1	Ggn	ENSMUSG00000031493	7
ENSMUSG00000116260-1700041B01Rik	0.0273693	0.303103	0.132	0.077	1	1700041B01Rik	ENSMUSG00000116260	15
ENSMUSG00000025980-Hspd1	0.0273783	0.294792	0.368	0.312	1	Hspd1	ENSMUSG00000025980	1
ENSMUSG00000000711-Rab5b	0.0274262	-0.0914731	0.135	0.218	1	Rab5b	ENSMUSG00000000711	10
ENSMUSG00000021877-Arf4	0.027489	-0.184703	0.232	0.329	1	Arf4	ENSMUSG00000021877	14
ENSMUSG00000022332-Khdrbs3	0.0275115	-0.0874569	0.174	0.265	1	Khdrbs3	ENSMUSG00000022332	15
ENSMUSG00000024998-Plce1	0.0275145	-0.314223	0.097	0.162	1	Plce1	ENSMUSG00000024998	19
ENSMUSG00000061533-Cep128	0.0275385	0.226232	0.519	0.444	1	Cep128	ENSMUSG00000061533	12
ENSMUSG00000020978-Klhdc2	0.0275407	-0.189797	0.087	0.15	1	Klhdc2	ENSMUSG00000020978	12
ENSMUSG00000039318-Rab3gap2	0.0276048	-0.14639	0.287	0.397	1	Rab3gap2	ENSMUSG00000039318	1
ENSMUSG00000022865-Cxadr	0.0276815	-0.170405	0.087	0.15	1	Cxadr	ENSMUSG00000022865	16
ENSMUSG00000024122-Pdpk1	0.0276836	-0.126962	0.355	0.496	1	Pdpk1	ENSMUSG00000024122	17
ENSMUSG00000034687-Fras1	0.0277412	-0.300254	0.103	0.167	1	Fras1	ENSMUSG00000034687	5
ENSMUSG00000005481-Ddx39a	0.0277839	0.243133	0.177	0.115	1	Ddx39a	ENSMUSG00000005481	8
ENSMUSG00000033763-Mtss2	0.0278728	-0.159262	0.061	0.115	1	Mtss2	ENSMUSG00000033763	8
ENSMUSG00000061731-Ext1	0.0279057	-0.147097	0.484	0.59	1	Ext1	ENSMUSG00000061731	15
ENSMUSG00000085265-Nell1os	0.0279644	-0.1141	0.129	0.209	1	Nell1os	ENSMUSG00000085265	7
ENSMUSG00000006517-Mvd	0.0280201	-0.16099	0.052	0.103	1	Mvd	ENSMUSG00000006517	8
ENSMUSG00000068877-Selenbp2	0.0280696	-0.0525373	0.055	0.107	1	Selenbp2	ENSMUSG00000068877	3
ENSMUSG00000030752-Kdm8	0.0280764	0.274024	0.106	0.056	1	Kdm8	ENSMUSG00000030752	7
ENSMUSG00000049539-H1f1	0.0282547	0.244222	0.116	0.064	1	H1f1	ENSMUSG00000049539	13
ENSMUSG00000021690-Jmy	0.0283023	-0.205297	0.223	0.316	1	Jmy	ENSMUSG00000021690	13
ENSMUSG00000073563-Csnk1g3	0.0283202	-0.275096	0.232	0.316	1	Csnk1g3	ENSMUSG00000073563	18
ENSMUSG00000020267-Hint1	0.0283242	0.220641	0.458	0.38	1	Hint1	ENSMUSG00000020267	11
ENSMUSG00000040506-Ambra1	0.0285111	-0.164264	0.565	0.684	1	Ambra1	ENSMUSG00000040506	2
ENSMUSG00000006304-Arpc2	0.0285127	-0.137231	0.287	0.389	1	Arpc2	ENSMUSG00000006304	1
ENSMUSG00000034341-Wbp2	0.0285206	-0.0705539	0.139	0.222	1	Wbp2	ENSMUSG00000034341	11
ENSMUSG00000020640-Itsn2	0.0285249	-0.156503	0.335	0.44	1	Itsn2	ENSMUSG00000020640	12
ENSMUSG00000035228-Ccdc106	0.0285458	-0.16515	0.119	0.192	1	Ccdc106	ENSMUSG00000035228	7
ENSMUSG00000026669-Mcm10	0.028564	0.316932	0.142	0.085	1	Mcm10	ENSMUSG00000026669	2
ENSMUSG00000047649-Cd3eap	0.0286116	-0.150677	0.097	0.162	1	Cd3eap	ENSMUSG00000047649	7
ENSMUSG00000039660-Spout1	0.0286186	0.26966	0.181	0.115	1	Spout1	ENSMUSG00000039660	2
ENSMUSG00000024045-Akap8	0.0286444	0.291806	0.506	0.466	1	Akap8	ENSMUSG00000024045	17
ENSMUSG00000107252-Gm5767	0.0286788	-0.125513	0.052	0.103	1	Gm5767	ENSMUSG00000107252	16
ENSMUSG00000039774-Galnt12	0.0286974	0.235741	0.319	0.248	1	Galnt12	ENSMUSG00000039774	4
ENSMUSG00000030231-Plekha5	0.028811	-0.0757726	0.377	0.517	1	Plekha5	ENSMUSG00000030231	6
ENSMUSG00000020250-Txnrd1	0.0288292	-0.162071	0.168	0.248	1	Txnrd1	ENSMUSG00000020250	10
ENSMUSG00000032294-Pkm	0.0288295	-0.173003	0.132	0.205	1	Pkm	ENSMUSG00000032294	9
ENSMUSG00000027331-Knstrn	0.0289404	-0.103353	0.119	0.197	1	Knstrn	ENSMUSG00000027331	2
ENSMUSG00000028868-Wasf2	0.0290741	-0.144461	0.203	0.299	1	Wasf2	ENSMUSG00000028868	4
ENSMUSG00000040423-Rc3h1	0.0291177	-0.101683	0.223	0.325	1	Rc3h1	ENSMUSG00000040423	1
ENSMUSG00000025358-Cdk2	0.0291243	-0.114394	0.087	0.15	1	Cdk2	ENSMUSG00000025358	10
ENSMUSG00000022110-Sucla2	0.0292047	-0.0504264	0.248	0.368	1	Sucla2	ENSMUSG00000022110	14
ENSMUSG00000091155-Serpine3	0.0292617	-0.0984745	0.074	0.132	1	Serpine3	ENSMUSG00000091155	14
ENSMUSG00000017767-Spata25	0.0292977	-0.299311	0.068	0.12	1	Spata25	ENSMUSG00000017767	2
ENSMUSG00000002015-Bcap31	0.0293419	0.282896	0.268	0.201	1	Bcap31	ENSMUSG00000002015	20
ENSMUSG00000028207-Asph	0.0293462	-0.113918	0.087	0.15	1	Asph	ENSMUSG00000028207	4
ENSMUSG00000037894-H2az1	0.0294076	0.369059	0.542	0.556	1	H2az1	ENSMUSG00000037894	3
ENSMUSG00000028441-1110017D15Rik	0.0294152	-0.0676056	0.148	0.235	1	1110017D15Rik	ENSMUSG00000028441	4
ENSMUSG00000090069-E430024P14Rik	0.0294258	-0.10964	0.068	0.124	1	E430024P14Rik	ENSMUSG00000090069	17
ENSMUSG00000038500-Prr3	0.0294518	-0.0937839	0.094	0.162	1	Prr3	ENSMUSG00000038500	17
ENSMUSG00000015165-Hnrnpl	0.029453	-0.180292	0.39	0.526	1	Hnrnpl	ENSMUSG00000015165	7
ENSMUSG00000048285-Frmd6	0.0294609	-0.102356	0.081	0.141	1	Frmd6	ENSMUSG00000048285	12
ENSMUSG00000014313-Cox6c	0.029481	-0.125588	0.574	0.714	1	Cox6c	ENSMUSG00000014313	15
ENSMUSG00000008429-Herpud2	0.0294958	-0.253091	0.116	0.184	1	Herpud2	ENSMUSG00000008429	9
ENSMUSG00000006998-Psmd2	0.0295955	-0.140732	0.252	0.355	1	Psmd2	ENSMUSG00000006998	16
ENSMUSG00000027007-Itprid2	0.029628	-0.137182	0.077	0.137	1	Itprid2	ENSMUSG00000027007	2
ENSMUSG00000022562-Oplah	0.0297779	0.363776	0.116	0.064	1	Oplah	ENSMUSG00000022562	15
ENSMUSG00000074771-Ankef1	0.0297944	-0.216195	0.087	0.15	1	Ankef1	ENSMUSG00000074771	2
ENSMUSG00000011831-Evi5	0.0298016	-0.162211	0.229	0.312	1	Evi5	ENSMUSG00000011831	5
ENSMUSG00000046096-Mosmo	0.0298072	0.0222255	0.194	0.286	1	Mosmo	ENSMUSG00000046096	7
ENSMUSG00000045659-Plekha7	0.0298263	-0.157941	0.361	0.457	1	Plekha7	ENSMUSG00000045659	7
ENSMUSG00000108563-Gm44686	0.0298518	-0.235715	0.319	0.419	1	Gm44686	ENSMUSG00000108563	7
ENSMUSG00000048772-Tmem53	0.0298641	-0.115235	0.181	0.274	1	Tmem53	ENSMUSG00000048772	4
ENSMUSG00000054079-Utp18	0.0298846	0.314216	0.423	0.359	1	Utp18	ENSMUSG00000054079	11
ENSMUSG00000030421-Uri1	0.0299516	-0.200747	0.371	0.491	1	Uri1	ENSMUSG00000030421	7
ENSMUSG00000040188-Scamp2	0.0299799	-0.163247	0.197	0.286	1	Scamp2	ENSMUSG00000040188	9
ENSMUSG00000040828-Catsperd	0.0300083	0.302562	0.313	0.239	1	Catsperd	ENSMUSG00000040828	17
ENSMUSG00000007989-Fzd3	0.0300101	-0.158798	0.235	0.329	1	Fzd3	ENSMUSG00000007989	14
ENSMUSG00000021051-Ppp2r5e	0.0300149	-0.198263	0.384	0.491	1	Ppp2r5e	ENSMUSG00000021051	12
ENSMUSG00000028873-Cdca8	0.0300737	0.340384	0.235	0.175	1	Cdca8	ENSMUSG00000028873	4
ENSMUSG00000033902-Mapkbp1	0.0301246	-0.140099	0.187	0.274	1	Mapkbp1	ENSMUSG00000033902	2
ENSMUSG00000032803-Cdv3	0.030138	-0.232769	0.342	0.453	1	Cdv3	ENSMUSG00000032803	9
ENSMUSG00000035152-Ap2b1	0.0302451	-0.198614	0.481	0.603	1	Ap2b1	ENSMUSG00000035152	11
ENSMUSG00000025555-Farp1	0.0302679	0.115661	0.052	0.103	1	Farp1	ENSMUSG00000025555	14
ENSMUSG00000038733-Wdr26	0.0303026	-0.255837	0.3	0.41	1	Wdr26	ENSMUSG00000038733	1
ENSMUSG00000040195-Nemp1	0.0303448	-0.251269	0.168	0.252	1	Nemp1	ENSMUSG00000040195	10
ENSMUSG00000030397-Mark4	0.0303598	-0.14513	0.119	0.192	1	Mark4	ENSMUSG00000030397	7
ENSMUSG00000034613-Ppm1h	0.0303619	-0.377754	0.061	0.111	1	Ppm1h	ENSMUSG00000034613	10
ENSMUSG00000040860-Crocc	0.0303738	0.272905	0.21	0.145	1	Crocc	ENSMUSG00000040860	4
ENSMUSG00000068250-Amn1	0.0304261	-0.248219	0.277	0.385	1	Amn1	ENSMUSG00000068250	6
ENSMUSG00000086841-2410006H16Rik	0.0304263	0.27158	0.268	0.201	1	2410006H16Rik	ENSMUSG00000086841	11
ENSMUSG00000028999-Rint1	0.0304417	-0.0733235	0.181	0.274	1	Rint1	ENSMUSG00000028999	5
ENSMUSG00000030605-Mfge8	0.0304512	-0.115976	0.055	0.107	1	Mfge8	ENSMUSG00000030605	7
ENSMUSG00000031661-Nkd1	0.0304598	-0.147442	0.077	0.137	1	Nkd1	ENSMUSG00000031661	8
ENSMUSG00000047720-Clec2m	0.0304611	-0.202128	0.106	0.171	1	Clec2m	ENSMUSG00000047720	6
ENSMUSG00000039110-Mycbpap	0.0304632	-0.131386	0.074	0.132	1	Mycbpap	ENSMUSG00000039110	11
ENSMUSG00000030872-Gga2	0.0305311	-0.146362	0.2	0.295	1	Gga2	ENSMUSG00000030872	7
ENSMUSG00000108823-Gm18959	0.030563	-0.182448	0.071	0.128	1	Gm18959	ENSMUSG00000108823	7
ENSMUSG00000095098-Ccdc85b	0.030571	0.175244	0.126	0.068	1	Ccdc85b	ENSMUSG00000095098	19
ENSMUSG00000121307-ENSMUSG00000121307	0.0306163	-0.160669	0.203	0.299	1	ENSMUSG00000121307	ENSMUSG00000121307
ENSMUSG00000087403-Kantr	0.0306205	-0.122542	0.077	0.137	1	Kantr	ENSMUSG00000087403	20
ENSMUSG00000029686-Cul1	0.0306234	-0.170782	0.387	0.5	1	Cul1	ENSMUSG00000029686	6
ENSMUSG00000035835-Plppr3	0.0307383	-0.157417	0.261	0.368	1	Plppr3	ENSMUSG00000035835	10
ENSMUSG00000020770-Unk	0.0307593	0.284005	0.348	0.286	1	Unk	ENSMUSG00000020770	11
ENSMUSG00000033909-Usp36	0.0308631	-0.163317	0.087	0.15	1	Usp36	ENSMUSG00000033909	11
ENSMUSG00000029649-Pomp	0.0308637	0.274192	0.216	0.154	1	Pomp	ENSMUSG00000029649	5
ENSMUSG00000027160-Ccdc34	0.0309892	0.380808	0.287	0.226	1	Ccdc34	ENSMUSG00000027160	2
ENSMUSG00000027111-Itga6	0.0310295	-0.181623	0.081	0.141	1	Itga6	ENSMUSG00000027111	2
ENSMUSG00000063531-Sema3e	0.031062	0.0848517	0.058	0.111	1	Sema3e	ENSMUSG00000063531	5
ENSMUSG00000028035-Dnajb4	0.0310627	-0.193007	0.181	0.261	1	Dnajb4	ENSMUSG00000028035	3
ENSMUSG00000044863-Defb36	0.031143	0.229455	0.126	0.068	1	Defb36	ENSMUSG00000044863	2
ENSMUSG00000025246-Tbl1x	0.0312788	-0.150528	0.465	0.59	1	Tbl1x	ENSMUSG00000025246	20
ENSMUSG00000025917-Cops5	0.0313252	-0.186442	0.184	0.274	1	Cops5	ENSMUSG00000025917	1
ENSMUSG00000027722-Spata5	0.0314806	0.209699	0.745	0.718	1	Spata5	ENSMUSG00000027722	3
ENSMUSG00000062627-Mysm1	0.0315194	0.287056	0.552	0.526	1	Mysm1	ENSMUSG00000062627	4
ENSMUSG00000038564-Ift172	0.031539	-0.161346	0.242	0.329	1	Ift172	ENSMUSG00000038564	5
ENSMUSG00000028763-Hspg2	0.0315489	-0.171296	0.142	0.218	1	Hspg2	ENSMUSG00000028763	4
ENSMUSG00000063200-Nol7	0.0315751	0.198013	0.197	0.128	1	Nol7	ENSMUSG00000063200	13
ENSMUSG00000027947-Il6ra	0.0315951	-0.107724	0.081	0.141	1	Il6ra	ENSMUSG00000027947	3
ENSMUSG00000117393-Gm36279	0.03161	-0.157889	0.223	0.316	1	Gm36279	ENSMUSG00000117393	17
ENSMUSG00000033530-Ttc7b	0.03161	-0.141354	0.084	0.145	1	Ttc7b	ENSMUSG00000033530	12
ENSMUSG00000032641-Gpr19	0.0316117	-0.16744	0.058	0.111	1	Gpr19	ENSMUSG00000032641	6
ENSMUSG00000097071-4930544I03Rik	0.0316896	-0.223118	0.052	0.103	1	4930544I03Rik	ENSMUSG00000097071	12
ENSMUSG00000029674-Limk1	0.0317501	-0.17966	0.158	0.231	1	Limk1	ENSMUSG00000029674	5
ENSMUSG00000022103-Gfra2	0.0317565	0.308463	0.119	0.068	1	Gfra2	ENSMUSG00000022103	14
ENSMUSG00000092499-1700092C10Rik	0.0317673	-0.14777	0.065	0.12	1	1700092C10Rik	ENSMUSG00000092499	14
ENSMUSG00000060739-Nsa2	0.0318681	0.0617825	0.145	0.09	1	Nsa2	ENSMUSG00000060739	13
ENSMUSG00000020937-Plcd3	0.0319041	-0.202022	0.055	0.103	1	Plcd3	ENSMUSG00000020937	11
ENSMUSG00000022286-Grhl2	0.0319272	-0.302401	0.074	0.128	1	Grhl2	ENSMUSG00000022286	15
ENSMUSG00000026842-Abl1	0.0319884	-0.213823	0.355	0.479	1	Abl1	ENSMUSG00000026842	2
ENSMUSG00000003119-Cdk12	0.0321818	0.252398	0.797	0.803	1	Cdk12	ENSMUSG00000003119	11
ENSMUSG00000039988-Ankrd13c	0.0323063	-0.145807	0.303	0.41	1	Ankrd13c	ENSMUSG00000039988	3
ENSMUSG00000031729-Ist1	0.0324842	-0.0910522	0.232	0.338	1	Ist1	ENSMUSG00000031729	8
ENSMUSG00000028082-Sh3d19	0.032487	-0.549835	0.242	0.333	1	Sh3d19	ENSMUSG00000028082	3
ENSMUSG00000074269-Rec114	0.032489	-0.210878	0.203	0.286	1	Rec114	ENSMUSG00000074269	9
ENSMUSG00000024566-Atp9b	0.0325177	0.300967	0.584	0.551	1	Atp9b	ENSMUSG00000024566	18
ENSMUSG00000079355-Ackr4	0.0325511	-0.169229	0.135	0.214	1	Ackr4	ENSMUSG00000079355	9
ENSMUSG00000019979-Apaf1	0.032646	-0.196309	0.21	0.299	1	Apaf1	ENSMUSG00000019979	10
ENSMUSG00000020262-Adarb1	0.0326888	-0.221751	0.303	0.402	1	Adarb1	ENSMUSG00000020262	10
ENSMUSG00000059316-Slc27a4	0.0327138	0.209449	0.1	0.051	1	Slc27a4	ENSMUSG00000059316	2
ENSMUSG00000022536-Glyr1	0.0327344	0.256025	0.452	0.397	1	Glyr1	ENSMUSG00000022536	16
ENSMUSG00000038383-Pigu	0.0328082	-0.0862734	0.274	0.393	1	Pigu	ENSMUSG00000038383	2
ENSMUSG00000035582-Gdpd4	0.0328085	0.278791	0.187	0.124	1	Gdpd4	ENSMUSG00000035582	7
ENSMUSG00000033075-Senp1	0.0328442	-0.139083	0.229	0.325	1	Senp1	ENSMUSG00000033075	15
ENSMUSG00000026576-Atp1b1	0.0328777	-0.221559	0.055	0.103	1	Atp1b1	ENSMUSG00000026576	1
ENSMUSG00000027770-Dhx36	0.0329488	0.274304	0.571	0.521	1	Dhx36	ENSMUSG00000027770	3
ENSMUSG00000069045-Ddx3y	0.0329498	-0.0853872	0.168	0.252	1	Ddx3y	ENSMUSG00000069045	21
ENSMUSG00000039738-Slx4	0.0329886	0.28716	0.155	0.098	1	Slx4	ENSMUSG00000039738	16
ENSMUSG00000016664-Pacsin2	0.0330051	-0.162026	0.306	0.419	1	Pacsin2	ENSMUSG00000016664	15
ENSMUSG00000020153-Ndufs7	0.0330506	0.254103	0.194	0.128	1	Ndufs7	ENSMUSG00000020153	10
ENSMUSG00000038648-Creb3l2	0.033081	-0.220305	0.174	0.252	1	Creb3l2	ENSMUSG00000038648	6
ENSMUSG00000020570-Sypl	0.0331128	-0.124097	0.197	0.286	1	Sypl	ENSMUSG00000020570	12
ENSMUSG00000084946-Dlx1as	0.0331187	-0.0903255	0.058	0.111	1	Dlx1as	ENSMUSG00000084946	2
ENSMUSG00000029176-Anapc4	0.0331887	-0.159484	0.219	0.312	1	Anapc4	ENSMUSG00000029176	5
ENSMUSG00000057177-Gsk3a	0.0332137	-0.173162	0.126	0.197	1	Gsk3a	ENSMUSG00000057177	7
ENSMUSG00000045038-Prkce	0.0332947	-0.392898	0.058	0.107	1	Prkce	ENSMUSG00000045038	17
ENSMUSG00000030647-Ndufc2	0.0333808	0.290601	0.355	0.286	1	Ndufc2	ENSMUSG00000030647	7
ENSMUSG00000025001-Hells	0.0334001	0.0981243	0.787	0.705	1	Hells	ENSMUSG00000025001	19
ENSMUSG00000033793-Atp6v1h	0.0334189	-0.172653	0.226	0.321	1	Atp6v1h	ENSMUSG00000033793	1
ENSMUSG00000029432-Nipsnap2	0.0334438	-0.18929	0.245	0.338	1	Nipsnap2	ENSMUSG00000029432	5
ENSMUSG00000075415-Fnbp1	0.0334595	-0.229691	0.239	0.333	1	Fnbp1	ENSMUSG00000075415	2
ENSMUSG00000048120-Entpd1	0.0334862	-0.253551	0.068	0.12	1	Entpd1	ENSMUSG00000048120	19
ENSMUSG00000018770-Atp5g3	0.0335452	-0.123687	0.165	0.248	1	Atp5g3	ENSMUSG00000018770	2
ENSMUSG00000031559-4930555F03Rik	0.0335488	0.292236	0.155	0.094	1	4930555F03Rik	ENSMUSG00000031559	8
ENSMUSG00000024312-Wdr46	0.0335717	0.312	0.203	0.141	1	Wdr46	ENSMUSG00000024312	17
ENSMUSG00000026260-Ndufa10	0.0335744	0.334208	0.245	0.184	1	Ndufa10	ENSMUSG00000026260	1
ENSMUSG00000032086-Bace1	0.0335877	-0.145903	0.119	0.188	1	Bace1	ENSMUSG00000032086	9
ENSMUSG00000110028-Gm34838	0.0337611	-0.174234	0.071	0.124	1	Gm34838	ENSMUSG00000110028	7
ENSMUSG00000003226-Ranbp2	0.033774	0.270218	0.565	0.556	1	Ranbp2	ENSMUSG00000003226	10
ENSMUSG00000035206-Sppl2b	0.0337897	-0.0873621	0.061	0.115	1	Sppl2b	ENSMUSG00000035206	10
ENSMUSG00000019929-Dcn	0.0338093	0.0372871	0.158	0.094	1	Dcn	ENSMUSG00000019929	10
ENSMUSG00000021066-Atl1	0.03383	-0.294969	0.11	0.175	1	Atl1	ENSMUSG00000021066	12
ENSMUSG00000075249-Fsip2	0.0338753	-0.228427	0.158	0.239	1	Fsip2	ENSMUSG00000075249	2
ENSMUSG00000017421-Zfp207	0.0338918	0.274842	0.481	0.432	1	Zfp207	ENSMUSG00000017421	11
ENSMUSG00000034151-Zbbx	0.0339662	-0.227824	0.084	0.141	1	Zbbx	ENSMUSG00000034151	3
ENSMUSG00000092341-Malat1	0.0340281	-1.24089	1	1	1	Malat1	ENSMUSG00000092341	19
ENSMUSG00000029772-Ahcyl2	0.0340886	0.135145	0.694	0.628	1	Ahcyl2	ENSMUSG00000029772	6
ENSMUSG00000025808-Ccdc7a	0.0341108	-0.446532	0.119	0.188	1	Ccdc7a	ENSMUSG00000025808	8
ENSMUSG00000001089-Luzp1	0.0341623	0.254058	0.661	0.632	1	Luzp1	ENSMUSG00000001089	4
ENSMUSG00000020521-Rnft1	0.0342109	0.368008	0.358	0.303	1	Rnft1	ENSMUSG00000020521	11
ENSMUSG00000021482-Prxl2c	0.0342455	2.13486	0.239	0.184	1	Prxl2c	ENSMUSG00000021482	13
ENSMUSG00000097392-Thoc2l	0.0344216	0.232554	0.629	0.632	1	Thoc2l	ENSMUSG00000097392	5
ENSMUSG00000028975-Pex14	0.0344301	0.317676	0.413	0.359	1	Pex14	ENSMUSG00000028975	4
ENSMUSG00000044976-Wdr72	0.0344657	0.196023	0.106	0.056	1	Wdr72	ENSMUSG00000044976	9
ENSMUSG00000020361-Hspa4	0.0345428	0.258921	0.61	0.654	1	Hspa4	ENSMUSG00000020361	11
ENSMUSG00000071646-Mta2	0.0345701	-0.145337	0.106	0.171	1	Mta2	ENSMUSG00000071646	19
ENSMUSG00000032253-Phip	0.0346064	-0.113547	0.306	0.423	1	Phip	ENSMUSG00000032253	9
ENSMUSG00000040033-Stat2	0.0346381	-0.223757	0.071	0.124	1	Stat2	ENSMUSG00000040033	10
ENSMUSG00000031659-Adcy7	0.0347322	-0.69892	0.065	0.115	1	Adcy7	ENSMUSG00000031659	8
ENSMUSG00000028664-Ephb2	0.0347379	0.381629	0.242	0.184	1	Ephb2	ENSMUSG00000028664	4
ENSMUSG00000027581-Stmn3	0.0348137	0.906707	0.135	0.081	1	Stmn3	ENSMUSG00000027581	2
ENSMUSG00000027327-1700037H04Rik	0.0348723	-0.158569	0.145	0.218	1	1700037H04Rik	ENSMUSG00000027327	2
ENSMUSG00000115918-A930001M01Rik	0.0348856	-0.0839236	0.097	0.162	1	A930001M01Rik	ENSMUSG00000115918	15
ENSMUSG00000054509-Parp4	0.0349264	-0.257903	0.1	0.162	1	Parp4	ENSMUSG00000054509	14
ENSMUSG00000058444-Map2k5	0.0349478	-0.149245	0.345	0.466	1	Map2k5	ENSMUSG00000058444	9
ENSMUSG00000037307-Banf2	0.035007	-0.182658	0.126	0.201	1	Banf2	ENSMUSG00000037307	2
ENSMUSG00000028557-Rnf11	0.0350092	-0.231083	0.197	0.274	1	Rnf11	ENSMUSG00000028557	4
ENSMUSG00000017132-Cyth1	0.0350297	-0.119592	0.152	0.231	1	Cyth1	ENSMUSG00000017132	11
ENSMUSG00000027671-Actl6a	0.0350347	0.313647	0.332	0.282	1	Actl6a	ENSMUSG00000027671	3
ENSMUSG00000029711-Epo	0.0350988	0.229206	0.703	0.671	1	Epo	ENSMUSG00000029711	5
ENSMUSG00000014856-Tmem208	0.0351008	0.298142	0.41	0.368	1	Tmem208	ENSMUSG00000014856	8
ENSMUSG00000001729-Akt1	0.0352186	-0.107891	0.129	0.205	1	Akt1	ENSMUSG00000001729	12
ENSMUSG00000034951-Cog7	0.035241	-0.153722	0.152	0.231	1	Cog7	ENSMUSG00000034951	7
ENSMUSG00000021012-Zc3h14	0.0353971	-0.12698	0.29	0.402	1	Zc3h14	ENSMUSG00000021012	12
ENSMUSG00000018841-Rad51d	0.0354607	-0.205627	0.061	0.111	1	Rad51d	ENSMUSG00000018841	11
ENSMUSG00000078577-Tmco2	0.0355059	-0.210607	0.1	0.162	1	Tmco2	ENSMUSG00000078577	4
ENSMUSG00000058486-Wdr91	0.0355505	-0.168256	0.09	0.15	1	Wdr91	ENSMUSG00000058486	6
ENSMUSG00000047220-Iho1	0.0355569	0.178773	0.239	0.167	1	Iho1	ENSMUSG00000047220	9
ENSMUSG00000031565-Fgfr1	0.0355659	-0.207024	0.119	0.188	1	Fgfr1	ENSMUSG00000031565	8
ENSMUSG00000027165-Iftap	0.0355894	-0.180586	0.1	0.162	1	Iftap	ENSMUSG00000027165	2
ENSMUSG00000034330-Plcg2	0.0356154	-0.265887	0.065	0.115	1	Plcg2	ENSMUSG00000034330	8
ENSMUSG00000069089-Cdk7	0.0356624	-0.521111	0.245	0.35	1	Cdk7	ENSMUSG00000069089	13
ENSMUSG00000039501-Znfx1	0.0356938	-0.130951	0.19	0.278	1	Znfx1	ENSMUSG00000039501	2
ENSMUSG00000034640-Tiparp	0.0357142	-0.22012	0.187	0.274	1	Tiparp	ENSMUSG00000034640	3
ENSMUSG00000028556-Dock7	0.0358195	-0.131705	0.255	0.346	1	Dock7	ENSMUSG00000028556	4
ENSMUSG00000038280-Ostm1	0.0358534	0.131386	0.187	0.124	1	Ostm1	ENSMUSG00000038280	10
ENSMUSG00000047719-Ubiad1	0.0358535	0.258188	0.113	0.064	1	Ubiad1	ENSMUSG00000047719	4
ENSMUSG00000064307-Lrrc51	0.0359295	-0.189169	0.358	0.466	1	Lrrc51	ENSMUSG00000064307	7
ENSMUSG00000023930-Crisp2	0.035981	-0.28476	0.316	0.423	1	Crisp2	ENSMUSG00000023930	17
ENSMUSG00000027397-Slc20a1	0.0360614	0.299223	0.194	0.137	1	Slc20a1	ENSMUSG00000027397	2
ENSMUSG00000019188-H13	0.0360679	-0.139401	0.268	0.372	1	H13	ENSMUSG00000019188	2
ENSMUSG00000020484-Xbp1	0.0360808	-0.0615239	0.081	0.141	1	Xbp1	ENSMUSG00000020484	11
ENSMUSG00000022967-Ifnar1	0.0361275	-0.136805	0.126	0.197	1	Ifnar1	ENSMUSG00000022967	16
ENSMUSG00000026930-Gpsm1	0.0361593	0.185711	0.187	0.124	1	Gpsm1	ENSMUSG00000026930	2
ENSMUSG00000104156-Gm38102	0.0362063	-0.278955	0.106	0.167	1	Gm38102	ENSMUSG00000104156	5
ENSMUSG00000002820-Atg4d	0.0362091	-0.115031	0.094	0.158	1	Atg4d	ENSMUSG00000002820	9
ENSMUSG00000029110-Rnf4	0.0362532	-0.146799	0.239	0.329	1	Rnf4	ENSMUSG00000029110	5
ENSMUSG00000020636-Allc	0.0362953	-0.220719	0.09	0.15	1	Allc	ENSMUSG00000020636	12
ENSMUSG00000037465-Klf10	0.0363435	-0.211446	0.21	0.295	1	Klf10	ENSMUSG00000037465	15
ENSMUSG00000028044-Cks1b	0.0364014	0.248655	0.129	0.077	1	Cks1b	ENSMUSG00000028044	3
ENSMUSG00000004865-Srpk1	0.0364238	0.287496	0.487	0.44	1	Srpk1	ENSMUSG00000004865	17
ENSMUSG00000000142-Axin2	0.0365963	-0.20006	0.055	0.103	1	Axin2	ENSMUSG00000000142	11
ENSMUSG00000035437-Rabgap1	0.0366147	-0.184835	0.577	0.714	1	Rabgap1	ENSMUSG00000035437	2
ENSMUSG00000001783-Rtcb	0.0366586	-0.0369375	0.097	0.162	1	Rtcb	ENSMUSG00000001783	10
ENSMUSG00000085208-Brip1os	0.0367103	0.230009	0.742	0.705	1	Brip1os	ENSMUSG00000085208	11
ENSMUSG00000032204-Aqp9	0.036813	-0.336592	0.055	0.103	1	Aqp9	ENSMUSG00000032204	9
ENSMUSG00000037363-Letm2	0.0368557	-0.204821	0.132	0.201	1	Letm2	ENSMUSG00000037363	8
ENSMUSG00000032815-Fanca	0.0368727	0.283969	0.584	0.56	1	Fanca	ENSMUSG00000032815	8
ENSMUSG00000018189-Uchl5	0.0369297	-0.0950111	0.174	0.261	1	Uchl5	ENSMUSG00000018189	1
ENSMUSG00000041444-Arhgap32	0.0370019	-0.21105	0.355	0.466	1	Arhgap32	ENSMUSG00000041444	9
ENSMUSG00000009090-Ap1b1	0.0370815	0.325375	0.306	0.256	1	Ap1b1	ENSMUSG00000009090	11
ENSMUSG00000021215-Net1	0.0370828	-0.185727	0.129	0.197	1	Net1	ENSMUSG00000021215	13
ENSMUSG00000064158-Izumo1	0.037391	-0.0782142	0.061	0.115	1	Izumo1	ENSMUSG00000064158	7
ENSMUSG00000097634-Gm26827	0.0374115	0.313524	0.5	0.444	1	Gm26827	ENSMUSG00000097634	7
ENSMUSG00000004637-Wwox	0.0374164	-0.293077	0.471	0.568	1	Wwox	ENSMUSG00000004637	8
ENSMUSG00000039640-Mrpl12	0.0374855	0.296181	0.148	0.094	1	Mrpl12	ENSMUSG00000039640	11
ENSMUSG00000020354-Sgcd	0.0375147	-1.01701	0.203	0.274	1	Sgcd	ENSMUSG00000020354	11
ENSMUSG00000097930-C330002G04Rik	0.0378287	0.870447	0.142	0.085	1	C330002G04Rik	ENSMUSG00000097930	19
ENSMUSG00000036636-Clcn7	0.0378992	-0.0569475	0.21	0.295	1	Clcn7	ENSMUSG00000036636	17
ENSMUSG00000054693-Adam10	0.0379559	-0.215421	0.313	0.41	1	Adam10	ENSMUSG00000054693	9
ENSMUSG00000001761-Smo	0.0379636	0.266528	0.255	0.188	1	Smo	ENSMUSG00000001761	6
ENSMUSG00000029623-Pdap1	0.0379658	0.240045	0.377	0.312	1	Pdap1	ENSMUSG00000029623	5
ENSMUSG00000085827-Gm11290	0.037983	-1.05429	0.21	0.274	1	Gm11290	ENSMUSG00000085827	13
ENSMUSG00000041594-Tmtc4	0.0380126	-0.109718	0.142	0.218	1	Tmtc4	ENSMUSG00000041594	14
ENSMUSG00000030753-Thap12	0.038015	0.317359	0.206	0.15	1	Thap12	ENSMUSG00000030753	7
ENSMUSG00000028634-Hivep3	0.0380153	0.219179	0.435	0.368	1	Hivep3	ENSMUSG00000028634	4
ENSMUSG00000030663-1110004F10Rik	0.0380615	-0.286908	0.181	0.252	1	1110004F10Rik	ENSMUSG00000030663	7
ENSMUSG00000035781-R3hdm4	0.038076	0.00389131	0.052	0.103	1	R3hdm4	ENSMUSG00000035781	10
ENSMUSG00000024218-Taf11	0.0380835	0.260796	0.152	0.094	1	Taf11	ENSMUSG00000024218	17
ENSMUSG00000039197-Adk	0.0380843	-0.187624	0.539	0.667	1	Adk	ENSMUSG00000039197	14
ENSMUSG00000099418-Gm6657	0.038128	-0.0437959	0.061	0.115	1	Gm6657	ENSMUSG00000099418	12
ENSMUSG00000066148-Prpf4	0.038175	0.193669	0.248	0.179	1	Prpf4	ENSMUSG00000066148	4
ENSMUSG00000059439-Bcas3	0.0382116	0.144211	0.897	0.885	1	Bcas3	ENSMUSG00000059439	11
ENSMUSG00000087601-Uchl1os	0.038289	0.268885	0.294	0.222	1	Uchl1os	ENSMUSG00000087601	5
ENSMUSG00000028906-Epb41	0.0383153	-0.0972917	0.319	0.402	1	Epb41	ENSMUSG00000028906	4
ENSMUSG00000098912-1500004A13Rik	0.038316	-0.188533	0.532	0.637	1	1500004A13Rik	ENSMUSG00000098912	3
ENSMUSG00000039756-Dnttip2	0.0383612	0.233373	0.216	0.154	1	Dnttip2	ENSMUSG00000039756	3
ENSMUSG00000113895-Gm48383	0.0383809	-0.150888	0.065	0.115	1	Gm48383	ENSMUSG00000113895	12
ENSMUSG00000038005-Hpf1	0.0384066	0.327597	0.384	0.325	1	Hpf1	ENSMUSG00000038005	8
ENSMUSG00000024359-Hspa9	0.0384163	-0.1044	0.268	0.376	1	Hspa9	ENSMUSG00000024359	18
ENSMUSG00000036241-Ube2r2	0.0384976	-0.297263	0.206	0.291	1	Ube2r2	ENSMUSG00000036241	4
ENSMUSG00000009535-Rnmt	0.0385316	0.296318	0.3	0.239	1	Rnmt	ENSMUSG00000009535	18
ENSMUSG00000052488-Cherp	0.0385633	-0.163786	0.248	0.35	1	Cherp	ENSMUSG00000052488	8
ENSMUSG00000029765-Plxna4	0.0385969	-0.296666	0.061	0.111	1	Plxna4	ENSMUSG00000029765	6
ENSMUSG00000022788-Fgd4	0.038619	-0.158682	0.074	0.128	1	Fgd4	ENSMUSG00000022788	16
ENSMUSG00000030824-Nucb1	0.0386365	-0.090889	0.161	0.244	1	Nucb1	ENSMUSG00000030824	7
ENSMUSG00000023087-Noct	0.0386428	-0.0728232	0.097	0.162	1	Noct	ENSMUSG00000023087	3
ENSMUSG00000057572-Zbtb8os	0.0386813	-0.0522123	0.119	0.192	1	Zbtb8os	ENSMUSG00000057572	4
ENSMUSG00000028451-1700022I11Rik	0.0388351	-0.144764	0.106	0.171	1	1700022I11Rik	ENSMUSG00000028451	4
ENSMUSG00000034164-Emid1	0.0389304	-0.432079	0.058	0.107	1	Emid1	ENSMUSG00000034164	11
ENSMUSG00000034320-Slc26a2	0.0389585	-0.16371	0.071	0.124	1	Slc26a2	ENSMUSG00000034320	18
ENSMUSG00000006676-Usp19	0.0390681	-0.222834	0.332	0.444	1	Usp19	ENSMUSG00000006676	9
ENSMUSG00000002732-Fkbp7	0.0391845	-0.148267	0.087	0.145	1	Fkbp7	ENSMUSG00000002732	2
ENSMUSG00000022179-4931414P19Rik	0.039295	-0.317196	0.097	0.158	1	4931414P19Rik	ENSMUSG00000022179	14
ENSMUSG00000090117-Gm16541	0.0393422	-0.157602	0.268	0.363	1	Gm16541	ENSMUSG00000090117	19
ENSMUSG00000040774-Cept1	0.0393423	-0.115193	0.245	0.342	1	Cept1	ENSMUSG00000040774	3
ENSMUSG00000005469-Prkaca	0.0393856	-0.124938	0.123	0.192	1	Prkaca	ENSMUSG00000005469	8
ENSMUSG00000050390-C77080	0.0393909	0.37066	0.139	0.214	1	C77080	ENSMUSG00000050390	4
ENSMUSG00000045348-Nyap1	0.0394504	-0.159317	0.065	0.115	1	Nyap1	ENSMUSG00000045348	5
ENSMUSG00000029670-Ing3	0.0394795	-0.115049	0.097	0.158	1	Ing3	ENSMUSG00000029670	6
ENSMUSG00000028575-Eqtn	0.0394997	-0.14257	0.055	0.103	1	Eqtn	ENSMUSG00000028575	4
ENSMUSG00000027115-Kif18a	0.0395231	0.270569	0.352	0.278	1	Kif18a	ENSMUSG00000027115	2
ENSMUSG00000035885-Cox8a	0.0395646	0.222214	0.371	0.291	1	Cox8a	ENSMUSG00000035885	19
ENSMUSG00000027351-Spred1	0.0395765	-0.154982	0.132	0.201	1	Spred1	ENSMUSG00000027351	2
ENSMUSG00000079429-Mroh2a	0.0397091	-0.14263	0.116	0.184	1	Mroh2a	ENSMUSG00000079429	1
ENSMUSG00000029014-Dnajc2	0.039774	0.362472	0.313	0.261	1	Dnajc2	ENSMUSG00000029014	5
ENSMUSG00000024308-Tapbp	0.0398044	-0.123976	0.061	0.111	1	Tapbp	ENSMUSG00000024308	17
ENSMUSG00000028519-Dab1	0.0398161	0.309134	0.406	0.338	1	Dab1	ENSMUSG00000028519	4
ENSMUSG00000022680-Pdxdc1	0.0398487	-0.221165	0.51	0.637	1	Pdxdc1	ENSMUSG00000022680	16
ENSMUSG00000021221-Dpf3	0.0398573	-0.0531249	0.094	0.158	1	Dpf3	ENSMUSG00000021221	12
ENSMUSG00000097075-Cdiptos	0.0398849	-0.190051	0.19	0.274	1	Cdiptos	ENSMUSG00000097075	7
ENSMUSG00000031119-Gpc4	0.0400642	-0.09998	0.077	0.132	1	Gpc4	ENSMUSG00000031119	20
ENSMUSG00000001366-Fbxo9	0.0401602	-0.174943	0.171	0.248	1	Fbxo9	ENSMUSG00000001366	9
ENSMUSG00000018537-Pcgf2	0.0401607	-0.213704	0.116	0.179	1	Pcgf2	ENSMUSG00000018537	11
ENSMUSG00000025240-Sacm1l	0.0401854	0.268751	0.335	0.274	1	Sacm1l	ENSMUSG00000025240	9
ENSMUSG00000028127-Abcd3	0.0402645	-0.0937455	0.126	0.197	1	Abcd3	ENSMUSG00000028127	3
ENSMUSG00000018567-Gabarap	0.0403647	-0.0386089	0.2	0.295	1	Gabarap	ENSMUSG00000018567	11
ENSMUSG00000066643-Wdr35	0.0403914	-0.0359607	0.142	0.222	1	Wdr35	ENSMUSG00000066643	12
ENSMUSG00000041020-Map7d2	0.0404461	0.278937	0.484	0.432	1	Map7d2	ENSMUSG00000041020	20
ENSMUSG00000114616-Gm26754	0.040535	0.26424	0.458	0.38	1	Gm26754	ENSMUSG00000114616	13
ENSMUSG00000057835-Zfp119a	0.0405412	0.203058	0.129	0.077	1	Zfp119a	ENSMUSG00000057835	17
ENSMUSG00000031706-Rfx1	0.0405606	-0.149835	0.09	0.15	1	Rfx1	ENSMUSG00000031706	8
ENSMUSG00000028013-Ppa2	0.0406312	-0.0492264	0.1	0.162	1	Ppa2	ENSMUSG00000028013	3
ENSMUSG00000056214-Pard6g	0.0407219	-0.198596	0.135	0.209	1	Pard6g	ENSMUSG00000056214	18
ENSMUSG00000047412-Zbtb44	0.0407333	-0.286529	0.21	0.291	1	Zbtb44	ENSMUSG00000047412	9
ENSMUSG00000087138-Gm15545	0.0408449	-0.155813	0.055	0.103	1	Gm15545	ENSMUSG00000087138	7
ENSMUSG00000027429-Sec23b	0.0408463	-0.139139	0.155	0.231	1	Sec23b	ENSMUSG00000027429	2
ENSMUSG00000032017-Grik4	0.0409322	-0.212478	0.245	0.329	1	Grik4	ENSMUSG00000032017	9
ENSMUSG00000030200-Bcl2l14	0.0409807	-0.102459	0.058	0.107	1	Bcl2l14	ENSMUSG00000030200	6
ENSMUSG00000068284-Usf3	0.0410233	0.0606259	0.055	0.103	1	Usf3	ENSMUSG00000068284	16
ENSMUSG00000034040-Galnt17	0.0411425	-0.0889648	0.055	0.103	1	Galnt17	ENSMUSG00000034040	5
ENSMUSG00000093565-Rab26os	0.0411425	-0.109329	0.055	0.103	1	Rab26os	ENSMUSG00000093565	17
ENSMUSG00000025393-Atp5b	0.0413111	-0.102515	0.265	0.368	1	Atp5b	ENSMUSG00000025393	10
ENSMUSG00000031991-Spata19	0.0413821	-0.224009	0.1	0.158	1	Spata19	ENSMUSG00000031991	9
ENSMUSG00000031959-Wdr59	0.0413881	-0.0741791	0.2	0.291	1	Wdr59	ENSMUSG00000031959	8
ENSMUSG00000049184-Purg	0.041433	-0.130214	0.161	0.235	1	Purg	ENSMUSG00000049184	8
ENSMUSG00000022570-Gfus	0.041443	0.194026	0.139	0.085	1	Gfus	ENSMUSG00000022570	15
ENSMUSG00000072893-4933439C10Rik	0.0415524	-0.194501	0.065	0.115	1	4933439C10Rik	ENSMUSG00000072893	11
ENSMUSG00000030161-Gabarapl1	0.0417413	-0.151684	0.216	0.299	1	Gabarapl1	ENSMUSG00000030161	6
ENSMUSG00000040359-Ufl1	0.0417986	-0.119946	0.171	0.256	1	Ufl1	ENSMUSG00000040359	4
ENSMUSG00000025413-Ttc4	0.041883	0.286642	0.365	0.316	1	Ttc4	ENSMUSG00000025413	4
ENSMUSG00000025241-Fyco1	0.0419202	0.229699	0.158	0.103	1	Fyco1	ENSMUSG00000025241	9
ENSMUSG00000026944-Abca2	0.0419224	-0.152552	0.316	0.419	1	Abca2	ENSMUSG00000026944	2
ENSMUSG00000039477-Tnrc18	0.041983	-0.144532	0.21	0.295	1	Tnrc18	ENSMUSG00000039477	5
ENSMUSG00000024583-Txnl1	0.0420129	0.284137	0.252	0.188	1	Txnl1	ENSMUSG00000024583	18
ENSMUSG00000025893-Kbtbd3	0.0421588	-0.122074	0.058	0.107	1	Kbtbd3	ENSMUSG00000025893	9
ENSMUSG00000080727-C920021L13Rik	0.0422287	-0.143371	0.206	0.295	1	C920021L13Rik	ENSMUSG00000080727	3
ENSMUSG00000035004-Igsf6	0.0422288	-0.101169	0.055	0.103	1	Igsf6	ENSMUSG00000035004	7
ENSMUSG00000041697-Cox6a1	0.0422396	0.271397	0.468	0.444	1	Cox6a1	ENSMUSG00000041697	5
ENSMUSG00000024130-Abca3	0.0422398	-0.132741	0.342	0.466	1	Abca3	ENSMUSG00000024130	17
ENSMUSG00000029455-Aldh2	0.0422477	-0.169798	0.132	0.201	1	Aldh2	ENSMUSG00000029455	5
ENSMUSG00000074582-Arfgef2	0.0423363	-0.00752502	0.174	0.261	1	Arfgef2	ENSMUSG00000074582	2
ENSMUSG00000060288-Ppih	0.0423947	-0.160843	0.152	0.231	1	Ppih	ENSMUSG00000060288	4
ENSMUSG00000021468-Sptlc1	0.0423992	-0.122411	0.139	0.209	1	Sptlc1	ENSMUSG00000021468	13
ENSMUSG00000022216-Psme1	0.0424425	0.233981	0.139	0.085	1	Psme1	ENSMUSG00000022216	14
ENSMUSG00000060802-B2m	0.0424722	-0.163058	0.103	0.162	1	B2m	ENSMUSG00000060802	2
ENSMUSG00000024219-Anks1	0.042517	-0.105702	0.216	0.312	1	Anks1	ENSMUSG00000024219	17
ENSMUSG00000097583-6430590A07Rik	0.0425552	-0.143636	0.087	0.145	1	6430590A07Rik	ENSMUSG00000097583	3
ENSMUSG00000025915-Sgk3	0.0426021	-0.172713	0.129	0.197	1	Sgk3	ENSMUSG00000025915	1
ENSMUSG00000090553-Snrpe	0.0426268	0.340264	0.284	0.222	1	Snrpe	ENSMUSG00000090553	1
ENSMUSG00000054312-Mrps21	0.0426448	-0.127411	0.09	0.15	1	Mrps21	ENSMUSG00000054312	3
ENSMUSG00000031637-Lrp2bp	0.0427173	0.197818	0.119	0.068	1	Lrp2bp	ENSMUSG00000031637	8
ENSMUSG00000107468-5730507A11Rik	0.0427263	-0.18131	0.152	0.231	1	5730507A11Rik	ENSMUSG00000107468	2
ENSMUSG00000028156-Eif4e	0.0427447	-0.241452	0.29	0.376	1	Eif4e	ENSMUSG00000028156	3
ENSMUSG00000036565-Ttyh3	0.0427483	-0.0871757	0.116	0.188	1	Ttyh3	ENSMUSG00000036565	5
ENSMUSG00000052906-Ubxn8	0.0427734	0.0364031	0.187	0.128	1	Ubxn8	ENSMUSG00000052906	8
ENSMUSG00000086035-Gm12610	0.0427772	0.294146	0.581	0.504	1	Gm12610	ENSMUSG00000086035	4
ENSMUSG00000034259-Exosc4	0.0428121	-0.129015	0.065	0.115	1	Exosc4	ENSMUSG00000034259	15
ENSMUSG00000070371-Prss36	0.0428226	-0.101213	0.155	0.235	1	Prss36	ENSMUSG00000070371	7
ENSMUSG00000078578-Ube2d3	0.0430213	-0.199045	0.39	0.509	1	Ube2d3	ENSMUSG00000078578	3
ENSMUSG00000028729-Ebna1bp2	0.0432447	0.207188	0.181	0.12	1	Ebna1bp2	ENSMUSG00000028729	4
ENSMUSG00000020286-1700093K21Rik	0.0432795	-0.0893155	0.155	0.235	1	1700093K21Rik	ENSMUSG00000020286	11
ENSMUSG00000114315-Gm48696	0.0433655	-0.112719	0.058	0.107	1	Gm48696	ENSMUSG00000114315	19
ENSMUSG00000092368-A930015D03Rik	0.0434906	0.273059	0.074	0.128	1	A930015D03Rik	ENSMUSG00000092368	17
ENSMUSG00000039901-Armh3	0.0435776	-0.0548304	0.403	0.517	1	Armh3	ENSMUSG00000039901	19
ENSMUSG00000033938-Ndufb7	0.043593	0.283664	0.274	0.214	1	Ndufb7	ENSMUSG00000033938	8
ENSMUSG00000025428-Atp5a1	0.0436232	0.38252	0.365	0.321	1	Atp5a1	ENSMUSG00000025428	18
ENSMUSG00000055553-Kxd1	0.043651	-0.190237	0.245	0.333	1	Kxd1	ENSMUSG00000055553	8
ENSMUSG00000018931-Natd1	0.0436519	-0.378329	0.194	0.278	1	Natd1	ENSMUSG00000018931	11
ENSMUSG00000021967-Mrpl57	0.0436563	0.203933	0.216	0.154	1	Mrpl57	ENSMUSG00000021967	14
ENSMUSG00000031546-Gins4	0.0436803	0.241836	0.148	0.094	1	Gins4	ENSMUSG00000031546	8
ENSMUSG00000001424-Snd1	0.0437153	-0.140176	0.487	0.611	1	Snd1	ENSMUSG00000001424	6
ENSMUSG00000045928-4933440M02Rik	0.0438408	-0.114196	0.055	0.103	1	4933440M02Rik	ENSMUSG00000045928	7
ENSMUSG00000016356-Col20a1	0.043876	-0.124564	0.09	0.15	1	Col20a1	ENSMUSG00000016356	2
ENSMUSG00000021590-Spata9	0.0439669	-0.055095	0.055	0.103	1	Spata9	ENSMUSG00000021590	13
ENSMUSG00000021400-Wrnip1	0.0440134	-0.13252	0.071	0.124	1	Wrnip1	ENSMUSG00000021400	13
ENSMUSG00000031979-Cog2	0.044032	-0.102113	0.09	0.15	1	Cog2	ENSMUSG00000031979	8
ENSMUSG00000112925-Gm31763	0.0440541	-0.300741	0.161	0.235	1	Gm31763	ENSMUSG00000112925	10
ENSMUSG00000036106-Prr5	0.0440739	0.21291	0.158	0.103	1	Prr5	ENSMUSG00000036106	15
ENSMUSG00000085284-Gm16189	0.0441033	-0.106431	0.058	0.107	1	Gm16189	ENSMUSG00000085284	20
ENSMUSG00000021546-Hnrnpk	0.0441258	0.238199	0.626	0.577	1	Hnrnpk	ENSMUSG00000021546	13
ENSMUSG00000026004-Kansl1l	0.0441663	-0.201685	0.632	0.701	1	Kansl1l	ENSMUSG00000026004	1
ENSMUSG00000096233-Gm13238	0.0442474	0.173826	0.113	0.064	1	Gm13238	ENSMUSG00000096233	4
ENSMUSG00000017843-Ppp2r5c	0.0444303	-0.128292	0.39	0.521	1	Ppp2r5c	ENSMUSG00000017843	12
ENSMUSG00000008393-Carhsp1	0.0444859	-0.255018	0.139	0.205	1	Carhsp1	ENSMUSG00000008393	16
ENSMUSG00000029276-Glmn	0.0445152	0.323055	0.394	0.342	1	Glmn	ENSMUSG00000029276	5
ENSMUSG00000030075-Cntn3	0.0445532	0.310895	0.197	0.141	1	Cntn3	ENSMUSG00000030075	6
ENSMUSG00000024858-Grk2	0.0446011	-0.122731	0.058	0.107	1	Grk2	ENSMUSG00000024858	19
ENSMUSG00000028901-Gmeb1	0.0446115	-0.190932	0.132	0.201	1	Gmeb1	ENSMUSG00000028901	4
ENSMUSG00000028383-Hsdl2	0.044617	-0.180112	0.116	0.179	1	Hsdl2	ENSMUSG00000028383	4
ENSMUSG00000079111-Kdelr2	0.0446509	-0.140747	0.19	0.274	1	Kdelr2	ENSMUSG00000079111	5
ENSMUSG00000020088-Sar1a	0.0446711	0.401601	0.303	0.261	1	Sar1a	ENSMUSG00000020088	10
ENSMUSG00000095432-Zfp748	0.0446981	0.289297	0.165	0.111	1	Zfp748	ENSMUSG00000095432	13
ENSMUSG00000105734-4930558C23Rik	0.0447019	-0.111331	0.065	0.115	1	4930558C23Rik	ENSMUSG00000105734	3
ENSMUSG00000017291-Taok1	0.0447104	-0.172924	0.468	0.585	1	Taok1	ENSMUSG00000017291	11
ENSMUSG00000007379-Dennd2c	0.0447171	0.25038	0.223	0.162	1	Dennd2c	ENSMUSG00000007379	3
ENSMUSG00000033632-AW554918	0.0447174	0.195808	0.639	0.632	1	AW554918	ENSMUSG00000033632	18
ENSMUSG00000100281-4930422M22Rik	0.0447203	-0.0963065	0.077	0.132	1	4930422M22Rik	ENSMUSG00000100281	9
ENSMUSG00000045031-Cetn4	0.0449273	-0.268217	0.132	0.197	1	Cetn4	ENSMUSG00000045031	3
ENSMUSG00000050931-Sgms2	0.0449847	-0.172925	0.158	0.235	1	Sgms2	ENSMUSG00000050931	3
ENSMUSG00000040761-Spen	0.0449862	-0.0838175	0.329	0.449	1	Spen	ENSMUSG00000040761	4
ENSMUSG00000038172-Ttc39b	0.0450728	0.269444	0.232	0.167	1	Ttc39b	ENSMUSG00000038172	4
ENSMUSG00000068747-Sort1	0.0450736	-0.316563	0.084	0.137	1	Sort1	ENSMUSG00000068747	3
ENSMUSG00000055817-Mta3	0.0452413	-0.0289093	0.213	0.299	1	Mta3	ENSMUSG00000055817	17
ENSMUSG00000040006-Ginm1	0.0452631	-0.00207873	0.126	0.197	1	Ginm1	ENSMUSG00000040006	10
ENSMUSG00000066456-Hmgn3	0.0452836	-0.0959933	0.077	0.132	1	Hmgn3	ENSMUSG00000066456	9
ENSMUSG00000047146-Tet1	0.045306	0.456153	0.148	0.094	1	Tet1	ENSMUSG00000047146	10
ENSMUSG00000042606-Hirip3	0.0453634	0.239691	0.274	0.209	1	Hirip3	ENSMUSG00000042606	7
ENSMUSG00000070327-Rnf213	0.0454063	-0.191962	0.352	0.453	1	Rnf213	ENSMUSG00000070327	11
ENSMUSG00000027742-Cog6	0.0454163	-0.10636	0.158	0.239	1	Cog6	ENSMUSG00000027742	3
ENSMUSG00000020654-Adcy3	0.0454914	-0.153119	0.245	0.35	1	Adcy3	ENSMUSG00000020654	12
ENSMUSG00000028381-Ugcg	0.0455643	-0.217083	0.094	0.15	1	Ugcg	ENSMUSG00000028381	4
ENSMUSG00000105987-AI506816	0.0456729	-0.119929	0.065	0.115	1	AI506816	ENSMUSG00000105987	5
ENSMUSG00000052525-Spdya	0.0457696	-0.120447	0.068	0.12	1	Spdya	ENSMUSG00000052525	17
ENSMUSG00000029076-Sdf4	0.0457902	0.339541	0.306	0.252	1	Sdf4	ENSMUSG00000029076	4
ENSMUSG00000040720-Virma	0.0458389	-0.163632	0.335	0.453	1	Virma	ENSMUSG00000040720	4
ENSMUSG00000070953-Rabepk	0.0458866	0.107929	0.09	0.15	1	Rabepk	ENSMUSG00000070953	2
ENSMUSG00000019139-Isyna1	0.0459434	-0.0641717	0.152	0.231	1	Isyna1	ENSMUSG00000019139	8
ENSMUSG00000002475-Abhd3	0.0459556	0.179433	0.103	0.056	1	Abhd3	ENSMUSG00000002475	18
ENSMUSG00000021127-Zfp36l1	0.0459609	-0.300222	0.106	0.162	1	Zfp36l1	ENSMUSG00000021127	12
ENSMUSG00000044475-Ascc1	0.0459744	-0.0500423	0.181	0.265	1	Ascc1	ENSMUSG00000044475	10
ENSMUSG00000052512-Nav2	0.0460149	-0.189939	0.394	0.496	1	Nav2	ENSMUSG00000052512	7
ENSMUSG00000054434-Tmem120b	0.046123	-0.0441529	0.058	0.107	1	Tmem120b	ENSMUSG00000054434	5
ENSMUSG00000016520-Lnx2	0.0461288	-0.150701	0.142	0.214	1	Lnx2	ENSMUSG00000016520	5
ENSMUSG00000025377-Tepsin	0.0461679	-0.131912	0.087	0.145	1	Tepsin	ENSMUSG00000025377	11
ENSMUSG00000001542-Ell2	0.0461901	-0.195558	0.1	0.158	1	Ell2	ENSMUSG00000001542	13
ENSMUSG00000038400-Pmepa1	0.0461974	-0.0659566	0.077	0.132	1	Pmepa1	ENSMUSG00000038400	2
ENSMUSG00000019883-Echdc1	0.0462837	-0.145976	0.2	0.278	1	Echdc1	ENSMUSG00000019883	10
ENSMUSG00000031328-Flna	0.0462852	-0.293666	0.087	0.141	1	Flna	ENSMUSG00000031328	20
ENSMUSG00000024535-Snx24	0.0463116	0.361123	0.458	0.415	1	Snx24	ENSMUSG00000024535	18
ENSMUSG00000037376-Trmt6	0.0463157	0.30239	0.187	0.132	1	Trmt6	ENSMUSG00000037376	2
ENSMUSG00000029062-Cdk11b	0.0464061	0.356234	0.468	0.449	1	Cdk11b	ENSMUSG00000029062	4
ENSMUSG00000030170-Wnt5b	0.0464063	-0.377383	0.155	0.222	1	Wnt5b	ENSMUSG00000030170	6
ENSMUSG00000034910-Pygo1	0.0464315	-0.0685089	0.123	0.192	1	Pygo1	ENSMUSG00000034910	9
ENSMUSG00000032350-Gclc	0.0464357	-0.228189	0.277	0.363	1	Gclc	ENSMUSG00000032350	9
ENSMUSG00000041144-Dnah7b	0.0464501	-0.0785719	0.155	0.231	1	Dnah7b	ENSMUSG00000041144	1
ENSMUSG00000079469-Pigb	0.0465227	-0.155293	0.116	0.179	1	Pigb	ENSMUSG00000079469	9
ENSMUSG00000033499-Larp4b	0.0465324	-0.158872	0.306	0.415	1	Larp4b	ENSMUSG00000033499	13
ENSMUSG00000035325-Sec31a	0.0465848	-0.126746	0.232	0.325	1	Sec31a	ENSMUSG00000035325	5
[truncated: 7,115 more rows]

## Sheet: elongating_spermatid_1_all_lo
X	p_val	avg_log2FC	pct.1	pct.2	p_val_adj	gene	ensemblID	chr
ENSMUSG00000026822-Lcn2	8.18737e-138	2.00892	0.721	0.22	3.13658e-133	Lcn2	ENSMUSG00000026822	2
ENSMUSG00000023151-Lrrc69	3.78243e-132	-1.6257	0.115	0.633	1.44905e-127	Lrrc69	ENSMUSG00000023151	4
ENSMUSG00000095710-Gm8871	1.35503e-125	-1.63837	0.184	0.712	5.19113e-121	Gm8871	ENSMUSG00000095710	5
ENSMUSG00000110685-Gm5373	2.68364e-123	-1.16379	0.876	0.994	1.0281e-118	Gm5373	ENSMUSG00000110685	8
ENSMUSG00000024982-Zdhhc6	3.00689e-101	-1.32677	0.136	0.596	1.15194e-96	Zdhhc6	ENSMUSG00000024982	19
ENSMUSG00000024981-Acsl5	1.32118e-98	-1.15922	0.084	0.508	5.06144e-94	Acsl5	ENSMUSG00000024981	19
ENSMUSG00000110138-4831440D22Rik	2.74167e-91	-1.25599	0.232	0.685	1.05033e-86	4831440D22Rik	ENSMUSG00000110138	8
ENSMUSG00000022261-Sdc2	7.26391e-82	-1.29973	0.148	0.548	2.7828e-77	Sdc2	ENSMUSG00000022261	15
ENSMUSG00000015090-Ptgds	2.594e-80	1.45163	0.642	0.286	9.93762e-76	Ptgds	ENSMUSG00000015090	2
ENSMUSG00000039210-Gpatch2	2.91928e-76	-1.07533	0.136	0.532	1.11837e-71	Gpatch2	ENSMUSG00000039210	1
ENSMUSG00000021866-Anxa11	1.36929e-75	-0.999697	0.409	0.823	5.24573e-71	Anxa11	ENSMUSG00000021866	14
ENSMUSG00000041625-Ggact	1.2405e-69	-1.30036	0.284	0.655	4.75237e-65	Ggact	ENSMUSG00000041625	14
ENSMUSG00000109394-A230057D06Rik	2.37266e-68	-1.43996	0.128	0.469	9.08966e-64	A230057D06Rik	ENSMUSG00000109394	7
ENSMUSG00000121513-PTPRG	7.12308e-67	-1.70954	0.191	0.537	2.72885e-62	PTPRG	ENSMUSG00000121513
ENSMUSG00000020458-Rtn4	1.23094e-66	1.18224	0.737	0.377	4.71574e-62	Rtn4	ENSMUSG00000020458	11
ENSMUSG00000003555-Cyp17a1	1.30648e-66	1.37146	0.526	0.185	5.00514e-62	Cyp17a1	ENSMUSG00000003555	19
ENSMUSG00000027782-Kpna4	1.8161e-64	-0.918565	0.101	0.437	6.95746e-60	Kpna4	ENSMUSG00000027782	3
ENSMUSG00000021991-Cacna2d3	3.15285e-61	-0.958011	0.317	0.698	1.20786e-56	Cacna2d3	ENSMUSG00000021991	14
ENSMUSG00000117137-4930471L23Rik	3.732e-58	-0.783026	0.379	0.787	1.42973e-53	4930471L23Rik	ENSMUSG00000117137	17
ENSMUSG00000023923-Tbc1d5	9.81071e-58	-1.02616	0.427	0.732	3.75848e-53	Tbc1d5	ENSMUSG00000023923	17
ENSMUSG00000086696-Gm11234	1.06904e-56	-1.04452	0.057	0.323	4.0955e-52	Gm11234	ENSMUSG00000086696	4
ENSMUSG00000051228-Nyx	1.77715e-55	1.46914	0.512	0.213	6.80828e-51	Nyx	ENSMUSG00000051228	20
ENSMUSG00000121411-ENSMUSG00000121411	2.02598e-55	-0.841481	0.495	0.844	7.76155e-51	ENSMUSG00000121411	ENSMUSG00000121411
ENSMUSG00000108841-Frmpd2	6.06939e-55	-0.926655	0.046	0.298	2.32518e-50	Frmpd2	ENSMUSG00000108841	14
ENSMUSG00000102362-4930509J09Rik	3.69926e-54	-0.898124	0.641	0.879	1.41719e-49	4930509J09Rik	ENSMUSG00000102362	3
ENSMUSG00000041650-Pcca	6.07018e-54	-0.940586	0.266	0.62	2.32549e-49	Pcca	ENSMUSG00000041650	14
ENSMUSG00000115725-4930572G02Rik	9.50905e-54	-0.845112	0.068	0.341	3.64292e-49	4930572G02Rik	ENSMUSG00000115725	14
ENSMUSG00000099988-1700054A03Rik	1.26881e-53	0.985704	0.726	0.547	4.86083e-49	1700054A03Rik	ENSMUSG00000099988	19
ENSMUSG00000052533-Nup188	4.559e-52	-0.817328	0.297	0.674	1.74655e-47	Nup188	ENSMUSG00000052533	2
ENSMUSG00000037012-Hk1	1.56545e-51	-0.895596	0.175	0.497	5.99724e-47	Hk1	ENSMUSG00000037012	10
ENSMUSG00000105705-ENSMUSG00000105705	9.29726e-51	-0.807601	0.108	0.403	3.56178e-46	ENSMUSG00000105705	ENSMUSG00000105705
ENSMUSG00000084892-Gm14471	4.24417e-50	-0.782437	0.262	0.625	1.62594e-45	Gm14471	ENSMUSG00000084892	2
ENSMUSG00000113098-Gm2912	5.15229e-50	-0.939323	0.175	0.494	1.97384e-45	Gm2912	ENSMUSG00000113098	12
ENSMUSG00000050702-4930563M21Rik	2.573e-46	-0.744698	0.383	0.732	9.85717e-42	4930563M21Rik	ENSMUSG00000050702	9
ENSMUSG00000026163-Sphkap	7.42973e-46	-0.856163	0.085	0.341	2.84633e-41	Sphkap	ENSMUSG00000026163	1
ENSMUSG00000085805-Gm14145	1.54911e-45	-0.638028	0.928	0.994	5.93466e-41	Gm14145	ENSMUSG00000085805	2
ENSMUSG00000035762-Tmem161b	1.20948e-44	-0.757941	0.164	0.471	4.63352e-40	Tmem161b	ENSMUSG00000035762	13
ENSMUSG00000070802-Pnma8b	2.57876e-43	0.760749	0.912	0.885	9.87922e-39	Pnma8b	ENSMUSG00000070802
ENSMUSG00000032637-Atxn2l	5.78474e-43	-0.59754	0.703	0.934	2.21613e-38	Atxn2l	ENSMUSG00000032637	7
ENSMUSG00000085562-2610028E06Rik	6.95453e-43	-0.705181	0.109	0.377	2.66428e-38	2610028E06Rik	ENSMUSG00000085562	4
ENSMUSG00000044222-Defb13	4.10471e-42	-0.604149	0.079	0.326	1.57251e-37	Defb13	ENSMUSG00000044222	8
ENSMUSG00000097962-1700034G24Rik	5.47551e-42	-0.7119	0.111	0.376	2.09767e-37	1700034G24Rik	ENSMUSG00000097962	5
ENSMUSG00000029203-Ube2k	1.44288e-41	-0.713906	0.247	0.577	5.52767e-37	Ube2k	ENSMUSG00000029203	5
ENSMUSG00000099391-1700003C15Rik	3.21139e-41	-0.741012	0.251	0.571	1.23028e-36	1700003C15Rik	ENSMUSG00000099391	5
ENSMUSG00000115001-4930474H20Rik	1.4695e-40	-1.12874	0.12	0.37	5.62965e-36	4930474H20Rik	ENSMUSG00000115001	14
ENSMUSG00000049252-Lrp1b	1.53963e-40	1.06027	0.586	0.397	5.89833e-36	Lrp1b	ENSMUSG00000049252	2
ENSMUSG00000040896-Kcnd3	6.05791e-40	-1.03876	0.189	0.453	2.32079e-35	Kcnd3	ENSMUSG00000040896	3
ENSMUSG00000024053-Emilin2	1.2328e-39	-0.688488	0.083	0.318	4.72287e-35	Emilin2	ENSMUSG00000024053	17
ENSMUSG00000118109-Gm41815	1.51671e-39	-0.901922	0.281	0.568	5.81051e-35	Gm41815	ENSMUSG00000118109	19
ENSMUSG00000045064-Zc2hc1c	2.34595e-39	-0.66443	0.479	0.787	8.98732e-35	Zc2hc1c	ENSMUSG00000045064	12
ENSMUSG00000036879-Phkb	2.777e-39	-0.918665	0.027	0.201	1.06387e-34	Phkb	ENSMUSG00000036879	8
ENSMUSG00000048186-Bend7	3.71684e-39	1.00503	0.234	0.022	1.42392e-34	Bend7	ENSMUSG00000048186	2
ENSMUSG00000037307-Banf2	2.36023e-38	-0.688854	0.327	0.653	9.04202e-34	Banf2	ENSMUSG00000037307	2
ENSMUSG00000085967-Gm12530	2.43342e-38	-0.61519	0.158	0.447	9.32243e-34	Gm12530	ENSMUSG00000085967	4
ENSMUSG00000037533-Rapgef6	4.42816e-38	-0.789751	0.258	0.557	1.69643e-33	Rapgef6	ENSMUSG00000037533	11
ENSMUSG00000108854-D830036C21Rik	4.75936e-38	1.3261	0.34	0.107	1.82331e-33	D830036C21Rik	ENSMUSG00000108854	7
ENSMUSG00000035623-Rsf1	5.70724e-38	-0.733474	0.489	0.762	2.18644e-33	Rsf1	ENSMUSG00000035623	7
ENSMUSG00000100759-1700029B22Rik	6.51722e-38	-0.637852	0.21	0.514	2.49675e-33	1700029B22Rik	ENSMUSG00000100759	7
ENSMUSG00000111354-Gm33914	6.67098e-38	-0.712073	0.199	0.484	2.55565e-33	Gm33914	ENSMUSG00000111354	9
ENSMUSG00000030086-Chchd6	1.99722e-37	-0.899566	0.219	0.493	7.65136e-33	Chchd6	ENSMUSG00000030086	6
ENSMUSG00000028664-Ephb2	2.31133e-37	-0.836294	0.235	0.514	8.85472e-33	Ephb2	ENSMUSG00000028664	4
ENSMUSG00000057132-Rpgrip1	3.48989e-37	-0.644878	0.318	0.649	1.33698e-32	Rpgrip1	ENSMUSG00000057132	14
ENSMUSG00000034312-Iqsec1	4.2948e-37	-0.683775	0.543	0.809	1.64534e-32	Iqsec1	ENSMUSG00000034312	6
ENSMUSG00000029420-Rimbp2	1.55697e-36	-0.818586	0.093	0.315	5.96477e-32	Rimbp2	ENSMUSG00000029420	5
ENSMUSG00000017400-Stac2	2.63802e-36	-0.588348	0.081	0.306	1.01062e-31	Stac2	ENSMUSG00000017400	11
ENSMUSG00000021096-Ppm1a	3.09606e-36	-0.686384	0.315	0.625	1.1861e-31	Ppm1a	ENSMUSG00000021096	12
ENSMUSG00000022052-Ppp2r2a	8.30737e-36	-0.581129	0.071	0.287	3.18256e-31	Ppp2r2a	ENSMUSG00000022052	14
ENSMUSG00000040412-Elapor1	1.00701e-35	-0.799245	0.08	0.292	3.85784e-31	Elapor1	ENSMUSG00000040412	3
ENSMUSG00000024054-Smchd1	1.08414e-35	-0.564651	0.162	0.439	4.15333e-31	Smchd1	ENSMUSG00000024054	17
ENSMUSG00000118519-Gm52992	1.45025e-35	-0.615614	0.639	0.864	5.55589e-31	Gm52992	ENSMUSG00000118519	14
ENSMUSG00000035152-Ap2b1	1.4649e-35	-0.665212	0.477	0.763	5.61201e-31	Ap2b1	ENSMUSG00000035152	11
ENSMUSG00000022297-Fzd6	1.79975e-35	-0.600502	0.071	0.281	6.89486e-31	Fzd6	ENSMUSG00000022297	15
ENSMUSG00000030555-Ttc23	2.32061e-35	-0.61812	0.4	0.719	8.89026e-31	Ttc23	ENSMUSG00000030555	7
ENSMUSG00000099759-1700030C10Rik	2.39856e-35	-0.592582	0.171	0.449	9.18887e-31	1700030C10Rik	ENSMUSG00000099759	12
ENSMUSG00000114769-Gm48312	2.41357e-35	-0.858181	0.155	0.406	9.24638e-31	Gm48312	ENSMUSG00000114769	14
ENSMUSG00000117199-Gm4566	3.51481e-35	-0.560754	0.095	0.326	1.34652e-30	Gm4566	ENSMUSG00000117199	17
ENSMUSG00000028328-Tmod1	3.55154e-35	-0.627675	0.332	0.652	1.3606e-30	Tmod1	ENSMUSG00000028328	4
ENSMUSG00000086654-Gm13165	3.98403e-35	0.595408	0.928	0.909	1.52628e-30	Gm13165	ENSMUSG00000086654	4
ENSMUSG00000027447-Cst3	4.74508e-35	0.982557	0.447	0.221	1.81784e-30	Cst3	ENSMUSG00000027447	2
ENSMUSG00000029191-Rfc1	5.78541e-35	-0.728878	0.22	0.496	2.21639e-30	Rfc1	ENSMUSG00000029191	5
ENSMUSG00000068663-Clec16a	7.00025e-35	-1.10481	0.09	0.303	2.6818e-30	Clec16a	ENSMUSG00000068663	16
ENSMUSG00000021791-Dydc2	1.5685e-34	-0.575297	0.087	0.307	6.00891e-30	Dydc2	ENSMUSG00000021791	14
ENSMUSG00000031026-Trim66	1.76557e-34	-0.560555	0.079	0.293	6.76389e-30	Trim66	ENSMUSG00000031026	7
ENSMUSG00000040549-Ckap5	1.82038e-34	-0.74141	0.228	0.506	6.97388e-30	Ckap5	ENSMUSG00000040549	2
ENSMUSG00000038128-Camk4	4.00127e-34	-1.14238	0.435	0.643	1.53289e-29	Camk4	ENSMUSG00000038128	18
ENSMUSG00000050541-Adra1b	1.19358e-33	-0.80273	0.125	0.353	4.57261e-29	Adra1b	ENSMUSG00000050541	11
ENSMUSG00000036257-Pnpla8	1.48886e-33	-0.605234	0.329	0.647	5.70384e-29	Pnpla8	ENSMUSG00000036257	12
ENSMUSG00000097677-Gm26611	1.66186e-33	-0.584327	0.555	0.855	6.36659e-29	Gm26611	ENSMUSG00000097677	9
ENSMUSG00000026827-Gpd2	1.9233e-33	-0.636607	0.303	0.605	7.36816e-29	Gpd2	ENSMUSG00000026827	2
ENSMUSG00000026867-Gapvd1	4.28095e-33	-0.6044	0.067	0.265	1.64003e-28	Gapvd1	ENSMUSG00000026867	2
ENSMUSG00000032985-5730522E02Rik	7.77544e-33	-0.740185	0.074	0.271	2.97877e-28	5730522E02Rik	ENSMUSG00000032985	11
ENSMUSG00000041297-Cdk13	2.27318e-32	-0.65747	0.182	0.438	8.70855e-28	Cdk13	ENSMUSG00000041297	13
ENSMUSG00000115140-Gm32764	3.16633e-32	-0.612024	0.078	0.278	1.21302e-27	Gm32764	ENSMUSG00000115140	15
ENSMUSG00000028339-Col15a1	1.01567e-31	-0.540295	0.729	0.908	3.89104e-27	Col15a1	ENSMUSG00000028339	4
ENSMUSG00000035582-Gdpd4	1.41823e-31	0.951133	0.492	0.236	5.43325e-27	Gdpd4	ENSMUSG00000035582	7
ENSMUSG00000121382-ENSMUSG00000121382	1.85358e-31	1.0924	0.435	0.231	7.10108e-27	ENSMUSG00000121382	ENSMUSG00000121382
ENSMUSG00000021874-4933413J09Rik	1.99708e-31	-0.583067	0.072	0.268	7.65083e-27	4933413J09Rik	ENSMUSG00000021874	14
ENSMUSG00000055932-Fto	2.0498e-31	-0.537689	0.444	0.745	7.8528e-27	Fto	ENSMUSG00000055932	8
ENSMUSG00000035472-Slc25a21	2.14274e-31	1.53065	0.286	0.081	8.20885e-27	Slc25a21	ENSMUSG00000035472	12
ENSMUSG00000015149-Sirt2	2.1605e-31	-0.60891	0.285	0.582	8.27689e-27	Sirt2	ENSMUSG00000015149	7
ENSMUSG00000029784-Ssmem1	5.56437e-31	-0.59664	0.063	0.248	2.13171e-26	Ssmem1	ENSMUSG00000029784	6
ENSMUSG00000038145-Snrk	8.58986e-31	-0.565975	0.095	0.306	3.29078e-26	Snrk	ENSMUSG00000038145	9
ENSMUSG00000030042-Pole4	1.94757e-30	-0.52678	0.46	0.764	7.46115e-26	Pole4	ENSMUSG00000030042	6
ENSMUSG00000088252-Snord13	2.8887e-30	0.925835	0.43	0.226	1.10666e-25	Snord13	ENSMUSG00000088252	8
ENSMUSG00000032114-Slc37a4	3.2369e-30	-0.45926	0.02	0.159	1.24006e-25	Slc37a4	ENSMUSG00000032114	9
ENSMUSG00000027602-Map1lc3a	9.68313e-30	0.536255	0.91	0.936	3.70961e-25	Map1lc3a	ENSMUSG00000027602	2
ENSMUSG00000121389-ENSMUSG00000121389	9.87085e-30	-0.616566	0.277	0.551	3.78152e-25	ENSMUSG00000121389	ENSMUSG00000121389
ENSMUSG00000026922-Agpat2	1.00527e-29	-0.556808	0.552	0.819	3.85119e-25	Agpat2	ENSMUSG00000026922	2
ENSMUSG00000032033-Barx2	1.1403e-29	-0.523914	0.041	0.199	4.36847e-25	Barx2	ENSMUSG00000032033	9
ENSMUSG00000040451-Sgms1	1.452e-29	-0.566556	0.468	0.752	5.56263e-25	Sgms1	ENSMUSG00000040451	19
ENSMUSG00000031682-1700011L22Rik	1.78337e-29	-0.565464	0.128	0.355	6.83209e-25	1700011L22Rik	ENSMUSG00000031682	8
ENSMUSG00000085609-1700016P03Rik	2.37071e-29	-0.596882	0.249	0.517	9.0822e-25	1700016P03Rik	ENSMUSG00000085609	11
ENSMUSG00000112547-Gm47096	2.44832e-29	-0.575647	0.285	0.576	9.3795e-25	Gm47096	ENSMUSG00000112547	12
ENSMUSG00000022141-Nipbl	2.55812e-29	-0.814754	0.264	0.506	9.80014e-25	Nipbl	ENSMUSG00000022141	15
ENSMUSG00000039987-Phtf2	2.5928e-29	-0.878682	0.194	0.422	9.93301e-25	Phtf2	ENSMUSG00000039987	5
ENSMUSG00000061130-Ppm1b	3.23839e-29	-0.526576	0.407	0.708	1.24063e-24	Ppm1b	ENSMUSG00000061130	17
ENSMUSG00000035919-Bbs9	3.25668e-29	-0.533626	0.589	0.844	1.24764e-24	Bbs9	ENSMUSG00000035919	9
ENSMUSG00000044934-Zfp367	3.31934e-29	-0.578495	0.166	0.407	1.27164e-24	Zfp367	ENSMUSG00000044934	13
ENSMUSG00000038371-Sbf2	4.28879e-29	-0.817016	0.165	0.388	1.64303e-24	Sbf2	ENSMUSG00000038371	7
ENSMUSG00000117233-Gm36594	6.88826e-29	-0.628515	0.605	0.794	2.63889e-24	Gm36594	ENSMUSG00000117233	17
ENSMUSG00000110532-Gm35857	7.34863e-29	-0.588898	0.125	0.345	2.81526e-24	Gm35857	ENSMUSG00000110532	8
ENSMUSG00000092341-Malat1	9.06024e-29	0.331676	1	0.998	3.47098e-24	Malat1	ENSMUSG00000092341	19
ENSMUSG00000086209-4933405E24Rik	9.16676e-29	-0.669921	0.067	0.241	3.51179e-24	4933405E24Rik	ENSMUSG00000086209	11
ENSMUSG00000038637-Lrrc56	9.52635e-29	-0.527709	0.11	0.32	3.64955e-24	Lrrc56	ENSMUSG00000038637	7
ENSMUSG00000026204-Ptprn	1.29511e-28	-0.54609	0.18	0.429	4.96156e-24	Ptprn	ENSMUSG00000026204	1
ENSMUSG00000058328-Xlr5a	1.33912e-28	0.974441	0.388	0.201	5.13017e-24	Xlr5a	ENSMUSG00000058328	20
ENSMUSG00000010608-Rbm25	1.458e-28	-0.575233	0.131	0.352	5.58562e-24	Rbm25	ENSMUSG00000010608	12
ENSMUSG00000040865-Ino80d	1.56718e-28	-0.683233	0.153	0.377	6.00388e-24	Ino80d	ENSMUSG00000040865	1
ENSMUSG00000026577-Blzf1	1.96406e-28	-0.414748	0.023	0.157	7.52431e-24	Blzf1	ENSMUSG00000026577	1
ENSMUSG00000039652-Cpeb3	2.09345e-28	-0.509468	0.619	0.863	8.01999e-24	Cpeb3	ENSMUSG00000039652	19
ENSMUSG00000026575-Nme7	2.62167e-28	-0.501145	0.045	0.203	1.00436e-23	Nme7	ENSMUSG00000026575	1
ENSMUSG00000026082-Rev1	2.81868e-28	-0.705718	0.088	0.273	1.07983e-23	Rev1	ENSMUSG00000026082	1
ENSMUSG00000021461-Fancc	3.58751e-28	-0.707113	0.191	0.419	1.37438e-23	Fancc	ENSMUSG00000021461	13
ENSMUSG00000096910-Zfp955b	3.88367e-28	0.878128	0.162	0.011	1.48783e-23	Zfp955b	ENSMUSG00000096910	17
ENSMUSG00000083878-Gm12034	4.14797e-28	-0.465173	0.079	0.267	1.58909e-23	Gm12034	ENSMUSG00000083878	11
ENSMUSG00000063800-Prpf38a	8.40197e-28	-0.636932	0.164	0.395	3.21879e-23	Prpf38a	ENSMUSG00000063800	4
ENSMUSG00000110616-Gm36879	1.88515e-27	-0.50877	0.12	0.333	7.22201e-23	Gm36879	ENSMUSG00000110616	8
ENSMUSG00000113644-4930448C13Rik	2.82718e-27	-0.608997	0.372	0.645	1.08309e-22	4930448C13Rik	ENSMUSG00000113644	12
ENSMUSG00000032294-Pkm	3.70305e-27	-0.520343	0.29	0.574	1.41864e-22	Pkm	ENSMUSG00000032294	9
ENSMUSG00000029147-Ppm1g	4.01939e-27	-0.481097	0.25	0.538	1.53983e-22	Ppm1g	ENSMUSG00000029147	5
ENSMUSG00000041720-Pi4ka	4.54726e-27	-0.505931	0.101	0.298	1.74206e-22	Pi4ka	ENSMUSG00000041720	16
ENSMUSG00000015127-Unkl	4.70682e-27	-0.586457	0.07	0.242	1.80318e-22	Unkl	ENSMUSG00000015127	17
ENSMUSG00000056268-Dennd1b	5.38624e-27	-0.556244	0.115	0.317	2.06347e-22	Dennd1b	ENSMUSG00000056268	1
ENSMUSG00000037210-Fam193a	5.57554e-27	-0.688165	0.214	0.443	2.13599e-22	Fam193a	ENSMUSG00000037210	5
ENSMUSG00000099418-Gm6657	8.05422e-27	-0.477047	0.104	0.306	3.08557e-22	Gm6657	ENSMUSG00000099418	12
ENSMUSG00000097277-2900076A07Rik	8.13165e-27	-0.474133	0.111	0.317	3.11524e-22	2900076A07Rik	ENSMUSG00000097277	7
ENSMUSG00000114175-Gm48051	8.41224e-27	-1.04297	0.455	0.713	3.22273e-22	Gm48051	ENSMUSG00000114175	13
ENSMUSG00000026930-Gpsm1	9.1583e-27	0.84095	0.528	0.325	3.50854e-22	Gpsm1	ENSMUSG00000026930	2
ENSMUSG00000033487-Fndc3a	1.16728e-26	-0.569831	0.192	0.431	4.47184e-22	Fndc3a	ENSMUSG00000033487	14
ENSMUSG00000087003-Cntrobos	1.76443e-26	-0.498598	0.05	0.205	6.75953e-22	Cntrobos	ENSMUSG00000087003	11
ENSMUSG00000057522-Spop	2.61246e-26	-0.643579	0.182	0.408	1.00083e-21	Spop	ENSMUSG00000057522	11
ENSMUSG00000102343-Gm37381	3.10007e-26	-0.702972	0.128	0.328	1.18764e-21	Gm37381	ENSMUSG00000102343	1
ENSMUSG00000002985-Apoe	4.52717e-26	0.858161	0.413	0.225	1.73436e-21	Apoe	ENSMUSG00000002985	7
ENSMUSG00000090641-Zfp712	4.59422e-26	0.92303	0.477	0.312	1.76005e-21	Zfp712	ENSMUSG00000090641	13
ENSMUSG00000026640-Plxna2	6.21767e-26	-0.45484	0.819	0.953	2.38199e-21	Plxna2	ENSMUSG00000026640	1
ENSMUSG00000039384-Dusp10	6.70107e-26	-0.587416	0.366	0.639	2.56718e-21	Dusp10	ENSMUSG00000039384	1
ENSMUSG00000024425-Ndfip1	8.07853e-26	-0.600736	0.254	0.507	3.09488e-21	Ndfip1	ENSMUSG00000024425	18
ENSMUSG00000010342-Tex14	8.57639e-26	-0.527124	0.438	0.71	3.28561e-21	Tex14	ENSMUSG00000010342	11
ENSMUSG00000027822-Slc33a1	8.74897e-26	-0.441596	0.055	0.215	3.35173e-21	Slc33a1	ENSMUSG00000027822	3
ENSMUSG00000072919-Noxred1	9.1849e-26	-0.500891	0.145	0.362	3.51874e-21	Noxred1	ENSMUSG00000072919	12
ENSMUSG00000025583-Rptor	1.08776e-25	-0.650449	0.359	0.619	4.1672e-21	Rptor	ENSMUSG00000025583	11
ENSMUSG00000042078-Svop	1.1013e-25	-0.494206	0.34	0.618	4.21907e-21	Svop	ENSMUSG00000042078	5
ENSMUSG00000086433-Rsf1os1	1.24238e-25	-0.600455	0.362	0.612	4.75954e-21	Rsf1os1	ENSMUSG00000086433	7
ENSMUSG00000102558-Gm37571	1.27376e-25	-0.429843	0.035	0.172	4.87978e-21	Gm37571	ENSMUSG00000102558	1
ENSMUSG00000018001-Cyth3	1.92452e-25	-0.484491	0.115	0.316	7.37282e-21	Cyth3	ENSMUSG00000018001	5
ENSMUSG00000092008-Cyp2c69	2.78259e-25	-0.487354	0.099	0.29	1.06601e-20	Cyp2c69	ENSMUSG00000092008	19
ENSMUSG00000034574-Daam1	2.99225e-25	-0.510928	0.115	0.313	1.14633e-20	Daam1	ENSMUSG00000034574	12
ENSMUSG00000028188-Spata1	3.06168e-25	-0.618293	0.179	0.4	1.17293e-20	Spata1	ENSMUSG00000028188	3
ENSMUSG00000035697-Arhgap45	4.40774e-25	-0.415729	0.018	0.134	1.6886e-20	Arhgap45	ENSMUSG00000035697	10
ENSMUSG00000099930-Gm2396	4.55897e-25	-0.494036	0.575	0.814	1.74654e-20	Gm2396	ENSMUSG00000099930	9
ENSMUSG00000038115-Ano2	5.61604e-25	-0.528636	0.271	0.522	2.15151e-20	Ano2	ENSMUSG00000038115	6
ENSMUSG00000047534-Mis18bp1	6.50053e-25	-0.396904	0.033	0.167	2.49035e-20	Mis18bp1	ENSMUSG00000047534	12
ENSMUSG00000074146-4930579C12Rik	6.97502e-25	-0.391552	0.788	0.948	2.67213e-20	4930579C12Rik	ENSMUSG00000074146	9
ENSMUSG00000000103-Zfy2	7.59919e-25	-0.855002	0.117	0.293	2.91125e-20	Zfy2	ENSMUSG00000000103	21
ENSMUSG00000047888-Tnrc6b	8.24957e-25	-0.57192	0.437	0.698	3.16041e-20	Tnrc6b	ENSMUSG00000047888	15
ENSMUSG00000107217-4930524B17Rik	8.69353e-25	-0.372826	0.018	0.132	3.33049e-20	4930524B17Rik	ENSMUSG00000107217	6
ENSMUSG00000113320-Gm47515	8.71662e-25	-0.536348	0.191	0.422	3.33934e-20	Gm47515	ENSMUSG00000113320	12
ENSMUSG00000028291-Akirin2	1.09524e-24	-0.519913	0.37	0.64	4.19588e-20	Akirin2	ENSMUSG00000028291	4
ENSMUSG00000115082-Gm49189	1.39467e-24	-0.434632	0.033	0.166	5.34298e-20	Gm49189	ENSMUSG00000115082	14
ENSMUSG00000024251-Thada	1.42923e-24	-0.605029	0.404	0.658	5.47536e-20	Thada	ENSMUSG00000024251	17
ENSMUSG00000058317-Ube2e2	1.90672e-24	-0.450559	0.629	0.88	7.30465e-20	Ube2e2	ENSMUSG00000058317	14
ENSMUSG00000115154-Gm49067	2.04464e-24	-0.528448	0.414	0.68	7.83302e-20	Gm49067	ENSMUSG00000115154	14
ENSMUSG00000121355-ENSMUSG00000121355	2.15344e-24	-0.473508	0.035	0.167	8.24983e-20	ENSMUSG00000121355	ENSMUSG00000121355
ENSMUSG00000007646-Rad51c	2.45705e-24	-0.496723	0.059	0.212	9.41296e-20	Rad51c	ENSMUSG00000007646	11
ENSMUSG00000115727-4930432J09Rik	3.08321e-24	-0.471268	0.188	0.423	1.18118e-19	4930432J09Rik	ENSMUSG00000115727	14
ENSMUSG00000107255-Gm43416	3.45102e-24	-0.406424	0.05	0.196	1.32208e-19	Gm43416	ENSMUSG00000107255	5
ENSMUSG00000028017-Egf	4.38799e-24	-0.578245	0.022	0.137	1.68104e-19	Egf	ENSMUSG00000028017	3
ENSMUSG00000035133-Arhgap5	4.52683e-24	-0.74382	0.275	0.504	1.73423e-19	Arhgap5	ENSMUSG00000035133	12
ENSMUSG00000035614-Togaram1	4.60582e-24	-0.45068	0.071	0.236	1.76449e-19	Togaram1	ENSMUSG00000035614	12
ENSMUSG00000106824-Potefam3d	4.70236e-24	-0.484627	0.345	0.596	1.80147e-19	Potefam3d	ENSMUSG00000106824
ENSMUSG00000102682-Gm37223	5.47387e-24	-0.55434	0.186	0.408	2.09704e-19	Gm37223	ENSMUSG00000102682	1
ENSMUSG00000025766-D3Ertd751e	8.16395e-24	-0.478865	0.231	0.478	3.12761e-19	D3Ertd751e	ENSMUSG00000025766	3
ENSMUSG00000099718-Gm2087	9.25385e-24	-0.486717	0.487	0.754	3.54515e-19	Gm2087	ENSMUSG00000099718	9
ENSMUSG00000021090-Lrrc9	1.07551e-23	-0.475242	0.37	0.638	4.1203e-19	Lrrc9	ENSMUSG00000021090	12
ENSMUSG00000114036-Gm48228	1.28131e-23	-0.460669	0.15	0.363	4.90869e-19	Gm48228	ENSMUSG00000114036	13
ENSMUSG00000019888-Mgat4c	1.37605e-23	-0.80901	0.261	0.476	5.27163e-19	Mgat4c	ENSMUSG00000019888	10
ENSMUSG00000078671-Chd2	2.47417e-23	-0.511182	0.306	0.563	9.47855e-19	Chd2	ENSMUSG00000078671	7
ENSMUSG00000094763-Gm1647	2.82178e-23	-0.39037	0.026	0.145	1.08102e-18	Gm1647	ENSMUSG00000094763	3
ENSMUSG00000041415-Dicer1	3.23508e-23	-0.602796	0.132	0.325	1.23936e-18	Dicer1	ENSMUSG00000041415	12
ENSMUSG00000015711-Prune1	3.28156e-23	-0.426304	0.165	0.388	1.25716e-18	Prune1	ENSMUSG00000015711	3
ENSMUSG00000043050-Tnp2	3.29294e-23	0.186264	0.996	0.999	1.26153e-18	Tnp2	ENSMUSG00000043050	16
ENSMUSG00000074776-Gm10754	3.76324e-23	-0.482234	0.823	0.948	1.4417e-18	Gm10754	ENSMUSG00000074776	10
ENSMUSG00000028703-Lrrc41	4.13078e-23	-0.426673	0.058	0.206	1.5825e-18	Lrrc41	ENSMUSG00000028703	4
ENSMUSG00000054013-Tmem179	4.1805e-23	0.844217	0.167	0.027	1.60155e-18	Tmem179	ENSMUSG00000054013	12
ENSMUSG00000043068-Fam89a	4.4332e-23	-0.478162	0.141	0.343	1.69836e-18	Fam89a	ENSMUSG00000043068	8
ENSMUSG00000028773-Fabp3	5.56546e-23	0.788677	0.435	0.271	2.13213e-18	Fabp3	ENSMUSG00000028773	4
ENSMUSG00000050645-Defb19	7.79941e-23	0.671464	0.655	0.541	2.98796e-18	Defb19	ENSMUSG00000050645	2
ENSMUSG00000077450-Rab11b	8.56515e-23	-0.471089	0.149	0.357	3.28131e-18	Rab11b	ENSMUSG00000077450	17
ENSMUSG00000028009-1700061I17Rik	9.95046e-23	-0.427562	0.15	0.357	3.81202e-18	1700061I17Rik	ENSMUSG00000028009	3
ENSMUSG00000097267-1700109K24Rik	1.00593e-22	-0.418678	0.142	0.345	3.85373e-18	1700109K24Rik	ENSMUSG00000097267	15
ENSMUSG00000093482-Gm20619	1.10359e-22	0.882547	0.427	0.25	4.22786e-18	Gm20619	ENSMUSG00000093482	6
ENSMUSG00000033624-Pdpr	1.11803e-22	-0.443898	0.129	0.323	4.28317e-18	Pdpr	ENSMUSG00000033624	8
ENSMUSG00000087104-Tmem132cos	1.24134e-22	-0.566261	0.327	0.563	4.75556e-18	Tmem132cos	ENSMUSG00000087104	5
ENSMUSG00000030798-Cd37	1.40461e-22	0.669929	0.678	0.589	5.38107e-18	Cd37	ENSMUSG00000030798	7
ENSMUSG00000104538-1700016B01Rik	1.70237e-22	-0.486902	0.245	0.483	6.52178e-18	1700016B01Rik	ENSMUSG00000104538	5
ENSMUSG00000085347-Hk1os	1.74286e-22	-0.500268	0.085	0.25	6.67691e-18	Hk1os	ENSMUSG00000085347	10
ENSMUSG00000027603-Ggt7	2.1653e-22	-0.415301	0.488	0.744	8.29527e-18	Ggt7	ENSMUSG00000027603	2
ENSMUSG00000121493-Cyp4f41-ps	2.26066e-22	-0.302875	0.018	0.124	8.66058e-18	ps	ENSMUSG00000121493
ENSMUSG00000025762-Larp1b	2.32662e-22	-0.431788	0.605	0.853	8.91328e-18	Larp1b	ENSMUSG00000025762	3
ENSMUSG00000046449-Nexmif	2.63403e-22	1.10024	0.305	0.131	1.0091e-17	Nexmif	ENSMUSG00000046449	20
ENSMUSG00000046854-Pip5kl1	2.87308e-22	-0.443538	0.18	0.398	1.10068e-17	Pip5kl1	ENSMUSG00000046854	2
ENSMUSG00000054666-Olfr63	2.90478e-22	0.597051	0.113	0.001	1.11282e-17	Olfr63	ENSMUSG00000054666	17
ENSMUSG00000026611-Spata17	3.1132e-22	-0.531104	0.147	0.34	1.19267e-17	Spata17	ENSMUSG00000026611	1
ENSMUSG00000086502-B130055M24Rik	3.26732e-22	-0.471952	0.297	0.552	1.25171e-17	B130055M24Rik	ENSMUSG00000086502	7
ENSMUSG00000041112-Elmo1	3.35517e-22	0.847309	0.565	0.427	1.28537e-17	Elmo1	ENSMUSG00000041112	13
ENSMUSG00000020647-Ncoa1	4.5377e-22	1.11312	0.279	0.112	1.73839e-17	Ncoa1	ENSMUSG00000020647	12
ENSMUSG00000008398-Elk3	4.72688e-22	-0.505406	0.048	0.181	1.81087e-17	Elk3	ENSMUSG00000008398	10
ENSMUSG00000034007-Scaper	4.974e-22	-0.523874	0.342	0.597	1.90554e-17	Scaper	ENSMUSG00000034007	9
ENSMUSG00000100421-Gm29044	5.83308e-22	-0.560096	0.098	0.263	2.23465e-17	Gm29044	ENSMUSG00000100421	21
ENSMUSG00000027606-Dnajc5b	6.48968e-22	-0.473446	0.507	0.753	2.4862e-17	Dnajc5b	ENSMUSG00000027606	3
ENSMUSG00000028165-Cisd2	6.95921e-22	-0.397861	0.145	0.348	2.66607e-17	Cisd2	ENSMUSG00000028165	3
ENSMUSG00000098145-Gm26936	8.39537e-22	-0.437275	0.096	0.266	3.21626e-17	Gm26936	ENSMUSG00000098145	1
ENSMUSG00000003271-Sult2b1	1.01249e-21	0.89505	0.429	0.275	3.87886e-17	Sult2b1	ENSMUSG00000003271	7
ENSMUSG00000046182-Gsg1l	1.18208e-21	0.88973	0.208	0.06	4.52855e-17	Gsg1l	ENSMUSG00000046182	7
ENSMUSG00000022781-Pak2	1.31797e-21	-0.493655	0.365	0.617	5.04913e-17	Pak2	ENSMUSG00000022781	16
ENSMUSG00000032297-Celf6	1.48089e-21	-0.403413	0.232	0.476	5.67329e-17	Celf6	ENSMUSG00000032297	9
ENSMUSG00000102757-Gm2756	1.48208e-21	-0.429805	0.133	0.325	5.67785e-17	Gm2756	ENSMUSG00000102757	3
ENSMUSG00000107102-Gm42726	1.63764e-21	-0.425215	0.091	0.257	6.27381e-17	Gm42726	ENSMUSG00000107102	5
ENSMUSG00000105449-Gm43379	1.69777e-21	-0.331706	0.078	0.238	6.50417e-17	Gm43379	ENSMUSG00000105449	3
ENSMUSG00000031605-Klhl2	1.72872e-21	-0.495466	0.024	0.131	6.62271e-17	Klhl2	ENSMUSG00000031605	8
ENSMUSG00000022601-Zbtb11	1.83008e-21	-0.439355	0.084	0.243	7.01102e-17	Zbtb11	ENSMUSG00000022601	16
ENSMUSG00000025885-Myo5b	2.05435e-21	-0.514802	0.21	0.428	7.87023e-17	Myo5b	ENSMUSG00000025885	18
ENSMUSG00000091002-Tcerg1l	2.72362e-21	-0.35606	0.013	0.107	1.04342e-16	Tcerg1l	ENSMUSG00000091002	7
ENSMUSG00000026837-Col5a1	3.79762e-21	-0.538561	0.123	0.297	1.45487e-16	Col5a1	ENSMUSG00000026837	2
ENSMUSG00000019471-Cdc37	3.9012e-21	0.845662	0.333	0.17	1.49455e-16	Cdc37	ENSMUSG00000019471	9
ENSMUSG00000022426-Josd1	4.08669e-21	-0.572103	0.12	0.296	1.56561e-16	Josd1	ENSMUSG00000022426	15
ENSMUSG00000024985-Tcf7l2	4.09048e-21	-0.42623	0.706	0.883	1.56706e-16	Tcf7l2	ENSMUSG00000024985	19
ENSMUSG00000029471-Camkk2	4.3885e-21	-0.428423	0.123	0.306	1.68123e-16	Camkk2	ENSMUSG00000029471	5
ENSMUSG00000040464-Gtpbp10	4.54878e-21	-0.465762	0.205	0.423	1.74264e-16	Gtpbp10	ENSMUSG00000040464	5
ENSMUSG00000027518-1700021F07Rik	4.69033e-21	-0.467377	0.166	0.367	1.79686e-16	1700021F07Rik	ENSMUSG00000027518	2
ENSMUSG00000097591-A330032B11Rik	4.86744e-21	-0.506983	0.292	0.527	1.86471e-16	A330032B11Rik	ENSMUSG00000097591	19
ENSMUSG00000090327-Gm17111	6.1765e-21	-0.394734	0.106	0.281	2.36622e-16	Gm17111	ENSMUSG00000090327	12
ENSMUSG00000030595-Nfkbib	6.27618e-21	-0.462607	0.11	0.283	2.4044e-16	Nfkbib	ENSMUSG00000030595	7
ENSMUSG00000022000-Zc3h13	6.64465e-21	-0.499534	0.196	0.402	2.54556e-16	Zc3h13	ENSMUSG00000022000	14
ENSMUSG00000020955-Ap4s1	7.30572e-21	-0.540174	0.143	0.328	2.79882e-16	Ap4s1	ENSMUSG00000020955	12
ENSMUSG00000042389-Tsen2	8.01777e-21	-0.360762	0.016	0.114	3.07161e-16	Tsen2	ENSMUSG00000042389	6
ENSMUSG00000052363-Zdhhc19	9.18536e-21	-0.504912	0.428	0.664	3.51891e-16	Zdhhc19	ENSMUSG00000052363	16
ENSMUSG00000104845-1700041I07Rik	1.01572e-20	-0.387146	0.067	0.213	3.89121e-16	1700041I07Rik	ENSMUSG00000104845	5
ENSMUSG00000036403-Cep135	1.02023e-20	0.755185	0.548	0.355	3.90852e-16	Cep135	ENSMUSG00000036403	5
ENSMUSG00000037270-4932438A13Rik	1.04756e-20	-0.502499	0.193	0.401	4.0132e-16	4932438A13Rik	ENSMUSG00000037270	3
ENSMUSG00000029121-Crmp1	1.09334e-20	0.730762	0.557	0.418	4.18857e-16	Crmp1	ENSMUSG00000029121	5
ENSMUSG00000024137-E4f1	1.23517e-20	-0.557777	0.136	0.316	4.73193e-16	E4f1	ENSMUSG00000024137	17
ENSMUSG00000043629-1700019D03Rik	1.30495e-20	-0.50474	0.448	0.692	4.99926e-16	1700019D03Rik	ENSMUSG00000043629	1
ENSMUSG00000107453-Gm44145	1.33817e-20	-0.373345	0.803	0.94	5.12652e-16	Gm44145	ENSMUSG00000107453	6
ENSMUSG00000041375-Ccdc9	1.34513e-20	-0.393157	0.118	0.297	5.1532e-16	Ccdc9	ENSMUSG00000041375	7
ENSMUSG00000110207-Gm33586	1.38103e-20	-0.40103	0.209	0.434	5.29073e-16	Gm33586	ENSMUSG00000110207	7
ENSMUSG00000097091-4930526L06Rik	1.49416e-20	-0.539899	0.057	0.191	5.72412e-16	4930526L06Rik	ENSMUSG00000097091	19
ENSMUSG00000020486-Septin4	1.56351e-20	-0.439354	0.214	0.433	5.98981e-16	Septin4	ENSMUSG00000020486	11
ENSMUSG00000114516-Gm46440	1.80402e-20	0.826745	0.491	0.363	6.91118e-16	Gm46440	ENSMUSG00000114516	13
ENSMUSG00000021244-Ylpm1	2.37272e-20	-0.464402	0.067	0.208	9.08991e-16	Ylpm1	ENSMUSG00000021244	12
ENSMUSG00000086714-0610009E02Rik	2.41693e-20	-0.404063	0.071	0.218	9.25927e-16	0610009E02Rik	ENSMUSG00000086714	2
ENSMUSG00000086659-Gm14146	2.76201e-20	-0.437981	0.944	0.983	1.05813e-15	Gm14146	ENSMUSG00000086659	2
ENSMUSG00000097292-A230107N01Rik	2.82651e-20	-0.340379	0.025	0.131	1.08284e-15	A230107N01Rik	ENSMUSG00000097292	13
ENSMUSG00000038495-Otud7b	3.10653e-20	-0.492108	0.189	0.391	1.19011e-15	Otud7b	ENSMUSG00000038495	3
ENSMUSG00000116324-Gm33696	3.25018e-20	-0.458345	0.595	0.808	1.24515e-15	Gm33696	ENSMUSG00000116324	16
ENSMUSG00000003731-Kpna6	3.42235e-20	-0.462099	0.153	0.342	1.3111e-15	Kpna6	ENSMUSG00000003731	4
ENSMUSG00000110100-Gm45261	3.91955e-20	-0.426634	0.046	0.17	1.50158e-15	Gm45261	ENSMUSG00000110100	1
ENSMUSG00000031645-F11	4.22008e-20	-0.362241	0.035	0.15	1.61671e-15	F11	ENSMUSG00000031645	8
ENSMUSG00000045205-Dpy19l4	4.26485e-20	-0.456557	0.031	0.141	1.63387e-15	Dpy19l4	ENSMUSG00000045205	4
ENSMUSG00000086805-4932443L11Rik	4.31763e-20	-0.481839	0.326	0.568	1.65408e-15	4932443L11Rik	ENSMUSG00000086805	8
ENSMUSG00000021038-Vipas39	4.59698e-20	-0.34484	0.041	0.162	1.7611e-15	Vipas39	ENSMUSG00000021038	12
ENSMUSG00000020124-Usp15	4.67063e-20	-0.428001	0.506	0.747	1.78932e-15	Usp15	ENSMUSG00000020124	10
ENSMUSG00000027797-Dclk1	5.14276e-20	-0.515651	0.3	0.527	1.97019e-15	Dclk1	ENSMUSG00000027797	3
ENSMUSG00000050685-Ccdc54	5.51506e-20	-0.417295	0.193	0.406	2.11282e-15	Ccdc54	ENSMUSG00000050685	16
ENSMUSG00000027642-Rpn2	6.47443e-20	-0.377229	0.1	0.266	2.48035e-15	Rpn2	ENSMUSG00000027642	2
ENSMUSG00000024500-Ppp2r2b	6.94844e-20	-0.401154	0.878	0.958	2.66195e-15	Ppp2r2b	ENSMUSG00000024500	18
ENSMUSG00000031786-Drc7	7.34101e-20	-0.532137	0.059	0.191	2.81234e-15	Drc7	ENSMUSG00000031786	8
ENSMUSG00000032624-Eml4	8.4576e-20	0.842519	0.612	0.537	3.24011e-15	Eml4	ENSMUSG00000032624	17
ENSMUSG00000112437-Gm35188	9.4071e-20	-0.569901	0.297	0.506	3.60386e-15	Gm35188	ENSMUSG00000112437	12
ENSMUSG00000066392-Nrxn3	9.58755e-20	-0.601839	0.357	0.574	3.67299e-15	Nrxn3	ENSMUSG00000066392	12
ENSMUSG00000115773-Gm31458	9.61368e-20	-0.455443	0.217	0.428	3.683e-15	Gm31458	ENSMUSG00000115773	15
ENSMUSG00000025278-Flnb	1.02083e-19	-0.398972	0.325	0.582	3.91081e-15	Flnb	ENSMUSG00000025278	14
ENSMUSG00000105157-Gm31831	1.0773e-19	-0.464557	0.088	0.24	4.12715e-15	Gm31831	ENSMUSG00000105157	5
ENSMUSG00000114732-Gm40918	1.12342e-19	-0.457685	0.257	0.479	4.3038e-15	Gm40918	ENSMUSG00000114732	13
ENSMUSG00000025423-Pias2	1.13927e-19	-0.44616	0.091	0.247	4.36456e-15	Pias2	ENSMUSG00000025423	18
ENSMUSG00000056912-1700017N19Rik	1.32963e-19	-0.454456	0.175	0.368	5.09383e-15	1700017N19Rik	ENSMUSG00000056912	10
ENSMUSG00000039410-Prdm16	1.71562e-19	-0.528011	0.164	0.348	6.57256e-15	Prdm16	ENSMUSG00000039410	4
ENSMUSG00000029534-St7	2.13968e-19	-0.444523	0.441	0.688	8.19711e-15	St7	ENSMUSG00000029534	6
ENSMUSG00000060373-Hnrnpc	2.16622e-19	-0.42484	0.121	0.293	8.2988e-15	Hnrnpc	ENSMUSG00000060373	14
ENSMUSG00000103428-Gm20754	2.4896e-19	-0.496887	0.438	0.663	9.53766e-15	Gm20754	ENSMUSG00000103428	3
ENSMUSG00000038150-Ormdl3	2.59275e-19	0.654379	0.596	0.504	9.93284e-15	Ormdl3	ENSMUSG00000038150	11
ENSMUSG00000041328-Pcf11	2.78537e-19	-0.411331	0.208	0.419	1.06707e-14	Pcf11	ENSMUSG00000041328	7
ENSMUSG00000040564-Apoc1	3.17431e-19	0.660805	0.171	0.042	1.21608e-14	Apoc1	ENSMUSG00000040564	7
ENSMUSG00000025738-Fbxl16	3.76832e-19	-0.459654	0.253	0.468	1.44364e-14	Fbxl16	ENSMUSG00000025738	17
ENSMUSG00000086386-Gm12108	5.24423e-19	-0.34589	0.03	0.136	2.00907e-14	Gm12108	ENSMUSG00000086386	11
ENSMUSG00000028030-Tbck	6.20729e-19	1.07737	0.256	0.1	2.37801e-14	Tbck	ENSMUSG00000028030	3
ENSMUSG00000092190-Gm20470	6.23586e-19	-0.459062	0.318	0.552	2.38896e-14	Gm20470	ENSMUSG00000092190	10
ENSMUSG00000024511-Rab27b	6.52781e-19	-0.445053	0.253	0.467	2.5008e-14	Rab27b	ENSMUSG00000024511	18
ENSMUSG00000038085-Cnbd2	6.5991e-19	-0.343454	0.721	0.914	2.52812e-14	Cnbd2	ENSMUSG00000038085	2
ENSMUSG00000106306-4933401H06Rik	6.96132e-19	-0.379013	0.108	0.272	2.66688e-14	4933401H06Rik	ENSMUSG00000106306	3
ENSMUSG00000018707-Dync1h1	7.28269e-19	0.790466	0.517	0.407	2.79e-14	Dync1h1	ENSMUSG00000018707	12
ENSMUSG00000062110-Scfd2	7.48658e-19	-0.482993	0.325	0.547	2.86811e-14	Scfd2	ENSMUSG00000062110	5
ENSMUSG00000118341-Gm50252	7.6719e-19	0.634114	0.563	0.466	2.9391e-14	Gm50252	ENSMUSG00000118341	17
ENSMUSG00000114001-Gm48664	8.20898e-19	-0.385349	0.044	0.161	3.14486e-14	Gm48664	ENSMUSG00000114001	12
ENSMUSG00000110381-Gm34370	8.76914e-19	-0.428879	0.11	0.271	3.35946e-14	Gm34370	ENSMUSG00000110381	8
ENSMUSG00000017049-Ccdc70	9.59726e-19	-0.354339	0.127	0.305	3.67671e-14	Ccdc70	ENSMUSG00000017049	8
ENSMUSG00000026663-Atf6	9.79076e-19	-0.424718	0.06	0.189	3.75084e-14	Atf6	ENSMUSG00000026663	1
ENSMUSG00000085785-Sox5os3	1.06501e-18	-0.400086	0.133	0.306	4.08006e-14	Sox5os3	ENSMUSG00000085785	6
ENSMUSG00000012429-Mplkip	1.12084e-18	-0.400356	0.143	0.322	4.29395e-14	Mplkip	ENSMUSG00000012429	13
ENSMUSG00000038914-Dido1	1.14358e-18	-0.443273	0.22	0.427	4.38106e-14	Dido1	ENSMUSG00000038914	2
ENSMUSG00000093617-4933438K21Rik	1.44994e-18	0.481319	0.822	0.806	5.55472e-14	4933438K21Rik	ENSMUSG00000093617	4
ENSMUSG00000036469-Marchf1	1.46145e-18	0.71944	0.668	0.561	5.5988e-14	Marchf1	ENSMUSG00000036469	8
ENSMUSG00000027886-Cfap276	2.23487e-18	-0.435737	0.172	0.365	8.5618e-14	Cfap276	ENSMUSG00000027886
ENSMUSG00000078503-Zfp990	2.43258e-18	0.710976	0.244	0.097	9.31923e-14	Zfp990	ENSMUSG00000078503	4
ENSMUSG00000042772-Smg7	2.5965e-18	-0.412354	0.3	0.528	9.94718e-14	Smg7	ENSMUSG00000042772	1
ENSMUSG00000100120-Gm53065	2.61501e-18	-0.330971	0.019	0.111	1.00181e-13	Gm53065	ENSMUSG00000100120	1
ENSMUSG00000037730-Mynn	2.8832e-18	-0.352157	0.084	0.228	1.10456e-13	Mynn	ENSMUSG00000037730	3
ENSMUSG00000071489-Ptgdr	3.17069e-18	-0.400259	0.095	0.245	1.21469e-13	Ptgdr	ENSMUSG00000071489	14
ENSMUSG00000035545-Leng8	3.22088e-18	0.682951	0.538	0.429	1.23392e-13	Leng8	ENSMUSG00000035545	7
ENSMUSG00000063972-Nr6a1	3.28033e-18	-0.691258	0.248	0.428	1.25669e-13	Nr6a1	ENSMUSG00000063972	2
ENSMUSG00000087603-Gm11339	3.5178e-18	-0.363155	0.099	0.253	1.34767e-13	Gm11339	ENSMUSG00000087603	13
ENSMUSG00000039131-Gipc2	3.72609e-18	-0.402513	0.209	0.411	1.42747e-13	Gipc2	ENSMUSG00000039131	3
ENSMUSG00000117909-Gm50212	4.27579e-18	-0.501964	0.149	0.32	1.63806e-13	Gm50212	ENSMUSG00000117909	19
ENSMUSG00000011832-Evi5l	5.08495e-18	-0.356694	0.313	0.553	1.94804e-13	Evi5l	ENSMUSG00000011832	8
ENSMUSG00000118361-Gm50237	5.48438e-18	-0.300784	0.038	0.149	2.10107e-13	Gm50237	ENSMUSG00000118361	18
ENSMUSG00000087162-Gm14244	5.59233e-18	0.691268	0.255	0.112	2.14242e-13	Gm14244	ENSMUSG00000087162	2
ENSMUSG00000062202-Btbd9	5.67102e-18	-0.356381	0.812	0.934	2.17257e-13	Btbd9	ENSMUSG00000062202	17
ENSMUSG00000087487-Ppp2r2cos	6.08908e-18	-0.415473	0.246	0.458	2.33273e-13	Ppp2r2cos	ENSMUSG00000087487	5
ENSMUSG00000101031-Ms4a12	6.48456e-18	-0.388251	0.017	0.104	2.48423e-13	Ms4a12	ENSMUSG00000101031	19
ENSMUSG00000047417-Rexo1	6.618e-18	-0.415221	0.453	0.717	2.53536e-13	Rexo1	ENSMUSG00000047417	10
ENSMUSG00000026466-Tor1aip1	6.74484e-18	-0.363379	0.533	0.788	2.58395e-13	Tor1aip1	ENSMUSG00000026466	1
ENSMUSG00000090386-Mir99ahg	6.78492e-18	0.846317	0.387	0.233	2.5993e-13	Mir99ahg	ENSMUSG00000090386	16
ENSMUSG00000097325-Gm16897	7.08801e-18	-0.397407	0.095	0.241	2.71542e-13	Gm16897	ENSMUSG00000097325	1
ENSMUSG00000114333-1700084D21Rik	9.32128e-18	-0.37251	0.132	0.305	3.57098e-13	1700084D21Rik	ENSMUSG00000114333	13
ENSMUSG00000033306-Lpp	9.93948e-18	-0.364649	0.807	0.925	3.80782e-13	Lpp	ENSMUSG00000033306	16
ENSMUSG00000117296-Gm20742	1.0016e-17	-0.394498	0.155	0.335	3.83714e-13	Gm20742	ENSMUSG00000117296	17
ENSMUSG00000049800-Sertad2	1.12091e-17	-0.407087	0.353	0.596	4.29421e-13	Sertad2	ENSMUSG00000049800	11
ENSMUSG00000006411-Nectin4	1.14314e-17	-0.548444	0.197	0.378	4.37937e-13	Nectin4	ENSMUSG00000006411	1
ENSMUSG00000053192-Mllt11	1.14757e-17	-0.384846	0.526	0.763	4.39636e-13	Mllt11	ENSMUSG00000053192	3
ENSMUSG00000046727-Cystm1	1.17878e-17	-0.357182	0.34	0.592	4.51592e-13	Cystm1	ENSMUSG00000046727	18
ENSMUSG00000085631-9630028H03Rik	1.22498e-17	-0.714391	0.064	0.186	4.69289e-13	9630028H03Rik	ENSMUSG00000085631	2
ENSMUSG00000051177-Plcb1	1.23654e-17	-0.7117	0.148	0.308	4.73718e-13	Plcb1	ENSMUSG00000051177	2
ENSMUSG00000037415-Ranbp10	1.30441e-17	-0.424491	0.253	0.467	4.9972e-13	Ranbp10	ENSMUSG00000037415	8
ENSMUSG00000036768-Kif15	1.37554e-17	-0.425818	0.059	0.182	5.2697e-13	Kif15	ENSMUSG00000036768	9
ENSMUSG00000026924-Sec16a	1.40859e-17	-0.335216	0.175	0.367	5.39631e-13	Sec16a	ENSMUSG00000026924	2
ENSMUSG00000022905-Kpna1	1.57366e-17	-0.37879	0.093	0.238	6.02868e-13	Kpna1	ENSMUSG00000022905	16
ENSMUSG00000079112-Fam90a1a	1.6296e-17	-0.310938	0.031	0.131	6.24301e-13	Fam90a1a	ENSMUSG00000079112	8
ENSMUSG00000026409-Pfkfb2	1.72052e-17	-0.377258	0.193	0.39	6.59133e-13	Pfkfb2	ENSMUSG00000026409	1
ENSMUSG00000022521-Crebbp	1.76904e-17	-0.407143	0.147	0.317	6.77719e-13	Crebbp	ENSMUSG00000022521	16
ENSMUSG00000022195-6030458C11Rik	1.82696e-17	-0.300746	0.056	0.18	6.99908e-13	6030458C11Rik	ENSMUSG00000022195	15
ENSMUSG00000113537-Gm48807	1.8331e-17	-0.548414	0.094	0.235	7.02261e-13	Gm48807	ENSMUSG00000113537	12
ENSMUSG00000085236-2610206C17Rik	1.94405e-17	-0.440523	0.322	0.538	7.44767e-13	2610206C17Rik	ENSMUSG00000085236	7
ENSMUSG00000047940-Stpg2	2.25836e-17	-0.389747	0.163	0.342	8.65178e-13	Stpg2	ENSMUSG00000047940	3
ENSMUSG00000039977-Deup1	2.35651e-17	-0.421332	0.125	0.283	9.02779e-13	Deup1	ENSMUSG00000039977	9
ENSMUSG00000020716-Nf1	2.60049e-17	-0.417661	0.158	0.332	9.96246e-13	Nf1	ENSMUSG00000020716	11
ENSMUSG00000033752-Mnd1	2.99447e-17	-0.457649	0.093	0.233	1.14718e-12	Mnd1	ENSMUSG00000033752	3
ENSMUSG00000031576-Kcnu1	3.24021e-17	-0.411389	0.218	0.416	1.24132e-12	Kcnu1	ENSMUSG00000031576	8
ENSMUSG00000002781-Tmem143	3.86356e-17	-0.376664	0.158	0.336	1.48013e-12	Tmem143	ENSMUSG00000002781	7
ENSMUSG00000044042-Fmn1	4.17746e-17	-0.365459	0.575	0.79	1.60039e-12	Fmn1	ENSMUSG00000044042	2
ENSMUSG00000028229-Rmdn1	4.57167e-17	0.910154	0.244	0.101	1.75141e-12	Rmdn1	ENSMUSG00000028229	4
ENSMUSG00000022091-Sorbs3	4.76527e-17	-0.326724	0.23	0.449	1.82558e-12	Sorbs3	ENSMUSG00000022091	14
ENSMUSG00000080316-Spaca6	4.79159e-17	-0.356553	0.252	0.472	1.83566e-12	Spaca6	ENSMUSG00000080316	17
ENSMUSG00000032323-Cyp11a1	5.22258e-17	0.729892	0.242	0.109	2.00077e-12	Cyp11a1	ENSMUSG00000032323	9
ENSMUSG00000024386-Proc	6.23483e-17	-0.436876	0.076	0.206	2.38856e-12	Proc	ENSMUSG00000024386	18
ENSMUSG00000049488-Tmem67	6.45708e-17	-0.397939	0.271	0.492	2.47371e-12	Tmem67	ENSMUSG00000049488	4
ENSMUSG00000087358-4930453H23Rik	7.00241e-17	0.90172	0.291	0.145	2.68262e-12	4930453H23Rik	ENSMUSG00000087358	20
ENSMUSG00000040848-Sft2d2	7.32701e-17	-0.380907	0.116	0.273	2.80698e-12	Sft2d2	ENSMUSG00000040848	1
ENSMUSG00000020100-Slc29a3	7.34758e-17	0.451298	0.812	0.818	2.81486e-12	Slc29a3	ENSMUSG00000020100	10
ENSMUSG00000025893-Kbtbd3	7.729e-17	-0.320522	0.141	0.315	2.96098e-12	Kbtbd3	ENSMUSG00000025893	9
ENSMUSG00000025147-Mob2	7.82614e-17	-0.338158	0.038	0.142	2.99819e-12	Mob2	ENSMUSG00000025147	7
ENSMUSG00000005198-Polr2a	9.1716e-17	-0.392989	0.101	0.247	3.51364e-12	Polr2a	ENSMUSG00000005198	11
ENSMUSG00000022218-Tgm1	9.71416e-17	-0.37692	0.344	0.587	3.72149e-12	Tgm1	ENSMUSG00000022218	14
ENSMUSG00000036923-Stox1	9.92068e-17	-0.434265	0.034	0.134	3.80061e-12	Stox1	ENSMUSG00000036923	10
ENSMUSG00000000861-Bcl11a	9.975e-17	-0.393987	0.52	0.735	3.82142e-12	Bcl11a	ENSMUSG00000000861	11
ENSMUSG00000055421-Pcdh9	9.99897e-17	-0.370141	0.063	0.185	3.83061e-12	Pcdh9	ENSMUSG00000055421	14
ENSMUSG00000050050-Ccdc158	1.01888e-16	-0.335866	0.042	0.15	3.90332e-12	Ccdc158	ENSMUSG00000050050	5
ENSMUSG00000020721-Helz	1.05996e-16	-0.377747	0.079	0.212	4.0607e-12	Helz	ENSMUSG00000020721	11
ENSMUSG00000021981-Cab39l	1.08052e-16	-0.435703	0.158	0.33	4.13948e-12	Cab39l	ENSMUSG00000021981	14
ENSMUSG00000028059-Arhgef2	1.14068e-16	-0.372886	0.171	0.353	4.36996e-12	Arhgef2	ENSMUSG00000028059	3
ENSMUSG00000001542-Ell2	1.16964e-16	-0.391603	0.15	0.318	4.48088e-12	Ell2	ENSMUSG00000001542	13
ENSMUSG00000034310-Tmem132d	1.18653e-16	-0.531617	0.271	0.458	4.5456e-12	Tmem132d	ENSMUSG00000034310	5
ENSMUSG00000061288-Taok3	1.23966e-16	0.687001	0.504	0.383	4.74914e-12	Taok3	ENSMUSG00000061288	5
ENSMUSG00000074151-Nlrc5	1.25728e-16	-0.416346	0.198	0.386	4.81666e-12	Nlrc5	ENSMUSG00000074151	8
ENSMUSG00000030411-Nova2	1.31217e-16	0.666362	0.535	0.428	5.02693e-12	Nova2	ENSMUSG00000030411	7
ENSMUSG00000022564-Grina	1.47348e-16	-0.283897	0.924	0.985	5.64491e-12	Grina	ENSMUSG00000022564	15
ENSMUSG00000038070-Cntln	1.53492e-16	-0.420717	0.558	0.759	5.88027e-12	Cntln	ENSMUSG00000038070	4
ENSMUSG00000061923-Odf1	1.57097e-16	-0.29529	0.168	0.355	6.01838e-12	Odf1	ENSMUSG00000061923	15
ENSMUSG00000027368-Dusp2	1.823e-16	-0.305825	0.142	0.315	6.98393e-12	Dusp2	ENSMUSG00000027368	2
ENSMUSG00000035864-Syt1	1.88775e-16	-0.34968	0.171	0.35	7.23199e-12	Syt1	ENSMUSG00000035864	10
ENSMUSG00000036792-Mbd5	1.98967e-16	-0.401579	0.22	0.413	7.62242e-12	Mbd5	ENSMUSG00000036792	2
ENSMUSG00000066621-Tecpr1	2.11173e-16	-0.448992	0.065	0.185	8.09005e-12	Tecpr1	ENSMUSG00000066621	5
ENSMUSG00000105552-Gm19710	2.13355e-16	-0.392162	0.478	0.704	8.17363e-12	Gm19710	ENSMUSG00000105552	3
ENSMUSG00000020475-Pgam2	2.44047e-16	-0.354553	0.1	0.245	9.34944e-12	Pgam2	ENSMUSG00000020475	11
ENSMUSG00000092261-Gm20519	2.63961e-16	-0.300108	0.108	0.26	1.01123e-11	Gm20519	ENSMUSG00000092261	9
ENSMUSG00000018995-Nars2	2.71532e-16	-0.398947	0.178	0.352	1.04024e-11	Nars2	ENSMUSG00000018995	7
ENSMUSG00000022148-Fyb	2.86605e-16	-0.506544	0.331	0.533	1.09798e-11	Fyb	ENSMUSG00000022148	15
ENSMUSG00000031453-Rasa3	3.23835e-16	-0.351771	0.288	0.511	1.24061e-11	Rasa3	ENSMUSG00000031453	8
ENSMUSG00000019996-Map7	3.48866e-16	-0.365419	0.34	0.568	1.33651e-11	Map7	ENSMUSG00000019996	10
ENSMUSG00000053436-Mapk14	3.67906e-16	0.62758	0.219	0.092	1.40945e-11	Mapk14	ENSMUSG00000053436	17
ENSMUSG00000058812-0610039K10Rik	3.81865e-16	-0.381649	0.028	0.119	1.46293e-11	0610039K10Rik	ENSMUSG00000058812	2
ENSMUSG00000029640-Usp12	3.81868e-16	-0.372987	0.292	0.511	1.46294e-11	Usp12	ENSMUSG00000029640	5
ENSMUSG00000028141-Oaz3	3.92351e-16	-0.389895	0.308	0.534	1.5031e-11	Oaz3	ENSMUSG00000028141	3
ENSMUSG00000049916-2610318N02Rik	4.1019e-16	-0.33294	0.317	0.556	1.57144e-11	2610318N02Rik	ENSMUSG00000049916	16
ENSMUSG00000097407-4933408J17Rik	4.33907e-16	-0.372049	0.135	0.296	1.6623e-11	4933408J17Rik	ENSMUSG00000097407	10
ENSMUSG00000025178-Pi4k2a	4.99438e-16	-0.332448	0.343	0.581	1.91335e-11	Pi4k2a	ENSMUSG00000025178	19
ENSMUSG00000030583-Sipa1l3	5.11243e-16	-0.381566	0.462	0.702	1.95857e-11	Sipa1l3	ENSMUSG00000030583	7
ENSMUSG00000042694-Stn1	5.14787e-16	-0.41597	0.041	0.144	1.97215e-11	Stn1	ENSMUSG00000042694	19
ENSMUSG00000114053-Gm35330	6.0959e-16	-0.362369	0.04	0.141	2.33534e-11	Gm35330	ENSMUSG00000114053	13
ENSMUSG00000030276-Ttll3	6.35904e-16	-0.387006	0.154	0.321	2.43615e-11	Ttll3	ENSMUSG00000030276	6
ENSMUSG00000112704-Gm46329	6.37905e-16	-0.424228	0.102	0.242	2.44382e-11	Gm46329	ENSMUSG00000112704	12
ENSMUSG00000023952-Gtpbp2	6.55214e-16	-0.369497	0.565	0.801	2.51013e-11	Gtpbp2	ENSMUSG00000023952	17
ENSMUSG00000102985-4930456G14Rik	7.5656e-16	-0.388845	0.097	0.236	2.89838e-11	4930456G14Rik	ENSMUSG00000102985	1
ENSMUSG00000036218-Pdzrn4	8.28228e-16	0.672729	0.474	0.362	3.17294e-11	Pdzrn4	ENSMUSG00000036218	15
ENSMUSG00000034303-Ccdc15	8.40689e-16	-0.385773	0.476	0.707	3.22068e-11	Ccdc15	ENSMUSG00000034303	9
ENSMUSG00000037234-Hook3	8.85396e-16	-0.543293	0.114	0.253	3.39195e-11	Hook3	ENSMUSG00000037234	8
ENSMUSG00000105105-Gm31363	9.38678e-16	-0.382021	0.307	0.519	3.59607e-11	Gm31363	ENSMUSG00000105105	5
ENSMUSG00000030067-Foxp1	9.57295e-16	-0.465068	0.098	0.232	3.6674e-11	Foxp1	ENSMUSG00000030067	6
ENSMUSG00000097157-Gm26512	9.7227e-16	0.443626	0.886	0.86	3.72477e-11	Gm26512	ENSMUSG00000097157	12
ENSMUSG00000003604-Aven	1.01849e-15	-0.535048	0.197	0.37	3.90185e-11	Aven	ENSMUSG00000003604	2
ENSMUSG00000046314-Stxbp6	1.10001e-15	-0.394546	0.088	0.22	4.21413e-11	Stxbp6	ENSMUSG00000046314	12
ENSMUSG00000070509-Rgma	1.12295e-15	-0.345019	0.067	0.189	4.30201e-11	Rgma	ENSMUSG00000070509	7
ENSMUSG00000006219-Fblim1	1.22177e-15	0.631784	0.143	0.036	4.68059e-11	Fblim1	ENSMUSG00000006219	4
ENSMUSG00000086016-1700084C06Rik	1.24324e-15	0.823582	0.258	0.125	4.76285e-11	1700084C06Rik	ENSMUSG00000086016	9
ENSMUSG00000026155-Smap1	1.38104e-15	-0.384473	0.155	0.321	5.29078e-11	Smap1	ENSMUSG00000026155	1
ENSMUSG00000106125-4930512P04Rik	1.44399e-15	-0.33069	0.08	0.21	5.53194e-11	4930512P04Rik	ENSMUSG00000106125	3
ENSMUSG00000030465-Psd3	1.51597e-15	-0.304938	0.79	0.923	5.80769e-11	Psd3	ENSMUSG00000030465	8
ENSMUSG00000021840-Mapk1ip1l	1.57752e-15	-0.360379	0.077	0.203	6.04348e-11	Mapk1ip1l	ENSMUSG00000021840	14
ENSMUSG00000042320-Prox2	1.64268e-15	-0.310071	0.06	0.176	6.2931e-11	Prox2	ENSMUSG00000042320	12
ENSMUSG00000044252-Osbpl1a	1.66582e-15	-0.42755	0.084	0.21	6.38175e-11	Osbpl1a	ENSMUSG00000044252	18
ENSMUSG00000115286-4930429C20Rik	1.66617e-15	-0.392095	0.154	0.317	6.3831e-11	4930429C20Rik	ENSMUSG00000115286	14
ENSMUSG00000109764-Klkb1	1.68967e-15	-0.260019	0.019	0.1	6.47312e-11	Klkb1	ENSMUSG00000109764	8
ENSMUSG00000097746-Gm6225	1.72464e-15	-0.352896	0.147	0.312	6.60711e-11	Gm6225	ENSMUSG00000097746	18
ENSMUSG00000073877-Gm13306	1.86977e-15	-0.317827	0.041	0.142	7.1631e-11	Gm13306	ENSMUSG00000073877	4
ENSMUSG00000108094-Gm31108	2.17064e-15	-0.514764	0.084	0.208	8.31571e-11	Gm31108	ENSMUSG00000108094	6
ENSMUSG00000004356-Utp20	2.17119e-15	-0.413751	0.116	0.26	8.31783e-11	Utp20	ENSMUSG00000004356	10
ENSMUSG00000001518-Itfg2	2.17552e-15	-0.327598	0.041	0.142	8.33444e-11	Itfg2	ENSMUSG00000001518	6
ENSMUSG00000038525-Armc10	2.28407e-15	-0.296937	0.102	0.243	8.75026e-11	Armc10	ENSMUSG00000038525	5
ENSMUSG00000092094-Zfp804b	2.37471e-15	-0.492958	0.093	0.225	9.09752e-11	Zfp804b	ENSMUSG00000092094	5
ENSMUSG00000086612-Gm12064	2.58502e-15	-0.281783	0.072	0.197	9.90323e-11	Gm12064	ENSMUSG00000086612	11
ENSMUSG00000024867-Pip5k1b	2.62307e-15	-0.305167	0.067	0.189	1.0049e-10	Pip5k1b	ENSMUSG00000024867	19
ENSMUSG00000101483-1700016L21Rik	2.75053e-15	-0.368385	0.11	0.252	1.05373e-10	1700016L21Rik	ENSMUSG00000101483	1
ENSMUSG00000084909-4930528G23Rik	2.76546e-15	-0.537699	0.097	0.226	1.05945e-10	4930528G23Rik	ENSMUSG00000084909	6
ENSMUSG00000101968-1700027A15Rik	2.85446e-15	-0.450132	0.582	0.793	1.09354e-10	1700027A15Rik	ENSMUSG00000101968	1
ENSMUSG00000049303-Syt12	2.987e-15	-0.396278	0.135	0.286	1.14432e-10	Syt12	ENSMUSG00000049303	19
ENSMUSG00000113930-Gm36235	3.03393e-15	-0.283531	0.027	0.114	1.1623e-10	Gm36235	ENSMUSG00000113930	12
ENSMUSG00000097071-4930544I03Rik	3.13092e-15	0.432427	0.836	0.854	1.19946e-10	4930544I03Rik	ENSMUSG00000097071	12
ENSMUSG00000022329-Stk3	3.14968e-15	-0.348264	0.04	0.137	1.20664e-10	Stk3	ENSMUSG00000022329	15
ENSMUSG00000105662-Gm6639	3.17554e-15	-0.336931	0.146	0.311	1.21655e-10	Gm6639	ENSMUSG00000105662	3
ENSMUSG00000114098-Gm40660	3.21461e-15	-0.552509	0.179	0.337	1.23152e-10	Gm40660	ENSMUSG00000114098	13
ENSMUSG00000070871-Ccnyl1	3.23108e-15	-0.366684	0.348	0.566	1.23782e-10	Ccnyl1	ENSMUSG00000070871	1
ENSMUSG00000024542-Cep192	3.24095e-15	-0.333022	0.249	0.456	1.24161e-10	Cep192	ENSMUSG00000024542	18
ENSMUSG00000071533-Pcnp	3.26933e-15	-0.353438	0.116	0.261	1.25248e-10	Pcnp	ENSMUSG00000071533	16
ENSMUSG00000101904-Gm29427	3.2705e-15	-0.290847	0.063	0.179	1.25293e-10	Gm29427	ENSMUSG00000101904	1
ENSMUSG00000034610-Tut4	3.4346e-15	-0.382903	0.283	0.487	1.31579e-10	Tut4	ENSMUSG00000034610	4
ENSMUSG00000036180-Gatad2a	3.47994e-15	-0.336413	0.148	0.308	1.33316e-10	Gatad2a	ENSMUSG00000036180	8
ENSMUSG00000035473-Galm	3.65868e-15	-0.419968	0.252	0.447	1.40164e-10	Galm	ENSMUSG00000035473	17
ENSMUSG00000073888-Ccl27a	3.6908e-15	-0.32133	0.278	0.492	1.41395e-10	Ccl27a	ENSMUSG00000073888	4
ENSMUSG00000056515-Rab31	3.93531e-15	-0.412837	0.528	0.733	1.50762e-10	Rab31	ENSMUSG00000056515	17
ENSMUSG00000059695-1700019M22Rik	4.04713e-15	-0.367068	0.233	0.426	1.55046e-10	1700019M22Rik	ENSMUSG00000059695	12
ENSMUSG00000057246-BC051142	4.05721e-15	-0.384204	0.506	0.735	1.55432e-10	BC051142	ENSMUSG00000057246	17
ENSMUSG00000115215-Gm41148	4.06826e-15	-0.361327	0.141	0.297	1.55855e-10	Gm41148	ENSMUSG00000115215	14
ENSMUSG00000040877-Wdr25	4.12591e-15	0.82688	0.308	0.181	1.58063e-10	Wdr25	ENSMUSG00000040877	12
ENSMUSG00000032554-Trf	4.25526e-15	-0.3839	0.067	0.184	1.63019e-10	Trf	ENSMUSG00000032554	9
ENSMUSG00000042425-Frmpd3	4.47588e-15	0.764085	0.146	0.04	1.71471e-10	Frmpd3	ENSMUSG00000042425	20
ENSMUSG00000029223-Uchl1	4.62469e-15	0.706041	0.313	0.179	1.77172e-10	Uchl1	ENSMUSG00000029223	5
ENSMUSG00000064225-Paqr9	4.63542e-15	-0.374977	0.284	0.489	1.77583e-10	Paqr9	ENSMUSG00000064225	9
ENSMUSG00000030515-Tarsl2	5.06399e-15	0.749513	0.325	0.187	1.94001e-10	Tarsl2	ENSMUSG00000030515	7
ENSMUSG00000017491-Rarb	5.10188e-15	-0.337469	0.21	0.387	1.95453e-10	Rarb	ENSMUSG00000017491	14
ENSMUSG00000020728-Cep112	5.30109e-15	-0.364647	0.716	0.881	2.03085e-10	Cep112	ENSMUSG00000020728	11
ENSMUSG00000039158-Akna	5.77967e-15	-0.358621	0.322	0.558	2.21419e-10	Akna	ENSMUSG00000039158	4
ENSMUSG00000038599-Capn8	5.96918e-15	0.491582	0.102	0.014	2.28679e-10	Capn8	ENSMUSG00000038599	1
ENSMUSG00000012519-Mlkl	6.05461e-15	-0.390501	0.082	0.207	2.31952e-10	Mlkl	ENSMUSG00000012519	8
ENSMUSG00000114165-Gm47513	6.18047e-15	-0.227059	0.045	0.147	2.36774e-10	Gm47513	ENSMUSG00000114165	13
ENSMUSG00000042535-Gtpbp1	6.44835e-15	-0.276504	0.039	0.136	2.47036e-10	Gtpbp1	ENSMUSG00000042535	15
ENSMUSG00000071015-Gm136	6.72665e-15	-0.331766	0.096	0.23	2.57698e-10	Gm136	ENSMUSG00000071015	4
ENSMUSG00000084808-9430091E24Rik	6.8158e-15	-0.288311	0.076	0.2	2.61113e-10	9430091E24Rik	ENSMUSG00000084808	8
ENSMUSG00000032280-Tle3	7.38892e-15	-0.277918	0.206	0.402	2.8307e-10	Tle3	ENSMUSG00000032280	9
ENSMUSG00000030822-Prr14	7.8835e-15	-0.341794	0.229	0.421	3.02017e-10	Prr14	ENSMUSG00000030822	7
ENSMUSG00000002409-Dyrk1b	9.27956e-15	-0.307087	0.131	0.285	3.555e-10	Dyrk1b	ENSMUSG00000002409	7
ENSMUSG00000022420-Dnal4	9.36264e-15	-0.295228	0.113	0.256	3.58683e-10	Dnal4	ENSMUSG00000022420	15
ENSMUSG00000033684-Qsox1	9.48043e-15	-0.382876	0.075	0.195	3.63195e-10	Qsox1	ENSMUSG00000033684	1
ENSMUSG00000005882-Uqcc1	9.66215e-15	-0.282061	0.104	0.246	3.70157e-10	Uqcc1	ENSMUSG00000005882	2
ENSMUSG00000024260-Sap130	9.91866e-15	-0.353152	0.375	0.599	3.79984e-10	Sap130	ENSMUSG00000024260	18
ENSMUSG00000092356-Gm20532	1.00682e-14	-0.352849	0.3	0.517	3.85713e-10	Gm20532	ENSMUSG00000092356	2
ENSMUSG00000052298-Cdc42se2	1.00759e-14	-0.399313	0.083	0.206	3.86009e-10	Cdc42se2	ENSMUSG00000052298	11
ENSMUSG00000086135-1700001J04Rik	1.0171e-14	-0.323497	0.08	0.203	3.89649e-10	1700001J04Rik	ENSMUSG00000086135	11
ENSMUSG00000004633-Chn2	1.10656e-14	-0.366529	0.448	0.675	4.23925e-10	Chn2	ENSMUSG00000004633	6
ENSMUSG00000027180-Fbxo3	1.15212e-14	-0.416542	0.156	0.308	4.41376e-10	Fbxo3	ENSMUSG00000027180	2
ENSMUSG00000096157-Gm5472	1.20073e-14	-0.228557	0.028	0.114	4.60001e-10	Gm5472	ENSMUSG00000096157	15
ENSMUSG00000057286-St6galnac2	1.24343e-14	-0.33273	0.3	0.517	4.76358e-10	St6galnac2	ENSMUSG00000057286	11
ENSMUSG00000074149-Gm10634	1.28882e-14	-0.372324	0.557	0.768	4.93748e-10	Gm10634	ENSMUSG00000074149	9
ENSMUSG00000116380-Gm39556	1.30552e-14	-0.321926	0.022	0.101	5.00143e-10	Gm39556	ENSMUSG00000116380	15
ENSMUSG00000050565-Tor1aip2	1.33242e-14	-0.378369	0.318	0.527	5.1045e-10	Tor1aip2	ENSMUSG00000050565	1
ENSMUSG00000110202-Gm45435	1.3517e-14	-0.289767	0.29	0.518	5.17836e-10	Gm45435	ENSMUSG00000110202	8
ENSMUSG00000040818-Dennd6a	1.3676e-14	-0.326647	0.426	0.667	5.23928e-10	Dennd6a	ENSMUSG00000040818	14
ENSMUSG00000033671-Cep350	1.37942e-14	-0.293712	0.102	0.238	5.28456e-10	Cep350	ENSMUSG00000033671	1
ENSMUSG00000000682-Cd52	1.452e-14	-0.348775	0.101	0.235	5.56262e-10	Cd52	ENSMUSG00000000682	4
ENSMUSG00000111556-Gm19299	1.48109e-14	-0.386908	0.178	0.342	5.67404e-10	Gm19299	ENSMUSG00000111556	9
ENSMUSG00000044676-Zfp612	1.52519e-14	-0.294435	0.175	0.346	5.84299e-10	Zfp612	ENSMUSG00000044676	8
ENSMUSG00000039068-Zzz3	1.52902e-14	-0.337605	0.067	0.181	5.85769e-10	Zzz3	ENSMUSG00000039068	3
ENSMUSG00000107280-Potefam3c	1.55871e-14	-0.333726	0.344	0.552	5.97144e-10	Potefam3c	ENSMUSG00000107280
ENSMUSG00000045095-Magi1	1.56974e-14	0.52348	0.677	0.554	6.01366e-10	Magi1	ENSMUSG00000045095	6
ENSMUSG00000090527-Aadacl2fm2	1.61395e-14	-0.272851	0.029	0.115	6.18306e-10	Aadacl2fm2	ENSMUSG00000090527	3
ENSMUSG00000059456-Ptk2b	1.61642e-14	-0.356078	0.428	0.659	6.1925e-10	Ptk2b	ENSMUSG00000059456	14
ENSMUSG00000037594-Clba1	1.63421e-14	-0.282511	0.068	0.185	6.26066e-10	Clba1	ENSMUSG00000037594	12
ENSMUSG00000037936-Scarb1	1.67925e-14	-0.337729	0.599	0.809	6.43322e-10	Scarb1	ENSMUSG00000037936	5
ENSMUSG00000009470-Tnpo1	1.69254e-14	-0.336441	0.133	0.283	6.48412e-10	Tnpo1	ENSMUSG00000009470	13
ENSMUSG00000113218-4933409F18Rik	1.88752e-14	0.608905	0.3	0.156	7.23108e-10	4933409F18Rik	ENSMUSG00000113218	12
ENSMUSG00000056851-Pcbp2	1.95998e-14	-0.300116	0.146	0.305	7.50868e-10	Pcbp2	ENSMUSG00000056851	15
ENSMUSG00000099401-Gm28375	2.08767e-14	-0.369854	0.184	0.355	7.99786e-10	Gm28375	ENSMUSG00000099401	1
ENSMUSG00000049565-Aknad1	2.35166e-14	-0.259136	0.058	0.167	9.00922e-10	Aknad1	ENSMUSG00000049565	3
ENSMUSG00000113285-Gm36128	2.59262e-14	-0.317585	0.054	0.16	9.93232e-10	Gm36128	ENSMUSG00000113285	12
ENSMUSG00000025047-Pdcd11	2.64176e-14	-0.317937	0.168	0.337	1.01206e-09	Pdcd11	ENSMUSG00000025047	19
ENSMUSG00000044457-Stk-ps2	2.71305e-14	0.640958	0.568	0.494	1.03937e-09	ps2	ENSMUSG00000044457
ENSMUSG00000086632-1700112J05Rik	2.83862e-14	-0.337206	0.273	0.477	1.08747e-09	1700112J05Rik	ENSMUSG00000086632	5
ENSMUSG00000025020-Slit1	2.84044e-14	-0.40973	0.263	0.453	1.08817e-09	Slit1	ENSMUSG00000025020	19
ENSMUSG00000047879-Usp14	2.85212e-14	-0.330851	0.067	0.18	1.09265e-09	Usp14	ENSMUSG00000047879	18
ENSMUSG00000073457-Smok2b	2.86164e-14	-0.338888	0.183	0.35	1.09629e-09	Smok2b	ENSMUSG00000073457	17
ENSMUSG00000106352-5033403H07Rik	2.99131e-14	-0.416592	0.298	0.482	1.14597e-09	5033403H07Rik	ENSMUSG00000106352	5
ENSMUSG00000029248-Thegl	3.03716e-14	-0.311374	0.397	0.644	1.16354e-09	Thegl	ENSMUSG00000029248	5
ENSMUSG00000106680-Gm43852	3.31562e-14	-0.310072	0.03	0.115	1.27021e-09	Gm43852	ENSMUSG00000106680	5
ENSMUSG00000054582-Pabpc1l	3.31686e-14	-0.353065	0.366	0.581	1.27069e-09	Pabpc1l	ENSMUSG00000054582	2
ENSMUSG00000108130-Gm30781	3.44242e-14	-0.374793	0.331	0.546	1.31879e-09	Gm30781	ENSMUSG00000108130	6
ENSMUSG00000028708-Mknk1	3.47137e-14	-0.314487	0.103	0.237	1.32988e-09	Mknk1	ENSMUSG00000028708	4
ENSMUSG00000111334-Gm30015	3.51167e-14	-0.478932	0.127	0.263	1.34532e-09	Gm30015	ENSMUSG00000111334	9
ENSMUSG00000021374-Nup153	3.78177e-14	-0.276829	0.233	0.434	1.4488e-09	Nup153	ENSMUSG00000021374	13
ENSMUSG00000031980-Agt	3.93086e-14	0.5978	0.198	0.081	1.50591e-09	Agt	ENSMUSG00000031980	8
ENSMUSG00000094526-Gm21451	3.95714e-14	-0.301009	0.141	0.292	1.51598e-09	Gm21451	ENSMUSG00000094526	14
ENSMUSG00000006262-Mob1b	4.39249e-14	-0.292068	0.053	0.156	1.68276e-09	Mob1b	ENSMUSG00000006262	5
ENSMUSG00000033633-Clec18a	4.42864e-14	-0.305258	0.042	0.137	1.69661e-09	Clec18a	ENSMUSG00000033633	8
ENSMUSG00000040548-Tex2	4.6991e-14	0.685286	0.314	0.185	1.80023e-09	Tex2	ENSMUSG00000040548	11
ENSMUSG00000037622-Wdtc1	4.89213e-14	-0.323814	0.513	0.734	1.87418e-09	Wdtc1	ENSMUSG00000037622	4
ENSMUSG00000097384-Gm26815	4.94912e-14	-0.30225	0.185	0.36	1.89601e-09	Gm26815	ENSMUSG00000097384	8
ENSMUSG00000063889-Crem	5.06987e-14	-0.310648	0.683	0.869	1.94227e-09	Crem	ENSMUSG00000063889	18
ENSMUSG00000023367-Tmem176a	5.49046e-14	0.57998	0.155	0.051	2.10339e-09	Tmem176a	ENSMUSG00000023367	6
ENSMUSG00000073471-Rsph3a	5.98326e-14	-0.299925	0.158	0.317	2.29219e-09	Rsph3a	ENSMUSG00000073471	17
ENSMUSG00000027198-Ext2	6.25996e-14	-0.357214	0.043	0.136	2.39819e-09	Ext2	ENSMUSG00000027198	2
ENSMUSG00000099630-1700096J18Rik	6.40167e-14	-0.326039	0.179	0.342	2.45248e-09	1700096J18Rik	ENSMUSG00000099630	11
ENSMUSG00000111474-Gm32926	7.26765e-14	-0.299501	0.245	0.438	2.78424e-09	Gm32926	ENSMUSG00000111474	10
ENSMUSG00000024219-Anks1	7.81672e-14	0.664173	0.209	0.091	2.99459e-09	Anks1	ENSMUSG00000024219	17
ENSMUSG00000056763-Cspp1	7.81772e-14	-0.317079	0.672	0.861	2.99497e-09	Cspp1	ENSMUSG00000056763	1
ENSMUSG00000035228-Ccdc106	8.02055e-14	-0.290034	0.166	0.33	3.07267e-09	Ccdc106	ENSMUSG00000035228	7
ENSMUSG00000114049-Gm48140	8.6263e-14	-0.277927	0.032	0.119	3.30473e-09	Gm48140	ENSMUSG00000114049	12
ENSMUSG00000115508-Gm49786	8.87658e-14	-0.243934	0.024	0.101	3.40062e-09	Gm49786	ENSMUSG00000115508	15
ENSMUSG00000035580-Kcnh8	8.89931e-14	0.830343	0.185	0.074	3.40933e-09	Kcnh8	ENSMUSG00000035580	17
ENSMUSG00000107318-Gm30003	9.93893e-14	-0.434903	0.062	0.165	3.80761e-09	Gm30003	ENSMUSG00000107318	5
ENSMUSG00000044477-Zfand3	9.94856e-14	-0.28861	0.833	0.95	3.81129e-09	Zfand3	ENSMUSG00000044477	17
ENSMUSG00000118346-Tmem179b	1.15012e-13	-0.297237	0.086	0.207	4.40611e-09	Tmem179b	ENSMUSG00000118346	19
ENSMUSG00000050721-Plekho2	1.15827e-13	-0.276724	0.266	0.468	4.43734e-09	Plekho2	ENSMUSG00000050721	9
ENSMUSG00000082848-Gm16066	1.22509e-13	-0.294412	0.183	0.353	4.69332e-09	Gm16066	ENSMUSG00000082848	19
ENSMUSG00000049470-Aff4	1.25523e-13	-0.386082	0.051	0.15	4.80877e-09	Aff4	ENSMUSG00000049470	11
ENSMUSG00000070564-Ntn5	1.2652e-13	-0.284603	0.149	0.303	4.84699e-09	Ntn5	ENSMUSG00000070564	7
ENSMUSG00000087250-Usp46os1	1.28639e-13	-0.329923	0.266	0.462	4.92814e-09	Usp46os1	ENSMUSG00000087250	5
ENSMUSG00000022704-Qtrt2	1.34826e-13	-0.424404	0.251	0.416	5.16519e-09	Qtrt2	ENSMUSG00000022704	16
ENSMUSG00000021087-Rtn1	1.35085e-13	-0.310468	0.701	0.87	5.1751e-09	Rtn1	ENSMUSG00000021087	12
ENSMUSG00000061436-Hipk2	1.37084e-13	0.38131	0.888	0.916	5.25169e-09	Hipk2	ENSMUSG00000061436	6
ENSMUSG00000085034-Gm11240	1.42002e-13	-0.332558	0.046	0.141	5.4401e-09	Gm11240	ENSMUSG00000085034	4
ENSMUSG00000029063-Nadk	1.59234e-13	-0.402079	0.045	0.139	6.10027e-09	Nadk	ENSMUSG00000029063	4
ENSMUSG00000021179-Nrde2	1.59333e-13	-0.300323	0.102	0.231	6.10405e-09	Nrde2	ENSMUSG00000021179	12
ENSMUSG00000051403-Ppp1r37	1.59527e-13	0.493465	0.141	0.041	6.11146e-09	Ppp1r37	ENSMUSG00000051403	7
ENSMUSG00000021962-Dcp1a	1.63817e-13	-0.264906	0.159	0.318	6.27585e-09	Dcp1a	ENSMUSG00000021962	14
ENSMUSG00000028139-Riiad1	1.65481e-13	-0.390164	0.587	0.788	6.33957e-09	Riiad1	ENSMUSG00000028139	3
ENSMUSG00000069733-Ube2u	1.6706e-13	-0.363101	0.288	0.479	6.40007e-09	Ube2u	ENSMUSG00000069733	4
ENSMUSG00000004415-Col26a1	1.68196e-13	0.499016	0.673	0.654	6.44358e-09	Col26a1	ENSMUSG00000004415	5
ENSMUSG00000074746-Pdzd8	1.68547e-13	-0.316003	0.23	0.417	6.45703e-09	Pdzd8	ENSMUSG00000074746	19
ENSMUSG00000110089-Gm36243	1.73127e-13	-0.425363	0.201	0.357	6.63251e-09	Gm36243	ENSMUSG00000110089	8
ENSMUSG00000079434-Neu2	1.78294e-13	-0.300627	0.204	0.38	6.83043e-09	Neu2	ENSMUSG00000079434	1
ENSMUSG00000028182-Lrriq3	1.79346e-13	-0.296462	0.395	0.618	6.87074e-09	Lrriq3	ENSMUSG00000028182	3
ENSMUSG00000099869-1700030F04Rik	1.93374e-13	-0.296222	0.843	0.94	7.40814e-09	1700030F04Rik	ENSMUSG00000099869	6
ENSMUSG00000059146-Ntrk3	1.96233e-13	0.641217	0.286	0.165	7.51769e-09	Ntrk3	ENSMUSG00000059146	7
ENSMUSG00000002341-Ncan	1.99769e-13	-0.408614	0.11	0.237	7.65315e-09	Ncan	ENSMUSG00000002341	8
ENSMUSG00000000125-Wnt3	2.06876e-13	-0.284813	0.359	0.589	7.92541e-09	Wnt3	ENSMUSG00000000125	11
ENSMUSG00000056692-Ilrun	2.08221e-13	-0.322085	0.429	0.652	7.97696e-09	Ilrun	ENSMUSG00000056692	17
ENSMUSG00000018196-Glrx2	2.12262e-13	-0.311085	0.236	0.422	8.13175e-09	Glrx2	ENSMUSG00000018196	1
ENSMUSG00000038770-Kpna7	2.21074e-13	-0.330616	0.483	0.71	8.46934e-09	Kpna7	ENSMUSG00000038770	5
ENSMUSG00000100733-4932411K12Rik	2.22924e-13	-0.482282	0.067	0.171	8.54023e-09	4932411K12Rik	ENSMUSG00000100733	13
ENSMUSG00000112694-Gm33037	2.26811e-13	-0.364569	0.094	0.215	8.68914e-09	Gm33037	ENSMUSG00000112694	12
ENSMUSG00000003062-Stard3nl	2.36232e-13	-0.313834	0.097	0.222	9.05004e-09	Stard3nl	ENSMUSG00000003062	13
ENSMUSG00000022701-Ccdc191	2.43296e-13	-0.449051	0.299	0.462	9.32066e-09	Ccdc191	ENSMUSG00000022701	16
ENSMUSG00000041845-Rhod	2.52017e-13	-0.255981	0.035	0.121	9.65476e-09	Rhod	ENSMUSG00000041845	19
ENSMUSG00000042846-Lrrtm3	2.62276e-13	-0.276945	0.955	0.98	1.00478e-08	Lrrtm3	ENSMUSG00000042846	10
ENSMUSG00000032537-Ephb1	2.71554e-13	-0.282564	0.272	0.468	1.04032e-08	Ephb1	ENSMUSG00000032537	9
ENSMUSG00000025228-Actr1a	2.7257e-13	-0.301424	0.161	0.317	1.04421e-08	Actr1a	ENSMUSG00000025228	19
ENSMUSG00000027276-Jag1	2.84226e-13	-0.309194	0.115	0.247	1.08887e-08	Jag1	ENSMUSG00000027276	2
ENSMUSG00000038116-Phf20	2.94353e-13	-0.370569	0.104	0.23	1.12767e-08	Phf20	ENSMUSG00000038116	2
ENSMUSG00000103736-Gm37650	3.06888e-13	-0.252962	0.093	0.218	1.17569e-08	Gm37650	ENSMUSG00000103736	1
ENSMUSG00000030410-Dmwd	3.1262e-13	-0.280806	0.063	0.169	1.19765e-08	Dmwd	ENSMUSG00000030410	7
ENSMUSG00000058454-Dhcr7	3.30964e-13	-0.355693	0.217	0.387	1.26792e-08	Dhcr7	ENSMUSG00000058454	7
ENSMUSG00000042229-Rabif	3.35123e-13	-0.361219	0.252	0.437	1.28386e-08	Rabif	ENSMUSG00000042229	1
ENSMUSG00000101337-Dnah7c	3.46362e-13	-0.305091	0.167	0.323	1.32691e-08	Dnah7c	ENSMUSG00000101337	1
ENSMUSG00000040717-Il17rd	3.5345e-13	-0.294959	0.096	0.22	1.35407e-08	Il17rd	ENSMUSG00000040717	14
ENSMUSG00000086384-Banf2os	3.55048e-13	-0.261708	0.061	0.165	1.36019e-08	Banf2os	ENSMUSG00000086384	2
ENSMUSG00000034324-Tmem132c	3.73727e-13	-0.320245	0.17	0.327	1.43175e-08	Tmem132c	ENSMUSG00000034324	5
ENSMUSG00000039697-Ncoa7	4.11044e-13	0.58752	0.547	0.477	1.57471e-08	Ncoa7	ENSMUSG00000039697	10
ENSMUSG00000058925-Ccdc192	4.18934e-13	-0.300421	0.597	0.803	1.60494e-08	Ccdc192	ENSMUSG00000058925	18
ENSMUSG00000028689-Ccdc163	4.47514e-13	-0.298317	0.216	0.396	1.71442e-08	Ccdc163	ENSMUSG00000028689	4
ENSMUSG00000063568-Jazf1	4.58657e-13	0.567918	0.517	0.412	1.75711e-08	Jazf1	ENSMUSG00000063568	6
ENSMUSG00000041040-Fam117b	4.59175e-13	-0.32781	0.261	0.453	1.7591e-08	Fam117b	ENSMUSG00000041040	1
ENSMUSG00000046958-4930432E11Rik	4.68603e-13	-0.338025	0.08	0.194	1.79522e-08	4930432E11Rik	ENSMUSG00000046958	7
ENSMUSG00000043003-Rasef	5.03095e-13	-0.312788	0.122	0.26	1.92736e-08	Rasef	ENSMUSG00000043003	4
ENSMUSG00000042520-Ubap2l	5.46436e-13	-0.315516	0.471	0.714	2.0934e-08	Ubap2l	ENSMUSG00000042520	3
ENSMUSG00000021266-Wars	5.58726e-13	0.496805	0.111	0.025	2.14048e-08	Wars	ENSMUSG00000021266	12
ENSMUSG00000003549-Ercc1	5.79765e-13	0.470736	0.104	0.021	2.22108e-08	Ercc1	ENSMUSG00000003549	7
ENSMUSG00000033773-Rpap2	5.84534e-13	0.753626	0.148	0.05	2.23935e-08	Rpap2	ENSMUSG00000033773	5
ENSMUSG00000057191-AB124611	5.90379e-13	-0.306819	0.492	0.709	2.26174e-08	AB124611	ENSMUSG00000057191	9
ENSMUSG00000062300-Nectin2	6.04631e-13	-0.25489	0.306	0.518	2.31634e-08	Nectin2	ENSMUSG00000062300	7
ENSMUSG00000026970-Rbms1	6.05393e-13	-0.302625	0.262	0.454	2.31926e-08	Rbms1	ENSMUSG00000026970	2
ENSMUSG00000118672-Muc4	6.75896e-13	0.504528	0.132	0.039	2.58936e-08	Muc4	ENSMUSG00000118672	16
ENSMUSG00000042423-Fbrs	6.78275e-13	-0.291501	0.358	0.581	2.59847e-08	Fbrs	ENSMUSG00000042423	7
ENSMUSG00000021477-Ctsl	7.63097e-13	0.635089	0.338	0.222	2.92342e-08	Ctsl	ENSMUSG00000021477	13
ENSMUSG00000026787-Gad2	7.69094e-13	0.619129	0.183	0.072	2.9464e-08	Gad2	ENSMUSG00000026787	2
ENSMUSG00000033658-Ddx19b	7.72689e-13	-0.277341	0.37	0.587	2.96017e-08	Ddx19b	ENSMUSG00000033658	8
ENSMUSG00000038126-Mphosph9	7.85921e-13	-0.33477	0.296	0.494	3.01086e-08	Mphosph9	ENSMUSG00000038126	5
ENSMUSG00000039153-Runx2	7.86176e-13	-0.477352	0.133	0.262	3.01184e-08	Runx2	ENSMUSG00000039153	17
ENSMUSG00000036995-Asap3	7.89128e-13	-0.290096	0.413	0.635	3.02315e-08	Asap3	ENSMUSG00000036995	4
ENSMUSG00000030533-Unc45a	8.05982e-13	-0.257062	0.066	0.172	3.08772e-08	Unc45a	ENSMUSG00000030533	7
ENSMUSG00000029909-Prss37	8.16227e-13	-0.23337	0.116	0.253	3.12697e-08	Prss37	ENSMUSG00000029909	6
ENSMUSG00000026357-Rgs18	8.58245e-13	-0.310585	0.102	0.227	3.28794e-08	Rgs18	ENSMUSG00000026357	1
ENSMUSG00000022687-Boc	8.85211e-13	-0.269801	0.079	0.192	3.39124e-08	Boc	ENSMUSG00000022687	16
ENSMUSG00000120154-ENSMUSG00000120154	8.86866e-13	-0.237468	0.053	0.15	3.39758e-08	ENSMUSG00000120154	ENSMUSG00000120154
ENSMUSG00000052727-Map1b	8.87055e-13	0.564548	0.457	0.323	3.39831e-08	Map1b	ENSMUSG00000052727	13
ENSMUSG00000103811-Gm38004	8.95094e-13	-0.372414	0.105	0.228	3.42911e-08	Gm38004	ENSMUSG00000103811	9
ENSMUSG00000028709-Mob3c	9.17101e-13	-0.370319	0.225	0.393	3.51341e-08	Mob3c	ENSMUSG00000028709	4
ENSMUSG00000114971-Gm49162	9.40001e-13	-0.254017	0.798	0.943	3.60114e-08	Gm49162	ENSMUSG00000114971	15
ENSMUSG00000005609-Ctr9	9.44454e-13	-0.250385	0.087	0.205	3.6182e-08	Ctr9	ENSMUSG00000005609	7
ENSMUSG00000074579-Lekr1	9.53037e-13	-0.335604	0.587	0.784	3.65108e-08	Lekr1	ENSMUSG00000074579	3
ENSMUSG00000018412-Kansl1	9.60454e-13	-0.317017	0.498	0.709	3.6795e-08	Kansl1	ENSMUSG00000018412	11
ENSMUSG00000023104-Rfc2	1.01453e-12	-0.235089	0.159	0.316	3.88667e-08	Rfc2	ENSMUSG00000023104	5
ENSMUSG00000000056-Narf	1.0882e-12	-0.310501	0.041	0.129	4.16891e-08	Narf	ENSMUSG00000000056	11
ENSMUSG00000020524-Gria1	1.09825e-12	0.862884	0.219	0.104	4.2074e-08	Gria1	ENSMUSG00000020524	11
ENSMUSG00000037833-Sh2d4b	1.1001e-12	-0.354313	0.029	0.106	4.21449e-08	Sh2d4b	ENSMUSG00000037833	14
ENSMUSG00000028035-Dnajb4	1.11208e-12	-0.261422	0.279	0.481	4.26039e-08	Dnajb4	ENSMUSG00000028035	3
ENSMUSG00000040212-Emp3	1.11831e-12	0.510922	0.13	0.039	4.28425e-08	Emp3	ENSMUSG00000040212	7
ENSMUSG00000051950-B3glct	1.14737e-12	0.628086	0.425	0.322	4.39559e-08	B3glct	ENSMUSG00000051950	5
ENSMUSG00000021758-Ddx4	1.17414e-12	-0.311897	0.163	0.313	4.49812e-08	Ddx4	ENSMUSG00000021758	13
ENSMUSG00000046020-Pofut1	1.2409e-12	-0.319466	0.166	0.316	4.7539e-08	Pofut1	ENSMUSG00000046020	2
ENSMUSG00000096265-Potefam3e	1.24872e-12	-0.377849	0.362	0.553	4.78385e-08	Potefam3e	ENSMUSG00000096265
ENSMUSG00000034265-Zdhhc14	1.24884e-12	0.64041	0.141	0.046	4.78431e-08	Zdhhc14	ENSMUSG00000034265	17
ENSMUSG00000085885-Gm11906	1.29308e-12	-0.306321	0.46	0.685	4.9538e-08	Gm11906	ENSMUSG00000085885	4
ENSMUSG00000010154-Spire2	1.39469e-12	-0.341889	0.213	0.375	5.34305e-08	Spire2	ENSMUSG00000010154	8
ENSMUSG00000044340-Phlpp1	1.397e-12	-0.367447	0.52	0.718	5.35191e-08	Phlpp1	ENSMUSG00000044340	1
ENSMUSG00000050965-Prkca	1.45454e-12	-0.324594	0.129	0.266	5.57233e-08	Prkca	ENSMUSG00000050965	11
ENSMUSG00000022388-Ttll8	1.51008e-12	-0.258292	0.847	0.951	5.78512e-08	Ttll8	ENSMUSG00000022388	15
ENSMUSG00000039159-Ube2h	1.55741e-12	-0.330055	0.608	0.805	5.96644e-08	Ube2h	ENSMUSG00000039159	6
ENSMUSG00000118134-4930549G23Rik	1.55964e-12	-0.338569	0.238	0.417	5.97498e-08	4930549G23Rik	ENSMUSG00000118134	18
ENSMUSG00000037822-Smim14	1.56797e-12	-0.264101	0.055	0.152	6.00688e-08	Smim14	ENSMUSG00000037822	5
ENSMUSG00000102096-1700101O22Rik	1.5769e-12	-0.331071	0.204	0.367	6.04109e-08	1700101O22Rik	ENSMUSG00000102096	12
ENSMUSG00000085754-Gm15886	1.60567e-12	-0.398541	0.383	0.564	6.15133e-08	Gm15886	ENSMUSG00000085754	3
ENSMUSG00000108563-Gm44686	1.63458e-12	-0.341417	0.146	0.288	6.26209e-08	Gm44686	ENSMUSG00000108563	7
ENSMUSG00000117743-Gm50232	1.6576e-12	-0.302496	0.242	0.421	6.35028e-08	Gm50232	ENSMUSG00000117743	19
ENSMUSG00000003813-Rad23a	1.6632e-12	-0.273094	0.196	0.358	6.37174e-08	Rad23a	ENSMUSG00000003813	8
ENSMUSG00000015962-1700016C15Rik	1.70399e-12	-0.271962	0.258	0.444	6.52798e-08	1700016C15Rik	ENSMUSG00000015962	1
ENSMUSG00000026361-Cdc73	1.75101e-12	-0.368018	0.11	0.233	6.7081e-08	Cdc73	ENSMUSG00000026361	1
ENSMUSG00000068399-Gm7247	1.8063e-12	-0.310305	0.14	0.277	6.91994e-08	Gm7247	ENSMUSG00000068399	14
ENSMUSG00000036002-Fam214b	1.84906e-12	-0.327729	0.384	0.588	7.08374e-08	Fam214b	ENSMUSG00000036002	4
ENSMUSG00000085201-Nr6a1os	1.9684e-12	-0.466251	0.119	0.242	7.54094e-08	Nr6a1os	ENSMUSG00000085201	2
ENSMUSG00000053508-Gtsf2	2.07312e-12	-0.255643	0.144	0.29	7.94213e-08	Gtsf2	ENSMUSG00000053508	15
ENSMUSG00000118420-Gm29788	2.07528e-12	-0.259341	0.084	0.197	7.95039e-08	Gm29788	ENSMUSG00000118420	6
ENSMUSG00000048701-Ccdc6	2.15604e-12	-0.317841	0.6	0.785	8.25981e-08	Ccdc6	ENSMUSG00000048701	10
ENSMUSG00000087196-Gm13373	2.1589e-12	-0.237446	0.05	0.144	8.27075e-08	Gm13373	ENSMUSG00000087196	2
ENSMUSG00000115145-Gm35166	2.19713e-12	-0.28074	0.118	0.248	8.4172e-08	Gm35166	ENSMUSG00000115145	14
ENSMUSG00000055761-Nkain3	2.33887e-12	0.907043	0.393	0.27	8.96022e-08	Nkain3	ENSMUSG00000055761	4
ENSMUSG00000114204-Gm47520	2.63493e-12	0.536665	0.112	0.027	1.00944e-07	Gm47520	ENSMUSG00000114204	13
ENSMUSG00000024969-Mark2	2.77842e-12	-0.317531	0.379	0.579	1.06441e-07	Mark2	ENSMUSG00000024969	19
ENSMUSG00000120329-ENSMUSG00000120329	2.81482e-12	-0.282059	0.102	0.223	1.07836e-07	ENSMUSG00000120329	ENSMUSG00000120329
ENSMUSG00000002280-Ciao3	2.91695e-12	-0.271692	0.08	0.19	1.11748e-07	Ciao3	ENSMUSG00000002280	17
ENSMUSG00000115272-Gm49965	3.13111e-12	-0.23685	0.036	0.117	1.19953e-07	Gm49965	ENSMUSG00000115272	14
ENSMUSG00000056509-Gm9999	3.22959e-12	-0.373376	0.381	0.578	1.23725e-07	Gm9999	ENSMUSG00000056509	7
ENSMUSG00000021785-Ngly1	3.2586e-12	-0.261111	0.163	0.316	1.24837e-07	Ngly1	ENSMUSG00000021785	14
ENSMUSG00000078490-Cfap74	3.29681e-12	-0.433178	0.138	0.268	1.26301e-07	Cfap74	ENSMUSG00000078490	4
ENSMUSG00000010538-Tsacc	3.35833e-12	-0.265599	0.095	0.213	1.28658e-07	Tsacc	ENSMUSG00000010538	3
ENSMUSG00000100901-Gm18829	3.43585e-12	-0.272928	0.04	0.124	1.31627e-07	Gm18829	ENSMUSG00000100901	1
ENSMUSG00000042388-Dlgap3	3.58944e-12	-0.434994	0.086	0.194	1.37511e-07	Dlgap3	ENSMUSG00000042388	4
ENSMUSG00000106865-4930519E07Rik	3.61286e-12	-0.597755	0.053	0.141	1.38409e-07	4930519E07Rik	ENSMUSG00000106865	5
ENSMUSG00000038608-Dock10	3.65227e-12	-0.274867	0.11	0.235	1.39918e-07	Dock10	ENSMUSG00000038608	1
ENSMUSG00000068617-Efcab1	3.73975e-12	-0.294283	0.688	0.848	1.4327e-07	Efcab1	ENSMUSG00000068617	16
ENSMUSG00000023009-Nckap5l	3.82507e-12	-0.397952	0.21	0.363	1.46538e-07	Nckap5l	ENSMUSG00000023009	15
ENSMUSG00000022861-Dgkg	3.85367e-12	0.676763	0.253	0.132	1.47634e-07	Dgkg	ENSMUSG00000022861	16
ENSMUSG00000115540-4930597G03Rik	3.86059e-12	-0.229997	0.101	0.222	1.47899e-07	4930597G03Rik	ENSMUSG00000115540	14
ENSMUSG00000035390-Brsk1	4.08303e-12	-0.325138	0.241	0.409	1.56421e-07	Brsk1	ENSMUSG00000035390	7
ENSMUSG00000120910-ENSMUSG00000120910	4.0955e-12	-0.24221	0.046	0.135	1.56899e-07	ENSMUSG00000120910	ENSMUSG00000120910
ENSMUSG00000111712-Gm39363	4.1114e-12	-0.272651	0.1	0.22	1.57508e-07	Gm39363	ENSMUSG00000111712	9
ENSMUSG00000031592-Pcm1	4.17215e-12	-0.325769	0.113	0.237	1.59835e-07	Pcm1	ENSMUSG00000031592	8
ENSMUSG00000061080-Lsamp	4.17402e-12	0.496533	0.561	0.456	1.59907e-07	Lsamp	ENSMUSG00000061080	16
ENSMUSG00000024673-Ms4a1	4.1816e-12	-0.43102	0.064	0.161	1.60197e-07	Ms4a1	ENSMUSG00000024673	19
ENSMUSG00000014498-Ankrd52	4.20192e-12	-0.197687	0.042	0.129	1.60976e-07	Ankrd52	ENSMUSG00000014498	10
ENSMUSG00000097167-Gm16740	4.29997e-12	-0.263348	0.089	0.205	1.64732e-07	Gm16740	ENSMUSG00000097167	3
ENSMUSG00000039860-Srrm3	4.38713e-12	-0.219321	0.038	0.121	1.68071e-07	Srrm3	ENSMUSG00000039860	5
ENSMUSG00000053768-Chchd3	4.42452e-12	-0.313169	0.47	0.678	1.69504e-07	Chchd3	ENSMUSG00000053768	6
ENSMUSG00000038954-Supt3	4.62887e-12	-0.439255	0.147	0.276	1.77332e-07	Supt3	ENSMUSG00000038954	17
ENSMUSG00000038485-Socs7	4.64707e-12	-0.252961	0.321	0.516	1.78029e-07	Socs7	ENSMUSG00000038485	11
ENSMUSG00000087132-A930001C03Rik	4.81263e-12	-0.320088	0.154	0.296	1.84372e-07	A930001C03Rik	ENSMUSG00000087132	19
ENSMUSG00000041341-Atg2b	5.08042e-12	-0.239761	0.24	0.423	1.94631e-07	Atg2b	ENSMUSG00000041341	12
ENSMUSG00000032384-Csnk1g1	5.09126e-12	-0.296832	0.387	0.587	1.95046e-07	Csnk1g1	ENSMUSG00000032384	9
ENSMUSG00000021728-Emb	5.13272e-12	-0.304697	0.219	0.382	1.96634e-07	Emb	ENSMUSG00000021728	13
ENSMUSG00000109961-Gm31983	5.20682e-12	-0.334157	0.102	0.218	1.99473e-07	Gm31983	ENSMUSG00000109961	8
ENSMUSG00000007659-Bcl2l1	5.53206e-12	-0.353647	0.037	0.117	2.11933e-07	Bcl2l1	ENSMUSG00000007659	2
ENSMUSG00000093954-Gm16867	5.53286e-12	-0.229246	0.08	0.189	2.11964e-07	Gm16867	ENSMUSG00000093954	14
ENSMUSG00000063931-Pepd	5.61956e-12	-0.289499	0.185	0.342	2.15285e-07	Pepd	ENSMUSG00000063931	7
ENSMUSG00000039202-Abhd2	5.64341e-12	-0.296234	0.371	0.581	2.16199e-07	Abhd2	ENSMUSG00000039202	7
ENSMUSG00000115648-Gm49008	5.6531e-12	-0.209709	0.075	0.182	2.1657e-07	Gm49008	ENSMUSG00000115648	14
ENSMUSG00000024989-Cep55	5.98428e-12	0.450344	0.126	0.037	2.29258e-07	Cep55	ENSMUSG00000024989	19
ENSMUSG00000044465-Fhip1b	6.08205e-12	-0.267621	0.338	0.546	2.33003e-07	Fhip1b	ENSMUSG00000044465
ENSMUSG00000039298-Cdk5rap2	6.12959e-12	0.619345	0.217	0.106	2.34825e-07	Cdk5rap2	ENSMUSG00000039298	4
ENSMUSG00000046722-Cdc42se1	6.24699e-12	-0.305062	0.262	0.443	2.39322e-07	Cdc42se1	ENSMUSG00000046722	3
ENSMUSG00000026655-Fam107b	6.26794e-12	-0.300531	0.43	0.648	2.40125e-07	Fam107b	ENSMUSG00000026655	2
ENSMUSG00000024759-Atl3	6.56632e-12	-0.36138	0.163	0.303	2.51556e-07	Atl3	ENSMUSG00000024759	19
ENSMUSG00000097101-1810034E14Rik	6.94614e-12	-0.328621	0.517	0.715	2.66107e-07	1810034E14Rik	ENSMUSG00000097101	13
ENSMUSG00000057816-Cfap299	6.98911e-12	-0.295476	0.279	0.462	2.67753e-07	Cfap299	ENSMUSG00000057816	5
ENSMUSG00000025955-Akr1cl	7.02718e-12	0.638622	0.197	0.094	2.69211e-07	Akr1cl	ENSMUSG00000025955	1
ENSMUSG00000040061-Plcb2	7.19779e-12	-0.281596	0.438	0.65	2.75747e-07	Plcb2	ENSMUSG00000040061	2
ENSMUSG00000048546-Tob2	7.29451e-12	0.591019	0.213	0.104	2.79453e-07	Tob2	ENSMUSG00000048546	15
ENSMUSG00000026999-Nup35	7.38432e-12	-0.306785	0.106	0.226	2.82893e-07	Nup35	ENSMUSG00000026999	2
ENSMUSG00000099061-Gm28050	7.59438e-12	-0.237536	0.105	0.227	2.90941e-07	Gm28050	ENSMUSG00000099061	5
ENSMUSG00000020191-Spata48	7.65048e-12	-0.276378	0.331	0.544	2.9309e-07	Spata48	ENSMUSG00000020191	11
ENSMUSG00000029314-Gpat3	7.72662e-12	-0.250405	0.613	0.809	2.96007e-07	Gpat3	ENSMUSG00000029314	5
ENSMUSG00000121022-ENSMUSG00000121022	7.89296e-12	-0.237465	0.228	0.402	3.02379e-07	ENSMUSG00000121022	ENSMUSG00000121022
ENSMUSG00000015619-Gata3	8.00149e-12	-0.240112	0.114	0.241	3.06537e-07	Gata3	ENSMUSG00000015619	2
ENSMUSG00000025900-Rp1	8.42278e-12	-0.325722	0.162	0.303	3.22677e-07	Rp1	ENSMUSG00000025900	1
ENSMUSG00000032094-Cd3d	8.51397e-12	-0.256819	0.037	0.117	3.2617e-07	Cd3d	ENSMUSG00000032094	9
ENSMUSG00000037536-Fbxo34	9.06772e-12	-0.292145	0.327	0.524	3.47384e-07	Fbxo34	ENSMUSG00000037536	14
ENSMUSG00000061525-4921509C19Rik	9.19923e-12	0.405389	0.827	0.855	3.52423e-07	4921509C19Rik	ENSMUSG00000061525	2
ENSMUSG00000048500-Defb15	9.28092e-12	-0.20937	0.038	0.12	3.55552e-07	Defb15	ENSMUSG00000048500	8
ENSMUSG00000090816-Gm6729	9.41753e-12	0.550836	0.654	0.679	3.60786e-07	Gm6729	ENSMUSG00000090816	10
ENSMUSG00000033985-Tesk2	1.03667e-11	-0.293588	0.105	0.222	3.97148e-07	Tesk2	ENSMUSG00000033985	4
ENSMUSG00000022108-Itm2b	1.07831e-11	0.583783	0.258	0.147	4.13099e-07	Itm2b	ENSMUSG00000022108	14
ENSMUSG00000059625-Sohlh1	1.08314e-11	-0.25931	0.066	0.165	4.14949e-07	Sohlh1	ENSMUSG00000059625	2
ENSMUSG00000103839-Gm37607	1.13021e-11	-0.314346	0.15	0.286	4.32984e-07	Gm37607	ENSMUSG00000103839	1
ENSMUSG00000018678-Sp2	1.34533e-11	-0.282482	0.032	0.107	5.15396e-07	Sp2	ENSMUSG00000018678	11
ENSMUSG00000027071-P2rx3	1.36986e-11	-0.218898	0.922	0.984	5.24793e-07	P2rx3	ENSMUSG00000027071	2
ENSMUSG00000091041-Gm17720	1.41697e-11	-0.193257	0.028	0.101	5.4284e-07	Gm17720	ENSMUSG00000091041	8
ENSMUSG00000060429-Sntb1	1.43518e-11	-0.238343	0.045	0.13	5.49817e-07	Sntb1	ENSMUSG00000060429	15
ENSMUSG00000023467-Tulp2	1.60525e-11	-0.28818	0.389	0.602	6.14973e-07	Tulp2	ENSMUSG00000023467	7
ENSMUSG00000020794-Ube2g1	1.61231e-11	-0.284516	0.251	0.423	6.17677e-07	Ube2g1	ENSMUSG00000020794	11
ENSMUSG00000111593-Gm48742	1.62463e-11	-0.257763	0.054	0.145	6.22395e-07	Gm48742	ENSMUSG00000111593	9
ENSMUSG00000026842-Abl1	1.64171e-11	-0.308741	0.383	0.587	6.28939e-07	Abl1	ENSMUSG00000026842	2
ENSMUSG00000079005-Gm14147	1.67673e-11	-0.272056	0.165	0.312	6.42353e-07	Gm14147	ENSMUSG00000079005	2
ENSMUSG00000100000-1700023F02Rik	1.70043e-11	-0.294018	0.131	0.26	6.51435e-07	1700023F02Rik	ENSMUSG00000100000	10
ENSMUSG00000084959-4933407I08Rik	1.80603e-11	-0.266405	0.101	0.218	6.9189e-07	4933407I08Rik	ENSMUSG00000084959	18
ENSMUSG00000022074-Tnfrsf10b	1.82492e-11	-0.281462	0.157	0.296	6.99128e-07	Tnfrsf10b	ENSMUSG00000022074	14
ENSMUSG00000051896-Tex37	1.84003e-11	-0.238037	0.158	0.302	7.04914e-07	Tex37	ENSMUSG00000051896	6
ENSMUSG00000021337-Scgn	1.85492e-11	-0.291005	0.098	0.212	7.10619e-07	Scgn	ENSMUSG00000021337	13
ENSMUSG00000048080-Olfr731	2.20153e-11	-0.405439	0.11	0.222	8.43408e-07	Olfr731	ENSMUSG00000048080	14
ENSMUSG00000004698-Hdac9	2.23919e-11	-0.815129	0.279	0.412	8.57835e-07	Hdac9	ENSMUSG00000004698	12
ENSMUSG00000009293-Ube2g2	2.27496e-11	-0.264117	0.358	0.562	8.71539e-07	Ube2g2	ENSMUSG00000009293	10
ENSMUSG00000067219-Nipal1	2.30986e-11	-0.284562	0.247	0.418	8.84907e-07	Nipal1	ENSMUSG00000067219	5
ENSMUSG00000029291-Rufy3	2.31809e-11	-0.271687	0.164	0.308	8.88059e-07	Rufy3	ENSMUSG00000029291	5
ENSMUSG00000028132-Tlcd4	2.33445e-11	-0.275461	0.585	0.794	8.94327e-07	Tlcd4	ENSMUSG00000028132	3
ENSMUSG00000023913-Pla2g7	2.36759e-11	-0.287122	0.146	0.283	9.07023e-07	Pla2g7	ENSMUSG00000023913	17
ENSMUSG00000026817-Ak1	2.38747e-11	-0.252305	0.236	0.411	9.14641e-07	Ak1	ENSMUSG00000026817	2
ENSMUSG00000021147-Wdr37	2.43673e-11	-0.27068	0.093	0.205	9.33513e-07	Wdr37	ENSMUSG00000021147	13
ENSMUSG00000090173-Fbxw10	2.4852e-11	-0.238532	0.061	0.155	9.52078e-07	Fbxw10	ENSMUSG00000090173	11
ENSMUSG00000021838-Samd4	2.54706e-11	-0.27877	0.748	0.901	9.75779e-07	Samd4	ENSMUSG00000021838	14
ENSMUSG00000078812-Eif5a	2.5731e-11	-0.277451	0.267	0.446	9.85754e-07	Eif5a	ENSMUSG00000078812	11
ENSMUSG00000035673-Sbno2	2.64781e-11	-0.308447	0.051	0.139	1.01438e-06	Sbno2	ENSMUSG00000035673	10
ENSMUSG00000056216-Cebpg	2.97435e-11	-0.22858	0.072	0.174	1.13947e-06	Cebpg	ENSMUSG00000056216	7
ENSMUSG00000085289-Gm15337	3.25188e-11	-0.287917	0.031	0.102	1.2458e-06	Gm15337	ENSMUSG00000085289	18
ENSMUSG00000069971-4933402J07Rik	3.5539e-11	-0.282159	0.358	0.564	1.3615e-06	4933402J07Rik	ENSMUSG00000069971	8
ENSMUSG00000102805-Gm37240	3.6215e-11	-0.262367	0.239	0.398	1.3874e-06	Gm37240	ENSMUSG00000102805	3
ENSMUSG00000019794-Katna1	3.74945e-11	-0.312224	0.181	0.328	1.43642e-06	Katna1	ENSMUSG00000019794	10
ENSMUSG00000027962-Vcam1	3.76503e-11	0.561811	0.163	0.07	1.44238e-06	Vcam1	ENSMUSG00000027962	3
ENSMUSG00000061414-Cracr2a	3.80926e-11	-0.33574	0.102	0.212	1.45933e-06	Cracr2a	ENSMUSG00000061414	6
ENSMUSG00000039458-Mtmr12	3.99629e-11	-0.260695	0.169	0.317	1.53098e-06	Mtmr12	ENSMUSG00000039458	15
ENSMUSG00000114390-1700062C10Rik	4.06318e-11	-0.260386	0.08	0.181	1.55661e-06	1700062C10Rik	ENSMUSG00000114390	14
ENSMUSG00000048285-Frmd6	4.11526e-11	-0.300428	0.145	0.277	1.57656e-06	Frmd6	ENSMUSG00000048285	12
ENSMUSG00000035954-Dock4	4.15745e-11	0.760471	0.175	0.075	1.59272e-06	Dock4	ENSMUSG00000035954	12
ENSMUSG00000026469-Xpr1	4.175e-11	-0.310633	0.415	0.602	1.59944e-06	Xpr1	ENSMUSG00000026469	1
ENSMUSG00000032246-Calml4	4.27238e-11	-0.335946	0.221	0.378	1.63675e-06	Calml4	ENSMUSG00000032246	9
ENSMUSG00000041130-Zfp598	4.27553e-11	-0.295795	0.206	0.357	1.63796e-06	Zfp598	ENSMUSG00000041130	17
ENSMUSG00000054362-Lexm	4.32558e-11	-0.273418	0.224	0.387	1.65713e-06	Lexm	ENSMUSG00000054362	4
ENSMUSG00000004328-Hif3a	4.50815e-11	0.584624	0.368	0.266	1.72707e-06	Hif3a	ENSMUSG00000004328	7
ENSMUSG00000035376-Hacd2	4.55751e-11	-0.271087	0.061	0.154	1.74598e-06	Hacd2	ENSMUSG00000035376	16
ENSMUSG00000034509-Mad2l1bp	4.56464e-11	-0.273962	0.08	0.182	1.74871e-06	Mad2l1bp	ENSMUSG00000034509	17
ENSMUSG00000086550-Pla2g10os	4.57886e-11	-0.286033	0.379	0.584	1.75416e-06	Pla2g10os	ENSMUSG00000086550	16
ENSMUSG00000073067-9130019P16Rik	4.60722e-11	-0.342867	0.414	0.613	1.76503e-06	9130019P16Rik	ENSMUSG00000073067	6
ENSMUSG00000113898-Gm19144	4.62912e-11	-0.205556	0.039	0.117	1.77342e-06	Gm19144	ENSMUSG00000113898	12
ENSMUSG00000054764-Mtnr1a	4.71186e-11	-0.275655	0.067	0.164	1.80512e-06	Mtnr1a	ENSMUSG00000054764	8
ENSMUSG00000050079-Rspry1	4.82532e-11	-0.299892	0.38	0.578	1.84858e-06	Rspry1	ENSMUSG00000050079	8
ENSMUSG00000021464-Ror2	4.90352e-11	-0.294629	0.074	0.172	1.87854e-06	Ror2	ENSMUSG00000021464	13
ENSMUSG00000024758-Rtn3	5.04568e-11	-0.353517	0.123	0.241	1.933e-06	Rtn3	ENSMUSG00000024758	19
ENSMUSG00000053896-4933409G03Rik	5.08925e-11	-0.272376	0.613	0.799	1.94969e-06	4933409G03Rik	ENSMUSG00000053896	2
ENSMUSG00000084226-Gm13426	5.10183e-11	-0.244029	0.094	0.205	1.95451e-06	Gm13426	ENSMUSG00000084226	2
ENSMUSG00000042888-Prr30	5.20804e-11	-0.259922	0.196	0.351	1.9952e-06	Prr30	ENSMUSG00000042888	14
ENSMUSG00000057265-Bbof1	5.46085e-11	-0.236383	0.169	0.313	2.09205e-06	Bbof1	ENSMUSG00000057265	12
ENSMUSG00000113204-Gm46430	5.52053e-11	-0.303741	0.177	0.318	2.11491e-06	Gm46430	ENSMUSG00000113204	13
ENSMUSG00000063656-Gm10135	5.74472e-11	-0.199416	0.191	0.351	2.2008e-06	Gm10135	ENSMUSG00000063656	5
ENSMUSG00000085869-Gm16079	5.7926e-11	-0.243733	0.076	0.177	2.21914e-06	Gm16079	ENSMUSG00000085869	4
ENSMUSG00000040204-Pclaf	5.84118e-11	-0.264455	0.067	0.162	2.23776e-06	Pclaf	ENSMUSG00000040204	9
ENSMUSG00000038538-Ubn2	5.87782e-11	-0.278998	0.837	0.931	2.25179e-06	Ubn2	ENSMUSG00000038538	6
ENSMUSG00000037933-Bicd2	5.92421e-11	-0.257096	0.526	0.744	2.26956e-06	Bicd2	ENSMUSG00000037933	13
ENSMUSG00000031657-Heatr3	5.93959e-11	-0.273186	0.128	0.251	2.27546e-06	Heatr3	ENSMUSG00000031657	8
ENSMUSG00000028793-Rnf19b	5.94355e-11	-0.247677	0.206	0.367	2.27697e-06	Rnf19b	ENSMUSG00000028793	4
ENSMUSG00000026502-Desi2	6.00568e-11	-0.312172	0.202	0.35	2.30077e-06	Desi2	ENSMUSG00000026502	1
ENSMUSG00000071669-Snx29	6.19602e-11	-0.306266	0.589	0.768	2.3737e-06	Snx29	ENSMUSG00000071669	16
ENSMUSG00000043873-Chil5	6.44705e-11	-0.241709	0.069	0.165	2.46987e-06	Chil5	ENSMUSG00000043873	3
ENSMUSG00000105484-Gm42775	6.48941e-11	-0.25774	0.097	0.207	2.48609e-06	Gm42775	ENSMUSG00000105484	9
ENSMUSG00000049571-Cfap46	6.52452e-11	-0.350474	0.13	0.25	2.49955e-06	Cfap46	ENSMUSG00000049571	7
ENSMUSG00000087338-Scpep1os	6.53277e-11	-0.283808	0.542	0.75	2.5027e-06	Scpep1os	ENSMUSG00000087338	11
ENSMUSG00000104222-Gm7292	6.68627e-11	-0.259532	0.282	0.466	2.56151e-06	Gm7292	ENSMUSG00000104222	6
ENSMUSG00000048628-4930542C16Rik	6.79375e-11	-0.235521	0.098	0.21	2.60269e-06	4930542C16Rik	ENSMUSG00000048628	14
ENSMUSG00000039007-Cpq	6.85438e-11	-0.349394	0.275	0.434	2.62591e-06	Cpq	ENSMUSG00000039007	15
ENSMUSG00000015605-Srf	7.34649e-11	-0.266514	0.123	0.246	2.81444e-06	Srf	ENSMUSG00000015605	17
ENSMUSG00000063802-Hspbp1	7.55945e-11	-0.199379	0.153	0.296	2.89603e-06	Hspbp1	ENSMUSG00000063802	7
ENSMUSG00000086953-Aknaos	7.70124e-11	-0.250988	0.371	0.577	2.95034e-06	Aknaos	ENSMUSG00000086953	4
ENSMUSG00000117457-Gm50011	7.95445e-11	-0.287201	0.159	0.296	3.04735e-06	Gm50011	ENSMUSG00000117457	17
ENSMUSG00000091873-Olfr732	8.31069e-11	-0.227623	0.041	0.12	3.18382e-06	Olfr732	ENSMUSG00000091873	14
ENSMUSG00000021575-Ahrr	8.37231e-11	-0.223262	0.044	0.124	3.20743e-06	Ahrr	ENSMUSG00000021575	13
ENSMUSG00000030168-Adipor2	8.57706e-11	-0.222643	0.035	0.109	3.28587e-06	Adipor2	ENSMUSG00000030168	6
ENSMUSG00000089941-Gm16168	8.78522e-11	-0.578751	0.107	0.211	3.36562e-06	Gm16168	ENSMUSG00000089941	17
ENSMUSG00000061589-Dot1l	9.42957e-11	-0.223325	0.273	0.463	3.61247e-06	Dot1l	ENSMUSG00000061589	10
ENSMUSG00000022674-Ube2v2	9.43478e-11	-0.267453	0.205	0.356	3.61446e-06	Ube2v2	ENSMUSG00000022674	16
ENSMUSG00000033379-Atp6v0b	9.75165e-11	0.436566	0.746	0.768	3.73586e-06	Atp6v0b	ENSMUSG00000033379	4
ENSMUSG00000037112-Sik2	9.93296e-11	-0.310468	0.203	0.347	3.80532e-06	Sik2	ENSMUSG00000037112	9
ENSMUSG00000110863-Gm34655	1.01874e-10	-0.32697	0.28	0.444	3.90279e-06	Gm34655	ENSMUSG00000110863	9
ENSMUSG00000022032-Scara5	1.03694e-10	0.365568	0.833	0.845	3.97253e-06	Scara5	ENSMUSG00000022032	14
ENSMUSG00000102368-4930590L20Rik	1.0641e-10	-0.258144	0.034	0.106	4.07658e-06	4930590L20Rik	ENSMUSG00000102368	1
ENSMUSG00000023806-Rsph3b	1.12496e-10	-0.243969	0.162	0.302	4.30972e-06	Rsph3b	ENSMUSG00000023806	17
ENSMUSG00000107468-5730507A11Rik	1.12967e-10	-0.310409	0.037	0.111	4.32775e-06	5730507A11Rik	ENSMUSG00000107468	2
ENSMUSG00000043962-Thrap3	1.13291e-10	-0.260934	0.214	0.37	4.3402e-06	Thrap3	ENSMUSG00000043962	4
ENSMUSG00000074619-1700034I23Rik	1.18698e-10	-0.23976	0.191	0.345	4.54733e-06	1700034I23Rik	ENSMUSG00000074619	3
ENSMUSG00000035696-Rnf38	1.19057e-10	-0.257569	0.353	0.548	4.56109e-06	Rnf38	ENSMUSG00000035696	4
ENSMUSG00000033102-Cdc14b	1.22413e-10	-0.296749	0.526	0.712	4.68963e-06	Cdc14b	ENSMUSG00000033102	13
ENSMUSG00000034686-Prr7	1.25045e-10	-0.220968	0.101	0.213	4.79046e-06	Prr7	ENSMUSG00000034686	13
ENSMUSG00000035211-Xrra1	1.25578e-10	-0.258835	0.342	0.546	4.8109e-06	Xrra1	ENSMUSG00000035211	7
ENSMUSG00000061911-Myt1l	1.26384e-10	0.556346	0.122	0.041	4.84176e-06	Myt1l	ENSMUSG00000061911	12
ENSMUSG00000072589-Gm10371	1.27974e-10	-0.218364	0.249	0.419	4.90269e-06	Gm10371	ENSMUSG00000072589	14
ENSMUSG00000085043-Gm13184	1.27979e-10	-0.258512	0.18	0.328	4.90289e-06	Gm13184	ENSMUSG00000085043	2
ENSMUSG00000040462-Os9	1.28126e-10	-0.233726	0.033	0.105	4.9085e-06	Os9	ENSMUSG00000040462	10
ENSMUSG00000107872-Gm44511	1.32839e-10	0.304273	0.851	0.886	5.08906e-06	Gm44511	ENSMUSG00000107872	6
ENSMUSG00000026567-Adcy10	1.3451e-10	-0.390365	0.11	0.218	5.15308e-06	Adcy10	ENSMUSG00000026567	1
ENSMUSG00000038037-Socs1	1.37653e-10	-0.25925	0.125	0.245	5.27347e-06	Socs1	ENSMUSG00000038037	16
ENSMUSG00000005981-Trap1	1.38773e-10	-0.239356	0.188	0.333	5.31638e-06	Trap1	ENSMUSG00000005981	16
ENSMUSG00000047733-Tmem262	1.4367e-10	-0.207473	0.115	0.233	5.50401e-06	Tmem262	ENSMUSG00000047733	19
ENSMUSG00000041343-Ankrd42	1.49047e-10	-0.258241	0.438	0.65	5.70998e-06	Ankrd42	ENSMUSG00000041343	7
ENSMUSG00000058690-Ccser2	1.5017e-10	-0.232569	0.377	0.584	5.753e-06	Ccser2	ENSMUSG00000058690	14
ENSMUSG00000042390-Gatad2b	1.52247e-10	-0.237207	0.152	0.286	5.83257e-06	Gatad2b	ENSMUSG00000042390	3
ENSMUSG00000118498-Gm52991	1.5749e-10	-0.30367	0.242	0.404	6.03344e-06	Gm52991	ENSMUSG00000118498	14
ENSMUSG00000079421-4930402F06Rik	1.59716e-10	-0.264462	0.143	0.268	6.11873e-06	4930402F06Rik	ENSMUSG00000079421	2
ENSMUSG00000048170-Mcmbp	1.6044e-10	-0.188262	0.033	0.105	6.14647e-06	Mcmbp	ENSMUSG00000048170	7
ENSMUSG00000090012-Gm16555	1.61568e-10	0.60093	0.217	0.119	6.18966e-06	Gm16555	ENSMUSG00000090012	17
ENSMUSG00000101840-Gm28294	1.61924e-10	-0.226564	0.084	0.186	6.2033e-06	Gm28294	ENSMUSG00000101840	1
ENSMUSG00000109260-Gm30954	1.62465e-10	-0.598362	0.076	0.166	6.22403e-06	Gm30954	ENSMUSG00000109260	8
ENSMUSG00000044835-Ankrd45	1.62787e-10	-0.241352	0.093	0.201	6.23636e-06	Ankrd45	ENSMUSG00000044835	1
ENSMUSG00000073802-Cdkn2b	1.66979e-10	-0.21717	0.042	0.12	6.39695e-06	Cdkn2b	ENSMUSG00000073802	4
ENSMUSG00000027601-Mtfr1	1.71695e-10	-0.24467	0.069	0.164	6.57764e-06	Mtfr1	ENSMUSG00000027601	3
ENSMUSG00000046110-Serinc4	1.81602e-10	-0.280169	0.436	0.642	6.95719e-06	Serinc4	ENSMUSG00000046110	2
ENSMUSG00000054523-Ms4a5	1.82695e-10	-0.241565	0.049	0.13	6.99906e-06	Ms4a5	ENSMUSG00000054523	19
ENSMUSG00000028294-Cfap206	1.82696e-10	-0.277281	0.392	0.589	6.99908e-06	Cfap206	ENSMUSG00000028294	4
ENSMUSG00000090457-4930571K23Rik	1.84739e-10	-0.22923	0.047	0.127	7.07734e-06	4930571K23Rik	ENSMUSG00000090457	7
ENSMUSG00000116171-4930543I03Rik	1.85914e-10	0.503819	0.395	0.282	7.12238e-06	4930543I03Rik	ENSMUSG00000116171	15
ENSMUSG00000116491-4930513L16Rik	1.86011e-10	-0.240616	0.079	0.177	7.12606e-06	4930513L16Rik	ENSMUSG00000116491	15
ENSMUSG00000009628-Tex15	1.86548e-10	-0.295765	0.085	0.185	7.14666e-06	Tex15	ENSMUSG00000009628	8
ENSMUSG00000078578-Ube2d3	1.86567e-10	-0.209453	0.221	0.387	7.14737e-06	Ube2d3	ENSMUSG00000078578	3
ENSMUSG00000028086-Fbxw7	1.94318e-10	-0.337872	0.144	0.267	7.44431e-06	Fbxw7	ENSMUSG00000028086	3
ENSMUSG00000024369-Nelfe	1.96078e-10	-0.222096	0.089	0.192	7.51176e-06	Nelfe	ENSMUSG00000024369	17
ENSMUSG00000112497-4930525C09Rik	2.04877e-10	-0.265162	0.322	0.509	7.84884e-06	4930525C09Rik	ENSMUSG00000112497	10
ENSMUSG00000026605-Cenpf	2.22327e-10	-0.290842	0.162	0.297	8.51736e-06	Cenpf	ENSMUSG00000026605	1
ENSMUSG00000017978-Cadps2	2.31636e-10	-0.179282	0.045	0.125	8.87396e-06	Cadps2	ENSMUSG00000017978	6
ENSMUSG00000097488-4732487G21Rik	2.37619e-10	-0.214224	0.088	0.192	9.10319e-06	4732487G21Rik	ENSMUSG00000097488	12
ENSMUSG00000025373-Rnf41	2.48689e-10	-0.228276	0.361	0.563	9.52726e-06	Rnf41	ENSMUSG00000025373	10
ENSMUSG00000097055-Gm4419	2.57491e-10	0.482357	0.559	0.537	9.86449e-06	Gm4419	ENSMUSG00000097055	12
ENSMUSG00000023403-Stk31	2.59003e-10	-0.30826	0.578	0.749	9.92239e-06	Stk31	ENSMUSG00000023403	6
ENSMUSG00000034623-Prss55	2.60843e-10	-0.266938	0.316	0.492	9.99288e-06	Prss55	ENSMUSG00000034623	14
ENSMUSG00000093528-Nrg3os	2.72852e-10	0.386327	0.726	0.725	1.04529e-05	Nrg3os	ENSMUSG00000093528	14
ENSMUSG00000027719-Adad1	2.7657e-10	-0.282559	0.081	0.179	1.05954e-05	Adad1	ENSMUSG00000027719	3
ENSMUSG00000091264-Smim13	2.8114e-10	-0.201528	0.096	0.203	1.07705e-05	Smim13	ENSMUSG00000091264	13
ENSMUSG00000062017-Abca14	2.92942e-10	-0.395388	0.221	0.36	1.12226e-05	Abca14	ENSMUSG00000062017	7
ENSMUSG00000037196-Pacrg	2.9678e-10	-0.662138	0.21	0.333	1.13696e-05	Pacrg	ENSMUSG00000037196	17
ENSMUSG00000033565-Rbfox2	2.98112e-10	-0.255485	0.24	0.406	1.14207e-05	Rbfox2	ENSMUSG00000033565	15
ENSMUSG00000002733-Plekha3	3.09491e-10	-0.210089	0.053	0.136	1.18566e-05	Plekha3	ENSMUSG00000002733	2
ENSMUSG00000063543-Gm5616	3.25491e-10	-0.209815	0.052	0.135	1.24696e-05	Gm5616	ENSMUSG00000063543	9
ENSMUSG00000063268-Parp10	3.30045e-10	-0.226739	0.122	0.24	1.2644e-05	Parp10	ENSMUSG00000063268	15
ENSMUSG00000085914-Gm14320	3.32317e-10	-0.252593	0.491	0.704	1.27311e-05	Gm14320	ENSMUSG00000085914	2
ENSMUSG00000032883-Acsl3	3.40767e-10	-0.228593	0.081	0.181	1.30548e-05	Acsl3	ENSMUSG00000032883	1
ENSMUSG00000120012-ENSMUSG00000120012	3.40946e-10	0.456452	0.17	0.08	1.30616e-05	ENSMUSG00000120012	ENSMUSG00000120012
ENSMUSG00000004939-Nmrk2	3.64355e-10	-0.236417	0.087	0.189	1.39585e-05	Nmrk2	ENSMUSG00000004939	10
ENSMUSG00000026525-Opn3	3.65701e-10	-0.239273	0.184	0.328	1.401e-05	Opn3	ENSMUSG00000026525	1
ENSMUSG00000070923-Klhl9	3.78381e-10	-0.18387	0.05	0.131	1.44958e-05	Klhl9	ENSMUSG00000070923	4
ENSMUSG00000037818-Abhd18	3.84037e-10	-0.251435	0.154	0.282	1.47125e-05	Abhd18	ENSMUSG00000037818	3
ENSMUSG00000040364-Sec1	3.92558e-10	-0.200409	0.281	0.469	1.50389e-05	Sec1	ENSMUSG00000040364	7
ENSMUSG00000056608-Chd9	4.06557e-10	-0.211338	0.033	0.102	1.55752e-05	Chd9	ENSMUSG00000056608	8
ENSMUSG00000040935-Padi6	4.11403e-10	-0.292326	0.538	0.72	1.57609e-05	Padi6	ENSMUSG00000040935	4
ENSMUSG00000035270-Impg2	4.14016e-10	-0.214796	0.075	0.171	1.5861e-05	Impg2	ENSMUSG00000035270	16
ENSMUSG00000037826-Ppm1k	4.182e-10	0.542715	0.495	0.442	1.60213e-05	Ppm1k	ENSMUSG00000037826	6
ENSMUSG00000029705-Cux1	4.25876e-10	0.569236	0.379	0.277	1.63153e-05	Cux1	ENSMUSG00000029705	5
ENSMUSG00000019929-Dcn	4.4674e-10	0.526637	0.14	0.056	1.71146e-05	Dcn	ENSMUSG00000019929	10
ENSMUSG00000092232-Gm20521	4.58501e-10	-0.192809	0.04	0.114	1.75652e-05	Gm20521	ENSMUSG00000092232	14
ENSMUSG00000086220-Gm16599	4.58964e-10	0.600327	0.275	0.167	1.75829e-05	Gm16599	ENSMUSG00000086220	5
ENSMUSG00000084803-5830444B04Rik	4.59491e-10	-0.199939	0.067	0.157	1.76031e-05	5830444B04Rik	ENSMUSG00000084803	4
ENSMUSG00000075571-Defb30	4.66803e-10	-0.216703	0.457	0.675	1.78832e-05	Defb30	ENSMUSG00000075571	14
ENSMUSG00000042709-Atpaf2	4.75512e-10	-0.191589	0.194	0.348	1.82169e-05	Atpaf2	ENSMUSG00000042709	11
ENSMUSG00000033545-Znrf1	4.77198e-10	-0.235385	0.72	0.894	1.82815e-05	Znrf1	ENSMUSG00000033545	8
ENSMUSG00000028789-Azin2	4.82814e-10	-0.236016	0.379	0.573	1.84966e-05	Azin2	ENSMUSG00000028789	4
ENSMUSG00000021262-Evl	4.92618e-10	0.427946	0.488	0.358	1.88722e-05	Evl	ENSMUSG00000021262	12
ENSMUSG00000054814-Usp46	4.96321e-10	-0.22614	0.366	0.568	1.90141e-05	Usp46	ENSMUSG00000054814	5
ENSMUSG00000025650-Col7a1	5.01769e-10	-0.39444	0.175	0.3	1.92228e-05	Col7a1	ENSMUSG00000025650	9
ENSMUSG00000031585-Gtf2e2	5.15069e-10	-0.20949	0.11	0.223	1.97323e-05	Gtf2e2	ENSMUSG00000031585	8
ENSMUSG00000048787-Dcun1d3	5.1599e-10	-0.198551	0.287	0.466	1.97676e-05	Dcun1d3	ENSMUSG00000048787	7
ENSMUSG00000110351-Gm32050	5.23957e-10	0.537473	0.144	0.059	2.00728e-05	Gm32050	ENSMUSG00000110351	8
ENSMUSG00000115615-Gm49200	5.24446e-10	-0.222091	0.068	0.159	2.00915e-05	Gm49200	ENSMUSG00000115615	14
ENSMUSG00000060188-Cxcl17	5.44229e-10	-0.168169	0.227	0.377	2.08494e-05	Cxcl17	ENSMUSG00000060188	7
ENSMUSG00000038583-Pln	5.63099e-10	-0.200663	0.12	0.241	2.15723e-05	Pln	ENSMUSG00000038583	10
ENSMUSG00000085180-AI838599	5.79589e-10	-0.24342	0.106	0.216	2.22041e-05	AI838599	ENSMUSG00000085180	4
ENSMUSG00000061474-Mrps36	5.83602e-10	-0.143388	0.097	0.203	2.23578e-05	Mrps36	ENSMUSG00000061474	13
ENSMUSG00000109966-Gm34623	5.83976e-10	-0.454171	0.44	0.581	2.23721e-05	Gm34623	ENSMUSG00000109966	8
ENSMUSG00000019841-Rev3l	5.84813e-10	-0.280553	0.682	0.839	2.24042e-05	Rev3l	ENSMUSG00000019841	10
ENSMUSG00000027605-Acss2	5.96874e-10	-0.21226	0.735	0.881	2.28663e-05	Acss2	ENSMUSG00000027605	2
ENSMUSG00000073434-Wdr90	6.00038e-10	-0.23048	0.094	0.199	2.29874e-05	Wdr90	ENSMUSG00000073434	17
ENSMUSG00000042396-Rbm7	6.10304e-10	-0.229227	0.188	0.332	2.33808e-05	Rbm7	ENSMUSG00000042396	9
ENSMUSG00000115846-Gm41144	6.28735e-10	0.542061	0.182	0.091	2.40868e-05	Gm41144	ENSMUSG00000115846	14
ENSMUSG00000086387-Gm15563	6.34115e-10	0.449322	0.433	0.308	2.4293e-05	Gm15563	ENSMUSG00000086387	9
ENSMUSG00000045248-Med26	6.40198e-10	-0.218861	0.271	0.446	2.4526e-05	Med26	ENSMUSG00000045248	8
ENSMUSG00000032376-Usp3	6.55701e-10	0.538334	0.414	0.323	2.51199e-05	Usp3	ENSMUSG00000032376	9
ENSMUSG00000022756-Slc7a4	6.59577e-10	-0.23921	0.132	0.25	2.52684e-05	Slc7a4	ENSMUSG00000022756	16
ENSMUSG00000037386-Rims2	6.62762e-10	-0.280518	0.084	0.181	2.53904e-05	Rims2	ENSMUSG00000037386	15
ENSMUSG00000085437-1700047A11Rik	6.67232e-10	-0.374429	0.123	0.231	2.55617e-05	1700047A11Rik	ENSMUSG00000085437	8
ENSMUSG00000040054-Baz2a	6.87055e-10	-0.246763	0.303	0.484	2.63211e-05	Baz2a	ENSMUSG00000040054	10
ENSMUSG00000089968-Nckap5los	6.90894e-10	-0.176781	0.07	0.162	2.64682e-05	Nckap5los	ENSMUSG00000089968	15
ENSMUSG00000020752-Recql5	6.95398e-10	-0.245176	0.191	0.335	2.66407e-05	Recql5	ENSMUSG00000020752	11
ENSMUSG00000027222-Pex16	6.98168e-10	-0.2521	0.125	0.241	2.67468e-05	Pex16	ENSMUSG00000027222	2
ENSMUSG00000023938-Aars2	6.9979e-10	-0.166713	0.132	0.256	2.68089e-05	Aars2	ENSMUSG00000023938	17
ENSMUSG00000025815-Dhtkd1	7.11196e-10	-0.226723	0.057	0.14	2.72459e-05	Dhtkd1	ENSMUSG00000025815	2
ENSMUSG00000032278-Paqr5	7.13107e-10	-0.245802	0.399	0.593	2.73191e-05	Paqr5	ENSMUSG00000032278	9
ENSMUSG00000097543-Gm805	7.21638e-10	-0.27966	0.115	0.226	2.76459e-05	Gm805	ENSMUSG00000097543	12
ENSMUSG00000026311-Asb1	7.42254e-10	-0.193196	0.176	0.317	2.84357e-05	Asb1	ENSMUSG00000026311	1
ENSMUSG00000020102-Slc16a7	7.5543e-10	-0.327286	0.547	0.729	2.89405e-05	Slc16a7	ENSMUSG00000020102	10
ENSMUSG00000056300-Zfp981	7.56296e-10	-0.254626	0.409	0.589	2.89737e-05	Zfp981	ENSMUSG00000056300	4
ENSMUSG00000087213-2810408I11Rik	7.64183e-10	-0.208793	0.171	0.31	2.92758e-05	2810408I11Rik	ENSMUSG00000087213	1
ENSMUSG00000031174-Rpgr	7.69418e-10	0.7711	0.331	0.231	2.94764e-05	Rpgr	ENSMUSG00000031174	20
ENSMUSG00000104206-Gm32250	8.00068e-10	-0.231749	0.112	0.221	3.06506e-05	Gm32250	ENSMUSG00000104206	1
ENSMUSG00000085931-Gm12648	8.02439e-10	-0.412739	0.054	0.132	3.07414e-05	Gm12648	ENSMUSG00000085931	4
ENSMUSG00000049670-Morn4	8.07732e-10	-0.26062	0.416	0.627	3.09442e-05	Morn4	ENSMUSG00000049670	19
ENSMUSG00000034245-Hdac11	8.16658e-10	0.247895	0.931	0.96	3.12862e-05	Hdac11	ENSMUSG00000034245	6
ENSMUSG00000031737-Irx5	8.20961e-10	-0.186693	0.127	0.246	3.1451e-05	Irx5	ENSMUSG00000031737	8
ENSMUSG00000025374-Nabp2	8.27089e-10	-0.224379	0.047	0.124	3.16858e-05	Nabp2	ENSMUSG00000025374	10
ENSMUSG00000061887-Ssbp3	8.41579e-10	-0.244501	0.266	0.434	3.22409e-05	Ssbp3	ENSMUSG00000061887	4
ENSMUSG00000033826-Dnah8	8.49303e-10	0.528699	0.479	0.426	3.25368e-05	Dnah8	ENSMUSG00000033826	17
ENSMUSG00000032392-Parp16	8.96902e-10	0.611627	0.247	0.147	3.43603e-05	Parp16	ENSMUSG00000032392	9
ENSMUSG00000028137-Celf3	9.06336e-10	-0.216994	0.767	0.913	3.47217e-05	Celf3	ENSMUSG00000028137	3
ENSMUSG00000106801-Gm42852	9.12698e-10	-0.227157	0.039	0.11	3.49654e-05	Gm42852	ENSMUSG00000106801	6
ENSMUSG00000115344-Gm49364	9.17431e-10	-0.228427	0.222	0.372	3.51468e-05	Gm49364	ENSMUSG00000115344	14
ENSMUSG00000033579-Fa2h	9.69688e-10	-0.358889	0.047	0.122	3.71487e-05	Fa2h	ENSMUSG00000033579	8
ENSMUSG00000084978-Gm11655	9.83381e-10	-0.201975	0.063	0.149	3.76733e-05	Gm11655	ENSMUSG00000084978	11
ENSMUSG00000023345-Poc1a	1.0004e-09	0.555819	0.281	0.179	3.83253e-05	Poc1a	ENSMUSG00000023345	9
ENSMUSG00000017721-Pigt	1.00431e-09	-0.203526	0.081	0.179	3.8475e-05	Pigt	ENSMUSG00000017721	2
ENSMUSG00000118642-AY036118	1.00664e-09	0.551172	0.171	0.082	3.85644e-05	AY036118	ENSMUSG00000118642	17
ENSMUSG00000060843-Ctnna3	1.0394e-09	-0.198221	0.983	0.996	3.98193e-05	Ctnna3	ENSMUSG00000060843	10
ENSMUSG00000013338-Fer1l4	1.05746e-09	-0.190205	0.049	0.126	4.05113e-05	Fer1l4	ENSMUSG00000013338	2
ENSMUSG00000022037-Clu	1.09574e-09	0.561264	0.34	0.253	4.19777e-05	Clu	ENSMUSG00000022037	14
ENSMUSG00000075555-Gm10863	1.09884e-09	-0.293223	0.125	0.236	4.20966e-05	Gm10863	ENSMUSG00000075555	15
ENSMUSG00000116547-Gm7667	1.12591e-09	0.56437	0.457	0.385	4.31336e-05	Gm7667	ENSMUSG00000116547	16
ENSMUSG00000060992-Copz1	1.1296e-09	-0.288738	0.11	0.217	4.3275e-05	Copz1	ENSMUSG00000060992	15
ENSMUSG00000033149-Phldb2	1.133e-09	-0.272662	0.133	0.248	4.34053e-05	Phldb2	ENSMUSG00000033149	16
ENSMUSG00000084292-Gm13535	1.1352e-09	-0.155906	0.085	0.185	4.34894e-05	Gm13535	ENSMUSG00000084292	2
ENSMUSG00000046085-4931422A03Rik	1.16438e-09	-0.220121	0.12	0.232	4.46074e-05	4931422A03Rik	ENSMUSG00000046085	2
ENSMUSG00000038523-1700003F12Rik	1.1671e-09	0.227619	0.924	0.963	4.47115e-05	1700003F12Rik	ENSMUSG00000038523	2
ENSMUSG00000097375-6720427I07Rik	1.17823e-09	-0.253331	0.565	0.75	4.51381e-05	6720427I07Rik	ENSMUSG00000097375	13
ENSMUSG00000106093-Gm42722	1.18646e-09	-0.296241	0.206	0.346	4.54533e-05	Gm42722	ENSMUSG00000106093	3
ENSMUSG00000021003-Galc	1.24341e-09	-0.270152	0.31	0.488	4.76351e-05	Galc	ENSMUSG00000021003	12
ENSMUSG00000062944-9130023H24Rik	1.32201e-09	-0.19746	0.077	0.171	5.06463e-05	9130023H24Rik	ENSMUSG00000062944	7
ENSMUSG00000043336-Filip1l	1.35474e-09	-0.294821	0.739	0.875	5.19001e-05	Filip1l	ENSMUSG00000043336	16
ENSMUSG00000047669-Msl3l2	1.37045e-09	-0.171459	0.044	0.119	5.2502e-05	Msl3l2	ENSMUSG00000047669	10
ENSMUSG00000068428-Gmnc	1.43969e-09	0.548853	0.197	0.105	5.51546e-05	Gmnc	ENSMUSG00000068428	16
ENSMUSG00000025041-Nt5c2	1.53838e-09	-0.247402	0.606	0.81	5.89354e-05	Nt5c2	ENSMUSG00000025041	19
ENSMUSG00000007033-Hspa1l	1.54663e-09	-0.198159	0.106	0.213	5.92513e-05	Hspa1l	ENSMUSG00000007033	17
ENSMUSG00000025151-Maged1	1.54928e-09	0.652572	0.298	0.205	5.93529e-05	Maged1	ENSMUSG00000025151	20
ENSMUSG00000018481-Appbp2	1.55233e-09	-0.301803	0.434	0.607	5.94697e-05	Appbp2	ENSMUSG00000018481	11
ENSMUSG00000051674-Dcun1d4	1.57284e-09	-0.22256	0.496	0.7	6.02555e-05	Dcun1d4	ENSMUSG00000051674	5
ENSMUSG00000100911-1700027F09Rik	1.58255e-09	-0.250962	0.262	0.428	6.06277e-05	1700027F09Rik	ENSMUSG00000100911	5
ENSMUSG00000036872-Abcc12	1.61434e-09	-0.286597	0.054	0.131	6.18452e-05	Abcc12	ENSMUSG00000036872	8
ENSMUSG00000026458-Ppfia4	1.66833e-09	-0.315283	0.064	0.146	6.39135e-05	Ppfia4	ENSMUSG00000026458	1
ENSMUSG00000045215-Asxl3	1.68148e-09	0.453409	0.161	0.076	6.44174e-05	Asxl3	ENSMUSG00000045215	18
ENSMUSG00000121343-Gm21679	1.70524e-09	-0.261897	0.089	0.184	6.53277e-05	Gm21679	ENSMUSG00000121343	21
ENSMUSG00000047921-Trappc9	1.70885e-09	-0.520262	0.333	0.463	6.54661e-05	Trappc9	ENSMUSG00000047921	15
ENSMUSG00000085676-4930555O08Rik	1.71936e-09	-0.182759	0.035	0.102	6.58689e-05	4930555O08Rik	ENSMUSG00000085676	11
ENSMUSG00000025159-Mms19	1.72115e-09	-0.220773	0.35	0.548	6.59374e-05	Mms19	ENSMUSG00000025159	19
ENSMUSG00000039033-Tasp1	1.75422e-09	-0.267624	0.685	0.86	6.72042e-05	Tasp1	ENSMUSG00000039033	2
ENSMUSG00000028557-Rnf11	1.80301e-09	-0.24762	0.336	0.522	6.90734e-05	Rnf11	ENSMUSG00000028557	4
ENSMUSG00000106947-1700025A08Rik	1.96404e-09	0.42843	0.104	0.034	7.52423e-05	1700025A08Rik	ENSMUSG00000106947	5
ENSMUSG00000020661-Dnmt3a	1.9769e-09	0.511852	0.428	0.343	7.57349e-05	Dnmt3a	ENSMUSG00000020661	12
ENSMUSG00000038290-Smg6	2.00484e-09	-0.243419	0.164	0.286	7.68055e-05	Smg6	ENSMUSG00000038290	11
ENSMUSG00000054150-Syne3	2.00503e-09	-0.217378	0.387	0.583	7.68126e-05	Syne3	ENSMUSG00000054150	12
ENSMUSG00000112654-4930455C13Rik	2.03272e-09	-0.261276	0.392	0.577	7.78734e-05	4930455C13Rik	ENSMUSG00000112654	10
ENSMUSG00000033966-Cdkl4	2.04169e-09	-0.287477	0.321	0.486	7.82173e-05	Cdkl4	ENSMUSG00000033966	17
ENSMUSG00000053470-Kdm3a	2.05172e-09	-0.22231	0.123	0.235	7.86013e-05	Kdm3a	ENSMUSG00000053470	6
ENSMUSG00000023942-Slc29a1	2.0991e-09	-0.218157	0.332	0.514	8.04166e-05	Slc29a1	ENSMUSG00000023942	17
ENSMUSG00000047193-Dync2h1	2.10421e-09	-0.432307	0.134	0.24	8.06123e-05	Dync2h1	ENSMUSG00000047193	9
ENSMUSG00000036251-Trpm8	2.13544e-09	-0.2742	0.332	0.494	8.18085e-05	Trpm8	ENSMUSG00000036251	1
ENSMUSG00000024059-Clip4	2.13553e-09	-0.177873	0.288	0.474	8.18121e-05	Clip4	ENSMUSG00000024059	17
ENSMUSG00000050912-Tmem123	2.15634e-09	-0.216226	0.297	0.471	8.26094e-05	Tmem123	ENSMUSG00000050912	9
ENSMUSG00000030323-Ift122	2.18906e-09	-0.232018	0.415	0.628	8.38628e-05	Ift122	ENSMUSG00000030323	6
ENSMUSG00000114760-Gm48006	2.1921e-09	-0.209331	0.05	0.126	8.39794e-05	Gm48006	ENSMUSG00000114760	14
ENSMUSG00000105008-Gm43652	2.21734e-09	-0.258858	0.145	0.262	8.49462e-05	Gm43652	ENSMUSG00000105008	3
ENSMUSG00000114017-Gm40662	2.21951e-09	0.670058	0.298	0.205	8.50296e-05	Gm40662	ENSMUSG00000114017	13
ENSMUSG00000028433-Ubap2	2.24208e-09	-0.280332	0.366	0.527	8.58943e-05	Ubap2	ENSMUSG00000028433	4
ENSMUSG00000020018-Snrpf	2.24251e-09	-0.226542	0.117	0.225	8.59105e-05	Snrpf	ENSMUSG00000020018	10
ENSMUSG00000036779-Tent4b	2.30307e-09	-0.260599	0.474	0.669	8.82308e-05	Tent4b	ENSMUSG00000036779	8
ENSMUSG00000092369-1700039E22Rik	2.31498e-09	-0.192941	0.106	0.212	8.86867e-05	1700039E22Rik	ENSMUSG00000092369	19
ENSMUSG00000055022-Cntn1	2.38438e-09	-0.305787	0.117	0.221	9.13454e-05	Cntn1	ENSMUSG00000055022	15
ENSMUSG00000022146-Osmr	2.39339e-09	-0.212517	0.039	0.107	9.16907e-05	Osmr	ENSMUSG00000022146	15
ENSMUSG00000015189-Casd1	2.40511e-09	-0.271128	0.062	0.144	9.21397e-05	Casd1	ENSMUSG00000015189	6
ENSMUSG00000039335-Spata16	2.40682e-09	-0.359532	0.696	0.793	9.22053e-05	Spata16	ENSMUSG00000039335	3
ENSMUSG00000038594-Cep85l	2.45101e-09	-0.233787	0.481	0.687	9.38983e-05	Cep85l	ENSMUSG00000038594	10
ENSMUSG00000108282-Gm44317	2.5163e-09	-0.259024	0.163	0.287	9.63995e-05	Gm44317	ENSMUSG00000108282	6
ENSMUSG00000033444-Specc1l	2.54729e-09	-0.188138	0.334	0.521	9.75867e-05	Specc1l	ENSMUSG00000033444	10
ENSMUSG00000036112-Metap2	2.57562e-09	-0.24656	0.442	0.623	9.86719e-05	Metap2	ENSMUSG00000036112	10
ENSMUSG00000097115-1810019N24Rik	2.58446e-09	-0.211983	0.124	0.237	9.90108e-05	1810019N24Rik	ENSMUSG00000097115	7
ENSMUSG00000020530-Ggnbp2	2.60343e-09	-0.186427	0.188	0.327	9.97373e-05	Ggnbp2	ENSMUSG00000020530	11
ENSMUSG00000045103-Dmd	2.61466e-09	0.754867	0.302	0.223	0.000100167	Dmd	ENSMUSG00000045103	20
ENSMUSG00000024519-Cplx4	2.69697e-09	-0.49604	0.106	0.2	0.000103321	Cplx4	ENSMUSG00000024519	18
ENSMUSG00000046404-Yod1	2.8354e-09	-0.151187	0.124	0.242	0.000108624	Yod1	ENSMUSG00000046404	1
ENSMUSG00000120402-ENSMUSG00000120402	2.85605e-09	-0.12852	0.037	0.105	0.000109415	ENSMUSG00000120402	ENSMUSG00000120402
ENSMUSG00000020389-Cdkl3	2.92389e-09	-0.23945	0.498	0.715	0.000112014	Cdkl3	ENSMUSG00000020389	11
ENSMUSG00000024661-Fth1	2.92728e-09	0.550346	0.231	0.139	0.000112144	Fth1	ENSMUSG00000024661	19
ENSMUSG00000042178-Armc5	2.95274e-09	-0.255014	0.198	0.337	0.00011312	Armc5	ENSMUSG00000042178	7
ENSMUSG00000020704-Asic2	2.98072e-09	-0.256871	0.506	0.684	0.000114192	Asic2	ENSMUSG00000020704	11
ENSMUSG00000040350-Trim7	2.98794e-09	-0.202516	0.056	0.136	0.000114468	Trim7	ENSMUSG00000040350	11
ENSMUSG00000029128-Rab28	3.00125e-09	-0.247955	0.398	0.593	0.000114978	Rab28	ENSMUSG00000029128	5
ENSMUSG00000018593-Sparc	3.02339e-09	0.491496	0.196	0.107	0.000115826	Sparc	ENSMUSG00000018593	11
ENSMUSG00000027944-Hax1	3.04082e-09	-0.167432	0.053	0.131	0.000116494	Hax1	ENSMUSG00000027944	3
ENSMUSG00000028780-Sema3c	3.08701e-09	0.440494	0.132	0.055	0.000118263	Sema3c	ENSMUSG00000028780	5
ENSMUSG00000112831-Gm35533	3.20101e-09	-0.253761	0.064	0.147	0.000122631	Gm35533	ENSMUSG00000112831	10
ENSMUSG00000056260-Lrif1	3.20369e-09	-0.303311	0.133	0.242	0.000122733	Lrif1	ENSMUSG00000056260	3
ENSMUSG00000105651-1700017M07Rik	3.27497e-09	0.477964	0.542	0.487	0.000125464	1700017M07Rik	ENSMUSG00000105651	3
ENSMUSG00000026988-Wdsub1	3.29572e-09	-0.184322	0.344	0.542	0.000126259	Wdsub1	ENSMUSG00000026988	2
ENSMUSG00000116088-Gm49460	3.3513e-09	-0.189934	0.04	0.109	0.000128388	Gm49460	ENSMUSG00000116088	15
ENSMUSG00000009580-Odam	3.39703e-09	-0.197361	0.113	0.221	0.00013014	Odam	ENSMUSG00000009580	5
ENSMUSG00000027956-Tmem144	3.40608e-09	-0.223065	0.538	0.748	0.000130487	Tmem144	ENSMUSG00000027956	3
ENSMUSG00000013083-2200002J24Rik	3.41745e-09	-0.198655	0.212	0.361	0.000130923	2200002J24Rik	ENSMUSG00000013083	7
ENSMUSG00000086742-Gm16201	3.48051e-09	-0.25266	0.051	0.126	0.000133338	Gm16201	ENSMUSG00000086742	7
ENSMUSG00000112957-4930547H16Rik	3.48182e-09	-0.164515	0.049	0.124	0.000133389	4930547H16Rik	ENSMUSG00000112957	13
ENSMUSG00000084950-Gm5577	3.5455e-09	-0.212181	0.314	0.497	0.000135828	Gm5577	ENSMUSG00000084950	6
ENSMUSG00000101189-1700029M03Rik	3.58397e-09	-0.17521	0.048	0.122	0.000137302	1700029M03Rik	ENSMUSG00000101189	1
ENSMUSG00000084925-1810062O18Rik	3.58761e-09	-0.248243	0.076	0.165	0.000137441	1810062O18Rik	ENSMUSG00000084925	14
ENSMUSG00000053714-4732471J01Rik	3.63109e-09	-0.268012	0.675	0.869	0.000139107	4732471J01Rik	ENSMUSG00000053714	7
ENSMUSG00000110427-4933406B17Rik	3.74145e-09	-0.262439	0.174	0.3	0.000143335	4933406B17Rik	ENSMUSG00000110427	8
ENSMUSG00000021468-Sptlc1	3.77128e-09	-0.196731	0.132	0.246	0.000144478	Sptlc1	ENSMUSG00000021468	13
ENSMUSG00000097726-9530036O11Rik	3.78293e-09	0.599882	0.462	0.385	0.000144924	9530036O11Rik	ENSMUSG00000097726	5
ENSMUSG00000007338-Mrpl49	3.80799e-09	-0.175405	0.041	0.111	0.000145884	Mrpl49	ENSMUSG00000007338	19
ENSMUSG00000022305-Lrp12	3.86726e-09	-0.174655	0.147	0.271	0.000148155	Lrp12	ENSMUSG00000022305	15
ENSMUSG00000096890-Gm20797	3.97707e-09	-0.222611	0.128	0.241	0.000152362	Gm20797	ENSMUSG00000096890	8
ENSMUSG00000079562-Maea	4.00106e-09	-0.235288	0.289	0.456	0.000153281	Maea	ENSMUSG00000079562	5
ENSMUSG00000026931-1700019N19Rik	4.01664e-09	-0.216408	0.26	0.424	0.000153878	1700019N19Rik	ENSMUSG00000026931	19
ENSMUSG00000025946-Pth2r	4.21475e-09	-0.425216	0.142	0.248	0.000161467	Pth2r	ENSMUSG00000025946	1
ENSMUSG00000027438-Napb	4.31099e-09	-0.179222	0.041	0.111	0.000165154	Napb	ENSMUSG00000027438	2
ENSMUSG00000058441-Panx2	4.32191e-09	-0.242206	0.231	0.378	0.000165572	Panx2	ENSMUSG00000058441	15
ENSMUSG00000040297-Suco	4.36533e-09	-0.179227	0.194	0.336	0.000167236	Suco	ENSMUSG00000040297	1
ENSMUSG00000022747-St3gal6	4.43202e-09	-0.268477	0.225	0.36	0.00016979	St3gal6	ENSMUSG00000022747	16
ENSMUSG00000031930-Wwp2	4.47467e-09	-0.22583	0.702	0.864	0.000171425	Wwp2	ENSMUSG00000031930	8
ENSMUSG00000020521-Rnft1	4.63169e-09	0.475582	0.161	0.077	0.00017744	Rnft1	ENSMUSG00000020521	11
ENSMUSG00000001552-Jup	4.68261e-09	-0.251543	0.535	0.74	0.000179391	Jup	ENSMUSG00000001552	11
ENSMUSG00000055322-Tns1	4.7682e-09	-0.254671	0.09	0.184	0.00018267	Tns1	ENSMUSG00000055322	1
ENSMUSG00000025648-Pfkfb4	5.01413e-09	-0.252445	0.438	0.627	0.000192091	Pfkfb4	ENSMUSG00000025648	9
ENSMUSG00000084968-Gm12743	5.01565e-09	-0.221995	0.196	0.332	0.000192149	Gm12743	ENSMUSG00000084968	4
ENSMUSG00000043051-Disc1	5.04844e-09	0.516467	0.175	0.09	0.000193406	Disc1	ENSMUSG00000043051	8
ENSMUSG00000024222-Fkbp5	5.07776e-09	-0.242563	0.107	0.21	0.000194529	Fkbp5	ENSMUSG00000024222	17
ENSMUSG00000117342-Gm31818	5.09559e-09	-0.209554	0.053	0.129	0.000195212	Gm31818	ENSMUSG00000117342	17
ENSMUSG00000030082-Sec61a1	5.10899e-09	0.454604	0.165	0.082	0.000195725	Sec61a1	ENSMUSG00000030082	6
ENSMUSG00000091985-Gm17354	5.22192e-09	-0.189093	0.075	0.164	0.000200052	Gm17354	ENSMUSG00000091985	4
ENSMUSG00000030726-Pold3	5.26059e-09	-0.209891	0.243	0.4	0.000201533	Pold3	ENSMUSG00000030726	7
ENSMUSG00000106617-Gm36266	5.27117e-09	-0.19309	0.122	0.232	0.000201939	Gm36266	ENSMUSG00000106617	5
ENSMUSG00000036214-Polr1has	5.29718e-09	-0.23658	0.154	0.276	0.000202935	Polr1has	ENSMUSG00000036214	17
ENSMUSG00000097902-Gm26531	5.29796e-09	-0.192268	0.132	0.248	0.000202965	Gm26531	ENSMUSG00000097902	12
ENSMUSG00000090086-AI480526	5.3059e-09	-0.174148	0.123	0.233	0.000203269	AI480526	ENSMUSG00000090086	5
ENSMUSG00000086493-Gm12204	5.391e-09	-0.211504	0.537	0.74	0.000206529	Gm12204	ENSMUSG00000086493	11
ENSMUSG00000043410-Hfm1	5.43395e-09	-0.243967	0.04	0.107	0.000208175	Hfm1	ENSMUSG00000043410	5
ENSMUSG00000090952-Gm17251	5.51351e-09	-0.19517	0.058	0.139	0.000211222	Gm17251	ENSMUSG00000090952	17
ENSMUSG00000097146-Gm4211	5.52491e-09	-0.200802	0.052	0.127	0.000211659	Gm4211	ENSMUSG00000097146	13
ENSMUSG00000024218-Taf11	5.77474e-09	0.404991	0.115	0.042	0.00022123	Taf11	ENSMUSG00000024218	17
ENSMUSG00000027353-Mcm8	5.9176e-09	-0.192359	0.256	0.423	0.000226703	Mcm8	ENSMUSG00000027353	2
ENSMUSG00000120042-ENSMUSG00000120042	6.25796e-09	-0.171085	0.096	0.195	0.000239742	ENSMUSG00000120042	ENSMUSG00000120042
ENSMUSG00000089935-Gm16343	6.30615e-09	-0.260001	0.102	0.2	0.000241589	Gm16343	ENSMUSG00000089935	9
ENSMUSG00000107928-Gm45140	6.49243e-09	-0.146826	0.036	0.101	0.000248725	Gm45140	ENSMUSG00000107928	6
ENSMUSG00000023984-Gm20517	6.53446e-09	-0.198333	0.289	0.461	0.000250335	Gm20517	ENSMUSG00000023984	17
ENSMUSG00000040842-Szrd1	6.57806e-09	-0.164116	0.037	0.104	0.000252005	Szrd1	ENSMUSG00000040842	4
ENSMUSG00000032827-Ppp1r9a	6.84696e-09	0.72613	0.161	0.077	0.000262307	Ppp1r9a	ENSMUSG00000032827	6
ENSMUSG00000081151-Gm11448	6.9014e-09	0.390293	0.106	0.037	0.000264393	Gm11448	ENSMUSG00000081151	2
ENSMUSG00000075015-Gm10801	6.90195e-09	0.529092	0.136	0.06	0.000264414	Gm10801	ENSMUSG00000075015	2
ENSMUSG00000117966-1700061A03Rik	6.90667e-09	-0.230168	0.123	0.231	0.000264594	1700061A03Rik	ENSMUSG00000117966	19
ENSMUSG00000027184-Caprin1	7.04809e-09	-0.178179	0.188	0.327	0.000270012	Caprin1	ENSMUSG00000027184	2
ENSMUSG00000030849-Fgfr2	7.15425e-09	-0.192168	0.914	0.974	0.000274079	Fgfr2	ENSMUSG00000030849	7
ENSMUSG00000019876-Pkib	7.40976e-09	-0.261562	0.561	0.747	0.000283868	Pkib	ENSMUSG00000019876	10
ENSMUSG00000022501-Prm1	7.46752e-09	-0.0719531	1	1	0.000286081	Prm1	ENSMUSG00000022501	16
ENSMUSG00000046718-Bst2	7.73324e-09	0.508234	0.262	0.167	0.00029626	Bst2	ENSMUSG00000046718	8
ENSMUSG00000025959-Klf7	7.86422e-09	0.473528	0.139	0.061	0.000301278	Klf7	ENSMUSG00000025959	1
ENSMUSG00000047205-Dusp18	7.99142e-09	-0.192217	0.049	0.121	0.000306151	Dusp18	ENSMUSG00000047205	11
ENSMUSG00000036613-Eipr1	8.35556e-09	0.515821	0.206	0.114	0.000320101	Eipr1	ENSMUSG00000036613	12
ENSMUSG00000086993-Rsf1os2	8.37034e-09	-0.22634	0.158	0.28	0.000320668	Rsf1os2	ENSMUSG00000086993	7
ENSMUSG00000108112-Gm45193	8.5351e-09	0.347854	0.773	0.82	0.00032698	Gm45193	ENSMUSG00000108112	6
ENSMUSG00000000568-Hnrnpd	8.72441e-09	-0.176884	0.051	0.125	0.000334232	Hnrnpd	ENSMUSG00000000568	5
ENSMUSG00000047441-Antxrl	8.79578e-09	-0.203608	0.353	0.543	0.000336966	Antxrl	ENSMUSG00000047441	14
ENSMUSG00000037336-Mfsd2b	9.10917e-09	0.543144	0.441	0.365	0.000348972	Mfsd2b	ENSMUSG00000037336	12
ENSMUSG00000108830-Gm44661	9.38199e-09	-0.181298	0.139	0.253	0.000359424	Gm44661	ENSMUSG00000108830	7
ENSMUSG00000018841-Rad51d	9.50513e-09	-0.199502	0.126	0.236	0.000364142	Rad51d	ENSMUSG00000018841	11
ENSMUSG00000030859-Fam24a	9.53876e-09	-0.232899	0.179	0.306	0.00036543	Fam24a	ENSMUSG00000030859	7
ENSMUSG00000112318-Gm6721	9.85172e-09	0.47569	0.61	0.614	0.000377419	Gm6721	ENSMUSG00000112318	10
ENSMUSG00000026049-Tex30	9.85615e-09	-0.177425	0.105	0.206	0.000377589	Tex30	ENSMUSG00000026049	1
ENSMUSG00000055053-Nfic	9.98013e-09	-0.218056	0.378	0.569	0.000382339	Nfic	ENSMUSG00000055053	10
ENSMUSG00000001774-Chordc1	1.01015e-08	-0.191176	0.04	0.106	0.000386987	Chordc1	ENSMUSG00000001774	9
ENSMUSG00000033047-Eif3l	1.01181e-08	-0.181195	0.07	0.154	0.000387626	Eif3l	ENSMUSG00000033047	15
ENSMUSG00000086807-Platr21	1.02437e-08	0.581369	0.181	0.097	0.000392437	Platr21	ENSMUSG00000086807	20
ENSMUSG00000045409-Trim39	1.02977e-08	-0.147436	0.079	0.169	0.000394505	Trim39	ENSMUSG00000045409	17
ENSMUSG00000024991-Eif3a	1.04719e-08	-0.166638	0.092	0.189	0.00040118	Eif3a	ENSMUSG00000024991	19
ENSMUSG00000022641-Bbx	1.05183e-08	-0.239596	0.249	0.392	0.000402956	Bbx	ENSMUSG00000022641	16
ENSMUSG00000022403-St13	1.05413e-08	-0.219338	0.091	0.185	0.000403837	St13	ENSMUSG00000022403	15
ENSMUSG00000026887-Mrrf	1.06043e-08	-0.15512	0.179	0.317	0.000406249	Mrrf	ENSMUSG00000026887	2
ENSMUSG00000100217-9930111H07Rik	1.06566e-08	-0.172834	0.201	0.345	0.000408253	9930111H07Rik	ENSMUSG00000100217	1
ENSMUSG00000028954-Nub1	1.07082e-08	-0.305665	0.284	0.431	0.00041023	Nub1	ENSMUSG00000028954	5
ENSMUSG00000002105-Slc39a13	1.07447e-08	-0.205602	0.348	0.529	0.00041163	Slc39a13	ENSMUSG00000002105	2
ENSMUSG00000069601-Ank3	1.12155e-08	0.495914	0.193	0.107	0.000429665	Ank3	ENSMUSG00000069601	10
ENSMUSG00000036087-Slain2	1.15951e-08	-0.153372	0.367	0.571	0.000444207	Slain2	ENSMUSG00000036087	5
ENSMUSG00000020941-Map3k14	1.16158e-08	-0.272745	0.574	0.764	0.000445002	Map3k14	ENSMUSG00000020941	11
ENSMUSG00000101431-Gm7901	1.18897e-08	-0.154347	0.079	0.169	0.000455494	Gm7901	ENSMUSG00000101431	8
ENSMUSG00000008822-Acyp1	1.18943e-08	-0.281651	0.348	0.527	0.000455671	Acyp1	ENSMUSG00000008822	12
ENSMUSG00000042207-Kdm5b	1.19051e-08	-0.210893	0.296	0.463	0.000456085	Kdm5b	ENSMUSG00000042207	1
ENSMUSG00000075703-Selenoi	1.23414e-08	-0.255017	0.052	0.124	0.000472799	Selenoi	ENSMUSG00000075703	5
ENSMUSG00000042589-Cux2	1.25799e-08	-0.195774	0.305	0.479	0.000481936	Cux2	ENSMUSG00000042589	5
ENSMUSG00000101214-Gm28403	1.27943e-08	-0.242171	0.04	0.105	0.000490152	Gm28403	ENSMUSG00000101214	1
ENSMUSG00000032564-Cpne4	1.30004e-08	-0.155957	0.196	0.338	0.000498047	Cpne4	ENSMUSG00000032564	9
ENSMUSG00000112500-4933411E08Rik	1.30204e-08	-0.156999	0.13	0.245	0.000498811	4933411E08Rik	ENSMUSG00000112500	10
ENSMUSG00000079330-Lemd1	1.34333e-08	-0.230856	0.4	0.582	0.00051463	Lemd1	ENSMUSG00000079330	1
ENSMUSG00000022191-Drosha	1.34983e-08	-0.210058	0.119	0.223	0.000517121	Drosha	ENSMUSG00000022191	15
ENSMUSG00000003458-Ncstn	1.3694e-08	-0.232786	0.212	0.348	0.000524619	Ncstn	ENSMUSG00000003458	1
ENSMUSG00000108194-1700097M23Rik	1.37842e-08	-0.209959	0.129	0.238	0.000528073	1700097M23Rik	ENSMUSG00000108194	6
ENSMUSG00000038015-Prm2	1.39767e-08	0.0726104	0.992	0.994	0.000535448	Prm2	ENSMUSG00000038015	16
ENSMUSG00000041674-BC006965	1.41503e-08	0.609154	0.193	0.105	0.000542098	BC006965	ENSMUSG00000041674	11
ENSMUSG00000010721-Lmbr1	1.43638e-08	-0.421994	0.084	0.167	0.000550276	Lmbr1	ENSMUSG00000010721	5
ENSMUSG00000079076-Gm3086	1.43793e-08	-0.1308	0.053	0.127	0.00055087	Gm3086	ENSMUSG00000079076	12
ENSMUSG00000049653-Spatc1	1.4415e-08	-0.224746	0.394	0.581	0.00055224	Spatc1	ENSMUSG00000049653	15
ENSMUSG00000020198-Ap3d1	1.45177e-08	-0.225768	0.159	0.277	0.000556173	Ap3d1	ENSMUSG00000020198	10
ENSMUSG00000020385-Clk4	1.45214e-08	-0.232304	0.543	0.754	0.000556313	Clk4	ENSMUSG00000020385	11
ENSMUSG00000025551-Fgf14	1.50663e-08	-0.238005	0.409	0.597	0.000577189	Fgf14	ENSMUSG00000025551	14
ENSMUSG00000071072-Ptges3	1.52293e-08	-0.152726	0.069	0.154	0.000583435	Ptges3	ENSMUSG00000071072	10
ENSMUSG00000032666-1700025G04Rik	1.5258e-08	-0.25402	0.56	0.723	0.000584534	1700025G04Rik	ENSMUSG00000032666	1
ENSMUSG00000022938-Fam3b	1.53327e-08	-0.163558	0.109	0.21	0.000587394	Fam3b	ENSMUSG00000022938	16
ENSMUSG00000027952-Pmvk	1.53806e-08	-0.147001	0.154	0.276	0.00058923	Pmvk	ENSMUSG00000027952	3
ENSMUSG00000052917-Senp7	1.56e-08	-0.201772	0.091	0.182	0.000597637	Senp7	ENSMUSG00000052917	16
ENSMUSG00000081496-Gm13428	1.57135e-08	-0.204546	0.063	0.141	0.000601985	Gm13428	ENSMUSG00000081496	2
ENSMUSG00000024190-Dusp1	1.59644e-08	-0.212686	0.071	0.154	0.000611595	Dusp1	ENSMUSG00000024190	17
ENSMUSG00000037885-Stk35	1.63271e-08	-0.195181	0.143	0.258	0.000625492	Stk35	ENSMUSG00000037885	2
ENSMUSG00000085546-Gm14252	1.63883e-08	-0.181459	0.213	0.357	0.000627835	Gm14252	ENSMUSG00000085546	2
ENSMUSG00000058351-Smim4	1.72486e-08	-0.238516	0.064	0.142	0.000660795	Smim4	ENSMUSG00000058351	14
ENSMUSG00000079467-Gm14966	1.72779e-08	-0.190115	0.301	0.474	0.000661918	Gm14966	ENSMUSG00000079467	19
ENSMUSG00000029134-Plb1	1.7302e-08	-0.19969	0.698	0.866	0.00066284	Plb1	ENSMUSG00000029134	5
ENSMUSG00000028559-Osbpl9	1.73442e-08	-0.227067	0.66	0.803	0.000664455	Osbpl9	ENSMUSG00000028559	4
ENSMUSG00000079006-Gm14151	1.76595e-08	-0.201921	0.183	0.311	0.000676536	Gm14151	ENSMUSG00000079006	2
ENSMUSG00000009394-Syn2	1.76993e-08	-0.318814	0.37	0.514	0.000678059	Syn2	ENSMUSG00000009394	6
ENSMUSG00000033209-Ttc28	1.77845e-08	0.540761	0.293	0.212	0.000681325	Ttc28	ENSMUSG00000033209	5
ENSMUSG00000024197-Plin3	1.79459e-08	0.453566	0.564	0.509	0.000687509	Plin3	ENSMUSG00000024197	17
ENSMUSG00000003526-Prodh	1.79599e-08	-0.155039	0.226	0.372	0.000688045	Prodh	ENSMUSG00000003526	16
ENSMUSG00000041399-1700013G24Rik	1.80779e-08	-0.176383	0.056	0.131	0.000692565	1700013G24Rik	ENSMUSG00000041399	4
ENSMUSG00000121238-ENSMUSG00000121238	1.81458e-08	-0.183398	0.167	0.293	0.000695166	ENSMUSG00000121238	ENSMUSG00000121238
ENSMUSG00000024862-Klc2	1.84231e-08	-0.242143	0.27	0.421	0.000705788	Klc2	ENSMUSG00000024862	19
ENSMUSG00000037692-Ahdc1	1.85617e-08	0.451816	0.118	0.047	0.000711099	Ahdc1	ENSMUSG00000037692	4
ENSMUSG00000028555-Ttc39a	1.86948e-08	-0.150092	0.101	0.199	0.000716196	Ttc39a	ENSMUSG00000028555	4
ENSMUSG00000005802-Slc30a4	1.8739e-08	-0.174032	0.161	0.28	0.000717891	Slc30a4	ENSMUSG00000005802	2
ENSMUSG00000098530-Gm28051	1.87505e-08	-0.158507	0.144	0.26	0.000718333	Gm28051	ENSMUSG00000098530	12
ENSMUSG00000053461-Hhipl2	1.87728e-08	-0.214164	0.136	0.246	0.000719186	Hhipl2	ENSMUSG00000053461	1
ENSMUSG00000104597-B230334C09Rik	1.878e-08	-0.177899	0.168	0.293	0.000719463	B230334C09Rik	ENSMUSG00000104597	3
ENSMUSG00000072624-Gm5460	1.91008e-08	-0.207358	0.384	0.567	0.000731751	Gm5460	ENSMUSG00000072624	14
ENSMUSG00000117800-1700122C19Rik	1.98449e-08	-0.222714	0.11	0.208	0.000760259	1700122C19Rik	ENSMUSG00000117800	19
ENSMUSG00000026048-Ercc5	1.98877e-08	-0.159616	0.052	0.125	0.000761897	Ercc5	ENSMUSG00000026048	1
ENSMUSG00000022914-Brwd1	2.06308e-08	-0.203397	0.364	0.549	0.000790365	Brwd1	ENSMUSG00000022914	16
ENSMUSG00000037669-Ldah	2.06913e-08	-0.220198	0.09	0.18	0.000792683	Ldah	ENSMUSG00000037669	12
ENSMUSG00000017291-Taok1	2.07687e-08	-0.211736	0.094	0.186	0.000795648	Taok1	ENSMUSG00000017291	11
ENSMUSG00000098088-Gm26916	2.08991e-08	-0.239088	0.279	0.428	0.000800643	Gm26916	ENSMUSG00000098088	14
ENSMUSG00000024242-Map4k3	2.1239e-08	-0.240857	0.496	0.688	0.000813666	Map4k3	ENSMUSG00000024242	17
ENSMUSG00000120183-ENSMUSG00000120183	2.14332e-08	-0.143255	0.167	0.296	0.000821106	ENSMUSG00000120183	ENSMUSG00000120183
ENSMUSG00000031950-Gabarapl2	2.14675e-08	-0.182081	0.127	0.237	0.000822419	Gabarapl2	ENSMUSG00000031950	8
ENSMUSG00000078611-Gm5901	2.17375e-08	-0.208312	0.133	0.242	0.000832764	Gm5901	ENSMUSG00000078611	7
ENSMUSG00000026523-Wdr64	2.18949e-08	-0.167204	0.941	0.984	0.000838792	Wdr64	ENSMUSG00000026523	1
ENSMUSG00000039059-Hrh3	2.19341e-08	-0.47035	0.094	0.179	0.000840297	Hrh3	ENSMUSG00000039059	2
ENSMUSG00000038246-Fam50b	2.24076e-08	-0.149931	0.084	0.176	0.000858434	Fam50b	ENSMUSG00000038246	13
ENSMUSG00000040022-Rab11fip2	2.32945e-08	0.560794	0.184	0.102	0.000892413	Rab11fip2	ENSMUSG00000040022	19
ENSMUSG00000063550-Nup98	2.43658e-08	-0.185324	0.262	0.416	0.000933456	Nup98	ENSMUSG00000063550	7
ENSMUSG00000001687-Ubl3	2.49347e-08	-0.248072	0.387	0.559	0.000955248	Ubl3	ENSMUSG00000001687	5
ENSMUSG00000112657-BC106175	2.50244e-08	-0.185634	0.221	0.368	0.000958686	BC106175	ENSMUSG00000112657	12
ENSMUSG00000090101-Snhg9	2.55063e-08	0.480478	0.429	0.371	0.000977147	Snhg9	ENSMUSG00000090101	17
ENSMUSG00000074768-Bhmt	2.55342e-08	0.441834	0.144	0.069	0.000978214	Bhmt	ENSMUSG00000074768	13
ENSMUSG00000025261-Huwe1	2.58024e-08	0.53595	0.202	0.12	0.000988488	Huwe1	ENSMUSG00000025261	20
ENSMUSG00000061119-Prcp	2.58614e-08	-0.176446	0.402	0.607	0.000990749	Prcp	ENSMUSG00000061119	7
ENSMUSG00000051413-Plagl2	2.59899e-08	-0.156885	0.122	0.23	0.000995675	Plagl2	ENSMUSG00000051413	2
ENSMUSG00000054304-D130007C19Rik	2.62266e-08	-0.169353	0.051	0.122	0.00100474	D130007C19Rik	ENSMUSG00000054304	4
ENSMUSG00000073633-Fbxo36	2.63819e-08	-0.204419	0.225	0.371	0.00101069	Fbxo36	ENSMUSG00000073633	1
ENSMUSG00000032017-Grik4	2.64188e-08	-0.210493	0.154	0.267	0.0010121	Grik4	ENSMUSG00000032017	9
ENSMUSG00000021936-Mapk8	2.66087e-08	-0.209834	0.318	0.484	0.00101938	Mapk8	ENSMUSG00000021936	14
ENSMUSG00000017119-Nbr1	2.67085e-08	-0.176196	0.294	0.461	0.0010232	Nbr1	ENSMUSG00000017119	11
ENSMUSG00000045519-Zfp560	2.74587e-08	0.456856	0.186	0.101	0.00105194	Zfp560	ENSMUSG00000045519	9
ENSMUSG00000062270-Morf4l1	2.77607e-08	-0.187902	0.153	0.273	0.00106351	Morf4l1	ENSMUSG00000062270	9
ENSMUSG00000024485-Slc4a9	2.8341e-08	-0.247547	0.073	0.154	0.00108574	Slc4a9	ENSMUSG00000024485	18
ENSMUSG00000024109-Nrxn1	2.84194e-08	-0.520957	0.442	0.563	0.00108875	Nrxn1	ENSMUSG00000024109	17
ENSMUSG00000064299-4921528I07Rik	2.85818e-08	-0.179155	0.924	0.983	0.00109497	4921528I07Rik	ENSMUSG00000064299	9
ENSMUSG00000000305-Cdh4	2.8754e-08	-0.212543	0.215	0.357	0.00110157	Cdh4	ENSMUSG00000000305	2
ENSMUSG00000090778-Gm3235	2.88695e-08	-0.193887	0.063	0.14	0.00110599	Gm3235	ENSMUSG00000090778	8
ENSMUSG00000121269-ENSMUSG00000121269	2.90713e-08	-0.261997	0.317	0.477	0.00111372	ENSMUSG00000121269	ENSMUSG00000121269
ENSMUSG00000026803-Ttf1	2.91029e-08	-0.212762	0.239	0.381	0.00111493	Ttf1	ENSMUSG00000026803	2
ENSMUSG00000028244-1700025O08Rik	2.99078e-08	-0.171146	0.041	0.105	0.00114577	1700025O08Rik	ENSMUSG00000028244	4
ENSMUSG00000036707-Cab39	3.05193e-08	-0.221429	0.331	0.502	0.0011692	Cab39	ENSMUSG00000036707	1
ENSMUSG00000036661-Dennd3	3.05954e-08	-0.235187	0.05	0.119	0.00117211	Dennd3	ENSMUSG00000036661	15
ENSMUSG00000041301-Cftr	3.07387e-08	0.343428	0.811	0.863	0.0011776	Cftr	ENSMUSG00000041301	6
ENSMUSG00000009630-Ppp2cb	3.08518e-08	-0.203613	0.12	0.223	0.00118193	Ppp2cb	ENSMUSG00000009630	8
ENSMUSG00000028140-Mrpl9	3.22329e-08	-0.177966	0.097	0.189	0.00123484	Mrpl9	ENSMUSG00000028140	3
ENSMUSG00000048445-Ccdc57	3.29456e-08	-0.220654	0.231	0.368	0.00126214	Ccdc57	ENSMUSG00000048445	11
ENSMUSG00000093814-Gm9637	3.37813e-08	0.504333	0.155	0.08	0.00129416	Gm9637	ENSMUSG00000093814	14
ENSMUSG00000113634-Gm36756	3.41856e-08	0.505355	0.405	0.335	0.00130965	Gm36756	ENSMUSG00000113634	12
ENSMUSG00000034235-Usp54	3.44446e-08	-0.20504	0.086	0.174	0.00131957	Usp54	ENSMUSG00000034235	14
ENSMUSG00000040560-Wdr7	3.45831e-08	-0.362598	0.101	0.19	0.00132488	Wdr7	ENSMUSG00000040560	18
ENSMUSG00000037610-Kcnmb2	3.46392e-08	-0.244842	0.335	0.506	0.00132703	Kcnmb2	ENSMUSG00000037610	3
ENSMUSG00000022683-Pla2g10	3.48786e-08	-0.239938	0.436	0.617	0.0013362	Pla2g10	ENSMUSG00000022683	16
ENSMUSG00000113313-Gm32036	3.5488e-08	0.548143	0.288	0.201	0.00135955	Gm32036	ENSMUSG00000113313	13
ENSMUSG00000022429-Dmc1	3.60167e-08	-0.224205	0.386	0.537	0.0013798	Dmc1	ENSMUSG00000022429	15
ENSMUSG00000063821-Dusp29	3.70942e-08	-0.174123	0.213	0.352	0.00142108	Dusp29	ENSMUSG00000063821
ENSMUSG00000091351-Gm17135	3.76467e-08	-0.306951	0.187	0.31	0.00144225	Gm17135	ENSMUSG00000091351	5
ENSMUSG00000034731-Dgkh	3.78341e-08	-0.307223	0.295	0.432	0.00144943	Dgkh	ENSMUSG00000034731	14
ENSMUSG00000090213-Peds1	3.81036e-08	-0.197962	0.604	0.803	0.00145975	Peds1	ENSMUSG00000090213
ENSMUSG00000033032-Afap1l1	3.82844e-08	-0.251927	0.201	0.322	0.00146668	Afap1l1	ENSMUSG00000033032	18
ENSMUSG00000041642-Kif21b	3.85778e-08	-0.220076	0.498	0.685	0.00147791	Kif21b	ENSMUSG00000041642	1
ENSMUSG00000033849-B3galt2	3.89459e-08	-0.199905	0.063	0.139	0.00149202	B3galt2	ENSMUSG00000033849	1
ENSMUSG00000103199-Gm37648	3.91742e-08	-0.212688	0.068	0.146	0.00150076	Gm37648	ENSMUSG00000103199	1
ENSMUSG00000100969-1700030N03Rik	3.93823e-08	-0.168593	0.963	0.991	0.00150873	1700030N03Rik	ENSMUSG00000100969	19
ENSMUSG00000068457-Uty	3.99592e-08	0.535634	0.159	0.082	0.00153084	Uty	ENSMUSG00000068457	21
ENSMUSG00000098243-Gm4258	4.05366e-08	-0.252347	0.107	0.201	0.00155296	Gm4258	ENSMUSG00000098243	1
ENSMUSG00000052154-Gm9870	4.09652e-08	-0.161023	0.07	0.15	0.00156938	Gm9870	ENSMUSG00000052154	5
ENSMUSG00000010057-Nprl2	4.09846e-08	-0.19192	0.078	0.162	0.00157012	Nprl2	ENSMUSG00000010057	9
ENSMUSG00000038122-Tbc1d32	4.11069e-08	-0.206124	0.111	0.207	0.0015748	Tbc1d32	ENSMUSG00000038122	10
ENSMUSG00000036377-Cracd	4.19124e-08	-0.19091	0.25	0.402	0.00160566	Cracd	ENSMUSG00000036377	5
ENSMUSG00000008730-Hipk1	4.21097e-08	-0.209541	0.357	0.537	0.00161322	Hipk1	ENSMUSG00000008730	3
ENSMUSG00000084782-Gm11213	4.26666e-08	-0.19775	0.211	0.352	0.00163456	Gm11213	ENSMUSG00000084782	4
ENSMUSG00000114746-4933436N17Rik	4.35287e-08	-0.148172	0.106	0.205	0.00166758	4933436N17Rik	ENSMUSG00000114746	13
ENSMUSG00000109049-4930479H17Rik	4.40487e-08	-0.270938	0.2	0.326	0.00168751	4930479H17Rik	ENSMUSG00000109049	7
ENSMUSG00000045071-E130308A19Rik	4.44247e-08	-0.22049	0.189	0.311	0.00170191	E130308A19Rik	ENSMUSG00000045071	4
ENSMUSG00000020849-Ywhae	4.47002e-08	-0.161243	0.23	0.375	0.00171246	Ywhae	ENSMUSG00000020849	11
ENSMUSG00000069631-Strada	4.4769e-08	-0.230083	0.19	0.311	0.0017151	Strada	ENSMUSG00000069631	11
ENSMUSG00000022383-Ppara	4.5741e-08	-0.521297	0.219	0.331	0.00175234	Ppara	ENSMUSG00000022383	15
ENSMUSG00000020986-Sec23a	4.6076e-08	-0.200456	0.378	0.564	0.00176517	Sec23a	ENSMUSG00000020986	12
ENSMUSG00000112793-Gm32872	4.61136e-08	-0.222189	0.086	0.172	0.00176661	Gm32872	ENSMUSG00000112793	10
ENSMUSG00000048000-Gigyf2	4.62289e-08	-0.384999	0.205	0.337	0.00177103	Gigyf2	ENSMUSG00000048000	1
ENSMUSG00000039953-Clstn1	4.74889e-08	-0.161283	0.1	0.192	0.0018193	Clstn1	ENSMUSG00000039953	4
ENSMUSG00000039048-Foxred1	4.80157e-08	-0.132557	0.137	0.251	0.00183948	Foxred1	ENSMUSG00000039048	9
ENSMUSG00000035173-Ccdc186	4.82238e-08	-0.206879	0.12	0.223	0.00184745	Ccdc186	ENSMUSG00000035173	19
ENSMUSG00000035933-Cog5	4.82863e-08	-0.211617	0.119	0.217	0.00184985	Cog5	ENSMUSG00000035933	12
ENSMUSG00000038712-Mindy1	4.84151e-08	-0.166528	0.095	0.186	0.00185478	Mindy1	ENSMUSG00000038712	3
ENSMUSG00000038250-Usp38	4.89415e-08	-0.157291	0.197	0.331	0.00187495	Usp38	ENSMUSG00000038250	8
ENSMUSG00000086080-1700123O12Rik	4.90245e-08	-0.202897	0.82	0.926	0.00187813	1700123O12Rik	ENSMUSG00000086080	4
ENSMUSG00000084798-4930533B01Rik	4.91958e-08	-0.230342	0.282	0.432	0.00188469	4930533B01Rik	ENSMUSG00000084798	2
ENSMUSG00000103766-Gm38392	5.05824e-08	-0.145021	0.081	0.167	0.00193781	Gm38392	ENSMUSG00000103766	3
ENSMUSG00000046337-Fam178b	5.2216e-08	-0.238978	0.162	0.273	0.0020004	Fam178b	ENSMUSG00000046337	1
ENSMUSG00000055204-Ankrd17	5.28365e-08	-0.254598	0.497	0.663	0.00202417	Ankrd17	ENSMUSG00000055204	5
ENSMUSG00000031845-Bco1	5.30434e-08	-0.175167	0.266	0.413	0.00203209	Bco1	ENSMUSG00000031845	8
ENSMUSG00000035726-Supt16	5.3915e-08	-0.161465	0.083	0.169	0.00206548	Supt16	ENSMUSG00000035726	14
ENSMUSG00000099413-Gm17767	5.48161e-08	-0.1856	0.076	0.156	0.00210001	Gm17767	ENSMUSG00000099413	1
ENSMUSG00000056962-Jmjd6	5.48771e-08	-0.188228	0.171	0.292	0.00210234	Jmjd6	ENSMUSG00000056962	11
ENSMUSG00000093383-Gm20642	5.50295e-08	-0.222283	0.535	0.708	0.00210818	Gm20642	ENSMUSG00000093383	14
ENSMUSG00000030352-Tspan9	5.54632e-08	-0.188153	0.163	0.28	0.0021248	Tspan9	ENSMUSG00000030352	6
ENSMUSG00000116260-1700041B01Rik	5.56429e-08	0.363406	0.67	0.702	0.00213168	1700041B01Rik	ENSMUSG00000116260	15
ENSMUSG00000010021-Kif19a	5.60299e-08	-0.183633	0.248	0.395	0.0021465	Kif19a	ENSMUSG00000010021	11
ENSMUSG00000043456-Zfp536	5.63475e-08	-0.211382	0.441	0.613	0.00215867	Zfp536	ENSMUSG00000043456	7
ENSMUSG00000005107-Slc2a9	5.65264e-08	-0.159429	0.255	0.404	0.00216553	Slc2a9	ENSMUSG00000005107	5
ENSMUSG00000031536-Polb	5.7421e-08	0.516653	0.213	0.131	0.0021998	Polb	ENSMUSG00000031536	8
ENSMUSG00000031273-Col4a6	5.8203e-08	0.466149	0.128	0.057	0.00222976	Col4a6	ENSMUSG00000031273	20
ENSMUSG00000117096-Gm30420	5.91713e-08	-0.156338	0.081	0.166	0.00226685	Gm30420	ENSMUSG00000117096	17
ENSMUSG00000042744-Hectd4	5.93953e-08	-0.239502	0.258	0.401	0.00227543	Hectd4	ENSMUSG00000042744	5
ENSMUSG00000046434-Hnrnpa1	6.02296e-08	-0.185022	0.112	0.211	0.00230739	Hnrnpa1	ENSMUSG00000046434	15
ENSMUSG00000062014-Gmfb	6.20547e-08	-0.166049	0.179	0.303	0.00237732	Gmfb	ENSMUSG00000062014	14
ENSMUSG00000023075-Akirin1	6.28722e-08	-0.16765	0.235	0.385	0.00240863	Akirin1	ENSMUSG00000023075	4
ENSMUSG00000110980-Gm47204	6.40013e-08	-0.158474	0.052	0.121	0.00245189	Gm47204	ENSMUSG00000110980	9
ENSMUSG00000020014-Cfap54	6.43346e-08	0.520878	0.152	0.077	0.00246466	Cfap54	ENSMUSG00000020014	10
ENSMUSG00000074582-Arfgef2	6.45891e-08	-0.256693	0.131	0.231	0.00247441	Arfgef2	ENSMUSG00000074582	2
ENSMUSG00000093378-Gm20663	6.59734e-08	0.443329	0.113	0.046	0.00252744	Gm20663	ENSMUSG00000093378	7
ENSMUSG00000032232-Cgnl1	6.62716e-08	-0.377245	0.113	0.205	0.00253887	Cgnl1	ENSMUSG00000032232	9
ENSMUSG00000113488-Gm47819	6.78806e-08	-0.139008	0.084	0.171	0.00260051	Gm47819	ENSMUSG00000113488	12
ENSMUSG00000043153-Crppa	6.83032e-08	-0.148435	0.045	0.11	0.0026167	Crppa	ENSMUSG00000043153	12
ENSMUSG00000040423-Rc3h1	6.92445e-08	-0.173464	0.259	0.411	0.00265276	Rc3h1	ENSMUSG00000040423	1
ENSMUSG00000117571-4933433H22Rik	6.92723e-08	-0.190069	0.184	0.306	0.00265382	4933433H22Rik	ENSMUSG00000117571	17
ENSMUSG00000036555-Iqce	6.97069e-08	-0.225117	0.699	0.858	0.00267047	Iqce	ENSMUSG00000036555	5
ENSMUSG00000045288-Ush1g	6.99224e-08	-0.187716	0.068	0.145	0.00267873	Ush1g	ENSMUSG00000045288	11
ENSMUSG00000005615-Pcyt1a	7.28619e-08	-0.187571	0.431	0.61	0.00279134	Pcyt1a	ENSMUSG00000005615	16
ENSMUSG00000046329-Slc25a23	7.3039e-08	-0.188445	0.487	0.675	0.00279812	Slc25a23	ENSMUSG00000046329	17
ENSMUSG00000037578-Pkd2l1	7.33497e-08	0.418773	0.132	0.061	0.00281003	Pkd2l1	ENSMUSG00000037578	19
ENSMUSG00000044813-Shb	7.44704e-08	0.387717	0.344	0.241	0.00285296	Shb	ENSMUSG00000044813	4
ENSMUSG00000026411-Tmem9	7.55664e-08	-0.312036	0.313	0.454	0.00289495	Tmem9	ENSMUSG00000026411	1
ENSMUSG00000051375-Pcdh1	7.88007e-08	-0.272796	0.461	0.609	0.00301885	Pcdh1	ENSMUSG00000051375	18
ENSMUSG00000026889-Rbm18	7.94886e-08	-0.159932	0.104	0.199	0.00304521	Rbm18	ENSMUSG00000026889	2
ENSMUSG00000105535-Gm43077	7.98812e-08	-0.172886	0.081	0.165	0.00306025	Gm43077	ENSMUSG00000105535	3
ENSMUSG00000101404-1700009C05Rik	8.0658e-08	-0.148802	0.362	0.546	0.00309001	1700009C05Rik	ENSMUSG00000101404	6
ENSMUSG00000056201-Cfl1	8.11444e-08	0.426111	0.624	0.625	0.00310864	Cfl1	ENSMUSG00000056201	19
ENSMUSG00000041842-Fhdc1	8.1232e-08	-0.169305	0.281	0.439	0.003112	Fhdc1	ENSMUSG00000041842	3
ENSMUSG00000058186-Zfp980	8.13148e-08	-0.20353	0.273	0.424	0.00311517	Zfp980	ENSMUSG00000058186	4
ENSMUSG00000005204-Senp3	8.63727e-08	-0.160094	0.189	0.318	0.00330894	Senp3	ENSMUSG00000005204	11
ENSMUSG00000063820-Arl9	9.20369e-08	-0.131413	0.071	0.15	0.00352593	Arl9	ENSMUSG00000063820	5
ENSMUSG00000033276-Stk36	9.28667e-08	-0.205419	0.094	0.181	0.00355772	Stk36	ENSMUSG00000033276	1
ENSMUSG00000024792-Zfpl1	9.42824e-08	-0.150352	0.046	0.111	0.00361196	Zfpl1	ENSMUSG00000024792	19
ENSMUSG00000053746-Ptrh1	9.44486e-08	-0.192488	0.084	0.169	0.00361833	Ptrh1	ENSMUSG00000053746	2
ENSMUSG00000038587-Akap12	9.75391e-08	-0.31838	0.499	0.657	0.00373672	Akap12	ENSMUSG00000038587	10
ENSMUSG00000109408-A930037H05Rik	9.77434e-08	-0.286213	0.151	0.255	0.00374455	A930037H05Rik	ENSMUSG00000109408	11
ENSMUSG00000027630-Tbl1xr1	9.81135e-08	-0.225894	0.385	0.567	0.00375873	Tbl1xr1	ENSMUSG00000027630	3
ENSMUSG00000010797-Wnt2	9.83866e-08	-0.229174	0.108	0.2	0.00376919	Wnt2	ENSMUSG00000010797	6
ENSMUSG00000033411-Ctdspl2	9.9061e-08	-0.258502	0.61	0.784	0.00379503	Ctdspl2	ENSMUSG00000033411	2
ENSMUSG00000114891-Gm47272	9.9378e-08	-0.149012	0.074	0.154	0.00380717	Gm47272	ENSMUSG00000114891	18
ENSMUSG00000121100-ENSMUSG00000121100	1.0045e-07	-0.239234	0.178	0.295	0.00384825	ENSMUSG00000121100	ENSMUSG00000121100
ENSMUSG00000039770-Ypel5	1.02239e-07	-0.142098	0.21	0.346	0.00391677	Ypel5	ENSMUSG00000039770	17
ENSMUSG00000021133-Susd6	1.02498e-07	-0.223116	0.712	0.868	0.00392668	Susd6	ENSMUSG00000021133	12
ENSMUSG00000047284-Neurl4	1.03747e-07	-0.149154	0.169	0.287	0.00397455	Neurl4	ENSMUSG00000047284	11
ENSMUSG00000029001-Fbxo44	1.04795e-07	-0.210404	0.42	0.605	0.00401471	Fbxo44	ENSMUSG00000029001	4
ENSMUSG00000120530-ENSMUSG00000120530	1.05471e-07	-0.131045	0.106	0.2	0.00404061	ENSMUSG00000120530	ENSMUSG00000120530
ENSMUSG00000007817-Zmiz1	1.07273e-07	-0.157884	0.587	0.783	0.00410962	Zmiz1	ENSMUSG00000007817	14
ENSMUSG00000034266-Batf	1.07496e-07	0.583912	0.262	0.181	0.00411818	Batf	ENSMUSG00000034266	12
ENSMUSG00000100282-1700041C23Rik	1.09887e-07	-0.222385	0.084	0.166	0.00420979	1700041C23Rik	ENSMUSG00000100282	9
ENSMUSG00000116879-Gm49794	1.11121e-07	-0.201104	0.055	0.124	0.00425706	Gm49794	ENSMUSG00000116879	17
ENSMUSG00000019815-Zc2hc1b	1.13076e-07	-0.255868	0.303	0.444	0.00433193	Zc2hc1b	ENSMUSG00000019815	10
ENSMUSG00000074259-Gramd2	1.13481e-07	-0.180768	0.166	0.28	0.00434747	Gramd2	ENSMUSG00000074259	9
ENSMUSG00000025162-Csnk1d	1.14055e-07	-0.218166	0.245	0.381	0.00436946	Csnk1d	ENSMUSG00000025162	11
ENSMUSG00000000440-Pparg	1.14063e-07	0.410396	0.123	0.052	0.00436977	Pparg	ENSMUSG00000000440	6
ENSMUSG00000009621-Vav2	1.15639e-07	-0.204369	0.625	0.773	0.00443014	Vav2	ENSMUSG00000009621	2
ENSMUSG00000020483-Dynll2	1.19671e-07	-0.220084	0.393	0.574	0.00458461	Dynll2	ENSMUSG00000020483	11
ENSMUSG00000120979-ENSMUSG00000120979	1.21624e-07	-0.167638	0.074	0.152	0.00465941	ENSMUSG00000120979	ENSMUSG00000120979
ENSMUSG00000028796-Phc2	1.2311e-07	-0.245098	0.145	0.247	0.00471633	Phc2	ENSMUSG00000028796	4
ENSMUSG00000036928-Stag3	1.23241e-07	-0.296351	0.11	0.2	0.00472137	Stag3	ENSMUSG00000036928	5
ENSMUSG00000091269-Gm6682	1.23766e-07	-0.168358	0.087	0.172	0.00474146	Gm6682	ENSMUSG00000091269	12
ENSMUSG00000039621-Prex1	1.24272e-07	-0.219903	0.086	0.169	0.00476085	Prex1	ENSMUSG00000039621	2
ENSMUSG00000027285-Haus2	1.26388e-07	-0.167369	0.114	0.208	0.00484191	Haus2	ENSMUSG00000027285	2
ENSMUSG00000021097-Clmn	1.27071e-07	-0.192734	0.468	0.658	0.00486809	Clmn	ENSMUSG00000021097	12
ENSMUSG00000086332-4930480G23Rik	1.27774e-07	-0.219423	0.163	0.275	0.00489503	4930480G23Rik	ENSMUSG00000086332	4
ENSMUSG00000021823-Vcl	1.30359e-07	0.402729	0.106	0.042	0.00499403	Vcl	ENSMUSG00000021823	14
ENSMUSG00000120717-ENSMUSG00000120717	1.31487e-07	-0.208739	0.09	0.175	0.00503727	ENSMUSG00000120717	ENSMUSG00000120717
ENSMUSG00000106658-Gm36548	1.31616e-07	-0.22358	0.128	0.225	0.00504223	Gm36548	ENSMUSG00000106658	5
ENSMUSG00000002076-Hsf2bp	1.32864e-07	-0.210551	0.075	0.152	0.00509003	Hsf2bp	ENSMUSG00000002076	17
ENSMUSG00000079058-Adam34	1.343e-07	-0.163466	0.167	0.28	0.00514504	Adam34	ENSMUSG00000079058	8
ENSMUSG00000038872-Zfhx3	1.36354e-07	-0.263765	0.147	0.248	0.00522372	Zfhx3	ENSMUSG00000038872	8
ENSMUSG00000086474-9130204K15Rik	1.36651e-07	-0.250473	0.055	0.122	0.0052351	9130204K15Rik	ENSMUSG00000086474	11
ENSMUSG00000035125-Gcfc2	1.38022e-07	-0.174094	0.054	0.121	0.00528761	Gcfc2	ENSMUSG00000035125	6
ENSMUSG00000109336-Samd4b	1.40754e-07	-0.243176	0.516	0.725	0.00539229	Samd4b	ENSMUSG00000109336	7
ENSMUSG00000061576-Dpp6	1.45375e-07	-0.250127	0.215	0.341	0.00556933	Dpp6	ENSMUSG00000061576	5
ENSMUSG00000030779-Rbbp6	1.4674e-07	-0.161773	0.937	0.979	0.00562161	Rbbp6	ENSMUSG00000030779	7
ENSMUSG00000062995-Ica1	1.51508e-07	-0.203266	0.23	0.366	0.00580429	Ica1	ENSMUSG00000062995	6
ENSMUSG00000026142-Rhbdd1	1.53474e-07	-0.214111	0.44	0.622	0.0058796	Rhbdd1	ENSMUSG00000026142	1
ENSMUSG00000002833-Hdgfl2	1.56856e-07	-0.168394	0.296	0.459	0.00600916	Hdgfl2	ENSMUSG00000002833	17
ENSMUSG00000021969-Zdhhc20	1.5744e-07	-0.189611	0.374	0.549	0.00603153	Zdhhc20	ENSMUSG00000021969	14
ENSMUSG00000038510-Rpf2	1.60511e-07	-0.176205	0.079	0.159	0.00614918	Rpf2	ENSMUSG00000038510	10
ENSMUSG00000020015-Cdk17	1.63906e-07	-0.228583	0.05	0.114	0.00627924	Cdk17	ENSMUSG00000020015	10
ENSMUSG00000026649-Cfap126	1.64627e-07	-0.195483	0.064	0.136	0.00630686	Cfap126	ENSMUSG00000026649	1
ENSMUSG00000100605-Gm29243	1.66767e-07	0.358497	0.115	0.05	0.00638884	Gm29243	ENSMUSG00000100605	8
ENSMUSG00000039488-Cntn5	1.69484e-07	-0.271632	0.097	0.184	0.00649292	Cntn5	ENSMUSG00000039488	9
ENSMUSG00000004270-Lpcat3	1.73842e-07	-0.205278	0.301	0.463	0.0066599	Lpcat3	ENSMUSG00000004270	6
ENSMUSG00000098024-Gm27003	1.75076e-07	-0.149065	0.05	0.115	0.00670716	Gm27003	ENSMUSG00000098024	2
ENSMUSG00000038331-Satb2	1.76604e-07	0.33924	0.102	0.04	0.00676568	Satb2	ENSMUSG00000038331	1
ENSMUSG00000019188-H13	1.78237e-07	-0.193885	0.249	0.391	0.00682827	H13	ENSMUSG00000019188	2
ENSMUSG00000117433-Gm41654	1.84502e-07	0.372942	0.102	0.04	0.00706826	Gm41654	ENSMUSG00000117433	17
ENSMUSG00000115428-Gm41290	1.878e-07	0.466859	0.203	0.126	0.00719462	Gm41290	ENSMUSG00000115428	15
ENSMUSG00000085691-Gm14216	1.89038e-07	-0.188308	0.076	0.154	0.00724206	Gm14216	ENSMUSG00000085691	2
ENSMUSG00000050087-Cby3	1.89308e-07	-0.164267	0.1	0.19	0.0072524	Cby3	ENSMUSG00000050087	11
ENSMUSG00000034243-Golgb1	1.94056e-07	-0.237493	0.156	0.26	0.0074343	Golgb1	ENSMUSG00000034243	16
ENSMUSG00000042323-Pbrm1	1.94765e-07	-0.242722	0.084	0.164	0.00746146	Pbrm1	ENSMUSG00000042323	14
ENSMUSG00000027439-Gzf1	1.96408e-07	-0.124855	0.042	0.104	0.00752438	Gzf1	ENSMUSG00000027439	2
ENSMUSG00000024146-Cript	1.97654e-07	-0.16486	0.197	0.325	0.00757212	Cript	ENSMUSG00000024146	17
ENSMUSG00000121299-ENSMUSG00000121299	1.97981e-07	-0.150256	0.059	0.13	0.00758464	ENSMUSG00000121299	ENSMUSG00000121299
ENSMUSG00000120551-ENSMUSG00000120551	2.0299e-07	-0.194115	0.059	0.129	0.00777655	ENSMUSG00000120551	ENSMUSG00000120551
ENSMUSG00000040797-Iqsec3	2.04735e-07	-0.18342	0.087	0.169	0.00784339	Iqsec3	ENSMUSG00000040797	6
ENSMUSG00000055553-Kxd1	2.17058e-07	-0.188951	0.154	0.261	0.00831548	Kxd1	ENSMUSG00000055553	8
ENSMUSG00000023106-Denr	2.22035e-07	-0.122068	0.171	0.293	0.00850617	Denr	ENSMUSG00000023106	5
ENSMUSG00000014609-Chrne	2.25354e-07	0.410467	0.565	0.574	0.0086333	Chrne	ENSMUSG00000014609	11
ENSMUSG00000061731-Ext1	2.26806e-07	-0.370102	0.182	0.286	0.00868893	Ext1	ENSMUSG00000061731	15
ENSMUSG00000037363-Letm2	2.35597e-07	-0.176683	0.118	0.212	0.00902573	Letm2	ENSMUSG00000037363	8
ENSMUSG00000120750-ENSMUSG00000120750	2.3578e-07	-0.14961	0.048	0.111	0.00903274	ENSMUSG00000120750	ENSMUSG00000120750
ENSMUSG00000107776-Gm44388	2.36922e-07	-0.284882	0.196	0.308	0.00907647	Gm44388	ENSMUSG00000107776	6
ENSMUSG00000027189-Trim44	2.48438e-07	-0.23166	0.054	0.119	0.00951767	Trim44	ENSMUSG00000027189	2
ENSMUSG00000026494-Kif26b	2.50977e-07	0.626612	0.165	0.09	0.00961493	Kif26b	ENSMUSG00000026494	1
ENSMUSG00000104156-Gm38102	2.51269e-07	-0.160739	0.252	0.395	0.00962613	Gm38102	ENSMUSG00000104156	5
ENSMUSG00000063145-Bbs5	2.54559e-07	-0.202093	0.24	0.373	0.00975215	Bbs5	ENSMUSG00000063145	2
ENSMUSG00000041164-Zmiz2	2.55855e-07	-0.155208	0.314	0.474	0.00980181	Zmiz2	ENSMUSG00000041164	11
ENSMUSG00000026491-Ahctf1	2.56899e-07	-0.171229	0.34	0.512	0.00984178	Ahctf1	ENSMUSG00000026491	1
ENSMUSG00000020562-Efcab10	2.57778e-07	-0.162979	0.167	0.281	0.00987546	Efcab10	ENSMUSG00000020562	12
ENSMUSG00000026646-Suv39h2	2.60196e-07	-0.154899	0.069	0.142	0.00996812	Suv39h2	ENSMUSG00000026646	2
ENSMUSG00000062234-Gak	2.6104e-07	-0.13969	0.145	0.253	0.0100004	Gak	ENSMUSG00000062234	5
ENSMUSG00000105254-Gm42951	2.62322e-07	-0.144175	0.067	0.14	0.0100495	Gm42951	ENSMUSG00000105254	5
ENSMUSG00000038057-Dbil5	2.62421e-07	-0.250379	0.574	0.758	0.0100534	Dbil5	ENSMUSG00000038057	11
ENSMUSG00000053897-Slc39a8	2.63028e-07	-0.142397	0.319	0.496	0.0100766	Slc39a8	ENSMUSG00000053897	3
ENSMUSG00000031843-Mphosph6	2.63183e-07	0.487218	0.496	0.478	0.0100825	Mphosph6	ENSMUSG00000031843	8
ENSMUSG00000028760-Eif4g3	2.66691e-07	-0.216189	0.301	0.454	0.0102169	Eif4g3	ENSMUSG00000028760	4
ENSMUSG00000107252-Gm5767	2.66877e-07	-0.208452	0.206	0.326	0.010224	Gm5767	ENSMUSG00000107252	16
ENSMUSG00000086464-Gm15835	2.71689e-07	-0.153353	0.07	0.145	0.0104084	Gm15835	ENSMUSG00000086464	16
ENSMUSG00000042487-Leo1	2.73715e-07	-0.122773	0.167	0.283	0.010486	Leo1	ENSMUSG00000042487	9
ENSMUSG00000010136-Pifo	2.80713e-07	-0.169508	0.251	0.387	0.0107541	Pifo	ENSMUSG00000010136	3
ENSMUSG00000021687-Scamp1	2.83914e-07	-0.22402	0.412	0.578	0.0108767	Scamp1	ENSMUSG00000021687	13
ENSMUSG00000021891-Mettl6	2.84989e-07	-0.0886649	0.172	0.295	0.0109179	Mettl6	ENSMUSG00000021891	14
ENSMUSG00000086003-B230206L02Rik	2.91314e-07	-0.147778	0.422	0.609	0.0111602	B230206L02Rik	ENSMUSG00000086003	11
ENSMUSG00000041852-Tcf20	2.92309e-07	-0.222081	0.621	0.784	0.0111983	Tcf20	ENSMUSG00000041852	15
ENSMUSG00000030214-Plbd1	2.94869e-07	-0.146036	0.297	0.457	0.0112964	Plbd1	ENSMUSG00000030214	6
ENSMUSG00000110929-Gm47757	2.98602e-07	-0.197493	0.151	0.257	0.0114394	Gm47757	ENSMUSG00000110929	9
ENSMUSG00000097177-9330159M07Rik	3.12587e-07	-0.169201	0.197	0.323	0.0119752	9330159M07Rik	ENSMUSG00000097177	9
ENSMUSG00000036672-Cenpt	3.16455e-07	-0.306247	0.066	0.135	0.0121234	Cenpt	ENSMUSG00000036672	8
ENSMUSG00000001964-Emd	3.18932e-07	0.663848	0.402	0.352	0.0122183	Emd	ENSMUSG00000001964	20
ENSMUSG00000025231-Sufu	3.22561e-07	-0.201424	0.458	0.632	0.0123573	Sufu	ENSMUSG00000025231	19
ENSMUSG00000020143-Dock2	3.23666e-07	-0.124374	0.133	0.236	0.0123997	Dock2	ENSMUSG00000020143	11
ENSMUSG00000087017-4930417H01Rik	3.24915e-07	-0.172254	0.291	0.442	0.0124475	4930417H01Rik	ENSMUSG00000087017	2
ENSMUSG00000012819-Cdh23	3.26711e-07	0.512174	0.416	0.356	0.0125163	Cdh23	ENSMUSG00000012819	10
ENSMUSG00000050821-Fam131a	3.28637e-07	-0.210156	0.453	0.634	0.0125901	Fam131a	ENSMUSG00000050821	16
ENSMUSG00000103925-B230112G18Rik	3.31117e-07	-0.256822	0.115	0.203	0.0126851	B230112G18Rik	ENSMUSG00000103925	8
ENSMUSG00000027598-Itch	3.3356e-07	0.382486	0.116	0.052	0.0127787	Itch	ENSMUSG00000027598	2
ENSMUSG00000024501-Dpysl3	3.35828e-07	-0.125913	0.046	0.109	0.0128656	Dpysl3	ENSMUSG00000024501	18
ENSMUSG00000053004-Hrh1	3.40898e-07	-0.156158	0.127	0.222	0.0130598	Hrh1	ENSMUSG00000053004	6
ENSMUSG00000110172-Gm39147	3.44214e-07	-0.172268	0.24	0.375	0.0131868	Gm39147	ENSMUSG00000110172	8
ENSMUSG00000103041-Gm37305	3.48457e-07	-0.137624	0.059	0.129	0.0133494	Gm37305	ENSMUSG00000103041	3
ENSMUSG00000050592-Fam78a	3.51074e-07	-0.15811	0.14	0.243	0.0134496	Fam78a	ENSMUSG00000050592	2
ENSMUSG00000051936-Prss58	3.5111e-07	-0.142122	0.089	0.172	0.013451	Prss58	ENSMUSG00000051936	6
ENSMUSG00000014329-Bicc1	3.55898e-07	-0.167727	0.188	0.307	0.0136344	Bicc1	ENSMUSG00000014329	10
ENSMUSG00000024212-Mllt1	3.57355e-07	-0.224973	0.115	0.203	0.0136903	Mllt1	ENSMUSG00000024212	17
ENSMUSG00000110773-Gm39326	3.67886e-07	0.437083	0.118	0.054	0.0140937	Gm39326	ENSMUSG00000110773	9
ENSMUSG00000063511-Snrnp70	3.76425e-07	0.452007	0.188	0.115	0.0144209	Snrnp70	ENSMUSG00000063511	7
ENSMUSG00000110321-Gm39164	3.818e-07	-0.18096	0.071	0.145	0.0146268	Gm39164	ENSMUSG00000110321	8
ENSMUSG00000074604-Mgst2	3.83762e-07	-0.314123	0.111	0.194	0.0147019	Mgst2	ENSMUSG00000074604	3
ENSMUSG00000037876-Jmjd1c	3.95549e-07	-0.150552	0.297	0.451	0.0151535	Jmjd1c	ENSMUSG00000037876	10
ENSMUSG00000027304-Rtf1	3.9603e-07	-0.203164	0.417	0.587	0.0151719	Rtf1	ENSMUSG00000027304	2
ENSMUSG00000091844-Gm8251	3.98564e-07	-0.13675	0.985	0.996	0.015269	Gm8251	ENSMUSG00000091844	1
ENSMUSG00000021975-Ints9	4.00154e-07	-0.186744	0.252	0.385	0.0153299	Ints9	ENSMUSG00000021975	14
ENSMUSG00000026437-Cdk18	4.04389e-07	-0.12987	0.131	0.232	0.0154921	Cdk18	ENSMUSG00000026437	1
ENSMUSG00000090266-Mettl23	4.06078e-07	-0.109926	0.256	0.408	0.0155569	Mettl23	ENSMUSG00000090266	11
ENSMUSG00000046229-Scand1	4.23585e-07	0.391772	0.574	0.554	0.0162275	Scand1	ENSMUSG00000046229	2
ENSMUSG00000032540-Abhd5	4.25294e-07	-0.167406	0.299	0.459	0.016293	Abhd5	ENSMUSG00000032540	9
ENSMUSG00000061950-Ppp4r1	4.36014e-07	-0.207562	0.47	0.647	0.0167037	Ppp4r1	ENSMUSG00000061950	17
ENSMUSG00000079659-Tmem243	4.3753e-07	-0.14167	0.053	0.117	0.0167618	Tmem243	ENSMUSG00000079659	5
ENSMUSG00000097725-4930593A02Rik	4.44602e-07	-0.211724	0.089	0.167	0.0170327	4930593A02Rik	ENSMUSG00000097725	3
ENSMUSG00000032900-Tex43	4.51519e-07	-0.198161	0.209	0.33	0.0172977	Tex43	ENSMUSG00000032900	18
ENSMUSG00000046167-Gldn	4.56886e-07	-0.138792	0.133	0.235	0.0175033	Gldn	ENSMUSG00000046167	9
ENSMUSG00000121307-ENSMUSG00000121307	4.59483e-07	-0.183823	0.067	0.136	0.0176028	ENSMUSG00000121307	ENSMUSG00000121307
ENSMUSG00000008540-Mgst1	4.61083e-07	0.412384	0.132	0.065	0.0176641	Mgst1	ENSMUSG00000008540	6
ENSMUSG00000032855-Pkd1	4.66741e-07	-0.172726	0.148	0.248	0.0178809	Pkd1	ENSMUSG00000032855	17
ENSMUSG00000032316-Clk3	4.68259e-07	-0.0582892	0.138	0.243	0.017939	Clk3	ENSMUSG00000032316	9
ENSMUSG00000028909-Ptpru	4.68759e-07	0.44559	0.157	0.086	0.0179582	Ptpru	ENSMUSG00000028909	4
ENSMUSG00000100786-Gm28940	4.72632e-07	-0.186435	0.185	0.298	0.0181065	Gm28940	ENSMUSG00000100786	1
ENSMUSG00000066170-E230001N04Rik	4.85421e-07	-0.217278	0.079	0.152	0.0185965	E230001N04Rik	ENSMUSG00000066170	17
ENSMUSG00000020691-Mettl2	4.85923e-07	-0.140774	0.261	0.408	0.0186157	Mettl2	ENSMUSG00000020691	11
ENSMUSG00000020803-Txndc17	4.90408e-07	-0.139407	0.08	0.157	0.0187875	Txndc17	ENSMUSG00000020803	11
ENSMUSG00000031991-Spata19	4.90843e-07	-0.183219	0.151	0.253	0.0188042	Spata19	ENSMUSG00000031991	9
ENSMUSG00000040489-Sox30	4.91153e-07	-0.166296	0.244	0.382	0.0188161	Sox30	ENSMUSG00000040489	11
ENSMUSG00000046567-4930430F08Rik	4.96638e-07	-0.155812	0.065	0.135	0.0190262	4930430F08Rik	ENSMUSG00000046567	10
ENSMUSG00000103513-Gm34780	4.97432e-07	-0.148431	0.089	0.17	0.0190566	Gm34780	ENSMUSG00000103513	3
ENSMUSG00000038416-Cdc16	4.98554e-07	-0.301021	0.11	0.195	0.0190996	Cdc16	ENSMUSG00000038416	8
ENSMUSG00000029701-Rbm28	5.03431e-07	-0.201115	0.472	0.662	0.0192864	Rbm28	ENSMUSG00000029701	6
ENSMUSG00000110366-Gm45885	5.05671e-07	-0.118965	0.165	0.28	0.0193723	Gm45885	ENSMUSG00000110366	7
ENSMUSG00000032185-Carm1	5.08189e-07	-0.187345	0.419	0.607	0.0194687	Carm1	ENSMUSG00000032185	9
ENSMUSG00000061099-Gapdhs	5.11849e-07	-0.187872	0.487	0.684	0.0196089	Gapdhs	ENSMUSG00000061099	7
ENSMUSG00000069045-Ddx3y	5.18041e-07	0.429658	0.121	0.057	0.0198462	Ddx3y	ENSMUSG00000069045	21
ENSMUSG00000035004-Igsf6	5.20411e-07	-0.160682	0.063	0.131	0.0199369	Igsf6	ENSMUSG00000035004	7
ENSMUSG00000085486-Gm11634	5.31473e-07	-0.136642	0.323	0.497	0.0203607	Gm11634	ENSMUSG00000085486	11
ENSMUSG00000020801-Med31	5.31601e-07	-0.132042	0.151	0.258	0.0203657	Med31	ENSMUSG00000020801	11
ENSMUSG00000040006-Ginm1	5.3469e-07	-0.205836	0.063	0.13	0.020484	Ginm1	ENSMUSG00000040006	10
ENSMUSG00000045312-Lhfpl2	5.36029e-07	0.422921	0.115	0.052	0.0205353	Lhfpl2	ENSMUSG00000045312	13
ENSMUSG00000021254-Gpatch2l	5.41738e-07	-0.136253	0.219	0.351	0.020754	Gpatch2l	ENSMUSG00000021254	12
ENSMUSG00000017715-Pgs1	5.49212e-07	-0.144678	0.134	0.233	0.0210403	Pgs1	ENSMUSG00000017715	11
ENSMUSG00000046826-Fam187b	5.51352e-07	-0.160397	0.152	0.258	0.0211223	Fam187b	ENSMUSG00000046826	7
ENSMUSG00000042302-Ehbp1	5.51815e-07	0.443154	0.682	0.708	0.02114	Ehbp1	ENSMUSG00000042302	11
ENSMUSG00000037708-Spag6	5.58384e-07	-0.247805	0.293	0.422	0.0213917	Spag6	ENSMUSG00000037708	2
ENSMUSG00000057614-Gnai1	5.65467e-07	-0.144132	0.067	0.137	0.021663	Gnai1	ENSMUSG00000057614	5
ENSMUSG00000090861-Arf4os	5.65847e-07	-0.164335	0.266	0.411	0.0216776	Arf4os	ENSMUSG00000090861	14
ENSMUSG00000120166-ENSMUSG00000120166	5.65889e-07	-0.132375	0.137	0.24	0.0216792	ENSMUSG00000120166	ENSMUSG00000120166
ENSMUSG00000031812-Map1lc3b	5.74812e-07	0.558793	0.189	0.119	0.022021	Map1lc3b	ENSMUSG00000031812	8
ENSMUSG00000047022-Mipol1	5.78427e-07	-0.288798	0.12	0.206	0.0221595	Mipol1	ENSMUSG00000047022	12
ENSMUSG00000037487-Ubr5	5.9656e-07	-0.161951	0.229	0.358	0.0228542	Ubr5	ENSMUSG00000037487	15
ENSMUSG00000037808-Fam76b	6.07478e-07	0.357102	0.619	0.649	0.0232725	Fam76b	ENSMUSG00000037808	9
ENSMUSG00000020401-Garin3	6.1159e-07	-0.172485	0.169	0.277	0.02343	Garin3	ENSMUSG00000020401
ENSMUSG00000052221-Ppp1r36	6.16055e-07	-0.168653	0.115	0.207	0.0236011	Ppp1r36	ENSMUSG00000052221	12
ENSMUSG00000029174-Tbc1d1	6.21089e-07	-0.180188	0.072	0.145	0.0237939	Tbc1d1	ENSMUSG00000029174	5
ENSMUSG00000034689-Spertl	6.30514e-07	-0.172187	0.059	0.125	0.024155	Spertl	ENSMUSG00000034689	14
ENSMUSG00000032258-Lca5	6.33383e-07	-0.174452	0.358	0.518	0.0242649	Lca5	ENSMUSG00000032258	9
ENSMUSG00000036111-Lmo1	6.36313e-07	-0.193715	0.046	0.105	0.0243771	Lmo1	ENSMUSG00000036111	7
ENSMUSG00000062257-Opcml	6.36798e-07	0.652611	0.182	0.11	0.0243957	Opcml	ENSMUSG00000062257	9
ENSMUSG00000037982-Gm9725	6.39723e-07	-0.1534	0.262	0.4	0.0245078	Gm9725	ENSMUSG00000037982	8
ENSMUSG00000033278-Ptprm	6.41945e-07	-0.335416	0.122	0.206	0.0245929	Ptprm	ENSMUSG00000033278	17
ENSMUSG00000048400-Prss54	6.54333e-07	-0.158151	0.056	0.121	0.0250675	Prss54	ENSMUSG00000048400	8
ENSMUSG00000106938-Gm31314	6.54934e-07	-0.174679	0.06	0.126	0.0250905	Gm31314	ENSMUSG00000106938	5
ENSMUSG00000020961-Ston2	6.56101e-07	-0.146326	0.219	0.347	0.0251352	Ston2	ENSMUSG00000020961	12
ENSMUSG00000029179-Zcchc4	6.58217e-07	-0.123452	0.137	0.24	0.0252163	Zcchc4	ENSMUSG00000029179	5
ENSMUSG00000028456-Unc13b	6.61852e-07	-0.340194	0.194	0.297	0.0253555	Unc13b	ENSMUSG00000028456	4
ENSMUSG00000021596-Mctp1	6.62511e-07	-0.397785	0.204	0.301	0.0253808	Mctp1	ENSMUSG00000021596	13
ENSMUSG00000040127-Sdr9c7	6.65081e-07	-0.216018	0.073	0.144	0.0254793	Sdr9c7	ENSMUSG00000040127	10
ENSMUSG00000032936-Camkv	6.6792e-07	-0.160167	0.083	0.16	0.025588	Camkv	ENSMUSG00000032936	9
ENSMUSG00000029165-Agbl5	6.68448e-07	-0.15723	0.289	0.436	0.0256082	Agbl5	ENSMUSG00000029165	5
ENSMUSG00000059834-Sclt1	6.72366e-07	-0.248784	0.77	0.874	0.0257583	Sclt1	ENSMUSG00000059834	3
ENSMUSG00000059288-Cdyl	6.78554e-07	-0.164047	0.92	0.97	0.0259954	Cdyl	ENSMUSG00000059288	13
ENSMUSG00000085297-Gm11651	6.89938e-07	-0.112733	0.27	0.428	0.0264315	Gm11651	ENSMUSG00000085297	11
ENSMUSG00000115557-Gm40318	6.96112e-07	-0.175092	0.058	0.124	0.026668	Gm40318	ENSMUSG00000115557	5
ENSMUSG00000001576-Ergic1	6.98404e-07	-0.165447	0.26	0.403	0.0267559	Ergic1	ENSMUSG00000001576	17
ENSMUSG00000074781-Ube2n	7.29462e-07	-0.161978	0.284	0.438	0.0279457	Ube2n	ENSMUSG00000074781	10
ENSMUSG00000111609-Gm6713	7.36469e-07	0.505291	0.543	0.532	0.0282141	Gm6713	ENSMUSG00000111609	10
ENSMUSG00000024948-Map4k2	7.4263e-07	-0.129373	0.049	0.11	0.0284501	Map4k2	ENSMUSG00000024948	19
ENSMUSG00000097640-Gm20033	7.43506e-07	-0.181554	0.044	0.101	0.0284837	Gm20033	ENSMUSG00000097640	5
ENSMUSG00000013419-Zfp651	7.52136e-07	-0.180982	0.052	0.114	0.0288143	Zfp651	ENSMUSG00000013419	9
ENSMUSG00000033396-Spg11	7.535e-07	-0.110707	0.146	0.252	0.0288666	Spg11	ENSMUSG00000033396	2
ENSMUSG00000024791-Cdca5	7.56612e-07	-0.166736	0.069	0.14	0.0289858	Cdca5	ENSMUSG00000024791	19
ENSMUSG00000052296-Ppp6r1	7.61468e-07	-0.15246	0.286	0.434	0.0291718	Ppp6r1	ENSMUSG00000052296	7
ENSMUSG00000114163-Gm32296	7.68429e-07	-0.158972	0.128	0.222	0.0294385	Gm32296	ENSMUSG00000114163	12
ENSMUSG00000018750-Zbtb4	7.7844e-07	-0.258737	0.092	0.169	0.029822	Zbtb4	ENSMUSG00000018750	11
ENSMUSG00000005881-Ergic3	7.83547e-07	-0.145555	0.235	0.371	0.0300177	Ergic3	ENSMUSG00000005881	2
ENSMUSG00000085197-1700125H03Rik	7.84106e-07	-0.155297	0.106	0.192	0.0300391	1700125H03Rik	ENSMUSG00000085197	8
ENSMUSG00000061904-Slc25a3	7.9078e-07	0.416672	0.186	0.114	0.0302948	Slc25a3	ENSMUSG00000061904	10
ENSMUSG00000116029-Gm41414	7.92293e-07	-0.185172	0.141	0.237	0.0303528	Gm41414	ENSMUSG00000116029	16
ENSMUSG00000038564-Ift172	7.98048e-07	-0.129651	0.22	0.35	0.0305732	Ift172	ENSMUSG00000038564	5
ENSMUSG00000020022-Ndufa12	7.9812e-07	-0.140879	0.087	0.166	0.030576	Ndufa12	ENSMUSG00000020022	10
ENSMUSG00000008429-Herpud2	8.12984e-07	-0.127259	0.228	0.362	0.0311454	Herpud2	ENSMUSG00000008429	9
ENSMUSG00000006386-Tek	8.16785e-07	-0.179087	0.089	0.166	0.031291	Tek	ENSMUSG00000006386	4
ENSMUSG00000027327-1700037H04Rik	8.23276e-07	-0.136931	0.145	0.248	0.0315397	1700037H04Rik	ENSMUSG00000027327	2
ENSMUSG00000023999-Kif6	8.24662e-07	0.356717	0.109	0.049	0.0315928	Kif6	ENSMUSG00000023999	17
ENSMUSG00000036523-Greb1	8.32084e-07	-0.150786	0.05	0.111	0.0318771	Greb1	ENSMUSG00000036523	12
ENSMUSG00000026237-Nmur1	8.35493e-07	-0.181705	0.465	0.657	0.0320077	Nmur1	ENSMUSG00000026237	1
ENSMUSG00000044770-Scml4	8.39322e-07	-0.217572	0.15	0.247	0.0321544	Scml4	ENSMUSG00000044770	10
ENSMUSG00000018570-2810408A11Rik	8.40182e-07	-0.124298	0.249	0.391	0.0321874	2810408A11Rik	ENSMUSG00000018570	11
ENSMUSG00000042854-Trp53rkb	8.46858e-07	-0.12208	0.135	0.233	0.0324431	Trp53rkb	ENSMUSG00000042854	2
ENSMUSG00000117393-Gm36279	8.49016e-07	-0.170655	0.177	0.286	0.0325258	Gm36279	ENSMUSG00000117393	17
ENSMUSG00000117575-Gm36486	8.53641e-07	0.506694	0.211	0.136	0.032703	Gm36486	ENSMUSG00000117575	17
ENSMUSG00000034612-Chst11	8.65857e-07	-0.224224	0.116	0.203	0.033171	Chst11	ENSMUSG00000034612	10
ENSMUSG00000112404-Gm32442	8.82395e-07	-0.157325	0.078	0.152	0.0338046	Gm32442	ENSMUSG00000112404	12
ENSMUSG00000078161-Erich3	8.83552e-07	-0.118042	0.266	0.409	0.0338489	Erich3	ENSMUSG00000078161	3
ENSMUSG00000030990-Pgap2	8.88209e-07	-0.1606	0.48	0.673	0.0340273	Pgap2	ENSMUSG00000030990	7
ENSMUSG00000024240-Epc1	8.91396e-07	0.384929	0.441	0.375	0.0341494	Epc1	ENSMUSG00000024240	18
ENSMUSG00000015478-Rnf5	8.99159e-07	-0.149532	0.314	0.474	0.0344468	Rnf5	ENSMUSG00000015478	17
ENSMUSG00000087264-Gad1os	9.06569e-07	-0.193228	0.665	0.836	0.0347306	Gad1os	ENSMUSG00000087264	2
ENSMUSG00000032058-Ppp2r1b	9.12944e-07	-0.178862	0.119	0.207	0.0349749	Ppp2r1b	ENSMUSG00000032058	9
ENSMUSG00000108848-4933430N04Rik	9.13642e-07	-0.115652	0.167	0.276	0.0350016	4933430N04Rik	ENSMUSG00000108848	8
ENSMUSG00000078700-D030028A08Rik	9.47063e-07	-0.236791	0.065	0.131	0.036282	D030028A08Rik	ENSMUSG00000078700	11
ENSMUSG00000031754-Nudt21	9.5583e-07	-0.16129	0.072	0.144	0.0366178	Nudt21	ENSMUSG00000031754	8
ENSMUSG00000051329-Nup160	9.57217e-07	-0.18789	0.48	0.653	0.036671	Nup160	ENSMUSG00000051329	2
ENSMUSG00000107962-Gm43980	9.66689e-07	-0.148974	0.048	0.107	0.0370339	Gm43980	ENSMUSG00000107962	6
ENSMUSG00000095493-A630023A22Rik	9.72701e-07	-0.115269	0.349	0.516	0.0372642	A630023A22Rik	ENSMUSG00000095493	14
ENSMUSG00000037712-Fermt2	9.76194e-07	-0.100427	0.073	0.146	0.037398	Fermt2	ENSMUSG00000037712	14
ENSMUSG00000086529-Acss2os	9.83898e-07	-0.161402	0.143	0.241	0.0376931	Acss2os	ENSMUSG00000086529	2
ENSMUSG00000026657-Frmd4a	9.88994e-07	-0.174967	0.097	0.179	0.0378883	Frmd4a	ENSMUSG00000026657	2
ENSMUSG00000027702-Lrrc34	1.01839e-06	-0.126697	0.105	0.192	0.0390146	Lrrc34	ENSMUSG00000027702	3
ENSMUSG00000091021-Gm17300	1.02078e-06	-0.151773	0.143	0.242	0.0391059	Gm17300	ENSMUSG00000091021	4
ENSMUSG00000022536-Glyr1	1.02326e-06	-0.156651	0.106	0.191	0.0392013	Glyr1	ENSMUSG00000022536	16
ENSMUSG00000031847-1700030J22Rik	1.02624e-06	-0.174277	0.274	0.416	0.0393153	1700030J22Rik	ENSMUSG00000031847	8
ENSMUSG00000021476-Habp4	1.03604e-06	-0.152518	0.427	0.629	0.0396907	Habp4	ENSMUSG00000021476	13
ENSMUSG00000053044-Cd8b1	1.03678e-06	-0.229859	0.253	0.376	0.0397192	Cd8b1	ENSMUSG00000053044	6
ENSMUSG00000022401-Xpnpep3	1.05115e-06	0.00482438	0.063	0.13	0.0402697	Xpnpep3	ENSMUSG00000022401	15
ENSMUSG00000067702-Tuba3a	1.09229e-06	-0.215121	0.349	0.509	0.0418457	Tuba3a	ENSMUSG00000067702	6
ENSMUSG00000016356-Col20a1	1.10288e-06	-0.122235	0.384	0.554	0.0422514	Col20a1	ENSMUSG00000016356	2
ENSMUSG00002075335-Gm54816	1.1103e-06	-0.131263	0.054	0.116	0.0425356	Gm54816	ENSMUSG00002075335
ENSMUSG00000033900-Map9	1.11157e-06	-0.148965	0.044	0.101	0.0425844	Map9	ENSMUSG00000033900	3
ENSMUSG00000091155-Serpine3	1.11993e-06	0.380596	0.117	0.056	0.0429045	Serpine3	ENSMUSG00000091155	14
ENSMUSG00000097320-Tmem147os	1.13493e-06	-0.121939	0.089	0.167	0.043479	Tmem147os	ENSMUSG00000097320	7
ENSMUSG00000097491-Gm2366	1.14869e-06	0.505794	0.478	0.459	0.0440065	Gm2366	ENSMUSG00000097491	8
ENSMUSG00000047907-Tshz2	1.15371e-06	0.488335	0.287	0.221	0.0441988	Tshz2	ENSMUSG00000047907	2
ENSMUSG00000027835-Pdcd10	1.15822e-06	-0.132341	0.262	0.412	0.0443712	Pdcd10	ENSMUSG00000027835	3
ENSMUSG00000048439-Nupl2	1.17447e-06	-0.137106	0.405	0.589	0.0449938	Nupl2	ENSMUSG00000048439	5
ENSMUSG00000021221-Dpf3	1.18979e-06	-0.16569	0.227	0.353	0.0455807	Dpf3	ENSMUSG00000021221	12
ENSMUSG00000055148-Klf2	1.2079e-06	-0.106398	0.054	0.117	0.0462745	Klf2	ENSMUSG00000055148	8
ENSMUSG00000080956-Gm16179	1.2148e-06	-0.178124	0.235	0.365	0.0465391	Gm16179	ENSMUSG00000080956	8
ENSMUSG00000114415-Gm41030	1.2187e-06	-0.170601	0.086	0.16	0.0466884	Gm41030	ENSMUSG00000114415	13
ENSMUSG00000023094-Msrb2	1.24943e-06	-0.203994	0.194	0.303	0.0478658	Msrb2	ENSMUSG00000023094	2
ENSMUSG00000025940-Tmem70	1.2562e-06	-0.192824	0.16	0.261	0.0481251	Tmem70	ENSMUSG00000025940	1
ENSMUSG00000023800-Tiam2	1.25884e-06	-0.257194	0.102	0.181	0.0482261	Tiam2	ENSMUSG00000023800	17
ENSMUSG00000035342-Lzts2	1.26744e-06	-0.155223	0.384	0.556	0.0485556	Lzts2	ENSMUSG00000035342	19
ENSMUSG00000022412-Mief1	1.27555e-06	-0.0909878	0.264	0.409	0.0488665	Mief1	ENSMUSG00000022412	15
ENSMUSG00000117912-Gm50383	1.31248e-06	-0.0953203	0.089	0.169	0.050281	Gm50383	ENSMUSG00000117912	19
ENSMUSG00000026484-Rnf2	1.34836e-06	-0.178067	0.115	0.201	0.0516555	Rnf2	ENSMUSG00000026484	1
ENSMUSG00000050914-Ankrd37	1.36265e-06	-0.173123	0.255	0.387	0.0522033	Ankrd37	ENSMUSG00000050914	8
ENSMUSG00000060098-Prmt7	1.36324e-06	-0.161	0.106	0.189	0.0522257	Prmt7	ENSMUSG00000060098	8
ENSMUSG00000040325-Dcaf1	1.37464e-06	-0.197351	0.561	0.737	0.0526626	Dcaf1	ENSMUSG00000040325	9
ENSMUSG00000020261-Slc36a1	1.3904e-06	-0.111279	0.082	0.159	0.0532664	Slc36a1	ENSMUSG00000020261	11
ENSMUSG00000030889-Vwa3a	1.39223e-06	-0.186608	0.749	0.876	0.0533365	Vwa3a	ENSMUSG00000030889	7
ENSMUSG00000085810-Gm16325	1.41394e-06	-0.0879685	0.124	0.217	0.0541682	Gm16325	ENSMUSG00000085810	3
ENSMUSG00000044854-1700056E22Rik	1.42428e-06	-0.119059	0.098	0.181	0.0545642	1700056E22Rik	ENSMUSG00000044854	1
ENSMUSG00000038539-Atf5	1.42834e-06	-0.0784986	0.254	0.409	0.0547197	Atf5	ENSMUSG00000038539	7
ENSMUSG00000003346-Abhd17a	1.44939e-06	-0.136902	0.174	0.287	0.055526	Abhd17a	ENSMUSG00000003346	10
ENSMUSG00000021690-Jmy	1.45427e-06	-0.176704	0.19	0.298	0.0557133	Jmy	ENSMUSG00000021690	13
ENSMUSG00000026393-Nek7	1.45673e-06	-0.230751	0.058	0.12	0.0558072	Nek7	ENSMUSG00000026393	1
ENSMUSG00000030876-Mettl9	1.46209e-06	-0.170902	0.138	0.233	0.0560127	Mettl9	ENSMUSG00000030876	7
ENSMUSG00000048655-Ccdc169	1.46244e-06	-0.204001	0.445	0.612	0.0560261	Ccdc169	ENSMUSG00000048655	3
ENSMUSG00000055762-Eef1d	1.47812e-06	-0.116323	0.253	0.393	0.0566269	Eef1d	ENSMUSG00000055762	15
ENSMUSG00000085886-D030047H15Rik	1.48773e-06	-0.171488	0.102	0.181	0.0569948	D030047H15Rik	ENSMUSG00000085886	7
ENSMUSG00000017843-Ppp2r5c	1.48868e-06	-0.132661	0.283	0.428	0.0570314	Ppp2r5c	ENSMUSG00000017843	12
ENSMUSG00000024073-Birc6	1.5219e-06	-0.474724	0.232	0.323	0.0583038	Birc6	ENSMUSG00000024073	17
ENSMUSG00000040365-Trim41	1.52839e-06	-0.152478	0.65	0.838	0.0585524	Trim41	ENSMUSG00000040365	11
ENSMUSG00000027708-Dcun1d1	1.53483e-06	-0.164895	0.553	0.734	0.0587993	Dcun1d1	ENSMUSG00000027708	3
ENSMUSG00000112880-Gm20337	1.54358e-06	-0.128381	0.137	0.236	0.0591346	Gm20337	ENSMUSG00000112880	12
ENSMUSG00000038576-Susd4	1.57318e-06	-0.133167	0.162	0.267	0.0602687	Susd4	ENSMUSG00000038576	1
ENSMUSG00000030718-Ppme1	1.58358e-06	-0.17196	0.399	0.578	0.0606668	Ppme1	ENSMUSG00000030718	7
ENSMUSG00000020078-Vps26a	1.59171e-06	-0.156975	0.106	0.189	0.0609785	Vps26a	ENSMUSG00000020078	10
ENSMUSG00000059495-Arhgef12	1.60748e-06	-0.423725	0.113	0.187	0.0615825	Arhgef12	ENSMUSG00000059495	9
ENSMUSG00000079324-4932414N04Rik	1.60974e-06	-0.171195	0.877	0.949	0.0616692	4932414N04Rik	ENSMUSG00000079324	2
ENSMUSG00000079179-Rab10os	1.60988e-06	-0.127436	0.288	0.433	0.0616745	Rab10os	ENSMUSG00000079179	12
ENSMUSG00000030001-Figla	1.61174e-06	-0.137117	0.052	0.112	0.0617459	Figla	ENSMUSG00000030001	6
ENSMUSG00000026729-4930562F07Rik	1.63819e-06	-0.0907883	0.09	0.171	0.062759	4930562F07Rik	ENSMUSG00000026729	1
ENSMUSG00000087382-Ctcflos	1.64112e-06	0.380641	0.119	0.06	0.0628711	Ctcflos	ENSMUSG00000087382	2
ENSMUSG00000000766-Oprm1	1.64323e-06	-0.188635	0.05	0.109	0.062952	Oprm1	ENSMUSG00000000766	10
ENSMUSG00000043857-Mgat5b	1.64884e-06	-0.164409	0.067	0.134	0.0631669	Mgat5b	ENSMUSG00000043857	11
ENSMUSG00000121348-ENSMUSG00000121348	1.68781e-06	-0.123816	0.092	0.171	0.0646599	ENSMUSG00000121348	ENSMUSG00000121348
ENSMUSG00000085875-Gm12905	1.69169e-06	-0.128316	0.076	0.149	0.0648085	Gm12905	ENSMUSG00000085875	4
ENSMUSG00000120110-ENSMUSG00000120110	1.69724e-06	-0.186	0.067	0.132	0.0650212	ENSMUSG00000120110	ENSMUSG00000120110
ENSMUSG00000028965-Tnfrsf9	1.70035e-06	-0.157046	0.084	0.157	0.0651403	Tnfrsf9	ENSMUSG00000028965	4
ENSMUSG00000101152-Gm28305	1.71779e-06	-0.141289	0.162	0.265	0.0658085	Gm28305	ENSMUSG00000101152	9
ENSMUSG00000100484-Gm7133	1.76221e-06	-0.198676	0.05	0.107	0.0675102	Gm7133	ENSMUSG00000100484	1
ENSMUSG00000078584-AU022252	1.78672e-06	-0.208322	0.559	0.74	0.0684494	AU022252	ENSMUSG00000078584	4
ENSMUSG00000086350-B230369F24Rik	1.84669e-06	-0.0834115	0.236	0.373	0.0707466	B230369F24Rik	ENSMUSG00000086350	1
ENSMUSG00000050439-Enthd1	1.85218e-06	0.397876	0.102	0.046	0.0709569	Enthd1	ENSMUSG00000050439	15
ENSMUSG00000023953-Polh	1.85903e-06	-0.139532	0.152	0.251	0.0712194	Polh	ENSMUSG00000023953	17
ENSMUSG00000030554-Synm	1.91176e-06	-0.14915	0.065	0.13	0.0732394	Synm	ENSMUSG00000030554	7
ENSMUSG00000024268-Celf4	1.9189e-06	0.519634	0.249	0.18	0.0735132	Celf4	ENSMUSG00000024268	18
ENSMUSG00000034471-Caskin2	1.9317e-06	-0.170097	0.297	0.432	0.0740033	Caskin2	ENSMUSG00000034471	11
ENSMUSG00000108749-Gm44767	1.95058e-06	-0.171481	0.049	0.106	0.0747267	Gm44767	ENSMUSG00000108749	7
ENSMUSG00000084860-2610204G07Rik	1.96175e-06	0.430259	0.136	0.072	0.0751545	2610204G07Rik	ENSMUSG00000084860	13
ENSMUSG00000091896-Ube2d2a	1.97016e-06	-0.121872	0.063	0.129	0.075477	Ube2d2a	ENSMUSG00000091896	18
ENSMUSG00000029769-Ccdc136	1.97235e-06	-0.134495	0.123	0.213	0.0755606	Ccdc136	ENSMUSG00000029769	6
ENSMUSG00000097000-Gm17435	1.97649e-06	-0.128571	0.126	0.218	0.0757194	Gm17435	ENSMUSG00000097000	8
ENSMUSG00000061666-Gdpd1	1.9836e-06	-0.188305	0.264	0.393	0.0759916	Gdpd1	ENSMUSG00000061666	11
ENSMUSG00000038369-Ncoa6	1.99559e-06	-0.17438	0.197	0.311	0.0764511	Ncoa6	ENSMUSG00000038369	2
ENSMUSG00000114437-4930415C11Rik	2.00283e-06	-0.185256	0.217	0.337	0.0767283	4930415C11Rik	ENSMUSG00000114437	13
ENSMUSG00000117750-Gm30190	2.02924e-06	-0.238382	0.159	0.252	0.07774	Gm30190	ENSMUSG00000117750	18
ENSMUSG00000034269-Setd5	2.03569e-06	-0.211594	0.106	0.186	0.0779874	Setd5	ENSMUSG00000034269	6
ENSMUSG00000043943-Naalad2	2.04123e-06	-0.24045	0.361	0.484	0.0781994	Naalad2	ENSMUSG00000043943	9
ENSMUSG00000024287-Thoc1	2.06014e-06	-0.239565	0.119	0.203	0.078924	Thoc1	ENSMUSG00000024287	18
ENSMUSG00000037997-Parp11	2.06663e-06	-0.192207	0.265	0.393	0.0791728	Parp11	ENSMUSG00000037997	6
ENSMUSG00000022999-Lmbr1l	2.0682e-06	-0.160332	0.298	0.447	0.0792329	Lmbr1l	ENSMUSG00000022999	15
ENSMUSG00000022749-Tbc1d23	2.07163e-06	-0.124325	0.181	0.291	0.0793641	Tbc1d23	ENSMUSG00000022749	16
ENSMUSG00000074067-Gm10619	2.08809e-06	-0.444382	0.076	0.142	0.0799948	Gm10619	ENSMUSG00000074067	7
ENSMUSG00000073458-Smok2a	2.09206e-06	-0.161542	0.158	0.258	0.0801468	Smok2a	ENSMUSG00000073458	17
ENSMUSG00000114373-Gm48708	2.14415e-06	-0.137131	0.149	0.25	0.0821424	Gm48708	ENSMUSG00000114373	13
ENSMUSG00000028522-Mier1	2.18086e-06	-0.166436	0.206	0.318	0.0835487	Mier1	ENSMUSG00000028522	4
ENSMUSG00000015341-Golga7	2.18479e-06	-0.173952	0.31	0.454	0.0836993	Golga7	ENSMUSG00000015341	8
ENSMUSG00000043059-Zfp513	2.19221e-06	-0.152636	0.236	0.366	0.0839836	Zfp513	ENSMUSG00000043059	5
ENSMUSG00000030662-Ipo5	2.23539e-06	-0.153721	0.388	0.564	0.0856378	Ipo5	ENSMUSG00000030662	14
ENSMUSG00000035227-Spcs2	2.2401e-06	-0.176988	0.263	0.396	0.0858181	Spcs2	ENSMUSG00000035227	7
ENSMUSG00000041570-Camsap2	2.29677e-06	-0.103801	0.245	0.383	0.0879893	Camsap2	ENSMUSG00000041570	1
ENSMUSG00000034452-Slc24a1	2.31835e-06	-0.332339	0.2	0.296	0.0888161	Slc24a1	ENSMUSG00000034452	9
ENSMUSG00000028184-Adgrl2	2.32361e-06	0.39182	0.298	0.213	0.0890174	Adgrl2	ENSMUSG00000028184	3
ENSMUSG00000041895-Wipi1	2.34084e-06	-0.176137	0.048	0.105	0.0896777	Wipi1	ENSMUSG00000041895	11
ENSMUSG00000053333-Dis3l2	2.36998e-06	-0.124248	0.211	0.33	0.0907939	Dis3l2	ENSMUSG00000053333	1
ENSMUSG00000049160-Tex50	2.38027e-06	-0.127215	0.106	0.19	0.0911883	Tex50	ENSMUSG00000049160	1
ENSMUSG00000033963-Fancd2os	2.42399e-06	-0.100719	0.167	0.275	0.0928632	Fancd2os	ENSMUSG00000033963	6
ENSMUSG00000024145-Pigf	2.61403e-06	-0.127399	0.287	0.436	0.100143	Pigf	ENSMUSG00000024145	17
ENSMUSG00000041372-B4galnt3	2.61441e-06	-0.147597	0.112	0.196	0.100158	B4galnt3	ENSMUSG00000041372	6
ENSMUSG00000049807-Arhgap23	2.70434e-06	-0.26573	0.326	0.441	0.103603	Arhgap23	ENSMUSG00000049807	11
ENSMUSG00000036561-Ppp6r2	2.70773e-06	-0.117852	0.167	0.273	0.103733	Ppp6r2	ENSMUSG00000036561	15
ENSMUSG00000039103-Nexn	2.73072e-06	-0.0599976	0.41	0.596	0.104614	Nexn	ENSMUSG00000039103	3
ENSMUSG00000028876-Epha10	2.74943e-06	0.482271	0.129	0.066	0.105331	Epha10	ENSMUSG00000028876	4
ENSMUSG00000112581-1700022H01Rik	2.79448e-06	-0.146067	0.097	0.175	0.107057	1700022H01Rik	ENSMUSG00000112581	10
ENSMUSG00000031446-Cul4a	2.86763e-06	-0.215779	0.058	0.119	0.109859	Cul4a	ENSMUSG00000031446	8
ENSMUSG00000082397-Gm14803	2.89427e-06	-0.211722	0.106	0.184	0.110879	Gm14803	ENSMUSG00000082397	20
ENSMUSG00000115973-Gm36002	2.89905e-06	-0.16542	0.112	0.196	0.111063	Gm36002	ENSMUSG00000115973	2
ENSMUSG00000029622-Arpc1b	2.90322e-06	-0.121806	0.136	0.228	0.111222	Arpc1b	ENSMUSG00000029622	5
ENSMUSG00000020434-4921536K21Rik	2.9188e-06	-0.179332	0.077	0.146	0.111819	4921536K21Rik	ENSMUSG00000020434	11
ENSMUSG00000027366-Sppl2a	2.94005e-06	-0.159223	0.263	0.391	0.112633	Sppl2a	ENSMUSG00000027366	2
ENSMUSG00000111587-Gm32338	2.95363e-06	-0.190517	0.086	0.157	0.113154	Gm32338	ENSMUSG00000111587	10
ENSMUSG00000087502-Gm16091	3.1082e-06	-0.151927	0.065	0.129	0.119075	Gm16091	ENSMUSG00000087502	8
ENSMUSG00000115186-Gm49417	3.11773e-06	-0.135283	0.279	0.418	0.11944	Gm49417	ENSMUSG00000115186	14
ENSMUSG00000114062-Gm48313	3.16493e-06	0.39907	0.6	0.603	0.121248	Gm48313	ENSMUSG00000114062	12
ENSMUSG00000030851-Ldhc	3.18369e-06	-0.181879	0.91	0.976	0.121967	Ldhc	ENSMUSG00000030851	7
ENSMUSG00000010841-Cfap97d1	3.22226e-06	-0.132896	0.163	0.263	0.123445	Cfap97d1	ENSMUSG00000010841	11
ENSMUSG00000101801-1700020G17Rik	3.2549e-06	0.123823	0.997	0.999	0.124695	1700020G17Rik	ENSMUSG00000101801	10
ENSMUSG00000010097-Nxf1	3.25911e-06	-0.0867967	0.144	0.242	0.124857	Nxf1	ENSMUSG00000010097	19
ENSMUSG00000040327-Cul9	3.29367e-06	-0.168761	0.129	0.215	0.12618	Cul9	ENSMUSG00000040327	17
ENSMUSG00000037129-Tmprss13	3.33681e-06	-0.229389	0.066	0.129	0.127833	Tmprss13	ENSMUSG00000037129	9
ENSMUSG00000014602-Kif1a	3.33696e-06	-0.156992	0.264	0.396	0.127839	Kif1a	ENSMUSG00000014602	1
ENSMUSG00000029468-P2rx7	3.34519e-06	0.454392	0.239	0.171	0.128154	P2rx7	ENSMUSG00000029468	5
ENSMUSG00000074256-Gm10655	3.35392e-06	-0.155405	0.172	0.275	0.128489	Gm10655	ENSMUSG00000074256	9
ENSMUSG00000026810-Dpm2	3.3578e-06	-0.132759	0.097	0.176	0.128637	Dpm2	ENSMUSG00000026810	2
ENSMUSG00000021693-Kif2a	3.38684e-06	-0.140652	0.07	0.136	0.12975	Kif2a	ENSMUSG00000021693	13
ENSMUSG00000021171-Esyt2	3.40944e-06	0.333969	0.107	0.05	0.130615	Esyt2	ENSMUSG00000021171	12
ENSMUSG00000047613-A430005L14Rik	3.43478e-06	-0.106233	0.129	0.221	0.131587	A430005L14Rik	ENSMUSG00000047613	4
ENSMUSG00000022768-Ccdc116	3.43988e-06	-0.0931705	0.174	0.285	0.131782	Ccdc116	ENSMUSG00000022768	16
ENSMUSG00000028441-1110017D15Rik	3.4445e-06	-0.134571	0.421	0.608	0.131959	1110017D15Rik	ENSMUSG00000028441	4
ENSMUSG00000055972-2810407A14Rik	3.4699e-06	0.368127	0.144	0.08	0.132932	2810407A14Rik	ENSMUSG00000055972	16
ENSMUSG00000020745-Pafah1b1	3.47816e-06	-0.194585	0.237	0.356	0.133248	Pafah1b1	ENSMUSG00000020745	11
ENSMUSG00000040044-Orc3	3.48713e-06	-0.170626	0.076	0.145	0.133592	Orc3	ENSMUSG00000040044	4
ENSMUSG00000040374-Pex2	3.52701e-06	0.447243	0.34	0.263	0.13512	Pex2	ENSMUSG00000040374	3
ENSMUSG00000116040-Gm49464	3.60904e-06	-0.141984	0.345	0.512	0.138262	Gm49464	ENSMUSG00000116040	15
ENSMUSG00000041945-Mfsd9	3.62605e-06	-0.105433	0.239	0.37	0.138914	Mfsd9	ENSMUSG00000041945	1
ENSMUSG00000022788-Fgd4	3.65963e-06	0.457164	0.275	0.206	0.1402	Fgd4	ENSMUSG00000022788	16
ENSMUSG00000013736-Trnt1	3.67018e-06	-0.119262	0.188	0.298	0.140605	Trnt1	ENSMUSG00000013736	6
ENSMUSG00000028329-Xpa	3.67641e-06	-0.0845574	0.093	0.17	0.140843	Xpa	ENSMUSG00000028329	4
ENSMUSG00000100130-Gm28379	3.69527e-06	-0.229975	0.316	0.452	0.141566	Gm28379	ENSMUSG00000100130	9
ENSMUSG00000047361-Gm973	3.71032e-06	-0.203038	0.362	0.507	0.142143	Gm973	ENSMUSG00000047361	1
ENSMUSG00000026626-Ppp2r5a	3.74303e-06	-0.196955	0.361	0.511	0.143395	Ppp2r5a	ENSMUSG00000026626	1
ENSMUSG00000038806-Sde2	3.74405e-06	-0.195493	0.14	0.228	0.143434	Sde2	ENSMUSG00000038806	1
ENSMUSG00000054510-Gm14461	3.77568e-06	-0.146874	0.443	0.612	0.144646	Gm14461	ENSMUSG00000054510	2
ENSMUSG00000106538-Gm30301	3.805e-06	-0.168792	0.124	0.21	0.14577	Gm30301	ENSMUSG00000106538	5
ENSMUSG00000101894-1700016P04Rik	3.81103e-06	-0.112558	0.236	0.367	0.146001	1700016P04Rik	ENSMUSG00000101894	6
ENSMUSG00000057072-Spata45	3.81578e-06	-0.115412	0.155	0.256	0.146183	Spata45	ENSMUSG00000057072	1
ENSMUSG00000053293-Pom121	3.85232e-06	-0.142724	0.479	0.677	0.147582	Pom121	ENSMUSG00000053293	5
ENSMUSG00000022710-Usp7	3.88123e-06	-0.14106	0.216	0.335	0.14869	Usp7	ENSMUSG00000022710	16
ENSMUSG00000031751-Amfr	3.90306e-06	-0.131531	0.248	0.377	0.149526	Amfr	ENSMUSG00000031751	8
ENSMUSG00000030077-Chl1	3.90929e-06	0.4739	0.242	0.177	0.149765	Chl1	ENSMUSG00000030077	6
ENSMUSG00000024317-Rnf138	3.92921e-06	-0.182897	0.525	0.702	0.150528	Rnf138	ENSMUSG00000024317	18
ENSMUSG00000083332-Gm7599	3.95661e-06	-0.165004	0.056	0.115	0.151578	Gm7599	ENSMUSG00000083332	18
ENSMUSG00000117725-Gm50240	4.04548e-06	-0.143486	0.189	0.298	0.154982	Gm50240	ENSMUSG00000117725	17
ENSMUSG00000102422-Iqschfp	4.08449e-06	-0.129473	0.128	0.217	0.156477	Iqschfp	ENSMUSG00000102422	3
ENSMUSG00000047025-Ccer1	4.08626e-06	-0.12023	0.303	0.454	0.156544	Ccer1	ENSMUSG00000047025	10
ENSMUSG00000026879-Gsn	4.10345e-06	0.355633	0.11	0.054	0.157203	Gsn	ENSMUSG00000026879	2
ENSMUSG00000074881-Mageb3	4.10839e-06	-0.11208	0.046	0.101	0.157393	Mageb3	ENSMUSG00000074881	2
ENSMUSG00000032386-Trip4	4.15547e-06	-0.0509809	0.145	0.237	0.159196	Trip4	ENSMUSG00000032386	9
ENSMUSG00000052544-St6galnac3	4.17298e-06	0.354531	0.63	0.642	0.159867	St6galnac3	ENSMUSG00000052544	3
ENSMUSG00000110373-Gm42303	4.17669e-06	-0.258011	0.053	0.109	0.160009	Gm42303	ENSMUSG00000110373	4
ENSMUSG00000114979-Gm31072	4.2064e-06	-0.241415	0.098	0.172	0.161147	Gm31072	ENSMUSG00000114979	14
ENSMUSG00000113902-Ndufb1	4.26183e-06	-0.122389	0.18	0.288	0.163271	Ndufb1	ENSMUSG00000113902	12
ENSMUSG00000027668-Mfn1	4.27966e-06	-0.118137	0.065	0.129	0.163954	Mfn1	ENSMUSG00000027668	3
ENSMUSG00000027422-Rrbp1	4.28954e-06	-0.225622	0.409	0.553	0.164332	Rrbp1	ENSMUSG00000027422	2
ENSMUSG00000002957-Ap2a2	4.34709e-06	-0.143929	0.208	0.321	0.166537	Ap2a2	ENSMUSG00000002957	7
ENSMUSG00000039473-Ubn1	4.36027e-06	-0.176412	0.074	0.14	0.167042	Ubn1	ENSMUSG00000039473	16
ENSMUSG00000085820-4933406K04Rik	4.36727e-06	-0.115146	0.144	0.24	0.16731	4933406K04Rik	ENSMUSG00000085820	12
ENSMUSG00000031960-Aars	4.36739e-06	-0.187999	0.19	0.297	0.167315	Aars	ENSMUSG00000031960	8
ENSMUSG00000024603-Dctn4	4.37135e-06	-0.155894	0.115	0.199	0.167466	Dctn4	ENSMUSG00000024603	18
ENSMUSG00000058589-Anks1b	4.40104e-06	0.599489	0.437	0.403	0.168604	Anks1b	ENSMUSG00000058589	10
ENSMUSG00000036606-Plxnb2	4.43363e-06	-0.0848593	0.173	0.283	0.169852	Plxnb2	ENSMUSG00000036606	15
ENSMUSG00000074793-Hspa12b	4.43921e-06	-0.116584	0.125	0.212	0.170066	Hspa12b	ENSMUSG00000074793	2
ENSMUSG00000090117-Gm16541	4.47355e-06	-0.182344	0.076	0.142	0.171382	Gm16541	ENSMUSG00000090117	19
ENSMUSG00000086187-Gm12860	4.51767e-06	-0.183885	0.102	0.177	0.173072	Gm12860	ENSMUSG00000086187	4
ENSMUSG00000035769-Xylb	4.6021e-06	0.391282	0.11	0.054	0.176306	Xylb	ENSMUSG00000035769	9
ENSMUSG00000096768-Gm47283	4.62151e-06	0.469941	0.227	0.165	0.17705	Gm47283	ENSMUSG00000096768	21
ENSMUSG00000092386-Gm20536	4.62577e-06	-0.145028	0.329	0.483	0.177213	Gm20536	ENSMUSG00000092386	6
ENSMUSG00000034371-Tkfc	4.64509e-06	-0.191436	0.069	0.132	0.177954	Tkfc	ENSMUSG00000034371	19
ENSMUSG00000110440-Gm45894	4.64716e-06	-0.166722	0.063	0.125	0.178033	Gm45894	ENSMUSG00000110440	8
ENSMUSG00000063801-Ap3s2	4.64762e-06	0.411122	0.169	0.105	0.17805	Ap3s2	ENSMUSG00000063801	7
ENSMUSG00000097933-1700039M10Rik	4.65397e-06	-0.194618	0.175	0.275	0.178294	1700039M10Rik	ENSMUSG00000097933	14
ENSMUSG00000032056-Btg4	4.70849e-06	-0.129238	0.309	0.456	0.180382	Btg4	ENSMUSG00000032056	9
ENSMUSG00000005057-Sh2b2	4.7127e-06	0.452059	0.386	0.331	0.180543	Sh2b2	ENSMUSG00000005057	5
ENSMUSG00000048832-Vps37c	4.72072e-06	0.57142	0.178	0.114	0.180851	Vps37c	ENSMUSG00000048832	19
ENSMUSG00000018697-Aatf	4.72084e-06	-0.165282	0.631	0.795	0.180856	Aatf	ENSMUSG00000018697	11
ENSMUSG00000021192-Golga5	4.75096e-06	-0.161091	0.076	0.142	0.182009	Golga5	ENSMUSG00000021192	12
ENSMUSG00000020077-Srgn	4.78819e-06	-0.172	0.183	0.29	0.183435	Srgn	ENSMUSG00000020077	10
ENSMUSG00000057406-Nsd2	4.82578e-06	-0.110949	0.16	0.261	0.184876	Nsd2	ENSMUSG00000057406	5
ENSMUSG00000074343-Gldnos	4.86413e-06	-0.128138	0.177	0.282	0.186345	Gldnos	ENSMUSG00000074343	9
ENSMUSG00000118437-Gm50467	4.89313e-06	-0.111505	0.189	0.301	0.187456	Gm50467	ENSMUSG00000118437	14
ENSMUSG00000038500-Prr3	4.90355e-06	-0.0689558	0.103	0.185	0.187855	Prr3	ENSMUSG00000038500	17
ENSMUSG00000117890-Gm32441	4.91986e-06	-0.114084	0.171	0.273	0.18848	Gm32441	ENSMUSG00000117890	19
ENSMUSG00000039683-Sdk1	4.92724e-06	-0.118846	0.066	0.129	0.188762	Sdk1	ENSMUSG00000039683	5
ENSMUSG00000026585-Kifap3	4.94462e-06	-0.117889	0.12	0.206	0.189429	Kifap3	ENSMUSG00000026585	1
ENSMUSG00000078427-Sarnp	4.94797e-06	-0.196204	0.094	0.167	0.189557	Sarnp	ENSMUSG00000078427	10
ENSMUSG00000003437-Paf1	4.95682e-06	-0.148507	0.082	0.152	0.189896	Paf1	ENSMUSG00000003437	7
ENSMUSG00000086211-Gm12462	4.96644e-06	-0.105901	0.091	0.166	0.190264	Gm12462	ENSMUSG00000086211	4
ENSMUSG00000086648-Gm15511	5.0195e-06	-0.137719	0.368	0.533	0.192297	Gm15511	ENSMUSG00000086648	9
ENSMUSG00000106001-Gm42826	5.06622e-06	0.490667	0.248	0.187	0.194087	Gm42826	ENSMUSG00000106001	3
ENSMUSG00000041623-D11Wsu47e	5.0684e-06	-0.118541	0.194	0.308	0.19417	D11Wsu47e	ENSMUSG00000041623	11
ENSMUSG00000020151-Ptprr	5.07591e-06	-0.138682	0.07	0.135	0.194458	Ptprr	ENSMUSG00000020151	10
ENSMUSG00000121414-Smok4a	5.07615e-06	-0.0874036	0.2	0.32	0.194467	Smok4a	ENSMUSG00000121414	17
ENSMUSG00000074065-Gm10617	5.10656e-06	-0.17001	0.222	0.341	0.195632	Gm10617	ENSMUSG00000074065	8
ENSMUSG00000074655-Gm1527	5.10673e-06	-0.16892	0.572	0.753	0.195639	Gm1527	ENSMUSG00000074655	3
ENSMUSG00000053519-Kcnip1	5.15718e-06	0.476063	0.215	0.15	0.197571	Kcnip1	ENSMUSG00000053519	11
ENSMUSG00000094445-1700015G11Rik	5.16939e-06	-0.148122	0.264	0.393	0.198039	1700015G11Rik	ENSMUSG00000094445	7
ENSMUSG00000085851-4921518K17Rik	5.20118e-06	-0.147466	0.183	0.286	0.199257	4921518K17Rik	ENSMUSG00000085851	12
ENSMUSG00000037286-Stag1	5.26532e-06	0.426062	0.154	0.09	0.201714	Stag1	ENSMUSG00000037286	9
ENSMUSG00000117229-Gm35550	5.2852e-06	-0.129879	0.212	0.328	0.202476	Gm35550	ENSMUSG00000117229	17
ENSMUSG00000038619-Ensa	5.35028e-06	-0.0913839	0.178	0.287	0.204969	Ensa	ENSMUSG00000038619	3
ENSMUSG00000033543-Gtf2a2	5.4325e-06	-0.111832	0.272	0.413	0.208119	Gtf2a2	ENSMUSG00000033543	9
ENSMUSG00000053574-4930563E22Rik	5.46454e-06	-0.116549	0.153	0.25	0.209347	4930563E22Rik	ENSMUSG00000053574	11
ENSMUSG00000108348-Pnma8c	5.52619e-06	0.476019	0.281	0.22	0.211708	Pnma8c	ENSMUSG00000108348
ENSMUSG00000023826-Prkn	5.64439e-06	-0.31376	0.526	0.652	0.216237	Prkn	ENSMUSG00000023826	17
ENSMUSG00000039253-Fn3krp	5.65257e-06	-0.112043	0.06	0.121	0.21655	Fn3krp	ENSMUSG00000039253	11
ENSMUSG00000027649-Ctnnbl1	5.68949e-06	-0.148059	0.339	0.498	0.217964	Ctnnbl1	ENSMUSG00000027649	2
ENSMUSG00000020859-Spag9	5.69602e-06	-0.161186	0.693	0.84	0.218214	Spag9	ENSMUSG00000020859	11
ENSMUSG00000034757-Tmub2	5.77392e-06	-0.127721	0.213	0.331	0.221199	Tmub2	ENSMUSG00000034757	11
ENSMUSG00000029535-Triap1	5.80417e-06	-0.143796	0.067	0.13	0.222358	Triap1	ENSMUSG00000029535	5
ENSMUSG00000039699-Batf2	5.80503e-06	-0.1083	0.089	0.162	0.222391	Batf2	ENSMUSG00000039699	19
ENSMUSG00000034818-Celf5	5.83432e-06	-0.236628	0.432	0.567	0.223513	Celf5	ENSMUSG00000034818	10
ENSMUSG00000032757-Bet1	5.89249e-06	-0.144357	0.067	0.131	0.225741	Bet1	ENSMUSG00000032757	6
ENSMUSG00000020681-Ace	5.97181e-06	-0.146035	0.43	0.6	0.22878	Ace	ENSMUSG00000020681	11
ENSMUSG00000032913-Lrig2	5.98858e-06	-0.179147	0.074	0.139	0.229423	Lrig2	ENSMUSG00000032913	3
ENSMUSG00000033174-Mgll	6.01459e-06	-0.122329	0.093	0.166	0.230419	Mgll	ENSMUSG00000033174	6
ENSMUSG00000096370-Gm21992	6.04079e-06	-0.106151	0.202	0.32	0.231423	Gm21992	ENSMUSG00000096370	19
ENSMUSG00000024120-Lrpprc	6.15379e-06	-0.140989	0.108	0.186	0.235752	Lrpprc	ENSMUSG00000024120	17
ENSMUSG00000023393-Slc17a9	6.15653e-06	-0.138302	0.52	0.702	0.235857	Slc17a9	ENSMUSG00000023393	2
ENSMUSG00000022200-Golph3	6.17287e-06	-0.104738	0.127	0.215	0.236483	Golph3	ENSMUSG00000022200	15
ENSMUSG00000048206-Dnajb8	6.19712e-06	-0.144151	0.226	0.347	0.237412	Dnajb8	ENSMUSG00000048206	6
ENSMUSG00000036452-Arhgap26	6.24136e-06	-0.205721	0.107	0.181	0.239106	Arhgap26	ENSMUSG00000036452	18
ENSMUSG00000086377-4930529C04Rik	6.49401e-06	-0.128818	0.058	0.117	0.248786	4930529C04Rik	ENSMUSG00000086377	3
ENSMUSG00000067338-Tuba3b	6.56377e-06	-0.156194	0.361	0.517	0.251458	Tuba3b	ENSMUSG00000067338	6
ENSMUSG00000025783-4930412O13Rik	6.67242e-06	-0.143945	0.504	0.684	0.255621	4930412O13Rik	ENSMUSG00000025783	2
ENSMUSG00000006373-Pgrmc1	6.67541e-06	0.395875	0.152	0.091	0.255735	Pgrmc1	ENSMUSG00000006373	20
ENSMUSG00000086825-Gm15675	6.79947e-06	-0.131151	0.289	0.429	0.260488	Gm15675	ENSMUSG00000086825	1
ENSMUSG00000060962-Dmkn	6.81411e-06	-0.137179	0.051	0.106	0.261049	Dmkn	ENSMUSG00000060962	7
ENSMUSG00000041774-Ydjc	6.90217e-06	-0.138164	0.18	0.282	0.264422	Ydjc	ENSMUSG00000041774	16
ENSMUSG00000004896-Rrnad1	6.98907e-06	-0.142008	0.15	0.245	0.267751	Rrnad1	ENSMUSG00000004896	3
ENSMUSG00000057335-Cep170	7.02968e-06	-0.180739	0.574	0.722	0.269307	Cep170	ENSMUSG00000057335	1
ENSMUSG00000020812-Snhg16	7.05399e-06	-0.118011	0.383	0.554	0.270238	Snhg16	ENSMUSG00000020812	11
ENSMUSG00000022837-Iqcb1	7.10979e-06	-0.23715	0.219	0.321	0.272376	Iqcb1	ENSMUSG00000022837	16
ENSMUSG00000038546-Ranbp9	7.1931e-06	-0.126032	0.231	0.35	0.275568	Ranbp9	ENSMUSG00000038546	13
ENSMUSG00000050556-Kcnb1	7.28512e-06	0.44912	0.207	0.142	0.279093	Kcnb1	ENSMUSG00000050556	2
ENSMUSG00000030921-Trim30a	7.48503e-06	-0.156827	0.132	0.218	0.286751	Trim30a	ENSMUSG00000030921	7
ENSMUSG00000019146-Cacng2	7.52787e-06	-0.134504	0.073	0.139	0.288393	Cacng2	ENSMUSG00000019146	15
ENSMUSG00000022339-Ebag9	7.53998e-06	-0.151831	0.093	0.165	0.288857	Ebag9	ENSMUSG00000022339	15
ENSMUSG00000032012-Nectin1	7.56799e-06	-0.153714	0.266	0.397	0.28993	Nectin1	ENSMUSG00000032012	9
ENSMUSG00000029148-Nrbp1	7.74978e-06	-0.213457	0.136	0.221	0.296894	Nrbp1	ENSMUSG00000029148	5
ENSMUSG00000025337-Sbds	7.75139e-06	-0.156865	0.078	0.144	0.296956	Sbds	ENSMUSG00000025337	5
ENSMUSG00000015016-Acsf3	7.76495e-06	-0.140432	0.253	0.376	0.297475	Acsf3	ENSMUSG00000015016	8
ENSMUSG00000042594-Sh2b3	7.79319e-06	-0.0912951	0.237	0.363	0.298557	Sh2b3	ENSMUSG00000042594	5
ENSMUSG00000022142-Nup155	7.87694e-06	-0.144942	0.147	0.236	0.301766	Nup155	ENSMUSG00000022142	15
ENSMUSG00000039738-Slx4	7.96695e-06	-0.187471	0.263	0.388	0.305214	Slx4	ENSMUSG00000039738	16
ENSMUSG00000097007-4930432B10Rik	8.23877e-06	-0.106829	0.289	0.421	0.315627	4930432B10Rik	ENSMUSG00000097007	10
ENSMUSG00000022855-Senp2	8.27971e-06	-0.108501	0.074	0.14	0.317196	Senp2	ENSMUSG00000022855	16
ENSMUSG00000091311-Spata31d1b	8.504e-06	-0.0910672	0.292	0.436	0.325788	Spata31d1b	ENSMUSG00000091311	13
ENSMUSG00000079658-Eloc	8.54501e-06	-0.104211	0.206	0.323	0.327359	Eloc	ENSMUSG00000079658	1
ENSMUSG00000028587-Orc1	8.64668e-06	-0.142037	0.289	0.424	0.331254	Orc1	ENSMUSG00000028587	4
ENSMUSG00000027286-Lrrc57	8.70656e-06	-0.0779465	0.242	0.376	0.333548	Lrrc57	ENSMUSG00000027286	2
ENSMUSG00000044229-Nxpe4	8.71167e-06	0.418252	0.314	0.251	0.333744	Nxpe4	ENSMUSG00000044229	9
ENSMUSG00000054099-Slc25a40	8.72492e-06	0.39971	0.154	0.092	0.334252	Slc25a40	ENSMUSG00000054099	5
ENSMUSG00000086128-St8sia3os	8.81135e-06	-0.206046	0.584	0.735	0.337563	St8sia3os	ENSMUSG00000086128	18
ENSMUSG00000079710-Dynlt2a2	8.90101e-06	-0.304564	0.126	0.205	0.340998	Dynlt2a2	ENSMUSG00000079710	17
ENSMUSG00000040850-Psme4	8.92513e-06	-0.151265	0.097	0.171	0.341922	Psme4	ENSMUSG00000040850	11
ENSMUSG00000022533-Atp13a3	9.10647e-06	-0.12527	0.115	0.195	0.348869	Atp13a3	ENSMUSG00000022533	16
ENSMUSG00000006435-Neurl1a	9.11798e-06	-0.110755	0.196	0.306	0.34931	Neurl1a	ENSMUSG00000006435	19
ENSMUSG00000070436-Serpinh1	9.13385e-06	0.324225	0.331	0.26	0.349918	Serpinh1	ENSMUSG00000070436	7
ENSMUSG00000034042-Gpbp1l1	9.2177e-06	-0.142425	0.054	0.109	0.35313	Gpbp1l1	ENSMUSG00000034042	4
ENSMUSG00000112053-Gm46328	9.24872e-06	-0.107535	0.239	0.363	0.354319	Gm46328	ENSMUSG00000112053	12
ENSMUSG00000085240-Gm12119	9.28755e-06	0.369971	0.128	0.071	0.355806	Gm12119	ENSMUSG00000085240	11
ENSMUSG00000032300-1700017B05Rik	9.29999e-06	-0.0907638	0.102	0.177	0.356283	1700017B05Rik	ENSMUSG00000032300	9
ENSMUSG00000101970-Chaserr	9.32342e-06	-0.0958311	0.056	0.114	0.35718	Chaserr	ENSMUSG00000101970	7
ENSMUSG00000042200-Cdrt4	9.32412e-06	-0.135584	0.314	0.464	0.357207	Cdrt4	ENSMUSG00000042200	11
ENSMUSG00000048794-Cfap100	9.47632e-06	0.314936	0.66	0.672	0.363038	Cfap100	ENSMUSG00000048794	6
ENSMUSG00000020435-Osbp2	9.48627e-06	-0.158823	0.401	0.552	0.363419	Osbp2	ENSMUSG00000020435	11
ENSMUSG00000036770-Stpg3	9.5819e-06	-0.114697	0.256	0.391	0.367082	Stpg3	ENSMUSG00000036770	2
ENSMUSG00000026353-Ubxn4	9.71088e-06	-0.168299	0.182	0.278	0.372024	Ubxn4	ENSMUSG00000026353	1
ENSMUSG00000027459-Fam110a	9.76003e-06	-0.114371	0.162	0.258	0.373907	Fam110a	ENSMUSG00000027459	2
ENSMUSG00000041014-Nrg3	9.8339e-06	0.155913	0.972	0.986	0.376737	Nrg3	ENSMUSG00000041014	14
ENSMUSG00000002768-Mea1	9.87624e-06	-0.1385	0.271	0.398	0.378359	Mea1	ENSMUSG00000002768	17
ENSMUSG00000036006-Ripor2	1.00146e-05	-0.139345	0.058	0.116	0.383659	Ripor2	ENSMUSG00000036006	13
ENSMUSG00000020312-Shc2	1.0241e-05	0.43881	0.129	0.072	0.392332	Shc2	ENSMUSG00000020312	10
ENSMUSG00000062248-Cks2	1.02759e-05	-0.0634313	0.097	0.172	0.39367	Cks2	ENSMUSG00000062248	13
ENSMUSG00000030230-Plcz1	1.03717e-05	-0.170255	0.271	0.386	0.397339	Plcz1	ENSMUSG00000030230	6
ENSMUSG00000036046-5031439G07Rik	1.03997e-05	-0.150665	0.53	0.704	0.398411	5031439G07Rik	ENSMUSG00000036046	15
ENSMUSG00000060630-Zfp735	1.0474e-05	-0.168309	0.125	0.206	0.401258	Zfp735	ENSMUSG00000060630	11
ENSMUSG00000027335-Adra1d	1.04968e-05	-0.0970699	0.049	0.102	0.402134	Adra1d	ENSMUSG00000027335	2
ENSMUSG00000029592-Usp30	1.05232e-05	-0.0830479	0.12	0.205	0.403144	Usp30	ENSMUSG00000029592	5
ENSMUSG00000003032-Klf4	1.05683e-05	-0.117201	0.229	0.352	0.404873	Klf4	ENSMUSG00000003032	4
ENSMUSG00000048967-Yjefn3	1.05859e-05	0.416561	0.162	0.101	0.405544	Yjefn3	ENSMUSG00000048967	8
ENSMUSG00000037110-Ralgapa2	1.06018e-05	-0.17657	0.264	0.38	0.406154	Ralgapa2	ENSMUSG00000037110	2
ENSMUSG00000029657-Hsph1	1.06663e-05	-0.171311	0.119	0.197	0.408628	Hsph1	ENSMUSG00000029657	5
ENSMUSG00000087377-AV099323	1.06992e-05	-0.17714	0.076	0.139	0.409885	AV099323	ENSMUSG00000087377	2
ENSMUSG00000028410-Dnaja1	1.07145e-05	-0.077482	0.053	0.109	0.410473	Dnaja1	ENSMUSG00000028410	4
ENSMUSG00000120223-ENSMUSG00000120223	1.07485e-05	-0.120351	0.268	0.393	0.411775	ENSMUSG00000120223	ENSMUSG00000120223
ENSMUSG00000040383-Aqr	1.08006e-05	-0.335943	0.222	0.315	0.41377	Aqr	ENSMUSG00000040383	2
ENSMUSG00000030638-Sh3gl3	1.08638e-05	-0.1412	0.752	0.89	0.416192	Sh3gl3	ENSMUSG00000030638	7
ENSMUSG00000028126-Pip5k1a	1.0948e-05	-0.123547	0.054	0.109	0.419418	Pip5k1a	ENSMUSG00000028126	3
ENSMUSG00000116695-4930578N18Rik	1.11782e-05	-0.1453	0.298	0.438	0.428238	4930578N18Rik	ENSMUSG00000116695	16
ENSMUSG00000043822-Adamtsl5	1.11789e-05	-0.194843	0.061	0.119	0.428263	Adamtsl5	ENSMUSG00000043822	10
ENSMUSG00000035885-Cox8a	1.13234e-05	0.431744	0.156	0.096	0.433799	Cox8a	ENSMUSG00000035885	19
ENSMUSG00000110094-Gm45326	1.13315e-05	0.489249	0.118	0.061	0.434109	Gm45326	ENSMUSG00000110094	8
ENSMUSG00000114401-Gm38604	1.13776e-05	-0.131441	0.076	0.141	0.435877	Gm38604	ENSMUSG00000114401	13
ENSMUSG00000061533-Cep128	1.14637e-05	-0.158144	0.272	0.395	0.439175	Cep128	ENSMUSG00000061533	12
ENSMUSG00000031736-Crnde	1.14835e-05	-0.183705	0.175	0.27	0.439934	Crnde	ENSMUSG00000031736	8
ENSMUSG00000105350-4930537H20Rik	1.1561e-05	-0.11142	0.07	0.132	0.442901	4930537H20Rik	ENSMUSG00000105350	3
ENSMUSG00000042632-Pla2g6	1.17435e-05	0.419773	0.426	0.386	0.449895	Pla2g6	ENSMUSG00000042632	15
ENSMUSG00000074656-Eif2s2	1.18043e-05	-0.11275	0.128	0.211	0.452224	Eif2s2	ENSMUSG00000074656	2
ENSMUSG00000005886-Ncoa2	1.18068e-05	-0.0994383	0.096	0.17	0.452318	Ncoa2	ENSMUSG00000005886	1
ENSMUSG00000115774-4933431J24Rik	1.18835e-05	-0.100955	0.094	0.167	0.455258	4933431J24Rik	ENSMUSG00000115774	14
ENSMUSG00000041144-Dnah7b	1.19069e-05	-0.0976011	0.253	0.375	0.456152	Dnah7b	ENSMUSG00000041144	1
ENSMUSG00000057977-Skint11	1.20387e-05	-0.161648	0.382	0.521	0.461202	Skint11	ENSMUSG00000057977	4
ENSMUSG00000022185-Acin1	1.21087e-05	-0.266917	0.177	0.266	0.463885	Acin1	ENSMUSG00000022185	14
ENSMUSG00000089743-Gm16226	1.21312e-05	-0.133596	0.327	0.468	0.464748	Gm16226	ENSMUSG00000089743	5
ENSMUSG00000048696-Mex3d	1.21718e-05	-0.094684	0.3	0.446	0.466302	Mex3d	ENSMUSG00000048696	10
ENSMUSG00000059970-Hspa2	1.22086e-05	-0.154037	0.241	0.357	0.467712	Hspa2	ENSMUSG00000059970	12
ENSMUSG00000110554-Gm35256	1.22238e-05	-0.16968	0.844	0.945	0.468293	Gm35256	ENSMUSG00000110554	8
ENSMUSG00000091401-Gm9252	1.24398e-05	-0.0920641	0.08	0.147	0.476569	Gm9252	ENSMUSG00000091401	7
ENSMUSG00000020020-Usp44	1.24579e-05	-0.150654	0.457	0.62	0.477262	Usp44	ENSMUSG00000020020	10
ENSMUSG00000026568-Mpc2	1.24954e-05	-0.145924	0.272	0.4	0.4787	Mpc2	ENSMUSG00000026568	1
ENSMUSG00000047454-Gphn	1.25512e-05	-0.195452	0.621	0.789	0.480835	Gphn	ENSMUSG00000047454	12
ENSMUSG00000109526-Gm9357	1.26685e-05	-0.0882184	0.291	0.429	0.485329	Gm9357	ENSMUSG00000109526	7
ENSMUSG00000064293-Cntn4	1.27462e-05	1.00124	0.197	0.139	0.488306	Cntn4	ENSMUSG00000064293	6
ENSMUSG00000026004-Kansl1l	1.28071e-05	-0.341654	0.147	0.223	0.49064	Kansl1l	ENSMUSG00000026004	1
ENSMUSG00000041540-Sox5	1.28391e-05	-0.120302	0.251	0.375	0.491867	Sox5	ENSMUSG00000041540	6
ENSMUSG00000112210-4930407I19Rik	1.28919e-05	-0.0791093	0.11	0.186	0.49389	4930407I19Rik	ENSMUSG00000112210	10
ENSMUSG00000099639-1700084F23Rik	1.29526e-05	-0.113131	0.184	0.286	0.496213	1700084F23Rik	ENSMUSG00000099639	13
ENSMUSG00000085762-Lrrc75aos2	1.29832e-05	-0.125804	0.145	0.233	0.497385	Lrrc75aos2	ENSMUSG00000085762	11
ENSMUSG00000027361-Gabpb1	1.30321e-05	-0.11474	0.204	0.313	0.49926	Gabpb1	ENSMUSG00000027361	2
ENSMUSG00000029088-Kcnip4	1.31315e-05	-0.347676	0.165	0.248	0.503068	Kcnip4	ENSMUSG00000029088	5
ENSMUSG00000045629-Sh3tc2	1.31385e-05	-0.168906	0.06	0.116	0.503334	Sh3tc2	ENSMUSG00000045629	18
ENSMUSG00000086296-D030055H07Rik	1.31606e-05	-0.118426	0.109	0.185	0.504181	D030055H07Rik	ENSMUSG00000086296	9
ENSMUSG00000056617-4931429L15Rik	1.34029e-05	-0.0663403	0.171	0.271	0.513465	4931429L15Rik	ENSMUSG00000056617	9
ENSMUSG00000097125-Gm26885	1.34412e-05	-0.144317	0.29	0.419	0.514933	Gm26885	ENSMUSG00000097125	17
ENSMUSG00000015932-Dstn	1.35091e-05	0.335747	0.105	0.052	0.517534	Dstn	ENSMUSG00000015932	2
ENSMUSG00000013495-Tmem175	1.35273e-05	-0.177172	0.051	0.104	0.518231	Tmem175	ENSMUSG00000013495	5
ENSMUSG00000111435-Gm47358	1.35321e-05	-0.0953773	0.097	0.171	0.518417	Gm47358	ENSMUSG00000111435	10
ENSMUSG00000042360-4930433N12Rik	1.39175e-05	-0.127738	0.078	0.142	0.53318	4930433N12Rik	ENSMUSG00000042360	9
ENSMUSG00000085664-Atxn7l1os2	1.41032e-05	-0.107531	0.053	0.107	0.540294	Atxn7l1os2	ENSMUSG00000085664	12
ENSMUSG00000097538-Gm26939	1.41189e-05	-0.129037	0.163	0.258	0.540895	Gm26939	ENSMUSG00000097538	3
ENSMUSG00000040565-Btaf1	1.42173e-05	-0.171816	0.147	0.233	0.544664	Btaf1	ENSMUSG00000040565	19
ENSMUSG00000051146-Camk2n2	1.43554e-05	-0.145141	0.062	0.119	0.549955	Camk2n2	ENSMUSG00000051146	16
ENSMUSG00000054892-Txk	1.44487e-05	-0.0905328	0.048	0.1	0.553528	Txk	ENSMUSG00000054892	5
ENSMUSG00000000804-Usp32	1.44554e-05	-0.237631	0.118	0.192	0.553787	Usp32	ENSMUSG00000000804	11
ENSMUSG00000064068-Mtx1	1.4497e-05	-0.163419	0.145	0.233	0.555381	Mtx1	ENSMUSG00000064068	3
ENSMUSG00000022685-Parn	1.47457e-05	0.270284	0.718	0.739	0.564907	Parn	ENSMUSG00000022685	16
ENSMUSG00000027523-Gnas	1.48628e-05	0.505698	0.221	0.159	0.569395	Gnas	ENSMUSG00000027523	2
ENSMUSG00000021749-Fam3d	1.49223e-05	-0.136318	0.057	0.112	0.571675	Fam3d	ENSMUSG00000021749	14
ENSMUSG00000056812-St8sia3	1.49281e-05	-0.0766923	0.253	0.381	0.571895	St8sia3	ENSMUSG00000056812	18
ENSMUSG00000024227-Pdzph1	1.49589e-05	-0.195401	0.08	0.144	0.573075	Pdzph1	ENSMUSG00000024227	17
ENSMUSG00000031233-Pgk2	1.50383e-05	-0.122398	0.103	0.179	0.576116	Pgk2	ENSMUSG00000031233	17
ENSMUSG00000000085-Scmh1	1.51153e-05	-0.174343	0.171	0.263	0.579067	Scmh1	ENSMUSG00000000085	4
ENSMUSG00000051223-Bzw1	1.52003e-05	-0.11471	0.284	0.424	0.582325	Bzw1	ENSMUSG00000051223	1
ENSMUSG00000092503-Gm20484	1.52124e-05	-0.131908	0.055	0.11	0.582789	Gm20484	ENSMUSG00000092503	5
ENSMUSG00000036570-Fxyd1	1.56033e-05	0.364956	0.123	0.067	0.597761	Fxyd1	ENSMUSG00000036570	7
ENSMUSG00000113747-1700105G05Rik	1.56035e-05	-0.141934	0.435	0.607	0.597769	1700105G05Rik	ENSMUSG00000113747	12
ENSMUSG00000103857-Gm37249	1.58056e-05	-0.075598	0.101	0.176	0.605514	Gm37249	ENSMUSG00000103857	9
ENSMUSG00000040883-Tmem205	1.5814e-05	0.369643	0.518	0.521	0.605833	Tmem205	ENSMUSG00000040883	9
ENSMUSG00000001558-Klhl10	1.58519e-05	-0.10303	0.072	0.135	0.607287	Klhl10	ENSMUSG00000001558	11
ENSMUSG00000115527-Gm4355	1.60006e-05	-0.112711	0.074	0.136	0.612981	Gm4355	ENSMUSG00000115527	14
ENSMUSG00000038611-Phrf1	1.60363e-05	-0.118032	0.241	0.365	0.614349	Phrf1	ENSMUSG00000038611	7
ENSMUSG00000057649-Brd9	1.62931e-05	0.466037	0.274	0.211	0.62419	Brd9	ENSMUSG00000057649	13
ENSMUSG00000020823-Sec14l1	1.63834e-05	-0.169542	0.261	0.38	0.627649	Sec14l1	ENSMUSG00000020823	11
ENSMUSG00000043252-Tmem64	1.6503e-05	-0.0374766	0.316	0.473	0.632231	Tmem64	ENSMUSG00000043252	4
ENSMUSG00000028745-Capzb	1.65732e-05	-0.152082	0.544	0.719	0.634918	Capzb	ENSMUSG00000028745	4
ENSMUSG00000042766-Trim46	1.66159e-05	0.336699	0.159	0.096	0.636555	Trim46	ENSMUSG00000042766	3
ENSMUSG00000022197-Pdzd2	1.67855e-05	-0.287815	0.313	0.412	0.643052	Pdzd2	ENSMUSG00000022197	15
ENSMUSG00000042734-Ttc9	1.70989e-05	0.337759	0.133	0.076	0.655058	Ttc9	ENSMUSG00000042734	12
ENSMUSG00000032437-Stt3b	1.71167e-05	-0.102746	0.374	0.523	0.655742	Stt3b	ENSMUSG00000032437	9
ENSMUSG00000004040-Stat3	1.71886e-05	-0.197552	0.075	0.136	0.658494	Stat3	ENSMUSG00000004040	11
ENSMUSG00000100557-1700029E06Rik	1.73838e-05	-0.153789	0.063	0.121	0.665974	1700029E06Rik	ENSMUSG00000100557	5
ENSMUSG00000007880-Arid1a	1.74837e-05	-0.106015	0.058	0.114	0.669801	Arid1a	ENSMUSG00000007880	4
ENSMUSG00000027215-Cd82	1.77098e-05	0.417711	0.135	0.079	0.678464	Cd82	ENSMUSG00000027215	2
ENSMUSG00000121086-ENSMUSG00000121086	1.77614e-05	-0.114109	0.125	0.207	0.680441	ENSMUSG00000121086	ENSMUSG00000121086
ENSMUSG00000050954-Zfp169	1.78204e-05	-0.0971459	0.279	0.416	0.682701	Zfp169	ENSMUSG00000050954	13
ENSMUSG00000003518-Dusp3	1.79447e-05	-0.0884057	0.237	0.362	0.687461	Dusp3	ENSMUSG00000003518	11
ENSMUSG00000046456-Tmem150b	1.83672e-05	-0.173572	0.115	0.19	0.703648	Tmem150b	ENSMUSG00000046456	7
ENSMUSG00000002728-Naa20	1.84775e-05	-0.145641	0.173	0.267	0.707874	Naa20	ENSMUSG00000002728	2
ENSMUSG00000026385-Dbi	1.84901e-05	0.393846	0.198	0.136	0.708356	Dbi	ENSMUSG00000026385	1
ENSMUSG00000041791-Capza3	1.87902e-05	-0.0937134	0.119	0.2	0.719853	Capza3	ENSMUSG00000041791	6
ENSMUSG00000028115-Bnipl	1.89952e-05	-0.101167	0.14	0.228	0.727707	Bnipl	ENSMUSG00000028115	3
ENSMUSG00000031703-Itfg1	1.92504e-05	-0.29691	0.092	0.155	0.737484	Itfg1	ENSMUSG00000031703	8
ENSMUSG00000005514-Por	1.96373e-05	-0.152617	0.057	0.111	0.752303	Por	ENSMUSG00000005514	5
ENSMUSG00000038244-Mical2	1.97101e-05	-0.15893	0.366	0.507	0.755095	Mical2	ENSMUSG00000038244	7
ENSMUSG00000041840-Haus1	1.9934e-05	-0.101916	0.058	0.115	0.763672	Haus1	ENSMUSG00000041840	18
ENSMUSG00000029452-Tmem116	1.99526e-05	-0.155756	0.116	0.192	0.764383	Tmem116	ENSMUSG00000029452	5
ENSMUSG00000037608-Bclaf1	2.0234e-05	-0.140846	0.071	0.132	0.775166	Bclaf1	ENSMUSG00000037608	10
ENSMUSG00000029802-Abcg2	2.03278e-05	-0.172981	0.392	0.534	0.778757	Abcg2	ENSMUSG00000029802	6
ENSMUSG00000036155-Mgat5	2.07459e-05	-0.147811	0.577	0.73	0.794776	Mgat5	ENSMUSG00000036155	1
ENSMUSG00000014763-Fam120b	2.08407e-05	-0.154642	0.071	0.13	0.798407	Fam120b	ENSMUSG00000014763	17
ENSMUSG00000031774-Psme3ip1	2.08535e-05	-0.141746	0.287	0.416	0.798897	Psme3ip1	ENSMUSG00000031774	8
ENSMUSG00000054909-Wbscr25	2.10128e-05	-0.148075	0.698	0.836	0.805002	Wbscr25	ENSMUSG00000054909	5
ENSMUSG00000052310-Slc39a1	2.12266e-05	-0.103894	0.219	0.332	0.81319	Slc39a1	ENSMUSG00000052310	3
ENSMUSG00000040591-Cstpp1	2.13694e-05	-0.139935	0.407	0.556	0.81866	Cstpp1	ENSMUSG00000040591
ENSMUSG00000084954-Gm16351	2.13748e-05	-0.151622	0.105	0.176	0.818867	Gm16351	ENSMUSG00000084954	8
ENSMUSG00000085452-4930554G24Rik	2.15775e-05	-0.235731	0.262	0.366	0.826636	4930554G24Rik	ENSMUSG00000085452	11
ENSMUSG00000094928-1700122O11Rik	2.16426e-05	0.40919	0.161	0.104	0.829128	1700122O11Rik	ENSMUSG00000094928	17
ENSMUSG00000117418-Gm50063	2.18328e-05	-0.0962487	0.134	0.22	0.836414	Gm50063	ENSMUSG00000117418	18
ENSMUSG00000055177-Cstl1	2.19234e-05	-0.0899515	0.197	0.3	0.839885	Cstl1	ENSMUSG00000055177	2
ENSMUSG00000108387-Gm31510	2.20277e-05	-0.12891	0.167	0.261	0.84388	Gm31510	ENSMUSG00000108387	7
ENSMUSG00000025544-Tm9sf2	2.20372e-05	-0.147912	0.249	0.366	0.844243	Tm9sf2	ENSMUSG00000025544	14
ENSMUSG00000115403-Gm49304	2.23902e-05	0.44557	0.456	0.431	0.857769	Gm49304	ENSMUSG00000115403	14
ENSMUSG00000021373-Cap2	2.24587e-05	-0.175052	0.793	0.884	0.860392	Cap2	ENSMUSG00000021373	13
ENSMUSG00000028358-Zfp618	2.26406e-05	0.408183	0.164	0.105	0.867361	Zfp618	ENSMUSG00000028358	4
ENSMUSG00000021895-Arhgef3	2.2713e-05	-0.17615	0.218	0.325	0.870134	Arhgef3	ENSMUSG00000021895	14
ENSMUSG00000097181-4930594M17Rik	2.28167e-05	-0.099396	0.082	0.147	0.874107	4930594M17Rik	ENSMUSG00000097181	18
ENSMUSG00000038762-Abcf1	2.28394e-05	-0.134458	0.418	0.567	0.874977	Abcf1	ENSMUSG00000038762	17
ENSMUSG00000070390-Nlrp1b	2.30563e-05	-0.210397	0.124	0.199	0.883287	Nlrp1b	ENSMUSG00000070390	11
ENSMUSG00000053375-Atp6v1e2	2.31422e-05	-0.136568	0.058	0.114	0.886579	Atp6v1e2	ENSMUSG00000053375	17
ENSMUSG00000024223-Armc12	2.31942e-05	-0.0997443	0.101	0.174	0.88857	Armc12	ENSMUSG00000024223	17
ENSMUSG00000109824-4930516K23Rik	2.34593e-05	-0.115447	0.098	0.17	0.898726	4930516K23Rik	ENSMUSG00000109824	7
ENSMUSG00000022246-Rai14	2.37272e-05	-0.214567	0.383	0.517	0.908989	Rai14	ENSMUSG00000022246	15
ENSMUSG00000035992-Fnip1	2.37796e-05	-0.107775	0.119	0.197	0.910996	Fnip1	ENSMUSG00000035992	11
ENSMUSG00000025816-Sec61a2	2.37836e-05	-0.176271	0.115	0.187	0.91115	Sec61a2	ENSMUSG00000025816	2
ENSMUSG00000120063-ENSMUSG00000120063	2.37994e-05	-0.103427	0.129	0.211	0.911753	ENSMUSG00000120063	ENSMUSG00000120063
ENSMUSG00000100002-Gm29642	2.40444e-05	-0.140609	0.227	0.338	0.92114	Gm29642	ENSMUSG00000100002	9
ENSMUSG00000028669-Pithd1	2.41129e-05	-0.129421	0.102	0.175	0.923764	Pithd1	ENSMUSG00000028669	4
ENSMUSG00000022364-Tbc1d31	2.41989e-05	-0.131815	0.131	0.213	0.927058	Tbc1d31	ENSMUSG00000022364	15
ENSMUSG00000097321-1700028E10Rik	2.44051e-05	-0.0763955	0.107	0.182	0.934958	1700028E10Rik	ENSMUSG00000097321	5
ENSMUSG00000115803-Gm35496	2.47483e-05	-0.075567	0.093	0.164	0.948109	Gm35496	ENSMUSG00000115803	15
ENSMUSG00000001829-Clpb	2.49771e-05	-0.153502	0.526	0.685	0.956873	Clpb	ENSMUSG00000001829	7
ENSMUSG00000071262-Zfp957	2.50134e-05	-0.0915834	0.113	0.189	0.958265	Zfp957	ENSMUSG00000071262	14
ENSMUSG00000025731-Mettl26	2.51529e-05	-0.0636025	0.149	0.242	0.963606	Mettl26	ENSMUSG00000025731	17
ENSMUSG00000002771-Grin2d	2.51611e-05	0.348304	0.14	0.082	0.963923	Grin2d	ENSMUSG00000002771	7
ENSMUSG00000030788-Rnf141	2.51727e-05	-0.104662	0.373	0.534	0.964366	Rnf141	ENSMUSG00000030788	7
ENSMUSG00000110106-Gm45666	2.53273e-05	-0.115903	0.128	0.208	0.970288	Gm45666	ENSMUSG00000110106	8
ENSMUSG00000009569-Mrtfb	2.54607e-05	-0.0819915	0.292	0.429	0.975399	Mrtfb	ENSMUSG00000009569	16
ENSMUSG00000115887-Gm49471	2.54715e-05	-0.136712	0.055	0.109	0.975815	Gm49471	ENSMUSG00000115887	15
ENSMUSG00000029384-2010109A12Rik	2.54919e-05	-0.112347	0.153	0.241	0.976595	2010109A12Rik	ENSMUSG00000029384	5
ENSMUSG00000038007-Acer2	2.60738e-05	-0.0986316	0.305	0.439	0.998888	Acer2	ENSMUSG00000038007	4
ENSMUSG00000026083-Eif5b	2.60798e-05	-0.102463	0.12	0.2	0.999118	Eif5b	ENSMUSG00000026083	1
ENSMUSG00002076173-Gm55118	2.61756e-05	0.44421	0.314	0.272	1	Gm55118	ENSMUSG00002076173
ENSMUSG00000090843-Heatr4	2.63537e-05	0.374856	0.161	0.101	1	Heatr4	ENSMUSG00000090843	12
ENSMUSG00000099407-1700060O08Rik	2.6377e-05	-0.106041	0.057	0.111	1	1700060O08Rik	ENSMUSG00000099407	12
ENSMUSG00000085196-Gm14963	2.6438e-05	-0.0989766	0.16	0.253	1	Gm14963	ENSMUSG00000085196	19
ENSMUSG00000023170-Gps2	2.65263e-05	-0.0981008	0.059	0.115	1	Gps2	ENSMUSG00000023170	11
ENSMUSG00000030342-Cd9	2.67367e-05	-0.10887	0.326	0.468	1	Cd9	ENSMUSG00000030342	6
ENSMUSG00000035964-Tmem59l	2.67565e-05	-0.101436	0.078	0.141	1	Tmem59l	ENSMUSG00000035964	8
ENSMUSG00000107078-Gm36840	2.69198e-05	-0.141504	0.35	0.491	1	Gm36840	ENSMUSG00000107078	5
ENSMUSG00000103270-Gm37915	2.69627e-05	-0.106963	0.155	0.246	1	Gm37915	ENSMUSG00000103270	1
ENSMUSG00000054342-Kcnn4	2.70748e-05	-0.0434048	0.049	0.1	1	Kcnn4	ENSMUSG00000054342	7
ENSMUSG00000100830-Gm28441	2.7097e-05	-0.080081	0.122	0.202	1	Gm28441	ENSMUSG00000100830	1
ENSMUSG00000028158-Mttp	2.71573e-05	-0.167172	0.05	0.1	1	Mttp	ENSMUSG00000028158	3
ENSMUSG00000104312-Gm37912	2.71973e-05	-0.0799009	0.111	0.187	1	Gm37912	ENSMUSG00000104312	1
ENSMUSG00000045004-Spata21	2.74304e-05	-0.11008	0.09	0.159	1	Spata21	ENSMUSG00000045004	4
ENSMUSG00000040929-Rfx3	2.76072e-05	-0.157509	0.583	0.73	1	Rfx3	ENSMUSG00000040929	19
ENSMUSG00000066324-Bpnt2	2.76987e-05	-0.10396	0.154	0.245	1	Bpnt2	ENSMUSG00000066324	4
ENSMUSG00000018474-Chd3	2.78021e-05	0.371448	0.119	0.067	1	Chd3	ENSMUSG00000018474	11
ENSMUSG00000028259-Fhl5	2.78134e-05	-0.110272	0.435	0.608	1	Fhl5	ENSMUSG00000028259	4
ENSMUSG00000114138-Gm36423	2.79538e-05	-0.133046	0.07	0.129	1	Gm36423	ENSMUSG00000114138	13
ENSMUSG00000118586-Gm17695	2.82025e-05	-0.0780542	0.058	0.114	1	Gm17695	ENSMUSG00000118586	5
ENSMUSG00000030314-Atg7	2.90104e-05	-0.145912	0.418	0.571	1	Atg7	ENSMUSG00000030314	6
ENSMUSG00000048406-B330016D10Rik	2.90997e-05	0.445405	0.448	0.434	1	B330016D10Rik	ENSMUSG00000048406	4
ENSMUSG00000063458-Lrmda	2.93602e-05	0.398806	0.166	0.105	1	Lrmda	ENSMUSG00000063458	14
ENSMUSG00000033943-Mga	2.95511e-05	0.388856	0.13	0.075	1	Mga	ENSMUSG00000033943	2
ENSMUSG00000041605-Inava	2.95902e-05	-0.124994	0.238	0.35	1	Inava	ENSMUSG00000041605	1
[truncated: 3,673 more rows]

## Sheet: elongating_spermatid_2_all_lo
X	p_val	avg_log2FC	pct.1	pct.2	p_val_adj	gene	ensemblID	chr
ENSMUSG00000026822-Lcn2	5.75229e-107	1.9828	0.755	0.202	2.2037e-102	Lcn2	ENSMUSG00000026822	2
ENSMUSG00000015090-Ptgds	4.00896e-83	1.64219	0.683	0.192	1.53583e-78	Ptgds	ENSMUSG00000015090	2
ENSMUSG00000003555-Cyp17a1	8.62542e-53	1.39987	0.533	0.159	3.3044e-48	Cyp17a1	ENSMUSG00000003555	19
ENSMUSG00000022564-Grina	3.29104e-51	-0.650548	0.958	0.99	1.2608e-46	Grina	ENSMUSG00000022564	15
ENSMUSG00000063568-Jazf1	6.44366e-51	1.43247	0.48	0.133	2.46857e-46	Jazf1	ENSMUSG00000063568	6
ENSMUSG00000028664-Ephb2	3.91703e-46	-1.24314	0.351	0.699	1.50061e-41	Ephb2	ENSMUSG00000028664	4
ENSMUSG00000021096-Ppm1a	8.16112e-44	-1.16097	0.309	0.661	3.12652e-39	Ppm1a	ENSMUSG00000021096	12
ENSMUSG00000085805-Gm14145	1.14849e-43	-0.949301	0.808	0.937	4.39988e-39	Gm14145	ENSMUSG00000085805	2
ENSMUSG00000101968-1700027A15Rik	3.00125e-42	-0.938998	0.693	0.891	1.14978e-37	1700027A15Rik	ENSMUSG00000101968	1
ENSMUSG00000022748-Cmss1	5.1899e-40	-0.599241	0.984	0.998	1.98825e-35	Cmss1	ENSMUSG00000022748	16
ENSMUSG00000051228-Nyx	5.82521e-39	1.42586	0.608	0.296	2.23164e-34	Nyx	ENSMUSG00000051228	20
ENSMUSG00000036257-Pnpla8	6.93551e-39	-1.01651	0.392	0.719	2.65699e-34	Pnpla8	ENSMUSG00000036257	12
ENSMUSG00000021866-Anxa11	1.21222e-37	-1.04644	0.444	0.742	4.64403e-33	Anxa11	ENSMUSG00000021866	14
ENSMUSG00000048186-Bend7	4.00846e-37	1.05227	0.231	0.017	1.53564e-32	Bend7	ENSMUSG00000048186	2
ENSMUSG00000026203-Dnajb2	1.02268e-36	-0.771271	0.76	0.915	3.91788e-32	Dnajb2	ENSMUSG00000026203	1
ENSMUSG00000026182-Tnp1	7.45126e-36	-0.676234	0.993	1	2.85458e-31	Tnp1	ENSMUSG00000026182	1
ENSMUSG00000099988-1700054A03Rik	3.73819e-34	0.976952	0.714	0.467	1.4321e-29	1700054A03Rik	ENSMUSG00000099988	19
ENSMUSG00000111354-Gm33914	5.41586e-34	-1.08856	0.302	0.613	2.07482e-29	Gm33914	ENSMUSG00000111354	9
ENSMUSG00000029635-Cdk8	7.74938e-34	-0.766462	0.825	0.951	2.96879e-29	Cdk8	ENSMUSG00000029635	5
ENSMUSG00000103811-Gm38004	1.31484e-32	-1.1293	0.353	0.65	5.03717e-28	Gm38004	ENSMUSG00000103811	9
ENSMUSG00000095710-Gm8871	1.42743e-32	-1.2508	0.116	0.398	5.4685e-28	Gm8871	ENSMUSG00000095710	5
ENSMUSG00000061288-Taok3	1.57412e-31	1.12395	0.392	0.133	6.03046e-27	Taok3	ENSMUSG00000061288	5
ENSMUSG00000003271-Sult2b1	2.12821e-31	0.933813	0.661	0.413	8.15319e-27	Sult2b1	ENSMUSG00000003271	7
ENSMUSG00000038280-Ostm1	3.54486e-31	-0.657448	0.873	0.961	1.35804e-26	Ostm1	ENSMUSG00000038280	10
ENSMUSG00000020458-Rtn4	3.66861e-31	0.794537	0.758	0.448	1.40544e-26	Rtn4	ENSMUSG00000020458	11
ENSMUSG00000049252-Lrp1b	4.45919e-31	1.02351	0.591	0.324	1.70831e-26	Lrp1b	ENSMUSG00000049252	2
ENSMUSG00000070802-Pnma8b	2.58143e-30	0.840343	0.861	0.715	9.88947e-26	Pnma8b	ENSMUSG00000070802
ENSMUSG00000045672-Col27a1	3.06511e-30	1.14896	0.43	0.174	1.17424e-25	Col27a1	ENSMUSG00000045672	4
ENSMUSG00000039959-Hip1	1.29884e-29	-0.760241	0.672	0.873	4.97587e-25	Hip1	ENSMUSG00000039959	5
ENSMUSG00000061298-Agbl4	1.66478e-29	0.991206	0.743	0.485	6.37779e-25	Agbl4	ENSMUSG00000061298	4
ENSMUSG00000121513-PTPRG	2.92921e-29	-1.47123	0.139	0.411	1.12218e-24	PTPRG	ENSMUSG00000121513
ENSMUSG00000018263-Tbx5	1.24036e-28	-0.823464	0.515	0.761	4.75181e-24	Tbx5	ENSMUSG00000018263	5
ENSMUSG00000040690-Col16a1	7.03013e-28	0.996731	0.511	0.271	2.69324e-23	Col16a1	ENSMUSG00000040690	4
ENSMUSG00000031925-Maml2	2.1593e-27	0.820608	0.18	0.016	8.27228e-23	Maml2	ENSMUSG00000031925	9
ENSMUSG00000020647-Ncoa1	2.96866e-27	1.13739	0.409	0.157	1.1373e-22	Ncoa1	ENSMUSG00000020647	12
ENSMUSG00000054013-Tmem179	4.10312e-27	1.03314	0.231	0.042	1.57191e-22	Tmem179	ENSMUSG00000054013	12
ENSMUSG00000083878-Gm12034	6.27553e-27	-0.976422	0.122	0.379	2.40416e-22	Gm12034	ENSMUSG00000083878	11
ENSMUSG00000115286-4930429C20Rik	6.44544e-27	-1.08772	0.118	0.37	2.46925e-22	4930429C20Rik	ENSMUSG00000115286	14
ENSMUSG00000104845-1700041I07Rik	7.09615e-27	-1.02581	0.063	0.3	2.71853e-22	1700041I07Rik	ENSMUSG00000104845	5
ENSMUSG00000092341-Malat1	1.10378e-26	0.422083	1	0.994	4.2286e-22	Malat1	ENSMUSG00000092341	19
ENSMUSG00000027520-Zdbf2	2.11447e-26	-0.755223	0.566	0.79	8.10053e-22	Zdbf2	ENSMUSG00000027520	1
ENSMUSG00000090840-1700092M07Rik	5.32013e-26	-0.798505	0.617	0.83	2.03814e-21	1700092M07Rik	ENSMUSG00000090840	19
ENSMUSG00000068663-Clec16a	7.56425e-26	-2.31767	0.171	0.418	2.89787e-21	Clec16a	ENSMUSG00000068663	16
ENSMUSG00000028141-Oaz3	2.01971e-25	-0.778477	0.444	0.719	7.73749e-21	Oaz3	ENSMUSG00000028141	3
ENSMUSG00000116547-Gm7667	3.94384e-25	0.982985	0.6	0.353	1.51089e-20	Gm7667	ENSMUSG00000116547	16
ENSMUSG00000097706-E030037K01Rik	4.2634e-25	-0.772518	0.536	0.773	1.63331e-20	E030037K01Rik	ENSMUSG00000097706	8
ENSMUSG00000121100-ENSMUSG00000121100	4.41927e-25	-0.894524	0.356	0.619	1.69302e-20	ENSMUSG00000121100	ENSMUSG00000121100
ENSMUSG00000038150-Ormdl3	4.83261e-25	0.664178	0.75	0.485	1.85137e-20	Ormdl3	ENSMUSG00000038150	11
ENSMUSG00000100600-A230077H06Rik	5.08358e-25	-0.722339	0.841	0.938	1.94752e-20	A230077H06Rik	ENSMUSG00000100600	7
ENSMUSG00000028030-Tbck	5.58978e-25	1.39241	0.266	0.07	2.14145e-20	Tbck	ENSMUSG00000028030	3
ENSMUSG00000017400-Stac2	5.63374e-25	-0.907493	0.09	0.332	2.15829e-20	Stac2	ENSMUSG00000017400	11
ENSMUSG00000060630-Zfp735	1.52779e-24	-0.968745	0.109	0.353	5.85296e-20	Zfp735	ENSMUSG00000060630	11
ENSMUSG00000061130-Ppm1b	1.55989e-24	-0.815908	0.36	0.63	5.97592e-20	Ppm1b	ENSMUSG00000061130	17
ENSMUSG00000057522-Spop	1.60511e-24	-1.0268	0.21	0.464	6.14918e-20	Spop	ENSMUSG00000057522	11
ENSMUSG00000028599-Tnfrsf1b	2.5653e-24	0.853796	0.15	0.01	9.82766e-20	Tnfrsf1b	ENSMUSG00000028599	4
ENSMUSG00000015478-Rnf5	3.83869e-24	-0.829894	0.249	0.52	1.4706e-19	Rnf5	ENSMUSG00000015478	17
ENSMUSG00000047284-Neurl4	4.2616e-24	-0.861194	0.33	0.599	1.63262e-19	Neurl4	ENSMUSG00000047284	11
ENSMUSG00000045095-Magi1	4.43632e-24	1.10994	0.533	0.291	1.69956e-19	Magi1	ENSMUSG00000045095	6
ENSMUSG00000107776-Gm44388	4.47231e-24	-0.74292	0.476	0.723	1.71334e-19	Gm44388	ENSMUSG00000107776	6
ENSMUSG00000040877-Wdr25	4.5509e-24	0.876228	0.296	0.089	1.74345e-19	Wdr25	ENSMUSG00000040877	12
ENSMUSG00000030798-Cd37	4.88184e-24	0.850159	0.573	0.342	1.87023e-19	Cd37	ENSMUSG00000030798	7
ENSMUSG00000043068-Fam89a	5.61567e-24	-0.834194	0.166	0.432	2.15136e-19	Fam89a	ENSMUSG00000043068	8
ENSMUSG00000053044-Cd8b1	6.77907e-24	-0.749972	0.492	0.742	2.59706e-19	Cd8b1	ENSMUSG00000053044	6
ENSMUSG00000055761-Nkain3	1.31777e-23	1.24008	0.402	0.168	5.04838e-19	Nkain3	ENSMUSG00000055761	4
ENSMUSG00000029420-Rimbp2	2.17491e-23	-1.00275	0.081	0.3	8.33208e-19	Rimbp2	ENSMUSG00000029420	5
ENSMUSG00000120106-ENSMUSG00000120106	3.26431e-23	-0.742919	0.598	0.803	1.25056e-18	ENSMUSG00000120106	ENSMUSG00000120106
ENSMUSG00000030851-Ldhc	3.97076e-23	-0.533265	0.905	0.97	1.5212e-18	Ldhc	ENSMUSG00000030851	7
ENSMUSG00000028291-Akirin2	4.12268e-23	-0.950625	0.238	0.492	1.5794e-18	Akirin2	ENSMUSG00000028291	4
ENSMUSG00000110685-Gm5373	8.08462e-23	-0.719303	0.753	0.861	3.09722e-18	Gm5373	ENSMUSG00000110685	8
ENSMUSG00000061436-Hipk2	1.2881e-22	0.734912	0.778	0.586	4.93471e-18	Hipk2	ENSMUSG00000061436	6
ENSMUSG00000028137-Celf3	2.28548e-22	-0.660697	0.667	0.84	8.75565e-18	Celf3	ENSMUSG00000028137	3
ENSMUSG00000022052-Ppp2r2a	2.91642e-22	-0.763081	0.069	0.285	1.11728e-17	Ppp2r2a	ENSMUSG00000022052	14
ENSMUSG00000040365-Trim41	3.15664e-22	-0.727074	0.471	0.707	1.20931e-17	Trim41	ENSMUSG00000040365	11
ENSMUSG00000108854-D830036C21Rik	3.62886e-22	0.906618	0.332	0.121	1.39022e-17	D830036C21Rik	ENSMUSG00000108854	7
ENSMUSG00000001552-Jup	3.67949e-22	-0.703947	0.533	0.75	1.40961e-17	Jup	ENSMUSG00000001552	11
ENSMUSG00000027447-Cst3	4.13964e-22	0.874367	0.432	0.202	1.5859e-17	Cst3	ENSMUSG00000027447	2
ENSMUSG00000106365-Gm43568	8.51504e-22	0.861449	0.19	0.035	3.26211e-17	Gm43568	ENSMUSG00000106365	3
ENSMUSG00000086220-Gm16599	9.19708e-22	1.02665	0.277	0.089	3.5234e-17	Gm16599	ENSMUSG00000086220	5
ENSMUSG00000022501-Prm1	9.96023e-22	-0.438371	1	1	3.81576e-17	Prm1	ENSMUSG00000022501	16
ENSMUSG00000020100-Slc29a3	1.0797e-21	0.572119	0.85	0.727	4.13634e-17	Slc29a3	ENSMUSG00000020100	10
ENSMUSG00000050439-Enthd1	1.70018e-21	0.865048	0.187	0.035	6.51339e-17	Enthd1	ENSMUSG00000050439	15
ENSMUSG00000114175-Gm48051	1.8321e-21	-0.95804	0.485	0.704	7.01876e-17	Gm48051	ENSMUSG00000114175	13
ENSMUSG00000030779-Rbbp6	2.09864e-21	-0.398689	0.975	0.995	8.0399e-17	Rbbp6	ENSMUSG00000030779	7
ENSMUSG00000002395-Use1	3.41321e-21	0.857147	0.416	0.197	1.3076e-16	Use1	ENSMUSG00000002395	8
ENSMUSG00000032637-Atxn2l	3.76645e-21	-0.687139	0.587	0.764	1.44293e-16	Atxn2l	ENSMUSG00000032637	7
ENSMUSG00000074146-4930579C12Rik	5.0268e-21	-0.635591	0.674	0.824	1.92577e-16	4930579C12Rik	ENSMUSG00000074146	9
ENSMUSG00000028927-Padi2	5.66116e-21	0.935593	0.302	0.11	2.16879e-16	Padi2	ENSMUSG00000028927	4
ENSMUSG00000094928-1700122O11Rik	1.20988e-20	0.832389	0.263	0.083	4.63506e-16	1700122O11Rik	ENSMUSG00000094928	17
ENSMUSG00000035472-Slc25a21	1.58867e-20	1.17543	0.208	0.049	6.0862e-16	Slc25a21	ENSMUSG00000035472	12
ENSMUSG00000020823-Sec14l1	1.71406e-20	-0.711938	0.563	0.76	6.56655e-16	Sec14l1	ENSMUSG00000020823	11
ENSMUSG00000117575-Gm36486	2.90671e-20	0.827975	0.326	0.129	1.11356e-15	Gm36486	ENSMUSG00000117575	17
ENSMUSG00000027962-Vcam1	3.88581e-20	0.723243	0.217	0.054	1.48865e-15	Vcam1	ENSMUSG00000027962	3
ENSMUSG00000005566-Trim28	4.22342e-20	0.760893	0.705	0.51	1.61799e-15	Trim28	ENSMUSG00000005566	7
ENSMUSG00000028773-Fabp3	4.26863e-20	0.737773	0.423	0.205	1.63531e-15	Fabp3	ENSMUSG00000028773	4
ENSMUSG00000103041-Gm37305	5.38223e-20	-0.861437	0.159	0.38	2.06193e-15	Gm37305	ENSMUSG00000103041	3
ENSMUSG00000042678-Myo15	6.87687e-20	0.668197	0.665	0.467	2.63453e-15	Myo15	ENSMUSG00000042678	11
ENSMUSG00000086659-Gm14146	6.88313e-20	-0.548536	0.898	0.956	2.63693e-15	Gm14146	ENSMUSG00000086659	2
ENSMUSG00000032294-Pkm	7.26442e-20	-0.809079	0.206	0.444	2.783e-15	Pkm	ENSMUSG00000032294	9
ENSMUSG00000061080-Lsamp	8.09144e-20	1.03333	0.45	0.245	3.09983e-15	Lsamp	ENSMUSG00000061080	16
ENSMUSG00000041720-Pi4ka	8.80777e-20	-0.823841	0.153	0.381	3.37426e-15	Pi4ka	ENSMUSG00000041720	16
ENSMUSG00000093482-Gm20619	1.22525e-19	0.824504	0.342	0.143	4.69393e-15	Gm20619	ENSMUSG00000093482	6
ENSMUSG00000091686-4930471C04Rik	1.35287e-19	-0.801588	0.277	0.507	5.18283e-15	4930471C04Rik	ENSMUSG00000091686	14
ENSMUSG00000030595-Nfkbib	1.39431e-19	-0.863653	0.093	0.296	5.34161e-15	Nfkbib	ENSMUSG00000030595	7
ENSMUSG00000041530-Ago1	1.44329e-19	0.687776	0.157	0.025	5.52926e-15	Ago1	ENSMUSG00000041530	4
ENSMUSG00000043962-Thrap3	1.46085e-19	-0.877427	0.351	0.57	5.5965e-15	Thrap3	ENSMUSG00000043962	4
ENSMUSG00000035530-Eif1	2.45533e-19	-0.618562	0.647	0.843	9.40638e-15	Eif1	ENSMUSG00000035530	11
ENSMUSG00000120910-ENSMUSG00000120910	2.71347e-19	-0.79634	0.263	0.504	1.03953e-14	ENSMUSG00000120910	ENSMUSG00000120910
ENSMUSG00000029001-Fbxo44	2.73422e-19	-0.68935	0.448	0.676	1.04748e-14	Fbxo44	ENSMUSG00000029001	4
ENSMUSG00000022000-Zc3h13	3.00801e-19	-0.851593	0.268	0.497	1.15237e-14	Zc3h13	ENSMUSG00000022000	14
ENSMUSG00000007646-Rad51c	3.52468e-19	-0.775524	0.097	0.302	1.3503e-14	Rad51c	ENSMUSG00000007646	11
ENSMUSG00000093617-4933438K21Rik	3.95092e-19	0.731574	0.697	0.549	1.5136e-14	4933438K21Rik	ENSMUSG00000093617	4
ENSMUSG00000087003-Cntrobos	3.98999e-19	-0.921983	0.129	0.339	1.52856e-14	Cntrobos	ENSMUSG00000087003	11
ENSMUSG00000048001-Hes5	4.45885e-19	0.746108	0.393	0.176	1.70818e-14	Hes5	ENSMUSG00000048001	4
ENSMUSG00000116695-4930578N18Rik	5.15799e-19	-0.790912	0.194	0.427	1.97603e-14	4930578N18Rik	ENSMUSG00000116695	16
ENSMUSG00000087633-Gm14455	5.77548e-19	0.805392	0.473	0.261	2.21259e-14	Gm14455	ENSMUSG00000087633	2
ENSMUSG00000086654-Gm13165	6.95932e-19	0.560294	0.882	0.766	2.66611e-14	Gm13165	ENSMUSG00000086654	4
ENSMUSG00000107737-1700027F06Rik	7.58327e-19	-0.691492	0.448	0.684	2.90515e-14	1700027F06Rik	ENSMUSG00000107737	6
ENSMUSG00000085691-Gm14216	1.03762e-18	-0.836844	0.205	0.425	3.97514e-14	Gm14216	ENSMUSG00000085691	2
ENSMUSG00000006299-Aamp	2.08838e-18	-0.764989	0.353	0.576	8.00058e-14	Aamp	ENSMUSG00000006299	1
ENSMUSG00000040564-Apoc1	2.13803e-18	0.719145	0.176	0.037	8.19077e-14	Apoc1	ENSMUSG00000040564	7
ENSMUSG00000085043-Gm13184	2.32765e-18	-0.772649	0.131	0.337	8.91723e-14	Gm13184	ENSMUSG00000085043	2
ENSMUSG00000077450-Rab11b	3.29821e-18	-0.764475	0.196	0.418	1.26354e-13	Rab11b	ENSMUSG00000077450	17
ENSMUSG00000031559-4930555F03Rik	5.13992e-18	0.795393	0.75	0.589	1.9691e-13	4930555F03Rik	ENSMUSG00000031559	8
ENSMUSG00000026930-Gpsm1	6.24886e-18	0.742903	0.554	0.343	2.39394e-13	Gpsm1	ENSMUSG00000026930	2
ENSMUSG00000028524-Sgip1	7.77449e-18	0.769313	0.605	0.411	2.97841e-13	Sgip1	ENSMUSG00000028524	4
ENSMUSG00000023367-Tmem176a	1.15361e-17	0.710411	0.198	0.052	4.4195e-13	Tmem176a	ENSMUSG00000023367	6
ENSMUSG00000043794-D830025C05Rik	1.16857e-17	-0.826654	0.058	0.228	4.4768e-13	D830025C05Rik	ENSMUSG00000043794	8
ENSMUSG00000074256-Gm10655	1.26566e-17	-0.71409	0.362	0.591	4.84875e-13	Gm10655	ENSMUSG00000074256	9
ENSMUSG00000041375-Ccdc9	1.31096e-17	-0.765756	0.194	0.408	5.02227e-13	Ccdc9	ENSMUSG00000041375	7
ENSMUSG00000116380-Gm39556	2.33888e-17	-1.17203	0.028	0.173	8.96026e-13	Gm39556	ENSMUSG00000116380	15
ENSMUSG00000110138-4831440D22Rik	2.61868e-17	-0.899719	0.118	0.308	1.00322e-12	4831440D22Rik	ENSMUSG00000110138	8
ENSMUSG00000025239-Limd1	3.5898e-17	0.80823	0.34	0.153	1.37525e-12	Limd1	ENSMUSG00000025239	9
ENSMUSG00000032114-Slc37a4	3.87712e-17	-0.627396	0.019	0.159	1.48533e-12	Slc37a4	ENSMUSG00000032114	9
ENSMUSG00000038065-Mturn	4.31974e-17	-0.728114	0.007	0.132	1.65489e-12	Mturn	ENSMUSG00000038065	6
ENSMUSG00000107255-Gm43416	7.15472e-17	-0.768453	0.079	0.253	2.74097e-12	Gm43416	ENSMUSG00000107255	5
ENSMUSG00000116976-4930500H12Rik	8.3201e-17	0.644171	0.875	0.811	3.18743e-12	4930500H12Rik	ENSMUSG00000116976	16
ENSMUSG00000116171-4930543I03Rik	1.04362e-16	0.726518	0.282	0.111	3.99809e-12	4930543I03Rik	ENSMUSG00000116171	15
ENSMUSG00000106680-Gm43852	1.16146e-16	-0.890426	0.123	0.314	4.44953e-12	Gm43852	ENSMUSG00000106680	5
ENSMUSG00000044581-4932415D10Rik	1.21788e-16	-0.610149	0.566	0.744	4.66571e-12	4932415D10Rik	ENSMUSG00000044581	10
ENSMUSG00000020121-Srgap1	1.48086e-16	0.683989	0.575	0.392	5.67319e-12	Srgap1	ENSMUSG00000020121	10
ENSMUSG00000039298-Cdk5rap2	1.48834e-16	0.647098	0.194	0.053	5.70183e-12	Cdk5rap2	ENSMUSG00000039298	4
ENSMUSG00000045519-Zfp560	1.73008e-16	0.828421	0.213	0.068	6.62792e-12	Zfp560	ENSMUSG00000045519	9
ENSMUSG00000057729-Prtn3	1.87473e-16	0.632582	0.108	0.01	7.1821e-12	Prtn3	ENSMUSG00000057729	10
ENSMUSG00000054793-Cadm4	1.92287e-16	0.827868	0.265	0.101	7.3665e-12	Cadm4	ENSMUSG00000054793	7
ENSMUSG00000006219-Fblim1	2.91074e-16	0.691575	0.194	0.054	1.1151e-11	Fblim1	ENSMUSG00000006219	4
ENSMUSG00000045312-Lhfpl2	3.12266e-16	0.618539	0.152	0.031	1.19629e-11	Lhfpl2	ENSMUSG00000045312	13
ENSMUSG00000101840-Gm28294	3.22438e-16	-0.866414	0.125	0.308	1.23526e-11	Gm28294	ENSMUSG00000101840	1
ENSMUSG00000041014-Nrg3	3.2414e-16	0.680843	0.808	0.667	1.24178e-11	Nrg3	ENSMUSG00000041014	14
ENSMUSG00000033004-Mycbp2	3.50305e-16	0.772059	0.411	0.226	1.34202e-11	Mycbp2	ENSMUSG00000033004	14
ENSMUSG00000061099-Gapdhs	3.76592e-16	-0.597834	0.573	0.756	1.44272e-11	Gapdhs	ENSMUSG00000061099	7
ENSMUSG00000058328-Xlr5a	3.97671e-16	0.729246	0.411	0.227	1.52348e-11	Xlr5a	ENSMUSG00000058328	20
ENSMUSG00000073888-Ccl27a	6.23987e-16	-0.663123	0.21	0.422	2.39049e-11	Ccl27a	ENSMUSG00000073888	4
ENSMUSG00000056201-Cfl1	6.64204e-16	-0.532218	0.723	0.858	2.54456e-11	Cfl1	ENSMUSG00000056201	19
ENSMUSG00000010608-Rbm25	9.24648e-16	-0.825287	0.145	0.333	3.54233e-11	Rbm25	ENSMUSG00000010608	12
ENSMUSG00000022420-Dnal4	1.06682e-15	-0.68954	0.199	0.408	4.08697e-11	Dnal4	ENSMUSG00000022420	15
ENSMUSG00000028139-Riiad1	1.26184e-15	-0.607226	0.501	0.676	4.83409e-11	Riiad1	ENSMUSG00000028139	3
ENSMUSG00000033467-Crlf2	1.32081e-15	-0.787953	0.171	0.371	5.06001e-11	Crlf2	ENSMUSG00000033467	5
ENSMUSG00000111856-6530413G14Rik	1.37358e-15	-0.732126	0.138	0.329	5.26219e-11	6530413G14Rik	ENSMUSG00000111856	9
ENSMUSG00000113092-Gm34662	1.54126e-15	-0.670285	0.508	0.691	5.90459e-11	Gm34662	ENSMUSG00000113092	12
ENSMUSG00000101888-1700025H01Rik	1.74449e-15	-0.717589	0.407	0.617	6.68313e-11	1700025H01Rik	ENSMUSG00000101888	16
ENSMUSG00000110564-Gm45697	1.94474e-15	0.720236	0.203	0.064	7.4503e-11	Gm45697	ENSMUSG00000110564	8
ENSMUSG00000007836-Hnrnpa0	1.9449e-15	-0.582212	0.61	0.773	7.45093e-11	Hnrnpa0	ENSMUSG00000007836	13
ENSMUSG00000106001-Gm42826	2.16324e-15	0.700527	0.252	0.1	8.28739e-11	Gm42826	ENSMUSG00000106001	3
ENSMUSG00000097157-Gm26512	2.40577e-15	1.00232	0.379	0.207	9.21651e-11	Gm26512	ENSMUSG00000097157	12
ENSMUSG00000029147-Ppm1g	2.70005e-15	-0.647588	0.377	0.591	1.03439e-10	Ppm1g	ENSMUSG00000029147	5
ENSMUSG00000034751-Mast4	3.55626e-15	0.630863	0.716	0.567	1.3624e-10	Mast4	ENSMUSG00000034751	13
ENSMUSG00000112547-Gm47096	3.68621e-15	-0.631667	0.31	0.515	1.41219e-10	Gm47096	ENSMUSG00000112547	12
ENSMUSG00000042632-Pla2g6	5.81018e-15	0.657416	0.517	0.334	2.22588e-10	Pla2g6	ENSMUSG00000042632	15
ENSMUSG00000056509-Gm9999	6.49954e-15	-0.611598	0.559	0.746	2.48997e-10	Gm9999	ENSMUSG00000056509	7
ENSMUSG00000078503-Zfp990	6.85332e-15	0.560168	0.153	0.036	2.62551e-10	Zfp990	ENSMUSG00000078503	4
ENSMUSG00000040548-Tex2	6.97347e-15	0.72149	0.323	0.152	2.67154e-10	Tex2	ENSMUSG00000040548	11
ENSMUSG00000020955-Ap4s1	7.1384e-15	-0.781305	0.205	0.395	2.73472e-10	Ap4s1	ENSMUSG00000020955	12
ENSMUSG00000020467-Efemp1	7.38461e-15	0.827446	0.36	0.181	2.82904e-10	Efemp1	ENSMUSG00000020467	11
ENSMUSG00000089935-Gm16343	7.41516e-15	-0.772354	0.236	0.43	2.84075e-10	Gm16343	ENSMUSG00000089935	9
ENSMUSG00000025783-4930412O13Rik	8.23399e-15	-0.508967	0.501	0.698	3.15444e-10	4930412O13Rik	ENSMUSG00000025783	2
ENSMUSG00000021262-Evl	1.01367e-14	0.685886	0.36	0.178	3.88338e-10	Evl	ENSMUSG00000021262	12
ENSMUSG00000086135-1700001J04Rik	1.08025e-14	-0.738165	0.139	0.317	4.13846e-10	1700001J04Rik	ENSMUSG00000086135	11
ENSMUSG00000029705-Cux1	1.32407e-14	0.748229	0.379	0.208	5.07251e-10	Cux1	ENSMUSG00000029705	5
ENSMUSG00000044933-Sstr3	1.47464e-14	0.703949	0.203	0.068	5.64933e-10	Sstr3	ENSMUSG00000044933	15
[truncated: 5,048 more rows]

## Sheet: endothelial_all_log2FCs
X	p_val	avg_log2FC	pct.1	pct.2	p_val_adj	gene	ensemblID	chr
[truncated: 10,662 more rows]

## Sheet: leptotene_all_log2FCs
X	p_val	avg_log2FC	pct.1	pct.2	p_val_adj	gene	ensemblID	chr
[truncated: 6,067 more rows]

[truncated: 15 more sheets: leydig_all_log2FCs, macrophage_all_log2FCs, metaphase-secondary_spermatoc, pachytene_1_all_log2FCs, pachytene_2_all_log2FCs, pachytene_3_all_log2FCs, pachytene_4-diplotene_all_log, round_spermatid_1_all_log2FCs, round_spermatid_2_all_log2FCs, round_spermatid_3_all_log2FCs, round_spermatid_4_all_log2FCs, round-elongating_spermatid_1_, round-elongating_spermatid_2_, undifferentiated_spermatogoni, zygotene_all_log2FCs]
