# Supplementary material for: Systematic identification of Y-chromosome gene functions in mouse spermatogenesis
Source: Science. Author manuscript; Available in PMC 2025 Feb 9. (PMC7617377; doi:10.1126/science.ads6495)
Supplement: Supplementary Table 8 [file EMS202884-supplement-Supplementary_Table_8.xlsx]

## Sheet: guide
Supplementary Table 8: Log2 Fold Changes in the AZFa-KO dataset compared to control. Analysis was performed for each cell type (cluster), and data is shown in different tabs.

## Sheet: differentiating_spermatogonia
X	p_val	avg_log2FC	pct.1	pct.2	p_val_adj	gene	ensemblID	chr
ENSMUSG00000003199-Mpnd	7.83945e-51	-2.37391	0.079	0.761	3.00329e-46	Mpnd	ENSMUSG00000003199	17
ENSMUSG00000118642-AY036118	1.21955e-33	-1.5645	0.48	0.915	4.67208e-29	AY036118	ENSMUSG00000118642	17
ENSMUSG00000068457-Uty	1.22229e-32	-1.43672	0.004	0.462	4.6826e-28	Uty	ENSMUSG00000068457	21
ENSMUSG00000022037-Clu	8.32598e-29	1.83347	0.738	0.338	3.18968e-24	Clu	ENSMUSG00000022037	14
ENSMUSG00000021477-Ctsl	5.84845e-27	1.60971	0.742	0.397	2.24054e-22	Ctsl	ENSMUSG00000021477	13
ENSMUSG00000107872-Gm44511	9.178e-25	-0.962665	0.627	0.932	3.51609e-20	Gm44511	ENSMUSG00000107872	6
ENSMUSG00000025001-Hells	1.04311e-23	-1.37287	0.262	0.705	3.99614e-19	Hells	ENSMUSG00000025001	19
ENSMUSG00000029635-Cdk8	3.7306e-23	-0.898787	0.69	0.996	1.42919e-18	Cdk8	ENSMUSG00000029635	5
ENSMUSG00000029673-Auts2	1.00095e-22	-0.921838	0.683	0.962	3.83466e-18	Auts2	ENSMUSG00000029673	5
ENSMUSG00000050645-Defb19	1.91175e-22	1.45938	0.833	0.632	7.3239e-18	Defb19	ENSMUSG00000050645	2
ENSMUSG00000031939-Taf1d	2.55172e-22	-1.07346	0.429	0.816	9.77566e-18	Taf1d	ENSMUSG00000031939	9
ENSMUSG00000099364-5730419F03Rik	2.74654e-22	1.54784	0.357	0.009	1.0522e-17	5730419F03Rik	ENSMUSG00000099364	1
ENSMUSG00000001983-Taco1	3.62046e-22	-1.21165	0.282	0.726	1.387e-17	Taco1	ENSMUSG00000001983	11
ENSMUSG00000035632-Cnot3	1.39735e-21	-0.902341	0.175	0.624	5.35325e-17	Cnot3	ENSMUSG00000035632	7
ENSMUSG00000102805-Gm37240	1.12542e-20	-0.977746	0.552	0.889	4.3115e-16	Gm37240	ENSMUSG00000102805	3
ENSMUSG00000026220-Slc16a14	1.16179e-20	-3.316	0.103	0.457	4.4508e-16	Slc16a14	ENSMUSG00000026220	1
ENSMUSG00000070426-Rnf121	1.30787e-20	-1.10956	0.206	0.62	5.01045e-16	Rnf121	ENSMUSG00000070426	7
ENSMUSG00000097537-2610020C07Rik	5.21225e-20	-1.0009	0.345	0.774	1.99681e-15	2610020C07Rik	ENSMUSG00000097537	16
ENSMUSG00000018411-Mapt	6.06484e-20	-1.46035	0.119	0.491	2.32344e-15	Mapt	ENSMUSG00000018411	11
ENSMUSG00000039967-Zfp292	1.40878e-19	-1.043	0.333	0.744	5.39702e-15	Zfp292	ENSMUSG00000039967	4
ENSMUSG00000035024-Ncapd3	1.79979e-19	-0.964666	0.171	0.573	6.895e-15	Ncapd3	ENSMUSG00000035024	9
ENSMUSG00000106395-Gm42439	3.06723e-19	-1.07878	0.218	0.645	1.17506e-14	Gm42439	ENSMUSG00000106395	5
ENSMUSG00000091908-Gm17231	4.97257e-19	-0.845929	0.175	0.59	1.90499e-14	Gm17231	ENSMUSG00000091908	9
ENSMUSG00000098912-1500004A13Rik	6.43455e-19	-1.02021	0.23	0.637	2.46508e-14	1500004A13Rik	ENSMUSG00000098912	3
ENSMUSG00000041565-L3mbtl4	6.92387e-19	2.49423	0.421	0.081	2.65253e-14	L3mbtl4	ENSMUSG00000041565	17
ENSMUSG00000062949-Atp11c	1.00611e-18	-0.94885	0.246	0.654	3.85442e-14	Atp11c	ENSMUSG00000062949	20
ENSMUSG00000031833-Mast3	1.30309e-18	-1.01952	0.091	0.449	4.99214e-14	Mast3	ENSMUSG00000031833	8
ENSMUSG00000101640-Gm28376	2.08569e-18	-1.16498	0.214	0.611	7.99027e-14	Gm28376	ENSMUSG00000101640	1
ENSMUSG00000025955-Akr1cl	2.6009e-18	1.59675	0.437	0.094	9.96406e-14	Akr1cl	ENSMUSG00000025955	1
ENSMUSG00000032815-Fanca	4.30483e-18	-0.916748	0.167	0.56	1.64918e-13	Fanca	ENSMUSG00000032815	8
ENSMUSG00000069170-Adgrv1	6.29924e-18	-1.06279	0.179	0.564	2.41324e-13	Adgrv1	ENSMUSG00000069170	13
ENSMUSG00000111204-Gm47320	8.62161e-18	-0.936598	0.048	0.363	3.30294e-13	Gm47320	ENSMUSG00000111204	9
ENSMUSG00000009628-Tex15	1.17596e-17	-0.961233	0.337	0.705	4.5051e-13	Tex15	ENSMUSG00000009628	8
ENSMUSG00000067649-Mageb18	1.94909e-17	3.13324	0.337	0.038	7.46698e-13	Mageb18	ENSMUSG00000067649	20
ENSMUSG00000069044-Usp9y	1.99775e-17	-0.973778	0.012	0.278	7.65339e-13	Usp9y	ENSMUSG00000069044	21
ENSMUSG00000013236-Ptprs	2.20847e-17	-0.905427	0.23	0.624	8.46067e-13	Ptprs	ENSMUSG00000013236	17
ENSMUSG00000069045-Ddx3y	2.43255e-17	-0.756976	0	0.252	9.31908e-13	Ddx3y	ENSMUSG00000069045	21
ENSMUSG00000058328-Xlr5a	4.20711e-17	-0.719498	0.056	0.372	1.61175e-12	Xlr5a	ENSMUSG00000058328	20
ENSMUSG00000027323-Rad51	4.7734e-17	-1.00308	0.107	0.449	1.82869e-12	Rad51	ENSMUSG00000027323	2
ENSMUSG00000023047-Amhr2	5.16236e-17	1.40749	0.437	0.111	1.9777e-12	Amhr2	ENSMUSG00000023047	15
ENSMUSG00000032507-Fbxl2	6.87632e-17	-0.833012	0.171	0.556	2.63432e-12	Fbxl2	ENSMUSG00000032507	9
ENSMUSG00000059439-Bcas3	1.46217e-16	-1.84656	0.54	0.885	5.60157e-12	Bcas3	ENSMUSG00000059439	11
ENSMUSG00000112437-Gm35188	1.82464e-16	-0.840547	0.524	0.863	6.99021e-12	Gm35188	ENSMUSG00000112437	12
ENSMUSG00000020380-Rad50	3.81013e-16	-0.838532	0.163	0.526	1.45966e-11	Rad50	ENSMUSG00000020380	11
ENSMUSG00000027445-Cst9	4.464e-16	1.58647	0.54	0.265	1.71016e-11	Cst9	ENSMUSG00000027445	2
ENSMUSG00000071226-Cecr2	4.88761e-16	-0.889068	0.242	0.603	1.87244e-11	Cecr2	ENSMUSG00000071226	6
ENSMUSG00000094958-3110021N24Rik	6.4968e-16	-0.885576	0.278	0.684	2.48892e-11	3110021N24Rik	ENSMUSG00000094958	4
ENSMUSG00000025047-Pdcd11	6.50433e-16	-0.847171	0.19	0.538	2.49181e-11	Pdcd11	ENSMUSG00000025047	19
ENSMUSG00000041540-Sox5	6.68026e-16	1.2654	0.504	0.167	2.55921e-11	Sox5	ENSMUSG00000041540	6
ENSMUSG00000017550-Atad5	7.71601e-16	-0.773125	0.115	0.462	2.95601e-11	Atad5	ENSMUSG00000017550	11
ENSMUSG00000016477-E2f3	8.05092e-16	-0.812629	0.135	0.483	3.08431e-11	E2f3	ENSMUSG00000016477	13
ENSMUSG00000038372-Gmds	8.29902e-16	-0.880092	0.377	0.748	3.17936e-11	Gmds	ENSMUSG00000038372	13
ENSMUSG00000037541-Shank2	8.66348e-16	-0.804674	0.095	0.423	3.31898e-11	Shank2	ENSMUSG00000037541	7
ENSMUSG00000000884-Gnb1l	1.17473e-15	-0.88947	0.127	0.457	4.50039e-11	Gnb1l	ENSMUSG00000000884	16
ENSMUSG00000010342-Tex14	1.38458e-15	-0.795555	0.429	0.786	5.30433e-11	Tex14	ENSMUSG00000010342	11
ENSMUSG00000002835-Chaf1a	1.42821e-15	-0.901021	0.139	0.457	5.47146e-11	Chaf1a	ENSMUSG00000002835	17
ENSMUSG00000026944-Abca2	2.23334e-15	-0.802774	0.099	0.419	8.55594e-11	Abca2	ENSMUSG00000026944	2
ENSMUSG00000090758-Gm17178	2.54363e-15	-0.847069	0.079	0.38	9.74466e-11	Gm17178	ENSMUSG00000090758	11
ENSMUSG00000049939-Lrrc4	3.19445e-15	-0.859243	0.337	0.722	1.22379e-10	Lrrc4	ENSMUSG00000049939	6
ENSMUSG00000010476-Ebf3	3.62512e-15	-0.796762	0.091	0.406	1.38879e-10	Ebf3	ENSMUSG00000010476	7
ENSMUSG00000016458-Wt1	4.56844e-15	1.1866	0.369	0.073	1.75017e-10	Wt1	ENSMUSG00000016458	2
ENSMUSG00000110580-D830024N08Rik	5.83881e-15	-0.762628	0.111	0.436	2.23685e-10	D830024N08Rik	ENSMUSG00000110580	8
ENSMUSG00000032281-Acsbg1	6.89794e-15	1.28808	0.421	0.115	2.6426e-10	Acsbg1	ENSMUSG00000032281	9
ENSMUSG00000086035-Gm12610	6.91802e-15	-1.02392	0.183	0.504	2.65029e-10	Gm12610	ENSMUSG00000086035	4
ENSMUSG00000055780-Usp26	6.9366e-15	-1.12932	0.183	0.513	2.65741e-10	Usp26	ENSMUSG00000055780	20
ENSMUSG00000070291-Ddx43	1.01914e-14	-0.911536	0.127	0.449	3.90431e-10	Ddx43	ENSMUSG00000070291	9
ENSMUSG00000101585-1600010M07Rik	1.05324e-14	-1.23482	0.377	0.714	4.03496e-10	1600010M07Rik	ENSMUSG00000101585	7
ENSMUSG00000032006-Pdgfd	1.05336e-14	1.41602	0.357	0.068	4.03542e-10	Pdgfd	ENSMUSG00000032006	9
ENSMUSG00000044150-Bclaf3	1.4423e-14	-0.735121	0.19	0.551	5.52543e-10	Bclaf3	ENSMUSG00000044150	20
ENSMUSG00000098088-Gm26916	1.78263e-14	-0.693733	0.214	0.577	6.82926e-10	Gm26916	ENSMUSG00000098088	14
ENSMUSG00000068117-Mei1	1.88277e-14	-0.740809	0.099	0.41	7.21288e-10	Mei1	ENSMUSG00000068117	15
ENSMUSG00000005871-Apc	2.07251e-14	-0.761824	0.329	0.688	7.93978e-10	Apc	ENSMUSG00000005871	18
ENSMUSG00000034187-Nsf	2.07602e-14	-0.62225	0.234	0.594	7.95324e-10	Nsf	ENSMUSG00000034187	11
ENSMUSG00000109536-9330162G02Rik	2.4747e-14	-0.769227	0.31	0.714	9.48056e-10	9330162G02Rik	ENSMUSG00000109536	7
ENSMUSG00000024081-Cebpz	2.73606e-14	-0.815833	0.159	0.496	1.04818e-09	Cebpz	ENSMUSG00000024081	17
ENSMUSG00000009670-Tex11	2.89698e-14	-0.979838	0.179	0.491	1.10983e-09	Tex11	ENSMUSG00000009670	20
ENSMUSG00000113907-Gm47167	3.00174e-14	-0.877865	0.206	0.543	1.14997e-09	Gm47167	ENSMUSG00000113907	12
ENSMUSG00000079710-Dynlt2a2	3.05029e-14	-0.857734	0.278	0.628	1.16856e-09	Dynlt2a2	ENSMUSG00000079710	17
ENSMUSG00000016386-Mpped2	4.74129e-14	-0.742705	0.139	0.479	1.81639e-09	Mpped2	ENSMUSG00000016386	2
ENSMUSG00000029554-Mad1l1	5.09068e-14	-0.767549	0.167	0.491	1.95024e-09	Mad1l1	ENSMUSG00000029554	5
ENSMUSG00000037286-Stag1	5.542e-14	-0.71582	0.611	0.897	2.12314e-09	Stag1	ENSMUSG00000037286	9
ENSMUSG00000002055-Spag5	5.57296e-14	-1.70707	0.206	0.513	2.135e-09	Spag5	ENSMUSG00000002055	11
ENSMUSG00000024130-Abca3	6.00505e-14	-0.733577	0.139	0.466	2.30053e-09	Abca3	ENSMUSG00000024130	17
ENSMUSG00000031451-Gas6	7.79612e-14	1.35119	0.357	0.081	2.98669e-09	Gas6	ENSMUSG00000031451	8
ENSMUSG00000017466-Timp2	7.90252e-14	1.02396	0.433	0.132	3.02746e-09	Timp2	ENSMUSG00000017466	11
ENSMUSG00000025019-Lcor	7.97662e-14	-0.726781	0.341	0.688	3.05584e-09	Lcor	ENSMUSG00000025019	19
ENSMUSG00000095041-ENSMUSG00000095041	8.58957e-14	-0.729343	0.571	0.872	3.29067e-09	ENSMUSG00000095041	ENSMUSG00000095041
ENSMUSG00000023046-Igfbp6	9.46248e-14	1.22553	0.317	0.056	3.62508e-09	Igfbp6	ENSMUSG00000023046	15
ENSMUSG00000063626-Unc5d	9.69784e-14	-0.678898	0.222	0.556	3.71524e-09	Unc5d	ENSMUSG00000063626	8
ENSMUSG00000036768-Kif15	9.70369e-14	-0.936163	0.206	0.53	3.71748e-09	Kif15	ENSMUSG00000036768	9
ENSMUSG00000033216-Eefsec	1.04272e-13	-0.789119	0.198	0.534	3.99468e-09	Eefsec	ENSMUSG00000033216	6
ENSMUSG00000024642-Tle4	1.16696e-13	-0.708997	0.266	0.615	4.47063e-09	Tle4	ENSMUSG00000024642	19
ENSMUSG00000091556-Gm14569	1.18753e-13	1.4138	0.254	0.021	4.54941e-09	Gm14569	ENSMUSG00000091556	20
ENSMUSG00000041649-Klf8	1.25741e-13	-0.910787	0.075	0.346	4.81715e-09	Klf8	ENSMUSG00000041649	20
ENSMUSG00000031004-Mki67	1.40772e-13	-0.960925	0.143	0.453	5.39297e-09	Mki67	ENSMUSG00000031004	7
ENSMUSG00000025878-Uimc1	1.46775e-13	-0.890043	0.282	0.615	5.62295e-09	Uimc1	ENSMUSG00000025878	13
ENSMUSG00000022770-Dlg1	1.61736e-13	-0.72204	0.472	0.791	6.1961e-09	Dlg1	ENSMUSG00000022770	16
ENSMUSG00000027199-Gatm	1.72971e-13	1.14967	0.258	0.026	6.62652e-09	Gatm	ENSMUSG00000027199	2
ENSMUSG00000056394-Lig1	1.93563e-13	-0.7865	0.111	0.402	7.41538e-09	Lig1	ENSMUSG00000056394	7
ENSMUSG00000038072-Galnt11	1.93682e-13	-1.89488	0.135	0.436	7.41994e-09	Galnt11	ENSMUSG00000038072	5
ENSMUSG00000063804-Lin28b	2.10287e-13	-1.17456	0.214	0.56	8.05611e-09	Lin28b	ENSMUSG00000063804	10
ENSMUSG00000052544-St6galnac3	2.12188e-13	-0.853879	0.19	0.526	8.12891e-09	St6galnac3	ENSMUSG00000052544	3
ENSMUSG00000027238-Frmd5	2.20761e-13	-0.945249	0.282	0.585	8.45736e-09	Frmd5	ENSMUSG00000027238	2
ENSMUSG00000020914-Top2a	2.25309e-13	-0.765425	0.254	0.598	8.63159e-09	Top2a	ENSMUSG00000020914	11
ENSMUSG00000029761-Cald1	2.38947e-13	1.71633	0.381	0.098	9.15408e-09	Cald1	ENSMUSG00000029761	6
ENSMUSG00000036902-Neto2	2.45466e-13	-0.650238	0.179	0.5	9.40382e-09	Neto2	ENSMUSG00000036902	8
ENSMUSG00000045751-Mms22l	2.57985e-13	-0.672893	0.187	0.513	9.88342e-09	Mms22l	ENSMUSG00000045751	4
ENSMUSG00000000037-Scml2	3.06045e-13	-0.749767	0.179	0.496	1.17246e-08	Scml2	ENSMUSG00000000037	20
ENSMUSG00000039741-Bahcc1	3.19044e-13	-0.626858	0.107	0.406	1.22226e-08	Bahcc1	ENSMUSG00000039741	11
ENSMUSG00000021911-Parg	3.24479e-13	-0.610239	0.167	0.487	1.24308e-08	Parg	ENSMUSG00000021911	14
ENSMUSG00000025571-Tnrc6c	3.27138e-13	-0.738799	0.552	0.833	1.25327e-08	Tnrc6c	ENSMUSG00000025571	11
ENSMUSG00000027799-Nbea	3.27634e-13	-0.691564	0.452	0.808	1.25516e-08	Nbea	ENSMUSG00000027799	3
ENSMUSG00000020936-Nmt1	3.32403e-13	-0.729481	0.226	0.564	1.27344e-08	Nmt1	ENSMUSG00000020936	11
ENSMUSG00000002799-Jag2	3.43447e-13	-0.717457	0.063	0.321	1.31574e-08	Jag2	ENSMUSG00000002799	12
ENSMUSG00000026915-Strbp	4.02213e-13	-0.576695	0.738	0.927	1.54088e-08	Strbp	ENSMUSG00000026915	2
ENSMUSG00000058135-Gstm1	4.14876e-13	1.23515	0.56	0.286	1.58939e-08	Gstm1	ENSMUSG00000058135	3
ENSMUSG00000028538-St3gal3	4.22549e-13	-0.751938	0.214	0.538	1.61879e-08	St3gal3	ENSMUSG00000028538	4
ENSMUSG00000029763-Exoc4	4.42665e-13	-0.720389	0.556	0.855	1.69585e-08	Exoc4	ENSMUSG00000029763	6
ENSMUSG00000106218-Gm43713	5.06654e-13	-0.654764	0.274	0.628	1.94099e-08	Gm43713	ENSMUSG00000106218	3
ENSMUSG00000041020-Map7d2	6.11548e-13	-0.606895	0.119	0.432	2.34284e-08	Map7d2	ENSMUSG00000041020	20
ENSMUSG00000040265-Dnm3	7.48372e-13	1.73077	0.393	0.128	2.86701e-08	Dnm3	ENSMUSG00000040265	1
ENSMUSG00000039218-Srrm2	7.57084e-13	-0.707256	0.647	0.868	2.90039e-08	Srrm2	ENSMUSG00000039218	17
ENSMUSG00000035835-Plppr3	7.74188e-13	-0.704898	0.091	0.368	2.96592e-08	Plppr3	ENSMUSG00000035835	10
ENSMUSG00000036893-Ehmt1	8.94212e-13	-0.744479	0.397	0.748	3.42573e-08	Ehmt1	ENSMUSG00000036893	2
ENSMUSG00000002028-Kmt2a	9.12948e-13	-0.714749	0.321	0.65	3.4975e-08	Kmt2a	ENSMUSG00000002028	9
ENSMUSG00000053279-Aldh1a1	9.6955e-13	1.24236	0.563	0.278	3.71435e-08	Aldh1a1	ENSMUSG00000053279	19
ENSMUSG00000078017-Mir883a	1.10873e-12	-0.741598	0.028	0.248	4.24754e-08	Mir883a	ENSMUSG00000078017	20
ENSMUSG00000032017-Grik4	1.10997e-12	-0.785175	0.071	0.329	4.25228e-08	Grik4	ENSMUSG00000032017	9
ENSMUSG00000040260-Daam2	1.16709e-12	1.14788	0.294	0.051	4.47113e-08	Daam2	ENSMUSG00000040260	17
ENSMUSG00000018593-Sparc	1.18988e-12	1.01957	0.484	0.197	4.55843e-08	Sparc	ENSMUSG00000018593	11
ENSMUSG00000038116-Phf20	1.24503e-12	-0.739262	0.246	0.573	4.7697e-08	Phf20	ENSMUSG00000038116	2
ENSMUSG00000020546-Stxbp4	1.28966e-12	-0.689908	0.171	0.479	4.94069e-08	Stxbp4	ENSMUSG00000020546	11
ENSMUSG00000037572-Wdhd1	1.34792e-12	-0.698864	0.139	0.44	5.16387e-08	Wdhd1	ENSMUSG00000037572	14
ENSMUSG00000038910-Plcl2	1.37721e-12	-0.663495	0.147	0.457	5.27608e-08	Plcl2	ENSMUSG00000038910	17
ENSMUSG00000025558-Dock9	1.46683e-12	-0.788936	0.27	0.607	5.61941e-08	Dock9	ENSMUSG00000025558	14
ENSMUSG00000046230-Vps13a	1.56485e-12	-0.666871	0.56	0.833	5.99495e-08	Vps13a	ENSMUSG00000046230	19
ENSMUSG00000036109-Mbnl3	1.57927e-12	-0.75574	0.119	0.415	6.05019e-08	Mbnl3	ENSMUSG00000036109	20
ENSMUSG00000025658-Cnksr2	1.61143e-12	-0.723884	0.107	0.393	6.17339e-08	Cnksr2	ENSMUSG00000025658	20
ENSMUSG00000025920-Stau2	1.80714e-12	-0.685032	0.206	0.53	6.92314e-08	Stau2	ENSMUSG00000025920	1
ENSMUSG00000027443-Cst12	1.83154e-12	1.22796	0.532	0.278	7.01662e-08	Cst12	ENSMUSG00000027443	2
ENSMUSG00000053436-Mapk14	1.83503e-12	-0.671661	0.266	0.611	7.02999e-08	Mapk14	ENSMUSG00000053436	17
ENSMUSG00000067158-Col4a4	1.86348e-12	2.24992	0.389	0.124	7.13901e-08	Col4a4	ENSMUSG00000067158	1
ENSMUSG00000042029-Ncapg2	1.91439e-12	-0.695411	0.151	0.466	7.33401e-08	Ncapg2	ENSMUSG00000042029	12
ENSMUSG00000028282-Casp8ap2	1.92609e-12	-0.631995	0.143	0.436	7.37883e-08	Casp8ap2	ENSMUSG00000028282	4
ENSMUSG00000029711-Epo	2.24114e-12	-0.856476	0.357	0.671	8.58581e-08	Epo	ENSMUSG00000029711	5
ENSMUSG00000061393-Acvr2b	2.28444e-12	-0.681332	0.079	0.346	8.75167e-08	Acvr2b	ENSMUSG00000061393	9
ENSMUSG00000020654-Adcy3	2.512e-12	-0.679132	0.087	0.35	9.62348e-08	Adcy3	ENSMUSG00000020654	12
ENSMUSG00000041057-Wdr43	3.07121e-12	-0.728114	0.21	0.517	1.17658e-07	Wdr43	ENSMUSG00000041057	17
ENSMUSG00000035933-Cog5	3.28136e-12	-0.661158	0.409	0.744	1.25709e-07	Cog5	ENSMUSG00000035933	12
ENSMUSG00000028161-Ppp3ca	3.33653e-12	1.16972	0.595	0.342	1.27823e-07	Ppp3ca	ENSMUSG00000028161	3
ENSMUSG00000034021-Pds5b	4.22079e-12	-0.825987	0.29	0.603	1.61698e-07	Pds5b	ENSMUSG00000034021	5
ENSMUSG00000033773-Rpap2	4.23572e-12	-0.66522	0.163	0.466	1.6227e-07	Rpap2	ENSMUSG00000033773	5
ENSMUSG00000069855-Slc47a2	4.4808e-12	1.12554	0.282	0.051	1.71659e-07	Slc47a2	ENSMUSG00000069855	11
ENSMUSG00000040728-Esrp1	4.94482e-12	-0.694926	0.111	0.38	1.89436e-07	Esrp1	ENSMUSG00000040728	4
ENSMUSG00000017978-Cadps2	5.17931e-12	-0.704577	0.238	0.585	1.98419e-07	Cadps2	ENSMUSG00000017978	6
ENSMUSG00000035284-Vps13c	5.21088e-12	-0.501413	0.23	0.577	1.99629e-07	Vps13c	ENSMUSG00000035284	9
ENSMUSG00000032252-Glce	5.27687e-12	-0.53354	0.107	0.393	2.02157e-07	Glce	ENSMUSG00000032252	9
ENSMUSG00000035842-Ddx11	5.47803e-12	-0.676431	0.071	0.316	2.09863e-07	Ddx11	ENSMUSG00000035842	17
ENSMUSG00000052852-Reep1	5.66903e-12	1.36259	0.31	0.068	2.17181e-07	Reep1	ENSMUSG00000052852	6
ENSMUSG00000110803-Gm20275	5.99118e-12	-0.561083	0.397	0.765	2.29522e-07	Gm20275	ENSMUSG00000110803	9
ENSMUSG00000057649-Brd9	6.34613e-12	-0.654241	0.27	0.594	2.4312e-07	Brd9	ENSMUSG00000057649	13
ENSMUSG00000027722-Spata5	6.60755e-12	-0.609222	0.381	0.718	2.53135e-07	Spata5	ENSMUSG00000027722	3
ENSMUSG00000085208-Brip1os	7.39729e-12	-0.590921	0.377	0.705	2.8339e-07	Brip1os	ENSMUSG00000085208	11
ENSMUSG00000045038-Prkce	8.23906e-12	1.32022	0.369	0.107	3.15639e-07	Prkce	ENSMUSG00000045038	17
ENSMUSG00000062542-Syt9	8.42687e-12	-0.81539	0.115	0.397	3.22834e-07	Syt9	ENSMUSG00000062542	7
ENSMUSG00000022432-Smc1b	8.67521e-12	-0.752268	0.389	0.692	3.32347e-07	Smc1b	ENSMUSG00000022432	15
ENSMUSG00000043340-6530409C15Rik	9.05251e-12	-0.550173	0.194	0.53	3.46802e-07	6530409C15Rik	ENSMUSG00000043340	6
ENSMUSG00000040785-Ttc3	9.1389e-12	-0.533171	0.401	0.748	3.50111e-07	Ttc3	ENSMUSG00000040785	16
ENSMUSG00000024837-Dmrt1	9.22897e-12	-0.655235	0.23	0.551	3.53562e-07	Dmrt1	ENSMUSG00000024837	19
ENSMUSG00000032849-Abcc4	1.06608e-11	-0.811313	0.095	0.346	4.08415e-07	Abcc4	ENSMUSG00000032849	14
ENSMUSG00000012296-Tjap1	1.12241e-11	-0.650506	0.099	0.359	4.29997e-07	Tjap1	ENSMUSG00000012296	17
ENSMUSG00000051236-Msrb3	1.12855e-11	1.02365	0.365	0.103	4.32349e-07	Msrb3	ENSMUSG00000051236	10
ENSMUSG00000033948-Zswim5	1.24362e-11	-0.704176	0.19	0.504	4.76432e-07	Zswim5	ENSMUSG00000033948	4
ENSMUSG00000086199-Bcas3os1	1.2715e-11	-0.670702	0.107	0.372	4.87113e-07	Bcas3os1	ENSMUSG00000086199	11
ENSMUSG00000030849-Fgfr2	1.28916e-11	-0.691828	0.766	0.94	4.93878e-07	Fgfr2	ENSMUSG00000030849	7
ENSMUSG00000032413-Rasa2	1.33079e-11	-0.713433	0.21	0.517	5.09825e-07	Rasa2	ENSMUSG00000032413	9
ENSMUSG00000002957-Ap2a2	1.33698e-11	-0.616405	0.222	0.53	5.12198e-07	Ap2a2	ENSMUSG00000002957	7
ENSMUSG00000027875-Hmgcs2	1.39479e-11	1.10602	0.278	0.051	5.34345e-07	Hmgcs2	ENSMUSG00000027875	3
ENSMUSG00000053580-Tanc2	1.40833e-11	-0.697578	0.413	0.748	5.39532e-07	Tanc2	ENSMUSG00000053580	11
ENSMUSG00000038379-Ttk	1.47148e-11	-0.622312	0.095	0.35	5.63725e-07	Ttk	ENSMUSG00000038379	9
ENSMUSG00000071454-Dtnb	1.64939e-11	-0.684204	0.381	0.714	6.31881e-07	Dtnb	ENSMUSG00000071454	12
ENSMUSG00000045328-Cenpe	1.75396e-11	-0.735809	0.119	0.385	6.71941e-07	Cenpe	ENSMUSG00000045328	3
ENSMUSG00000106967-Gm42477	1.89191e-11	-0.635734	0.119	0.389	7.24792e-07	Gm42477	ENSMUSG00000106967	16
ENSMUSG00000027896-Slc16a4	1.91548e-11	-0.725823	0.159	0.453	7.3382e-07	Slc16a4	ENSMUSG00000027896	3
ENSMUSG00000097589-Dleu2	1.96782e-11	-0.638886	0.421	0.722	7.53872e-07	Dleu2	ENSMUSG00000097589	14
ENSMUSG00000073437-D330041H03Rik	2.02772e-11	-0.580637	0.036	0.248	7.76818e-07	D330041H03Rik	ENSMUSG00000073437	17
ENSMUSG00000032939-Nup93	2.11186e-11	-0.473833	0.155	0.444	8.09055e-07	Nup93	ENSMUSG00000032939	8
ENSMUSG00000042686-Jph1	2.25562e-11	-0.647929	0.099	0.355	8.64128e-07	Jph1	ENSMUSG00000042686	1
ENSMUSG00000049164-Zfp518a	2.29988e-11	-0.748732	0.202	0.5	8.81085e-07	Zfp518a	ENSMUSG00000049164	19
ENSMUSG00000036777-Anln	2.32613e-11	-0.718973	0.107	0.372	8.91141e-07	Anln	ENSMUSG00000036777	9
ENSMUSG00000061175-Fnip2	2.33877e-11	-0.706132	0.179	0.47	8.95985e-07	Fnip2	ENSMUSG00000061175	3
ENSMUSG00000009545-Kcnq1	2.41739e-11	-0.711928	0.194	0.491	9.26101e-07	Kcnq1	ENSMUSG00000009545	7
ENSMUSG00000005514-Por	2.45486e-11	-0.805566	0.135	0.41	9.40458e-07	Por	ENSMUSG00000005514	5
ENSMUSG00000046201-Scaf8	2.77425e-11	-0.522977	0.266	0.598	1.06281e-06	Scaf8	ENSMUSG00000046201	17
ENSMUSG00000060038-Dhps	2.77824e-11	-0.537047	0.056	0.291	1.06434e-06	Dhps	ENSMUSG00000060038	8
ENSMUSG00000026043-Col3a1	3.10212e-11	1.52496	0.29	0.06	1.18842e-06	Col3a1	ENSMUSG00000026043	1
ENSMUSG00000102979-Gm37350	3.14459e-11	1.51644	0.361	0.12	1.20469e-06	Gm37350	ENSMUSG00000102979	3
ENSMUSG00000058297-Spock2	3.30533e-11	1.16483	0.317	0.085	1.26627e-06	Spock2	ENSMUSG00000058297	10
ENSMUSG00000028345-Tex10	3.79748e-11	-0.679413	0.222	0.509	1.45482e-06	Tex10	ENSMUSG00000028345	4
ENSMUSG00000026516-Nvl	3.86624e-11	-0.55112	0.226	0.543	1.48116e-06	Nvl	ENSMUSG00000026516	1
ENSMUSG00000078773-Rad54b	4.01231e-11	-0.667982	0.111	0.372	1.53712e-06	Rad54b	ENSMUSG00000078773	4
ENSMUSG00000054770-Kctd18	4.45411e-11	-0.843722	0.163	0.432	1.70637e-06	Kctd18	ENSMUSG00000054770	1
ENSMUSG00000033762-Recql4	4.54623e-11	-0.624464	0.063	0.291	1.74166e-06	Recql4	ENSMUSG00000033762	15
ENSMUSG00000030309-Caprin2	4.6448e-11	-0.639556	0.127	0.402	1.77942e-06	Caprin2	ENSMUSG00000030309	6
ENSMUSG00000027478-Dnmt3b	4.85632e-11	-0.561578	0.044	0.256	1.86045e-06	Dnmt3b	ENSMUSG00000027478	2
ENSMUSG00000038665-Dgki	5.00892e-11	-0.816648	0.06	0.286	1.91892e-06	Dgki	ENSMUSG00000038665	6
ENSMUSG00000026098-Pms1	5.1575e-11	-0.530416	0.111	0.372	1.97584e-06	Pms1	ENSMUSG00000026098	1
ENSMUSG00000039316-Rftn1	5.98969e-11	-0.598581	0.103	0.368	2.29465e-06	Rftn1	ENSMUSG00000039316	17
ENSMUSG00000112831-Gm35533	6.14871e-11	1.54544	0.317	0.09	2.35557e-06	Gm35533	ENSMUSG00000112831	10
ENSMUSG00000015090-Ptgds	6.31445e-11	1.17056	0.552	0.312	2.41907e-06	Ptgds	ENSMUSG00000015090	2
ENSMUSG00000020255-Nopchap1	6.85772e-11	-0.810626	0.242	0.521	2.62719e-06	Nopchap1	ENSMUSG00000020255	10
ENSMUSG00000022680-Pdxdc1	7.53109e-11	-0.615564	0.313	0.637	2.88516e-06	Pdxdc1	ENSMUSG00000022680	16
ENSMUSG00000099895-Gm28153	7.61824e-11	-0.773188	0.02	0.205	2.91855e-06	Gm28153	ENSMUSG00000099895	1
ENSMUSG00000020802-Ube2o	7.76203e-11	-0.598062	0.147	0.427	2.97363e-06	Ube2o	ENSMUSG00000020802	11
ENSMUSG00000027242-Wdr76	8.13022e-11	-0.71202	0.111	0.363	3.11469e-06	Wdr76	ENSMUSG00000027242	2
ENSMUSG00000030180-Kdm5a	8.72687e-11	-0.637298	0.401	0.701	3.34326e-06	Kdm5a	ENSMUSG00000030180	6
ENSMUSG00000113634-Gm36756	8.75631e-11	-0.576895	0.071	0.303	3.35454e-06	Gm36756	ENSMUSG00000113634	12
ENSMUSG00000005672-Kit	8.89846e-11	-0.661009	0.179	0.466	3.409e-06	Kit	ENSMUSG00000005672	5
ENSMUSG00000004099-Dnmt1	9.11953e-11	-0.658048	0.119	0.372	3.49369e-06	Dnmt1	ENSMUSG00000004099	9
ENSMUSG00000000441-Raf1	9.32934e-11	-0.668062	0.274	0.585	3.57407e-06	Raf1	ENSMUSG00000000441	6
ENSMUSG00000100162-Gm20687	9.63189e-11	-0.727169	0.079	0.312	3.68998e-06	Gm20687	ENSMUSG00000100162	14
ENSMUSG00000047534-Mis18bp1	9.77457e-11	-0.712644	0.123	0.372	3.74464e-06	Mis18bp1	ENSMUSG00000047534	12
ENSMUSG00000071054-Safb	9.81112e-11	-0.593621	0.258	0.56	3.75864e-06	Safb	ENSMUSG00000071054	17
ENSMUSG00000026605-Cenpf	1.00507e-10	-0.809016	0.345	0.632	3.85043e-06	Cenpf	ENSMUSG00000026605	1
ENSMUSG00000011257-Pabpc4	1.02538e-10	-0.763708	0.123	0.376	3.92823e-06	Pabpc4	ENSMUSG00000011257	4
ENSMUSG00000001985-Grik3	1.04536e-10	-0.626687	0.087	0.333	4.00476e-06	Grik3	ENSMUSG00000001985	4
ENSMUSG00000119547-Mir743b	1.05386e-10	-0.635804	0.02	0.201	4.03735e-06	Mir743b	ENSMUSG00000119547	20
ENSMUSG00000034557-Zfyve9	1.064e-10	-0.774762	0.313	0.615	4.07618e-06	Zfyve9	ENSMUSG00000034557	4
ENSMUSG00000003119-Cdk12	1.09556e-10	-0.627025	0.488	0.803	4.19708e-06	Cdk12	ENSMUSG00000003119	11
ENSMUSG00000038822-Hace1	1.18917e-10	-0.60532	0.206	0.491	4.5557e-06	Hace1	ENSMUSG00000038822	10
ENSMUSG00000052949-Rnf157	1.22784e-10	-0.68787	0.143	0.41	4.70385e-06	Rnf157	ENSMUSG00000052949	11
ENSMUSG00000015023-Ddx19a	1.23373e-10	-0.679748	0.063	0.278	4.72641e-06	Ddx19a	ENSMUSG00000015023	8
ENSMUSG00000041670-Rims1	1.25078e-10	-0.69514	0.179	0.47	4.79173e-06	Rims1	ENSMUSG00000041670	1
ENSMUSG00000053141-Ptprt	1.26438e-10	-0.675822	0.131	0.406	4.84383e-06	Ptprt	ENSMUSG00000053141	2
ENSMUSG00000061313-Ddhd2	1.27022e-10	-0.487507	0.325	0.662	4.8662e-06	Ddhd2	ENSMUSG00000061313	8
ENSMUSG00000086728-Man2c1os	1.27105e-10	-0.672444	0.171	0.457	4.8694e-06	Man2c1os	ENSMUSG00000086728	9
ENSMUSG00000010517-Faf1	1.27142e-10	-0.688573	0.405	0.722	4.87082e-06	Faf1	ENSMUSG00000010517	4
ENSMUSG00000048170-Mcmbp	1.2735e-10	-0.570904	0.179	0.47	4.87877e-06	Mcmbp	ENSMUSG00000048170	7
ENSMUSG00000085234-Gm15614	1.29761e-10	-0.480099	0.294	0.628	4.97113e-06	Gm15614	ENSMUSG00000085234	5
ENSMUSG00000090386-Mir99ahg	1.3117e-10	1.52603	0.524	0.256	5.02511e-06	Mir99ahg	ENSMUSG00000090386	16
ENSMUSG00000051177-Plcb1	1.32309e-10	1.57582	0.401	0.154	5.06875e-06	Plcb1	ENSMUSG00000051177	2
ENSMUSG00000039716-Dock3	1.3411e-10	-0.749668	0.29	0.585	5.13776e-06	Dock3	ENSMUSG00000039716	9
ENSMUSG00000040852-Plekhh2	1.35684e-10	0.904999	0.321	0.085	5.19805e-06	Plekhh2	ENSMUSG00000040852	17
ENSMUSG00000042292-Mrtfa	1.41751e-10	-0.769218	0.282	0.581	5.4305e-06	Mrtfa	ENSMUSG00000042292	15
ENSMUSG00000041961-Znrf3	1.49093e-10	-0.614154	0.345	0.675	5.71176e-06	Znrf3	ENSMUSG00000041961	11
ENSMUSG00000097997-Gm27017	1.55151e-10	-0.738091	0.099	0.329	5.94382e-06	Gm27017	ENSMUSG00000097997	14
ENSMUSG00000020527-Myo19	1.59709e-10	-0.610819	0.056	0.274	6.11845e-06	Myo19	ENSMUSG00000020527	11
ENSMUSG00000028434-Epb41l4b	1.608e-10	-0.50376	0.135	0.41	6.16023e-06	Epb41l4b	ENSMUSG00000028434	4
ENSMUSG00000046034-Otulin	1.61743e-10	-0.587789	0.095	0.333	6.19636e-06	Otulin	ENSMUSG00000046034	15
ENSMUSG00000004383-Large1	1.82643e-10	-0.701554	0.421	0.701	6.99706e-06	Large1	ENSMUSG00000004383	8
ENSMUSG00000020457-Drg1	1.83829e-10	-0.659015	0.417	0.714	7.04249e-06	Drg1	ENSMUSG00000020457	11
ENSMUSG00000058006-Mdn1	1.90729e-10	-0.587513	0.361	0.671	7.30682e-06	Mdn1	ENSMUSG00000058006	4
ENSMUSG00000033392-Clasp2	1.91117e-10	-0.648311	0.321	0.624	7.32168e-06	Clasp2	ENSMUSG00000033392	9
ENSMUSG00000037852-Cpe	2.06195e-10	0.91522	0.29	0.068	7.89933e-06	Cpe	ENSMUSG00000037852	8
ENSMUSG00000042331-Specc1	2.15999e-10	-0.686205	0.179	0.453	8.27492e-06	Specc1	ENSMUSG00000042331	11
ENSMUSG00000016200-Syt14	2.19806e-10	-0.442251	0.091	0.333	8.42076e-06	Syt14	ENSMUSG00000016200	1
ENSMUSG00000110915-Gm36198	2.25313e-10	-0.669569	0.258	0.564	8.63173e-06	Gm36198	ENSMUSG00000110915	9
ENSMUSG00000028274-Rngtt	2.33522e-10	-0.598473	0.29	0.59	8.94622e-06	Rngtt	ENSMUSG00000028274	4
ENSMUSG00000026058-Khdrbs2	2.3609e-10	-0.841574	0.198	0.453	9.04462e-06	Khdrbs2	ENSMUSG00000026058	1
ENSMUSG00000039994-Timeless	2.49224e-10	-0.477267	0.044	0.248	9.54778e-06	Timeless	ENSMUSG00000039994	10
ENSMUSG00000010592-Dazl	2.68497e-10	-0.620885	0.294	0.594	1.02861e-05	Dazl	ENSMUSG00000010592	17
ENSMUSG00000034751-Mast4	2.76395e-10	1.49303	0.571	0.368	1.05887e-05	Mast4	ENSMUSG00000034751	13
ENSMUSG00000063873-Slc24a3	2.77359e-10	1.84854	0.302	0.09	1.06256e-05	Slc24a3	ENSMUSG00000063873	2
ENSMUSG00000031333-Abcb7	3.01941e-10	-0.549796	0.111	0.359	1.15674e-05	Abcb7	ENSMUSG00000031333	20
ENSMUSG00000027018-Hat1	3.09844e-10	-0.712925	0.202	0.47	1.18701e-05	Hat1	ENSMUSG00000027018	2
ENSMUSG00000019929-Dcn	3.15839e-10	1.81662	0.317	0.094	1.20998e-05	Dcn	ENSMUSG00000019929	10
ENSMUSG00000108414-Snhg1	3.17402e-10	-0.567997	0.091	0.329	1.21597e-05	Snhg1	ENSMUSG00000108414	19
ENSMUSG00000024008-Cpne5	3.32412e-10	-0.719608	0.131	0.389	1.27347e-05	Cpne5	ENSMUSG00000024008	17
ENSMUSG00000030761-Myo7a	3.78951e-10	0.973143	0.234	0.038	1.45176e-05	Myo7a	ENSMUSG00000030761	7
ENSMUSG00000053553-3110082I17Rik	3.84381e-10	-0.548784	0.179	0.457	1.47256e-05	3110082I17Rik	ENSMUSG00000053553	5
ENSMUSG00000062184-Hs6st2	3.84727e-10	-0.602824	0.111	0.359	1.47389e-05	Hs6st2	ENSMUSG00000062184	20
ENSMUSG00000028034-Fubp1	3.91576e-10	-0.669599	0.476	0.782	1.50013e-05	Fubp1	ENSMUSG00000028034	3
ENSMUSG00000027596-a	3.97716e-10	-0.647623	0.107	0.346	1.52365e-05	a	ENSMUSG00000027596	2
ENSMUSG00000028649-Macf1	4.08331e-10	1.18699	0.651	0.526	1.56431e-05	Macf1	ENSMUSG00000028649	4
ENSMUSG00000019944-Rhobtb1	4.17352e-10	1.01706	0.286	0.073	1.59888e-05	Rhobtb1	ENSMUSG00000019944	10
ENSMUSG00000040570-Rundc3b	4.18093e-10	-0.413444	0.131	0.397	1.60171e-05	Rundc3b	ENSMUSG00000040570	5
ENSMUSG00000086674-Zfp286os	4.26269e-10	-1.78652	0.036	0.222	1.63304e-05	Zfp286os	ENSMUSG00000086674	11
ENSMUSG00000109408-A930037H05Rik	4.30527e-10	-0.475635	0.194	0.483	1.64935e-05	A930037H05Rik	ENSMUSG00000109408	11
ENSMUSG00000038774-Ascc3	4.31995e-10	-0.577747	0.433	0.714	1.65497e-05	Ascc3	ENSMUSG00000038774	10
ENSMUSG00000099988-1700054A03Rik	4.4629e-10	-0.661732	0.206	0.479	1.70974e-05	1700054A03Rik	ENSMUSG00000099988	19
ENSMUSG00000011158-Brf1	4.62198e-10	-0.577582	0.151	0.423	1.77068e-05	Brf1	ENSMUSG00000011158	12
ENSMUSG00000054702-Ap1s3	4.74848e-10	-0.574376	0.032	0.218	1.81914e-05	Ap1s3	ENSMUSG00000054702	1
ENSMUSG00000048232-Fbxo10	5.31607e-10	-0.517312	0.048	0.248	2.03658e-05	Fbxo10	ENSMUSG00000048232	4
ENSMUSG00000042298-Ttc19	5.45674e-10	-0.416359	0.266	0.594	2.09048e-05	Ttc19	ENSMUSG00000042298	11
ENSMUSG00000086962-Gm12248	5.50329e-10	-0.82169	0.067	0.278	2.10831e-05	Gm12248	ENSMUSG00000086962	11
ENSMUSG00000028677-Rnf220	5.55801e-10	-1.02791	0.286	0.568	2.12928e-05	Rnf220	ENSMUSG00000028677	4
ENSMUSG00000013415-Igf2bp1	5.82223e-10	-0.500047	0.087	0.321	2.2305e-05	Igf2bp1	ENSMUSG00000013415	11
ENSMUSG00000024287-Thoc1	5.88001e-10	-0.624879	0.306	0.607	2.25263e-05	Thoc1	ENSMUSG00000024287	18
ENSMUSG00000027962-Vcam1	5.95181e-10	0.945668	0.282	0.073	2.28014e-05	Vcam1	ENSMUSG00000027962	3
ENSMUSG00000022353-Mtss1	6.08317e-10	-0.539326	0.19	0.479	2.33046e-05	Mtss1	ENSMUSG00000022353	15
ENSMUSG00000046178-Nxph1	6.11068e-10	2.14328	0.27	0.064	2.341e-05	Nxph1	ENSMUSG00000046178	6
ENSMUSG00000045273-Cenph	6.71773e-10	-0.570007	0.127	0.376	2.57356e-05	Cenph	ENSMUSG00000045273	13
ENSMUSG00000073164-2410018L13Rik	6.90202e-10	-0.503741	0.02	0.192	2.64416e-05	2410018L13Rik	ENSMUSG00000073164	12
ENSMUSG00000071037-Camkmt	6.98341e-10	-0.955338	0.274	0.56	2.67534e-05	Camkmt	ENSMUSG00000071037	17
ENSMUSG00000051329-Nup160	7.04832e-10	-0.587485	0.214	0.491	2.70021e-05	Nup160	ENSMUSG00000051329	2
ENSMUSG00000031314-Taf1	7.16322e-10	-0.49799	0.179	0.462	2.74423e-05	Taf1	ENSMUSG00000031314	20
ENSMUSG00000026869-Psmd5	7.21415e-10	-0.50558	0.095	0.329	2.76374e-05	Psmd5	ENSMUSG00000026869	2
ENSMUSG00000028438-Kif24	7.30087e-10	-0.625691	0.179	0.444	2.79696e-05	Kif24	ENSMUSG00000028438	4
ENSMUSG00000005220-Corin	7.40089e-10	1.09048	0.179	0.013	2.83528e-05	Corin	ENSMUSG00000005220	5
ENSMUSG00000101845-Gm28198	7.66546e-10	-0.679545	0.202	0.47	2.93664e-05	Gm28198	ENSMUSG00000101845	7
ENSMUSG00000052446-Zfp961	7.71919e-10	-0.50497	0.075	0.299	2.95722e-05	Zfp961	ENSMUSG00000052446	8
ENSMUSG00000001424-Snd1	7.88821e-10	-0.467863	0.317	0.611	3.02197e-05	Snd1	ENSMUSG00000001424	6
ENSMUSG00000027931-Npr1	7.91806e-10	0.887627	0.25	0.051	3.03341e-05	Npr1	ENSMUSG00000027931	3
ENSMUSG00000087108-Gm16093	8.26187e-10	-0.657063	0.135	0.385	3.16512e-05	Gm16093	ENSMUSG00000087108	3
ENSMUSG00000039813-Tbc1d2	8.37432e-10	-0.560309	0.095	0.325	3.2082e-05	Tbc1d2	ENSMUSG00000039813	4
ENSMUSG00000004356-Utp20	8.438e-10	-0.60365	0.143	0.393	3.2326e-05	Utp20	ENSMUSG00000004356	10
ENSMUSG00000018474-Chd3	8.49761e-10	-0.573366	0.258	0.543	3.25543e-05	Chd3	ENSMUSG00000018474	11
ENSMUSG00000028683-Eif2b3	8.56176e-10	-0.502472	0.163	0.436	3.28001e-05	Eif2b3	ENSMUSG00000028683	4
ENSMUSG00000032261-Sh3bgrl2	9.07295e-10	-0.61522	0.071	0.282	3.47585e-05	Sh3bgrl2	ENSMUSG00000032261	9
ENSMUSG00000032254-Kif23	9.30321e-10	-0.763623	0.131	0.372	3.56406e-05	Kif23	ENSMUSG00000032254	9
ENSMUSG00000034842-Art3	9.47332e-10	0.981654	0.401	0.171	3.62923e-05	Art3	ENSMUSG00000034842	5
ENSMUSG00000033004-Mycbp2	9.49678e-10	-0.587517	0.603	0.889	3.63822e-05	Mycbp2	ENSMUSG00000033004	14
ENSMUSG00000021318-Gli3	9.76619e-10	-0.725665	0.214	0.479	3.74143e-05	Gli3	ENSMUSG00000021318	13
ENSMUSG00000069094-Pde7a	9.82614e-10	-0.602332	0.183	0.457	3.76439e-05	Pde7a	ENSMUSG00000069094	3
ENSMUSG00000035762-Tmem161b	1.00105e-09	-0.58722	0.194	0.457	3.83501e-05	Tmem161b	ENSMUSG00000035762	13
ENSMUSG00000026234-Ncl	1.00567e-09	-0.633357	0.389	0.654	3.8527e-05	Ncl	ENSMUSG00000026234	1
ENSMUSG00000020189-Osbpl8	1.03634e-09	-0.576279	0.23	0.513	3.9702e-05	Osbpl8	ENSMUSG00000020189	10
ENSMUSG00000038598-Shoc1	1.08439e-09	-0.839342	0.071	0.282	4.15431e-05	Shoc1	ENSMUSG00000038598	4
ENSMUSG00000086993-Rsf1os2	1.14973e-09	-0.606566	0.139	0.385	4.40463e-05	Rsf1os2	ENSMUSG00000086993	7
ENSMUSG00000046111-Cep295	1.21213e-09	-0.500505	0.254	0.543	4.64368e-05	Cep295	ENSMUSG00000046111	9
ENSMUSG00000033400-Agl	1.27413e-09	-0.556721	0.171	0.44	4.88117e-05	Agl	ENSMUSG00000033400	3
ENSMUSG00000045053-Kcng3	1.31761e-09	-0.552958	0.063	0.269	5.04776e-05	Kcng3	ENSMUSG00000045053	17
ENSMUSG00000034560-Washc4	1.33853e-09	-0.609285	0.171	0.427	5.12791e-05	Washc4	ENSMUSG00000034560	10
ENSMUSG00000017639-Rab11fip4	1.37584e-09	-0.55074	0.147	0.41	5.27085e-05	Rab11fip4	ENSMUSG00000017639	11
ENSMUSG00000025190-Got1	1.39047e-09	-1.60502	0.06	0.248	5.32689e-05	Got1	ENSMUSG00000025190	19
ENSMUSG00000097393-D030068K23Rik	1.41367e-09	-0.528033	0.067	0.278	5.41576e-05	D030068K23Rik	ENSMUSG00000097393	8
ENSMUSG00000039748-Exo1	1.42819e-09	-0.620116	0.052	0.244	5.47139e-05	Exo1	ENSMUSG00000039748	1
ENSMUSG00000022139-Mbnl2	1.51423e-09	1.03858	0.437	0.188	5.80103e-05	Mbnl2	ENSMUSG00000022139	14
ENSMUSG00000002846-Timmdc1	1.549e-09	-0.654474	0.159	0.415	5.93422e-05	Timmdc1	ENSMUSG00000002846	16
ENSMUSG00000109156-Gm45194	1.58775e-09	-0.645872	0.127	0.363	6.08265e-05	Gm45194	ENSMUSG00000109156	20
ENSMUSG00000049493-Pls1	1.60323e-09	-0.448477	0.087	0.316	6.14198e-05	Pls1	ENSMUSG00000049493	9
ENSMUSG00000029821-Gsdme	1.6129e-09	-0.259188	0.302	0.628	6.17902e-05	Gsdme	ENSMUSG00000029821	6
ENSMUSG00000012117-Dhdds	1.61896e-09	-0.531942	0.151	0.415	6.20225e-05	Dhdds	ENSMUSG00000012117	4
ENSMUSG00000097564-C430014B12Rik	1.64841e-09	1.53846	0.238	0.047	6.31504e-05	C430014B12Rik	ENSMUSG00000097564	1
ENSMUSG00000034520-Gjc1	1.68608e-09	-0.601972	0.19	0.449	6.45939e-05	Gjc1	ENSMUSG00000034520	11
ENSMUSG00000050772-Olfr1124	1.73543e-09	-0.432679	0.016	0.175	6.64842e-05	Olfr1124	ENSMUSG00000050772	2
ENSMUSG00000022199-Slc22a17	1.79277e-09	-0.516601	0.123	0.376	6.8681e-05	Slc22a17	ENSMUSG00000022199	14
ENSMUSG00000033054-Npat	1.79634e-09	-0.615721	0.19	0.444	6.88176e-05	Npat	ENSMUSG00000033054	9
ENSMUSG00000022021-Diaph3	1.82215e-09	-0.605691	0.266	0.543	6.98068e-05	Diaph3	ENSMUSG00000022021	14
ENSMUSG00000048922-Cdca2	1.86692e-09	-0.524073	0.091	0.312	7.15219e-05	Cdca2	ENSMUSG00000048922	14
ENSMUSG00000037544-Dlgap5	2.01271e-09	-0.474786	0.04	0.226	7.71071e-05	Dlgap5	ENSMUSG00000037544	14
ENSMUSG00000034493-4930556J24Rik	2.17503e-09	-0.594464	0.107	0.329	8.33254e-05	4930556J24Rik	ENSMUSG00000034493	11
ENSMUSG00000039533-Mmd2	2.20836e-09	0.81923	0.246	0.051	8.46022e-05	Mmd2	ENSMUSG00000039533	5
ENSMUSG00000032564-Cpne4	2.22971e-09	-0.532078	0.103	0.338	8.54201e-05	Cpne4	ENSMUSG00000032564	9
ENSMUSG00000034690-Nlrp4c	2.23794e-09	-0.510961	0.032	0.209	8.57355e-05	Nlrp4c	ENSMUSG00000034690	7
ENSMUSG00000029729-Zkscan1	2.26933e-09	-0.582725	0.119	0.355	8.6938e-05	Zkscan1	ENSMUSG00000029729	5
ENSMUSG00000116933-Atp5o	2.27315e-09	-0.477434	0.361	0.667	8.70844e-05	Atp5o	ENSMUSG00000116933	16
ENSMUSG00000034218-Atm	2.35211e-09	-0.651371	0.234	0.513	9.01093e-05	Atm	ENSMUSG00000034218	9
ENSMUSG00000035683-Melk	2.37808e-09	-0.573866	0.115	0.35	9.11041e-05	Melk	ENSMUSG00000035683	4
ENSMUSG00000023026-Dip2b	2.52751e-09	-0.652079	0.365	0.658	9.68288e-05	Dip2b	ENSMUSG00000023026	15
ENSMUSG00000074569-Gcnt7	2.61369e-09	-0.524259	0.111	0.346	0.000100131	Gcnt7	ENSMUSG00000074569	2
ENSMUSG00000035378-Shq1	2.73625e-09	-0.47254	0.123	0.35	0.000104826	Shq1	ENSMUSG00000035378	6
ENSMUSG00000024805-Pcgf5	2.73731e-09	-0.616254	0.294	0.56	0.000104866	Pcgf5	ENSMUSG00000024805	19
ENSMUSG00000101645-Gm28635	2.73925e-09	-0.537694	0.056	0.248	0.000104941	Gm28635	ENSMUSG00000101645	2
ENSMUSG00000033882-Rbm46	2.96212e-09	-0.555969	0.298	0.573	0.000113479	Rbm46	ENSMUSG00000033882	3
ENSMUSG00000055884-Fancm	2.97141e-09	-0.448558	0.087	0.308	0.000113835	Fancm	ENSMUSG00000055884	12
ENSMUSG00000041977-Arhgef11	3.04657e-09	-0.524044	0.25	0.53	0.000116714	Arhgef11	ENSMUSG00000041977	3
ENSMUSG00000036890-Gtdc1	3.11298e-09	-0.672682	0.405	0.667	0.000119258	Gtdc1	ENSMUSG00000036890	2
ENSMUSG00000063455-D630045J12Rik	3.16926e-09	-0.490483	0.111	0.35	0.000121415	D630045J12Rik	ENSMUSG00000063455	6
ENSMUSG00000060843-Ctnna3	3.28559e-09	1.78996	0.587	0.47	0.000125871	Ctnna3	ENSMUSG00000060843	10
ENSMUSG00000019214-Chtf18	3.46266e-09	-0.470694	0.048	0.235	0.000132654	Chtf18	ENSMUSG00000019214	17
ENSMUSG00000085169-Gm10785	3.47646e-09	-0.321306	0.155	0.406	0.000133183	Gm10785	ENSMUSG00000085169	16
ENSMUSG00000033335-Dnm2	3.4872e-09	-0.529742	0.31	0.59	0.000133595	Dnm2	ENSMUSG00000033335	9
ENSMUSG00000021384-Susd3	3.67261e-09	0.785142	0.226	0.043	0.000140698	Susd3	ENSMUSG00000021384	13
ENSMUSG00000079465-Col4a3	3.81752e-09	1.43189	0.294	0.085	0.000146249	Col4a3	ENSMUSG00000079465	1
ENSMUSG00000092190-Gm20470	3.84604e-09	-0.508017	0.111	0.338	0.000147342	Gm20470	ENSMUSG00000092190	10
ENSMUSG00000023044-Csad	3.88198e-09	-0.423732	0.179	0.44	0.000148719	Csad	ENSMUSG00000023044	15
ENSMUSG00000026707-Nsun6	3.93478e-09	-0.588504	0.151	0.389	0.000150741	Nsun6	ENSMUSG00000026707	2
ENSMUSG00000020696-Rffl	3.9558e-09	-0.653088	0.163	0.41	0.000151547	Rffl	ENSMUSG00000020696	11
ENSMUSG00000039512-Uhrf1bp1	4.20596e-09	-0.609531	0.119	0.35	0.00016113	Uhrf1bp1	ENSMUSG00000039512	17
ENSMUSG00000042386-Tex13b	4.27877e-09	-0.628022	0.067	0.265	0.00016392	Tex13b	ENSMUSG00000042386	20
ENSMUSG00000016308-Ube2a	4.29882e-09	-0.769808	0.159	0.397	0.000164688	Ube2a	ENSMUSG00000016308	20
ENSMUSG00000051934-Spats2	4.30284e-09	-0.621766	0.27	0.526	0.000164842	Spats2	ENSMUSG00000051934	15
ENSMUSG00000065954-Tacc1	4.41601e-09	0.971383	0.536	0.325	0.000169177	Tacc1	ENSMUSG00000065954	8
ENSMUSG00000041974-Spidr	4.45884e-09	-0.573148	0.234	0.5	0.000170818	Spidr	ENSMUSG00000041974	16
ENSMUSG00000038611-Phrf1	4.50691e-09	-0.464705	0.167	0.432	0.00017266	Phrf1	ENSMUSG00000038611	7
ENSMUSG00000002748-Baz1b	4.60806e-09	-0.613747	0.274	0.547	0.000176535	Baz1b	ENSMUSG00000002748	5
ENSMUSG00000038831-Ralgps1	4.69514e-09	-0.583398	0.187	0.444	0.000179871	Ralgps1	ENSMUSG00000038831	2
ENSMUSG00000028718-Stil	4.70388e-09	-0.538993	0.083	0.291	0.000180206	Stil	ENSMUSG00000028718	4
ENSMUSG00000022240-Ctnnd2	4.71176e-09	-0.63685	0.27	0.556	0.000180507	Ctnnd2	ENSMUSG00000022240	15
ENSMUSG00000046574-Prr12	4.79575e-09	-0.489242	0.052	0.235	0.000183725	Prr12	ENSMUSG00000046574	7
ENSMUSG00000010936-Vac14	4.8101e-09	-0.468338	0.131	0.372	0.000184275	Vac14	ENSMUSG00000010936	8
ENSMUSG00000021036-Sptlc2	5.08178e-09	-0.470812	0.222	0.5	0.000194683	Sptlc2	ENSMUSG00000021036	12
ENSMUSG00000003316-Glg1	5.10777e-09	-0.692247	0.381	0.688	0.000195679	Glg1	ENSMUSG00000003316	8
ENSMUSG00000051864-Tbc1d22a	5.21098e-09	-0.49493	0.202	0.474	0.000199633	Tbc1d22a	ENSMUSG00000051864	15
ENSMUSG00000021488-Nsd1	5.29625e-09	-0.533974	0.552	0.799	0.000202899	Nsd1	ENSMUSG00000021488	13
ENSMUSG00000114036-Gm48228	5.35092e-09	-0.565505	0.437	0.714	0.000204994	Gm48228	ENSMUSG00000114036	13
ENSMUSG00000116091-Gm49479	5.54633e-09	-0.623411	0.032	0.197	0.00021248	Gm49479	ENSMUSG00000116091	15
ENSMUSG00000074987-Wt1os	5.78157e-09	0.768478	0.242	0.056	0.000221492	Wt1os	ENSMUSG00000074987	2
ENSMUSG00000043289-Mei4	5.79583e-09	-0.67747	0.056	0.239	0.000222038	Mei4	ENSMUSG00000043289	9
ENSMUSG00000036256-Igfbp7	5.82794e-09	0.970071	0.361	0.145	0.000223268	Igfbp7	ENSMUSG00000036256	5
ENSMUSG00000035949-Fbxw2	5.89789e-09	-0.536302	0.19	0.453	0.000225948	Fbxw2	ENSMUSG00000035949	2
ENSMUSG00000024563-Smad2	5.91887e-09	-0.627032	0.147	0.385	0.000226752	Smad2	ENSMUSG00000024563	18
ENSMUSG00000114369-Gm41077	5.93505e-09	-0.577729	0.175	0.427	0.000227372	Gm41077	ENSMUSG00000114369	13
ENSMUSG00000037990-Sh3rf3	6.01379e-09	-0.657092	0.135	0.363	0.000230388	Sh3rf3	ENSMUSG00000037990	10
ENSMUSG00000014932-Yes1	6.06162e-09	-0.627515	0.194	0.44	0.000232221	Yes1	ENSMUSG00000014932	5
ENSMUSG00000029145-Eif2b4	6.1351e-09	-0.44264	0.087	0.299	0.000235036	Eif2b4	ENSMUSG00000029145	5
ENSMUSG00000030346-Rad51ap1	6.15297e-09	-0.591158	0.119	0.338	0.00023572	Rad51ap1	ENSMUSG00000030346	6
ENSMUSG00000041846-Ppp4r3a	6.33428e-09	-0.549311	0.25	0.526	0.000242666	Ppp4r3a	ENSMUSG00000041846	12
ENSMUSG00000033701-Acbd6	6.38185e-09	-0.498978	0.226	0.5	0.000244489	Acbd6	ENSMUSG00000033701	1
ENSMUSG00000019899-Lama2	6.49032e-09	1.25308	0.254	0.064	0.000248644	Lama2	ENSMUSG00000019899	10
ENSMUSG00000085741-5430405H02Rik	6.50366e-09	-0.581977	0.143	0.385	0.000249155	5430405H02Rik	ENSMUSG00000085741	2
ENSMUSG00000021175-Cdca7l	6.70337e-09	-0.550665	0.075	0.278	0.000256806	Cdca7l	ENSMUSG00000021175	12
ENSMUSG00000022533-Atp13a3	7.191e-09	-0.634361	0.349	0.641	0.000275487	Atp13a3	ENSMUSG00000022533	16
ENSMUSG00000086379-1700026D11Rik	7.20863e-09	0.847616	0.258	0.064	0.000276163	1700026D11Rik	ENSMUSG00000086379	2
ENSMUSG00000114407-Gm48765	7.33682e-09	-0.529563	0.202	0.47	0.000281074	Gm48765	ENSMUSG00000114407	13
ENSMUSG00000021536-Adcy2	7.65072e-09	1.09248	0.179	0.021	0.000293099	Adcy2	ENSMUSG00000021536	13
ENSMUSG00000084984-Far1os	7.66686e-09	-0.57073	0.179	0.436	0.000293717	Far1os	ENSMUSG00000084984	7
ENSMUSG00000024006-Stk38	8.09355e-09	-0.469134	0.238	0.521	0.000310064	Stk38	ENSMUSG00000024006	17
ENSMUSG00000085054-Gm15834	8.13931e-09	-0.550609	0.075	0.274	0.000311817	Gm15834	ENSMUSG00000085054	1
ENSMUSG00000028431-Elp1	8.20306e-09	-0.486778	0.147	0.385	0.000314259	Elp1	ENSMUSG00000028431	4
ENSMUSG00000031586-Rbpms	8.41491e-09	1.09672	0.492	0.252	0.000322375	Rbpms	ENSMUSG00000031586	8
ENSMUSG00000068522-Aard	8.46524e-09	0.89784	0.29	0.094	0.000324304	Aard	ENSMUSG00000068522	15
ENSMUSG00000114359-Gm47816	8.47883e-09	-0.457539	0.107	0.325	0.000324824	Gm47816	ENSMUSG00000114359	13
ENSMUSG00000029191-Rfc1	8.6412e-09	-0.640236	0.31	0.577	0.000331044	Rfc1	ENSMUSG00000029191	5
ENSMUSG00000021929-Kpna3	8.94041e-09	-0.494404	0.187	0.436	0.000342507	Kpna3	ENSMUSG00000021929	14
ENSMUSG00000021621-Zcchc9	9.22268e-09	-0.497265	0.171	0.415	0.000353321	Zcchc9	ENSMUSG00000021621	13
ENSMUSG00000108034-4930557K07Rik	9.28308e-09	-0.604679	0.306	0.581	0.000355635	4930557K07Rik	ENSMUSG00000108034	6
ENSMUSG00000037750-Fam222b	9.4384e-09	-0.428253	0.19	0.453	0.000361585	Fam222b	ENSMUSG00000037750	11
ENSMUSG00000008540-Mgst1	9.71797e-09	0.818856	0.294	0.09	0.000372295	Mgst1	ENSMUSG00000008540	6
ENSMUSG00000052748-Swt1	9.87275e-09	-0.478703	0.369	0.637	0.000378225	Swt1	ENSMUSG00000052748	1
ENSMUSG00000024833-Pola2	1.01531e-08	-0.646155	0.107	0.312	0.000388963	Pola2	ENSMUSG00000024833	19
ENSMUSG00000032511-Scn5a	1.01539e-08	-0.460942	0.067	0.265	0.000388996	Scn5a	ENSMUSG00000032511	9
ENSMUSG00000049690-Nckap5	1.03755e-08	-0.607378	0.381	0.662	0.000397484	Nckap5	ENSMUSG00000049690	1
ENSMUSG00000035266-Helq	1.05285e-08	-0.464	0.048	0.226	0.000403347	Helq	ENSMUSG00000035266	5
ENSMUSG00000023224-Serping1	1.0608e-08	0.919612	0.206	0.038	0.000406394	Serping1	ENSMUSG00000023224	2
ENSMUSG00000021182-Ccdc88c	1.06588e-08	-0.607565	0.222	0.479	0.000408339	Ccdc88c	ENSMUSG00000021182	12
ENSMUSG00000028633-Ctps	1.10825e-08	-0.519895	0.111	0.338	0.00042457	Ctps	ENSMUSG00000028633	4
ENSMUSG00000015365-Mov10l1	1.14617e-08	-0.543609	0.282	0.56	0.000439099	Mov10l1	ENSMUSG00000015365	15
ENSMUSG00000001604-Tcea3	1.14708e-08	-0.558836	0.067	0.261	0.000439446	Tcea3	ENSMUSG00000001604	4
ENSMUSG00000111971-Gm48678	1.21547e-08	-0.416705	0.27	0.59	0.000465646	Gm48678	ENSMUSG00000111971	12
ENSMUSG00000059974-Ntm	1.23581e-08	-0.567354	0.171	0.415	0.000473439	Ntm	ENSMUSG00000059974	9
ENSMUSG00000050379-Septin6	1.24072e-08	1.08175	0.167	0.017	0.000475319	Septin6	ENSMUSG00000050379	20
ENSMUSG00000025151-Maged1	1.26589e-08	0.937349	0.298	0.098	0.000484962	Maged1	ENSMUSG00000025151	20
ENSMUSG00000117596-Gm50013	1.27949e-08	-0.559271	0.139	0.363	0.000490173	Gm50013	ENSMUSG00000117596	17
ENSMUSG00000026879-Gsn	1.3003e-08	1.13038	0.278	0.085	0.000498146	Gsn	ENSMUSG00000026879	2
ENSMUSG00000034329-Brip1	1.30698e-08	-0.646912	0.143	0.363	0.000500703	Brip1	ENSMUSG00000034329	11
ENSMUSG00000027340-Slc23a2	1.33022e-08	-0.532646	0.127	0.359	0.000509608	Slc23a2	ENSMUSG00000027340	2
ENSMUSG00000039844-Rapgef1	1.37054e-08	-0.45447	0.214	0.483	0.000525053	Rapgef1	ENSMUSG00000039844	2
ENSMUSG00000017146-Brca1	1.37197e-08	-0.741497	0.23	0.47	0.0005256	Brca1	ENSMUSG00000017146	11
ENSMUSG00000057132-Rpgrip1	1.37752e-08	-1.0519	0.286	0.526	0.000527729	Rpgrip1	ENSMUSG00000057132	14
ENSMUSG00000054648-Zfp869	1.4042e-08	-0.459442	0.052	0.231	0.000537949	Zfp869	ENSMUSG00000054648	8
ENSMUSG00000056167-Cnot10	1.41759e-08	-0.490053	0.27	0.551	0.000543077	Cnot10	ENSMUSG00000056167	9
ENSMUSG00000086016-1700084C06Rik	1.46099e-08	-0.581756	0.19	0.44	0.000559707	1700084C06Rik	ENSMUSG00000086016	9
ENSMUSG00000016918-Sulf1	1.48111e-08	2.46212	0.25	0.068	0.000567414	Sulf1	ENSMUSG00000016918	1
ENSMUSG00000017561-Crlf3	1.48297e-08	-0.58332	0.171	0.419	0.000568126	Crlf3	ENSMUSG00000017561	11
ENSMUSG00000069049-Eif2s3y	1.50142e-08	-0.466584	0.254	0.534	0.000575192	Eif2s3y	ENSMUSG00000069049	21
ENSMUSG00000023932-Cdc5l	1.5208e-08	-0.424866	0.147	0.397	0.000582619	Cdc5l	ENSMUSG00000023932	17
ENSMUSG00000075249-Fsip2	1.55113e-08	1.14962	0.433	0.239	0.000594239	Fsip2	ENSMUSG00000075249	2
ENSMUSG00000019806-Aig1	1.56363e-08	-0.55313	0.115	0.333	0.000599028	Aig1	ENSMUSG00000019806	10
ENSMUSG00000034154-Ino80	1.57804e-08	-0.579047	0.321	0.585	0.000604547	Ino80	ENSMUSG00000034154	2
ENSMUSG00000007613-Tgfbr1	1.60329e-08	-0.593713	0.23	0.487	0.000614221	Tgfbr1	ENSMUSG00000007613	4
ENSMUSG00000008976-Gabpa	1.61604e-08	-0.394071	0.107	0.333	0.000619105	Gabpa	ENSMUSG00000008976	16
ENSMUSG00000104677-Gm43376	1.6206e-08	-0.488351	0.147	0.376	0.000620852	Gm43376	ENSMUSG00000104677	3
ENSMUSG00000102540-Gm38134	1.64373e-08	-0.667869	0.147	0.385	0.000629714	Gm38134	ENSMUSG00000102540	9
ENSMUSG00000052539-Magi3	1.67933e-08	-0.598578	0.286	0.556	0.000643352	Magi3	ENSMUSG00000052539	3
ENSMUSG00000048251-Bcl11b	1.68095e-08	-0.36248	0.016	0.162	0.000643971	Bcl11b	ENSMUSG00000048251	12
ENSMUSG00000038587-Akap12	1.71483e-08	1.04521	0.599	0.466	0.000656952	Akap12	ENSMUSG00000038587	10
ENSMUSG00000008489-Elavl2	1.75495e-08	-0.488399	0.135	0.376	0.00067232	Elavl2	ENSMUSG00000008489	4
ENSMUSG00000006307-Kmt2b	1.77951e-08	-0.473371	0.218	0.474	0.000681731	Kmt2b	ENSMUSG00000006307	7
ENSMUSG00000064036-Mro	1.80173e-08	0.825652	0.19	0.03	0.000690244	Mro	ENSMUSG00000064036	18
ENSMUSG00000054036-Olfr279	1.81189e-08	-1.94925	0.036	0.192	0.000694134	Olfr279	ENSMUSG00000054036	15
ENSMUSG00000045071-E130308A19Rik	1.82098e-08	-0.381636	0.274	0.56	0.000697618	E130308A19Rik	ENSMUSG00000045071	4
ENSMUSG00000021266-Wars	1.82341e-08	-0.590267	0.06	0.244	0.000698548	Wars	ENSMUSG00000021266	12
ENSMUSG00000026004-Kansl1l	1.83034e-08	-0.481496	0.44	0.701	0.000701203	Kansl1l	ENSMUSG00000026004	1
ENSMUSG00000024163-Mapk8ip3	1.84632e-08	-0.626361	0.25	0.483	0.000707325	Mapk8ip3	ENSMUSG00000024163	17
ENSMUSG00000028233-Tgs1	1.88864e-08	-0.521821	0.123	0.342	0.000723538	Tgs1	ENSMUSG00000028233	4
ENSMUSG00000110444-Gm10033	1.93414e-08	-0.538152	0.119	0.338	0.000740969	Gm10033	ENSMUSG00000110444	8
ENSMUSG00000074887-EU599041	1.95147e-08	-0.40681	0.036	0.205	0.000747606	EU599041	ENSMUSG00000074887	7
ENSMUSG00000040350-Trim7	1.95149e-08	0.717845	0.183	0.026	0.000747618	Trim7	ENSMUSG00000040350	11
ENSMUSG00000004936-Map2k1	1.9858e-08	-0.590324	0.167	0.397	0.00076076	Map2k1	ENSMUSG00000004936	9
ENSMUSG00000061887-Ssbp3	2.04718e-08	-0.36327	0.266	0.556	0.000784274	Ssbp3	ENSMUSG00000061887	4
ENSMUSG00000097887-Gm26542	2.06337e-08	-0.613247	0.206	0.466	0.000790478	Gm26542	ENSMUSG00000097887	11
ENSMUSG00000091165-Gm17036	2.11155e-08	-0.474685	0.091	0.295	0.000808935	Gm17036	ENSMUSG00000091165	18
ENSMUSG00000018417-Myo1b	2.12459e-08	-0.537296	0.099	0.308	0.000813931	Myo1b	ENSMUSG00000018417	1
ENSMUSG00000043241-Upf2	2.13146e-08	-0.51353	0.429	0.726	0.000816564	Upf2	ENSMUSG00000043241	2
ENSMUSG00000022429-Dmc1	2.1995e-08	-0.46203	0.119	0.346	0.000842628	Dmc1	ENSMUSG00000022429	15
ENSMUSG00000067835-Gm14661	2.34115e-08	-0.606894	0.147	0.38	0.000896896	Gm14661	ENSMUSG00000067835	20
ENSMUSG00000039774-Galnt12	2.3634e-08	-0.482117	0.063	0.248	0.000905418	Galnt12	ENSMUSG00000039774	4
ENSMUSG00000002109-Ddb2	2.45419e-08	-0.614169	0.202	0.47	0.0009402	Ddb2	ENSMUSG00000002109	2
ENSMUSG00000059323-Tonsl	2.46877e-08	-0.39306	0.024	0.175	0.000945787	Tonsl	ENSMUSG00000059323	15
ENSMUSG00000025583-Rptor	2.47191e-08	-0.52776	0.29	0.556	0.000946989	Rptor	ENSMUSG00000025583	11
ENSMUSG00000086247-Gm15787	2.58182e-08	-0.398428	0.131	0.363	0.000989095	Gm15787	ENSMUSG00000086247	5
ENSMUSG00000057359-Gm17494	2.58728e-08	-0.670258	0.131	0.35	0.000991187	Gm17494	ENSMUSG00000057359	3
ENSMUSG00000015647-Lama5	2.6934e-08	-0.468896	0.052	0.226	0.00103184	Lama5	ENSMUSG00000015647	2
ENSMUSG00000035064-Eef2k	2.69763e-08	-0.586965	0.127	0.342	0.00103346	Eef2k	ENSMUSG00000035064	7
ENSMUSG00000019055-Plod1	2.73334e-08	-0.466032	0.063	0.248	0.00104714	Plod1	ENSMUSG00000019055	4
ENSMUSG00000092625-Gm20404	2.84573e-08	-0.41146	0.143	0.38	0.0010902	Gm20404	ENSMUSG00000092625	6
ENSMUSG00000045392-Olfr1033	2.96934e-08	1.1707	0.238	0.06	0.00113755	Olfr1033	ENSMUSG00000045392	2
ENSMUSG00000024855-Pacs1	3.00738e-08	-0.41186	0.345	0.645	0.00115213	Pacs1	ENSMUSG00000024855	19
ENSMUSG00000039068-Zzz3	3.01346e-08	-0.437578	0.25	0.517	0.00115446	Zzz3	ENSMUSG00000039068	3
ENSMUSG00000072791-Abcb5	3.04038e-08	-2.47878	0	0.115	0.00116477	Abcb5	ENSMUSG00000072791	12
ENSMUSG00000042453-Reln	3.04939e-08	-0.557493	0.206	0.453	0.00116822	Reln	ENSMUSG00000042453	5
ENSMUSG00000086453-Gm11457	3.05906e-08	-0.529204	0.111	0.325	0.00117193	Gm11457	ENSMUSG00000086453	2
ENSMUSG00000020899-Pfas	3.12049e-08	-0.473182	0.091	0.291	0.00119546	Pfas	ENSMUSG00000020899	11
ENSMUSG00000026384-Ptpn4	3.2192e-08	-0.378251	0.333	0.611	0.00123328	Ptpn4	ENSMUSG00000026384	1
ENSMUSG00000062115-Rai1	3.22819e-08	-0.542452	0.242	0.496	0.00123672	Rai1	ENSMUSG00000062115	11
ENSMUSG00000033510-Otud7a	3.23486e-08	-0.567929	0.099	0.303	0.00123927	Otud7a	ENSMUSG00000033510	7
ENSMUSG00000021707-Dhfr	3.2349e-08	-0.424174	0.071	0.265	0.00123929	Dhfr	ENSMUSG00000021707	13
ENSMUSG00000022710-Usp7	3.37629e-08	-0.568689	0.444	0.688	0.00129346	Usp7	ENSMUSG00000022710	16
ENSMUSG00000024085-Man2a1	3.37632e-08	0.913319	0.381	0.167	0.00129347	Man2a1	ENSMUSG00000024085	17
ENSMUSG00000055322-Tns1	3.40764e-08	1.06742	0.361	0.154	0.00130547	Tns1	ENSMUSG00000055322	1
ENSMUSG00000042700-Sipa1l1	3.43519e-08	-0.559601	0.433	0.701	0.00131602	Sipa1l1	ENSMUSG00000042700	12
ENSMUSG00000019505-Ubb	3.50477e-08	0.987124	0.591	0.457	0.00134268	Ubb	ENSMUSG00000019505	11
ENSMUSG00000009281-Rarres2	3.51136e-08	1.32043	0.222	0.051	0.0013452	Rarres2	ENSMUSG00000009281	6
ENSMUSG00000058440-Nrf1	3.55397e-08	-0.460726	0.298	0.581	0.00136153	Nrf1	ENSMUSG00000058440	6
ENSMUSG00000020716-Nf1	3.58641e-08	-0.479117	0.484	0.748	0.00137395	Nf1	ENSMUSG00000020716	11
ENSMUSG00000042489-Clspn	3.62935e-08	-0.568626	0.131	0.346	0.0013904	Clspn	ENSMUSG00000042489	4
ENSMUSG00000084799-Ino80dos	3.66923e-08	-0.507683	0.147	0.376	0.00140568	Ino80dos	ENSMUSG00000084799	1
ENSMUSG00000037706-Cd81	3.72302e-08	0.9798	0.349	0.154	0.00142629	Cd81	ENSMUSG00000037706	7
ENSMUSG00000029283-Cdc7	3.8342e-08	-0.577737	0.147	0.363	0.00146888	Cdc7	ENSMUSG00000029283	5
ENSMUSG00000022797-Tfrc	3.91842e-08	-0.465326	0.111	0.321	0.00150115	Tfrc	ENSMUSG00000022797	16
ENSMUSG00000056342-Usp34	3.9803e-08	-0.448725	0.603	0.85	0.00152485	Usp34	ENSMUSG00000056342	11
ENSMUSG00000052291-5330438D12Rik	4.05582e-08	-0.531837	0.496	0.748	0.00155378	5330438D12Rik	ENSMUSG00000052291	10
ENSMUSG00000115463-Gm49356	4.11527e-08	-0.51728	0.147	0.368	0.00157656	Gm49356	ENSMUSG00000115463	15
ENSMUSG00000097820-E530011L22Rik	4.21323e-08	-0.481734	0.202	0.44	0.00161409	E530011L22Rik	ENSMUSG00000097820	9
ENSMUSG00000002455-Prpf6	4.21986e-08	-0.497656	0.206	0.449	0.00161663	Prpf6	ENSMUSG00000002455	2
ENSMUSG00000074657-Kif5a	4.25859e-08	-0.554632	0.036	0.192	0.00163146	Kif5a	ENSMUSG00000074657	10
ENSMUSG00000006191-Cdkal1	4.30848e-08	-0.536392	0.345	0.615	0.00165058	Cdkal1	ENSMUSG00000006191	13
ENSMUSG00000042590-Ipo11	4.3206e-08	-0.566881	0.198	0.436	0.00165522	Ipo11	ENSMUSG00000042590	13
ENSMUSG00000100130-Gm28379	4.35335e-08	-0.422308	0.131	0.355	0.00166777	Gm28379	ENSMUSG00000100130	9
ENSMUSG00000079259-Trim71	4.39871e-08	-0.506455	0.06	0.239	0.00168515	Trim71	ENSMUSG00000079259	9
ENSMUSG00000024998-Plce1	4.45645e-08	1.1938	0.361	0.162	0.00170727	Plce1	ENSMUSG00000024998	19
ENSMUSG00000033364-Usp37	4.45686e-08	-0.630985	0.421	0.739	0.00170742	Usp37	ENSMUSG00000033364	1
ENSMUSG00000028688-Toe1	4.49783e-08	-0.492428	0.056	0.226	0.00172312	Toe1	ENSMUSG00000028688	4
ENSMUSG00000031284-Pak3	4.52634e-08	1.05394	0.302	0.107	0.00173404	Pak3	ENSMUSG00000031284	20
ENSMUSG00000026036-Nif3l1	4.52778e-08	-0.53763	0.067	0.248	0.00173459	Nif3l1	ENSMUSG00000026036	1
ENSMUSG00000020176-Grb10	4.54728e-08	-0.563423	0.167	0.393	0.00174206	Grb10	ENSMUSG00000020176	11
ENSMUSG00000117743-Gm50232	4.59036e-08	-0.504982	0.143	0.368	0.00175857	Gm50232	ENSMUSG00000117743	19
ENSMUSG00000085354-Gm2044	4.82266e-08	0.658732	0.159	0.017	0.00184756	Gm2044	ENSMUSG00000085354	7
ENSMUSG00000022476-Polr3h	4.84875e-08	-0.577505	0.135	0.338	0.00185756	Polr3h	ENSMUSG00000022476	15
ENSMUSG00000085201-Nr6a1os	4.88547e-08	-0.61053	0.187	0.41	0.00187163	Nr6a1os	ENSMUSG00000085201	2
ENSMUSG00000027306-Nusap1	4.98671e-08	-0.552595	0.127	0.338	0.00191041	Nusap1	ENSMUSG00000027306	2
ENSMUSG00000030091-Nup210	5.01009e-08	-0.385963	0.083	0.282	0.00191937	Nup210	ENSMUSG00000030091	6
ENSMUSG00000030168-Adipor2	5.14573e-08	-0.462698	0.167	0.397	0.00197133	Adipor2	ENSMUSG00000030168	6
ENSMUSG00000043631-Ecm2	5.17274e-08	-0.572919	0.159	0.389	0.00198168	Ecm2	ENSMUSG00000043631	13
ENSMUSG00000034762-Glis1	5.23945e-08	-0.39331	0.171	0.427	0.00200724	Glis1	ENSMUSG00000034762	4
ENSMUSG00000095315-Gm10130	5.34563e-08	-0.581785	0.123	0.333	0.00204791	Gm10130	ENSMUSG00000095315	2
ENSMUSG00000040594-Ranbp17	5.37043e-08	-0.352489	0.377	0.645	0.00205741	Ranbp17	ENSMUSG00000040594	11
ENSMUSG00000049176-Frmpd4	5.44389e-08	-2.88707	0.028	0.171	0.00208556	Frmpd4	ENSMUSG00000049176	20
ENSMUSG00000039768-Dnajc11	5.59389e-08	-0.535304	0.187	0.423	0.00214302	Dnajc11	ENSMUSG00000039768	4
ENSMUSG00000079659-Tmem243	5.65429e-08	-0.551653	0.421	0.679	0.00216616	Tmem243	ENSMUSG00000079659	5
ENSMUSG00000058392-Rrp1b	5.66814e-08	-0.383429	0.083	0.278	0.00217146	Rrp1b	ENSMUSG00000058392	17
ENSMUSG00000064061-Dzip3	5.71902e-08	-0.53476	0.155	0.372	0.00219096	Dzip3	ENSMUSG00000064061	16
ENSMUSG00000024587-Nars	5.78113e-08	-0.442362	0.135	0.346	0.00221475	Nars	ENSMUSG00000024587	18
ENSMUSG00000053441-Adamts19	5.87247e-08	-0.473816	0.056	0.226	0.00224974	Adamts19	ENSMUSG00000053441	18
ENSMUSG00000073678-Pgap1	5.93676e-08	-0.624489	0.067	0.244	0.00227437	Pgap1	ENSMUSG00000073678	1
ENSMUSG00000085827-Gm11290	6.08879e-08	-2.15418	0.095	0.274	0.00233262	Gm11290	ENSMUSG00000085827	13
ENSMUSG00000026860-Sh3glb2	6.14863e-08	-0.497502	0.067	0.248	0.00235554	Sh3glb2	ENSMUSG00000026860	2
ENSMUSG00000021027-Ralgapa1	6.25061e-08	-0.467256	0.476	0.756	0.00239461	Ralgapa1	ENSMUSG00000021027	12
ENSMUSG00000044066-Cep68	6.33044e-08	-0.401609	0.131	0.346	0.00242519	Cep68	ENSMUSG00000044066	11
ENSMUSG00000032350-Gclc	6.45224e-08	-0.559151	0.147	0.363	0.00247185	Gclc	ENSMUSG00000032350	9
ENSMUSG00000040013-Fkbp6	6.51532e-08	-0.485599	0.222	0.457	0.00249602	Fkbp6	ENSMUSG00000040013	5
ENSMUSG00000024515-Smad4	6.55298e-08	-0.502828	0.19	0.423	0.00251045	Smad4	ENSMUSG00000024515	18
ENSMUSG00000057058-Skap1	6.66898e-08	-0.826379	0.044	0.205	0.00255488	Skap1	ENSMUSG00000057058	11
ENSMUSG00000032702-Kank1	6.72579e-08	1.2279	0.321	0.132	0.00257665	Kank1	ENSMUSG00000032702	19
ENSMUSG00000038248-Sobp	6.76479e-08	1.16078	0.23	0.06	0.00259159	Sobp	ENSMUSG00000038248	10
ENSMUSG00000027157-Potefam1	6.82022e-08	1.30731	0.349	0.158	0.00261283	Potefam1	ENSMUSG00000027157
ENSMUSG00000110333-Gm45861	6.82364e-08	0.983866	0.238	0.068	0.00261413	Gm45861	ENSMUSG00000110333	8
ENSMUSG00000087193-Gm14820	6.86164e-08	-0.568572	0.024	0.167	0.0026287	Gm14820	ENSMUSG00000087193	20
ENSMUSG00000120449-ENSMUSG00000120449	6.96331e-08	-0.375933	0.004	0.12	0.00266765	ENSMUSG00000120449	ENSMUSG00000120449
ENSMUSG00000036223-Ska1	7.1744e-08	-0.51463	0.071	0.252	0.00274851	Ska1	ENSMUSG00000036223	18
ENSMUSG00000020715-Ern1	7.25518e-08	-0.588989	0.159	0.376	0.00277946	Ern1	ENSMUSG00000020715	11
ENSMUSG00000029461-Fam168a	7.28072e-08	-0.41653	0.21	0.466	0.00278924	Fam168a	ENSMUSG00000029461	7
ENSMUSG00000022723-Crybg3	7.32859e-08	-0.577518	0.282	0.53	0.00280758	Crybg3	ENSMUSG00000022723	16
ENSMUSG00000110532-Gm35857	7.3439e-08	-0.397402	0.067	0.248	0.00281345	Gm35857	ENSMUSG00000110532	8
ENSMUSG00000026872-Zeb2	7.38912e-08	0.994444	0.254	0.073	0.00283077	Zeb2	ENSMUSG00000026872	2
ENSMUSG00000057133-Chd6	7.39123e-08	-0.408277	0.44	0.744	0.00283158	Chd6	ENSMUSG00000057133	2
ENSMUSG00000028287-1700009N14Rik	7.50465e-08	0.785473	0.373	0.175	0.00287503	1700009N14Rik	ENSMUSG00000028287	4
ENSMUSG00000033767-Tmem131l	7.57321e-08	-0.493621	0.167	0.397	0.0029013	Tmem131l	ENSMUSG00000033767	3
ENSMUSG00000043154-Ppp2r3a	7.61333e-08	-0.448299	0.413	0.697	0.00291667	Ppp2r3a	ENSMUSG00000043154	9
ENSMUSG00000031822-Gse1	8.05279e-08	-0.451708	0.262	0.517	0.00308502	Gse1	ENSMUSG00000031822	8
ENSMUSG00000040270-Bach2	8.21235e-08	-0.471512	0.167	0.402	0.00314615	Bach2	ENSMUSG00000040270	4
ENSMUSG00000021555-Naa35	8.24945e-08	-0.389572	0.238	0.483	0.00316037	Naa35	ENSMUSG00000021555	13
ENSMUSG00000026565-Pou2f1	8.35872e-08	-0.340074	0.306	0.581	0.00320223	Pou2f1	ENSMUSG00000026565	1
ENSMUSG00000031527-Eri1	8.54526e-08	-0.457411	0.071	0.252	0.00327369	Eri1	ENSMUSG00000031527	8
ENSMUSG00000092341-Malat1	8.63329e-08	0.41416	1	1	0.00330741	Malat1	ENSMUSG00000092341	19
ENSMUSG00000031954-Cfdp1	8.66009e-08	-0.480076	0.313	0.56	0.00331768	Cfdp1	ENSMUSG00000031954	8
ENSMUSG00000022661-Cd200	8.68964e-08	0.961302	0.206	0.047	0.003329	Cd200	ENSMUSG00000022661	16
ENSMUSG00000027447-Cst3	8.80877e-08	0.966459	0.512	0.333	0.00337464	Cst3	ENSMUSG00000027447	2
ENSMUSG00000049799-Lrrc19	9.08703e-08	-0.545408	0.111	0.312	0.00348124	Lrrc19	ENSMUSG00000049799	4
ENSMUSG00000030660-Pik3c2a	9.11512e-08	-0.542743	0.345	0.615	0.003492	Pik3c2a	ENSMUSG00000030660	7
ENSMUSG00000056531-Ccdc18	9.22372e-08	-0.493476	0.115	0.312	0.00353361	Ccdc18	ENSMUSG00000056531	5
ENSMUSG00000097222-Gata6os	9.24744e-08	1.07071	0.187	0.034	0.00354269	Gata6os	ENSMUSG00000097222	18
ENSMUSG00000003575-Crtc1	9.33782e-08	-0.420375	0.083	0.274	0.00357732	Crtc1	ENSMUSG00000003575	8
ENSMUSG00000044349-Snhg11	9.39097e-08	-0.453005	0.123	0.338	0.00359768	Snhg11	ENSMUSG00000044349	2
ENSMUSG00000024002-Brd4	9.43019e-08	-0.39957	0.353	0.658	0.00361271	Brd4	ENSMUSG00000024002	17
ENSMUSG00000048410-Zfp407	9.55941e-08	-0.603742	0.31	0.573	0.00366221	Zfp407	ENSMUSG00000048410	18
ENSMUSG00000054199-Gon4l	9.61713e-08	-0.499482	0.187	0.41	0.00368432	Gon4l	ENSMUSG00000054199	3
ENSMUSG00000042354-Gnl3	9.66037e-08	-0.475388	0.171	0.397	0.00370089	Gnl3	ENSMUSG00000042354	14
ENSMUSG00000030126-Tmcc1	9.91769e-08	-0.395511	0.504	0.782	0.00379947	Tmcc1	ENSMUSG00000030126	6
ENSMUSG00000039187-Fanci	9.94936e-08	-0.44937	0.075	0.256	0.0038116	Fanci	ENSMUSG00000039187	7
ENSMUSG00000040596-Pogk	1.00031e-07	-0.461106	0.079	0.261	0.00383219	Pogk	ENSMUSG00000040596	1
ENSMUSG00000032575-Manf	1.00248e-07	-0.454899	0.532	0.782	0.00384052	Manf	ENSMUSG00000032575	9
ENSMUSG00000045078-Rnf216	1.02077e-07	-0.509494	0.409	0.679	0.00391056	Rnf216	ENSMUSG00000045078	5
ENSMUSG00000030199-Etv6	1.02764e-07	-0.457292	0.298	0.573	0.00393688	Etv6	ENSMUSG00000030199	6
ENSMUSG00000026365-Cfh	1.0419e-07	1.14157	0.179	0.03	0.00399152	Cfh	ENSMUSG00000026365	1
ENSMUSG00000019838-Slc16a10	1.04586e-07	-0.47388	0.111	0.312	0.00400669	Slc16a10	ENSMUSG00000019838	10
ENSMUSG00000119984-ENSMUSG00000119984	1.06729e-07	-0.58298	0.206	0.444	0.00408878	ENSMUSG00000119984	ENSMUSG00000119984
ENSMUSG00002076173-Gm55118	1.07202e-07	-0.590239	0.448	0.714	0.00410693	Gm55118	ENSMUSG00002076173
ENSMUSG00000032400-Zwilch	1.0751e-07	-0.52569	0.179	0.415	0.0041187	Zwilch	ENSMUSG00000032400	9
ENSMUSG00000050390-C77080	1.10231e-07	-1.0638	0.052	0.214	0.00422295	C77080	ENSMUSG00000050390	4
ENSMUSG00000045106-Ccdc73	1.13349e-07	-0.403345	0.278	0.543	0.00434239	Ccdc73	ENSMUSG00000045106	2
ENSMUSG00000097196-Gm26665	1.1514e-07	-0.378989	0.016	0.145	0.00441101	Gm26665	ENSMUSG00000097196	1
ENSMUSG00000026037-Orc2	1.16411e-07	-0.536097	0.155	0.376	0.0044597	Orc2	ENSMUSG00000026037	1
ENSMUSG00000037326-Capn15	1.19104e-07	-0.510187	0.187	0.419	0.00456289	Capn15	ENSMUSG00000037326	17
ENSMUSG00000041268-Dmxl2	1.20524e-07	-0.480738	0.175	0.402	0.00461726	Dmxl2	ENSMUSG00000041268	9
ENSMUSG00000019966-Kitl	1.22049e-07	0.903425	0.234	0.064	0.0046757	Kitl	ENSMUSG00000019966	10
ENSMUSG00000029836-Cbx3	1.22836e-07	-0.482889	0.147	0.359	0.00470585	Cbx3	ENSMUSG00000029836	6
ENSMUSG00000024174-Pot1b	1.22922e-07	-0.518246	0.131	0.342	0.00470913	Pot1b	ENSMUSG00000024174	17
ENSMUSG00000050382-Kif7	1.23403e-07	-0.485498	0.032	0.175	0.00472757	Kif7	ENSMUSG00000050382	7
ENSMUSG00000051910-Sox6	1.24897e-07	1.36133	0.44	0.252	0.00478482	Sox6	ENSMUSG00000051910	7
ENSMUSG00000109564-Muc16	1.26319e-07	1.55513	0.226	0.06	0.00483928	Muc16	ENSMUSG00000109564	9
ENSMUSG00000027318-Adam33	1.26521e-07	1.3714	0.167	0.026	0.00484701	Adam33	ENSMUSG00000027318	2
ENSMUSG00000064194-Zfp936	1.27231e-07	-0.343463	0.135	0.359	0.00487422	Zfp936	ENSMUSG00000064194	7
ENSMUSG00000116520-4930414F18Rik	1.28983e-07	1.18095	0.294	0.115	0.00494134	4930414F18Rik	ENSMUSG00000116520	16
ENSMUSG00000024302-Dtna	1.3197e-07	1.04784	0.266	0.09	0.00505579	Dtna	ENSMUSG00000024302	18
ENSMUSG00000021252-Erg28	1.32543e-07	-0.417553	0.115	0.321	0.00507774	Erg28	ENSMUSG00000021252	12
ENSMUSG00000022838-Eaf2	1.34998e-07	-0.558588	0.198	0.436	0.00517177	Eaf2	ENSMUSG00000022838	16
ENSMUSG00000052214-Opa3	1.36011e-07	-0.457258	0.135	0.355	0.0052106	Opa3	ENSMUSG00000052214	7
ENSMUSG00000006005-Tpr	1.3753e-07	-0.400754	0.464	0.765	0.00526877	Tpr	ENSMUSG00000006005	1
ENSMUSG00000032410-Xrn1	1.38816e-07	-0.506313	0.294	0.547	0.00531806	Xrn1	ENSMUSG00000032410	9
ENSMUSG00000032356-Rasgrf1	1.40264e-07	-0.495182	0.004	0.115	0.00537351	Rasgrf1	ENSMUSG00000032356	9
ENSMUSG00000007833-Aldh16a1	1.40535e-07	-0.442844	0.044	0.197	0.00538391	Aldh16a1	ENSMUSG00000007833	7
ENSMUSG00000024999-Noc3l	1.40626e-07	-0.359798	0.115	0.325	0.00538738	Noc3l	ENSMUSG00000024999	19
ENSMUSG00000026843-Fubp3	1.46945e-07	-0.377852	0.115	0.325	0.00562947	Fubp3	ENSMUSG00000026843	2
ENSMUSG00000039055-Eme1	1.47124e-07	-0.413072	0.044	0.201	0.00563634	Eme1	ENSMUSG00000039055	11
ENSMUSG00000018412-Kansl1	1.47597e-07	-0.369574	0.603	0.855	0.00565444	Kansl1	ENSMUSG00000018412	11
ENSMUSG00000024301-Kifc5b	1.48017e-07	-0.406963	0.052	0.209	0.00567054	Kifc5b	ENSMUSG00000024301	17
ENSMUSG00000030774-Pak1	1.48572e-07	-0.46985	0.095	0.286	0.00569178	Pak1	ENSMUSG00000030774	7
ENSMUSG00000041406-BC055324	1.5123e-07	-0.443242	0.091	0.278	0.00579363	BC055324	ENSMUSG00000041406	1
ENSMUSG00000052336-Cx3cr1	1.53656e-07	-0.913646	0.19	0.415	0.00588655	Cx3cr1	ENSMUSG00000052336	9
ENSMUSG00000106375-Gm43361	1.55551e-07	-0.424215	0.052	0.214	0.00595915	Gm43361	ENSMUSG00000106375	5
ENSMUSG00000039323-Igfbp2	1.58744e-07	-0.427837	0.06	0.226	0.00608149	Igfbp2	ENSMUSG00000039323	1
ENSMUSG00000031508-Ankrd10	1.60365e-07	-0.461057	0.254	0.504	0.00614359	Ankrd10	ENSMUSG00000031508	8
ENSMUSG00000031732-Phlpp2	1.60759e-07	-0.421879	0.147	0.372	0.00615866	Phlpp2	ENSMUSG00000031732	8
ENSMUSG00000086433-Rsf1os1	1.62688e-07	-0.318695	0.187	0.427	0.00623257	Rsf1os1	ENSMUSG00000086433	7
ENSMUSG00000039968-Rsbn1l	1.6317e-07	-0.515282	0.262	0.513	0.00625104	Rsbn1l	ENSMUSG00000039968	5
ENSMUSG00000005682-Pan2	1.66645e-07	-0.380941	0.127	0.329	0.00638417	Pan2	ENSMUSG00000005682	10
ENSMUSG00000038047-Haus6	1.69325e-07	-0.506033	0.127	0.325	0.00648685	Haus6	ENSMUSG00000038047	4
ENSMUSG00000056367-Actr3b	1.72353e-07	-0.334464	0.04	0.192	0.00660286	Actr3b	ENSMUSG00000056367	5
ENSMUSG00000049092-Gpr137c	1.73477e-07	-0.609287	0.083	0.265	0.00664592	Gpr137c	ENSMUSG00000049092	14
ENSMUSG00000033705-Stard9	1.75614e-07	-0.469705	0.298	0.543	0.00672775	Stard9	ENSMUSG00000033705	2
ENSMUSG00000029521-Chek2	1.761e-07	-0.416926	0.087	0.274	0.00674641	Chek2	ENSMUSG00000029521	5
ENSMUSG00000071691-Gm960	1.7751e-07	-0.591493	0.099	0.286	0.00680041	Gm960	ENSMUSG00000071691	19
ENSMUSG00000034636-Zyg11b	1.78132e-07	-0.373418	0.151	0.372	0.00682422	Zyg11b	ENSMUSG00000034636	4
ENSMUSG00000018209-Stk4	1.80362e-07	-0.476004	0.214	0.453	0.00690968	Stk4	ENSMUSG00000018209	2
ENSMUSG00000095567-Noc2l	1.84438e-07	-0.425861	0.095	0.291	0.00706581	Noc2l	ENSMUSG00000095567	4
ENSMUSG00000045624-Esf1	1.86133e-07	-0.463602	0.282	0.526	0.00713074	Esf1	ENSMUSG00000045624	2
ENSMUSG00000028826-Maco1	1.88957e-07	-0.465536	0.317	0.585	0.00723896	Maco1	ENSMUSG00000028826	4
ENSMUSG00000040151-Hs2st1	1.91902e-07	-0.488502	0.258	0.513	0.00735177	Hs2st1	ENSMUSG00000040151	3
ENSMUSG00000038668-Lpar1	1.93069e-07	0.839061	0.246	0.077	0.00739648	Lpar1	ENSMUSG00000038668	4
ENSMUSG00000040761-Spen	1.94033e-07	-0.513095	0.21	0.449	0.0074334	Spen	ENSMUSG00000040761	4
ENSMUSG00000044167-Foxo1	1.95768e-07	-0.384151	0.175	0.419	0.00749986	Foxo1	ENSMUSG00000044167	3
ENSMUSG00000037270-4932438A13Rik	2.00602e-07	-0.471367	0.409	0.688	0.00768504	4932438A13Rik	ENSMUSG00000037270	3
ENSMUSG00000041351-Rap1gap	2.01572e-07	-0.447755	0.079	0.256	0.00772224	Rap1gap	ENSMUSG00000041351	4
ENSMUSG00000108981-Gm15262	2.06197e-07	-0.608756	0.091	0.274	0.00789939	Gm15262	ENSMUSG00000108981	20
ENSMUSG00000040525-Cblc	2.09586e-07	-1.04261	0.028	0.167	0.00802924	Cblc	ENSMUSG00000040525	7
ENSMUSG00000035722-Abca7	2.10965e-07	-0.366779	0.032	0.175	0.00808208	Abca7	ENSMUSG00000035722	10
ENSMUSG00000101476-Gm29570	2.15791e-07	-0.425248	0.012	0.132	0.00826696	Gm29570	ENSMUSG00000101476	1
ENSMUSG00000031928-Mre11a	2.1787e-07	-0.458847	0.187	0.419	0.00834659	Mre11a	ENSMUSG00000031928	9
ENSMUSG00000000916-Nsun5	2.19405e-07	-0.492517	0.06	0.226	0.00840539	Nsun5	ENSMUSG00000000916	5
ENSMUSG00000055835-Zfp1	2.20569e-07	-0.42546	0.155	0.372	0.00844999	Zfp1	ENSMUSG00000055835	8
ENSMUSG00000025261-Huwe1	2.21873e-07	-0.380194	0.5	0.778	0.00849996	Huwe1	ENSMUSG00000025261	20
ENSMUSG00000032443-Zcwpw2	2.2206e-07	-0.499582	0.183	0.397	0.00850712	Zcwpw2	ENSMUSG00000032443	9
ENSMUSG00000101930-Gm5441	2.23765e-07	-0.407563	0.02	0.15	0.00857242	Gm5441	ENSMUSG00000101930	12
ENSMUSG00000039046-Usp6nl	2.24054e-07	-0.516722	0.155	0.363	0.0085835	Usp6nl	ENSMUSG00000039046	2
ENSMUSG00000063317-Usp31	2.24563e-07	-0.474271	0.119	0.325	0.00860301	Usp31	ENSMUSG00000063317	7
ENSMUSG00000024033-Rsph1	2.25036e-07	0.924726	0.587	0.47	0.00862114	Rsph1	ENSMUSG00000024033	17
ENSMUSG00000038930-Rccd1	2.25434e-07	-0.51523	0.131	0.333	0.00863637	Rccd1	ENSMUSG00000038930	7
ENSMUSG00000033088-Triobp	2.28766e-07	-0.338269	0.075	0.252	0.00876402	Triobp	ENSMUSG00000033088	15
ENSMUSG00000032481-Smarcc1	2.30484e-07	-0.50068	0.373	0.637	0.00882984	Smarcc1	ENSMUSG00000032481	9
ENSMUSG00000028565-Nfia	2.36019e-07	0.970701	0.563	0.38	0.00904191	Nfia	ENSMUSG00000028565	4
ENSMUSG00000031016-Wee1	2.41326e-07	-0.525438	0.119	0.308	0.00924518	Wee1	ENSMUSG00000031016	7
ENSMUSG00000051278-Zgrf1	2.43746e-07	-0.55853	0.139	0.338	0.0093379	Zgrf1	ENSMUSG00000051278	3
ENSMUSG00000034354-Mtmr3	2.43898e-07	-0.404738	0.361	0.628	0.00934374	Mtmr3	ENSMUSG00000034354	11
ENSMUSG00000022306-Zfpm2	2.49086e-07	1.53067	0.413	0.226	0.00954249	Zfpm2	ENSMUSG00000022306	15
ENSMUSG00000020905-Usp43	2.49289e-07	-0.437424	0.036	0.179	0.00955025	Usp43	ENSMUSG00000020905	11
ENSMUSG00000032376-Usp3	2.5466e-07	-0.380577	0.274	0.534	0.00975604	Usp3	ENSMUSG00000032376	9
ENSMUSG00000037553-Zdhhc18	2.56204e-07	-0.657046	0.056	0.214	0.00981518	Zdhhc18	ENSMUSG00000037553	4
ENSMUSG00000040249-Lrp1	2.57951e-07	0.835947	0.246	0.077	0.0098821	Lrp1	ENSMUSG00000040249	10
ENSMUSG00000058761-Rnf169	2.62114e-07	-0.355381	0.321	0.62	0.0100416	Rnf169	ENSMUSG00000058761	7
ENSMUSG00000017969-Ptgis	2.62385e-07	0.80767	0.23	0.064	0.010052	Ptgis	ENSMUSG00000017969	2
ENSMUSG00000034312-Iqsec1	2.65658e-07	-0.440913	0.226	0.462	0.0101774	Iqsec1	ENSMUSG00000034312	6
ENSMUSG00000066897-Olfr872	2.69828e-07	0.585524	0.107	0	0.0103371	Olfr872	ENSMUSG00000066897	9
ENSMUSG00000023235-Ccl25	2.75503e-07	-0.422491	0.139	0.346	0.0105545	Ccl25	ENSMUSG00000023235	8
ENSMUSG00000034832-Tet3	2.76577e-07	-0.370398	0.238	0.509	0.0105957	Tet3	ENSMUSG00000034832	6
ENSMUSG00000038861-Pi4kb	2.79711e-07	-0.477004	0.27	0.526	0.0107157	Pi4kb	ENSMUSG00000038861	3
ENSMUSG00000021965-Ska3	2.8021e-07	-0.426374	0.056	0.218	0.0107349	Ska3	ENSMUSG00000021965	14
ENSMUSG00000030619-Eed	2.8759e-07	-0.439261	0.179	0.397	0.0110176	Eed	ENSMUSG00000030619	7
ENSMUSG00000022672-Prkdc	2.94732e-07	-0.583012	0.286	0.534	0.0112912	Prkdc	ENSMUSG00000022672	16
ENSMUSG00000028519-Dab1	2.97667e-07	-0.470312	0.135	0.338	0.0114036	Dab1	ENSMUSG00000028519	4
ENSMUSG00000020680-Taf15	3.10887e-07	-0.498072	0.425	0.705	0.0119101	Taf15	ENSMUSG00000020680	11
ENSMUSG00000003341-Atp8b3	3.12643e-07	0.671726	0.278	0.098	0.0119774	Atp8b3	ENSMUSG00000003341	10
ENSMUSG00000034333-Zbed4	3.14017e-07	-0.371075	0.111	0.312	0.01203	Zbed4	ENSMUSG00000034333	15
ENSMUSG00000028842-Ago3	3.1427e-07	-0.481763	0.385	0.654	0.0120397	Ago3	ENSMUSG00000028842	4
ENSMUSG00000020467-Efemp1	3.1674e-07	1.29876	0.218	0.06	0.0121343	Efemp1	ENSMUSG00000020467	11
ENSMUSG00000032525-Nktr	3.18103e-07	-0.446619	0.496	0.782	0.0121865	Nktr	ENSMUSG00000032525	9
ENSMUSG00000063450-Syne2	3.30426e-07	1.06029	0.571	0.419	0.0126586	Syne2	ENSMUSG00000063450	12
ENSMUSG00000039414-Heatr5b	3.40077e-07	-0.41088	0.151	0.359	0.0130283	Heatr5b	ENSMUSG00000039414	17
ENSMUSG00000059149-Mfsd4a	3.45015e-07	-0.412192	0.127	0.338	0.0132175	Mfsd4a	ENSMUSG00000059149	1
ENSMUSG00000034206-Polq	3.52641e-07	-0.573186	0.115	0.299	0.0135097	Polq	ENSMUSG00000034206	16
ENSMUSG00000070331-Qrich2	3.52936e-07	0.777471	0.254	0.085	0.013521	Qrich2	ENSMUSG00000070331	11
ENSMUSG00000037470-Uggt1	3.53076e-07	-0.365093	0.147	0.355	0.0135263	Uggt1	ENSMUSG00000037470	1
ENSMUSG00000025437-Usp33	3.66445e-07	-0.511276	0.27	0.491	0.0140385	Usp33	ENSMUSG00000025437	3
ENSMUSG00000026156-B3gat2	3.67431e-07	-0.426489	0.063	0.222	0.0140763	B3gat2	ENSMUSG00000026156	1
ENSMUSG00000031715-Smarca5	3.72248e-07	-0.375162	0.274	0.526	0.0142608	Smarca5	ENSMUSG00000031715	8
ENSMUSG00000104818-Gm43661	3.75633e-07	-0.49989	0.024	0.154	0.0143905	Gm43661	ENSMUSG00000104818	5
ENSMUSG00000036928-Stag3	3.76521e-07	-0.582549	0.246	0.466	0.0144245	Stag3	ENSMUSG00000036928	5
ENSMUSG00000101952-Gm10550	3.79795e-07	-0.63057	0.175	0.38	0.01455	Gm10550	ENSMUSG00000101952	1
ENSMUSG00000034647-Ankrd12	3.80023e-07	-0.370459	0.52	0.782	0.0145587	Ankrd12	ENSMUSG00000034647	17
ENSMUSG00000025586-Cpeb1	3.80562e-07	-0.497144	0.258	0.496	0.0145793	Cpeb1	ENSMUSG00000025586	7
ENSMUSG00000029202-Pds5a	3.82585e-07	-0.554418	0.333	0.556	0.0146568	Pds5a	ENSMUSG00000029202	5
ENSMUSG00000000682-Cd52	3.84398e-07	-0.702637	0.063	0.222	0.0147263	Cd52	ENSMUSG00000000682	4
ENSMUSG00000038013-Wipf2	3.95292e-07	-0.499547	0.135	0.338	0.0151437	Wipf2	ENSMUSG00000038013	11
ENSMUSG00000114616-Gm26754	3.95738e-07	-0.633947	0.175	0.38	0.0151607	Gm26754	ENSMUSG00000114616	13
ENSMUSG00000025949-Pikfyve	4.00411e-07	-0.300722	0.163	0.385	0.0153397	Pikfyve	ENSMUSG00000025949	1
ENSMUSG00000047804-Akap10	4.03978e-07	-0.402711	0.294	0.53	0.0154764	Akap10	ENSMUSG00000047804	11
ENSMUSG00000055491-Pprc1	4.18366e-07	-0.42437	0.095	0.278	0.0160276	Pprc1	ENSMUSG00000055491	19
ENSMUSG00000037876-Jmjd1c	4.19499e-07	-0.416337	0.417	0.701	0.016071	Jmjd1c	ENSMUSG00000037876	10
ENSMUSG00000031559-4930555F03Rik	4.21508e-07	1.19094	0.262	0.094	0.016148	4930555F03Rik	ENSMUSG00000031559	8
ENSMUSG00000006418-Rnf114	4.24614e-07	-0.467359	0.159	0.363	0.016267	Rnf114	ENSMUSG00000006418	2
ENSMUSG00000024290-Rock1	4.3213e-07	-0.334708	0.425	0.718	0.0165549	Rock1	ENSMUSG00000024290	18
ENSMUSG00000108801-Gm39090	4.3513e-07	-0.35635	0.075	0.252	0.0166698	Gm39090	ENSMUSG00000108801	7
ENSMUSG00000074269-Rec114	4.36704e-07	-0.559175	0.107	0.286	0.0167301	Rec114	ENSMUSG00000074269	9
ENSMUSG00000026134-Prim2	4.47632e-07	-0.541447	0.25	0.487	0.0171488	Prim2	ENSMUSG00000026134	1
ENSMUSG00000107388-Gm42788	4.5099e-07	-0.36434	0.004	0.107	0.0172774	Gm42788	ENSMUSG00000107388	5
ENSMUSG00000036672-Cenpt	4.51538e-07	-0.410606	0.071	0.239	0.0172984	Cenpt	ENSMUSG00000036672	8
ENSMUSG00000021710-Nln	4.52088e-07	-0.533582	0.163	0.363	0.0173195	Nln	ENSMUSG00000021710	13
ENSMUSG00000052133-Sema5b	4.52991e-07	1.37591	0.242	0.081	0.0173541	Sema5b	ENSMUSG00000052133	16
ENSMUSG00000041550-Serpina5	4.55011e-07	0.472206	0.115	0.004	0.0174315	Serpina5	ENSMUSG00000041550	12
ENSMUSG00000029484-Anxa3	4.55421e-07	1.12438	0.286	0.115	0.0174472	Anxa3	ENSMUSG00000029484	5
ENSMUSG00000028693-Nasp	4.69301e-07	-0.428808	0.571	0.829	0.0179789	Nasp	ENSMUSG00000028693	4
ENSMUSG00000028096-Gpr89	4.74044e-07	-0.320673	0.071	0.239	0.0181606	Gpr89	ENSMUSG00000028096	3
ENSMUSG00000032586-Traip	4.7785e-07	-0.513445	0.091	0.265	0.0183064	Traip	ENSMUSG00000032586	9
ENSMUSG00000030528-Blm	4.78462e-07	-0.505032	0.183	0.389	0.0183299	Blm	ENSMUSG00000030528	7
ENSMUSG00000086387-Gm15563	4.78573e-07	-0.599061	0.155	0.359	0.0183341	Gm15563	ENSMUSG00000086387	9
ENSMUSG00000035934-Pknox2	4.82636e-07	0.890888	0.266	0.094	0.0184898	Pknox2	ENSMUSG00000035934	9
ENSMUSG00000031984-2810004N23Rik	4.85433e-07	-0.445561	0.19	0.406	0.0185969	2810004N23Rik	ENSMUSG00000031984	8
ENSMUSG00000020196-Cabin1	4.85624e-07	-0.435446	0.266	0.521	0.0186043	Cabin1	ENSMUSG00000020196	10
ENSMUSG00000031959-Wdr59	4.91347e-07	-0.435733	0.107	0.291	0.0188235	Wdr59	ENSMUSG00000031959	8
ENSMUSG00000056536-Pign	4.96165e-07	-0.380259	0.21	0.436	0.0190081	Pign	ENSMUSG00000056536	1
ENSMUSG00000031980-Agt	4.96195e-07	0.857464	0.294	0.115	0.0190092	Agt	ENSMUSG00000031980	8
ENSMUSG00000042705-Commd10	5.02972e-07	-0.491652	0.198	0.41	0.0192689	Commd10	ENSMUSG00000042705	18
ENSMUSG00000042589-Cux2	5.04253e-07	-0.54726	0.111	0.291	0.0193179	Cux2	ENSMUSG00000042589	5
ENSMUSG00000111846-Gm47271	5.06844e-07	-0.332294	0.325	0.598	0.0194172	Gm47271	ENSMUSG00000111846	9
ENSMUSG00000022325-Pop1	5.11492e-07	-0.388926	0.028	0.162	0.0195953	Pop1	ENSMUSG00000022325	15
ENSMUSG00000029723-Spacdr	5.13264e-07	-0.406474	0.325	0.59	0.0196631	Spacdr	ENSMUSG00000029723
ENSMUSG00000029287-Tgfbr3	5.16432e-07	0.691654	0.313	0.124	0.0197845	Tgfbr3	ENSMUSG00000029287	5
ENSMUSG00000120584-Gm26641	5.17445e-07	-0.265742	0.012	0.128	0.0198233	Gm26641	ENSMUSG00000120584
ENSMUSG00000001415-Smg5	5.17488e-07	-0.566763	0.159	0.363	0.019825	Smg5	ENSMUSG00000001415	3
ENSMUSG00000037443-Cep85	5.20434e-07	-0.463844	0.306	0.534	0.0199378	Cep85	ENSMUSG00000037443	4
ENSMUSG00000022555-Dgat1	5.22193e-07	-0.334108	0.119	0.316	0.0200052	Dgat1	ENSMUSG00000022555	15
ENSMUSG00000008690-Ncaph2	5.2285e-07	-0.408417	0.111	0.299	0.0200304	Ncaph2	ENSMUSG00000008690	15
ENSMUSG00000034023-Fancd2	5.31731e-07	-0.48701	0.131	0.325	0.0203706	Fancd2	ENSMUSG00000034023	6
ENSMUSG00000044783-Hjurp	5.32029e-07	-0.294407	0.222	0.479	0.020382	Hjurp	ENSMUSG00000044783	1
ENSMUSG00000020453-Patz1	5.3432e-07	-0.353995	0.052	0.209	0.0204698	Patz1	ENSMUSG00000020453	11
ENSMUSG00000014329-Bicc1	5.42036e-07	1.13942	0.353	0.171	0.0207654	Bicc1	ENSMUSG00000014329	10
ENSMUSG00000090266-Mettl23	5.508e-07	-0.471113	0.329	0.598	0.0211012	Mettl23	ENSMUSG00000090266	11
ENSMUSG00000005698-Ctcf	5.51657e-07	-0.491015	0.294	0.513	0.021134	Ctcf	ENSMUSG00000005698	8
ENSMUSG00000058886-Deaf1	5.5413e-07	-0.433011	0.107	0.295	0.0212287	Deaf1	ENSMUSG00000058886	7
ENSMUSG00000120207-ENSMUSG00000120207	5.57348e-07	-0.335645	0.044	0.192	0.021352	ENSMUSG00000120207	ENSMUSG00000120207
ENSMUSG00000022360-Atad2	5.59493e-07	-0.553823	0.21	0.432	0.0214342	Atad2	ENSMUSG00000022360	15
ENSMUSG00000026170-Cyp27a1	5.65388e-07	0.889837	0.171	0.034	0.02166	Cyp27a1	ENSMUSG00000026170	1
ENSMUSG00000013418-B4galnt2	5.66779e-07	-0.937383	0.056	0.209	0.0217133	B4galnt2	ENSMUSG00000013418	11
ENSMUSG00000019256-Ahr	5.68926e-07	-0.356005	0.02	0.145	0.0217955	Ahr	ENSMUSG00000019256	12
ENSMUSG00000091542-Gm17167	5.74484e-07	1.10486	0.389	0.214	0.0220085	Gm17167	ENSMUSG00000091542	4
ENSMUSG00000069631-Strada	5.83293e-07	-0.521572	0.183	0.397	0.022346	Strada	ENSMUSG00000069631	11
ENSMUSG00000026196-Bard1	5.93596e-07	-0.415396	0.111	0.299	0.0227407	Bard1	ENSMUSG00000026196	1
ENSMUSG00000100484-Gm7133	5.93865e-07	0.607924	0.19	0.043	0.022751	Gm7133	ENSMUSG00000100484	1
ENSMUSG00000079003-Samd1	6.02758e-07	-0.41612	0.048	0.197	0.0230916	Samd1	ENSMUSG00000079003	8
ENSMUSG00000024764-Naa40	6.11754e-07	-0.432118	0.206	0.436	0.0234363	Naa40	ENSMUSG00000024764	19
ENSMUSG00000015882-Lcorl	6.16124e-07	-0.357309	0.337	0.611	0.0236037	Lcorl	ENSMUSG00000015882	5
ENSMUSG00000033624-Pdpr	6.16571e-07	-0.335703	0.179	0.397	0.0236208	Pdpr	ENSMUSG00000033624	8
ENSMUSG00000092544-Gm20422	6.26594e-07	-0.368887	0.024	0.15	0.0240048	Gm20422	ENSMUSG00000092544	8
ENSMUSG00000037416-Dmxl1	6.27713e-07	-0.507091	0.397	0.645	0.0240477	Dmxl1	ENSMUSG00000037416	18
ENSMUSG00000009596-Taf7l	6.30742e-07	-0.480337	0.187	0.397	0.0241637	Taf7l	ENSMUSG00000009596	20
ENSMUSG00000004508-Gab2	6.38805e-07	1.01453	0.492	0.325	0.0244726	Gab2	ENSMUSG00000004508	7
ENSMUSG00000074867-Zfp808	6.38878e-07	-0.541325	0.135	0.338	0.0244754	Zfp808	ENSMUSG00000074867	13
ENSMUSG00000002428-Hltf	6.39329e-07	-0.379947	0.194	0.415	0.0244927	Hltf	ENSMUSG00000002428	3
ENSMUSG00000066952-Myo1h	6.40928e-07	-0.337444	0.063	0.222	0.0245539	Myo1h	ENSMUSG00000066952	5
ENSMUSG00000039901-Armh3	6.45572e-07	-0.45893	0.278	0.517	0.0247319	Armh3	ENSMUSG00000039901	19
ENSMUSG00000033278-Ptprm	6.48081e-07	0.678566	0.25	0.081	0.024828	Ptprm	ENSMUSG00000033278	17
ENSMUSG00000029034-Ints11	6.49137e-07	-0.420672	0.071	0.235	0.0248684	Ints11	ENSMUSG00000029034	4
ENSMUSG00000044863-Defb36	6.5421e-07	0.71219	0.23	0.068	0.0250628	Defb36	ENSMUSG00000044863	2
ENSMUSG00000019842-Traf3ip2	6.68706e-07	-0.491599	0.187	0.397	0.0256181	Traf3ip2	ENSMUSG00000019842	10
ENSMUSG00000024948-Map4k2	6.70431e-07	-0.363667	0.127	0.316	0.0256842	Map4k2	ENSMUSG00000024948	19
ENSMUSG00000009097-Tbx1	6.74983e-07	-0.302293	0.056	0.209	0.0258586	Tbx1	ENSMUSG00000009097	16
ENSMUSG00000031511-Arhgef7	6.75282e-07	-0.333861	0.139	0.338	0.02587	Arhgef7	ENSMUSG00000031511	8
ENSMUSG00000078622-Ccdc47	6.77005e-07	-0.432712	0.091	0.269	0.0259361	Ccdc47	ENSMUSG00000078622	11
ENSMUSG00000080021-Gm5915	6.79773e-07	-0.395692	0.123	0.321	0.0260421	Gm5915	ENSMUSG00000080021	8
ENSMUSG00000033732-Sf3b3	6.81919e-07	-0.318952	0.218	0.457	0.0261243	Sf3b3	ENSMUSG00000033732	8
ENSMUSG00000062980-Cped1	6.84359e-07	1.17243	0.234	0.073	0.0262178	Cped1	ENSMUSG00000062980	6
ENSMUSG00000109561-Ankrd31	6.86806e-07	-0.407891	0.341	0.59	0.0263115	Ankrd31	ENSMUSG00000109561	13
ENSMUSG00000118147-Gm41555	6.919e-07	-0.605088	0.123	0.303	0.0265067	Gm41555	ENSMUSG00000118147	17
ENSMUSG00000022269-Marchf11	6.92039e-07	0.773565	0.361	0.179	0.026512	Marchf11	ENSMUSG00000022269	15
ENSMUSG00000024247-Pkdcc	6.9227e-07	0.580044	0.147	0.021	0.0265209	Pkdcc	ENSMUSG00000024247	17
ENSMUSG00000026792-Lrsam1	6.92494e-07	-0.454586	0.095	0.269	0.0265295	Lrsam1	ENSMUSG00000026792	2
ENSMUSG00000045629-Sh3tc2	6.93344e-07	0.75447	0.21	0.056	0.026562	Sh3tc2	ENSMUSG00000045629	18
ENSMUSG00000117393-Gm36279	6.98399e-07	-0.28984	0.123	0.316	0.0267557	Gm36279	ENSMUSG00000117393	17
ENSMUSG00000021699-Pde4d	7.033e-07	1.4076	0.393	0.226	0.0269434	Pde4d	ENSMUSG00000021699	13
ENSMUSG00000051790-Nlgn2	7.03685e-07	-0.311667	0.052	0.205	0.0269582	Nlgn2	ENSMUSG00000051790	11
ENSMUSG00000063972-Nr6a1	7.04829e-07	-0.310324	0.468	0.756	0.027002	Nr6a1	ENSMUSG00000063972	2
ENSMUSG00000031731-Ap1g1	7.10521e-07	-0.368258	0.234	0.47	0.02722	Ap1g1	ENSMUSG00000031731	8
ENSMUSG00000039735-Fnbp1l	7.18464e-07	-0.385759	0.167	0.372	0.0275244	Fnbp1l	ENSMUSG00000039735	3
ENSMUSG00000059890-Ube4a	7.21309e-07	-0.384262	0.25	0.479	0.0276334	Ube4a	ENSMUSG00000059890	9
ENSMUSG00000033826-Dnah8	7.24189e-07	1.37095	0.488	0.368	0.0277437	Dnah8	ENSMUSG00000033826	17
ENSMUSG00000097035-Gm26692	7.27741e-07	-0.425792	0.06	0.214	0.0278798	Gm26692	ENSMUSG00000097035	5
ENSMUSG00000028337-Coro2a	7.31809e-07	-0.493527	0.123	0.303	0.0280356	Coro2a	ENSMUSG00000028337	4
ENSMUSG00000055639-Dach1	7.32285e-07	-0.859226	0.024	0.145	0.0280538	Dach1	ENSMUSG00000055639	14
ENSMUSG00000046138-9930021J03Rik	7.34699e-07	-0.304998	0.345	0.607	0.0281463	9930021J03Rik	ENSMUSG00000046138	19
ENSMUSG00000022064-Pibf1	7.38972e-07	-0.49086	0.425	0.684	0.02831	Pibf1	ENSMUSG00000022064	14
ENSMUSG00000018666-Cbx1	7.49864e-07	-0.388172	0.31	0.564	0.0287273	Cbx1	ENSMUSG00000018666	11
ENSMUSG00000040524-Zfp609	7.5609e-07	-0.367573	0.401	0.65	0.0289658	Zfp609	ENSMUSG00000040524	9
ENSMUSG00000002325-Irf9	7.63762e-07	-0.379038	0.048	0.197	0.0292597	Irf9	ENSMUSG00000002325	14
ENSMUSG00000040945-Rcc2	7.68313e-07	-0.477692	0.194	0.406	0.0294341	Rcc2	ENSMUSG00000040945	4
ENSMUSG00000029837-1700111E14Rik	7.70144e-07	-0.265282	0.02	0.141	0.0295042	1700111E14Rik	ENSMUSG00000029837	6
ENSMUSG00000027108-Ola1	7.76921e-07	-0.363385	0.194	0.415	0.0297638	Ola1	ENSMUSG00000027108	2
ENSMUSG00000116689-4930405D01Rik	7.8269e-07	0.946226	0.218	0.064	0.0299849	4930405D01Rik	ENSMUSG00000116689	16
ENSMUSG00000056004-Elapor2	7.83499e-07	-0.392407	0.099	0.278	0.0300159	Elapor2	ENSMUSG00000056004	5
ENSMUSG00000029772-Ahcyl2	7.85707e-07	-0.436704	0.357	0.628	0.0301004	Ahcyl2	ENSMUSG00000029772	6
ENSMUSG00000085012-Gm15492	7.8923e-07	-0.464316	0.127	0.312	0.0302354	Gm15492	ENSMUSG00000085012	6
ENSMUSG00000033411-Ctdspl2	7.91665e-07	-0.310611	0.349	0.641	0.0303287	Ctdspl2	ENSMUSG00000033411	2
ENSMUSG00000025316-Banp	7.92525e-07	-0.482671	0.183	0.393	0.0303616	Banp	ENSMUSG00000025316	8
ENSMUSG00000026774-Potegl	7.93111e-07	0.697328	0.171	0.034	0.0303841	Potegl	ENSMUSG00000026774	2
ENSMUSG00000107962-Gm43980	8.06991e-07	-0.413732	0.048	0.192	0.0309158	Gm43980	ENSMUSG00000107962	6
ENSMUSG00000039262-Prrc2b	8.15988e-07	-0.301137	0.206	0.449	0.0312605	Prrc2b	ENSMUSG00000039262	2
ENSMUSG00000020262-Adarb1	8.23438e-07	-0.520758	0.19	0.402	0.0315459	Adarb1	ENSMUSG00000020262	10
ENSMUSG00000003282-Plag1	8.32397e-07	-0.508625	0.071	0.231	0.0318891	Plag1	ENSMUSG00000003282	4
ENSMUSG00000040170-Fmo2	8.41143e-07	1.67327	0.183	0.043	0.0322242	Fmo2	ENSMUSG00000040170	1
ENSMUSG00000066440-Zfyve26	8.47449e-07	-0.341262	0.111	0.299	0.0324658	Zfyve26	ENSMUSG00000066440	12
ENSMUSG00000057897-Camk2b	8.51717e-07	-0.628642	0.028	0.154	0.0326293	Camk2b	ENSMUSG00000057897	11
ENSMUSG00000028825-Rhd	8.59884e-07	-0.912843	0.02	0.141	0.0329422	Rhd	ENSMUSG00000028825	4
ENSMUSG00000031465-Angpt2	8.632e-07	-0.349906	0.139	0.342	0.0330692	Angpt2	ENSMUSG00000031465	8
ENSMUSG00000036104-Rab3gap1	8.64006e-07	-0.444134	0.21	0.436	0.0331001	Rab3gap1	ENSMUSG00000036104	1
ENSMUSG00000015659-Serac1	8.68399e-07	-0.412758	0.087	0.256	0.0332684	Serac1	ENSMUSG00000015659	17
ENSMUSG00000001025-S100a6	8.73442e-07	1.01289	0.222	0.068	0.0334616	S100a6	ENSMUSG00000001025	3
ENSMUSG00000075254-Heg1	8.82309e-07	0.561395	0.286	0.107	0.0338012	Heg1	ENSMUSG00000075254	16
ENSMUSG00000033697-Arhgap39	8.88496e-07	-0.527802	0.19	0.393	0.0340383	Arhgap39	ENSMUSG00000033697	15
ENSMUSG00000028437-Ubap1	9.07272e-07	-0.380049	0.155	0.35	0.0347576	Ubap1	ENSMUSG00000028437	4
ENSMUSG00000042410-Agps	9.13523e-07	-0.38984	0.147	0.346	0.0349971	Agps	ENSMUSG00000042410	2
ENSMUSG00000002997-Prkar2b	9.45033e-07	-0.418467	0.103	0.282	0.0362042	Prkar2b	ENSMUSG00000002997	12
ENSMUSG00000030768-Disp1	9.53607e-07	-0.345608	0.131	0.333	0.0365327	Disp1	ENSMUSG00000030768	1
ENSMUSG00000047454-Gphn	9.64558e-07	-0.349517	0.825	0.957	0.0369522	Gphn	ENSMUSG00000047454	12
ENSMUSG00000038244-Mical2	9.67553e-07	0.897389	0.286	0.115	0.037067	Mical2	ENSMUSG00000038244	7
ENSMUSG00000006276-Eps15l1	9.6873e-07	-0.522541	0.242	0.466	0.037112	Eps15l1	ENSMUSG00000006276	8
ENSMUSG00000000959-Oxa1l	9.74853e-07	-0.371187	0.048	0.192	0.0373466	Oxa1l	ENSMUSG00000000959	14
ENSMUSG00000036281-Snapc4	9.83519e-07	-0.325747	0.052	0.201	0.0376786	Snapc4	ENSMUSG00000036281	2
ENSMUSG00000032985-5730522E02Rik	9.83754e-07	-0.672699	0.131	0.316	0.0376876	5730522E02Rik	ENSMUSG00000032985	11
ENSMUSG00000049303-Syt12	9.86451e-07	-0.34133	0.024	0.15	0.0377909	Syt12	ENSMUSG00000049303	19
ENSMUSG00000018171-Vmp1	9.87236e-07	-0.508083	0.337	0.573	0.037821	Vmp1	ENSMUSG00000018171	11
ENSMUSG00000109850-Gm45692	9.88581e-07	-0.360833	0.052	0.197	0.0378725	Gm45692	ENSMUSG00000109850	8
ENSMUSG00000050530-Fam171a1	9.99469e-07	-0.395163	0.131	0.329	0.0382897	Fam171a1	ENSMUSG00000050530	2
ENSMUSG00000032366-Tpm1	1.00361e-06	1.28382	0.238	0.081	0.0384484	Tpm1	ENSMUSG00000032366	9
ENSMUSG00000024170-Telo2	1.00473e-06	-0.225657	0.052	0.205	0.0384913	Telo2	ENSMUSG00000024170	17
ENSMUSG00000029547-Ints1	1.00931e-06	-0.426078	0.063	0.218	0.0386666	Ints1	ENSMUSG00000029547	5
ENSMUSG00000032890-Rims3	1.01579e-06	-0.278627	0.044	0.184	0.0389149	Rims3	ENSMUSG00000032890	4
ENSMUSG00000028399-Ptprd	1.02434e-06	1.44143	0.532	0.402	0.0392425	Ptprd	ENSMUSG00000028399	4
ENSMUSG00000104302-Gm36975	1.03661e-06	-0.506502	0.286	0.534	0.0397127	Gm36975	ENSMUSG00000104302	1
ENSMUSG00000048701-Ccdc6	1.04025e-06	-0.415507	0.242	0.474	0.039852	Ccdc6	ENSMUSG00000048701	10
ENSMUSG00000034910-Pygo1	1.05843e-06	-0.334566	0.048	0.192	0.0405486	Pygo1	ENSMUSG00000034910	9
ENSMUSG00000022034-Esco2	1.06492e-06	-0.476391	0.079	0.244	0.0407972	Esco2	ENSMUSG00000022034	14
ENSMUSG00000022471-Xrcc6	1.06503e-06	-0.465681	0.25	0.491	0.0408014	Xrcc6	ENSMUSG00000022471	15
ENSMUSG00000066705-Fxyd6	1.07183e-06	0.563694	0.155	0.026	0.0410617	Fxyd6	ENSMUSG00000066705	9
ENSMUSG00000094483-Purb	1.07412e-06	-0.441925	0.179	0.385	0.0411497	Purb	ENSMUSG00000094483	11
ENSMUSG00000039318-Rab3gap2	1.07872e-06	-0.305891	0.183	0.397	0.0413258	Rab3gap2	ENSMUSG00000039318	1
ENSMUSG00000086451-4933431K23Rik	1.07929e-06	0.869493	0.294	0.124	0.0413474	4933431K23Rik	ENSMUSG00000086451	8
ENSMUSG00000039145-Camk1d	1.08516e-06	-0.326425	0.865	0.983	0.0415726	Camk1d	ENSMUSG00000039145	2
ENSMUSG00000012609-Ttll5	1.09942e-06	-0.406701	0.298	0.551	0.042119	Ttll5	ENSMUSG00000012609	12
ENSMUSG00000034813-Grip1	1.10606e-06	1.59038	0.452	0.282	0.0423731	Grip1	ENSMUSG00000034813	10
ENSMUSG00000037134-Prmt9	1.12278e-06	-0.453505	0.083	0.244	0.0430138	Prmt9	ENSMUSG00000037134	8
ENSMUSG00000022191-Drosha	1.13135e-06	-0.622848	0.143	0.329	0.043342	Drosha	ENSMUSG00000022191	15
ENSMUSG00000024968-Rcor2	1.13564e-06	-0.41233	0.052	0.197	0.0435065	Rcor2	ENSMUSG00000024968	19
ENSMUSG00000059060-Rad51b	1.15474e-06	-0.269638	0.317	0.581	0.0442381	Rad51b	ENSMUSG00000059060	12
ENSMUSG00000032452-Clstn2	1.16211e-06	-0.417177	0.179	0.385	0.0445203	Clstn2	ENSMUSG00000032452	9
ENSMUSG00000045098-Kmt5b	1.20246e-06	-0.507447	0.21	0.427	0.0460661	Kmt5b	ENSMUSG00000045098	19
ENSMUSG00000041498-Kif14	1.2077e-06	-0.494187	0.048	0.184	0.0462671	Kif14	ENSMUSG00000041498	1
ENSMUSG00000000594-Gm2a	1.21546e-06	0.912093	0.266	0.107	0.0465643	Gm2a	ENSMUSG00000000594	11
ENSMUSG00000027339-Rassf2	1.23272e-06	0.467185	0.107	0.004	0.0472254	Rassf2	ENSMUSG00000027339	2
ENSMUSG00000029231-Pdgfra	1.24308e-06	0.776676	0.151	0.026	0.0476225	Pdgfra	ENSMUSG00000029231	5
ENSMUSG00000022607-Ptk2	1.2502e-06	-0.389545	0.448	0.688	0.0478951	Ptk2	ENSMUSG00000022607	15
ENSMUSG00000082455-Gm13665	1.25485e-06	-0.334977	0.016	0.128	0.0480734	Gm13665	ENSMUSG00000082455	2
ENSMUSG00000038015-Prm2	1.25765e-06	0.498153	0.948	0.987	0.0481804	Prm2	ENSMUSG00000038015	16
ENSMUSG00000053559-Smagp	1.27347e-06	-0.346267	0.016	0.128	0.0487866	Smagp	ENSMUSG00000053559	15
ENSMUSG00000029056-Pank4	1.2814e-06	-0.412645	0.052	0.197	0.0490905	Pank4	ENSMUSG00000029056	4
ENSMUSG00000118030-Gm50163	1.28213e-06	-0.478777	0.183	0.389	0.0491185	Gm50163	ENSMUSG00000118030	18
ENSMUSG00000032267-Usp28	1.28638e-06	-0.358568	0.21	0.44	0.0492813	Usp28	ENSMUSG00000032267	9
ENSMUSG00000020974-Pole2	1.31383e-06	-0.441217	0.071	0.231	0.050333	Pole2	ENSMUSG00000020974	12
ENSMUSG00000106001-Gm42826	1.32029e-06	-0.383819	0.087	0.252	0.0505802	Gm42826	ENSMUSG00000106001	3
ENSMUSG00000022849-Hspbap1	1.33956e-06	-0.301094	0.127	0.321	0.0513187	Hspbap1	ENSMUSG00000022849	16
ENSMUSG00000021388-Aspn	1.34067e-06	-0.342565	0.115	0.303	0.051361	Aspn	ENSMUSG00000021388	13
ENSMUSG00000024913-Lrp5	1.3492e-06	-0.466675	0.143	0.329	0.051688	Lrp5	ENSMUSG00000024913	19
ENSMUSG00000087633-Gm14455	1.34925e-06	-0.440542	0.036	0.162	0.0516898	Gm14455	ENSMUSG00000087633	2
ENSMUSG00000070371-Prss36	1.37085e-06	-0.392005	0.075	0.235	0.0525172	Prss36	ENSMUSG00000070371	7
ENSMUSG00000023935-Spats1	1.38157e-06	-0.629854	0.111	0.282	0.0529279	Spats1	ENSMUSG00000023935	17
ENSMUSG00000032119-Hinfp	1.38474e-06	-0.375805	0.071	0.231	0.0530493	Hinfp	ENSMUSG00000032119	9
ENSMUSG00000061535-C1qtnf7	1.38798e-06	0.930704	0.187	0.047	0.0531735	C1qtnf7	ENSMUSG00000061535	5
ENSMUSG00000104987-2810432F15Rik	1.39141e-06	-0.383253	0.071	0.235	0.0533051	2810432F15Rik	ENSMUSG00000104987	5
ENSMUSG00000057193-Slc44a2	1.39961e-06	0.770273	0.226	0.073	0.053619	Slc44a2	ENSMUSG00000057193	9
ENSMUSG00000024539-Ptpn2	1.40248e-06	-0.565211	0.167	0.363	0.0537289	Ptpn2	ENSMUSG00000024539	18
ENSMUSG00000020549-Elac2	1.43007e-06	-0.3354	0.028	0.154	0.0547859	Elac2	ENSMUSG00000020549	11
ENSMUSG00000117072-Gm49926	1.43189e-06	-0.394571	0.056	0.201	0.0548558	Gm49926	ENSMUSG00000117072	17
ENSMUSG00000020160-Meis1	1.45711e-06	0.641781	0.25	0.085	0.0558218	Meis1	ENSMUSG00000020160	11
ENSMUSG00000095953-6030469F06Rik	1.47312e-06	-0.434962	0.06	0.209	0.0564353	6030469F06Rik	ENSMUSG00000095953	12
ENSMUSG00000024976-Shoc2	1.4797e-06	-0.420655	0.294	0.517	0.0566873	Shoc2	ENSMUSG00000024976	19
ENSMUSG00000103139-Gm37982	1.48579e-06	-0.325083	0.079	0.244	0.0569206	Gm37982	ENSMUSG00000103139	1
ENSMUSG00000040488-Ltbp4	1.496e-06	0.729558	0.214	0.064	0.0573117	Ltbp4	ENSMUSG00000040488	7
ENSMUSG00000101609-Kcnq1ot1	1.49791e-06	-0.506738	0.413	0.675	0.0573849	Kcnq1ot1	ENSMUSG00000101609	7
ENSMUSG00000019261-Map1s	1.50945e-06	-0.332096	0.083	0.252	0.0578272	Map1s	ENSMUSG00000019261	8
ENSMUSG00000030336-Cd27	1.51463e-06	-0.371667	0.111	0.286	0.0580255	Cd27	ENSMUSG00000030336	6
ENSMUSG00000022463-Srebf2	1.51518e-06	-0.406319	0.143	0.329	0.0580464	Srebf2	ENSMUSG00000022463	15
ENSMUSG00000022681-Ntan1	1.51742e-06	-0.328823	0.147	0.35	0.0581325	Ntan1	ENSMUSG00000022681	16
ENSMUSG00000008136-Fhl2	1.54544e-06	1.52069	0.206	0.06	0.0592057	Fhl2	ENSMUSG00000008136	1
ENSMUSG00000025531-Chm	1.55652e-06	-0.296632	0.095	0.274	0.0596301	Chm	ENSMUSG00000025531	20
ENSMUSG00000055067-Smyd3	1.55859e-06	-0.332593	0.413	0.688	0.0597094	Smyd3	ENSMUSG00000055067	1
ENSMUSG00000031590-Frg1	1.56665e-06	-0.407626	0.19	0.389	0.0600183	Frg1	ENSMUSG00000031590	8
ENSMUSG00000043993-2900052L18Rik	1.59e-06	-0.424231	0.079	0.239	0.0609129	2900052L18Rik	ENSMUSG00000043993	11
ENSMUSG00000018068-Ints2	1.5963e-06	-0.607685	0.202	0.393	0.0611541	Ints2	ENSMUSG00000018068	11
ENSMUSG00000026643-Nmt2	1.6313e-06	-0.363419	0.421	0.684	0.0624951	Nmt2	ENSMUSG00000026643	2
ENSMUSG00000027706-Sec62	1.65567e-06	-0.513184	0.417	0.637	0.0634288	Sec62	ENSMUSG00000027706	3
ENSMUSG00000027699-Ect2	1.66138e-06	-0.461324	0.147	0.329	0.0636474	Ect2	ENSMUSG00000027699	3
ENSMUSG00000068373-D430041D05Rik	1.68284e-06	-0.375335	0.075	0.239	0.0644697	D430041D05Rik	ENSMUSG00000068373	2
ENSMUSG00000121137-ENSMUSG00000121137	1.68972e-06	0.875488	0.179	0.043	0.0647333	ENSMUSG00000121137	ENSMUSG00000121137
ENSMUSG00000040506-Ambra1	1.70307e-06	-0.549998	0.464	0.684	0.0652446	Ambra1	ENSMUSG00000040506	2
ENSMUSG00000024528-Srfbp1	1.72514e-06	-0.405408	0.071	0.226	0.06609	Srfbp1	ENSMUSG00000024528	18
ENSMUSG00000024527-Afg3l2	1.73294e-06	-0.391079	0.107	0.282	0.0663889	Afg3l2	ENSMUSG00000024527	18
ENSMUSG00000020692-Nle1	1.75687e-06	-0.30547	0.044	0.184	0.0673055	Nle1	ENSMUSG00000020692	11
ENSMUSG00000041720-Pi4ka	1.76281e-06	-0.35322	0.337	0.594	0.0675332	Pi4ka	ENSMUSG00000041720	16
ENSMUSG00000027300-Ubox5	1.767e-06	-0.37669	0.056	0.201	0.0676936	Ubox5	ENSMUSG00000027300	2
ENSMUSG00000035898-Uba6	1.78934e-06	-0.363527	0.222	0.44	0.0685494	Uba6	ENSMUSG00000035898	5
ENSMUSG00000045671-Spred2	1.79245e-06	-0.497829	0.119	0.299	0.0686687	Spred2	ENSMUSG00000045671	11
ENSMUSG00000054792-Klhl18	1.81533e-06	-0.342973	0.079	0.244	0.0695455	Klhl18	ENSMUSG00000054792	9
ENSMUSG00000104053-Gm38126	1.84515e-06	-0.421234	0.052	0.197	0.0706876	Gm38126	ENSMUSG00000104053	1
ENSMUSG00000098973-Mir6236	1.87114e-06	1.11876	0.631	0.585	0.0716835	Mir6236	ENSMUSG00000098973	9
ENSMUSG00000037725-Ckap2	1.90134e-06	-0.288488	0.083	0.248	0.0728404	Ckap2	ENSMUSG00000037725	8
ENSMUSG00000097392-Thoc2l	1.90239e-06	-0.350693	0.373	0.632	0.0728807	Thoc2l	ENSMUSG00000097392	5
ENSMUSG00000115943-Gm49455	1.9273e-06	-0.348869	0.099	0.274	0.0738348	Gm49455	ENSMUSG00000115943	16
ENSMUSG00000005470-Asf1b	1.92863e-06	-0.445213	0.075	0.226	0.0738859	Asf1b	ENSMUSG00000005470	8
ENSMUSG00000097902-Gm26531	1.93591e-06	-1.23121	0.048	0.179	0.0741647	Gm26531	ENSMUSG00000097902	12
ENSMUSG00000021958-Pinx1	1.95111e-06	-0.339477	0.095	0.265	0.0747469	Pinx1	ENSMUSG00000021958	14
ENSMUSG00000026822-Lcn2	1.95278e-06	0.87318	0.421	0.252	0.0748111	Lcn2	ENSMUSG00000026822	2
ENSMUSG00000017664-Slc35c2	1.95522e-06	-0.33613	0.087	0.252	0.0749046	Slc35c2	ENSMUSG00000017664	2
ENSMUSG00000062198-2700097O09Rik	1.95821e-06	-0.423336	0.131	0.312	0.0750191	2700097O09Rik	ENSMUSG00000062198	12
ENSMUSG00002075420-Gm54467	1.96931e-06	-0.309814	0.024	0.141	0.0754442	Gm54467	ENSMUSG00002075420
ENSMUSG00000005533-Igf1r	1.97719e-06	-0.396392	0.46	0.722	0.075746	Igf1r	ENSMUSG00000005533	7
ENSMUSG00000031889-Phaf1	1.99586e-06	-0.377785	0.071	0.222	0.0764615	Phaf1	ENSMUSG00000031889	8
ENSMUSG00000027690-Slc2a2	2.05229e-06	-0.495399	0.044	0.179	0.0786231	Slc2a2	ENSMUSG00000027690	3
ENSMUSG00000026806-Ddx31	2.05645e-06	-0.326251	0.159	0.359	0.0787826	Ddx31	ENSMUSG00000026806	2
ENSMUSG00000056214-Pard6g	2.06818e-06	-0.475116	0.06	0.209	0.0792319	Pard6g	ENSMUSG00000056214	18
ENSMUSG00000032435-Dync1li1	2.07209e-06	-0.412306	0.135	0.321	0.0793818	Dync1li1	ENSMUSG00000032435	9
ENSMUSG00000067878-Map7d3	2.10221e-06	0.686955	0.147	0.026	0.0805358	Map7d3	ENSMUSG00000067878	20
ENSMUSG00000035236-Scai	2.10696e-06	-0.336766	0.357	0.624	0.0807178	Scai	ENSMUSG00000035236	2
ENSMUSG00000027293-Ehd4	2.11005e-06	-0.454429	0.091	0.256	0.0808359	Ehd4	ENSMUSG00000027293	2
ENSMUSG00000041654-Slc39a11	2.13133e-06	-0.396894	0.187	0.389	0.0816513	Slc39a11	ENSMUSG00000041654	11
ENSMUSG00000040738-Ints8	2.16303e-06	-0.402711	0.238	0.449	0.0828655	Ints8	ENSMUSG00000040738	4
ENSMUSG00000028948-Nol9	2.16531e-06	-0.337073	0.111	0.291	0.0829531	Nol9	ENSMUSG00000028948	4
ENSMUSG00000032397-Tipin	2.18015e-06	-0.626912	0.175	0.355	0.0835215	Tipin	ENSMUSG00000032397	9
ENSMUSG00000022701-Ccdc191	2.20643e-06	-0.286349	0.242	0.466	0.0845282	Ccdc191	ENSMUSG00000022701	16
ENSMUSG00000030609-Aen	2.23914e-06	-0.405246	0.075	0.231	0.0857815	Aen	ENSMUSG00000030609	7
ENSMUSG00000028229-Rmdn1	2.3065e-06	-0.412692	0.167	0.38	0.0883618	Rmdn1	ENSMUSG00000028229	4
ENSMUSG00000106261-Gm34086	2.38024e-06	-0.36775	0.024	0.141	0.091187	Gm34086	ENSMUSG00000106261	5
ENSMUSG00000040003-Magi2	2.38502e-06	1.38348	0.496	0.372	0.09137	Magi2	ENSMUSG00000040003	5
ENSMUSG00000031934-Panx1	2.40585e-06	-0.337763	0.044	0.179	0.0921682	Panx1	ENSMUSG00000031934	9
ENSMUSG00000020566-Atp6v1c2	2.41579e-06	-0.337102	0.008	0.107	0.0925489	Atp6v1c2	ENSMUSG00000020566	12
ENSMUSG00000020528-Prpsap2	2.41686e-06	-0.391714	0.107	0.278	0.0925898	Prpsap2	ENSMUSG00000020528	11
ENSMUSG00000042595-Fam199x	2.42265e-06	-0.336977	0.048	0.188	0.0928117	Fam199x	ENSMUSG00000042595	20
ENSMUSG00000092286-Dtnbos	2.42481e-06	-0.353977	0.119	0.308	0.0928943	Dtnbos	ENSMUSG00000092286	12
ENSMUSG00000030851-Ldhc	2.46502e-06	0.626839	0.837	0.94	0.0944347	Ldhc	ENSMUSG00000030851	7
ENSMUSG00000024535-Snx24	2.48316e-06	-0.365848	0.194	0.415	0.0951298	Snx24	ENSMUSG00000024535	18
ENSMUSG00000027763-Mbnl1	2.51802e-06	0.88007	0.349	0.179	0.0964652	Mbnl1	ENSMUSG00000027763	3
ENSMUSG00000032936-Camkv	2.54605e-06	-0.327155	0.024	0.141	0.0975391	Camkv	ENSMUSG00000032936	9
ENSMUSG00000053263-Gm12592	2.56134e-06	-0.407826	0.131	0.316	0.098125	Gm12592	ENSMUSG00000053263	11
ENSMUSG00000037395-Rcor3	2.56153e-06	0.511851	0.198	0.056	0.098132	Rcor3	ENSMUSG00000037395	1
ENSMUSG00000024056-Ndc80	2.56353e-06	-0.423539	0.095	0.261	0.0982088	Ndc80	ENSMUSG00000024056	17
ENSMUSG00000017756-Slc12a7	2.5641e-06	-0.437197	0.06	0.201	0.0982307	Slc12a7	ENSMUSG00000017756	13
ENSMUSG00000047649-Cd3eap	2.56969e-06	-0.371493	0.036	0.162	0.0984448	Cd3eap	ENSMUSG00000047649	7
ENSMUSG00000000365-Rnf17	2.60074e-06	-0.340485	0.425	0.701	0.0996345	Rnf17	ENSMUSG00000000365	14
ENSMUSG00000039031-Arhgap18	2.60697e-06	1.20984	0.274	0.111	0.0998731	Arhgap18	ENSMUSG00000039031	10
ENSMUSG00000004446-Bid	2.60724e-06	-0.272145	0.028	0.15	0.0998833	Bid	ENSMUSG00000004446	6
ENSMUSG00000070073-Mir470	2.60787e-06	-0.26922	0.02	0.132	0.0999077	Mir470	ENSMUSG00000070073	20
ENSMUSG00000070691-Runx3	2.64448e-06	-0.286561	0.02	0.132	0.10131	Runx3	ENSMUSG00000070691	4
ENSMUSG00000041594-Tmtc4	2.65948e-06	-0.37828	0.067	0.218	0.101885	Tmtc4	ENSMUSG00000041594	14
ENSMUSG00000049553-Polr1a	2.66759e-06	-0.411476	0.167	0.359	0.102195	Polr1a	ENSMUSG00000049553	6
ENSMUSG00000038987-Cfap157	2.6686e-06	-0.416625	0.083	0.244	0.102234	Cfap157	ENSMUSG00000038987	2
ENSMUSG00000097253-Gm26770	2.67346e-06	-0.351734	0.067	0.218	0.10242	Gm26770	ENSMUSG00000097253	6
ENSMUSG00000001036-Epn2	2.69419e-06	-0.26914	0.306	0.556	0.103214	Epn2	ENSMUSG00000001036	11
ENSMUSG00000024212-Mllt1	2.72248e-06	-0.372901	0.056	0.197	0.104298	Mllt1	ENSMUSG00000024212	17
ENSMUSG00000037991-Rmi2	2.80323e-06	-0.336023	0.016	0.124	0.107392	Rmi2	ENSMUSG00000037991	16
ENSMUSG00000086649-Gm15286	2.8058e-06	-0.418741	0.048	0.184	0.10749	Gm15286	ENSMUSG00000086649	13
ENSMUSG00000009070-Rsph14	2.82458e-06	-0.4128	0.067	0.218	0.10821	Rsph14	ENSMUSG00000009070	10
ENSMUSG00000053153-Spag16	2.83158e-06	1.39485	0.421	0.274	0.108478	Spag16	ENSMUSG00000053153	1
ENSMUSG00000036564-Ndrg4	2.83597e-06	-0.248364	0.075	0.235	0.108646	Ndrg4	ENSMUSG00000036564	8
ENSMUSG00000029047-Pex10	2.8421e-06	-0.339987	0.044	0.175	0.108881	Pex10	ENSMUSG00000029047	4
ENSMUSG00000020185-E2f7	2.85055e-06	-0.313453	0.044	0.179	0.109204	E2f7	ENSMUSG00000020185	10
ENSMUSG00000075595-Zfp652	2.85222e-06	-0.46314	0.27	0.504	0.109268	Zfp652	ENSMUSG00000075595	11
ENSMUSG00000040569-Slc26a7	2.85533e-06	0.713053	0.111	0.009	0.109388	Slc26a7	ENSMUSG00000040569	4
ENSMUSG00000004642-Slbp	2.87921e-06	-0.467521	0.218	0.415	0.110303	Slbp	ENSMUSG00000004642	5
ENSMUSG00000027115-Kif18a	2.88667e-06	-0.385903	0.111	0.278	0.110588	Kif18a	ENSMUSG00000027115	2
ENSMUSG00000038965-Ube2l3	2.90588e-06	-0.370918	0.222	0.444	0.111324	Ube2l3	ENSMUSG00000038965	16
ENSMUSG00000040774-Cept1	2.91165e-06	-0.377467	0.151	0.342	0.111545	Cept1	ENSMUSG00000040774	3
ENSMUSG00000086282-Sox5os4	2.9416e-06	0.875635	0.151	0.03	0.112693	Sox5os4	ENSMUSG00000086282	6
ENSMUSG00000022601-Zbtb11	2.95026e-06	-0.412772	0.171	0.368	0.113025	Zbtb11	ENSMUSG00000022601	16
ENSMUSG00000027490-E2f1	2.99531e-06	-0.422851	0.048	0.179	0.11475	E2f1	ENSMUSG00000027490	2
ENSMUSG00000055553-Kxd1	3.01529e-06	-0.385877	0.147	0.333	0.115516	Kxd1	ENSMUSG00000055553	8
ENSMUSG00000021124-Vti1b	3.04628e-06	-0.411591	0.159	0.35	0.116703	Vti1b	ENSMUSG00000021124	12
ENSMUSG00000018669-Cdk5rap3	3.06046e-06	-0.395977	0.155	0.342	0.117246	Cdk5rap3	ENSMUSG00000018669	11
ENSMUSG00000071078-Nr2c2ap	3.07142e-06	-0.284986	0.052	0.192	0.117666	Nr2c2ap	ENSMUSG00000071078	8
ENSMUSG00000044303-Cdkn2a	3.08797e-06	-0.340447	0.087	0.252	0.1183	Cdkn2a	ENSMUSG00000044303	4
ENSMUSG00000097119-B230354K17Rik	3.10579e-06	-0.315974	0.135	0.325	0.118983	B230354K17Rik	ENSMUSG00000097119	17
ENSMUSG00000031835-Mbtps1	3.11022e-06	-0.336602	0.202	0.427	0.119152	Mbtps1	ENSMUSG00000031835	8
ENSMUSG00000056486-Chn1	3.1126e-06	-0.404744	0.238	0.449	0.119244	Chn1	ENSMUSG00000056486	2
ENSMUSG00000032462-Pik3cb	3.13617e-06	-0.363122	0.115	0.295	0.120147	Pik3cb	ENSMUSG00000032462	9
ENSMUSG00000087259-2610035D17Rik	3.15605e-06	-0.400998	0.135	0.321	0.120908	2610035D17Rik	ENSMUSG00000087259	11
ENSMUSG00000097248-Gm2694	3.18548e-06	-0.410158	0.087	0.244	0.122036	Gm2694	ENSMUSG00000097248	8
ENSMUSG00000060988-Galnt13	3.22073e-06	-0.625839	0.048	0.175	0.123386	Galnt13	ENSMUSG00000060988	2
ENSMUSG00000023087-Noct	3.226e-06	-0.27578	0.036	0.162	0.123588	Noct	ENSMUSG00000023087	3
ENSMUSG00000063765-Chadl	3.226e-06	-0.311577	0.036	0.162	0.123588	Chadl	ENSMUSG00000063765	15
ENSMUSG00000085730-Gm13307	3.22822e-06	0.471286	0.175	0.043	0.123673	Gm13307	ENSMUSG00000085730	4
ENSMUSG00000070327-Rnf213	3.22998e-06	-0.485397	0.238	0.453	0.123741	Rnf213	ENSMUSG00000070327	11
ENSMUSG00000040276-Pacsin1	3.23115e-06	-1.86985	0.079	0.235	0.123785	Pacsin1	ENSMUSG00000040276	17
ENSMUSG00000117233-Gm36594	3.23841e-06	0.584568	0.119	0.013	0.124063	Gm36594	ENSMUSG00000117233	17
ENSMUSG00000021713-Ppwd1	3.25227e-06	-0.39219	0.187	0.393	0.124595	Ppwd1	ENSMUSG00000021713	13
ENSMUSG00000114469-C730002L08Rik	3.27861e-06	0.714048	0.222	0.073	0.125603	C730002L08Rik	ENSMUSG00000114469	19
ENSMUSG00000099391-1700003C15Rik	3.27873e-06	0.558894	0.183	0.047	0.125608	1700003C15Rik	ENSMUSG00000099391	5
ENSMUSG00000031921-Terf2	3.29071e-06	-0.379043	0.139	0.321	0.126067	Terf2	ENSMUSG00000031921	8
ENSMUSG00000015766-Eps8	3.32932e-06	0.779015	0.226	0.077	0.127546	Eps8	ENSMUSG00000015766	6
ENSMUSG00000049928-Glp2r	3.34103e-06	0.777655	0.179	0.047	0.127995	Glp2r	ENSMUSG00000049928	11
ENSMUSG00000024151-Msh2	3.35807e-06	-0.413152	0.123	0.303	0.128648	Msh2	ENSMUSG00000024151	17
ENSMUSG00000031616-Ednra	3.42874e-06	0.559165	0.155	0.03	0.131355	Ednra	ENSMUSG00000031616	8
ENSMUSG00000039989-Cbx4	3.44414e-06	-0.39834	0.087	0.244	0.131945	Cbx4	ENSMUSG00000039989	11
ENSMUSG00000036473-Tbc1d24	3.45193e-06	-0.376646	0.067	0.218	0.132243	Tbc1d24	ENSMUSG00000036473	17
ENSMUSG00000040459-Arglu1	3.45443e-06	-0.602161	0.548	0.774	0.132339	Arglu1	ENSMUSG00000040459	8
ENSMUSG00000038252-Ncapd2	3.47331e-06	-0.488884	0.119	0.282	0.133062	Ncapd2	ENSMUSG00000038252	6
ENSMUSG00000037313-Tacc3	3.476e-06	-0.398832	0.175	0.376	0.133165	Tacc3	ENSMUSG00000037313	5
ENSMUSG00000086942-Gm15489	3.52862e-06	-0.709924	0.218	0.423	0.135182	Gm15489	ENSMUSG00000086942	7
ENSMUSG00000007670-Khsrp	3.58841e-06	-0.302895	0.171	0.368	0.137472	Khsrp	ENSMUSG00000007670	17
ENSMUSG00000046173-Pabpc6	3.59867e-06	0.435101	0.127	0.017	0.137865	Pabpc6	ENSMUSG00000046173	17
ENSMUSG00000016018-Mtrex	3.6241e-06	-0.351973	0.258	0.491	0.138839	Mtrex	ENSMUSG00000016018	13
ENSMUSG00000050996-Cetn1	3.63495e-06	0.773374	0.468	0.329	0.139255	Cetn1	ENSMUSG00000050996	18
ENSMUSG00000090744-Gm6871	3.65056e-06	-0.348106	0.024	0.137	0.139853	Gm6871	ENSMUSG00000090744	7
ENSMUSG00000026779-Mastl	3.65077e-06	-0.326136	0.115	0.295	0.139861	Mastl	ENSMUSG00000026779	2
ENSMUSG00000027405-Nop56	3.69059e-06	-0.406002	0.115	0.286	0.141386	Nop56	ENSMUSG00000027405	2
ENSMUSG00000031015-Swap70	3.69457e-06	-0.375862	0.071	0.222	0.141539	Swap70	ENSMUSG00000031015	7
ENSMUSG00000036932-Aifm1	3.70528e-06	-0.293407	0.143	0.338	0.141949	Aifm1	ENSMUSG00000036932	20
ENSMUSG00000020671-Rab10	3.71618e-06	-0.30179	0.306	0.534	0.142367	Rab10	ENSMUSG00000020671	12
ENSMUSG00000023170-Gps2	3.76095e-06	-0.306411	0.187	0.397	0.144082	Gps2	ENSMUSG00000023170	11
ENSMUSG00000026135-Zfp142	3.81458e-06	-0.328964	0.103	0.274	0.146136	Zfp142	ENSMUSG00000026135	1
ENSMUSG00000061458-Nol10	3.82665e-06	-0.465977	0.127	0.303	0.146599	Nol10	ENSMUSG00000061458	12
ENSMUSG00000017776-Crk	3.84446e-06	-0.388	0.179	0.389	0.147281	Crk	ENSMUSG00000017776	11
ENSMUSG00000115923-Gm49521	3.8542e-06	-0.482566	0.067	0.209	0.147654	Gm49521	ENSMUSG00000115923	16
ENSMUSG00000005442-Cic	3.88977e-06	-0.38296	0.123	0.303	0.149017	Cic	ENSMUSG00000005442	7
ENSMUSG00000019471-Cdc37	3.8916e-06	-0.401345	0.115	0.291	0.149087	Cdc37	ENSMUSG00000019471	9
ENSMUSG00000073705-Cenps	3.89697e-06	-0.260233	0.036	0.162	0.149293	Cenps	ENSMUSG00000073705	4
ENSMUSG00000013539-Tango2	3.89904e-06	-0.410808	0.147	0.329	0.149372	Tango2	ENSMUSG00000013539	16
ENSMUSG00000014243-Zswim7	3.91097e-06	-0.422729	0.143	0.316	0.149829	Zswim7	ENSMUSG00000014243	11
ENSMUSG00000101872-Gm29237	3.91487e-06	0.710236	0.206	0.064	0.149979	Gm29237	ENSMUSG00000101872	11
ENSMUSG00000025507-Pidd1	3.94543e-06	-0.297556	0.008	0.103	0.151149	Pidd1	ENSMUSG00000025507	7
ENSMUSG00000059493-Nhs	3.95652e-06	0.993343	0.21	0.068	0.151574	Nhs	ENSMUSG00000059493	20
ENSMUSG00000000776-Polr3d	3.98728e-06	-0.329848	0.127	0.312	0.152753	Polr3d	ENSMUSG00000000776	14
ENSMUSG00000024070-Prkd3	4.00934e-06	-0.340251	0.167	0.368	0.153598	Prkd3	ENSMUSG00000024070	17
ENSMUSG00000039137-Whrn	4.01234e-06	-0.437529	0.103	0.274	0.153713	Whrn	ENSMUSG00000039137	4
ENSMUSG00000026074-Map4k4	4.03355e-06	0.725702	0.385	0.226	0.154525	Map4k4	ENSMUSG00000026074	1
ENSMUSG00000115918-A930001M01Rik	4.04145e-06	-0.281826	0.036	0.162	0.154828	A930001M01Rik	ENSMUSG00000115918	15
ENSMUSG00000068966-Zbtb34	4.04745e-06	-0.398221	0.044	0.171	0.155058	Zbtb34	ENSMUSG00000068966	2
ENSMUSG00000020458-Rtn4	4.05898e-06	-0.382894	0.365	0.603	0.155499	Rtn4	ENSMUSG00000020458	11
ENSMUSG00000042846-Lrrtm3	4.08497e-06	1.25799	0.286	0.132	0.156495	Lrrtm3	ENSMUSG00000042846	10
ENSMUSG00000007080-Pole	4.08756e-06	-0.328972	0.19	0.397	0.156594	Pole	ENSMUSG00000007080	5
ENSMUSG00000117317-Gm49961	4.09503e-06	-0.476902	0.044	0.171	0.156881	Gm49961	ENSMUSG00000117317	16
ENSMUSG00000053289-Ddx10	4.13159e-06	-0.33371	0.282	0.496	0.158281	Ddx10	ENSMUSG00000053289	9
ENSMUSG00000043939-A530064D06Rik	4.14529e-06	-0.289215	0.024	0.137	0.158806	A530064D06Rik	ENSMUSG00000043939	17
ENSMUSG00000053897-Slc39a8	4.16828e-06	1.07342	0.202	0.064	0.159687	Slc39a8	ENSMUSG00000053897	3
ENSMUSG00000040274-Cdk6	4.17809e-06	-0.400241	0.226	0.44	0.160062	Cdk6	ENSMUSG00000040274	5
ENSMUSG00000097797-Gm26901	4.23173e-06	-0.336834	0.075	0.226	0.162118	Gm26901	ENSMUSG00000097797	1
ENSMUSG00000028284-Map3k7	4.23757e-06	-0.383025	0.21	0.415	0.162341	Map3k7	ENSMUSG00000028284	4
ENSMUSG00000027315-Spint1	4.28706e-06	-0.301971	0.012	0.111	0.164237	Spint1	ENSMUSG00000027315	2
ENSMUSG00000009569-Mrtfb	4.2874e-06	-0.380528	0.282	0.5	0.16425	Mrtfb	ENSMUSG00000009569	16
ENSMUSG00000063884-Ptcd3	4.30335e-06	-0.343141	0.218	0.432	0.164861	Ptcd3	ENSMUSG00000063884	6
ENSMUSG00000091625-Lsm5	4.31314e-06	-0.349315	0.056	0.197	0.165236	Lsm5	ENSMUSG00000091625	6
ENSMUSG00000023868-Pde10a	4.35101e-06	1.67129	0.278	0.132	0.166687	Pde10a	ENSMUSG00000023868	17
ENSMUSG00000020463-Ppp4r3b	4.39981e-06	-0.386653	0.306	0.53	0.168557	Ppp4r3b	ENSMUSG00000020463	11
ENSMUSG00000001674-Ddx18	4.42828e-06	-0.259774	0.198	0.415	0.169647	Ddx18	ENSMUSG00000001674	1
ENSMUSG00000054942-Miga1	4.44941e-06	-0.353648	0.075	0.226	0.170457	Miga1	ENSMUSG00000054942	3
ENSMUSG00000120166-ENSMUSG00000120166	4.4732e-06	-0.365224	0.071	0.218	0.171368	ENSMUSG00000120166	ENSMUSG00000120166
ENSMUSG00000087556-Gm15764	4.50395e-06	-0.318301	0.063	0.209	0.172546	Gm15764	ENSMUSG00000087556	16
ENSMUSG00000052632-Asap2	4.50726e-06	-0.445506	0.139	0.321	0.172673	Asap2	ENSMUSG00000052632	12
ENSMUSG00000111662-Gm7435	4.5408e-06	-0.408999	0.099	0.261	0.173958	Gm7435	ENSMUSG00000111662	9
ENSMUSG00000022682-Rrn3	4.54521e-06	-0.49938	0.127	0.295	0.174127	Rrn3	ENSMUSG00000022682	16
ENSMUSG00000013033-Adgrl1	4.55072e-06	-0.408481	0.25	0.462	0.174338	Adgrl1	ENSMUSG00000013033	8
ENSMUSG00000042148-Cox10	4.56328e-06	-1.13708	0.123	0.291	0.174819	Cox10	ENSMUSG00000042148	11
ENSMUSG00000040732-Erg	4.57271e-06	-0.298565	0.067	0.214	0.17518	Erg	ENSMUSG00000040732	16
ENSMUSG00000039007-Cpq	4.60515e-06	0.850371	0.405	0.239	0.176423	Cpq	ENSMUSG00000039007	15
ENSMUSG00000022822-Abcc5	4.60953e-06	-0.39554	0.21	0.419	0.176591	Abcc5	ENSMUSG00000022822	16
ENSMUSG00000044350-Lacc1	4.64947e-06	-0.368812	0.067	0.209	0.178121	Lacc1	ENSMUSG00000044350	14
ENSMUSG00000107008-Gm2762	4.66773e-06	0.672007	0.349	0.171	0.178821	Gm2762	ENSMUSG00000107008	13
ENSMUSG00000109097-Gm29683	4.72662e-06	0.728599	0.147	0.03	0.181077	Gm29683	ENSMUSG00000109097	7
ENSMUSG00000032492-Pth1r	4.72847e-06	-0.300725	0.012	0.111	0.181148	Pth1r	ENSMUSG00000032492	9
ENSMUSG00000031393-Mecp2	4.73333e-06	-0.417572	0.171	0.363	0.181334	Mecp2	ENSMUSG00000031393	20
ENSMUSG00000057440-Mpp7	4.74434e-06	-0.455735	0.254	0.457	0.181756	Mpp7	ENSMUSG00000057440	18
ENSMUSG00000074768-Bhmt	4.76539e-06	0.702797	0.214	0.073	0.182562	Bhmt	ENSMUSG00000074768	13
ENSMUSG00000025423-Pias2	4.8053e-06	-0.350256	0.349	0.603	0.184091	Pias2	ENSMUSG00000025423	18
ENSMUSG00000091558-Gm17227	4.80895e-06	-0.4288	0.143	0.325	0.184231	Gm17227	ENSMUSG00000091558	19
ENSMUSG00000082848-Gm16066	4.89558e-06	-0.320723	0.135	0.321	0.18755	Gm16066	ENSMUSG00000082848	19
ENSMUSG00000022629-Kif21a	4.93976e-06	1.01362	0.258	0.107	0.189242	Kif21a	ENSMUSG00000022629	15
ENSMUSG00000037217-Syn1	5.02946e-06	-0.507497	0.032	0.15	0.192679	Syn1	ENSMUSG00000037217	20
ENSMUSG00000033295-Ptprf	5.02977e-06	-0.386793	0.214	0.432	0.19269	Ptprf	ENSMUSG00000033295	4
ENSMUSG00000110336-4933400L20Rik	5.06314e-06	0.573279	0.115	0.013	0.193969	4933400L20Rik	ENSMUSG00000110336	8
ENSMUSG00000031974-Abcb10	5.07581e-06	-0.536182	0.06	0.197	0.194454	Abcb10	ENSMUSG00000031974	8
ENSMUSG00000115307-Gm49313	5.1211e-06	-1.40349	0.071	0.209	0.196189	Gm49313	ENSMUSG00000115307	15
ENSMUSG00000041491-Cep78	5.14584e-06	-0.383431	0.171	0.363	0.197137	Cep78	ENSMUSG00000041491	19
ENSMUSG00000016763-Scube1	5.15708e-06	-0.368453	0.056	0.192	0.197568	Scube1	ENSMUSG00000016763	15
ENSMUSG00000038128-Camk4	5.15881e-06	-0.385941	0.23	0.436	0.197634	Camk4	ENSMUSG00000038128	18
ENSMUSG00000024597-Slc12a2	5.19048e-06	-0.417245	0.183	0.376	0.198847	Slc12a2	ENSMUSG00000024597	18
ENSMUSG00000054720-Lrrc8c	5.21889e-06	0.883407	0.147	0.03	0.199936	Lrrc8c	ENSMUSG00000054720	5
ENSMUSG00000098760-Gm2164	5.23784e-06	-0.347522	0.048	0.179	0.200662	Gm2164	ENSMUSG00000098760	4
ENSMUSG00000003435-Supt5	5.23968e-06	-0.338034	0.29	0.534	0.200732	Supt5	ENSMUSG00000003435	7
ENSMUSG00000099632-2900093K20Rik	5.27634e-06	-0.29623	0.04	0.167	0.202136	2900093K20Rik	ENSMUSG00000099632	2
ENSMUSG00000029661-Col1a2	5.32927e-06	1.03563	0.198	0.06	0.204164	Col1a2	ENSMUSG00000029661	6
ENSMUSG00000021338-Carmil1	5.33466e-06	1.24995	0.317	0.158	0.204371	Carmil1	ENSMUSG00000021338	13
ENSMUSG00000041921-Metap1d	5.33555e-06	-0.350017	0.226	0.444	0.204405	Metap1d	ENSMUSG00000041921	2
ENSMUSG00000017417-Plxdc1	5.36313e-06	-0.33945	0.067	0.214	0.205462	Plxdc1	ENSMUSG00000017417	11
ENSMUSG00000109589-Gm45267	5.38708e-06	-0.320588	0.032	0.15	0.206379	Gm45267	ENSMUSG00000109589	8
ENSMUSG00000028780-Sema3c	5.42469e-06	1.34404	0.329	0.179	0.20782	Sema3c	ENSMUSG00000028780	5
ENSMUSG00000047907-Tshz2	5.42953e-06	1.15882	0.5	0.342	0.208005	Tshz2	ENSMUSG00000047907	2
ENSMUSG00000102362-4930509J09Rik	5.43856e-06	0.632722	0.115	0.013	0.208351	4930509J09Rik	ENSMUSG00000102362	3
ENSMUSG00000027353-Mcm8	5.45847e-06	-0.32364	0.071	0.222	0.209114	Mcm8	ENSMUSG00000027353	2
ENSMUSG00000030138-Bms1	5.52097e-06	-0.342797	0.163	0.368	0.211508	Bms1	ENSMUSG00000030138	6
ENSMUSG00000030016-Zfp638	5.53474e-06	-0.412704	0.468	0.722	0.212036	Zfp638	ENSMUSG00000030016	6
ENSMUSG00000095438-Mir133a-1hg	5.57798e-06	-0.260199	0.115	0.295	0.213692	1hg	ENSMUSG00000095438
ENSMUSG00000027122-Arl14ep	5.60545e-06	-0.390481	0.155	0.338	0.214745	Arl14ep	ENSMUSG00000027122	2
ENSMUSG00000047434-Xxylt1	5.60863e-06	-0.313749	0.056	0.192	0.214867	Xxylt1	ENSMUSG00000047434	16
ENSMUSG00000022385-Gtse1	5.65072e-06	-0.320556	0.02	0.124	0.216479	Gtse1	ENSMUSG00000022385	15
ENSMUSG00000045394-Epcam	5.71646e-06	-0.407532	0.147	0.329	0.218998	Epcam	ENSMUSG00000045394	17
ENSMUSG00000097752-Gm26688	5.74051e-06	-0.664787	0.024	0.132	0.219919	Gm26688	ENSMUSG00000097752	13
ENSMUSG00000020115-Tbk1	5.82078e-06	-0.437396	0.242	0.44	0.222994	Tbk1	ENSMUSG00000020115	10
ENSMUSG00000025104-Hdgfl3	5.83485e-06	-0.260182	0.254	0.483	0.223533	Hdgfl3	ENSMUSG00000025104	7
ENSMUSG00000047415-Gpr68	5.85767e-06	-0.851865	0.028	0.141	0.224407	Gpr68	ENSMUSG00000047415	12
ENSMUSG00000020790-Ankfy1	5.88166e-06	-0.447807	0.19	0.376	0.225326	Ankfy1	ENSMUSG00000020790	11
ENSMUSG00000030094-Xpc	5.88712e-06	-0.30207	0.091	0.252	0.225535	Xpc	ENSMUSG00000030094	6
ENSMUSG00000005397-Nid1	5.90794e-06	0.518181	0.123	0.017	0.226333	Nid1	ENSMUSG00000005397	13
ENSMUSG00000033152-Podxl2	5.91575e-06	-0.223356	0.067	0.218	0.226632	Podxl2	ENSMUSG00000033152	6
ENSMUSG00000051786-Tubgcp6	5.91978e-06	-0.343033	0.056	0.192	0.226787	Tubgcp6	ENSMUSG00000051786	15
ENSMUSG00000091243-Vgll3	5.9324e-06	0.574342	0.183	0.051	0.22727	Vgll3	ENSMUSG00000091243	16
ENSMUSG00000020739-Nup85	5.94091e-06	-0.336006	0.103	0.265	0.227596	Nup85	ENSMUSG00000020739	11
ENSMUSG00000004100-Ppan	5.98453e-06	-0.403925	0.095	0.248	0.229267	Ppan	ENSMUSG00000004100	9
ENSMUSG00000029207-Apbb2	6.02903e-06	-0.518115	0.175	0.368	0.230972	Apbb2	ENSMUSG00000029207	5
ENSMUSG00000005947-Itgae	6.03639e-06	-1.97112	0.282	0.444	0.231254	Itgae	ENSMUSG00000005947	11
ENSMUSG00000022419-Deptor	6.04394e-06	-0.410328	0.135	0.316	0.231543	Deptor	ENSMUSG00000022419	15
ENSMUSG00000097634-Gm26827	6.10347e-06	-0.326714	0.218	0.444	0.233824	Gm26827	ENSMUSG00000097634	7
ENSMUSG00000042772-Smg7	6.12871e-06	-0.428972	0.294	0.509	0.234791	Smg7	ENSMUSG00000042772	1
ENSMUSG00000030880-Polr3e	6.14167e-06	-0.367664	0.119	0.295	0.235287	Polr3e	ENSMUSG00000030880	7
ENSMUSG00000030551-Nr2f2	6.14883e-06	0.929473	0.242	0.098	0.235562	Nr2f2	ENSMUSG00000030551	7
ENSMUSG00000018537-Pcgf2	6.16445e-06	-0.338254	0.048	0.179	0.23616	Pcgf2	ENSMUSG00000018537	11
ENSMUSG00000027641-Rbl1	6.16839e-06	-0.458974	0.123	0.291	0.236311	Rbl1	ENSMUSG00000027641	2
ENSMUSG00000035783-Acta2	6.21864e-06	1.04517	0.139	0.026	0.238236	Acta2	ENSMUSG00000035783	19
ENSMUSG00000021275-Tecpr2	6.24331e-06	-0.290081	0.151	0.342	0.239181	Tecpr2	ENSMUSG00000021275	12
ENSMUSG00000031982-Arv1	6.27502e-06	-0.332894	0.052	0.184	0.240396	Arv1	ENSMUSG00000031982	8
ENSMUSG00000066551-Hmgb1	6.31264e-06	-0.369883	0.317	0.547	0.241837	Hmgb1	ENSMUSG00000066551	5
ENSMUSG00000022674-Ube2v2	6.35073e-06	-0.436963	0.21	0.406	0.243297	Ube2v2	ENSMUSG00000022674	16
ENSMUSG00000033653-Vps8	6.39725e-06	-0.340571	0.155	0.333	0.245078	Vps8	ENSMUSG00000033653	16
ENSMUSG00000091351-Gm17135	6.43228e-06	-0.402161	0.052	0.184	0.246421	Gm17135	ENSMUSG00000091351	5
ENSMUSG00000024560-Cxxc1	6.43689e-06	-0.377904	0.107	0.274	0.246597	Cxxc1	ENSMUSG00000024560	18
ENSMUSG00000050953-Gja1	6.44628e-06	0.649453	0.175	0.047	0.246957	Gja1	ENSMUSG00000050953	10
ENSMUSG00000040044-Orc3	6.46765e-06	-0.282157	0.218	0.423	0.247776	Orc3	ENSMUSG00000040044	4
ENSMUSG00000073682-Gm10563	6.49619e-06	-0.378147	0.115	0.282	0.248869	Gm10563	ENSMUSG00000073682	4
ENSMUSG00000041609-Bicdl1	6.50581e-06	-0.406042	0.143	0.329	0.249238	Bicdl1	ENSMUSG00000041609	5
ENSMUSG00000036533-Cdc42ep3	6.64399e-06	0.803592	0.393	0.231	0.254531	Cdc42ep3	ENSMUSG00000036533	17
ENSMUSG00000029516-Cit	6.76957e-06	-0.307583	0.155	0.346	0.259342	Cit	ENSMUSG00000029516	5
ENSMUSG00000038383-Pigu	6.78228e-06	-0.312603	0.194	0.393	0.259829	Pigu	ENSMUSG00000038383	2
ENSMUSG00000007646-Rad51c	6.86274e-06	-0.243768	0.115	0.286	0.262911	Rad51c	ENSMUSG00000007646	11
ENSMUSG00000006576-Slc4a3	6.8735e-06	0.631031	0.151	0.034	0.263324	Slc4a3	ENSMUSG00000006576	1
ENSMUSG00000021431-Snrnp48	6.95926e-06	-0.39384	0.27	0.487	0.266609	Snrnp48	ENSMUSG00000021431	13
ENSMUSG00000028797-Tmem234	6.99267e-06	-0.303054	0.214	0.41	0.267889	Tmem234	ENSMUSG00000028797	4
ENSMUSG00000038780-Smurf1	7.12988e-06	-0.405433	0.187	0.385	0.273146	Smurf1	ENSMUSG00000038780	5
ENSMUSG00000032468-Armc8	7.23655e-06	-0.323047	0.183	0.372	0.277232	Armc8	ENSMUSG00000032468	9
ENSMUSG00000010554-Mettl16	7.36647e-06	-0.337842	0.242	0.444	0.28221	Mettl16	ENSMUSG00000010554	11
ENSMUSG00000077092-Mir742	7.39323e-06	-0.324956	0.02	0.124	0.283235	Mir742	ENSMUSG00000077092	20
ENSMUSG00000009112-Bcl2l13	7.3989e-06	-0.36047	0.119	0.286	0.283452	Bcl2l13	ENSMUSG00000009112	6
ENSMUSG00000007989-Fzd3	7.41168e-06	-0.27385	0.151	0.329	0.283941	Fzd3	ENSMUSG00000007989	14
ENSMUSG00000024989-Cep55	7.42838e-06	-0.38053	0.123	0.291	0.284581	Cep55	ENSMUSG00000024989	19
ENSMUSG00000026615-Eprs	7.67684e-06	-0.326084	0.238	0.453	0.2941	Eprs	ENSMUSG00000026615	1
ENSMUSG00000108677-Gm44759	7.68021e-06	-0.399997	0.063	0.201	0.294229	Gm44759	ENSMUSG00000108677	7
ENSMUSG00000030562-Nox4	7.6979e-06	-0.372327	0.04	0.162	0.294907	Nox4	ENSMUSG00000030562	7
ENSMUSG00000021619-Atg10	7.73442e-06	-0.476802	0.194	0.38	0.296306	Atg10	ENSMUSG00000021619	13
ENSMUSG00000039826-Trub2	7.83982e-06	-0.292095	0.147	0.325	0.300343	Trub2	ENSMUSG00000039826	2
ENSMUSG00000019726-Lyst	7.84699e-06	-0.377245	0.262	0.479	0.300618	Lyst	ENSMUSG00000019726	13
ENSMUSG00000027810-Eif2a	7.85546e-06	-1.27079	0.127	0.286	0.300943	Eif2a	ENSMUSG00000027810	3
ENSMUSG00000110737-4930444F02Rik	7.97692e-06	0.731846	0.317	0.154	0.305596	4930444F02Rik	ENSMUSG00000110737	10
ENSMUSG00000021391-Cenpp	7.99111e-06	-0.466726	0.468	0.679	0.306139	Cenpp	ENSMUSG00000021391	13
ENSMUSG00000075376-Rc3h2	8.13029e-06	-0.307886	0.341	0.568	0.311472	Rc3h2	ENSMUSG00000075376	2
ENSMUSG00000096916-Zfp850	8.24767e-06	-0.337551	0.02	0.124	0.315968	Zfp850	ENSMUSG00000096916	7
ENSMUSG00000032042-Srpr	8.28853e-06	-0.341194	0.246	0.462	0.317533	Srpr	ENSMUSG00000032042	9
ENSMUSG00000034330-Plcg2	8.42787e-06	-0.356217	0.016	0.115	0.322872	Plcg2	ENSMUSG00000034330	8
ENSMUSG00000019841-Rev3l	8.43532e-06	-0.420535	0.512	0.744	0.323157	Rev3l	ENSMUSG00000019841	10
ENSMUSG00000002107-Celf2	8.45966e-06	1.15036	0.71	0.684	0.324089	Celf2	ENSMUSG00000002107	2
ENSMUSG00000032549-Rab6b	8.5129e-06	-0.3497	0.131	0.299	0.326129	Rab6b	ENSMUSG00000032549	9
ENSMUSG00000021000-Mia2	8.53201e-06	-1.18899	0.357	0.568	0.326861	Mia2	ENSMUSG00000021000	12
ENSMUSG00000029730-Mcm7	8.54359e-06	-0.364465	0.139	0.321	0.327305	Mcm7	ENSMUSG00000029730	5
ENSMUSG00000056515-Rab31	8.66266e-06	0.715882	0.31	0.15	0.331867	Rab31	ENSMUSG00000056515	17
ENSMUSG00000037824-Tspan14	8.69214e-06	-0.374632	0.071	0.214	0.332996	Tspan14	ENSMUSG00000037824	14
ENSMUSG00000023827-Agpat4	8.75058e-06	0.579025	0.19	0.056	0.335235	Agpat4	ENSMUSG00000023827	17
ENSMUSG00000036570-Fxyd1	8.79927e-06	0.687747	0.222	0.081	0.3371	Fxyd1	ENSMUSG00000036570	7
ENSMUSG00000024135-Srbd1	8.80879e-06	-0.457007	0.202	0.389	0.337465	Srbd1	ENSMUSG00000024135	17
ENSMUSG00000038296-Galnt18	8.87398e-06	-1.05836	0.091	0.231	0.339962	Galnt18	ENSMUSG00000038296	7
ENSMUSG00000074357-AA386476	8.97994e-06	-0.40915	0.079	0.226	0.344022	AA386476	ENSMUSG00000074357	8
ENSMUSG00000037503-Fam168b	9.0049e-06	-0.465871	0.175	0.355	0.344978	Fam168b	ENSMUSG00000037503	1
ENSMUSG00000023015-Racgap1	9.09798e-06	-0.333533	0.107	0.269	0.348544	Racgap1	ENSMUSG00000023015	15
ENSMUSG00000021149-Gtpbp4	9.10114e-06	-0.95632	0.198	0.368	0.348665	Gtpbp4	ENSMUSG00000021149	13
ENSMUSG00000007570-Fance	9.11105e-06	-0.340694	0.079	0.226	0.349044	Fance	ENSMUSG00000007570	17
ENSMUSG00000022684-Bfar	9.13982e-06	-0.32514	0.167	0.355	0.350146	Bfar	ENSMUSG00000022684	16
ENSMUSG00000032883-Acsl3	9.14265e-06	-0.421797	0.155	0.321	0.350255	Acsl3	ENSMUSG00000032883	1
ENSMUSG00000030505-Prmt3	9.17583e-06	-0.312733	0.131	0.303	0.351526	Prmt3	ENSMUSG00000030505	7
ENSMUSG00000041685-Fcho2	9.17842e-06	-0.576689	0.389	0.615	0.351625	Fcho2	ENSMUSG00000041685	13
ENSMUSG00000118669-Arvcf	9.26659e-06	-0.34066	0.107	0.274	0.355003	Arvcf	ENSMUSG00000118669	16
ENSMUSG00000033952-Aspm	9.27319e-06	-0.399021	0.067	0.209	0.355256	Aspm	ENSMUSG00000033952	1
ENSMUSG00000087700-Gm15283	9.27759e-06	-0.342711	0.147	0.333	0.355425	Gm15283	ENSMUSG00000087700	12
ENSMUSG00000043668-Tox3	9.31661e-06	-0.516111	0.052	0.179	0.356919	Tox3	ENSMUSG00000043668	8
ENSMUSG00000035152-Ap2b1	9.33526e-06	-0.428055	0.361	0.603	0.357634	Ap2b1	ENSMUSG00000035152	11
ENSMUSG00000033222-Ttf2	9.36625e-06	-0.611776	0.071	0.214	0.358821	Ttf2	ENSMUSG00000033222	3
ENSMUSG00000032046-Abhd12	9.39491e-06	-0.26122	0.147	0.325	0.359919	Abhd12	ENSMUSG00000032046	2
ENSMUSG00000028385-Snx30	9.39778e-06	-0.502377	0.099	0.256	0.360029	Snx30	ENSMUSG00000028385	4
ENSMUSG00000021481-Zfp346	9.47584e-06	-0.283103	0.238	0.449	0.36302	Zfp346	ENSMUSG00000021481	13
ENSMUSG00000043962-Thrap3	9.50119e-06	-0.336392	0.393	0.607	0.363991	Thrap3	ENSMUSG00000043962	4
ENSMUSG00000020544-Cox11	9.53294e-06	-0.286342	0.095	0.256	0.365207	Cox11	ENSMUSG00000020544	11
ENSMUSG00000021936-Mapk8	9.55248e-06	-0.25344	0.274	0.513	0.365955	Mapk8	ENSMUSG00000021936	14
ENSMUSG00000039852-Rere	9.5822e-06	-0.353783	0.69	0.91	0.367094	Rere	ENSMUSG00000039852	4
ENSMUSG00000078684-5830417I10Rik	9.66658e-06	-0.254204	0.103	0.269	0.370327	5830417I10Rik	ENSMUSG00000078684	3
ENSMUSG00000029414-Kntc1	9.73286e-06	-0.541796	0.155	0.321	0.372866	Kntc1	ENSMUSG00000029414	5
ENSMUSG00000022748-Cmss1	9.73937e-06	-0.175474	0.948	1	0.373115	Cmss1	ENSMUSG00000022748	16
ENSMUSG00000049436-Upk1b	9.76652e-06	1.03436	0.135	0.026	0.374155	Upk1b	ENSMUSG00000049436	16
ENSMUSG00000028212-Ccne2	9.79829e-06	-0.404735	0.087	0.235	0.375372	Ccne2	ENSMUSG00000028212	4
ENSMUSG00000091441-Gm17387	1.00424e-05	-0.23135	0.02	0.124	0.384725	Gm17387	ENSMUSG00000091441	7
ENSMUSG00000034758-Tle6	1.01089e-05	-0.248352	0.024	0.132	0.387271	Tle6	ENSMUSG00000034758	10
ENSMUSG00000023972-Ptk7	1.02053e-05	-0.329796	0.095	0.252	0.390967	Ptk7	ENSMUSG00000023972	17
ENSMUSG00000042548-Asxl1	1.0339e-05	-0.422785	0.444	0.641	0.396087	Asxl1	ENSMUSG00000042548	2
ENSMUSG00000024164-C3	1.04561e-05	0.997269	0.171	0.047	0.400575	C3	ENSMUSG00000024164	17
ENSMUSG00000025198-Erlin1	1.04579e-05	-0.389291	0.25	0.453	0.400642	Erlin1	ENSMUSG00000025198	19
ENSMUSG00000079109-Pms2	1.05774e-05	-0.365035	0.079	0.226	0.405218	Pms2	ENSMUSG00000079109	5
ENSMUSG00000025377-Tepsin	1.06064e-05	-0.335435	0.032	0.145	0.40633	Tepsin	ENSMUSG00000025377	11
ENSMUSG00000030029-Lrig1	1.06294e-05	-0.204298	0.095	0.256	0.407213	Lrig1	ENSMUSG00000030029	6
ENSMUSG00000037674-Rfx7	1.06349e-05	-0.356857	0.341	0.577	0.407424	Rfx7	ENSMUSG00000037674	9
ENSMUSG00000018974-Sart3	1.07111e-05	-0.366261	0.083	0.235	0.41034	Sart3	ENSMUSG00000018974	5
ENSMUSG00000050310-Rictor	1.08137e-05	-0.385217	0.306	0.517	0.414271	Rictor	ENSMUSG00000050310	15
ENSMUSG00000044229-Nxpe4	1.09444e-05	-0.398294	0.067	0.205	0.419282	Nxpe4	ENSMUSG00000044229	9
ENSMUSG00000029804-Herc3	1.10046e-05	-0.286654	0.079	0.231	0.421585	Herc3	ENSMUSG00000029804	6
ENSMUSG00000025159-Mms19	1.10548e-05	-0.424629	0.171	0.359	0.42351	Mms19	ENSMUSG00000025159	19
ENSMUSG00000045467-Ttll13	1.11766e-05	0.600848	0.214	0.077	0.428175	Ttll13	ENSMUSG00000045467	7
ENSMUSG00000022715-Tmem114	1.12138e-05	0.48594	0.127	0.021	0.429599	Tmem114	ENSMUSG00000022715	16
ENSMUSG00000038970-Lmtk2	1.13118e-05	-0.335184	0.266	0.483	0.433356	Lmtk2	ENSMUSG00000038970	5
ENSMUSG00000116903-Gm19522	1.13147e-05	-0.243848	0.183	0.389	0.433467	Gm19522	ENSMUSG00000116903	16
ENSMUSG00000020594-Pum2	1.14104e-05	-0.376107	0.369	0.603	0.437131	Pum2	ENSMUSG00000020594	12
ENSMUSG00000054611-Kdm2a	1.14735e-05	-0.36256	0.44	0.675	0.439548	Kdm2a	ENSMUSG00000054611	19
ENSMUSG00000121476-ENSMUSG00000121476	1.15418e-05	-0.335098	0.028	0.137	0.442165	ENSMUSG00000121476	ENSMUSG00000121476
ENSMUSG00000022724-Riox2	1.15473e-05	-0.320856	0.075	0.218	0.442378	Riox2	ENSMUSG00000022724	16
ENSMUSG00000037722-Gnpnat1	1.15536e-05	-0.310027	0.06	0.192	0.442617	Gnpnat1	ENSMUSG00000037722	14
ENSMUSG00000018654-Ikzf1	1.16061e-05	-0.334308	0.04	0.158	0.444628	Ikzf1	ENSMUSG00000018654	11
ENSMUSG00000110773-Gm39326	1.16173e-05	-0.455001	0.075	0.214	0.44506	Gm39326	ENSMUSG00000110773	9
ENSMUSG00000097101-1810034E14Rik	1.17568e-05	-0.445275	0.226	0.415	0.450404	1810034E14Rik	ENSMUSG00000097101	13
ENSMUSG00000026840-Lamc3	1.17962e-05	0.445018	0.187	0.056	0.451911	Lamc3	ENSMUSG00000026840	2
ENSMUSG00000072082-Ccnf	1.17967e-05	-0.287171	0.048	0.171	0.451932	Ccnf	ENSMUSG00000072082	17
ENSMUSG00000030795-Fus	1.18673e-05	-0.380355	0.687	0.889	0.454636	Fus	ENSMUSG00000030795	7
ENSMUSG00000086237-Gm15591	1.19514e-05	-0.339572	0.024	0.128	0.457856	Gm15591	ENSMUSG00000086237	16
ENSMUSG00000034645-Zyg11a	1.20161e-05	-0.36557	0.04	0.158	0.460335	Zyg11a	ENSMUSG00000034645	4
ENSMUSG00000025782-Taf3	1.2304e-05	-0.346324	0.198	0.397	0.471368	Taf3	ENSMUSG00000025782	2
ENSMUSG00000071708-Sms	1.23473e-05	-0.430818	0.095	0.248	0.473025	Sms	ENSMUSG00000071708	20
ENSMUSG00000036687-Tmem184a	1.23576e-05	0.590336	0.19	0.06	0.47342	Tmem184a	ENSMUSG00000036687	5
ENSMUSG00000033106-Slc7a6os	1.23949e-05	-0.301388	0.194	0.402	0.474847	Slc7a6os	ENSMUSG00000033106	8
ENSMUSG00000023852-Chd1	1.25048e-05	0.590926	0.25	0.103	0.479058	Chd1	ENSMUSG00000023852	17
ENSMUSG00000032897-Nfyc	1.26829e-05	-0.424183	0.254	0.457	0.485882	Nfyc	ENSMUSG00000032897	4
ENSMUSG00000034453-Polr3b	1.2687e-05	-0.368371	0.135	0.299	0.486041	Polr3b	ENSMUSG00000034453	10
ENSMUSG00000039176-Polg	1.27436e-05	-0.379129	0.119	0.282	0.488207	Polg	ENSMUSG00000039176	7
ENSMUSG00000061689-Dlgap4	1.28976e-05	0.705721	0.329	0.171	0.494106	Dlgap4	ENSMUSG00000061689	2
ENSMUSG00000020075-Ddx21	1.29141e-05	-0.348973	0.206	0.402	0.494738	Ddx21	ENSMUSG00000020075	10
ENSMUSG00000020897-Aurkb	1.29785e-05	-0.357113	0.067	0.205	0.497205	Aurkb	ENSMUSG00000020897	11
ENSMUSG00000026103-Gls	1.30936e-05	-0.378303	0.278	0.496	0.501615	Gls	ENSMUSG00000026103	1
ENSMUSG00000025060-Slk	1.32082e-05	-0.365495	0.238	0.444	0.506005	Slk	ENSMUSG00000025060	19
ENSMUSG00000037108-Zcwpw1	1.32767e-05	-0.484263	0.143	0.303	0.50863	Zcwpw1	ENSMUSG00000037108	5
ENSMUSG00000038241-Cep250	1.33527e-05	-0.336468	0.155	0.329	0.511542	Cep250	ENSMUSG00000038241	2
ENSMUSG00000039431-Mtmr7	1.34394e-05	-0.184568	0.075	0.222	0.514865	Mtmr7	ENSMUSG00000039431	8
ENSMUSG00000033799-Tasor2	1.34564e-05	-0.330251	0.413	0.662	0.515513	Tasor2	ENSMUSG00000033799	13
ENSMUSG00000039637-Coro7	1.35829e-05	-0.366196	0.159	0.346	0.520361	Coro7	ENSMUSG00000039637	16
ENSMUSG00000051331-Cacna1c	1.35881e-05	-0.280847	0.468	0.697	0.520558	Cacna1c	ENSMUSG00000051331	6
ENSMUSG00000058355-Abce1	1.36022e-05	-0.39733	0.167	0.342	0.521101	Abce1	ENSMUSG00000058355	8
ENSMUSG00000039335-Spata16	1.3629e-05	0.87681	0.282	0.132	0.522128	Spata16	ENSMUSG00000039335	3
ENSMUSG00000024069-Slc30a6	1.37026e-05	-0.316991	0.095	0.248	0.524947	Slc30a6	ENSMUSG00000024069	17
ENSMUSG00000115693-1700085D07Rik	1.37169e-05	-0.327453	0.083	0.226	0.525493	1700085D07Rik	ENSMUSG00000115693	15
ENSMUSG00000096188-Cmtm4	1.37306e-05	-0.316375	0.111	0.269	0.52602	Cmtm4	ENSMUSG00000096188	8
ENSMUSG00000056288-Gm11961	1.37914e-05	-1.88451	0.032	0.141	0.528349	Gm11961	ENSMUSG00000056288	11
ENSMUSG00000032854-Ugt8a	1.38225e-05	-0.251243	0.052	0.179	0.52954	Ugt8a	ENSMUSG00000032854	3
ENSMUSG00000058298-Mcm9	1.39343e-05	-0.24498	0.135	0.303	0.533824	Mcm9	ENSMUSG00000058298	10
ENSMUSG00000053838-Nudcd3	1.39492e-05	-0.344554	0.306	0.517	0.534394	Nudcd3	ENSMUSG00000053838	11
ENSMUSG00000026185-Igfbp5	1.40342e-05	1.90407	0.159	0.043	0.537652	Igfbp5	ENSMUSG00000026185	1
ENSMUSG00000016534-Lamp2	1.42288e-05	-0.357627	0.306	0.517	0.545105	Lamp2	ENSMUSG00000016534	20
ENSMUSG00000045205-Dpy19l4	1.4234e-05	-0.277873	0.171	0.359	0.545303	Dpy19l4	ENSMUSG00000045205	4
ENSMUSG00000034247-Plekhm1	1.43911e-05	-0.290397	0.044	0.167	0.551323	Plekhm1	ENSMUSG00000034247	11
ENSMUSG00000019792-Trmt11	1.44515e-05	-0.344152	0.107	0.261	0.553637	Trmt11	ENSMUSG00000019792	10
ENSMUSG00000029757-Dync1i1	1.45177e-05	0.845691	0.294	0.141	0.556175	Dync1i1	ENSMUSG00000029757	6
ENSMUSG00000097726-9530036O11Rik	1.45484e-05	-0.406157	0.071	0.209	0.55735	9530036O11Rik	ENSMUSG00000097726	5
ENSMUSG00000114150-Gm46367	1.47025e-05	-0.393729	0.222	0.419	0.563254	Gm46367	ENSMUSG00000114150	12
ENSMUSG00000035437-Rabgap1	1.47027e-05	-0.20255	0.444	0.714	0.563259	Rabgap1	ENSMUSG00000035437	2
ENSMUSG00000022000-Zc3h13	1.47592e-05	-0.350706	0.234	0.436	0.565425	Zc3h13	ENSMUSG00000022000	14
ENSMUSG00000027855-Sycp1	1.48723e-05	-0.433444	0.444	0.658	0.569757	Sycp1	ENSMUSG00000027855	3
ENSMUSG00000086401-Gm15559	1.50711e-05	-0.139305	0.083	0.235	0.577372	Gm15559	ENSMUSG00000086401	5
ENSMUSG00000039976-Tbc1d16	1.51139e-05	-0.295073	0.06	0.192	0.579014	Tbc1d16	ENSMUSG00000039976	11
ENSMUSG00000036572-Upf3b	1.51976e-05	0.687695	0.325	0.167	0.582218	Upf3b	ENSMUSG00000036572	20
ENSMUSG00000024400-Wdr33	1.53102e-05	-0.191687	0.444	0.675	0.586535	Wdr33	ENSMUSG00000024400	18
ENSMUSG00000039000-Ube3c	1.54692e-05	-0.314926	0.393	0.637	0.592624	Ube3c	ENSMUSG00000039000	5
ENSMUSG00000056310-Tyw1	1.55798e-05	-0.358807	0.075	0.218	0.596861	Tyw1	ENSMUSG00000056310	5
ENSMUSG00000021639-Gtf2h2	1.56069e-05	-0.361551	0.115	0.274	0.597899	Gtf2h2	ENSMUSG00000021639	13
ENSMUSG00000037415-Ranbp10	1.56206e-05	-0.319065	0.198	0.385	0.598427	Ranbp10	ENSMUSG00000037415	8
ENSMUSG00000035049-Rrp12	1.5627e-05	-0.280151	0.044	0.162	0.59867	Rrp12	ENSMUSG00000035049	19
ENSMUSG00000068036-Afdn	1.56406e-05	-0.357101	0.421	0.654	0.599193	Afdn	ENSMUSG00000068036	17
ENSMUSG00000027326-Knl1	1.5641e-05	-0.246701	0.262	0.47	0.599207	Knl1	ENSMUSG00000027326	2
ENSMUSG00000002771-Grin2d	1.56715e-05	-0.43227	0.063	0.192	0.600377	Grin2d	ENSMUSG00000002771	7
ENSMUSG00000071337-Tia1	1.5962e-05	-0.285468	0.155	0.333	0.611505	Tia1	ENSMUSG00000071337	6
ENSMUSG00000052062-Pard3b	1.60119e-05	1.30761	0.48	0.38	0.613417	Pard3b	ENSMUSG00000052062	1
ENSMUSG00000031862-Atp13a1	1.60132e-05	-0.30987	0.04	0.158	0.613467	Atp13a1	ENSMUSG00000031862	8
ENSMUSG00000111753-1700054O05Rik	1.60563e-05	-0.319601	0.016	0.111	0.615117	1700054O05Rik	ENSMUSG00000111753	10
ENSMUSG00000063785-Utp14a	1.62357e-05	-0.310638	0.095	0.252	0.621988	Utp14a	ENSMUSG00000063785	20
ENSMUSG00000026754-Golga1	1.62564e-05	-0.352762	0.175	0.355	0.622782	Golga1	ENSMUSG00000026754	2
ENSMUSG00000059923-Grb2	1.62939e-05	-0.405022	0.214	0.402	0.624221	Grb2	ENSMUSG00000059923	11
ENSMUSG00000086027-Gm11250	1.63187e-05	-0.350634	0.056	0.184	0.62517	Gm11250	ENSMUSG00000086027	4
ENSMUSG00000030491-Tdrd12	1.63283e-05	-0.346642	0.183	0.368	0.625539	Tdrd12	ENSMUSG00000030491	7
ENSMUSG00000117123-Gm49890	1.64011e-05	-0.201712	0.02	0.12	0.628325	Gm49890	ENSMUSG00000117123	4
ENSMUSG00000042628-Zfyve1	1.69431e-05	-0.237406	0.171	0.363	0.649092	Zfyve1	ENSMUSG00000042628	12
ENSMUSG00000111474-Gm32926	1.6955e-05	0.721096	0.282	0.132	0.649545	Gm32926	ENSMUSG00000111474	10
ENSMUSG00000034681-Rnps1	1.69568e-05	-0.402018	0.155	0.321	0.649614	Rnps1	ENSMUSG00000034681	17
ENSMUSG00000040562-Gstm2	1.71053e-05	0.660476	0.405	0.239	0.655305	Gstm2	ENSMUSG00000040562	3
ENSMUSG00000022498-Txndc11	1.71409e-05	-0.452241	0.163	0.333	0.65667	Txndc11	ENSMUSG00000022498	16
ENSMUSG00000070738-Dgkd	1.72414e-05	-0.333098	0.27	0.479	0.660516	Dgkd	ENSMUSG00000070738	1
ENSMUSG00000036591-Arhgap21	1.72673e-05	-0.40916	0.222	0.415	0.661512	Arhgap21	ENSMUSG00000036591	2
ENSMUSG00000027933-Ints3	1.72997e-05	-0.267645	0.23	0.423	0.662751	Ints3	ENSMUSG00000027933	3
ENSMUSG00000087177-E130307A14Rik	1.7525e-05	-0.451187	0.397	0.581	0.671382	E130307A14Rik	ENSMUSG00000087177	10
ENSMUSG00000029512-Ulk1	1.75449e-05	-0.257413	0.103	0.265	0.672145	Ulk1	ENSMUSG00000029512	5
ENSMUSG00000030279-C2cd5	1.75898e-05	-0.256812	0.23	0.449	0.673865	C2cd5	ENSMUSG00000030279	6
ENSMUSG00000025817-Nudt5	1.76835e-05	-0.275777	0.19	0.389	0.677456	Nudt5	ENSMUSG00000025817	2
ENSMUSG00000031441-Atp11a	1.77988e-05	-0.375768	0.115	0.269	0.681871	Atp11a	ENSMUSG00000031441	8
ENSMUSG00000057614-Gnai1	1.79279e-05	-0.264155	0.119	0.286	0.686817	Gnai1	ENSMUSG00000057614	5
ENSMUSG00000041817-Fam169a	1.79387e-05	-0.304825	0.155	0.333	0.68723	Fam169a	ENSMUSG00000041817	13
ENSMUSG00000013089-Etv5	1.79765e-05	0.516441	0.131	0.026	0.688681	Etv5	ENSMUSG00000013089	16
ENSMUSG00000020167-Tcf3	1.80322e-05	-0.333277	0.135	0.308	0.690812	Tcf3	ENSMUSG00000020167	10
ENSMUSG00000020329-Polrmt	1.80829e-05	-0.282836	0.048	0.171	0.692756	Polrmt	ENSMUSG00000020329	10
ENSMUSG00000027752-Exosc8	1.80994e-05	-0.340135	0.091	0.235	0.693387	Exosc8	ENSMUSG00000027752	3
ENSMUSG00000087601-Uchl1os	1.82053e-05	-0.434565	0.079	0.222	0.697443	Uchl1os	ENSMUSG00000087601	5
ENSMUSG00000026343-Gpr39	1.82462e-05	0.752177	0.187	0.06	0.699012	Gpr39	ENSMUSG00000026343	1
ENSMUSG00000000902-Smarcb1	1.8261e-05	-0.381264	0.103	0.256	0.69958	Smarcb1	ENSMUSG00000000902	10
ENSMUSG00000025314-Ptprj	1.83402e-05	-0.413372	0.155	0.329	0.702612	Ptprj	ENSMUSG00000025314	2
ENSMUSG00000027210-Meis2	1.83614e-05	1.27403	0.202	0.073	0.703424	Meis2	ENSMUSG00000027210	2
ENSMUSG00000019979-Apaf1	1.83673e-05	-0.405811	0.135	0.299	0.70365	Apaf1	ENSMUSG00000019979	10
ENSMUSG00000115723-1700087M22Rik	1.8395e-05	-0.367804	0.067	0.201	0.704713	1700087M22Rik	ENSMUSG00000115723	14
ENSMUSG00000025280-Polr3a	1.87012e-05	-0.424277	0.123	0.274	0.716445	Polr3a	ENSMUSG00000025280	14
ENSMUSG00000005836-Gata6	1.877e-05	0.512492	0.131	0.026	0.719078	Gata6	ENSMUSG00000005836	18
ENSMUSG00000021187-Tc2n	1.88003e-05	-0.385231	0.099	0.248	0.72024	Tc2n	ENSMUSG00000021187	12
ENSMUSG00000019796-Lrp11	1.92416e-05	-0.506753	0.048	0.167	0.737144	Lrp11	ENSMUSG00000019796	10
ENSMUSG00000047022-Mipol1	1.92525e-05	-0.266579	0.218	0.415	0.737563	Mipol1	ENSMUSG00000047022	12
ENSMUSG00000026646-Suv39h2	1.92672e-05	-0.388317	0.079	0.214	0.738126	Suv39h2	ENSMUSG00000026646	2
ENSMUSG00000038909-Kat7	1.9293e-05	-0.366678	0.194	0.38	0.739116	Kat7	ENSMUSG00000038909	11
ENSMUSG00000026249-Serpine2	1.9404e-05	-0.366741	0.04	0.154	0.743368	Serpine2	ENSMUSG00000026249	1
ENSMUSG00000103649-Gm37768	1.94764e-05	-0.302332	0.135	0.303	0.746142	Gm37768	ENSMUSG00000103649	1
ENSMUSG00000011960-Ccnt1	1.95504e-05	-0.273123	0.163	0.346	0.748975	Ccnt1	ENSMUSG00000011960	15
ENSMUSG00000021224-Numb	1.95738e-05	-0.636205	0.373	0.59	0.749872	Numb	ENSMUSG00000021224	12
ENSMUSG00000055013-Agap1	1.97094e-05	-0.223671	0.468	0.735	0.755066	Agap1	ENSMUSG00000055013	1
ENSMUSG00000026024-Als2	1.97332e-05	-0.392361	0.087	0.226	0.755979	Als2	ENSMUSG00000026024	1
ENSMUSG00000079324-4932414N04Rik	1.99969e-05	0.777372	0.329	0.179	0.76608	4932414N04Rik	ENSMUSG00000079324	2
ENSMUSG00000060121-Gemin2	2.02085e-05	-0.313853	0.06	0.188	0.774189	Gemin2	ENSMUSG00000060121	12
ENSMUSG00000004317-Clcn5	2.0216e-05	-0.707313	0.111	0.265	0.774476	Clcn5	ENSMUSG00000004317	20
ENSMUSG00000052105-Mtcl1	2.02239e-05	0.709261	0.159	0.043	0.774777	Mtcl1	ENSMUSG00000052105	17
ENSMUSG00000028603-Scp2	2.02394e-05	-0.33454	0.032	0.137	0.775371	Scp2	ENSMUSG00000028603	4
ENSMUSG00000002250-Ppard	2.02757e-05	-0.313704	0.103	0.256	0.776762	Ppard	ENSMUSG00000002250	17
ENSMUSG00000093908-Gm5784	2.05884e-05	-0.355166	0.02	0.115	0.788743	Gm5784	ENSMUSG00000093908	12
ENSMUSG00000038569-Rad9b	2.07103e-05	-0.384466	0.139	0.303	0.793412	Rad9b	ENSMUSG00000038569	5
ENSMUSG00000025203-Scd2	2.07248e-05	0.623459	0.258	0.111	0.793967	Scd2	ENSMUSG00000025203	19
ENSMUSG00000069053-Uba1y	2.07704e-05	-0.24728	0.036	0.15	0.795715	Uba1y	ENSMUSG00000069053	21
ENSMUSG00000063364-3300002I08Rik	2.08284e-05	-0.416073	0.111	0.261	0.797938	3300002I08Rik	ENSMUSG00000063364	2
ENSMUSG00000005899-Smpd4	2.08334e-05	-0.319173	0.131	0.295	0.798127	Smpd4	ENSMUSG00000005899	16
ENSMUSG00000067942-Zfp160	2.08418e-05	-0.328733	0.131	0.291	0.79845	Zfp160	ENSMUSG00000067942	17
ENSMUSG00000071180-Smim15	2.11954e-05	-0.314581	0.04	0.154	0.811996	Smim15	ENSMUSG00000071180	13
ENSMUSG00000034321-Exosc1	2.11955e-05	-0.281262	0.119	0.274	0.812	Exosc1	ENSMUSG00000034321	19
ENSMUSG00000086994-Gm13402	2.12404e-05	-0.430054	0.087	0.226	0.813721	Gm13402	ENSMUSG00000086994	2
ENSMUSG00000025762-Larp1b	2.13077e-05	0.911262	0.579	0.521	0.816297	Larp1b	ENSMUSG00000025762	3
ENSMUSG00000021635-Rad17	2.14017e-05	-0.310826	0.194	0.385	0.819899	Rad17	ENSMUSG00000021635	13
ENSMUSG00000002393-Nr2f6	2.1446e-05	-0.330169	0.044	0.158	0.821595	Nr2f6	ENSMUSG00000002393	8
ENSMUSG00000045007-Tubg2	2.19322e-05	-1.23195	0.016	0.107	0.840224	Tubg2	ENSMUSG00000045007	11
ENSMUSG00000028809-Srrm1	2.20195e-05	-0.347161	0.425	0.679	0.843569	Srrm1	ENSMUSG00000028809	4
ENSMUSG00000025076-Casp7	2.20421e-05	-0.395541	0.048	0.167	0.844432	Casp7	ENSMUSG00000025076	19
ENSMUSG00000060716-Plekhh1	2.21805e-05	-0.303729	0.04	0.154	0.849735	Plekhh1	ENSMUSG00000060716	12
ENSMUSG00000036565-Ttyh3	2.22603e-05	-0.260366	0.06	0.188	0.852793	Ttyh3	ENSMUSG00000036565	5
ENSMUSG00000004896-Rrnad1	2.2438e-05	-0.333734	0.083	0.222	0.859601	Rrnad1	ENSMUSG00000004896	3
ENSMUSG00000085845-Gm13944	2.24558e-05	-0.23683	0.115	0.274	0.86028	Gm13944	ENSMUSG00000085845	2
ENSMUSG00000029675-Eln	2.2616e-05	1.22909	0.171	0.051	0.866418	Eln	ENSMUSG00000029675	5
ENSMUSG00000068040-Tm9sf4	2.26648e-05	-0.367244	0.238	0.444	0.86829	Tm9sf4	ENSMUSG00000068040	2
ENSMUSG00000032086-Bace1	2.28323e-05	-0.313759	0.06	0.188	0.874707	Bace1	ENSMUSG00000032086	9
ENSMUSG00000027364-Usp50	2.29255e-05	-0.307165	0.294	0.521	0.878276	Usp50	ENSMUSG00000027364	2
ENSMUSG00000030034-Ino80b	2.2931e-05	-0.378408	0.111	0.261	0.878486	Ino80b	ENSMUSG00000030034	6
ENSMUSG00000026028-Trak2	2.32214e-05	-0.381612	0.063	0.192	0.889611	Trak2	ENSMUSG00000026028	1
ENSMUSG00000066232-Ipo7	2.32869e-05	-0.401456	0.151	0.316	0.892121	Ipo7	ENSMUSG00000066232	7
ENSMUSG00000043065-Spice1	2.33189e-05	-0.268807	0.091	0.235	0.893347	Spice1	ENSMUSG00000043065	16
ENSMUSG00000036463-4930544G11Rik	2.34061e-05	0.345986	0.131	0.026	0.896689	4930544G11Rik	ENSMUSG00000036463	6
ENSMUSG00000024985-Tcf7l2	2.34511e-05	0.565666	0.333	0.179	0.89841	Tcf7l2	ENSMUSG00000024985	19
ENSMUSG00000003555-Cyp17a1	2.34748e-05	0.781741	0.397	0.248	0.899318	Cyp17a1	ENSMUSG00000003555	19
ENSMUSG00000060288-Ppih	2.35301e-05	-0.356234	0.087	0.231	0.901439	Ppih	ENSMUSG00000060288	4
ENSMUSG00000028211-Trp53inp1	2.37726e-05	-0.339071	0.135	0.295	0.910729	Trp53inp1	ENSMUSG00000028211	4
ENSMUSG00000067818-Myl9	2.37851e-05	0.649315	0.151	0.038	0.911209	Myl9	ENSMUSG00000067818	2
ENSMUSG00000038146-Notch3	2.38344e-05	-0.22449	0.028	0.132	0.913095	Notch3	ENSMUSG00000038146	17
ENSMUSG00000085417-Gm13919	2.39737e-05	-0.330738	0.056	0.179	0.918434	Gm13919	ENSMUSG00000085417	2
ENSMUSG00000087502-Gm16091	2.39775e-05	-0.426714	0.099	0.244	0.918579	Gm16091	ENSMUSG00000087502	8
ENSMUSG00000084968-Gm12743	2.43185e-05	-0.359781	0.127	0.286	0.931643	Gm12743	ENSMUSG00000084968	4
ENSMUSG00000054728-Phactr1	2.4367e-05	0.620155	0.298	0.141	0.933501	Phactr1	ENSMUSG00000054728	13
ENSMUSG00000048833-Slc39a9	2.44559e-05	-0.264837	0.087	0.231	0.936907	Slc39a9	ENSMUSG00000048833	12
ENSMUSG00000030759-Far1	2.48843e-05	-0.293619	0.254	0.457	0.953319	Far1	ENSMUSG00000030759	7
ENSMUSG00000020747-Tmem94	2.50537e-05	-0.362599	0.044	0.158	0.959805	Tmem94	ENSMUSG00000020747	11
ENSMUSG00000038344-Txlng	2.51968e-05	-0.313283	0.135	0.295	0.965288	Txlng	ENSMUSG00000038344	20
ENSMUSG00000031216-Stard8	2.5345e-05	0.515447	0.135	0.03	0.970967	Stard8	ENSMUSG00000031216	20
ENSMUSG00000041096-Tspyl2	2.53756e-05	0.581136	0.163	0.047	0.97214	Tspyl2	ENSMUSG00000041096	20
ENSMUSG00000038740-Mvb12b	2.56911e-05	-0.379576	0.079	0.214	0.984226	Mvb12b	ENSMUSG00000038740	2
ENSMUSG00000051285-Pcmtd1	2.57429e-05	-0.411407	0.274	0.483	0.986209	Pcmtd1	ENSMUSG00000051285	1
ENSMUSG00000022359-Wdyhv1	2.58792e-05	-0.345267	0.067	0.197	0.991432	Wdyhv1	ENSMUSG00000022359	15
ENSMUSG00000055204-Ankrd17	2.58896e-05	-0.389221	0.496	0.701	0.99183	Ankrd17	ENSMUSG00000055204	5
ENSMUSG00000039683-Sdk1	2.5973e-05	-0.546764	0.242	0.44	0.995024	Sdk1	ENSMUSG00000039683	5
ENSMUSG00000027425-Kat14	2.59815e-05	-0.28435	0.052	0.175	0.995351	Kat14	ENSMUSG00000027425	2
ENSMUSG00000092386-Gm20536	2.62729e-05	-0.336106	0.127	0.286	1	Gm20536	ENSMUSG00000092386	6
ENSMUSG00000054414-Slc30a7	2.65206e-05	-0.294639	0.067	0.197	1	Slc30a7	ENSMUSG00000054414	3
ENSMUSG00000029328-Hnrnpdl	2.66889e-05	-0.296281	0.321	0.538	1	Hnrnpdl	ENSMUSG00000029328	5
ENSMUSG00000008958-Vps72	2.68703e-05	-0.245724	0.079	0.222	1	Vps72	ENSMUSG00000008958	3
ENSMUSG00000026072-Il1r1	2.6893e-05	0.501208	0.151	0.038	1	Il1r1	ENSMUSG00000026072	1
ENSMUSG00000046318-Ccbe1	2.697e-05	1.02024	0.278	0.137	1	Ccbe1	ENSMUSG00000046318	18
ENSMUSG00000024422-Dhx16	2.7024e-05	-0.387575	0.151	0.312	1	Dhx16	ENSMUSG00000024422	17
ENSMUSG00000041219-Arhgap11a	2.72167e-05	-0.368854	0.044	0.158	1	Arhgap11a	ENSMUSG00000041219	2
ENSMUSG00000011306-Sugp1	2.72753e-05	-0.388347	0.175	0.338	1	Sugp1	ENSMUSG00000011306	8
ENSMUSG00000024045-Akap8	2.7316e-05	-0.312167	0.266	0.466	1	Akap8	ENSMUSG00000024045	17
ENSMUSG00000046840-Hnf4aos	2.73999e-05	-1.52433	0.04	0.15	1	Hnf4aos	ENSMUSG00000046840	2
ENSMUSG00000057246-BC051142	2.74441e-05	0.855757	0.444	0.316	1	BC051142	ENSMUSG00000057246	17
ENSMUSG00000116589-Gm31323	2.74918e-05	-0.261462	0.048	0.167	1	Gm31323	ENSMUSG00000116589	16
ENSMUSG00000021474-Sfxn1	2.76323e-05	0.552368	0.119	0.021	1	Sfxn1	ENSMUSG00000021474	13
ENSMUSG00000028149-Rap1gds1	2.76918e-05	-0.347901	0.194	0.38	1	Rap1gds1	ENSMUSG00000028149	3
ENSMUSG00000021377-Dek	2.77169e-05	-0.277935	0.202	0.389	1	Dek	ENSMUSG00000021377	13
ENSMUSG00000028517-Plpp3	2.78394e-05	1.44994	0.25	0.115	1	Plpp3	ENSMUSG00000028517	4
ENSMUSG00000002343-Armc6	2.79068e-05	-0.322671	0.028	0.128	1	Armc6	ENSMUSG00000002343	8
ENSMUSG00000042284-Itga1	2.79256e-05	0.876346	0.155	0.043	1	Itga1	ENSMUSG00000042284	13
ENSMUSG00000040009-Gnaz	2.79851e-05	-0.243518	0.067	0.197	1	Gnaz	ENSMUSG00000040009	10
ENSMUSG00000031168-Ebp	2.79858e-05	0.411747	0.119	0.021	1	Ebp	ENSMUSG00000031168	20
ENSMUSG00000026708-Cenpl	2.80196e-05	-0.317067	0.032	0.137	1	Cenpl	ENSMUSG00000026708	1
ENSMUSG00000040687-Madd	2.81307e-05	-0.280439	0.044	0.158	1	Madd	ENSMUSG00000040687	2
ENSMUSG00000090841-Myl6	2.81507e-05	0.757316	0.329	0.179	1	Myl6	ENSMUSG00000090841	10
ENSMUSG00000020464-Pnpt1	2.82375e-05	-0.451487	0.25	0.44	1	Pnpt1	ENSMUSG00000020464	11
ENSMUSG00000031673-Cdh11	2.83468e-05	0.744598	0.175	0.051	1	Cdh11	ENSMUSG00000031673	8
ENSMUSG00000020376-Rnf130	2.83781e-05	-0.155922	0.21	0.419	1	Rnf130	ENSMUSG00000020376	11
ENSMUSG00000056458-Mok	2.8586e-05	-0.28126	0.147	0.316	1	Mok	ENSMUSG00000056458	12
ENSMUSG00000041215-Yeats2	2.86933e-05	-0.354782	0.278	0.5	1	Yeats2	ENSMUSG00000041215	16
ENSMUSG00000031024-Denn2b	2.87205e-05	-0.334502	0.409	0.654	1	Denn2b	ENSMUSG00000031024	7
ENSMUSG00000094870-Zfp131	2.8831e-05	-0.377076	0.179	0.35	1	Zfp131	ENSMUSG00000094870	13
ENSMUSG00000026816-Gtf3c5	2.89477e-05	-0.270398	0.063	0.197	1	Gtf3c5	ENSMUSG00000026816	2
ENSMUSG00000059474-Mbtd1	2.91079e-05	-0.179291	0.401	0.654	1	Mbtd1	ENSMUSG00000059474	11
ENSMUSG00000092185-Gm20416	2.9234e-05	-0.329958	0.044	0.158	1	Gm20416	ENSMUSG00000092185	9
ENSMUSG00000030337-Vamp1	2.92541e-05	-0.316981	0.079	0.218	1	Vamp1	ENSMUSG00000030337	6
ENSMUSG00000008734-Gprc5b	2.92795e-05	0.62324	0.206	0.077	1	Gprc5b	ENSMUSG00000008734	7
ENSMUSG00000101337-Dnah7c	2.93027e-05	0.670726	0.294	0.15	1	Dnah7c	ENSMUSG00000101337	1
ENSMUSG00000028114-Mettl14	2.94827e-05	-0.365154	0.056	0.175	1	Mettl14	ENSMUSG00000028114	3
ENSMUSG00000099908-Gm28539	2.95935e-05	-0.666187	0.067	0.192	1	Gm28539	ENSMUSG00000099908	16
ENSMUSG00000031917-Nip7	2.98227e-05	-0.24909	0.075	0.214	1	Nip7	ENSMUSG00000031917	8
ENSMUSG00000115289-Gm49164	2.98293e-05	-0.324535	0.052	0.171	1	Gm49164	ENSMUSG00000115289	14
ENSMUSG00000029452-Tmem116	2.98783e-05	-0.505038	0.143	0.312	1	Tmem116	ENSMUSG00000029452	5
ENSMUSG00000068663-Clec16a	2.99672e-05	-0.40739	0.222	0.419	1	Clec16a	ENSMUSG00000068663	16
ENSMUSG00000027227-Sord	3.00066e-05	0.646907	0.329	0.184	1	Sord	ENSMUSG00000027227	2
ENSMUSG00000037627-Rgs22	3.0292e-05	0.776247	0.294	0.158	1	Rgs22	ENSMUSG00000037627	15
ENSMUSG00000033174-Mgll	3.0331e-05	-0.315596	0.25	0.453	1	Mgll	ENSMUSG00000033174	6
ENSMUSG00000028527-Ak4	3.04296e-05	-0.319716	0.028	0.128	1	Ak4	ENSMUSG00000028527	4
ENSMUSG00000058290-Espl1	3.05252e-05	-0.425813	0.107	0.252	1	Espl1	ENSMUSG00000058290	15
ENSMUSG00000024603-Dctn4	3.07561e-05	-0.307939	0.238	0.432	1	Dctn4	ENSMUSG00000024603	18
ENSMUSG00000056919-Cep162	3.08361e-05	-0.41062	0.226	0.406	1	Cep162	ENSMUSG00000056919	9
ENSMUSG00000027784-Ppm1l	3.12969e-05	-0.324391	0.21	0.41	1	Ppm1l	ENSMUSG00000027784	3
ENSMUSG00000029684-Wasl	3.14948e-05	-0.295275	0.25	0.44	1	Wasl	ENSMUSG00000029684	6
ENSMUSG00000052374-Actn2	3.1823e-05	-0.260242	0.06	0.188	1	Actn2	ENSMUSG00000052374	13
ENSMUSG00000029916-Agk	3.20701e-05	-0.435473	0.175	0.355	1	Agk	ENSMUSG00000029916	6
ENSMUSG00000020412-Ascc2	3.21357e-05	-0.553503	0.202	0.363	1	Ascc2	ENSMUSG00000020412	11
ENSMUSG00000028973-Abcb8	3.22415e-05	-0.252562	0.067	0.201	1	Abcb8	ENSMUSG00000028973	5
ENSMUSG00000040928-S100pbp	3.24721e-05	-0.342194	0.238	0.436	1	S100pbp	ENSMUSG00000040928	4
ENSMUSG00000037224-Zfyve28	3.25022e-05	-0.363547	0.111	0.261	1	Zfyve28	ENSMUSG00000037224	5
ENSMUSG00000046572-Zfp518b	3.25624e-05	-0.258449	0.028	0.128	1	Zfp518b	ENSMUSG00000046572	5
ENSMUSG00000101801-1700020G17Rik	3.26286e-05	1.04182	0.373	0.222	1	1700020G17Rik	ENSMUSG00000101801	10
ENSMUSG00000033396-Spg11	3.26906e-05	-0.290315	0.187	0.372	1	Spg11	ENSMUSG00000033396	2
ENSMUSG00000052488-Cherp	3.28347e-05	-0.385269	0.175	0.35	1	Cherp	ENSMUSG00000052488	8
ENSMUSG00000028999-Rint1	3.29113e-05	-0.232274	0.115	0.274	1	Rint1	ENSMUSG00000028999	5
ENSMUSG00000028771-Ptpn12	3.30081e-05	-0.307291	0.19	0.376	1	Ptpn12	ENSMUSG00000028771	5
ENSMUSG00000017861-Mybl2	3.31748e-05	-0.2627	0.075	0.209	1	Mybl2	ENSMUSG00000017861	2
ENSMUSG00000035472-Slc25a21	3.32757e-05	1.02926	0.187	0.064	1	Slc25a21	ENSMUSG00000035472	12
ENSMUSG00000055239-Kcmf1	3.33367e-05	-0.41148	0.262	0.444	1	Kcmf1	ENSMUSG00000055239	6
ENSMUSG00000036160-Surf6	3.3361e-05	-0.258641	0.056	0.175	1	Surf6	ENSMUSG00000036160	2
ENSMUSG00000097180-2700038G22Rik	3.35327e-05	-0.316768	0.056	0.175	1	2700038G22Rik	ENSMUSG00000097180	5
ENSMUSG00000029918-Mrps33	3.36579e-05	-0.257495	0.063	0.192	1	Mrps33	ENSMUSG00000029918	6
ENSMUSG00000085081-Rptoros	3.39688e-05	-0.277342	0.024	0.12	1	Rptoros	ENSMUSG00000085081	11
ENSMUSG00000041530-Ago1	3.40146e-05	-0.214459	0.123	0.282	1	Ago1	ENSMUSG00000041530	4
ENSMUSG00000020361-Hspa4	3.40179e-05	-0.288725	0.409	0.654	1	Hspa4	ENSMUSG00000020361	11
ENSMUSG00000044702-Palb2	3.40731e-05	-0.360275	0.056	0.179	1	Palb2	ENSMUSG00000044702	7
ENSMUSG00000038685-Rtel1	3.47521e-05	-0.345644	0.091	0.231	1	Rtel1	ENSMUSG00000038685	2
ENSMUSG00000024306-Ccdc178	3.48583e-05	0.601059	0.167	0.051	1	Ccdc178	ENSMUSG00000024306	18
ENSMUSG00000114213-A430090L17Rik	3.48936e-05	-0.347679	0.052	0.171	1	A430090L17Rik	ENSMUSG00000114213	13
ENSMUSG00000015879-Fam184b	3.49146e-05	-0.354402	0.04	0.15	1	Fam184b	ENSMUSG00000015879	5
ENSMUSG00000022898-Vps26c	3.49327e-05	-0.370546	0.063	0.188	1	Vps26c	ENSMUSG00000022898	16
ENSMUSG00000028621-Cyb5rl	3.50108e-05	-0.215704	0.079	0.218	1	Cyb5rl	ENSMUSG00000028621	4
ENSMUSG00000032705-Exd2	3.51254e-05	-0.797241	0.139	0.295	1	Exd2	ENSMUSG00000032705	12
ENSMUSG00000032925-Itgbl1	3.51429e-05	1.31584	0.21	0.081	1	Itgbl1	ENSMUSG00000032925	14
ENSMUSG00000032902-Slc16a1	3.53287e-05	0.601269	0.179	0.06	1	Slc16a1	ENSMUSG00000032902	3
ENSMUSG00000021939-Ctsb	3.59188e-05	0.548111	0.19	0.068	1	Ctsb	ENSMUSG00000021939	14
ENSMUSG00000030872-Gga2	3.59523e-05	-0.286523	0.135	0.295	1	Gga2	ENSMUSG00000030872	7
ENSMUSG00000060216-Arrb2	3.60424e-05	-0.362031	0.044	0.154	1	Arrb2	ENSMUSG00000060216	11
ENSMUSG00000028343-Erp44	3.61546e-05	-0.166233	0.167	0.346	1	Erp44	ENSMUSG00000028343	4
ENSMUSG00000053877-Srcap	3.68627e-05	-0.500344	0.048	0.162	1	Srcap	ENSMUSG00000053877	7
ENSMUSG00000024921-Smarca2	3.69293e-05	0.739358	0.349	0.201	1	Smarca2	ENSMUSG00000024921	19
ENSMUSG00000022426-Josd1	3.70469e-05	-0.339779	0.095	0.235	1	Josd1	ENSMUSG00000022426	15
ENSMUSG00000039200-Atf7ip2	3.71812e-05	-0.490078	0.183	0.342	1	Atf7ip2	ENSMUSG00000039200	16
ENSMUSG00000001630-Stk38l	3.73752e-05	-0.306849	0.119	0.269	1	Stk38l	ENSMUSG00000001630	6
ENSMUSG00000006398-Cdc20	3.76265e-05	-0.294696	0.147	0.312	1	Cdc20	ENSMUSG00000006398	4
ENSMUSG00000022286-Grhl2	3.81821e-05	-0.423798	0.028	0.128	1	Grhl2	ENSMUSG00000022286	15
ENSMUSG00000038199-Iqca1l	3.82487e-05	0.434839	0.202	0.073	1	Iqca1l	ENSMUSG00000038199	5
ENSMUSG00000087549-Gm13427	3.83024e-05	-0.40372	0.056	0.175	1	Gm13427	ENSMUSG00000087549	2
ENSMUSG00000025010-Ccnj	3.83658e-05	-0.263921	0.032	0.137	1	Ccnj	ENSMUSG00000025010	19
ENSMUSG00000029063-Nadk	3.87352e-05	-0.446071	0.151	0.325	1	Nadk	ENSMUSG00000029063	4
ENSMUSG00000023143-Nagpa	3.8759e-05	-0.266242	0.016	0.103	1	Nagpa	ENSMUSG00000023143	16
ENSMUSG00000056602-Fry	3.91553e-05	0.674983	0.349	0.197	1	Fry	ENSMUSG00000056602	5
ENSMUSG00000086428-Gm15199	3.93005e-05	-0.264565	0.016	0.103	1	Gm15199	ENSMUSG00000086428	10
ENSMUSG00000031170-Slc38a5	3.93302e-05	0.493915	0.119	0.021	1	Slc38a5	ENSMUSG00000031170	20
ENSMUSG00000026356-Dars	3.95036e-05	-0.27776	0.206	0.393	1	Dars	ENSMUSG00000026356	1
ENSMUSG00000042650-Alkbh5	3.95859e-05	-0.303214	0.163	0.333	1	Alkbh5	ENSMUSG00000042650	11
ENSMUSG00000063011-Msln	3.96913e-05	0.877487	0.115	0.021	1	Msln	ENSMUSG00000063011	17
ENSMUSG00000017832-Hspb9	3.97027e-05	0.633161	0.579	0.47	1	Hspb9	ENSMUSG00000017832	11
ENSMUSG00000060212-Pcnx2	3.98456e-05	0.706958	0.123	0.026	1	Pcnx2	ENSMUSG00000060212	8
ENSMUSG00000015748-Prpf3	3.98478e-05	-0.268441	0.103	0.252	1	Prpf3	ENSMUSG00000015748	3
ENSMUSG00000059401-Mamld1	4.03971e-05	0.60046	0.187	0.064	1	Mamld1	ENSMUSG00000059401	20
ENSMUSG00000004105-Angptl2	4.04501e-05	-0.285474	0.079	0.214	1	Angptl2	ENSMUSG00000004105	2
ENSMUSG00000031770-Herpud1	4.04769e-05	0.514217	0.278	0.128	1	Herpud1	ENSMUSG00000031770	8
ENSMUSG00000074435-Smcp	4.05439e-05	0.728713	0.659	0.637	1	Smcp	ENSMUSG00000074435	3
ENSMUSG00000029505-Ep400	4.05734e-05	-0.271695	0.444	0.679	1	Ep400	ENSMUSG00000029505	5
ENSMUSG00000018809-Smyd4	4.06778e-05	-0.301449	0.115	0.269	1	Smyd4	ENSMUSG00000018809	11
ENSMUSG00000042444-Mindy2	4.08677e-05	-0.359613	0.131	0.282	1	Mindy2	ENSMUSG00000042444	9
ENSMUSG00000041313-Slc7a1	4.0916e-05	-0.316345	0.151	0.312	1	Slc7a1	ENSMUSG00000041313	5
ENSMUSG00000118086-Gm52981	4.09241e-05	-1.02667	0.024	0.115	1	Gm52981	ENSMUSG00000118086	19
ENSMUSG00000041297-Cdk13	4.09655e-05	-0.335699	0.393	0.62	1	Cdk13	ENSMUSG00000041297	13
ENSMUSG00000037426-Depdc5	4.11216e-05	-0.425912	0.294	0.5	1	Depdc5	ENSMUSG00000037426	5
ENSMUSG00000064043-Trerf1	4.13828e-05	-0.38945	0.317	0.526	1	Trerf1	ENSMUSG00000064043	17
ENSMUSG00000026858-Miga2	4.15055e-05	-0.178477	0.04	0.15	1	Miga2	ENSMUSG00000026858	2
ENSMUSG00000047261-Gap43	4.15455e-05	-0.309468	0.044	0.154	1	Gap43	ENSMUSG00000047261	16
ENSMUSG00000042961-Egflam	4.17502e-05	0.572131	0.115	0.021	1	Egflam	ENSMUSG00000042961	15
ENSMUSG00000026255-Efhd1	4.20123e-05	0.690141	0.222	0.09	1	Efhd1	ENSMUSG00000026255	1
ENSMUSG00000033014-Trim33	4.20183e-05	-0.227039	0.31	0.517	1	Trim33	ENSMUSG00000033014	3
ENSMUSG00000004996-Mri1	4.21429e-05	-0.267778	0.032	0.137	1	Mri1	ENSMUSG00000004996	8
ENSMUSG00000074067-Gm10619	4.2159e-05	0.566111	0.262	0.12	1	Gm10619	ENSMUSG00000074067	7
ENSMUSG00000027552-E2f5	4.27561e-05	-0.225883	0.115	0.274	1	E2f5	ENSMUSG00000027552	3
ENSMUSG00000026558-Uck2	4.28078e-05	-0.362842	0.159	0.325	1	Uck2	ENSMUSG00000026558	1
ENSMUSG00000028708-Mknk1	4.30243e-05	-0.305886	0.123	0.278	1	Mknk1	ENSMUSG00000028708	4
ENSMUSG00000025085-Ablim1	4.36442e-05	0.777785	0.194	0.068	1	Ablim1	ENSMUSG00000025085	19
ENSMUSG00000026775-Yme1l1	4.36808e-05	-0.255481	0.369	0.607	1	Yme1l1	ENSMUSG00000026775	2
ENSMUSG00000037275-Gemin5	4.37037e-05	-0.364845	0.167	0.338	1	Gemin5	ENSMUSG00000037275	11
ENSMUSG00000032782-Cntrob	4.37968e-05	-0.300244	0.099	0.244	1	Cntrob	ENSMUSG00000032782	11
ENSMUSG00000039801-Cplane1	4.39116e-05	-0.325795	0.397	0.611	1	Cplane1	ENSMUSG00000039801	15
ENSMUSG00000053886-Sh2d4a	4.41352e-05	0.554131	0.107	0.017	1	Sh2d4a	ENSMUSG00000053886	8
ENSMUSG00000033454-Zbtb1	4.46154e-05	-0.312159	0.06	0.179	1	Zbtb1	ENSMUSG00000033454	12
ENSMUSG00000029407-Uso1	4.48404e-05	-0.281706	0.194	0.372	1	Uso1	ENSMUSG00000029407	5
ENSMUSG00000121085-ENSMUSG00000121085	4.50814e-05	-0.27263	0.163	0.338	1	ENSMUSG00000121085	ENSMUSG00000121085
ENSMUSG00000059208-Hnrnpm	4.5088e-05	-0.389879	0.429	0.65	1	Hnrnpm	ENSMUSG00000059208	17
ENSMUSG00000020903-Stx8	4.52503e-05	-0.161851	0.274	0.474	1	Stx8	ENSMUSG00000020903	11
ENSMUSG00000028124-Gclm	4.53087e-05	-0.415077	0.143	0.299	1	Gclm	ENSMUSG00000028124	3
ENSMUSG00000105320-Gm43016	4.5506e-05	0.509418	0.151	0.043	1	Gm43016	ENSMUSG00000105320	5
ENSMUSG00000023886-Smoc2	4.55132e-05	0.598951	0.167	0.051	1	Smoc2	ENSMUSG00000023886	17
ENSMUSG00000027551-Zfp64	4.55144e-05	-0.563076	0.103	0.244	1	Zfp64	ENSMUSG00000027551	2
ENSMUSG00000038725-Pkhd1l1	4.56911e-05	1.20351	0.159	0.047	1	Pkhd1l1	ENSMUSG00000038725	15
ENSMUSG00000033128-Gga1	4.57272e-05	-0.352234	0.115	0.265	1	Gga1	ENSMUSG00000033128	15
ENSMUSG00000041147-Brca2	4.59803e-05	-0.400281	0.194	0.355	1	Brca2	ENSMUSG00000041147	5
ENSMUSG00000046876-Atxn1	4.61354e-05	0.987674	0.385	0.252	1	Atxn1	ENSMUSG00000046876	13
ENSMUSG00000052957-Gas1	4.61365e-05	0.736656	0.131	0.03	1	Gas1	ENSMUSG00000052957	13
ENSMUSG00000026728-Vim	4.61773e-05	0.366716	0.194	0.068	1	Vim	ENSMUSG00000026728	2
ENSMUSG00000051452-Gm11437	4.63155e-05	-0.303044	0.036	0.141	1	Gm11437	ENSMUSG00000051452	11
ENSMUSG00000021595-Nsun2	4.63897e-05	-1.50834	0.198	0.35	1	Nsun2	ENSMUSG00000021595	13
ENSMUSG00000020019-Ntn4	4.64267e-05	0.649588	0.175	0.056	1	Ntn4	ENSMUSG00000020019	10
ENSMUSG00000045746-B230317F23Rik	4.64497e-05	-0.332653	0.056	0.171	1	B230317F23Rik	ENSMUSG00000045746	8
ENSMUSG00000009907-Vps4b	4.65715e-05	-0.319149	0.151	0.316	1	Vps4b	ENSMUSG00000009907	1
ENSMUSG00000022603-Mroh4	4.67769e-05	0.510772	0.214	0.081	1	Mroh4	ENSMUSG00000022603	15
ENSMUSG00000007097-Atp1a2	4.69498e-05	0.47586	0.131	0.03	1	Atp1a2	ENSMUSG00000007097	1
ENSMUSG00000091159-Gm17545	4.71262e-05	-0.258457	0.087	0.231	1	Gm17545	ENSMUSG00000091159	9
ENSMUSG00000056899-Immp2l	4.7153e-05	1.26778	0.476	0.376	1	Immp2l	ENSMUSG00000056899	12
ENSMUSG00000033434-Gtpbp6	4.7154e-05	-0.313139	0.056	0.175	1	Gtpbp6	ENSMUSG00000033434	5
ENSMUSG00000031478-Nek3	4.72015e-05	-0.209954	0.024	0.12	1	Nek3	ENSMUSG00000031478	8
ENSMUSG00000109260-Gm30954	4.72239e-05	0.569395	0.131	0.03	1	Gm30954	ENSMUSG00000109260	8
ENSMUSG00000032998-Foxj3	4.74704e-05	-0.318273	0.187	0.363	1	Foxj3	ENSMUSG00000032998	4
ENSMUSG00000031990-Jam3	4.77243e-05	-0.220332	0.179	0.355	1	Jam3	ENSMUSG00000031990	9
ENSMUSG00000041936-Agrn	4.79048e-05	-0.316942	0.139	0.299	1	Agrn	ENSMUSG00000041936	4
ENSMUSG00000078435-AU041133	4.7963e-05	-0.315174	0.099	0.239	1	AU041133	ENSMUSG00000078435	10
ENSMUSG00000060862-Zbtb40	4.8013e-05	-0.407024	0.127	0.269	1	Zbtb40	ENSMUSG00000060862	4
ENSMUSG00000041805-Pramel1	4.81897e-05	-0.288649	0.04	0.145	1	Pramel1	ENSMUSG00000041805	4
ENSMUSG00000043872-Zmym1	4.85726e-05	-0.282423	0.083	0.214	1	Zmym1	ENSMUSG00000043872	4
ENSMUSG00000050017-Pitpnb	4.86452e-05	-0.199323	0.139	0.303	1	Pitpnb	ENSMUSG00000050017	5
ENSMUSG00000092539-Gm20468	4.86957e-05	-0.353849	0.02	0.111	1	Gm20468	ENSMUSG00000092539	17
ENSMUSG00000049044-Rapgef4	4.87152e-05	0.581649	0.234	0.098	1	Rapgef4	ENSMUSG00000049044	2
ENSMUSG00000032274-Cyp19a1	4.91068e-05	0.652717	0.298	0.15	1	Cyp19a1	ENSMUSG00000032274	9
ENSMUSG00000037465-Klf10	4.95708e-05	-0.385736	0.139	0.295	1	Klf10	ENSMUSG00000037465	15
ENSMUSG00000032415-Ube2cbp	4.96141e-05	-0.254869	0.028	0.124	1	Ube2cbp	ENSMUSG00000032415	9
ENSMUSG00000002017-Fam98a	4.97562e-05	-0.3624	0.075	0.201	1	Fam98a	ENSMUSG00000002017	17
ENSMUSG00000026917-Wdr5	4.97716e-05	-0.255094	0.131	0.286	1	Wdr5	ENSMUSG00000026917	2
ENSMUSG00000024293-Esco1	4.98298e-05	-0.304618	0.202	0.376	1	Esco1	ENSMUSG00000024293	18
ENSMUSG00000020648-Dus4l	4.98694e-05	-0.293329	0.036	0.141	1	Dus4l	ENSMUSG00000020648	12
ENSMUSG00000032827-Ppp1r9a	4.98789e-05	1.19031	0.456	0.359	1	Ppp1r9a	ENSMUSG00000032827	6
ENSMUSG00000022894-Adamts5	4.99861e-05	0.396169	0.139	0.034	1	Adamts5	ENSMUSG00000022894	16
ENSMUSG00000002718-Cse1l	5.00509e-05	-0.32805	0.274	0.474	1	Cse1l	ENSMUSG00000002718	2
ENSMUSG00000027809-Etfdh	5.01933e-05	-0.298197	0.071	0.197	1	Etfdh	ENSMUSG00000027809	3
ENSMUSG00000046449-Nexmif	5.0628e-05	-0.205057	0.115	0.265	1	Nexmif	ENSMUSG00000046449	20
ENSMUSG00000120369-ENSMUSG00000120369	5.07322e-05	-0.271558	0.143	0.312	1	ENSMUSG00000120369	ENSMUSG00000120369
ENSMUSG00000020128-Vps54	5.08666e-05	-0.266036	0.194	0.372	1	Vps54	ENSMUSG00000020128	11
ENSMUSG00000009035-Tmem184b	5.09174e-05	-0.249601	0.091	0.231	1	Tmem184b	ENSMUSG00000009035	15
ENSMUSG00000006215-Zbtb17	5.09581e-05	-0.296955	0.048	0.158	1	Zbtb17	ENSMUSG00000006215	4
ENSMUSG00000026761-Orc4	5.10597e-05	-0.0947805	0.23	0.427	1	Orc4	ENSMUSG00000026761	2
ENSMUSG00000028542-Slc6a9	5.11086e-05	-0.25132	0.056	0.175	1	Slc6a9	ENSMUSG00000028542	4
ENSMUSG00000042303-Sgsm3	5.12425e-05	-0.333281	0.163	0.316	1	Sgsm3	ENSMUSG00000042303	15
ENSMUSG00000028943-Espn	5.13913e-05	1.01051	0.306	0.175	1	Espn	ENSMUSG00000028943	4
ENSMUSG00000021973-Micu2	5.1602e-05	-0.427334	0.198	0.372	1	Micu2	ENSMUSG00000021973	14
ENSMUSG00000103412-Gm37340	5.17419e-05	0.65501	0.135	0.034	1	Gm37340	ENSMUSG00000103412	2
ENSMUSG00000017929-B4galt5	5.18976e-05	-0.434887	0.099	0.239	1	B4galt5	ENSMUSG00000017929	2
ENSMUSG00000032846-Zswim6	5.20362e-05	-0.196568	0.385	0.637	1	Zswim6	ENSMUSG00000032846	13
ENSMUSG00000027359-Slc27a2	5.20895e-05	-0.216969	0.028	0.124	1	Slc27a2	ENSMUSG00000027359	2
ENSMUSG00000024276-Zfp397	5.21127e-05	-0.326978	0.159	0.325	1	Zfp397	ENSMUSG00000024276	18
ENSMUSG00000006732-Mettl1	5.21514e-05	-0.375935	0.052	0.167	1	Mettl1	ENSMUSG00000006732	10
ENSMUSG00000114937-Gm30054	5.2255e-05	-0.268247	0.175	0.346	1	Gm30054	ENSMUSG00000114937	14
ENSMUSG00000034773-Hrob	5.24203e-05	-0.293176	0.052	0.167	1	Hrob	ENSMUSG00000034773	11
ENSMUSG00000039463-Slc9a8	5.25324e-05	-0.329134	0.226	0.41	1	Slc9a8	ENSMUSG00000039463	2
ENSMUSG00000087526-Gm15738	5.25608e-05	-0.401335	0.389	0.594	1	Gm15738	ENSMUSG00000087526	16
ENSMUSG00000006134-Crkl	5.25916e-05	-0.442219	0.147	0.303	1	Crkl	ENSMUSG00000006134	16
ENSMUSG00000085102-1700010K24Rik	5.26905e-05	-0.750658	0.052	0.167	1	1700010K24Rik	ENSMUSG00000085102	3
ENSMUSG00000071477-Zfp777	5.29805e-05	-0.317046	0.071	0.197	1	Zfp777	ENSMUSG00000071477	6
ENSMUSG00000019906-Lin7a	5.34229e-05	0.574759	0.151	0.043	1	Lin7a	ENSMUSG00000019906	10
ENSMUSG00000020014-Cfap54	5.34799e-05	0.392779	0.19	0.068	1	Cfap54	ENSMUSG00000020014	10
ENSMUSG00000009905-Kdsr	5.4008e-05	-0.23981	0.103	0.252	1	Kdsr	ENSMUSG00000009905	1
ENSMUSG00000107429-Gm44206	5.4147e-05	-0.322713	0.04	0.145	1	Gm44206	ENSMUSG00000107429	6
ENSMUSG00000108929-Cc2d2b	5.49182e-05	-0.352208	0.151	0.316	1	Cc2d2b	ENSMUSG00000108929	19
ENSMUSG00000033379-Atp6v0b	5.50986e-05	-0.373601	0.325	0.517	1	Atp6v0b	ENSMUSG00000033379	4
ENSMUSG00000029500-Pgam5	5.54928e-05	-0.194202	0.099	0.248	1	Pgam5	ENSMUSG00000029500	5
ENSMUSG00000079502-Cfap77	5.58749e-05	-0.313261	0.147	0.303	1	Cfap77	ENSMUSG00000079502	2
ENSMUSG00000003762-Coq8b	5.63633e-05	-0.252751	0.028	0.124	1	Coq8b	ENSMUSG00000003762	7
ENSMUSG00000097324-Carmn	5.65319e-05	0.95848	0.123	0.026	1	Carmn	ENSMUSG00000097324	18
ENSMUSG00000004231-Pax2	5.66855e-05	-0.58456	0.02	0.107	1	Pax2	ENSMUSG00000004231	19
ENSMUSG00000028078-Dclk2	5.68419e-05	-0.221589	0.071	0.201	1	Dclk2	ENSMUSG00000028078	3
ENSMUSG00000030527-Crtc3	5.73228e-05	0.90958	0.294	0.162	1	Crtc3	ENSMUSG00000030527	7
ENSMUSG00000032178-Ilf3	5.73875e-05	-0.409413	0.238	0.41	1	Ilf3	ENSMUSG00000032178	9
ENSMUSG00000031257-Nox1	5.73927e-05	-0.362559	0.036	0.137	1	Nox1	ENSMUSG00000031257	20
ENSMUSG00000001211-Agpat3	5.75615e-05	0.571059	0.27	0.132	1	Agpat3	ENSMUSG00000001211	10
ENSMUSG00000022967-Ifnar1	5.76391e-05	-0.307604	0.071	0.197	1	Ifnar1	ENSMUSG00000022967	16
ENSMUSG00000026211-Obsl1	5.78145e-05	0.369853	0.115	0.021	1	Obsl1	ENSMUSG00000026211	1
ENSMUSG00000106902-4930557J02Rik	5.7868e-05	-0.361022	0.103	0.244	1	4930557J02Rik	ENSMUSG00000106902	5
ENSMUSG00000042323-Pbrm1	5.80439e-05	-0.32563	0.444	0.675	1	Pbrm1	ENSMUSG00000042323	14
ENSMUSG00000022961-Son	5.80458e-05	-0.211459	0.79	0.957	1	Son	ENSMUSG00000022961	16
ENSMUSG00000023147-Get1	5.82709e-05	-0.197852	0.032	0.132	1	Get1	ENSMUSG00000023147	16
ENSMUSG00000027204-Fbn1	5.86178e-05	0.530647	0.159	0.047	1	Fbn1	ENSMUSG00000027204	2
ENSMUSG00000038368-Focad	5.88712e-05	-0.319237	0.21	0.393	1	Focad	ENSMUSG00000038368	4
ENSMUSG00000035228-Ccdc106	5.89205e-05	-0.267232	0.067	0.192	1	Ccdc106	ENSMUSG00000035228	7
ENSMUSG00000027884-Clcc1	5.89947e-05	-0.249985	0.091	0.231	1	Clcc1	ENSMUSG00000027884	3
ENSMUSG00000026749-Nek6	5.91371e-05	-0.305499	0.024	0.115	1	Nek6	ENSMUSG00000026749	2
ENSMUSG00000021288-Klc1	5.92662e-05	-0.234659	0.179	0.359	1	Klc1	ENSMUSG00000021288	12
ENSMUSG00000022407-Adsl	5.93846e-05	-0.280379	0.091	0.226	1	Adsl	ENSMUSG00000022407	15
ENSMUSG00000026452-Syt2	5.96815e-05	-0.208905	0.056	0.175	1	Syt2	ENSMUSG00000026452	1
ENSMUSG00000025090-Ccdc172	5.99066e-05	-0.344442	0.175	0.342	1	Ccdc172	ENSMUSG00000025090	19
ENSMUSG00000044712-Slc38a6	6.01412e-05	-0.288817	0.163	0.329	1	Slc38a6	ENSMUSG00000044712	12
ENSMUSG00000023930-Crisp2	6.0295e-05	0.778442	0.52	0.423	1	Crisp2	ENSMUSG00000023930	17
ENSMUSG00000017781-Pitpna	6.05963e-05	-0.335328	0.306	0.504	1	Pitpna	ENSMUSG00000017781	11
ENSMUSG00000024096-Ralbp1	6.1118e-05	-0.291151	0.198	0.385	1	Ralbp1	ENSMUSG00000024096	17
ENSMUSG00000030243-Recql	6.11779e-05	-0.239211	0.115	0.261	1	Recql	ENSMUSG00000030243	6
ENSMUSG00000031706-Rfx1	6.15235e-05	-0.309276	0.044	0.15	1	Rfx1	ENSMUSG00000031706	8
ENSMUSG00000050122-Vwa3b	6.15713e-05	0.624897	0.258	0.124	1	Vwa3b	ENSMUSG00000050122	1
ENSMUSG00000032554-Trf	6.15752e-05	0.710556	0.147	0.043	1	Trf	ENSMUSG00000032554	9
ENSMUSG00000113147-Gm47207	6.16395e-05	-0.256043	0.075	0.205	1	Gm47207	ENSMUSG00000113147	12
ENSMUSG00000017831-Rab5a	6.16634e-05	-0.242133	0.19	0.372	1	Rab5a	ENSMUSG00000017831	17
ENSMUSG00000084808-9430091E24Rik	6.18687e-05	-0.302475	0.083	0.214	1	9430091E24Rik	ENSMUSG00000084808	8
ENSMUSG00000020089-Ppa1	6.21474e-05	-0.30816	0.091	0.226	1	Ppa1	ENSMUSG00000020089	10
ENSMUSG00000022763-Aifm3	6.22569e-05	-0.266688	0.056	0.171	1	Aifm3	ENSMUSG00000022763	16
ENSMUSG00000121513-PTPRG	6.229e-05	0.937215	0.472	0.342	1	PTPRG	ENSMUSG00000121513
ENSMUSG00000020612-Prkar1a	6.24191e-05	0.649927	0.321	0.184	1	Prkar1a	ENSMUSG00000020612	11
ENSMUSG00000039501-Znfx1	6.30028e-05	-0.370036	0.131	0.278	1	Znfx1	ENSMUSG00000039501	2
ENSMUSG00000034265-Zdhhc14	6.33627e-05	0.912996	0.246	0.115	1	Zdhhc14	ENSMUSG00000034265	17
ENSMUSG00000034998-Foxn2	6.33723e-05	-0.627029	0.127	0.282	1	Foxn2	ENSMUSG00000034998	17
ENSMUSG00000036009-Mettl25	6.34083e-05	-0.284398	0.179	0.355	1	Mettl25	ENSMUSG00000036009	10
ENSMUSG00000024660-Incenp	6.3508e-05	-0.254359	0.095	0.235	1	Incenp	ENSMUSG00000024660	19
ENSMUSG00000022995-Enah	6.36842e-05	-0.287542	0.448	0.705	1	Enah	ENSMUSG00000022995	1
ENSMUSG00000029674-Limk1	6.38851e-05	-0.242014	0.091	0.231	1	Limk1	ENSMUSG00000029674	5
ENSMUSG00000038521-C1s1	6.41688e-05	0.553941	0.119	0.026	1	C1s1	ENSMUSG00000038521	6
ENSMUSG00000029507-Pus1	6.42299e-05	-0.23572	0.04	0.145	1	Pus1	ENSMUSG00000029507	5
ENSMUSG00000021268-Meg3	6.48148e-05	0.568824	0.135	0.034	1	Meg3	ENSMUSG00000021268	12
ENSMUSG00000024817-Uhrf2	6.54079e-05	-0.406103	0.274	0.466	1	Uhrf2	ENSMUSG00000024817	19
ENSMUSG00000035158-Mitf	6.55742e-05	-0.314054	0.167	0.333	1	Mitf	ENSMUSG00000035158	6
ENSMUSG00000085185-BC028777	6.56388e-05	-0.226313	0.044	0.154	1	BC028777	ENSMUSG00000085185	17
ENSMUSG00000027281-Slx4ip	6.62315e-05	-0.157276	0.23	0.397	1	Slx4ip	ENSMUSG00000027281	2
ENSMUSG00000038299-Wdr36	6.65566e-05	-0.241607	0.107	0.252	1	Wdr36	ENSMUSG00000038299	18
ENSMUSG00000120669-ENSMUSG00000120669	6.65843e-05	-0.24166	0.071	0.197	1	ENSMUSG00000120669	ENSMUSG00000120669
ENSMUSG00000025551-Fgf14	6.67698e-05	1.4489	0.29	0.162	1	Fgf14	ENSMUSG00000025551	14
ENSMUSG00000018995-Nars2	6.70522e-05	-0.270513	0.155	0.321	1	Nars2	ENSMUSG00000018995	7
ENSMUSG00000034432-Cops8	6.7306e-05	-0.358185	0.151	0.299	1	Cops8	ENSMUSG00000034432	1
ENSMUSG00000021103-Mnat1	6.7345e-05	-0.308825	0.238	0.419	1	Mnat1	ENSMUSG00000021103	12
ENSMUSG00000097546-Gm26749	6.73934e-05	-0.321849	0.214	0.393	1	Gm26749	ENSMUSG00000097546	17
ENSMUSG00000014592-Camta1	6.78291e-05	-0.269704	0.393	0.607	1	Camta1	ENSMUSG00000014592	4
ENSMUSG00000025871-4833439L19Rik	6.78585e-05	-0.268962	0.099	0.239	1	4833439L19Rik	ENSMUSG00000025871	13
ENSMUSG00000013465-Nelfb	6.80175e-05	-0.310883	0.135	0.286	1	Nelfb	ENSMUSG00000013465	2
ENSMUSG00000113255-Tes3-ps	6.82988e-05	-0.252615	0.024	0.115	1	ps	ENSMUSG00000113255
ENSMUSG00000019849-Prep	6.84255e-05	-0.233946	0.107	0.256	1	Prep	ENSMUSG00000019849	10
ENSMUSG00000021830-Txndc16	6.87269e-05	-0.2822	0.194	0.363	1	Txndc16	ENSMUSG00000021830	14
ENSMUSG00000019892-Lrriq1	6.92848e-05	0.755848	0.246	0.111	1	Lrriq1	ENSMUSG00000019892	10
ENSMUSG00000024165-Jpt2	6.94198e-05	-0.350478	0.04	0.141	1	Jpt2	ENSMUSG00000024165	17
ENSMUSG00000027173-Depdc7	6.95884e-05	-0.283178	0.024	0.115	1	Depdc7	ENSMUSG00000027173	2
ENSMUSG00000070730-Rmdn3	6.96955e-05	-0.294487	0.075	0.205	1	Rmdn3	ENSMUSG00000070730	2
ENSMUSG00000003283-Hck	6.99051e-05	-0.209425	0.02	0.107	1	Hck	ENSMUSG00000003283	2
ENSMUSG00000096054-Syne1	7.00157e-05	0.615816	0.258	0.12	1	Syne1	ENSMUSG00000096054	10
ENSMUSG00000034825-Nrip3	7.019e-05	-0.3665	0.04	0.141	1	Nrip3	ENSMUSG00000034825	7
ENSMUSG00000054612-Mgmt	7.03356e-05	-0.259973	0.147	0.312	1	Mgmt	ENSMUSG00000054612	7
ENSMUSG00000024533-Spire1	7.07133e-05	-0.423223	0.115	0.261	1	Spire1	ENSMUSG00000024533	18
ENSMUSG00000110669-Gm10060	7.0901e-05	-0.24768	0.024	0.115	1	Gm10060	ENSMUSG00000110669	8
ENSMUSG00000084892-Gm14471	7.11034e-05	-0.247161	0.079	0.214	1	Gm14471	ENSMUSG00000084892	2
ENSMUSG00000020534-Shmt1	7.15791e-05	-0.468673	0.083	0.209	1	Shmt1	ENSMUSG00000020534	11
ENSMUSG00000051391-Ywhag	7.16711e-05	-0.266665	0.127	0.278	1	Ywhag	ENSMUSG00000051391	5
ENSMUSG00000042308-Setd1a	7.17796e-05	-0.263485	0.036	0.137	1	Setd1a	ENSMUSG00000042308	7
ENSMUSG00000030760-Acer3	7.20745e-05	-0.341153	0.23	0.397	1	Acer3	ENSMUSG00000030760	7
ENSMUSG00000026492-Tfb2m	7.26512e-05	-0.22116	0.044	0.15	1	Tfb2m	ENSMUSG00000026492	1
ENSMUSG00000037791-Phf12	7.26948e-05	-0.185966	0.31	0.513	1	Phf12	ENSMUSG00000037791	11
ENSMUSG00000023755-Rhebl1	7.31811e-05	-0.823425	0.056	0.167	1	Rhebl1	ENSMUSG00000023755	15
ENSMUSG00000078532-Nkain1	7.32177e-05	-0.272559	0.083	0.214	1	Nkain1	ENSMUSG00000078532	4
ENSMUSG00000017499-Cdc6	7.32307e-05	-0.262675	0.04	0.145	1	Cdc6	ENSMUSG00000017499	11
ENSMUSG00000026712-Mrc1	7.33223e-05	0.506222	0.143	0.038	1	Mrc1	ENSMUSG00000026712	2
ENSMUSG00000105552-Gm19710	7.35044e-05	-0.199295	0.393	0.611	1	Gm19710	ENSMUSG00000105552	3
ENSMUSG00000061838-Suclg2	7.35712e-05	-0.387313	0.27	0.444	1	Suclg2	ENSMUSG00000061838	6
ENSMUSG00000042121-Ssh1	7.37561e-05	0.598737	0.147	0.043	1	Ssh1	ENSMUSG00000042121	5
ENSMUSG00000021023-Prorp	7.38866e-05	-0.347765	0.075	0.201	1	Prorp	ENSMUSG00000021023	12
ENSMUSG00000066568-Lsm14a	7.40743e-05	-0.262724	0.198	0.38	1	Lsm14a	ENSMUSG00000066568	7
ENSMUSG00000034292-Traf3ip1	7.42517e-05	-0.201323	0.151	0.316	1	Traf3ip1	ENSMUSG00000034292	1
ENSMUSG00000020721-Helz	7.43776e-05	1.05822	0.409	0.282	1	Helz	ENSMUSG00000020721	11
ENSMUSG00000043913-Ccdc60	7.45169e-05	0.86397	0.242	0.111	1	Ccdc60	ENSMUSG00000043913	5
ENSMUSG00000105078-Vamp9	7.45775e-05	-0.332931	0.052	0.162	1	Vamp9	ENSMUSG00000105078	5
ENSMUSG00000022472-Desi1	7.46226e-05	-0.373006	0.345	0.534	1	Desi1	ENSMUSG00000022472	15
ENSMUSG00000032238-Rora	7.46978e-05	0.938088	0.492	0.372	1	Rora	ENSMUSG00000032238	9
ENSMUSG00000030733-Sh2b1	7.51233e-05	-0.354986	0.063	0.184	1	Sh2b1	ENSMUSG00000030733	7
ENSMUSG00000021131-Erh	7.52428e-05	-0.290312	0.075	0.201	1	Erh	ENSMUSG00000021131	12
ENSMUSG00000076431-Sox4	7.52568e-05	-0.22207	0.052	0.167	1	Sox4	ENSMUSG00000076431	13
ENSMUSG00000002870-Mcm2	7.54995e-05	-0.281	0.032	0.128	1	Mcm2	ENSMUSG00000002870	6
ENSMUSG00000071350-Setdb2	7.57814e-05	-0.310759	0.087	0.214	1	Setdb2	ENSMUSG00000071350	14
ENSMUSG00000040599-Mis12	7.58178e-05	-0.257457	0.044	0.15	1	Mis12	ENSMUSG00000040599	11
ENSMUSG00000117647-Gm49969	7.5917e-05	0.454002	0.111	0.021	1	Gm49969	ENSMUSG00000117647	17
ENSMUSG00000060188-Cxcl17	7.60679e-05	-0.895001	0.048	0.154	1	Cxcl17	ENSMUSG00000060188	7
ENSMUSG00000023973-Cnpy3	7.63954e-05	-0.283407	0.079	0.205	1	Cnpy3	ENSMUSG00000023973	17
ENSMUSG00000029467-Atp2a2	7.6639e-05	-0.292046	0.298	0.513	1	Atp2a2	ENSMUSG00000029467	5
ENSMUSG00000021087-Rtn1	7.68622e-05	0.588833	0.19	0.073	1	Rtn1	ENSMUSG00000021087	12
ENSMUSG00000071317-Bves	7.75614e-05	-0.124891	0.02	0.107	1	Bves	ENSMUSG00000071317	10
ENSMUSG00000021938-Pspc1	7.81529e-05	-0.338775	0.381	0.577	1	Pspc1	ENSMUSG00000021938	14
ENSMUSG00000029449-Rhof	7.83063e-05	-0.256487	0.024	0.115	1	Rhof	ENSMUSG00000029449	5
ENSMUSG00000020183-Cpm	7.86767e-05	-0.25827	0.028	0.12	1	Cpm	ENSMUSG00000020183	10
ENSMUSG00000091155-Serpine3	7.87259e-05	-0.378082	0.036	0.132	1	Serpine3	ENSMUSG00000091155	14
ENSMUSG00000085396-Firre	7.88219e-05	-0.202836	0.167	0.346	1	Firre	ENSMUSG00000085396	20
ENSMUSG00000027951-Adar	7.88912e-05	-0.329898	0.095	0.231	1	Adar	ENSMUSG00000027951	3
ENSMUSG00000027104-Atf2	7.89249e-05	-0.228437	0.353	0.564	1	Atf2	ENSMUSG00000027104	2
ENSMUSG00000042680-Garem1	7.89502e-05	-0.0907105	0.131	0.291	1	Garem1	ENSMUSG00000042680	18
ENSMUSG00000068184-Ndufaf2	7.89675e-05	-0.463443	0.294	0.466	1	Ndufaf2	ENSMUSG00000068184	13
ENSMUSG00000025977-Boll	7.90934e-05	-0.386107	0.317	0.513	1	Boll	ENSMUSG00000025977	1
ENSMUSG00000024054-Smchd1	7.93573e-05	-0.296872	0.357	0.556	1	Smchd1	ENSMUSG00000024054	17
ENSMUSG00000031274-Col4a5	7.97125e-05	0.768419	0.234	0.107	1	Col4a5	ENSMUSG00000031274	20
ENSMUSG00000020053-Igf1	8.00821e-05	0.526265	0.135	0.034	1	Igf1	ENSMUSG00000020053	10
ENSMUSG00000105710-Gm43859	8.01122e-05	-0.25276	0.02	0.107	1	Gm43859	ENSMUSG00000105710	3
ENSMUSG00000024018-Ccdc167	8.01906e-05	-0.297517	0.151	0.308	1	Ccdc167	ENSMUSG00000024018	17
ENSMUSG00000048332-Lhfp	8.04669e-05	0.69733	0.242	0.111	1	Lhfp	ENSMUSG00000048332	3
ENSMUSG00000046707-Csnk2a2	8.07787e-05	-0.397356	0.198	0.363	1	Csnk2a2	ENSMUSG00000046707	8
ENSMUSG00000031517-Gpm6a	8.1957e-05	1.51658	0.151	0.047	1	Gpm6a	ENSMUSG00000031517	8
ENSMUSG00000080316-Spaca6	8.20639e-05	0.504786	0.246	0.111	1	Spaca6	ENSMUSG00000080316	17
ENSMUSG00000097992-Gm27016	8.211e-05	-0.219464	0.044	0.15	1	Gm27016	ENSMUSG00000097992	8
ENSMUSG00000050994-Adgb	8.21844e-05	0.65396	0.159	0.051	1	Adgb	ENSMUSG00000050994	10
ENSMUSG00000106767-Gm42727	8.2825e-05	-0.30693	0.099	0.235	1	Gm42727	ENSMUSG00000106767	5
ENSMUSG00000049775-Tmsb4x	8.3037e-05	0.732284	0.401	0.265	1	Tmsb4x	ENSMUSG00000049775	20
ENSMUSG00000028403-Zdhhc21	8.30508e-05	-0.309716	0.147	0.303	1	Zdhhc21	ENSMUSG00000028403	4
ENSMUSG00000031012-Cask	8.31234e-05	-0.234849	0.242	0.462	1	Cask	ENSMUSG00000031012	20
ENSMUSG00000019863-Qrsl1	8.31416e-05	-0.220157	0.079	0.209	1	Qrsl1	ENSMUSG00000019863	10
ENSMUSG00000037295-Ldlrap1	8.32998e-05	-0.245485	0.024	0.115	1	Ldlrap1	ENSMUSG00000037295	4
ENSMUSG00000039987-Phtf2	8.37473e-05	-0.198415	0.25	0.457	1	Phtf2	ENSMUSG00000039987	5
ENSMUSG00000030757-Zkscan2	8.38093e-05	-0.280135	0.063	0.184	1	Zkscan2	ENSMUSG00000030757	7
ENSMUSG00000062627-Mysm1	8.38909e-05	-0.216012	0.306	0.526	1	Mysm1	ENSMUSG00000062627	4
ENSMUSG00000074149-Gm10634	8.39683e-05	0.504513	0.179	0.064	1	Gm10634	ENSMUSG00000074149	9
ENSMUSG00000047044-D030056L22Rik	8.47957e-05	0.411302	0.183	0.064	1	D030056L22Rik	ENSMUSG00000047044	19
ENSMUSG00000022912-Pros1	8.51002e-05	0.402705	0.135	0.034	1	Pros1	ENSMUSG00000022912	16
ENSMUSG00000046280-She	8.5352e-05	-2.23522	0.06	0.167	1	She	ENSMUSG00000046280	3
ENSMUSG00000105773-4930563F08Rik	8.56994e-05	-0.0646287	0.04	0.145	1	4930563F08Rik	ENSMUSG00000105773	5
ENSMUSG00000020964-Sel1l	8.61137e-05	-0.375826	0.19	0.35	1	Sel1l	ENSMUSG00000020964	12
ENSMUSG00000039536-Stau1	8.61463e-05	-0.282944	0.163	0.325	1	Stau1	ENSMUSG00000039536	2
ENSMUSG00000086598-Btbd18	8.68338e-05	-0.221985	0.036	0.137	1	Btbd18	ENSMUSG00000086598	2
ENSMUSG00000025078-Nhlrc2	8.71632e-05	-0.293333	0.175	0.35	1	Nhlrc2	ENSMUSG00000025078	19
ENSMUSG00000021098-4930447C04Rik	8.72217e-05	-0.486142	0.313	0.5	1	4930447C04Rik	ENSMUSG00000021098	12
ENSMUSG00000061462-Obscn	8.7569e-05	-0.209811	0.04	0.145	1	Obscn	ENSMUSG00000061462	11
ENSMUSG00000020451-Limk2	8.76105e-05	-0.453689	0.183	0.359	1	Limk2	ENSMUSG00000020451	11
ENSMUSG00000001986-Gria3	8.82019e-05	0.662285	0.155	0.047	1	Gria3	ENSMUSG00000001986	20
ENSMUSG00000036948-Trappc14	8.82421e-05	-0.292203	0.024	0.111	1	Trappc14	ENSMUSG00000036948	5
ENSMUSG00000079554-Aox2	8.87944e-05	-0.338169	0.024	0.111	1	Aox2	ENSMUSG00000079554	1
ENSMUSG00000032834-Pwp2	8.88934e-05	-0.238403	0.044	0.15	1	Pwp2	ENSMUSG00000032834	10
ENSMUSG00000040987-Mill2	8.88973e-05	0.628492	0.171	0.06	1	Mill2	ENSMUSG00000040987	7
ENSMUSG00000021451-Sema4d	8.93471e-05	-0.208142	0.067	0.192	1	Sema4d	ENSMUSG00000021451	13
ENSMUSG00000028871-Rspo1	8.94453e-05	0.929329	0.151	0.047	1	Rspo1	ENSMUSG00000028871	4
ENSMUSG00000038664-Herc1	8.95807e-05	-0.270788	0.468	0.692	1	Herc1	ENSMUSG00000038664	9
ENSMUSG00000019518-Ap4m1	8.9829e-05	-0.333981	0.103	0.239	1	Ap4m1	ENSMUSG00000019518	5
ENSMUSG00000054640-Slc8a1	8.99264e-05	1.32367	0.302	0.167	1	Slc8a1	ENSMUSG00000054640	17
ENSMUSG00000048856-Slc25a47	9.03265e-05	-0.21134	0.032	0.128	1	Slc25a47	ENSMUSG00000048856	12
ENSMUSG00000042225-Ammecr1	9.06699e-05	-0.253843	0.163	0.329	1	Ammecr1	ENSMUSG00000042225	20
ENSMUSG00000020961-Ston2	9.14089e-05	-0.421723	0.183	0.333	1	Ston2	ENSMUSG00000020961	12
ENSMUSG00000102758-Naaladl2	9.18112e-05	0.556047	0.472	0.325	1	Naaladl2	ENSMUSG00000102758	3
ENSMUSG00000026289-Atg16l1	9.23131e-05	-0.272883	0.179	0.346	1	Atg16l1	ENSMUSG00000026289	1
ENSMUSG00000071181-3830408C21Rik	9.27891e-05	-0.319545	0.04	0.141	1	3830408C21Rik	ENSMUSG00000071181	13
ENSMUSG00000050751-Pgbd5	9.3055e-05	0.369547	0.111	0.021	1	Pgbd5	ENSMUSG00000050751	8
ENSMUSG00000042699-Dhx9	9.35144e-05	-0.182987	0.29	0.487	1	Dhx9	ENSMUSG00000042699	1
ENSMUSG00000026864-Hspa5	9.43012e-05	0.584854	0.599	0.504	1	Hspa5	ENSMUSG00000026864	2
ENSMUSG00000030766-Arhgap17	9.51096e-05	-0.27936	0.282	0.483	1	Arhgap17	ENSMUSG00000030766	7
ENSMUSG00000040037-Negr1	9.52671e-05	-0.169977	0.238	0.406	1	Negr1	ENSMUSG00000040037	3
ENSMUSG00000087651-1500009L16Rik	9.55801e-05	0.331512	0.119	0.026	1	1500009L16Rik	ENSMUSG00000087651	10
ENSMUSG00000038342-Mlxip	9.56728e-05	-0.354156	0.187	0.35	1	Mlxip	ENSMUSG00000038342	5
ENSMUSG00000085105-Gm12758	9.58599e-05	-0.286168	0.04	0.141	1	Gm12758	ENSMUSG00000085105	7
ENSMUSG00000062991-Nrg1	9.60935e-05	-0.791628	0.119	0.252	1	Nrg1	ENSMUSG00000062991	8
ENSMUSG00000075225-Ccdc162	9.74836e-05	-0.22886	0.063	0.184	1	Ccdc162	ENSMUSG00000075225	10
ENSMUSG00000110440-Gm45894	9.77271e-05	-0.272385	0.063	0.179	1	Gm45894	ENSMUSG00000110440	8
ENSMUSG00000097305-Gm17276	9.82472e-05	-0.484252	0.044	0.15	1	Gm17276	ENSMUSG00000097305	17
ENSMUSG00000063047-Zfp780b	9.87048e-05	-0.365691	0.067	0.184	1	Zfp780b	ENSMUSG00000063047	7
ENSMUSG00000022469-Rapgef3	9.93572e-05	0.525181	0.159	0.051	1	Rapgef3	ENSMUSG00000022469	15
ENSMUSG00000024077-Strn	0.000100453	-0.226955	0.194	0.372	1	Strn	ENSMUSG00000024077	17
ENSMUSG00000003226-Ranbp2	0.000101292	-0.359876	0.341	0.556	1	Ranbp2	ENSMUSG00000003226	10
ENSMUSG00000060227-Golm2	0.000101341	-0.278144	0.286	0.474	1	Golm2	ENSMUSG00000060227	2
ENSMUSG00000041328-Pcf11	0.000101617	-0.269817	0.226	0.41	1	Pcf11	ENSMUSG00000041328	7
ENSMUSG00000047879-Usp14	0.000102363	-0.194867	0.238	0.436	1	Usp14	ENSMUSG00000047879	18
ENSMUSG00000048379-Socs4	0.000102809	-0.292036	0.056	0.167	1	Socs4	ENSMUSG00000048379	14
ENSMUSG00000048000-Gigyf2	0.000103054	-0.252876	0.429	0.654	1	Gigyf2	ENSMUSG00000048000	1
ENSMUSG00000085931-Gm12648	0.000103077	0.659968	0.25	0.115	1	Gm12648	ENSMUSG00000085931	4
ENSMUSG00000034171-Faah	0.0001033	-0.294258	0.071	0.188	1	Faah	ENSMUSG00000034171	4
ENSMUSG00000025323-Sp4	0.00010337	-0.328115	0.139	0.286	1	Sp4	ENSMUSG00000025323	12
ENSMUSG00000017765-Slc12a4	0.00010358	-0.301149	0.028	0.12	1	Slc12a4	ENSMUSG00000017765	8
ENSMUSG00000027387-Zc3h8	0.000103596	-0.309391	0.151	0.312	1	Zc3h8	ENSMUSG00000027387	2
ENSMUSG00000037820-Tgm2	0.000103688	0.515108	0.131	0.034	1	Tgm2	ENSMUSG00000037820	2
ENSMUSG00000078722-Gm12394	0.000103812	1.03224	0.421	0.299	1	Gm12394	ENSMUSG00000078722	4
ENSMUSG00000006585-Cdt1	0.000104595	-0.233772	0.063	0.184	1	Cdt1	ENSMUSG00000006585	8
ENSMUSG00000080727-C920021L13Rik	0.000104797	-0.146363	0.135	0.295	1	C920021L13Rik	ENSMUSG00000080727	3
ENSMUSG00000029455-Aldh2	0.000106059	0.601877	0.341	0.201	1	Aldh2	ENSMUSG00000029455	5
ENSMUSG00000021611-Tert	0.000106066	-0.22603	0.028	0.12	1	Tert	ENSMUSG00000021611	13
ENSMUSG00000040282-Cdin1	0.000106107	-0.0899654	0.131	0.295	1	Cdin1	ENSMUSG00000040282	2
ENSMUSG00000022094-Slc39a14	0.000106713	-0.355325	0.06	0.171	1	Slc39a14	ENSMUSG00000022094	14
ENSMUSG00000028837-Psmb2	0.000107976	-0.329923	0.258	0.44	1	Psmb2	ENSMUSG00000028837	4
ENSMUSG00000090112-Shprh	0.000108316	-0.30902	0.262	0.444	1	Shprh	ENSMUSG00000090112	10
ENSMUSG00000027167-Elp4	0.000108487	-0.192448	0.29	0.496	1	Elp4	ENSMUSG00000027167	2
ENSMUSG00000042978-Sbk1	0.0001087	-0.504278	0.048	0.154	1	Sbk1	ENSMUSG00000042978	7
ENSMUSG00000028676-Srsf10	0.000109004	-0.262073	0.504	0.748	1	Srsf10	ENSMUSG00000028676	4
ENSMUSG00000035569-Ankrd11	0.000109942	-0.2435	0.524	0.744	1	Ankrd11	ENSMUSG00000035569	8
ENSMUSG00000047129-1700113H08Rik	0.000110392	0.647611	0.246	0.12	1	1700113H08Rik	ENSMUSG00000047129	10
ENSMUSG00000034212-Ankmy1	0.000110552	0.385944	0.115	0.026	1	Ankmy1	ENSMUSG00000034212	1
ENSMUSG00000021747-Cfap20dc	0.000110805	-0.294818	0.111	0.252	1	Cfap20dc	ENSMUSG00000021747	14
ENSMUSG00000012443-Kif11	0.000110852	-0.409703	0.163	0.312	1	Kif11	ENSMUSG00000012443	19
ENSMUSG00000026718-Stam	0.000110967	-0.307653	0.115	0.256	1	Stam	ENSMUSG00000026718	2
ENSMUSG00000031584-Gsr	0.00011138	-0.373156	0.198	0.355	1	Gsr	ENSMUSG00000031584	8
ENSMUSG00000087495-Gm14152	0.00011144	0.744791	0.313	0.192	1	Gm14152	ENSMUSG00000087495	2
ENSMUSG00000029594-Rbm19	0.000111771	-0.233592	0.083	0.214	1	Rbm19	ENSMUSG00000029594	5
ENSMUSG00000004043-Stat5a	0.000112374	-0.241653	0.024	0.111	1	Stat5a	ENSMUSG00000004043	11
ENSMUSG00000120795-ENSMUSG00000120795	0.000112426	-0.377574	0.067	0.184	1	ENSMUSG00000120795	ENSMUSG00000120795
ENSMUSG00000020473-Aebp1	0.000112504	1.00063	0.19	0.077	1	Aebp1	ENSMUSG00000020473	11
ENSMUSG00000052911-Lamb2	0.000112509	0.536429	0.151	0.047	1	Lamb2	ENSMUSG00000052911	9
ENSMUSG00000020331-Hcn2	0.000112529	-0.184595	0.028	0.12	1	Hcn2	ENSMUSG00000020331	10
ENSMUSG00000091237-Gm17114	0.000112873	-0.422232	0.044	0.145	1	Gm17114	ENSMUSG00000091237	4
ENSMUSG00000054321-Taf4b	0.000112977	-0.232761	0.246	0.423	1	Taf4b	ENSMUSG00000054321	18
ENSMUSG00000007033-Hspa1l	0.000114002	0.517354	0.194	0.077	1	Hspa1l	ENSMUSG00000007033	17
ENSMUSG00000069601-Ank3	0.000114048	-1.43899	0.159	0.291	1	Ank3	ENSMUSG00000069601	10
ENSMUSG00000022108-Itm2b	0.000114347	0.611586	0.52	0.402	1	Itm2b	ENSMUSG00000022108	14
ENSMUSG00000116656-Gm49708	0.000114515	0.541075	0.123	0.03	1	Gm49708	ENSMUSG00000116656	16
ENSMUSG00000101102-Gm28609	0.000115217	-0.214944	0.028	0.12	1	Gm28609	ENSMUSG00000101102	1
ENSMUSG00000021978-Extl3	0.0001154	-0.316106	0.123	0.265	1	Extl3	ENSMUSG00000021978	14
ENSMUSG00000057637-Prdm2	0.000115726	-0.291903	0.317	0.526	1	Prdm2	ENSMUSG00000057637	4
ENSMUSG00000046985-Tapt1	0.000115732	-0.267194	0.107	0.244	1	Tapt1	ENSMUSG00000046985	5
ENSMUSG00000038555-Reep2	0.000115742	0.439388	0.131	0.034	1	Reep2	ENSMUSG00000038555	18
ENSMUSG00000034820-Cpsf7	0.000115921	-0.269069	0.167	0.329	1	Cpsf7	ENSMUSG00000034820	19
ENSMUSG00000026687-Aldh9a1	0.000116314	-0.21017	0.075	0.201	1	Aldh9a1	ENSMUSG00000026687	1
ENSMUSG00000051232-Tmem199	0.000116341	-0.287592	0.071	0.188	1	Tmem199	ENSMUSG00000051232	11
ENSMUSG00000032480-Dhx30	0.000116387	-0.318052	0.27	0.444	1	Dhx30	ENSMUSG00000032480	9
ENSMUSG00000036832-Lpar3	0.000117042	0.651262	0.143	0.043	1	Lpar3	ENSMUSG00000036832	3
ENSMUSG00000002602-Axl	0.000117156	0.5401	0.151	0.047	1	Axl	ENSMUSG00000002602	7
ENSMUSG00000033985-Tesk2	0.000117621	-0.135055	0.167	0.342	1	Tesk2	ENSMUSG00000033985	4
ENSMUSG00000034951-Cog7	0.000117898	-0.312007	0.099	0.231	1	Cog7	ENSMUSG00000034951	7
ENSMUSG00000029576-Radil	0.000117968	-0.278875	0.167	0.329	1	Radil	ENSMUSG00000029576	5
ENSMUSG00000027692-Tnik	0.000119044	1.03615	0.361	0.226	1	Tnik	ENSMUSG00000027692	3
ENSMUSG00000031295-Phka2	0.000119909	-0.33184	0.131	0.278	1	Phka2	ENSMUSG00000031295	20
ENSMUSG00000020021-Fgd6	0.000121005	-0.836342	0.226	0.372	1	Fgd6	ENSMUSG00000020021	10
ENSMUSG00000027201-Myef2	0.000122099	-0.313576	0.286	0.483	1	Myef2	ENSMUSG00000027201	2
ENSMUSG00000029426-Scarb2	0.000122253	0.498562	0.131	0.034	1	Scarb2	ENSMUSG00000029426	5
ENSMUSG00000031431-Tsc22d3	0.00012446	-0.21238	0.23	0.423	1	Tsc22d3	ENSMUSG00000031431	20
ENSMUSG00000027091-Zc3h15	0.000125134	-0.338579	0.262	0.427	1	Zc3h15	ENSMUSG00000027091	2
ENSMUSG00000068394-Cep152	0.000125585	-0.238808	0.067	0.188	1	Cep152	ENSMUSG00000068394	2
ENSMUSG00000020646-Mboat2	0.000125897	-0.0753466	0.258	0.449	1	Mboat2	ENSMUSG00000020646	12
ENSMUSG00000042498-Radx	0.000126017	-0.299521	0.044	0.145	1	Radx	ENSMUSG00000042498	20
ENSMUSG00000021039-Snw1	0.000126177	-0.200485	0.202	0.38	1	Snw1	ENSMUSG00000021039	12
ENSMUSG00000024590-Lmnb1	0.000127209	-0.297379	0.151	0.303	1	Lmnb1	ENSMUSG00000024590	18
ENSMUSG00000020492-Ska2	0.000127318	-0.207234	0.067	0.188	1	Ska2	ENSMUSG00000020492	11
ENSMUSG00000028514-Usp24	0.000128648	-0.261771	0.353	0.551	1	Usp24	ENSMUSG00000028514	4
ENSMUSG00000020198-Ap3d1	0.000128865	-0.223789	0.23	0.406	1	Ap3d1	ENSMUSG00000020198	10
ENSMUSG00000029718-Pcolce	0.000129158	0.500988	0.202	0.081	1	Pcolce	ENSMUSG00000029718	5
ENSMUSG00000003200-Sh3gl1	0.000129571	-0.178193	0.147	0.299	1	Sh3gl1	ENSMUSG00000003200	17
ENSMUSG00000026447-Pik3c2b	0.000129608	-0.31522	0.06	0.171	1	Pik3c2b	ENSMUSG00000026447	1
ENSMUSG00000053644-Aldh7a1	0.000129668	0.620397	0.242	0.115	1	Aldh7a1	ENSMUSG00000053644	18
ENSMUSG00000102644-Thap6	0.000130189	-0.347129	0.04	0.137	1	Thap6	ENSMUSG00000102644	5
ENSMUSG00000005506-Celf1	0.000130449	-0.256362	0.44	0.658	1	Celf1	ENSMUSG00000005506	2
ENSMUSG00000061702-Tmem91	0.000130752	-0.297173	0.075	0.197	1	Tmem91	ENSMUSG00000061702	7
ENSMUSG00000051257-Trap1a	0.000130867	-0.244704	0.036	0.132	1	Trap1a	ENSMUSG00000051257	20
ENSMUSG00000038240-Pdss2	0.00013141	-0.349847	0.294	0.483	1	Pdss2	ENSMUSG00000038240	10
ENSMUSG00000037519-Ppfia1	0.000131723	-0.285187	0.274	0.449	1	Ppfia1	ENSMUSG00000037519	7
ENSMUSG00000078247-Airn	0.000132299	-0.104897	0.329	0.568	1	Airn	ENSMUSG00000078247	17
ENSMUSG00000004931-Apba3	0.000132586	-0.260483	0.048	0.154	1	Apba3	ENSMUSG00000004931	10
ENSMUSG00000079355-Ackr4	0.000132711	-0.354378	0.087	0.214	1	Ackr4	ENSMUSG00000079355	9
ENSMUSG00000023873-1700010I14Rik	0.000133591	0.628666	0.242	0.12	1	1700010I14Rik	ENSMUSG00000023873	17
ENSMUSG00000034780-B3galt1	0.000134109	-0.305603	0.131	0.274	1	B3galt1	ENSMUSG00000034780	2
ENSMUSG00000026254-Eif4e2	0.000134771	-0.229686	0.167	0.333	1	Eif4e2	ENSMUSG00000026254	1
ENSMUSG00000121277-ENSMUSG00000121277	0.000135936	-0.2478	0.06	0.171	1	ENSMUSG00000121277	ENSMUSG00000121277
ENSMUSG00000038005-Hpf1	0.000136315	-0.297548	0.171	0.325	1	Hpf1	ENSMUSG00000038005	8
ENSMUSG00000078427-Sarnp	0.000136457	-0.304243	0.29	0.483	1	Sarnp	ENSMUSG00000078427	10
ENSMUSG00000001280-Sp1	0.000136622	-0.323145	0.147	0.295	1	Sp1	ENSMUSG00000001280	15
ENSMUSG00000038214-Bend3	0.000136749	-0.259009	0.028	0.115	1	Bend3	ENSMUSG00000038214	10
ENSMUSG00000048351-Coa7	0.000136822	-0.307961	0.056	0.162	1	Coa7	ENSMUSG00000048351	4
ENSMUSG00000032673-Prorsd1	0.000136822	-0.311741	0.056	0.162	1	Prorsd1	ENSMUSG00000032673	11
ENSMUSG00000036779-Tent4b	0.000136927	-0.220124	0.31	0.513	1	Tent4b	ENSMUSG00000036779	8
ENSMUSG00000020456-Ogdh	0.00013706	-0.388744	0.27	0.453	1	Ogdh	ENSMUSG00000020456	11
ENSMUSG00000051098-Mblac2	0.000137361	0.57537	0.226	0.103	1	Mblac2	ENSMUSG00000051098	13
ENSMUSG00000053205-Styx	0.000137451	-0.354166	0.246	0.415	1	Styx	ENSMUSG00000053205	14
ENSMUSG00000022401-Xpnpep3	0.000137511	-0.230981	0.163	0.316	1	Xpnpep3	ENSMUSG00000022401	15
ENSMUSG00000073045-Gm5570	0.000137618	0.489601	0.151	0.047	1	Gm5570	ENSMUSG00000073045	6
ENSMUSG00000027071-P2rx3	0.00013834	0.740569	0.242	0.12	1	P2rx3	ENSMUSG00000027071	2
ENSMUSG00000016933-Plcg1	0.000138459	-0.29258	0.171	0.325	1	Plcg1	ENSMUSG00000016933	2
ENSMUSG00000030201-Lrp6	0.000138479	-0.241668	0.25	0.453	1	Lrp6	ENSMUSG00000030201	6
ENSMUSG00000043091-Tuba1c	0.000138564	0.34086	0.131	0.034	1	Tuba1c	ENSMUSG00000043091	15
ENSMUSG00000053510-Nrd1	0.000139141	0.462501	0.488	0.372	1	Nrd1	ENSMUSG00000053510	4
ENSMUSG00000026799-Med27	0.000139422	-0.313757	0.171	0.325	1	Med27	ENSMUSG00000026799	2
ENSMUSG00000031112-Stk26	0.000139542	0.489221	0.123	0.03	1	Stk26	ENSMUSG00000031112	20
ENSMUSG00000062470-Fbxl12os	0.000139867	-0.268154	0.044	0.145	1	Fbxl12os	ENSMUSG00000062470	9
ENSMUSG00000006527-Sfmbt1	0.000140251	-0.383243	0.306	0.483	1	Sfmbt1	ENSMUSG00000006527	14
ENSMUSG00000020697-Lig3	0.000140514	-0.255077	0.163	0.321	1	Lig3	ENSMUSG00000020697	11
ENSMUSG00000039917-Rhbdd2	0.000141206	-0.219428	0.06	0.171	1	Rhbdd2	ENSMUSG00000039917	5
ENSMUSG00000024182-Axin1	0.000142381	-0.256797	0.25	0.436	1	Axin1	ENSMUSG00000024182	17
ENSMUSG00000017478-Zc3h18	0.000142489	-0.247083	0.179	0.342	1	Zc3h18	ENSMUSG00000017478	8
ENSMUSG00000034163-Zfc3h1	0.000142765	-0.194768	0.31	0.521	1	Zfc3h1	ENSMUSG00000034163	10
ENSMUSG00000024944-Arl2	0.000142857	-0.200746	0.063	0.179	1	Arl2	ENSMUSG00000024944	19
ENSMUSG00000042046-Dstyk	0.000143198	-0.271798	0.163	0.329	1	Dstyk	ENSMUSG00000042046	1
ENSMUSG00000025353-Ormdl2	0.000143237	-0.375844	0.147	0.291	1	Ormdl2	ENSMUSG00000025353	10
ENSMUSG00000034902-Pip5k1c	0.000143434	-0.269728	0.079	0.205	1	Pip5k1c	ENSMUSG00000034902	10
ENSMUSG00000014303-Glis2	0.000143511	-0.191479	0.202	0.397	1	Glis2	ENSMUSG00000014303	16
ENSMUSG00000115304-4930434J06Rik	0.000143953	0.501182	0.151	0.047	1	4930434J06Rik	ENSMUSG00000115304	14
ENSMUSG00000031093-Dock11	0.000144067	-0.294878	0.123	0.265	1	Dock11	ENSMUSG00000031093	20
ENSMUSG00000022141-Nipbl	0.000144177	0.711675	0.548	0.479	1	Nipbl	ENSMUSG00000022141	15
ENSMUSG00000015095-Fbxw5	0.00014448	0.57597	0.202	0.085	1	Fbxw5	ENSMUSG00000015095	2
ENSMUSG00000061410-Zcchc14	0.000145035	-0.290777	0.143	0.291	1	Zcchc14	ENSMUSG00000061410	8
ENSMUSG00000029501-Ankle2	0.000145993	-0.278741	0.143	0.286	1	Ankle2	ENSMUSG00000029501	5
ENSMUSG00000030322-Mbd4	0.000146385	-0.293256	0.143	0.295	1	Mbd4	ENSMUSG00000030322	6
ENSMUSG00000067081-Asb18	0.000146793	-1.14583	0.028	0.115	1	Asb18	ENSMUSG00000067081	1
ENSMUSG00000054885-4930578G10Rik	0.000148382	1.1805	0.512	0.419	1	4930578G10Rik	ENSMUSG00000054885	4
ENSMUSG00000071369-Map3k5	0.000148642	-0.378693	0.187	0.338	1	Map3k5	ENSMUSG00000071369	10
ENSMUSG00000002297-Dbf4	0.00014875	-0.278583	0.159	0.312	1	Dbf4	ENSMUSG00000002297	5
ENSMUSG00000100580-4933436I20Rik	0.000149473	0.437704	0.131	0.034	1	4933436I20Rik	ENSMUSG00000100580	1
ENSMUSG00000042476-Abcb4	0.000149671	-0.292658	0.04	0.137	1	Abcb4	ENSMUSG00000042476	5
ENSMUSG00000031949-Adat1	0.000150031	-0.202379	0.107	0.248	1	Adat1	ENSMUSG00000031949	8
ENSMUSG00000024795-Kif20b	0.000152109	-0.359805	0.183	0.346	1	Kif20b	ENSMUSG00000024795	19
ENSMUSG00000063415-Cyp26b1	0.000153852	0.742623	0.147	0.047	1	Cyp26b1	ENSMUSG00000063415	6
ENSMUSG00000039117-Taf4	0.000155017	-0.181687	0.067	0.184	1	Taf4	ENSMUSG00000039117	2
ENSMUSG00000002679-Med6	0.000155036	-0.304811	0.139	0.291	1	Med6	ENSMUSG00000002679	12
ENSMUSG00000033964-Zbtb41	0.00015525	-0.309197	0.056	0.162	1	Zbtb41	ENSMUSG00000033964	1
ENSMUSG00000028678-Kif2c	0.000155444	-0.329851	0.135	0.274	1	Kif2c	ENSMUSG00000028678	4
ENSMUSG00000035539-Ccdc180	0.000155732	0.0914475	0.107	0.021	1	Ccdc180	ENSMUSG00000035539	4
ENSMUSG00000108194-1700097M23Rik	0.000156062	0.487027	0.183	0.068	1	1700097M23Rik	ENSMUSG00000108194	6
ENSMUSG00000060681-Slc9a6	0.000157261	-0.245965	0.095	0.231	1	Slc9a6	ENSMUSG00000060681	20
ENSMUSG00000108130-Gm30781	0.000157452	-0.491132	0.103	0.226	1	Gm30781	ENSMUSG00000108130	6
ENSMUSG00000064105-Cnnm2	0.000158119	-0.375504	0.087	0.214	1	Cnnm2	ENSMUSG00000064105	19
ENSMUSG00000046768-Rhoj	0.000158284	0.212237	0.159	0.051	1	Rhoj	ENSMUSG00000046768	12
ENSMUSG00000007827-Ankrd26	0.000159452	-0.233804	0.087	0.214	1	Ankrd26	ENSMUSG00000007827	6
ENSMUSG00000111368-Gm47889	0.000159608	-0.302707	0.044	0.145	1	Gm47889	ENSMUSG00000111368	10
ENSMUSG00000038271-Iffo1	0.00015973	0.534305	0.179	0.068	1	Iffo1	ENSMUSG00000038271	6
ENSMUSG00000078772-Gm12353	0.000159887	-0.313961	0.194	0.355	1	Gm12353	ENSMUSG00000078772	4
ENSMUSG00000111734-Gm29825	0.000159966	0.550167	0.19	0.077	1	Gm29825	ENSMUSG00000111734	9
ENSMUSG00000052698-Tln2	0.000160131	-0.340657	0.214	0.385	1	Tln2	ENSMUSG00000052698	9
ENSMUSG00000045980-Tmem104	0.000160169	-0.189685	0.048	0.15	1	Tmem104	ENSMUSG00000045980	11
ENSMUSG00000027679-Dnajc19	0.000160171	-0.338959	0.262	0.44	1	Dnajc19	ENSMUSG00000027679	3
ENSMUSG00000029101-Rgs12	0.000160501	-0.416768	0.099	0.222	1	Rgs12	ENSMUSG00000029101	5
ENSMUSG00000036636-Clcn7	0.000160505	-0.29728	0.151	0.295	1	Clcn7	ENSMUSG00000036636	17
ENSMUSG00000009076-Zmat5	0.000161313	-0.251505	0.099	0.231	1	Zmat5	ENSMUSG00000009076	11
ENSMUSG00000046753-Ccdc66	0.000161804	-0.249125	0.242	0.423	1	Ccdc66	ENSMUSG00000046753	14
ENSMUSG00000047037-Nipa1	0.000161863	-0.276169	0.063	0.175	1	Nipa1	ENSMUSG00000047037	7
ENSMUSG00000026970-Rbms1	0.00016269	0.722054	0.464	0.333	1	Rbms1	ENSMUSG00000026970	2
ENSMUSG00000020038-Cry1	0.000163189	-0.164301	0.163	0.316	1	Cry1	ENSMUSG00000020038	10
ENSMUSG00000021047-Nova1	0.00016344	-0.319672	0.048	0.15	1	Nova1	ENSMUSG00000021047	12
ENSMUSG00000085196-Gm14963	0.00016409	-0.328321	0.075	0.192	1	Gm14963	ENSMUSG00000085196	19
ENSMUSG00000032555-Topbp1	0.000164256	-0.37812	0.29	0.457	1	Topbp1	ENSMUSG00000032555	9
ENSMUSG00000010914-Pdhx	0.000165904	-0.29121	0.107	0.239	1	Pdhx	ENSMUSG00000010914	2
ENSMUSG00000020935-Dcakd	0.000166068	-0.138549	0.123	0.269	1	Dcakd	ENSMUSG00000020935	11
ENSMUSG00000021277-Traf3	0.000166284	-0.289917	0.139	0.286	1	Traf3	ENSMUSG00000021277	12
ENSMUSG00000121345-2610005L07Rik	0.00016642	-0.427889	0.083	0.201	1	2610005L07Rik	ENSMUSG00000121345	8
ENSMUSG00000026691-Fmo3	0.000167245	1.4112	0.119	0.03	1	Fmo3	ENSMUSG00000026691	1
ENSMUSG00000062563-Cys1	0.000167245	0.506906	0.119	0.03	1	Cys1	ENSMUSG00000062563	12
ENSMUSG00000044452-Zfp507	0.000168198	-0.274331	0.119	0.256	1	Zfp507	ENSMUSG00000044452	7
ENSMUSG00000069910-Spdl1	0.000168575	-0.340552	0.083	0.201	1	Spdl1	ENSMUSG00000069910	11
ENSMUSG00000042446-Zmym4	0.000169649	-0.218524	0.44	0.671	1	Zmym4	ENSMUSG00000042446	4
ENSMUSG00000113621-2900060N12Rik	0.000169991	-0.244664	0.028	0.115	1	2900060N12Rik	ENSMUSG00000113621	12
ENSMUSG00000085787-Gm13092	0.000170167	-0.250788	0.024	0.107	1	Gm13092	ENSMUSG00000085787	4
ENSMUSG00000038506-Dcun1d2	0.000170494	-0.304287	0.071	0.184	1	Dcun1d2	ENSMUSG00000038506	8
ENSMUSG00000039990-Edrf1	0.000170706	-0.341872	0.214	0.38	1	Edrf1	ENSMUSG00000039990	7
ENSMUSG00000079436-Kcnj13	0.000171032	-0.283433	0.071	0.188	1	Kcnj13	ENSMUSG00000079436	1
ENSMUSG00000048109-Rbm15	0.000171404	-0.291307	0.083	0.205	1	Rbm15	ENSMUSG00000048109	3
ENSMUSG00000114971-Gm49162	0.000171494	0.643893	0.127	0.034	1	Gm49162	ENSMUSG00000114971	15
ENSMUSG00000018548-Trim37	0.000171695	-0.335571	0.409	0.615	1	Trim37	ENSMUSG00000018548	11
ENSMUSG00000030257-Srgap3	0.000172231	0.858307	0.19	0.077	1	Srgap3	ENSMUSG00000030257	6
[truncated: 7,709 more rows]

## Sheet: elongating_spermatid_1_all_lo
X	p_val	avg_log2FC	pct.1	pct.2	p_val_adj	gene	ensemblID	chr
ENSMUSG00000099364-5730419F03Rik	1.65947e-70	2.17674	0.412	0.015	6.35744e-66	5730419F03Rik	ENSMUSG00000099364	1
ENSMUSG00000029635-Cdk8	2.89262e-58	-1.42094	0.376	0.925	1.10816e-53	Cdk8	ENSMUSG00000029635	5
ENSMUSG00000110685-Gm5373	1.63719e-40	-1.00185	0.88	0.994	6.27207e-36	Gm5373	ENSMUSG00000110685	8
ENSMUSG00000086493-Gm12204	8.60123e-36	-1.21534	0.296	0.74	3.29513e-31	Gm12204	ENSMUSG00000086493	11
ENSMUSG00000022037-Clu	1.05274e-26	1.3046	0.576	0.253	4.03306e-22	Clu	ENSMUSG00000022037	14
ENSMUSG00000047921-Trappc9	2.16035e-24	-1.60619	0.112	0.463	8.2763e-20	Trappc9	ENSMUSG00000047921	15
ENSMUSG00000021477-Ctsl	8.80652e-23	1.0811	0.52	0.222	3.37378e-18	Ctsl	ENSMUSG00000021477	13
ENSMUSG00000109583-Gm39204	1.94273e-22	1.54899	0.34	0.092	7.44259e-18	Gm39204	ENSMUSG00000109583	8
ENSMUSG00000030779-Rbbp6	5.09862e-22	-0.580544	0.88	0.979	1.95328e-17	Rbbp6	ENSMUSG00000030779	7
ENSMUSG00000031637-Lrp2bp	1.34551e-21	-0.775249	0.592	0.866	5.15467e-17	Lrp2bp	ENSMUSG00000031637	8
ENSMUSG00000091844-Gm8251	1.36261e-20	-0.57788	0.964	0.996	5.22015e-16	Gm8251	ENSMUSG00000091844	1
ENSMUSG00000040935-Padi6	1.01951e-19	-0.866416	0.42	0.72	3.90572e-15	Padi6	ENSMUSG00000040935	4
ENSMUSG00000049489-Ccnq	1.18867e-19	0.457775	0.112	0.002	4.5538e-15	Ccnq	ENSMUSG00000049489	11
ENSMUSG00000022383-Ppara	1.91538e-19	-1.38451	0.04	0.331	7.3378e-15	Ppara	ENSMUSG00000022383	15
ENSMUSG00000086659-Gm14146	6.12019e-18	-0.666959	0.896	0.983	2.34465e-13	Gm14146	ENSMUSG00000086659	2
ENSMUSG00000046329-Slc25a23	9.89287e-18	-0.813868	0.372	0.675	3.78996e-13	Slc25a23	ENSMUSG00000046329	17
ENSMUSG00000022748-Cmss1	3.59069e-17	-0.33717	0.912	0.999	1.37559e-12	Cmss1	ENSMUSG00000022748	16
ENSMUSG00000079554-Aox2	7.74716e-17	-1.15346	0.16	0.437	2.96794e-12	Aox2	ENSMUSG00000079554	1
ENSMUSG00000108130-Gm30781	8.73114e-17	-0.815056	0.232	0.546	3.3449e-12	Gm30781	ENSMUSG00000108130	6
ENSMUSG00000096265-Potefam3e	2.83464e-16	-0.863511	0.272	0.553	1.08595e-11	Potefam3e	ENSMUSG00000096265
ENSMUSG00000085805-Gm14145	3.74814e-16	-0.573954	0.92	0.994	1.43591e-11	Gm14145	ENSMUSG00000085805	2
ENSMUSG00000107872-Gm44511	5.62102e-16	-0.617448	0.636	0.886	2.15341e-11	Gm44511	ENSMUSG00000107872	6
ENSMUSG00000010608-Rbm25	3.01016e-15	0.925244	0.564	0.352	1.15319e-10	Rbm25	ENSMUSG00000010608	12
ENSMUSG00000064299-4921528I07Rik	4.88201e-15	-0.433997	0.888	0.983	1.8703e-10	4921528I07Rik	ENSMUSG00000064299	9
ENSMUSG00000113098-Gm2912	7.62721e-14	-0.742944	0.204	0.494	2.92199e-09	Gm2912	ENSMUSG00000113098	12
ENSMUSG00000027962-Vcam1	3.0278e-13	0.684169	0.232	0.07	1.15995e-08	Vcam1	ENSMUSG00000027962	3
ENSMUSG00000070802-Pnma8b	3.85979e-13	-0.62856	0.716	0.885	1.47869e-08	Pnma8b	ENSMUSG00000070802
ENSMUSG00000036256-Igfbp7	6.39673e-13	0.690803	0.192	0.05	2.45059e-08	Igfbp7	ENSMUSG00000036256	5
ENSMUSG00000049690-Nckap5	8.00528e-13	-0.666952	0.064	0.286	3.06682e-08	Nckap5	ENSMUSG00000049690	1
ENSMUSG00000106824-Potefam3d	9.15426e-13	-0.606711	0.308	0.596	3.507e-08	Potefam3d	ENSMUSG00000106824
ENSMUSG00000118601-Gm53042	1.38493e-12	-0.60233	0.212	0.478	5.30568e-08	Gm53042	ENSMUSG00000118601	11
ENSMUSG00000050645-Defb19	1.62671e-12	0.862107	0.688	0.541	6.23194e-08	Defb19	ENSMUSG00000050645	2
ENSMUSG00000032624-Eml4	1.67301e-12	0.920209	0.672	0.537	6.40932e-08	Eml4	ENSMUSG00000032624	17
ENSMUSG00000025650-Col7a1	3.27122e-12	-0.875585	0.088	0.3	1.25321e-07	Col7a1	ENSMUSG00000025650	9
ENSMUSG00000097375-6720427I07Rik	4.53358e-12	-0.539951	0.5	0.75	1.73681e-07	6720427I07Rik	ENSMUSG00000097375	13
ENSMUSG00000022935-Grik1	6.17747e-12	-0.529517	0.176	0.428	2.36659e-07	Grik1	ENSMUSG00000022935	16
ENSMUSG00000032549-Rab6b	6.89452e-12	-0.789055	0.148	0.383	2.64129e-07	Rab6b	ENSMUSG00000032549	9
ENSMUSG00000026879-Gsn	7.81131e-12	0.774816	0.188	0.054	2.99251e-07	Gsn	ENSMUSG00000026879	2
ENSMUSG00000115403-Gm49304	8.57368e-12	-0.681074	0.188	0.431	3.28458e-07	Gm49304	ENSMUSG00000115403	14
ENSMUSG00000113354-Gm20789	8.63837e-12	-0.642816	0.288	0.544	3.30936e-07	Gm20789	ENSMUSG00000113354	13
ENSMUSG00000058135-Gstm1	9.47126e-12	0.853682	0.388	0.203	3.62844e-07	Gstm1	ENSMUSG00000058135	3
ENSMUSG00000074655-Gm1527	1.33951e-11	-0.475672	0.496	0.753	5.13165e-07	Gm1527	ENSMUSG00000074655	3
ENSMUSG00000027443-Cst12	1.66369e-11	0.837839	0.428	0.24	6.37361e-07	Cst12	ENSMUSG00000027443	2
ENSMUSG00000114732-Gm40918	2.12225e-11	-0.662925	0.232	0.479	8.13034e-07	Gm40918	ENSMUSG00000114732	13
ENSMUSG00000015016-Acsf3	2.39455e-11	-0.644708	0.148	0.376	9.17351e-07	Acsf3	ENSMUSG00000015016	8
ENSMUSG00000111734-Gm29825	2.52655e-11	-0.375197	0.928	0.989	9.67921e-07	Gm29825	ENSMUSG00000111734	9
ENSMUSG00000032564-Cpne4	3.18689e-11	-0.585924	0.116	0.338	1.2209e-06	Cpne4	ENSMUSG00000032564	9
ENSMUSG00000110138-4831440D22Rik	3.21087e-11	-0.642064	0.46	0.685	1.23009e-06	4831440D22Rik	ENSMUSG00000110138	8
ENSMUSG00000115725-4930572G02Rik	3.34472e-11	-0.746851	0.128	0.341	1.28136e-06	4930572G02Rik	ENSMUSG00000115725	14
ENSMUSG00000097491-Gm2366	3.39789e-11	-0.610641	0.208	0.459	1.30173e-06	Gm2366	ENSMUSG00000097491	8
ENSMUSG00000113747-1700105G05Rik	3.58197e-11	-0.633709	0.356	0.607	1.37225e-06	1700105G05Rik	ENSMUSG00000113747	12
ENSMUSG00000061525-4921509C19Rik	4.90542e-11	-0.502938	0.68	0.855	1.87927e-06	4921509C19Rik	ENSMUSG00000061525	2
ENSMUSG00000027630-Tbl1xr1	5.1745e-11	-0.612215	0.32	0.567	1.98235e-06	Tbl1xr1	ENSMUSG00000027630	3
ENSMUSG00000023764-Sfi1	7.06775e-11	-0.531947	0.468	0.718	2.70766e-06	Sfi1	ENSMUSG00000023764	11
ENSMUSG00000097649-Gm10561	7.2366e-11	0.784937	0.164	0.044	2.77234e-06	Gm10561	ENSMUSG00000097649	1
ENSMUSG00000102540-Gm38134	1.01833e-10	-0.610387	0.376	0.623	3.90122e-06	Gm38134	ENSMUSG00000102540	9
ENSMUSG00000039145-Camk1d	1.15851e-10	-0.420708	0.584	0.844	4.43824e-06	Camk1d	ENSMUSG00000039145	2
ENSMUSG00000085967-Gm12530	1.15913e-10	-0.573911	0.216	0.447	4.44064e-06	Gm12530	ENSMUSG00000085967	4
ENSMUSG00000107453-Gm44145	1.1842e-10	-0.447196	0.776	0.94	4.53666e-06	Gm44145	ENSMUSG00000107453	6
ENSMUSG00000113320-Gm47515	2.84101e-10	-0.591181	0.188	0.422	1.08839e-05	Gm47515	ENSMUSG00000113320	12
ENSMUSG00000090213-Peds1	2.87878e-10	-0.485888	0.54	0.803	1.10286e-05	Peds1	ENSMUSG00000090213
ENSMUSG00000034574-Daam1	4.1894e-10	-0.651412	0.112	0.313	1.60496e-05	Daam1	ENSMUSG00000034574	12
ENSMUSG00000021948-Prkcd	6.11992e-10	-0.458544	0.548	0.804	2.34454e-05	Prkcd	ENSMUSG00000021948	14
ENSMUSG00000023235-Ccl25	6.56924e-10	0.564386	0.22	0.08	2.51668e-05	Ccl25	ENSMUSG00000023235	8
ENSMUSG00000074151-Nlrc5	8.20194e-10	-0.605657	0.172	0.386	3.14216e-05	Nlrc5	ENSMUSG00000074151	8
ENSMUSG00000027445-Cst9	8.68042e-10	0.776883	0.412	0.236	3.32547e-05	Cst9	ENSMUSG00000027445	2
ENSMUSG00000058454-Dhcr7	8.75418e-10	-0.615501	0.176	0.387	3.35373e-05	Dhcr7	ENSMUSG00000058454	7
ENSMUSG00000092190-Gm20470	9.0186e-10	-0.530864	0.304	0.552	3.45502e-05	Gm20470	ENSMUSG00000092190	10
ENSMUSG00000022218-Tgm1	9.38587e-10	-0.514938	0.324	0.587	3.59573e-05	Tgm1	ENSMUSG00000022218	14
ENSMUSG00000092341-Malat1	1.01099e-09	-0.226777	1	0.998	3.87309e-05	Malat1	ENSMUSG00000092341	19
ENSMUSG00000059974-Ntm	1.01595e-09	-0.559965	0.108	0.3	3.89209e-05	Ntm	ENSMUSG00000059974	9
ENSMUSG00000111224-Gm18669	1.12264e-09	-0.699267	0.248	0.461	4.30082e-05	Gm18669	ENSMUSG00000111224	10
ENSMUSG00000004207-Psap	1.14166e-09	0.511641	0.176	0.055	4.37371e-05	Psap	ENSMUSG00000004207	10
ENSMUSG00000046111-Cep295	1.2447e-09	-0.464596	0.604	0.809	4.76845e-05	Cep295	ENSMUSG00000046111	9
ENSMUSG00000107280-Potefam3c	1.52489e-09	-0.452478	0.312	0.552	5.84186e-05	Potefam3c	ENSMUSG00000107280
ENSMUSG00000025225-Nfkb2	1.6608e-09	-0.670386	0.224	0.448	6.36252e-05	Nfkb2	ENSMUSG00000025225	19
ENSMUSG00000085936-2610307P16Rik	1.80127e-09	-0.588048	0.296	0.519	6.90066e-05	2610307P16Rik	ENSMUSG00000085936	13
ENSMUSG00000040690-Col16a1	1.99257e-09	-0.484484	0.708	0.879	7.63353e-05	Col16a1	ENSMUSG00000040690	4
ENSMUSG00000003555-Cyp17a1	1.99698e-09	0.731684	0.348	0.185	7.65042e-05	Cyp17a1	ENSMUSG00000003555	19
ENSMUSG00000058328-Xlr5a	2.46241e-09	-0.525842	0.044	0.201	9.43349e-05	Xlr5a	ENSMUSG00000058328	20
ENSMUSG00000035582-Gdpd4	2.50478e-09	-1.15348	0.068	0.236	9.59581e-05	Gdpd4	ENSMUSG00000035582	7
ENSMUSG00000046354-Defb14	2.55927e-09	0.386427	0.124	0.029	9.80457e-05	Defb14	ENSMUSG00000046354	8
ENSMUSG00000026110-Mgat4a	3.35812e-09	-0.530416	0.332	0.564	0.00012865	Mgat4a	ENSMUSG00000026110	1
ENSMUSG00000040028-Elavl1	3.76333e-09	0.568452	0.22	0.085	0.000144173	Elavl1	ENSMUSG00000040028	8
ENSMUSG00000097101-1810034E14Rik	3.9669e-09	-0.51187	0.488	0.715	0.000151972	1810034E14Rik	ENSMUSG00000097101	13
ENSMUSG00000095710-Gm8871	4.77213e-09	-0.382792	0.432	0.712	0.00018282	Gm8871	ENSMUSG00000095710	5
ENSMUSG00000018593-Sparc	5.18127e-09	0.636865	0.248	0.107	0.000198495	Sparc	ENSMUSG00000018593	11
ENSMUSG00000024163-Mapk8ip3	6.51316e-09	-0.602388	0.112	0.293	0.000249519	Mapk8ip3	ENSMUSG00000024163	17
ENSMUSG00000053251-Olfr212	6.77444e-09	-0.596092	0.096	0.275	0.000259529	Olfr212	ENSMUSG00000053251	6
ENSMUSG00000113537-Gm48807	6.92621e-09	-0.619229	0.064	0.235	0.000265343	Gm48807	ENSMUSG00000113537	12
ENSMUSG00000002781-Tmem143	7.10322e-09	-0.496112	0.136	0.336	0.000272124	Tmem143	ENSMUSG00000002781	7
ENSMUSG00000075571-Defb30	7.24412e-09	-0.48929	0.452	0.675	0.000277522	Defb30	ENSMUSG00000075571	14
ENSMUSG00000053896-4933409G03Rik	7.57566e-09	-0.435395	0.612	0.799	0.000290224	4933409G03Rik	ENSMUSG00000053896	2
ENSMUSG00000099759-1700030C10Rik	7.80103e-09	-0.4854	0.24	0.449	0.000298858	1700030C10Rik	ENSMUSG00000099759	12
ENSMUSG00000091205-Vmn2r71	8.31944e-09	-0.680808	0.132	0.32	0.000318718	Vmn2r71	ENSMUSG00000091205	7
ENSMUSG00000059810-Rgs3	8.90339e-09	-0.505323	0.48	0.692	0.000341089	Rgs3	ENSMUSG00000059810	4
ENSMUSG00000015090-Ptgds	9.24137e-09	0.896655	0.444	0.286	0.000354037	Ptgds	ENSMUSG00000015090	2
ENSMUSG00000022564-Grina	9.33183e-09	-0.300828	0.88	0.985	0.000357502	Grina	ENSMUSG00000022564	15
ENSMUSG00000034764-1700006J14Rik	9.89491e-09	-0.507131	0.42	0.627	0.000379074	1700006J14Rik	ENSMUSG00000034764	10
ENSMUSG00000042581-Thsd7b	1.0262e-08	-0.637457	0.048	0.197	0.000393136	Thsd7b	ENSMUSG00000042581	1
ENSMUSG00000043962-Thrap3	1.03019e-08	-0.534892	0.172	0.37	0.000394667	Thrap3	ENSMUSG00000043962	4
ENSMUSG00000086953-Aknaos	1.07404e-08	-0.49484	0.352	0.577	0.000411464	Aknaos	ENSMUSG00000086953	4
ENSMUSG00000028709-Mob3c	1.25329e-08	-0.563516	0.196	0.393	0.000480137	Mob3c	ENSMUSG00000028709	4
ENSMUSG00000039568-Ubald1	1.39116e-08	-0.424167	0.304	0.532	0.000532952	Ubald1	ENSMUSG00000039568	16
ENSMUSG00000030203-Dusp16	1.62651e-08	-0.693281	0.084	0.251	0.000623116	Dusp16	ENSMUSG00000030203	6
ENSMUSG00000073722-4931408C20Rik	1.62743e-08	-0.413128	0.412	0.657	0.000623468	4931408C20Rik	ENSMUSG00000073722	1
ENSMUSG00000028339-Col15a1	1.71385e-08	-0.399147	0.772	0.908	0.000656576	Col15a1	ENSMUSG00000028339	4
ENSMUSG00000044222-Defb13	1.71531e-08	-0.482028	0.132	0.326	0.000657136	Defb13	ENSMUSG00000044222	8
ENSMUSG00000057522-Spop	2.05251e-08	-0.480294	0.2	0.408	0.000786317	Spop	ENSMUSG00000057522	11
ENSMUSG00000048794-Cfap100	2.2304e-08	-0.513486	0.484	0.672	0.000854465	Cfap100	ENSMUSG00000048794	6
ENSMUSG00000026775-Yme1l1	2.42099e-08	-0.416661	0.604	0.795	0.000927482	Yme1l1	ENSMUSG00000026775	2
ENSMUSG00000058925-Ccdc192	2.68019e-08	-0.360025	0.588	0.803	0.00102678	Ccdc192	ENSMUSG00000058925	18
ENSMUSG00000027603-Ggt7	3.05117e-08	-0.414237	0.548	0.744	0.0011689	Ggt7	ENSMUSG00000027603	2
ENSMUSG00000105705-ENSMUSG00000105705	3.146e-08	-0.559015	0.216	0.403	0.00120523	ENSMUSG00000105705	ENSMUSG00000105705
ENSMUSG00000110624-Gm32052	3.43293e-08	-0.456985	0.152	0.351	0.00131516	Gm32052	ENSMUSG00000110624	8
ENSMUSG00000106306-4933401H06Rik	3.94628e-08	-0.461387	0.1	0.272	0.00151182	4933401H06Rik	ENSMUSG00000106306	3
ENSMUSG00000035161-Ints6	4.09344e-08	0.679398	0.44	0.275	0.0015682	Ints6	ENSMUSG00000035161	14
ENSMUSG00000101854-1700026F02Rik	4.14501e-08	-0.332295	0.856	0.969	0.00158795	1700026F02Rik	ENSMUSG00000101854	8
ENSMUSG00000058441-Panx2	4.18399e-08	-0.421011	0.184	0.378	0.00160289	Panx2	ENSMUSG00000058441	15
ENSMUSG00000046854-Pip5kl1	4.47154e-08	-0.500593	0.216	0.398	0.00171305	Pip5kl1	ENSMUSG00000046854	2
ENSMUSG00000020728-Cep112	5.36065e-08	-0.368187	0.692	0.881	0.00205366	Cep112	ENSMUSG00000020728	11
ENSMUSG00000088252-Snord13	5.42402e-08	-0.496896	0.072	0.226	0.00207794	Snord13	ENSMUSG00000088252	8
ENSMUSG00000011877-Git1	5.46408e-08	-0.214823	0.848	0.978	0.00209329	Git1	ENSMUSG00000011877	11
ENSMUSG00000028523-Dynlt5	5.77429e-08	-0.3671	0.52	0.715	0.00221213	Dynlt5	ENSMUSG00000028523	4
ENSMUSG00000111354-Gm33914	6.4258e-08	-0.526081	0.3	0.484	0.00246172	Gm33914	ENSMUSG00000111354	9
ENSMUSG00000045064-Zc2hc1c	6.98401e-08	-0.376586	0.608	0.787	0.00267558	Zc2hc1c	ENSMUSG00000045064	12
ENSMUSG00000022462-Slc38a2	7.14572e-08	-0.483096	0.42	0.638	0.00273753	Slc38a2	ENSMUSG00000022462	15
ENSMUSG00000020440-Arf5	8.37631e-08	0.649843	0.776	0.73	0.00320897	Arf5	ENSMUSG00000020440	6
ENSMUSG00000097125-Gm26885	8.54773e-08	-0.571655	0.232	0.419	0.00327463	Gm26885	ENSMUSG00000097125	17
ENSMUSG00000025648-Pfkfb4	9.85221e-08	-0.447228	0.396	0.627	0.00377438	Pfkfb4	ENSMUSG00000025648	9
ENSMUSG00000055833-1700034H15Rik	1.08044e-07	-0.363782	0.472	0.693	0.00413917	1700034H15Rik	ENSMUSG00000055833	1
ENSMUSG00000033565-Rbfox2	1.08887e-07	-0.449232	0.212	0.406	0.00417145	Rbfox2	ENSMUSG00000033565	15
ENSMUSG00000028475-Spaar	1.09222e-07	-0.46764	0.188	0.382	0.00418431	Spaar	ENSMUSG00000028475	4
ENSMUSG00000023047-Amhr2	1.2177e-07	0.576842	0.3	0.159	0.00466501	Amhr2	ENSMUSG00000023047	15
ENSMUSG00000026411-Tmem9	1.24473e-07	-0.539752	0.268	0.454	0.00476856	Tmem9	ENSMUSG00000026411	1
ENSMUSG00000093557-4930555M17Rik	1.34085e-07	-0.514886	0.132	0.3	0.00513679	4930555M17Rik	ENSMUSG00000093557	3
ENSMUSG00000046314-Stxbp6	1.67953e-07	-0.504299	0.072	0.22	0.00643429	Stxbp6	ENSMUSG00000046314	12
ENSMUSG00000042078-Svop	1.83006e-07	-0.421912	0.408	0.618	0.00701097	Svop	ENSMUSG00000042078	5
ENSMUSG00000026864-Hspa5	1.97885e-07	0.717718	0.36	0.22	0.00758096	Hspa5	ENSMUSG00000026864	2
ENSMUSG00000022429-Dmc1	2.06382e-07	-0.455293	0.348	0.537	0.00790648	Dmc1	ENSMUSG00000022429	15
ENSMUSG00000069044-Usp9y	2.22637e-07	-0.542694	0.028	0.15	0.00852921	Usp9y	ENSMUSG00000069044	21
ENSMUSG00000002578-Ikzf4	2.28401e-07	-0.481791	0.056	0.199	0.00875005	Ikzf4	ENSMUSG00000002578	10
ENSMUSG00000087487-Ppp2r2cos	2.31684e-07	-0.423296	0.264	0.458	0.00887582	Ppp2r2cos	ENSMUSG00000087487	5
ENSMUSG00000103435-Gm36992	2.37513e-07	-0.332985	0.376	0.582	0.00909911	Gm36992	ENSMUSG00000103435	1
ENSMUSG00000099391-1700003C15Rik	2.40272e-07	-0.457894	0.38	0.571	0.00920484	1700003C15Rik	ENSMUSG00000099391	5
ENSMUSG00000099988-1700054A03Rik	2.4084e-07	-0.384107	0.344	0.547	0.00922657	1700054A03Rik	ENSMUSG00000099988	19
ENSMUSG00000044863-Defb36	2.64893e-07	0.508397	0.192	0.08	0.010148	Defb36	ENSMUSG00000044863	2
ENSMUSG00000042389-Tsen2	2.68701e-07	-0.433035	0.008	0.114	0.0102939	Tsen2	ENSMUSG00000042389	6
ENSMUSG00000060743-H3f3a	2.81897e-07	0.491392	0.648	0.549	0.0107995	H3f3a	ENSMUSG00000060743	1
ENSMUSG00000118506-Cfap141	3.32728e-07	-0.709888	0.096	0.246	0.0127468	Cfap141	ENSMUSG00000118506
ENSMUSG00000034416-Pkd1l2	3.34934e-07	-0.416761	0.052	0.186	0.0128313	Pkd1l2	ENSMUSG00000034416	8
ENSMUSG00000086502-B130055M24Rik	3.49901e-07	-0.295954	0.34	0.552	0.0134047	B130055M24Rik	ENSMUSG00000086502	7
ENSMUSG00000114204-Gm47520	3.74636e-07	0.424663	0.104	0.027	0.0143523	Gm47520	ENSMUSG00000114204	13
ENSMUSG00000026822-Lcn2	3.94623e-07	0.689797	0.356	0.22	0.015118	Lcn2	ENSMUSG00000026822	2
ENSMUSG00000027447-Cst3	4.63049e-07	0.783258	0.352	0.221	0.0177394	Cst3	ENSMUSG00000027447	2
ENSMUSG00000068663-Clec16a	4.68789e-07	-0.847476	0.144	0.303	0.0179593	Clec16a	ENSMUSG00000068663	16
ENSMUSG00000012114-Med15	5.20806e-07	-0.541687	0.252	0.438	0.0199521	Med15	ENSMUSG00000012114	16
ENSMUSG00000072624-Gm5460	5.245e-07	-0.426654	0.368	0.567	0.0200936	Gm5460	ENSMUSG00000072624	14
ENSMUSG00000007107-Atp1a4	5.27771e-07	-0.410055	0.54	0.717	0.0202189	Atp1a4	ENSMUSG00000007107	1
ENSMUSG00000019132-BC005537	5.43109e-07	-0.341517	0.752	0.895	0.0208065	BC005537	ENSMUSG00000019132	13
ENSMUSG00000108282-Gm44317	6.04691e-07	-0.478288	0.128	0.287	0.0231657	Gm44317	ENSMUSG00000108282	6
ENSMUSG00000031561-Tenm3	6.14584e-07	-0.430534	0.064	0.201	0.0235447	Tenm3	ENSMUSG00000031561	8
ENSMUSG00000086632-1700112J05Rik	6.31512e-07	-0.391393	0.272	0.477	0.0241932	1700112J05Rik	ENSMUSG00000086632	5
ENSMUSG00000117460-4921533I20Rik	6.33888e-07	0.746158	0.312	0.185	0.0242842	4921533I20Rik	ENSMUSG00000117460	18
ENSMUSG00000026182-Tnp1	6.53477e-07	-0.427319	0.992	0.998	0.0250347	Tnp1	ENSMUSG00000026182	1
ENSMUSG00000037487-Ubr5	6.54708e-07	0.536326	0.504	0.358	0.0250819	Ubr5	ENSMUSG00000037487	15
ENSMUSG00000007817-Zmiz1	7.44225e-07	-0.37547	0.588	0.783	0.0285113	Zmiz1	ENSMUSG00000007817	14
ENSMUSG00000027353-Mcm8	7.6077e-07	-0.372487	0.244	0.423	0.0291451	Mcm8	ENSMUSG00000027353	2
ENSMUSG00000024122-Pdpk1	7.9012e-07	-0.379134	0.484	0.687	0.0302695	Pdpk1	ENSMUSG00000024122	17
ENSMUSG00000042213-Zfand4	8.3692e-07	-0.304388	0.472	0.678	0.0320624	Zfand4	ENSMUSG00000042213	6
ENSMUSG00002075019-Gm54646	9.68062e-07	-0.592971	0.08	0.217	0.0370865	Gm54646	ENSMUSG00002075019
ENSMUSG00000030760-Acer3	1.15495e-06	0.580606	0.508	0.36	0.0442461	Acer3	ENSMUSG00000030760	7
ENSMUSG00000050721-Plekho2	1.17621e-06	-0.382078	0.292	0.468	0.0450604	Plekho2	ENSMUSG00000050721	9
ENSMUSG00000115154-Gm49067	1.18265e-06	-0.374993	0.472	0.68	0.0453072	Gm49067	ENSMUSG00000115154	14
ENSMUSG00000097655-Gm26713	1.27034e-06	0.516472	0.132	0.046	0.0486665	Gm26713	ENSMUSG00000097655	9
ENSMUSG00000005069-Pex5	1.3261e-06	0.329188	0.1	0.027	0.050803	Pex5	ENSMUSG00000005069	6
ENSMUSG00000115215-Gm41148	1.34104e-06	-0.451135	0.144	0.297	0.0513752	Gm41148	ENSMUSG00000115215	14
ENSMUSG00000016493-Cd46	1.35612e-06	-0.314044	0.812	0.946	0.0519529	Cd46	ENSMUSG00000016493	1
ENSMUSG00000029314-Gpat3	1.51557e-06	-0.38	0.672	0.809	0.0580615	Gpat3	ENSMUSG00000029314	5
ENSMUSG00000038167-Plekhg6	1.57301e-06	-0.349863	0.008	0.102	0.060262	Plekhg6	ENSMUSG00000038167	6
ENSMUSG00000031774-Psme3ip1	1.74943e-06	-0.399902	0.244	0.416	0.0670207	Psme3ip1	ENSMUSG00000031774	8
ENSMUSG00000030042-Pole4	1.76948e-06	-0.339556	0.544	0.764	0.0677887	Pole4	ENSMUSG00000030042	6
ENSMUSG00000087495-Gm14152	1.89454e-06	-0.357116	0.588	0.804	0.0725799	Gm14152	ENSMUSG00000087495	2
ENSMUSG00000112318-Gm6721	1.91758e-06	-0.446874	0.428	0.614	0.0734626	Gm6721	ENSMUSG00000112318	10
ENSMUSG00000110532-Gm35857	1.95091e-06	-0.383379	0.176	0.345	0.0747395	Gm35857	ENSMUSG00000110532	8
ENSMUSG00000036218-Pdzrn4	2.05089e-06	-0.478039	0.204	0.362	0.0785696	Pdzrn4	ENSMUSG00000036218	15
ENSMUSG00000044676-Zfp612	2.1921e-06	-0.336578	0.172	0.346	0.0839792	Zfp612	ENSMUSG00000044676	8
ENSMUSG00000001366-Fbxo9	2.19632e-06	-0.360875	0.092	0.236	0.0841411	Fbxo9	ENSMUSG00000001366	9
ENSMUSG00000049252-Lrp1b	2.21466e-06	-0.312798	0.22	0.397	0.0848437	Lrp1b	ENSMUSG00000049252	2
ENSMUSG00000086696-Gm11234	2.23832e-06	-0.512383	0.164	0.323	0.08575	Gm11234	ENSMUSG00000086696	4
ENSMUSG00000024982-Zdhhc6	2.24483e-06	-0.354098	0.4	0.596	0.0859994	Zdhhc6	ENSMUSG00000024982	19
ENSMUSG00000074579-Lekr1	2.26178e-06	-0.318406	0.604	0.784	0.0866488	Lekr1	ENSMUSG00000074579	3
ENSMUSG00000110616-Gm36879	2.39986e-06	-0.443542	0.172	0.333	0.0919387	Gm36879	ENSMUSG00000110616	8
ENSMUSG00000085180-AI838599	2.41024e-06	-0.358042	0.08	0.216	0.0923363	AI838599	ENSMUSG00000085180	4
ENSMUSG00000027770-Dhx36	2.46131e-06	-0.446154	0.404	0.583	0.0942928	Dhx36	ENSMUSG00000027770	3
ENSMUSG00000036401-Glt6d1	2.4672e-06	-0.335835	0.132	0.285	0.0945186	Glt6d1	ENSMUSG00000036401	2
ENSMUSG00000090816-Gm6729	2.50905e-06	-0.359908	0.46	0.679	0.0961216	Gm6729	ENSMUSG00000090816	10
ENSMUSG00000035504-Reep6	2.58804e-06	-0.373415	0.648	0.798	0.0991478	Reep6	ENSMUSG00000035504	10
ENSMUSG00000111609-Gm6713	2.60011e-06	-0.44373	0.356	0.532	0.0996101	Gm6713	ENSMUSG00000111609	10
ENSMUSG00000079355-Ackr4	2.71116e-06	-0.390585	0.216	0.39	0.103865	Ackr4	ENSMUSG00000079355	9
ENSMUSG00000028412-Slc44a1	2.72987e-06	-0.419094	0.108	0.247	0.104581	Slc44a1	ENSMUSG00000028412	4
ENSMUSG00000030788-Rnf141	2.92822e-06	-0.320833	0.336	0.534	0.11218	Rnf141	ENSMUSG00000030788	7
ENSMUSG00000110537-Gm4316	3.01876e-06	0.377846	0.104	0.031	0.115649	Gm4316	ENSMUSG00000110537	8
ENSMUSG00000020124-Usp15	3.12055e-06	-0.346307	0.548	0.747	0.119548	Usp15	ENSMUSG00000020124	10
ENSMUSG00000061950-Ppp4r1	3.29065e-06	-0.337283	0.46	0.647	0.126065	Ppp4r1	ENSMUSG00000061950	17
ENSMUSG00000039219-Arid4b	3.31866e-06	0.618547	0.416	0.277	0.127138	Arid4b	ENSMUSG00000039219	13
ENSMUSG00000019815-Zc2hc1b	3.33751e-06	-0.516063	0.284	0.444	0.12786	Zc2hc1b	ENSMUSG00000019815	10
ENSMUSG00000111445-Gm47070	3.35225e-06	-0.381022	0.04	0.154	0.128425	Gm47070	ENSMUSG00000111445	9
ENSMUSG00000093535-4930533I22Rik	3.42887e-06	-0.297151	0.696	0.876	0.13136	4930533I22Rik	ENSMUSG00000093535	6
ENSMUSG00000056476-Med12l	3.5326e-06	-0.527223	0.184	0.342	0.135334	Med12l	ENSMUSG00000056476	3
ENSMUSG00000078794-Dact3	3.73775e-06	-0.291537	0.604	0.794	0.143193	Dact3	ENSMUSG00000078794	7
ENSMUSG00000114971-Gm49162	3.75749e-06	-0.262232	0.796	0.943	0.143949	Gm49162	ENSMUSG00000114971	15
ENSMUSG00000097726-9530036O11Rik	3.86669e-06	0.74953	0.492	0.385	0.148133	9530036O11Rik	ENSMUSG00000097726	5
ENSMUSG00000047417-Rexo1	3.90876e-06	-0.328062	0.516	0.717	0.149745	Rexo1	ENSMUSG00000047417	10
ENSMUSG00000114752-Gm35110	4.01967e-06	-0.350256	0.048	0.165	0.153994	Gm35110	ENSMUSG00000114752	13
ENSMUSG00000004633-Chn2	4.096e-06	-0.361488	0.504	0.675	0.156918	Chn2	ENSMUSG00000004633	6
ENSMUSG00000036381-P2ry14	4.16104e-06	-0.503432	0.24	0.411	0.159409	P2ry14	ENSMUSG00000036381	3
ENSMUSG00000014602-Kif1a	4.20532e-06	-0.374552	0.228	0.396	0.161106	Kif1a	ENSMUSG00000014602	1
ENSMUSG00000039621-Prex1	4.41903e-06	-0.406432	0.052	0.169	0.169293	Prex1	ENSMUSG00000039621	2
ENSMUSG00000116823-Gm49595	4.52005e-06	-0.391543	0.204	0.363	0.173163	Gm49595	ENSMUSG00000116823	16
ENSMUSG00000070283-Ndufaf3	4.64093e-06	-0.398087	0.144	0.288	0.177794	Ndufaf3	ENSMUSG00000070283	9
ENSMUSG00000020740-Gga3	4.82451e-06	-0.296886	0.204	0.377	0.184827	Gga3	ENSMUSG00000020740	11
ENSMUSG00000078671-Chd2	4.84403e-06	-0.372086	0.376	0.563	0.185575	Chd2	ENSMUSG00000078671	7
ENSMUSG00000032028-Nxpe2	4.87367e-06	0.52926	0.172	0.077	0.18671	Nxpe2	ENSMUSG00000032028	9
ENSMUSG00000115540-4930597G03Rik	4.98852e-06	-0.341872	0.088	0.222	0.19111	4930597G03Rik	ENSMUSG00000115540	14
ENSMUSG00000006782-Cnp	5.13295e-06	-0.353484	0.14	0.287	0.196643	Cnp	ENSMUSG00000006782	11
ENSMUSG00000104540-Gm3527	5.15734e-06	-0.310847	0.204	0.365	0.197578	Gm3527	ENSMUSG00000104540	5
ENSMUSG00000048385-Scrt1	5.26324e-06	-0.310317	0.68	0.831	0.201635	Scrt1	ENSMUSG00000048385	15
ENSMUSG00000103199-Gm37648	5.29719e-06	-0.425472	0.04	0.146	0.202935	Gm37648	ENSMUSG00000103199	1
ENSMUSG00000101136-Gm8739	5.32225e-06	-0.339619	0.376	0.561	0.203895	Gm8739	ENSMUSG00000101136	13
ENSMUSG00000034235-Usp54	5.38452e-06	-0.391389	0.056	0.174	0.206281	Usp54	ENSMUSG00000034235	14
ENSMUSG00000025762-Larp1b	5.41464e-06	-0.34883	0.684	0.853	0.207435	Larp1b	ENSMUSG00000025762	3
ENSMUSG00000060407-Cyp2a12	5.68348e-06	-0.285484	0.124	0.273	0.217734	Cyp2a12	ENSMUSG00000060407	7
ENSMUSG00000120233-ENSMUSG00000120233	5.86068e-06	-0.417675	0.204	0.358	0.224523	ENSMUSG00000120233	ENSMUSG00000120233
ENSMUSG00000038523-1700003F12Rik	5.89901e-06	-0.301745	0.864	0.963	0.225991	1700003F12Rik	ENSMUSG00000038523	2
ENSMUSG00000052698-Tln2	6.24704e-06	-0.403272	0.34	0.521	0.239324	Tln2	ENSMUSG00000052698	9
ENSMUSG00000061298-Agbl4	6.26994e-06	0.395037	0.88	0.888	0.240201	Agbl4	ENSMUSG00000061298	4
ENSMUSG00000097960-A330074K22Rik	6.51417e-06	-0.314125	0.024	0.122	0.249558	A330074K22Rik	ENSMUSG00000097960	8
ENSMUSG00000039335-Spata16	6.64542e-06	-0.391699	0.68	0.793	0.254586	Spata16	ENSMUSG00000039335	3
ENSMUSG00000024008-Cpne5	6.67192e-06	-0.280991	0.524	0.709	0.255601	Cpne5	ENSMUSG00000024008	17
ENSMUSG00000022677-Cep20	6.95898e-06	-0.284703	0.256	0.428	0.266599	Cep20	ENSMUSG00000022677	16
ENSMUSG00000030209-Grin2b	7.05277e-06	-0.342183	0.232	0.401	0.270192	Grin2b	ENSMUSG00000030209	6
ENSMUSG00000086421-Gm14091	7.38786e-06	-0.307988	0.336	0.527	0.283029	Gm14091	ENSMUSG00000086421	2
ENSMUSG00000074146-4930579C12Rik	7.54362e-06	-0.255535	0.832	0.948	0.288996	4930579C12Rik	ENSMUSG00000074146	9
ENSMUSG00000021874-4933413J09Rik	7.55113e-06	-0.490411	0.136	0.268	0.289284	4933413J09Rik	ENSMUSG00000021874	14
ENSMUSG00000061080-Lsamp	7.57012e-06	-0.654935	0.284	0.456	0.290011	Lsamp	ENSMUSG00000061080	16
ENSMUSG00000112547-Gm47096	7.94067e-06	-0.336235	0.384	0.576	0.304207	Gm47096	ENSMUSG00000112547	12
ENSMUSG00000091155-Serpine3	8.11107e-06	0.399472	0.14	0.056	0.310735	Serpine3	ENSMUSG00000091155	14
ENSMUSG00000096890-Gm20797	8.19095e-06	-0.464527	0.112	0.241	0.313795	Gm20797	ENSMUSG00000096890	8
ENSMUSG00000114437-4930415C11Rik	8.21431e-06	-0.3661	0.188	0.337	0.31469	4930415C11Rik	ENSMUSG00000114437	13
ENSMUSG00000087259-2610035D17Rik	8.54173e-06	-0.339381	0.232	0.388	0.327234	2610035D17Rik	ENSMUSG00000087259	11
ENSMUSG00000024661-Fth1	8.92812e-06	0.439906	0.256	0.139	0.342036	Fth1	ENSMUSG00000024661	19
ENSMUSG00000052407-Ccdc171	9.11044e-06	-0.417395	0.296	0.458	0.349021	Ccdc171	ENSMUSG00000052407	4
ENSMUSG00000000861-Bcl11a	9.21739e-06	-0.295215	0.532	0.735	0.353118	Bcl11a	ENSMUSG00000000861	11
ENSMUSG00002076161-Rn7sk	9.36257e-06	-0.37222	0.04	0.141	0.35868	Rn7sk	ENSMUSG00002076161
ENSMUSG00000090641-Zfp712	9.66669e-06	-0.366985	0.16	0.312	0.370331	Zfp712	ENSMUSG00000090641	13
ENSMUSG00000003363-Pld3	9.72827e-06	0.377464	0.116	0.041	0.37269	Pld3	ENSMUSG00000003363	7
ENSMUSG00000078584-AU022252	9.84351e-06	-0.251499	0.54	0.74	0.377105	AU022252	ENSMUSG00000078584	4
ENSMUSG00000039158-Akna	9.84824e-06	-0.310656	0.372	0.558	0.377286	Akna	ENSMUSG00000039158	4
ENSMUSG00000029632-Ndufa4	1.0196e-05	0.471904	0.148	0.062	0.390609	Ndufa4	ENSMUSG00000029632	6
ENSMUSG00000027520-Zdbf2	1.03352e-05	-0.273199	0.704	0.859	0.395943	Zdbf2	ENSMUSG00000027520	1
ENSMUSG00000092008-Cyp2c69	1.05574e-05	-0.399547	0.152	0.29	0.404454	Cyp2c69	ENSMUSG00000092008	19
ENSMUSG00000025907-Rb1cc1	1.08109e-05	0.422973	0.164	0.072	0.414164	Rb1cc1	ENSMUSG00000025907	1
ENSMUSG00000031622-Sin3b	1.0814e-05	0.52439	0.28	0.165	0.414283	Sin3b	ENSMUSG00000031622	8
ENSMUSG00000114098-Gm40660	1.08332e-05	0.775959	0.452	0.337	0.415019	Gm40660	ENSMUSG00000114098	13
ENSMUSG00000022091-Sorbs3	1.08908e-05	-0.342795	0.288	0.449	0.417228	Sorbs3	ENSMUSG00000022091	14
ENSMUSG00000113986-Gm31333	1.10453e-05	-0.371011	0.096	0.23	0.423147	Gm31333	ENSMUSG00000113986	12
ENSMUSG00000021975-Ints9	1.11235e-05	-0.343155	0.22	0.385	0.426142	Ints9	ENSMUSG00000021975	14
ENSMUSG00000110863-Gm34655	1.13641e-05	-0.450883	0.28	0.444	0.43536	Gm34655	ENSMUSG00000110863	9
ENSMUSG00000023984-Gm20517	1.15022e-05	-0.336752	0.296	0.461	0.440647	Gm20517	ENSMUSG00000023984	17
ENSMUSG00000111412-Gm47047	1.15575e-05	-0.333987	0.144	0.296	0.442769	Gm47047	ENSMUSG00000111412	9
ENSMUSG00000121414-Smok4a	1.2185e-05	-0.352336	0.176	0.32	0.466809	Smok4a	ENSMUSG00000121414	17
ENSMUSG00000108781-Gm44707	1.21905e-05	-0.361234	0.084	0.206	0.467019	Gm44707	ENSMUSG00000108781	7
ENSMUSG00000110094-Gm45326	1.2192e-05	0.426089	0.148	0.061	0.467075	Gm45326	ENSMUSG00000110094	8
ENSMUSG00000031845-Bco1	1.27148e-05	-0.332542	0.256	0.413	0.487102	Bco1	ENSMUSG00000031845	8
ENSMUSG00000022185-Acin1	1.32854e-05	-0.436497	0.132	0.266	0.508962	Acin1	ENSMUSG00000022185	14
ENSMUSG00000028954-Nub1	1.33973e-05	-0.487981	0.276	0.431	0.513251	Nub1	ENSMUSG00000028954	5
ENSMUSG00000046727-Cystm1	1.35684e-05	-0.3076	0.396	0.592	0.519804	Cystm1	ENSMUSG00000046727	18
ENSMUSG00000042178-Armc5	1.37053e-05	-0.399522	0.196	0.337	0.52505	Armc5	ENSMUSG00000042178	7
ENSMUSG00000117296-Gm20742	1.43102e-05	-0.422867	0.192	0.335	0.548224	Gm20742	ENSMUSG00000117296	17
ENSMUSG00000078532-Nkain1	1.4327e-05	-0.272866	0.228	0.391	0.548868	Nkain1	ENSMUSG00000078532	4
ENSMUSG00000029074-Ttll10	1.4617e-05	-0.296609	0.552	0.75	0.559976	Ttll10	ENSMUSG00000029074	4
ENSMUSG00000117233-Gm36594	1.46254e-05	-0.347698	0.704	0.794	0.5603	Gm36594	ENSMUSG00000117233	17
ENSMUSG00000090861-Arf4os	1.48014e-05	-0.296019	0.252	0.411	0.567041	Arf4os	ENSMUSG00000090861	14
ENSMUSG00000026640-Plxna2	1.49723e-05	-0.281148	0.808	0.953	0.573589	Plxna2	ENSMUSG00000026640	1
ENSMUSG00000032425-Zfp949	1.50828e-05	-0.415016	0.052	0.156	0.577824	Zfp949	ENSMUSG00000032425	9
ENSMUSG00000002847-Pla1a	1.55177e-05	-0.296389	0.288	0.462	0.594482	Pla1a	ENSMUSG00000002847	16
ENSMUSG00000117571-4933433H22Rik	1.57615e-05	-0.347521	0.164	0.306	0.603823	4933433H22Rik	ENSMUSG00000117571	17
ENSMUSG00000098088-Gm26916	1.6166e-05	-0.351622	0.252	0.428	0.61932	Gm26916	ENSMUSG00000098088	14
ENSMUSG00000102805-Gm37240	1.62807e-05	-0.315931	0.24	0.398	0.623715	Gm37240	ENSMUSG00000102805	3
ENSMUSG00000032959-Pebp1	1.65076e-05	0.477017	0.62	0.554	0.632405	Pebp1	ENSMUSG00000032959	5
ENSMUSG00000074256-Gm10655	1.68276e-05	-0.380382	0.14	0.275	0.644665	Gm10655	ENSMUSG00000074256	9
ENSMUSG00000013419-Zfp651	1.73285e-05	-0.400609	0.024	0.114	0.663856	Zfp651	ENSMUSG00000013419	9
ENSMUSG00000109737-Spem3	1.73527e-05	-0.336376	0.148	0.286	0.664781	Spem3	ENSMUSG00000109737
ENSMUSG00000111828-D830035M03Rik	1.76205e-05	-0.285202	0.088	0.215	0.67504	D830035M03Rik	ENSMUSG00000111828	9
ENSMUSG00000052557-Gan	1.83211e-05	-0.355308	0.276	0.423	0.701881	Gan	ENSMUSG00000052557	8
ENSMUSG00000087526-Gm15738	1.84307e-05	-0.352036	0.528	0.707	0.706079	Gm15738	ENSMUSG00000087526	16
ENSMUSG00000049653-Spatc1	1.84502e-05	-0.308896	0.408	0.581	0.706826	Spatc1	ENSMUSG00000049653	15
ENSMUSG00000021665-Hexb	1.96387e-05	-0.328877	0.112	0.24	0.752357	Hexb	ENSMUSG00000021665	13
ENSMUSG00000022951-Rcan1	2.01118e-05	-0.3275	0.084	0.206	0.770483	Rcan1	ENSMUSG00000022951	16
ENSMUSG00000009079-Ewsr1	2.0605e-05	0.497759	0.252	0.145	0.789378	Ewsr1	ENSMUSG00000009079	11
ENSMUSG00000045980-Tmem104	2.14336e-05	-0.363803	0.476	0.628	0.82112	Tmem104	ENSMUSG00000045980	11
ENSMUSG00000032666-1700025G04Rik	2.17562e-05	-0.345351	0.544	0.723	0.83348	1700025G04Rik	ENSMUSG00000032666	1
ENSMUSG00000034731-Dgkh	2.18077e-05	-0.26769	0.268	0.432	0.835451	Dgkh	ENSMUSG00000034731	14
ENSMUSG00000009621-Vav2	2.24657e-05	-0.300252	0.644	0.773	0.860662	Vav2	ENSMUSG00000009621	2
ENSMUSG00000005107-Slc2a9	2.27703e-05	-0.359603	0.248	0.404	0.872332	Slc2a9	ENSMUSG00000005107	5
ENSMUSG00000022103-Gfra2	2.31462e-05	0.487498	0.748	0.737	0.886732	Gfra2	ENSMUSG00000022103	14
ENSMUSG00000121100-ENSMUSG00000121100	2.33034e-05	-0.414167	0.16	0.295	0.892754	ENSMUSG00000121100	ENSMUSG00000121100
ENSMUSG00000034175-Rhbdd3	2.34625e-05	0.458178	0.276	0.162	0.89885	Rhbdd3	ENSMUSG00000034175	11
ENSMUSG00000021000-Mia2	2.3531e-05	-0.307238	0.412	0.593	0.901472	Mia2	ENSMUSG00000021000	12
ENSMUSG00000079523-Tmsb10	2.39695e-05	0.507912	0.32	0.206	0.91827	Tmsb10	ENSMUSG00000079523	6
ENSMUSG00000110089-Gm36243	2.43374e-05	-0.382588	0.216	0.357	0.932366	Gm36243	ENSMUSG00000110089	8
ENSMUSG00000000148-Brat1	2.50374e-05	-0.205676	0.296	0.482	0.959184	Brat1	ENSMUSG00000000148	5
ENSMUSG00000031980-Agt	2.52649e-05	0.593337	0.168	0.081	0.967898	Agt	ENSMUSG00000031980	8
ENSMUSG00000029701-Rbm28	2.53603e-05	-0.27554	0.488	0.662	0.971555	Rbm28	ENSMUSG00000029701	6
ENSMUSG00000054362-Lexm	2.54956e-05	-0.395649	0.236	0.387	0.976736	Lexm	ENSMUSG00000054362	4
ENSMUSG00000026643-Nmt2	2.56143e-05	-0.289614	0.72	0.859	0.981285	Nmt2	ENSMUSG00000026643	2
ENSMUSG00000107622-4930512J16Rik	2.57401e-05	-0.38555	0.044	0.14	0.986103	4930512J16Rik	ENSMUSG00000107622	6
ENSMUSG00000047284-Neurl4	2.59491e-05	-0.353769	0.148	0.287	0.99411	Neurl4	ENSMUSG00000047284	11
ENSMUSG00000104156-Gm38102	2.61126e-05	-0.330571	0.24	0.395	1	Gm38102	ENSMUSG00000104156	5
ENSMUSG00000026600-Soat1	2.64243e-05	-0.474117	0.076	0.184	1	Soat1	ENSMUSG00000026600	1
ENSMUSG00000084845-Tmem240	2.72863e-05	-0.288661	0.196	0.355	1	Tmem240	ENSMUSG00000084845	4
ENSMUSG00000033068-Entpd6	2.77729e-05	-0.411184	0.3	0.447	1	Entpd6	ENSMUSG00000033068	2
ENSMUSG00000028328-Tmod1	2.79909e-05	-0.230369	0.472	0.652	1	Tmod1	ENSMUSG00000028328	4
ENSMUSG00000026922-Agpat2	2.79921e-05	-0.214965	0.648	0.819	1	Agpat2	ENSMUSG00000026922	2
ENSMUSG00000117270-Gm49953	2.80199e-05	0.544971	0.492	0.396	1	Gm49953	ENSMUSG00000117270	16
ENSMUSG00000028664-Ephb2	2.8141e-05	-0.420113	0.348	0.514	1	Ephb2	ENSMUSG00000028664	4
ENSMUSG00000113092-Gm34662	2.87793e-05	-0.355959	0.452	0.618	1	Gm34662	ENSMUSG00000113092	12
ENSMUSG00000028329-Xpa	2.88915e-05	-0.261574	0.06	0.17	1	Xpa	ENSMUSG00000028329	4
ENSMUSG00000102558-Gm37571	2.99971e-05	-0.308819	0.064	0.172	1	Gm37571	ENSMUSG00000102558	1
ENSMUSG00000021728-Emb	3.01632e-05	-0.30792	0.228	0.382	1	Emb	ENSMUSG00000021728	13
ENSMUSG00000112704-Gm46329	3.0371e-05	-0.484359	0.116	0.242	1	Gm46329	ENSMUSG00000112704	12
ENSMUSG00000009394-Syn2	3.25766e-05	0.499622	0.608	0.514	1	Syn2	ENSMUSG00000009394	6
ENSMUSG00000029191-Rfc1	3.27219e-05	-0.410418	0.364	0.496	1	Rfc1	ENSMUSG00000029191	5
ENSMUSG00000040794-C1qtnf4	3.28849e-05	-0.307735	0.308	0.474	1	C1qtnf4	ENSMUSG00000040794	2
ENSMUSG00000108976-Gm29797	3.29025e-05	-0.445332	0.072	0.181	1	Gm29797	ENSMUSG00000108976	2
ENSMUSG00000079022-Col22a1	3.29389e-05	0.571743	0.588	0.532	1	Col22a1	ENSMUSG00000079022	15
ENSMUSG00000022108-Itm2b	3.33134e-05	0.545613	0.256	0.147	1	Itm2b	ENSMUSG00000022108	14
ENSMUSG00000063800-Prpf38a	3.33758e-05	-0.394142	0.252	0.395	1	Prpf38a	ENSMUSG00000063800	4
ENSMUSG00000029478-Ncor2	3.44671e-05	-0.295176	0.272	0.423	1	Ncor2	ENSMUSG00000029478	5
ENSMUSG00000084892-Gm14471	3.53139e-05	-0.280302	0.46	0.625	1	Gm14471	ENSMUSG00000084892	2
ENSMUSG00000098145-Gm26936	3.54162e-05	-0.358925	0.136	0.266	1	Gm26936	ENSMUSG00000098145	1
ENSMUSG00000114175-Gm48051	3.6959e-05	-0.409209	0.512	0.713	1	Gm48051	ENSMUSG00000114175	13
ENSMUSG00000086074-Gm13274	3.71474e-05	-0.254309	0.284	0.453	1	Gm13274	ENSMUSG00000086074	4
ENSMUSG00000120262-ENSMUSG00000120262	3.81607e-05	-0.33271	0.256	0.403	1	ENSMUSG00000120262	ENSMUSG00000120262
ENSMUSG00000057191-AB124611	3.87111e-05	-0.289611	0.544	0.709	1	AB124611	ENSMUSG00000057191	9
ENSMUSG00000079710-Dynlt2a2	3.90316e-05	-0.560142	0.092	0.205	1	Dynlt2a2	ENSMUSG00000079710	17
ENSMUSG00000117137-4930471L23Rik	3.98622e-05	-0.229363	0.568	0.787	1	4930471L23Rik	ENSMUSG00000117137	17
ENSMUSG00000107928-Gm45140	4.06083e-05	-0.275249	0.02	0.101	1	Gm45140	ENSMUSG00000107928	6
ENSMUSG00000032297-Celf6	4.09956e-05	-0.330789	0.324	0.476	1	Celf6	ENSMUSG00000032297	9
ENSMUSG00000114362-4933433G19Rik	4.14604e-05	-0.429887	0.244	0.387	1	4933433G19Rik	ENSMUSG00000114362	13
ENSMUSG00000038300-Pth2	4.18655e-05	-0.351386	0.268	0.419	1	Pth2	ENSMUSG00000038300	7
ENSMUSG00000055817-Mta3	4.19262e-05	-0.342341	0.14	0.263	1	Mta3	ENSMUSG00000055817	17
ENSMUSG00000032735-Ablim3	4.27502e-05	-0.49497	0.144	0.273	1	Ablim3	ENSMUSG00000032735	18
ENSMUSG00000061887-Ssbp3	4.27591e-05	-0.275818	0.276	0.434	1	Ssbp3	ENSMUSG00000061887	4
ENSMUSG00000113272-Gm34809	4.33288e-05	-0.455763	0.548	0.66	1	Gm34809	ENSMUSG00000113272	12
ENSMUSG00000114516-Gm46440	4.40317e-05	-0.40592	0.216	0.363	1	Gm46440	ENSMUSG00000114516	13
ENSMUSG00000100546-Gm29483	4.52506e-05	-0.36394	0.084	0.199	1	Gm29483	ENSMUSG00000100546	1
ENSMUSG00000066278-Vps37b	4.52843e-05	-0.203027	0.66	0.834	1	Vps37b	ENSMUSG00000066278	5
ENSMUSG00000091908-Gm17231	4.66007e-05	-0.306882	0.12	0.246	1	Gm17231	ENSMUSG00000091908	9
ENSMUSG00000043873-Chil5	4.69919e-05	-0.292695	0.064	0.165	1	Chil5	ENSMUSG00000043873	3
ENSMUSG00000024387-Csnk2b	4.78402e-05	0.463732	0.2	0.107	1	Csnk2b	ENSMUSG00000024387	17
ENSMUSG00000054162-Spock3	4.79229e-05	-0.401218	0.112	0.23	1	Spock3	ENSMUSG00000054162	8
ENSMUSG00000022052-Ppp2r2a	4.79814e-05	-0.385321	0.16	0.287	1	Ppp2r2a	ENSMUSG00000022052	14
ENSMUSG00000026875-Traf1	4.82297e-05	-0.308339	0.12	0.24	1	Traf1	ENSMUSG00000026875	2
ENSMUSG00000040717-Il17rd	4.92366e-05	-0.366809	0.104	0.22	1	Il17rd	ENSMUSG00000040717	14
ENSMUSG00000053768-Chchd3	4.94482e-05	-0.318032	0.524	0.678	1	Chchd3	ENSMUSG00000053768	6
ENSMUSG00000029063-Nadk	4.9831e-05	-0.449972	0.044	0.139	1	Nadk	ENSMUSG00000029063	4
ENSMUSG00000038770-Kpna7	5.01241e-05	-0.31804	0.536	0.71	1	Kpna7	ENSMUSG00000038770	5
ENSMUSG00000074063-Osgin1	5.08591e-05	-0.326476	0.32	0.492	1	Osgin1	ENSMUSG00000074063	8
ENSMUSG00000115286-4930429C20Rik	5.15876e-05	-0.344745	0.176	0.317	1	4930429C20Rik	ENSMUSG00000115286	14
ENSMUSG00000054966-Lmntd1	5.26912e-05	-0.246747	0.296	0.441	1	Lmntd1	ENSMUSG00000054966	6
ENSMUSG00000112053-Gm46328	5.33401e-05	-0.282759	0.224	0.363	1	Gm46328	ENSMUSG00000112053	12
ENSMUSG00000026842-Abl1	5.36955e-05	-0.327864	0.42	0.587	1	Abl1	ENSMUSG00000026842	2
ENSMUSG00000024053-Emilin2	5.51759e-05	-0.343751	0.176	0.318	1	Emilin2	ENSMUSG00000024053	17
ENSMUSG00000040591-Cstpp1	5.53444e-05	-0.351033	0.4	0.556	1	Cstpp1	ENSMUSG00000040591
ENSMUSG00000084226-Gm13426	5.91195e-05	-0.319327	0.092	0.205	1	Gm13426	ENSMUSG00000084226	2
ENSMUSG00000086119-Gm2415	5.91334e-05	-0.338795	0.124	0.242	1	Gm2415	ENSMUSG00000086119	9
ENSMUSG00000032185-Carm1	6.00343e-05	-0.266828	0.436	0.607	1	Carm1	ENSMUSG00000032185	9
ENSMUSG00000100600-A230077H06Rik	6.0804e-05	-0.39702	0.28	0.439	1	A230077H06Rik	ENSMUSG00000100600	7
ENSMUSG00000091021-Gm17300	6.11685e-05	-0.322835	0.124	0.242	1	Gm17300	ENSMUSG00000091021	4
ENSMUSG00000050079-Rspry1	6.23185e-05	-0.266594	0.396	0.578	1	Rspry1	ENSMUSG00000050079	8
ENSMUSG00000036613-Eipr1	6.2967e-05	0.480264	0.208	0.114	1	Eipr1	ENSMUSG00000036613	12
ENSMUSG00000027071-P2rx3	6.41163e-05	0.247431	0.976	0.984	1	P2rx3	ENSMUSG00000027071	2
ENSMUSG00000024511-Rab27b	6.47362e-05	-0.260045	0.3	0.467	1	Rab27b	ENSMUSG00000024511	18
ENSMUSG00000030287-Itpr2	6.57454e-05	-0.234561	0.304	0.452	1	Itpr2	ENSMUSG00000030287	6
ENSMUSG00000117703-Gm50306	6.58588e-05	-0.323485	0.032	0.115	1	Gm50306	ENSMUSG00000117703	19
ENSMUSG00000068860-Gm128	6.64148e-05	0.588051	0.272	0.171	1	Gm128	ENSMUSG00000068860	3
ENSMUSG00000082397-Gm14803	7.027e-05	-0.439649	0.08	0.184	1	Gm14803	ENSMUSG00000082397	20
ENSMUSG00000115082-Gm49189	7.19012e-05	-0.311879	0.064	0.166	1	Gm49189	ENSMUSG00000115082	14
ENSMUSG00000068617-Efcab1	7.20433e-05	-0.232503	0.676	0.848	1	Efcab1	ENSMUSG00000068617	16
ENSMUSG00000038909-Kat7	7.2354e-05	-0.350692	0.044	0.134	1	Kat7	ENSMUSG00000038909	11
ENSMUSG00000117786-Gm10503	7.33232e-05	-0.333995	0.044	0.136	1	Gm10503	ENSMUSG00000117786	17
ENSMUSG00000020467-Efemp1	7.36252e-05	0.484075	0.696	0.572	1	Efemp1	ENSMUSG00000020467	11
ENSMUSG00000117966-1700061A03Rik	7.45838e-05	-0.35077	0.112	0.231	1	1700061A03Rik	ENSMUSG00000117966	19
ENSMUSG00000021622-Ckmt2	7.46802e-05	0.346019	0.108	0.042	1	Ckmt2	ENSMUSG00000021622	13
ENSMUSG00000079103-Tgm7	7.64241e-05	-0.329776	0.064	0.166	1	Tgm7	ENSMUSG00000079103	2
ENSMUSG00000024201-Kdm4b	7.65808e-05	-0.278439	0.34	0.491	1	Kdm4b	ENSMUSG00000024201	17
ENSMUSG00000079467-Gm14966	7.68721e-05	-0.274039	0.316	0.474	1	Gm14966	ENSMUSG00000079467	19
ENSMUSG00000104614-Fbxw27	7.7224e-05	0.470596	0.26	0.155	1	Fbxw27	ENSMUSG00000104614	9
ENSMUSG00000036155-Mgat5	7.72386e-05	0.384104	0.792	0.73	1	Mgat5	ENSMUSG00000036155	1
ENSMUSG00000056758-Hmga2	7.73155e-05	-0.297769	0.62	0.777	1	Hmga2	ENSMUSG00000056758	10
ENSMUSG00000030084-Plxna1	7.73765e-05	-0.287146	0.204	0.352	1	Plxna1	ENSMUSG00000030084	6
ENSMUSG00000117199-Gm4566	7.99787e-05	-0.158578	0.18	0.326	1	Gm4566	ENSMUSG00000117199	17
ENSMUSG00000020955-Ap4s1	8.07836e-05	-0.358341	0.196	0.328	1	Ap4s1	ENSMUSG00000020955	12
ENSMUSG00000052031-Tagap1	8.19367e-05	-0.142544	0.232	0.403	1	Tagap1	ENSMUSG00000052031	17
ENSMUSG00000091269-Gm6682	8.23548e-05	-0.283307	0.068	0.172	1	Gm6682	ENSMUSG00000091269	12
ENSMUSG00000020014-Cfap54	8.25138e-05	0.471722	0.16	0.077	1	Cfap54	ENSMUSG00000020014	10
ENSMUSG00000116520-4930414F18Rik	8.79804e-05	0.0261859	0.588	0.774	1	4930414F18Rik	ENSMUSG00000116520	16
ENSMUSG00000100969-1700030N03Rik	9.03948e-05	-0.174944	0.948	0.991	1	1700030N03Rik	ENSMUSG00000100969	19
ENSMUSG00000087338-Scpep1os	9.0647e-05	-0.104939	0.564	0.75	1	Scpep1os	ENSMUSG00000087338	11
ENSMUSG00000113644-4930448C13Rik	9.11471e-05	-0.313432	0.508	0.645	1	4930448C13Rik	ENSMUSG00000113644	12
ENSMUSG00000021461-Fancc	9.12915e-05	-0.312571	0.272	0.419	1	Fancc	ENSMUSG00000021461	13
ENSMUSG00000087192-Lexis1	9.46216e-05	-0.402547	0.056	0.149	1	Lexis1	ENSMUSG00000087192	4
ENSMUSG00000062014-Gmfb	9.53738e-05	-0.145783	0.168	0.303	1	Gmfb	ENSMUSG00000062014	14
ENSMUSG00000022545-Ercc4	9.54722e-05	-0.402045	0.18	0.312	1	Ercc4	ENSMUSG00000022545	16
ENSMUSG00000042589-Cux2	9.55683e-05	-0.308609	0.312	0.479	1	Cux2	ENSMUSG00000042589	5
ENSMUSG00000035342-Lzts2	9.56265e-05	-0.290409	0.392	0.556	1	Lzts2	ENSMUSG00000035342	19
ENSMUSG00000116088-Gm49460	9.93521e-05	-0.234948	0.028	0.109	1	Gm49460	ENSMUSG00000116088	15
ENSMUSG00000030137-Tuba8	9.95864e-05	-0.302021	0.172	0.297	1	Tuba8	ENSMUSG00000030137	6
ENSMUSG00000050447-Lypd6	9.96994e-05	-0.263539	0.06	0.156	1	Lypd6	ENSMUSG00000050447	2
ENSMUSG00000026826-Nr4a2	0.000100115	-0.288041	0.12	0.245	1	Nr4a2	ENSMUSG00000026826	2
ENSMUSG00000027602-Map1lc3a	0.000101218	0.423673	0.876	0.936	1	Map1lc3a	ENSMUSG00000027602	2
ENSMUSG00000038576-Susd4	0.000102805	-0.367116	0.148	0.267	1	Susd4	ENSMUSG00000038576	1
ENSMUSG00000028182-Lrriq3	0.000103887	-0.274694	0.444	0.618	1	Lrriq3	ENSMUSG00000028182	3
ENSMUSG00000027822-Slc33a1	0.000103975	-0.313877	0.104	0.215	1	Slc33a1	ENSMUSG00000027822	3
ENSMUSG00000031442-Mcf2l	0.000105446	-0.260615	0.312	0.476	1	Mcf2l	ENSMUSG00000031442	8
ENSMUSG00000059834-Sclt1	0.000106361	-0.217139	0.708	0.874	1	Sclt1	ENSMUSG00000059834	3
ENSMUSG00000005802-Slc30a4	0.000108216	-0.318934	0.152	0.28	1	Slc30a4	ENSMUSG00000005802	2
ENSMUSG00000038546-Ranbp9	0.000108706	-0.255945	0.208	0.35	1	Ranbp9	ENSMUSG00000038546	13
ENSMUSG00000102018-Iqank1	0.000110179	-0.34668	0.048	0.136	1	Iqank1	ENSMUSG00000102018	15
ENSMUSG00000040714-Klc3	0.000110929	-0.331002	0.46	0.6	1	Klc3	ENSMUSG00000040714	7
ENSMUSG00000097842-9330104G04Rik	0.000114883	-0.255517	0.172	0.302	1	9330104G04Rik	ENSMUSG00000097842	7
ENSMUSG00000084905-Gm12081	0.000115815	-0.286779	0.1	0.211	1	Gm12081	ENSMUSG00000084905	11
ENSMUSG00000049100-Pcdh10	0.000117314	-0.366835	0.2	0.336	1	Pcdh10	ENSMUSG00000049100	3
ENSMUSG00000051401-Kctd16	0.00011738	-0.221866	0.228	0.365	1	Kctd16	ENSMUSG00000051401	18
ENSMUSG00000027835-Pdcd10	0.000117393	-0.298254	0.268	0.412	1	Pdcd10	ENSMUSG00000027835	3
ENSMUSG00000022529-Zfp263	0.000117767	-0.243171	0.236	0.381	1	Zfp263	ENSMUSG00000022529	16
ENSMUSG00000056268-Dennd1b	0.000118107	-0.290998	0.184	0.317	1	Dennd1b	ENSMUSG00000056268	1
ENSMUSG00000114333-1700084D21Rik	0.000118899	-0.272926	0.168	0.305	1	1700084D21Rik	ENSMUSG00000114333	13
ENSMUSG00000051316-Taf7	0.000119491	-0.298955	0.076	0.177	1	Taf7	ENSMUSG00000051316	18
ENSMUSG00000046240-Hepacam	0.000120985	-0.325597	0.076	0.177	1	Hepacam	ENSMUSG00000046240	9
ENSMUSG00000021518-Ptdss1	0.000122543	-0.371243	0.188	0.311	1	Ptdss1	ENSMUSG00000021518	13
ENSMUSG00000056987-Garin2	0.000122678	-0.188123	0.732	0.87	1	Garin2	ENSMUSG00000056987
ENSMUSG00000111474-Gm32926	0.000122748	-0.246853	0.292	0.438	1	Gm32926	ENSMUSG00000111474	10
ENSMUSG00000038037-Socs1	0.0001272	-0.261771	0.124	0.245	1	Socs1	ENSMUSG00000038037	16
ENSMUSG00000113530-Gm8672	0.000129037	-0.248861	0.172	0.303	1	Gm8672	ENSMUSG00000113530	13
ENSMUSG00000021891-Mettl6	0.000131118	-0.240541	0.164	0.295	1	Mettl6	ENSMUSG00000021891	14
ENSMUSG00000056515-Rab31	0.00013326	-0.204706	0.548	0.733	1	Rab31	ENSMUSG00000056515	17
ENSMUSG00000052154-Gm9870	0.00013431	-0.26491	0.056	0.15	1	Gm9870	ENSMUSG00000052154	5
ENSMUSG00000019828-Grm1	0.000135639	0.423608	0.108	0.045	1	Grm1	ENSMUSG00000019828	10
ENSMUSG00000024096-Ralbp1	0.000135706	-0.276923	0.204	0.338	1	Ralbp1	ENSMUSG00000024096	17
ENSMUSG00000007659-Bcl2l1	0.000136972	0.443427	0.208	0.117	1	Bcl2l1	ENSMUSG00000007659	2
ENSMUSG00000056508-1700001K19Rik	0.000137029	-0.29165	0.48	0.629	1	1700001K19Rik	ENSMUSG00000056508	12
ENSMUSG00000028137-Celf3	0.000139668	0.423347	0.872	0.913	1	Celf3	ENSMUSG00000028137	3
ENSMUSG00000021101-4930408O17Rik	0.000141422	-0.260088	0.26	0.4	1	4930408O17Rik	ENSMUSG00000021101	12
ENSMUSG00000036112-Metap2	0.000141839	-0.114758	0.416	0.623	1	Metap2	ENSMUSG00000036112	10
ENSMUSG00000034612-Chst11	0.000142172	-0.346803	0.096	0.203	1	Chst11	ENSMUSG00000034612	10
ENSMUSG00000037375-Hhat	0.000143787	-0.288952	0.16	0.292	1	Hhat	ENSMUSG00000037375	1
ENSMUSG00000025041-Nt5c2	0.000144291	-0.176392	0.608	0.81	1	Nt5c2	ENSMUSG00000025041	19
ENSMUSG00000055322-Tns1	0.000145378	-0.369937	0.084	0.184	1	Tns1	ENSMUSG00000055322	1
ENSMUSG00000037432-Fer1l5	0.000147566	-0.314027	0.028	0.105	1	Fer1l5	ENSMUSG00000037432	1
ENSMUSG00000050541-Adra1b	0.000149029	-0.300612	0.212	0.353	1	Adra1b	ENSMUSG00000050541	11
ENSMUSG00000092356-Gm20532	0.000149103	-0.336388	0.368	0.517	1	Gm20532	ENSMUSG00000092356	2
ENSMUSG00000025027-Xpnpep1	0.000149264	-0.272995	0.176	0.306	1	Xpnpep1	ENSMUSG00000025027	19
ENSMUSG00000011486-Slc25a41	0.000151671	-0.273199	0.4	0.552	1	Slc25a41	ENSMUSG00000011486	17
ENSMUSG00000058812-0610039K10Rik	0.000152525	-0.267481	0.036	0.119	1	0610039K10Rik	ENSMUSG00000058812	2
ENSMUSG00000019876-Pkib	0.000152873	-0.263728	0.584	0.747	1	Pkib	ENSMUSG00000019876	10
ENSMUSG00000049160-Tex50	0.000152953	-0.311219	0.088	0.19	1	Tex50	ENSMUSG00000049160	1
ENSMUSG00000121481-ENSMUSG00000121481	0.000155964	0.517331	0.276	0.179	1	ENSMUSG00000121481	ENSMUSG00000121481
ENSMUSG00000035885-Cox8a	0.000156148	0.337831	0.184	0.096	1	Cox8a	ENSMUSG00000035885	19
ENSMUSG00000031847-1700030J22Rik	0.000157925	-0.299616	0.284	0.416	1	1700030J22Rik	ENSMUSG00000031847	8
ENSMUSG00000042216-Sgsm1	0.000159113	-0.400324	0.088	0.189	1	Sgsm1	ENSMUSG00000042216	5
ENSMUSG00000071489-Ptgdr	0.000160778	-0.37922	0.136	0.245	1	Ptgdr	ENSMUSG00000071489	14
ENSMUSG00000038582-Pptc7	0.000162517	0.307004	0.156	0.076	1	Pptc7	ENSMUSG00000038582	5
ENSMUSG00000038637-Lrrc56	0.000162577	-0.218188	0.184	0.32	1	Lrrc56	ENSMUSG00000038637	7
ENSMUSG00000024067-Dpy30	0.000163743	0.33049	0.156	0.076	1	Dpy30	ENSMUSG00000024067	17
ENSMUSG00000055022-Cntn1	0.00016394	0.4563	0.328	0.221	1	Cntn1	ENSMUSG00000055022	15
ENSMUSG00000120408-ENSMUSG00000120408	0.000164865	-0.232891	0.12	0.237	1	ENSMUSG00000120408	ENSMUSG00000120408
ENSMUSG00000082848-Gm16066	0.000165686	-0.273232	0.212	0.353	1	Gm16066	ENSMUSG00000082848	19
ENSMUSG00000029361-Nos1	0.000167854	-0.254809	0.28	0.438	1	Nos1	ENSMUSG00000029361	5
ENSMUSG00000021373-Cap2	0.000168574	-0.216242	0.756	0.884	1	Cap2	ENSMUSG00000021373	13
ENSMUSG00000004939-Nmrk2	0.00016957	-0.31817	0.088	0.189	1	Nmrk2	ENSMUSG00000004939	10
ENSMUSG00000039316-Rftn1	0.000170166	0.425852	0.216	0.126	1	Rftn1	ENSMUSG00000039316	17
ENSMUSG00000052533-Nup188	0.000170887	-0.193751	0.5	0.674	1	Nup188	ENSMUSG00000052533	2
ENSMUSG00000095677-Dynlt1f	0.000171969	0.260313	0.104	0.041	1	Dynlt1f	ENSMUSG00000095677	17
ENSMUSG00000030747-Dgat2	0.00017347	-0.286858	0.508	0.654	1	Dgat2	ENSMUSG00000030747	7
ENSMUSG00000026663-Atf6	0.000177507	-0.357952	0.088	0.189	1	Atf6	ENSMUSG00000026663	1
ENSMUSG00000054452-Tle5	0.00017847	0.250872	0.1	0.039	1	Tle5	ENSMUSG00000054452	10
ENSMUSG00000027649-Ctnnbl1	0.000179319	-0.3091	0.34	0.498	1	Ctnnbl1	ENSMUSG00000027649	2
ENSMUSG00000050553-Gk2	0.000179631	0.27825	0.152	0.072	1	Gk2	ENSMUSG00000050553	5
ENSMUSG00000033379-Atp6v0b	0.000179658	-0.192256	0.612	0.768	1	Atp6v0b	ENSMUSG00000033379	4
ENSMUSG00000086646-Platr20	0.0001798	-0.25115	0.412	0.561	1	Platr20	ENSMUSG00000086646	11
ENSMUSG00000039033-Tasp1	0.000183517	-0.193865	0.684	0.86	1	Tasp1	ENSMUSG00000039033	2
ENSMUSG00000035851-Ythdc1	0.000184344	-0.237731	0.364	0.517	1	Ythdc1	ENSMUSG00000035851	5
ENSMUSG00000024897-Apba1	0.000185355	-0.429884	0.032	0.11	1	Apba1	ENSMUSG00000024897	19
ENSMUSG00000110106-Gm45666	0.000186614	-0.372881	0.104	0.208	1	Gm45666	ENSMUSG00000110106	8
ENSMUSG00000059891-Tsks	0.000186895	-0.167197	0.88	0.964	1	Tsks	ENSMUSG00000059891	7
ENSMUSG00000030967-Zranb1	0.000188108	-0.200189	0.576	0.745	1	Zranb1	ENSMUSG00000030967	7
ENSMUSG00000029840-Mtpn	0.00018948	0.408119	0.18	0.095	1	Mtpn	ENSMUSG00000029840	6
ENSMUSG00000027829-Ccnl1	0.000189727	-0.253989	0.2	0.326	1	Ccnl1	ENSMUSG00000027829	3
ENSMUSG00000025584-Pde8a	0.000190481	-0.237093	0.68	0.823	1	Pde8a	ENSMUSG00000025584	7
ENSMUSG00000022762-Ncam2	0.000192332	-0.226213	0.036	0.119	1	Ncam2	ENSMUSG00000022762	16
ENSMUSG00000032110-Acrv1	0.000195525	0.443725	0.276	0.175	1	Acrv1	ENSMUSG00000032110	9
ENSMUSG00000112513-4930422I22Rik	0.0001967	-0.216385	0.068	0.164	1	4930422I22Rik	ENSMUSG00000112513	10
ENSMUSG00000085488-4930557F10Rik	0.000197866	-0.209408	0.284	0.448	1	4930557F10Rik	ENSMUSG00000085488	13
ENSMUSG00000030352-Tspan9	0.000198772	-0.210704	0.156	0.28	1	Tspan9	ENSMUSG00000030352	6
ENSMUSG00000026393-Nek7	0.000207857	-0.41073	0.04	0.12	1	Nek7	ENSMUSG00000026393	1
ENSMUSG00000111409-Gm49380	0.00021453	-0.201737	0.316	0.462	1	Gm49380	ENSMUSG00000111409	9
ENSMUSG00000097092-Gm26725	0.000215114	-0.326888	0.12	0.232	1	Gm26725	ENSMUSG00000097092	5
ENSMUSG00000017466-Timp2	0.000220653	0.438923	0.24	0.145	1	Timp2	ENSMUSG00000017466	11
ENSMUSG00000020752-Recql5	0.000221836	-0.252011	0.2	0.335	1	Recql5	ENSMUSG00000020752	11
ENSMUSG00000029708-Gcc1	0.000225244	-0.258153	0.152	0.271	1	Gcc1	ENSMUSG00000029708	6
ENSMUSG00000002105-Slc39a13	0.000225279	-0.22467	0.368	0.529	1	Slc39a13	ENSMUSG00000002105	2
ENSMUSG00000050555-Hyls1	0.000225581	-0.262687	0.124	0.236	1	Hyls1	ENSMUSG00000050555	9
ENSMUSG00000019864-Rtn4ip1	0.000226661	-0.21445	0.176	0.3	1	Rtn4ip1	ENSMUSG00000019864	10
ENSMUSG00000046865-Fbl	0.000226704	0.495012	0.6	0.546	1	Fbl	ENSMUSG00000046865	7
ENSMUSG00000087589-D430040D24Rik	0.000226755	0.355305	0.164	0.085	1	D430040D24Rik	ENSMUSG00000087589	1
ENSMUSG00000121286-Vmn2r-ps54	0.00022946	-0.244761	0.372	0.521	1	ps54	ENSMUSG00000121286
ENSMUSG00000056209-Npm3	0.00023125	-0.205221	0.432	0.608	1	Npm3	ENSMUSG00000056209	19
ENSMUSG00000085122-4933404K08Rik	0.000233938	-0.285456	0.108	0.22	1	4933404K08Rik	ENSMUSG00000085122	13
ENSMUSG00000053746-Ptrh1	0.000233984	-0.268793	0.072	0.169	1	Ptrh1	ENSMUSG00000053746	2
ENSMUSG00000001794-Capns1	0.000238097	0.279932	0.116	0.05	1	Capns1	ENSMUSG00000001794	7
ENSMUSG00000117990-Gm32027	0.00023828	-0.260532	0.036	0.114	1	Gm32027	ENSMUSG00000117990	19
ENSMUSG00000041570-Camsap2	0.000238691	-0.27968	0.248	0.383	1	Camsap2	ENSMUSG00000041570	1
ENSMUSG00000032548-Slco2a1	0.000238953	-0.247579	0.14	0.263	1	Slco2a1	ENSMUSG00000032548	9
ENSMUSG00000085546-Gm14252	0.000240606	-0.261309	0.224	0.357	1	Gm14252	ENSMUSG00000085546	2
ENSMUSG00000035934-Pknox2	0.00024294	-0.160938	0.54	0.71	1	Pknox2	ENSMUSG00000035934	9
ENSMUSG00000040061-Plcb2	0.000243334	-0.267779	0.504	0.65	1	Plcb2	ENSMUSG00000040061	2
ENSMUSG00000111410-Gm49337	0.000245508	-0.173102	0.248	0.401	1	Gm49337	ENSMUSG00000111410	4
ENSMUSG00000030629-Zfand6	0.000246956	-0.173572	0.648	0.824	1	Zfand6	ENSMUSG00000030629	7
ENSMUSG00000111748-Gm34885	0.00024731	-0.300913	0.396	0.561	1	Gm34885	ENSMUSG00000111748	9
ENSMUSG00000041343-Ankrd42	0.000248482	-0.254166	0.496	0.65	1	Ankrd42	ENSMUSG00000041343	7
ENSMUSG00000112990-Gm47372	0.000251378	-0.303046	0.128	0.238	1	Gm47372	ENSMUSG00000112990	12
ENSMUSG00000015711-Prune1	0.000251774	-0.235789	0.244	0.388	1	Prune1	ENSMUSG00000015711	3
ENSMUSG00000029086-Prom1	0.00025241	-0.282119	0.38	0.513	1	Prom1	ENSMUSG00000029086	5
ENSMUSG00000037669-Ldah	0.000253937	-0.256564	0.08	0.18	1	Ldah	ENSMUSG00000037669	12
ENSMUSG00000031441-Atp11a	0.000256992	-0.211375	0.192	0.32	1	Atp11a	ENSMUSG00000031441	8
ENSMUSG00000063160-Numbl	0.000260264	0.38631	0.104	0.044	1	Numbl	ENSMUSG00000063160	7
ENSMUSG00000056692-Ilrun	0.000261356	-0.222071	0.5	0.652	1	Ilrun	ENSMUSG00000056692	17
ENSMUSG00000097407-4933408J17Rik	0.000261552	-0.253856	0.168	0.296	1	4933408J17Rik	ENSMUSG00000097407	10
ENSMUSG00000037706-Cd81	0.000266784	0.453038	0.184	0.101	1	Cd81	ENSMUSG00000037706	7
ENSMUSG00000031971-Ccsap	0.000267911	-0.215041	0.324	0.472	1	Ccsap	ENSMUSG00000031971	8
ENSMUSG00000036712-Cyld	0.000269312	-0.259701	0.448	0.592	1	Cyld	ENSMUSG00000036712	8
ENSMUSG00000120546-ENSMUSG00000120546	0.000269872	-0.224823	0.26	0.398	1	ENSMUSG00000120546	ENSMUSG00000120546
ENSMUSG00000038762-Abcf1	0.000270463	-0.346034	0.424	0.567	1	Abcf1	ENSMUSG00000038762	17
ENSMUSG00000049598-Vsig8	0.000270615	-0.232759	0.144	0.263	1	Vsig8	ENSMUSG00000049598	1
ENSMUSG00000024878-Cbwd1	0.000274724	-0.408385	0.128	0.23	1	Cbwd1	ENSMUSG00000024878	19
ENSMUSG00000034471-Caskin2	0.000275563	-0.196121	0.288	0.432	1	Caskin2	ENSMUSG00000034471	11
ENSMUSG00000103811-Gm38004	0.000276153	-0.388431	0.124	0.228	1	Gm38004	ENSMUSG00000103811	9
ENSMUSG00000102725-Gm37939	0.000283462	-0.241643	0.056	0.142	1	Gm37939	ENSMUSG00000102725	5
ENSMUSG00000055177-Cstl1	0.000285469	-0.252341	0.18	0.3	1	Cstl1	ENSMUSG00000055177	2
ENSMUSG00000024109-Nrxn1	0.000292177	0.392351	0.68	0.563	1	Nrxn1	ENSMUSG00000024109	17
ENSMUSG00000040464-Gtpbp10	0.000293506	-0.304139	0.284	0.423	1	Gtpbp10	ENSMUSG00000040464	5
ENSMUSG00000097267-1700109K24Rik	0.000294637	-0.267445	0.228	0.345	1	1700109K24Rik	ENSMUSG00000097267	15
ENSMUSG00000037982-Gm9725	0.000298191	-0.247733	0.264	0.4	1	Gm9725	ENSMUSG00000037982	8
ENSMUSG00000084978-Gm11655	0.000299206	-0.290724	0.06	0.149	1	Gm11655	ENSMUSG00000084978	11
ENSMUSG00000117342-Gm31818	0.000300509	-0.302109	0.048	0.129	1	Gm31818	ENSMUSG00000117342	17
ENSMUSG00000026407-Cacna1s	0.000302159	-0.247927	0.052	0.139	1	Cacna1s	ENSMUSG00000026407	1
ENSMUSG00000015656-Hspa8	0.000313296	0.413718	0.14	0.069	1	Hspa8	ENSMUSG00000015656	9
ENSMUSG00000015605-Srf	0.000313684	-0.218478	0.132	0.246	1	Srf	ENSMUSG00000015605	17
ENSMUSG00000117575-Gm36486	0.000315506	-0.305837	0.052	0.136	1	Gm36486	ENSMUSG00000117575	17
ENSMUSG00000029592-Usp30	0.000319836	-0.277666	0.104	0.205	1	Usp30	ENSMUSG00000029592	5
ENSMUSG00000032012-Nectin1	0.00032183	-0.279444	0.252	0.397	1	Nectin1	ENSMUSG00000032012	9
ENSMUSG00000023963-Cyp39a1	0.000322507	-0.252583	0.368	0.514	1	Cyp39a1	ENSMUSG00000023963	17
ENSMUSG00000040713-Creg1	0.000322744	0.28347	0.116	0.051	1	Creg1	ENSMUSG00000040713	1
ENSMUSG00000020121-Srgap1	0.000323083	-0.2325	0.528	0.684	1	Srgap1	ENSMUSG00000020121	10
ENSMUSG00000103616-1700018A14Rik	0.000324668	-0.230555	0.076	0.17	1	1700018A14Rik	ENSMUSG00000103616	18
ENSMUSG00000033590-Myo5c	0.000325926	-0.35134	0.112	0.216	1	Myo5c	ENSMUSG00000033590	9
ENSMUSG00000025255-Zfhx4	0.000327496	-0.2146	0.036	0.115	1	Zfhx4	ENSMUSG00000025255	3
ENSMUSG00000115001-4930474H20Rik	0.000328059	-0.326666	0.236	0.37	1	4930474H20Rik	ENSMUSG00000115001	14
ENSMUSG00000111094-Gm34425	0.00032977	-0.210987	0.08	0.179	1	Gm34425	ENSMUSG00000111094	9
ENSMUSG00000115249-Gm49085	0.000332424	0.31119	0.128	0.06	1	Gm49085	ENSMUSG00000115249	15
ENSMUSG00000106367-Gm34078	0.000339475	-0.194877	0.264	0.397	1	Gm34078	ENSMUSG00000106367	3
ENSMUSG00000061322-Dnai1	0.000341078	0.401175	0.14	0.069	1	Dnai1	ENSMUSG00000061322	4
ENSMUSG00000024985-Tcf7l2	0.000341324	-0.152515	0.712	0.883	1	Tcf7l2	ENSMUSG00000024985	19
ENSMUSG00000036432-Siah2	0.000341344	0.275441	0.172	0.091	1	Siah2	ENSMUSG00000036432	3
ENSMUSG00000044795-Cyb5d1	0.000342103	-0.297329	0.116	0.218	1	Cyb5d1	ENSMUSG00000044795	11
ENSMUSG00000063450-Syne2	0.000342461	0.307005	0.116	0.051	1	Syne2	ENSMUSG00000063450	12
ENSMUSG00000090105-Gm15890	0.000348425	-0.311814	0.056	0.14	1	Gm15890	ENSMUSG00000090105	8
ENSMUSG00000022501-Prm1	0.000348439	-0.311238	0.996	1	1	Prm1	ENSMUSG00000022501	16
ENSMUSG00000030849-Fgfr2	0.00034928	-0.173904	0.88	0.974	1	Fgfr2	ENSMUSG00000030849	7
ENSMUSG00000020723-Cacng4	0.000349391	-0.269485	0.256	0.391	1	Cacng4	ENSMUSG00000020723	11
ENSMUSG00000036111-Lmo1	0.000363536	-0.268434	0.032	0.105	1	Lmo1	ENSMUSG00000036111	7
ENSMUSG00000037129-Tmprss13	0.00036618	-0.349424	0.048	0.129	1	Tmprss13	ENSMUSG00000037129	9
ENSMUSG00000103513-Gm34780	0.000369016	-0.244228	0.076	0.17	1	Gm34780	ENSMUSG00000103513	3
ENSMUSG00000027438-Napb	0.000372035	-0.25869	0.036	0.111	1	Napb	ENSMUSG00000027438	2
ENSMUSG00000010376-Nedd8	0.000374422	0.361062	0.168	0.09	1	Nedd8	ENSMUSG00000010376	14
ENSMUSG00000063358-Mapk1	0.000375991	-0.0947398	0.428	0.592	1	Mapk1	ENSMUSG00000063358	16
ENSMUSG00000055026-Gabrg3	0.000376004	-0.388693	0.144	0.241	1	Gabrg3	ENSMUSG00000055026	7
ENSMUSG00000019146-Cacng2	0.000385533	-0.30021	0.056	0.139	1	Cacng2	ENSMUSG00000019146	15
ENSMUSG00000101404-1700009C05Rik	0.000389462	-0.233634	0.392	0.546	1	1700009C05Rik	ENSMUSG00000101404	6
ENSMUSG00000114903-Gm46419	0.000390105	-0.335937	0.312	0.456	1	Gm46419	ENSMUSG00000114903	13
ENSMUSG00000074247-Dda1	0.000390365	-0.237136	0.296	0.436	1	Dda1	ENSMUSG00000074247	8
ENSMUSG00000044340-Phlpp1	0.00039074	-0.248824	0.556	0.718	1	Phlpp1	ENSMUSG00000044340	1
ENSMUSG00000038015-Prm2	0.000392858	0.16914	1	0.994	1	Prm2	ENSMUSG00000038015	16
ENSMUSG00000097488-4732487G21Rik	0.000394061	-0.291891	0.096	0.192	1	4732487G21Rik	ENSMUSG00000097488	12
ENSMUSG00000017204-Gsdma	0.000395404	0.340278	0.14	0.07	1	Gsdma	ENSMUSG00000017204	11
ENSMUSG00000074884-Serf2	0.000401698	0.404264	0.228	0.141	1	Serf2	ENSMUSG00000074884	2
ENSMUSG00000062651-H2al2a	0.000410609	-0.347008	0.376	0.517	1	H2al2a	ENSMUSG00000062651	2
ENSMUSG00000068522-Aard	0.000411618	0.264773	0.152	0.076	1	Aard	ENSMUSG00000068522	15
ENSMUSG00000069170-Adgrv1	0.000416585	-0.236965	0.152	0.268	1	Adgrv1	ENSMUSG00000069170	13
ENSMUSG00000034452-Slc24a1	0.000419114	-0.356139	0.176	0.296	1	Slc24a1	ENSMUSG00000034452	9
ENSMUSG00000037325-Bbs7	0.000419206	0.394599	0.104	0.045	1	Bbs7	ENSMUSG00000037325	3
ENSMUSG00000021838-Samd4	0.000423837	-0.177423	0.756	0.901	1	Samd4	ENSMUSG00000021838	14
ENSMUSG00000103640-Gm31406	0.00042492	-0.269435	0.084	0.179	1	Gm31406	ENSMUSG00000103640	1
ENSMUSG00000113907-Gm47167	0.00042656	0.458928	0.144	0.072	1	Gm47167	ENSMUSG00000113907	12
ENSMUSG00000005615-Pcyt1a	0.000429817	-0.161491	0.44	0.61	1	Pcyt1a	ENSMUSG00000005615	16
ENSMUSG00000031843-Mphosph6	0.000434122	-0.149411	0.32	0.478	1	Mphosph6	ENSMUSG00000031843	8
ENSMUSG00000029014-Dnajc2	0.000436222	0.386452	0.152	0.079	1	Dnajc2	ENSMUSG00000029014	5
ENSMUSG00000034303-Ccdc15	0.000439145	-0.333596	0.564	0.707	1	Ccdc15	ENSMUSG00000034303	9
ENSMUSG00000027366-Sppl2a	0.000441345	-0.27203	0.252	0.391	1	Sppl2a	ENSMUSG00000027366	2
ENSMUSG00000116491-4930513L16Rik	0.000441735	-0.258013	0.084	0.177	1	4930513L16Rik	ENSMUSG00000116491	15
ENSMUSG00000021596-Mctp1	0.000445569	-0.476099	0.192	0.301	1	Mctp1	ENSMUSG00000021596	13
ENSMUSG00000041702-Btbd7	0.000451712	0.593706	0.236	0.146	1	Btbd7	ENSMUSG00000041702	12
ENSMUSG00000027525-Phactr3	0.000452123	-0.248338	0.088	0.179	1	Phactr3	ENSMUSG00000027525	2
ENSMUSG00000113218-4933409F18Rik	0.000454175	0.38695	0.252	0.156	1	4933409F18Rik	ENSMUSG00000113218	12
ENSMUSG00000031974-Abcb10	0.000458527	-0.256995	0.032	0.105	1	Abcb10	ENSMUSG00000031974	8
ENSMUSG00000118341-Gm50252	0.000460313	-0.141265	0.332	0.466	1	Gm50252	ENSMUSG00000118341	17
ENSMUSG00000036934-4921524J17Rik	0.000466175	-0.327851	0.08	0.167	1	4921524J17Rik	ENSMUSG00000036934	8
ENSMUSG00000030513-Pcsk6	0.000467097	-0.329395	0.072	0.157	1	Pcsk6	ENSMUSG00000030513	7
ENSMUSG00000025940-Tmem70	0.000470094	-0.279999	0.148	0.261	1	Tmem70	ENSMUSG00000025940	1
ENSMUSG00000086239-Gm14329	0.000470246	-0.261822	0.072	0.159	1	Gm14329	ENSMUSG00000086239	6
ENSMUSG00000023106-Denr	0.00047308	-0.2591	0.18	0.293	1	Denr	ENSMUSG00000023106	5
ENSMUSG00000010067-Rassf1	0.000473366	0.449898	0.704	0.703	1	Rassf1	ENSMUSG00000010067	9
ENSMUSG00000087003-Cntrobos	0.00047376	-0.32738	0.104	0.205	1	Cntrobos	ENSMUSG00000087003	11
ENSMUSG00000021866-Anxa11	0.000487559	-0.13237	0.648	0.823	1	Anxa11	ENSMUSG00000021866	14
ENSMUSG00000030994-D7Ertd443e	0.000492542	-0.270208	0.22	0.34	1	D7Ertd443e	ENSMUSG00000030994	7
ENSMUSG00000036977-Anapc10	0.00049546	-0.209336	0.468	0.638	1	Anapc10	ENSMUSG00000036977	8
ENSMUSG00000086681-Gm16178	0.000497315	-0.238439	0.32	0.474	1	Gm16178	ENSMUSG00000086681	8
ENSMUSG00000020140-Lgr5	0.000499714	-0.285259	0.044	0.119	1	Lgr5	ENSMUSG00000020140	10
ENSMUSG00000018196-Glrx2	0.000507871	-0.15944	0.276	0.422	1	Glrx2	ENSMUSG00000018196	1
ENSMUSG00000021468-Sptlc1	0.000508188	-0.326711	0.14	0.246	1	Sptlc1	ENSMUSG00000021468	13
ENSMUSG00000006005-Tpr	0.000509273	0.352217	0.144	0.072	1	Tpr	ENSMUSG00000006005	1
ENSMUSG00000014609-Chrne	0.000514528	-0.161587	0.416	0.574	1	Chrne	ENSMUSG00000014609	11
ENSMUSG00000109827-Gm6213	0.000515334	-0.512374	0.064	0.147	1	Gm6213	ENSMUSG00000109827	8
ENSMUSG00000039021-Ttc16	0.000520831	-0.299714	0.204	0.322	1	Ttc16	ENSMUSG00000039021	2
ENSMUSG00000118210-Gm50394	0.00052126	-0.230331	0.164	0.282	1	Gm50394	ENSMUSG00000118210	19
ENSMUSG00000027381-Bcl2l11	0.000521567	-0.249105	0.424	0.559	1	Bcl2l11	ENSMUSG00000027381	2
ENSMUSG00000021368-Tbc1d7	0.00052322	-0.33095	0.044	0.119	1	Tbc1d7	ENSMUSG00000021368	13
ENSMUSG00000024892-Pcx	0.00052743	-0.207275	0.212	0.347	1	Pcx	ENSMUSG00000024892	19
ENSMUSG00000029128-Rab28	0.000533732	-0.23204	0.444	0.593	1	Rab28	ENSMUSG00000029128	5
ENSMUSG00000026409-Pfkfb2	0.000536207	-0.21499	0.256	0.39	1	Pfkfb2	ENSMUSG00000026409	1
ENSMUSG00000015961-Adss	0.000539792	0.398431	0.204	0.121	1	Adss	ENSMUSG00000015961	1
ENSMUSG00000022388-Ttll8	0.000540736	-0.157248	0.888	0.951	1	Ttll8	ENSMUSG00000022388	15
ENSMUSG00000020823-Sec14l1	0.00054314	-0.325439	0.26	0.38	1	Sec14l1	ENSMUSG00000020823	11
ENSMUSG00000042694-Stn1	0.000543831	-0.281739	0.06	0.144	1	Stn1	ENSMUSG00000042694	19
ENSMUSG00000044927-H1f10	0.000551303	-0.308775	0.172	0.283	1	H1f10	ENSMUSG00000044927	6
ENSMUSG00000105311-Gm44574	0.000552823	-0.269457	0.072	0.159	1	Gm44574	ENSMUSG00000105311	5
ENSMUSG00000112586-Gm6729	0.000557351	-0.201783	0.604	0.782	1	Gm6729	ENSMUSG00000112586	10
ENSMUSG00000017049-Ccdc70	0.00056041	-0.256202	0.188	0.305	1	Ccdc70	ENSMUSG00000017049	8
ENSMUSG00000065874-Gm25683	0.000560988	-0.290028	0.048	0.124	1	Gm25683	ENSMUSG00000065874	7
ENSMUSG00000085379-2310058D17Rik	0.000561029	-0.187227	0.104	0.207	1	2310058D17Rik	ENSMUSG00000085379	11
ENSMUSG00000103736-Gm37650	0.000565406	-0.154428	0.116	0.218	1	Gm37650	ENSMUSG00000103736	1
ENSMUSG00000037610-Kcnmb2	0.000568907	-0.228225	0.348	0.506	1	Kcnmb2	ENSMUSG00000037610	3
ENSMUSG00000040340-Tex45	0.000569129	-0.14681	0.32	0.454	1	Tex45	ENSMUSG00000040340	8
ENSMUSG00000040374-Pex2	0.000569998	0.594021	0.352	0.263	1	Pex2	ENSMUSG00000040374	3
ENSMUSG00000040350-Trim7	0.000570104	-0.251046	0.056	0.136	1	Trim7	ENSMUSG00000040350	11
ENSMUSG00000020486-Septin4	0.000578357	-0.199619	0.292	0.433	1	Septin4	ENSMUSG00000020486	11
ENSMUSG00000033335-Dnm2	0.000580014	0.206587	0.1	0.042	1	Dnm2	ENSMUSG00000033335	9
ENSMUSG00000020458-Rtn4	0.000583088	0.384809	0.496	0.377	1	Rtn4	ENSMUSG00000020458	11
ENSMUSG00000055471-Alk	0.000583422	-0.242631	0.2	0.311	1	Alk	ENSMUSG00000055471	17
ENSMUSG00000010021-Kif19a	0.000591349	-0.266216	0.26	0.395	1	Kif19a	ENSMUSG00000010021	11
ENSMUSG00000035382-Pcsk7	0.000601248	0.488809	0.464	0.368	1	Pcsk7	ENSMUSG00000035382	9
ENSMUSG00000033762-Recql4	0.000604647	-0.309361	0.244	0.36	1	Recql4	ENSMUSG00000033762	15
ENSMUSG00000118361-Gm50237	0.000612133	-0.227372	0.064	0.149	1	Gm50237	ENSMUSG00000118361	18
ENSMUSG00000030555-Ttc23	0.000617005	-0.172403	0.556	0.719	1	Ttc23	ENSMUSG00000030555	7
ENSMUSG00000078503-Zfp990	0.000628016	0.315172	0.176	0.097	1	Zfp990	ENSMUSG00000078503	4
ENSMUSG00000040204-Pclaf	0.000650233	-0.277046	0.076	0.162	1	Pclaf	ENSMUSG00000040204	9
ENSMUSG00000031378-Abcd1	0.000652998	-0.286547	0.148	0.253	1	Abcd1	ENSMUSG00000031378	20
ENSMUSG00000028926-Cdk14	0.000657781	-0.23447	0.632	0.797	1	Cdk14	ENSMUSG00000028926	5
ENSMUSG00000018841-Rad51d	0.000658775	-0.242335	0.132	0.236	1	Rad51d	ENSMUSG00000018841	11
ENSMUSG00000024603-Dctn4	0.000664284	-0.335329	0.104	0.199	1	Dctn4	ENSMUSG00000024603	18
ENSMUSG00000046167-Gldn	0.000667483	-0.23575	0.132	0.235	1	Gldn	ENSMUSG00000046167	9
ENSMUSG00000087279-4930544D05Rik	0.000668459	-0.216395	0.252	0.392	1	4930544D05Rik	ENSMUSG00000087279	11
ENSMUSG00000063229-Ldha	0.000669361	0.38892	0.172	0.096	1	Ldha	ENSMUSG00000063229	7
ENSMUSG00000024087-Cyp1b1	0.000670185	-0.167191	0.396	0.552	1	Cyp1b1	ENSMUSG00000024087	17
ENSMUSG00000038085-Cnbd2	0.000675303	-0.180282	0.78	0.914	1	Cnbd2	ENSMUSG00000038085	2
ENSMUSG00000074435-Smcp	0.000677599	0.420279	0.756	0.789	1	Smcp	ENSMUSG00000074435	3
ENSMUSG00000059288-Cdyl	0.000679284	-0.160421	0.88	0.97	1	Cdyl	ENSMUSG00000059288	13
ENSMUSG00000025955-Akr1cl	0.000680701	0.38162	0.168	0.094	1	Akr1cl	ENSMUSG00000025955	1
ENSMUSG00000039768-Dnajc11	0.000681988	-0.326199	0.348	0.479	1	Dnajc11	ENSMUSG00000039768	4
ENSMUSG00000117393-Gm36279	0.0006829	-0.319643	0.172	0.286	1	Gm36279	ENSMUSG00000117393	17
ENSMUSG00000042678-Myo15	0.000688655	-0.15087	0.644	0.806	1	Myo15	ENSMUSG00000042678	11
ENSMUSG00000050965-Prkca	0.000692921	-0.286003	0.156	0.266	1	Prkca	ENSMUSG00000050965	11
ENSMUSG00000085486-Gm11634	0.000696723	-0.191958	0.332	0.497	1	Gm11634	ENSMUSG00000085486	11
ENSMUSG00000039159-Ube2h	0.000715335	-0.164786	0.644	0.805	1	Ube2h	ENSMUSG00000039159	6
ENSMUSG00000038987-Cfap157	0.000715613	-0.321602	0.232	0.347	1	Cfap157	ENSMUSG00000038987	2
ENSMUSG00000084925-1810062O18Rik	0.000720741	-0.318605	0.08	0.165	1	1810062O18Rik	ENSMUSG00000084925	14
ENSMUSG00000089935-Gm16343	0.000720776	-0.336797	0.108	0.2	1	Gm16343	ENSMUSG00000089935	9
ENSMUSG00000039959-Hip1	0.000723854	-0.205572	0.732	0.874	1	Hip1	ENSMUSG00000039959	5
ENSMUSG00000111907-Gm48202	0.000723876	-0.195496	0.044	0.117	1	Gm48202	ENSMUSG00000111907	10
ENSMUSG00000023393-Slc17a9	0.000726249	-0.258002	0.56	0.702	1	Slc17a9	ENSMUSG00000023393	2
ENSMUSG00000004980-Hnrnpa2b1	0.000727748	0.501625	0.356	0.257	1	Hnrnpa2b1	ENSMUSG00000004980	6
ENSMUSG00000020812-Snhg16	0.00072941	-0.195743	0.404	0.554	1	Snhg16	ENSMUSG00000020812	11
ENSMUSG00000059854-Hydin	0.00073319	-0.172349	0.644	0.798	1	Hydin	ENSMUSG00000059854	8
ENSMUSG00000037999-Arap2	0.000740472	-0.249561	0.564	0.698	1	Arap2	ENSMUSG00000037999	5
ENSMUSG00000070047-Fat1	0.000741358	-0.26837	0.204	0.318	1	Fat1	ENSMUSG00000070047	8
ENSMUSG00000116547-Gm7667	0.000741705	-0.270614	0.26	0.385	1	Gm7667	ENSMUSG00000116547	16
ENSMUSG00000055302-Mrfap1	0.000747268	0.408107	0.228	0.141	1	Mrfap1	ENSMUSG00000055302	5
ENSMUSG00000087097-4930586N03Rik	0.000750748	-0.24508	0.456	0.607	1	4930586N03Rik	ENSMUSG00000087097	13
ENSMUSG00000090952-Gm17251	0.000750811	-0.262911	0.06	0.139	1	Gm17251	ENSMUSG00000090952	17
ENSMUSG00000086550-Pla2g10os	0.000769401	-0.320796	0.46	0.584	1	Pla2g10os	ENSMUSG00000086550	16
ENSMUSG00000041323-Ak7	0.000774229	-0.153756	0.168	0.288	1	Ak7	ENSMUSG00000041323	12
ENSMUSG00000022035-Ccdc25	0.000781119	-0.23874	0.444	0.61	1	Ccdc25	ENSMUSG00000022035	14
ENSMUSG00000110172-Gm39147	0.000781795	-0.225972	0.256	0.375	1	Gm39147	ENSMUSG00000110172	8
ENSMUSG00000047067-Dusp28	0.000782725	-0.261582	0.052	0.129	1	Dusp28	ENSMUSG00000047067	1
ENSMUSG00000034024-Cct2	0.000785657	0.404485	0.22	0.139	1	Cct2	ENSMUSG00000034024	10
ENSMUSG00000091623-Gm17092	0.000796482	0.367154	0.148	0.08	1	Gm17092	ENSMUSG00000091623	5
ENSMUSG00000049295-Zfp219	0.000800351	0.399717	0.824	0.839	1	Zfp219	ENSMUSG00000049295	14
ENSMUSG00000000134-Tfe3	0.000802771	0.489659	0.236	0.151	1	Tfe3	ENSMUSG00000000134	20
ENSMUSG00000018567-Gabarap	0.000812259	0.455434	0.364	0.278	1	Gabarap	ENSMUSG00000018567	11
ENSMUSG00000026969-Fam166a	0.000834101	-0.318911	0.476	0.614	1	Fam166a	ENSMUSG00000026969	2
ENSMUSG00000113898-Gm19144	0.000840525	-0.221865	0.044	0.117	1	Gm19144	ENSMUSG00000113898	12
ENSMUSG00000024242-Map4k3	0.000846842	-0.152027	0.5	0.688	1	Map4k3	ENSMUSG00000024242	17
ENSMUSG00000021962-Dcp1a	0.000848392	-0.242464	0.196	0.318	1	Dcp1a	ENSMUSG00000021962	14
ENSMUSG00000053044-Cd8b1	0.000850466	-0.31689	0.26	0.376	1	Cd8b1	ENSMUSG00000053044	6
ENSMUSG00000033055-Ankrd54	0.000852001	0.421694	0.604	0.558	1	Ankrd54	ENSMUSG00000033055	15
ENSMUSG00000092451-Vmn2r-ps56	0.00085507	-0.213504	0.208	0.335	1	ps56	ENSMUSG00000092451
ENSMUSG00000024532-1700034E13Rik	0.000856042	-0.235152	0.42	0.571	1	1700034E13Rik	ENSMUSG00000024532	18
ENSMUSG00000026525-Opn3	0.000863945	-0.19913	0.216	0.328	1	Opn3	ENSMUSG00000026525	1
ENSMUSG00000097527-1700112J16Rik	0.00086659	-0.234284	0.244	0.368	1	1700112J16Rik	ENSMUSG00000097527	7
ENSMUSG00000020681-Ace	0.000868553	-0.161256	0.428	0.6	1	Ace	ENSMUSG00000020681	11
ENSMUSG00000056755-Grm7	0.000878204	-0.308372	0.12	0.215	1	Grm7	ENSMUSG00000056755	6
ENSMUSG00000115726-Gm30083	0.000882381	-0.141255	0.412	0.574	1	Gm30083	ENSMUSG00000115726	14
ENSMUSG00000030798-Cd37	0.00089269	0.334608	0.64	0.589	1	Cd37	ENSMUSG00000030798	7
ENSMUSG00000036557-Stpg4	0.000893286	0.462949	0.208	0.127	1	Stpg4	ENSMUSG00000036557	17
ENSMUSG00000040771-Oard1	0.000900876	0.516456	0.268	0.186	1	Oard1	ENSMUSG00000040771	17
ENSMUSG00000107318-Gm30003	0.000908027	-0.37909	0.08	0.165	1	Gm30003	ENSMUSG00000107318	5
ENSMUSG00000072589-Gm10371	0.000908431	-0.194841	0.284	0.419	1	Gm10371	ENSMUSG00000072589	14
ENSMUSG00000121130-ENSMUSG00000121130	0.000928615	-0.251021	0.076	0.16	1	ENSMUSG00000121130	ENSMUSG00000121130
ENSMUSG00000099061-Gm28050	0.000934115	-0.256054	0.128	0.227	1	Gm28050	ENSMUSG00000099061	5
ENSMUSG00000054385-Ceacam2	0.00093446	-0.204021	0.328	0.458	1	Ceacam2	ENSMUSG00000054385	7
ENSMUSG00000010277-2610507B11Rik	0.000935726	0.269977	0.112	0.052	1	2610507B11Rik	ENSMUSG00000010277	11
ENSMUSG00000020171-Yeats4	0.000938972	-0.19919	0.3	0.439	1	Yeats4	ENSMUSG00000020171	10
ENSMUSG00000007880-Arid1a	0.00094705	0.347297	0.192	0.114	1	Arid1a	ENSMUSG00000007880	4
ENSMUSG00000039224-D1Pas1	0.000947886	-0.209438	0.092	0.181	1	D1Pas1	ENSMUSG00000039224	1
ENSMUSG00000035152-Ap2b1	0.000972386	-0.224694	0.616	0.763	1	Ap2b1	ENSMUSG00000035152	11
ENSMUSG00000036006-Ripor2	0.000975527	-0.241021	0.044	0.116	1	Ripor2	ENSMUSG00000036006	13
ENSMUSG00000007850-Hnrnph1	0.000978102	-0.233792	0.544	0.694	1	Hnrnph1	ENSMUSG00000007850	11
ENSMUSG00000038011-Dnah10	0.000979268	-0.257036	0.076	0.161	1	Dnah10	ENSMUSG00000038011	5
ENSMUSG00000109049-4930479H17Rik	0.000990657	-0.26448	0.216	0.326	1	4930479H17Rik	ENSMUSG00000109049	7
ENSMUSG00000116750-4931420L22Rik	0.000992747	-0.248566	0.224	0.343	1	4931420L22Rik	ENSMUSG00000116750	16
ENSMUSG00000063543-Gm5616	0.00100632	-0.275165	0.06	0.135	1	Gm5616	ENSMUSG00000063543	9
ENSMUSG00000059412-Fxyd2	0.00100866	-0.266379	0.048	0.122	1	Fxyd2	ENSMUSG00000059412	9
ENSMUSG00000102349-Gm37376	0.00101423	-0.113963	0.072	0.156	1	Gm37376	ENSMUSG00000102349	19
ENSMUSG00000024914-Drap1	0.00102543	0.464721	0.228	0.149	1	Drap1	ENSMUSG00000024914	19
ENSMUSG00000100421-Gm29044	0.00102769	-0.368222	0.168	0.263	1	Gm29044	ENSMUSG00000100421	21
ENSMUSG00000063931-Pepd	0.00103209	-0.192314	0.216	0.342	1	Pepd	ENSMUSG00000063931	7
ENSMUSG00000040640-Erc2	0.00103568	-0.183003	0.168	0.275	1	Erc2	ENSMUSG00000040640	14
ENSMUSG00000085287-4833418N02Rik	0.00103598	-0.260448	0.36	0.506	1	4833418N02Rik	ENSMUSG00000085287	17
ENSMUSG00000041341-Atg2b	0.00103668	-0.229966	0.296	0.423	1	Atg2b	ENSMUSG00000041341	12
ENSMUSG00000026204-Ptprn	0.00103823	-0.200542	0.292	0.429	1	Ptprn	ENSMUSG00000026204	1
ENSMUSG00000026867-Gapvd1	0.00104819	-0.265235	0.164	0.265	1	Gapvd1	ENSMUSG00000026867	2
ENSMUSG00000020163-Uqcr11	0.00105241	0.403503	0.212	0.13	1	Uqcr11	ENSMUSG00000020163	10
ENSMUSG00000031617-Tmem184c	0.0010662	-0.196884	0.692	0.841	1	Tmem184c	ENSMUSG00000031617	8
ENSMUSG00000085510-Mir217hg	0.00106713	0.417606	0.156	0.087	1	Mir217hg	ENSMUSG00000085510	11
ENSMUSG00000044948-Cfap43	0.00107181	-0.234176	0.416	0.552	1	Cfap43	ENSMUSG00000044948	19
ENSMUSG00000020745-Pafah1b1	0.00107711	0.360635	0.444	0.356	1	Pafah1b1	ENSMUSG00000020745	11
ENSMUSG00000061578-Ksr2	0.00108087	-0.254723	0.132	0.235	1	Ksr2	ENSMUSG00000061578	5
ENSMUSG00000082042-Gm15923	0.00108916	-0.19037	0.04	0.111	1	Gm15923	ENSMUSG00000082042	7
ENSMUSG00000087196-Gm13373	0.00110471	-0.218702	0.064	0.144	1	Gm13373	ENSMUSG00000087196	2
ENSMUSG00000030435-U2af2	0.00110622	0.555983	0.264	0.181	1	U2af2	ENSMUSG00000030435	7
ENSMUSG00000101968-1700027A15Rik	0.00111254	-0.272631	0.648	0.793	1	1700027A15Rik	ENSMUSG00000101968	1
ENSMUSG00000040365-Trim41	0.00112123	-0.152294	0.688	0.838	1	Trim41	ENSMUSG00000040365	11
ENSMUSG00000117909-Gm50212	0.00112962	-0.316242	0.208	0.32	1	Gm50212	ENSMUSG00000117909	19
ENSMUSG00000063514-Gm6756	0.00113061	-0.209903	0.208	0.33	1	Gm6756	ENSMUSG00000063514	18
ENSMUSG00000025766-D3Ertd751e	0.00113109	-0.246167	0.34	0.478	1	D3Ertd751e	ENSMUSG00000025766	3
ENSMUSG00000045083-Lingo2	0.00113401	-0.295408	0.06	0.13	1	Lingo2	ENSMUSG00000045083	4
ENSMUSG00000033768-Nrxn2	0.00113622	-0.28308	0.068	0.149	1	Nrxn2	ENSMUSG00000033768	19
ENSMUSG00000010721-Lmbr1	0.00115074	-0.472454	0.088	0.167	1	Lmbr1	ENSMUSG00000010721	5
ENSMUSG00000040929-Rfx3	0.00115381	-0.184394	0.592	0.73	1	Rfx3	ENSMUSG00000040929	19
ENSMUSG00000040652-Oaz2	0.00115641	-0.198057	0.424	0.564	1	Oaz2	ENSMUSG00000040652	9
ENSMUSG00000037110-Ralgapa2	0.00117082	-0.344333	0.26	0.38	1	Ralgapa2	ENSMUSG00000037110	2
ENSMUSG00000034312-Iqsec1	0.00117355	-0.181515	0.668	0.809	1	Iqsec1	ENSMUSG00000034312	6
ENSMUSG00000026988-Wdsub1	0.00117779	-0.137918	0.38	0.542	1	Wdsub1	ENSMUSG00000026988	2
ENSMUSG00000062825-Actg1	0.00118329	0.397425	0.296	0.205	1	Actg1	ENSMUSG00000062825	11
ENSMUSG00000038500-Prr3	0.00120265	-0.194074	0.096	0.185	1	Prr3	ENSMUSG00000038500	17
ENSMUSG00000114963-Gm29010	0.00120499	-0.298933	0.084	0.169	1	Gm29010	ENSMUSG00000114963	2
ENSMUSG00000024276-Zfp397	0.00123236	0.353145	0.184	0.109	1	Zfp397	ENSMUSG00000024276	18
ENSMUSG00000030921-Trim30a	0.00123346	-0.146087	0.124	0.218	1	Trim30a	ENSMUSG00000030921	7
ENSMUSG00000070871-Ccnyl1	0.00123534	-0.275145	0.44	0.566	1	Ccnyl1	ENSMUSG00000070871	1
ENSMUSG00000035632-Cnot3	0.00124424	-0.345621	0.212	0.315	1	Cnot3	ENSMUSG00000035632	7
ENSMUSG00000030122-Ptms	0.00124891	-0.167238	0.524	0.67	1	Ptms	ENSMUSG00000030122	6
ENSMUSG00000030792-Dkkl1	0.00125074	0.336822	0.56	0.507	1	Dkkl1	ENSMUSG00000030792	7
ENSMUSG00000035472-Slc25a21	0.0012532	0.69081	0.148	0.081	1	Slc25a21	ENSMUSG00000035472	12
ENSMUSG00000118437-Gm50467	0.00125934	-0.186525	0.188	0.301	1	Gm50467	ENSMUSG00000118437	14
ENSMUSG00000024301-Kifc5b	0.00127118	-0.13038	0.616	0.757	1	Kifc5b	ENSMUSG00000024301	17
ENSMUSG00000057816-Cfap299	0.00127341	-0.232364	0.328	0.462	1	Cfap299	ENSMUSG00000057816	5
ENSMUSG00000034987-Hrh2	0.0012738	-0.194321	0.352	0.487	1	Hrh2	ENSMUSG00000034987	13
ENSMUSG00000026764-Kif5c	0.0012739	-0.260747	0.52	0.655	1	Kif5c	ENSMUSG00000026764	2
ENSMUSG00000037541-Shank2	0.00128545	-0.30697	0.224	0.335	1	Shank2	ENSMUSG00000037541	7
ENSMUSG00000061589-Dot1l	0.00129133	-0.198419	0.336	0.463	1	Dot1l	ENSMUSG00000061589	10
ENSMUSG00000019866-Crybg1	0.00129172	-0.248953	0.52	0.639	1	Crybg1	ENSMUSG00000019866	10
ENSMUSG00000037818-Abhd18	0.00129308	-0.261759	0.176	0.282	1	Abhd18	ENSMUSG00000037818	3
ENSMUSG00000052099-Prss51	0.00129929	-0.251791	0.344	0.477	1	Prss51	ENSMUSG00000052099	14
ENSMUSG00000022837-Iqcb1	0.00130089	0.499271	0.412	0.321	1	Iqcb1	ENSMUSG00000022837	16
ENSMUSG00000030314-Atg7	0.00130162	-0.196232	0.424	0.571	1	Atg7	ENSMUSG00000030314	6
ENSMUSG00000054720-Lrrc8c	0.00134253	-0.0672175	0.452	0.618	1	Lrrc8c	ENSMUSG00000054720	5
ENSMUSG00000024981-Acsl5	0.0013428	-0.238421	0.372	0.508	1	Acsl5	ENSMUSG00000024981	19
ENSMUSG00000055013-Agap1	0.00135016	-0.274939	0.344	0.461	1	Agap1	ENSMUSG00000055013	1
ENSMUSG00000031822-Gse1	0.00136217	-0.184837	0.38	0.529	1	Gse1	ENSMUSG00000031822	8
ENSMUSG00000074343-Gldnos	0.00137708	-0.278782	0.18	0.282	1	Gldnos	ENSMUSG00000074343	9
ENSMUSG00000030322-Mbd4	0.0013803	-0.321777	0.3	0.406	1	Mbd4	ENSMUSG00000030322	6
ENSMUSG00000021764-Ndufs4	0.00138862	-0.236617	0.1	0.186	1	Ndufs4	ENSMUSG00000021764	13
ENSMUSG00000039630-Hnrnpu	0.00138949	-0.256025	0.54	0.669	1	Hnrnpu	ENSMUSG00000039630	1
ENSMUSG00000030446-Zfp273	0.00139019	-0.254986	0.148	0.25	1	Zfp273	ENSMUSG00000030446	13
ENSMUSG00000042246-Tmc7	0.00140558	-0.0725454	0.432	0.596	1	Tmc7	ENSMUSG00000042246	7
ENSMUSG00000103407-4930540E01Rik	0.00140911	0.1981	0.128	0.065	1	4930540E01Rik	ENSMUSG00000103407	9
ENSMUSG00000038453-Srcin1	0.0014106	-0.190966	0.512	0.663	1	Srcin1	ENSMUSG00000038453	11
ENSMUSG00000020020-Usp44	0.00141503	-0.196041	0.492	0.62	1	Usp44	ENSMUSG00000020020	10
ENSMUSG00000112157-4930545H06Rik	0.00143021	-0.149234	0.108	0.201	1	4930545H06Rik	ENSMUSG00000112157	10
ENSMUSG00000060924-Csmd1	0.00143506	-0.210684	0.164	0.265	1	Csmd1	ENSMUSG00000060924	8
ENSMUSG00000000125-Wnt3	0.00143877	-0.138662	0.452	0.589	1	Wnt3	ENSMUSG00000000125	11
ENSMUSG00000102408-4930568G15Rik	0.00144562	-0.246716	0.052	0.122	1	4930568G15Rik	ENSMUSG00000102408	1
ENSMUSG00000000568-Hnrnpd	0.00144643	0.362328	0.2	0.125	1	Hnrnpd	ENSMUSG00000000568	5
ENSMUSG00000000276-Dgke	0.00145546	0.346471	0.124	0.064	1	Dgke	ENSMUSG00000000276	11
ENSMUSG00000089809-Rasgef1b	0.00145885	-0.121435	0.56	0.708	1	Rasgef1b	ENSMUSG00000089809	5
ENSMUSG00000049488-Tmem67	0.00146184	-0.228984	0.36	0.492	1	Tmem67	ENSMUSG00000049488	4
ENSMUSG00000045983-Eif4g1	0.00146334	-0.163289	0.664	0.809	1	Eif4g1	ENSMUSG00000045983	16
ENSMUSG00000025743-Sdc3	0.00146434	-0.0989552	0.376	0.542	1	Sdc3	ENSMUSG00000025743	4
ENSMUSG00000030307-Slc6a11	0.00147262	-0.204476	0.072	0.152	1	Slc6a11	ENSMUSG00000030307	6
ENSMUSG00000040209-Zfp704	0.00148144	-0.202939	0.8	0.879	1	Zfp704	ENSMUSG00000040209	3
ENSMUSG00000092261-Gm20519	0.00149435	-0.202054	0.156	0.26	1	Gm20519	ENSMUSG00000092261	9
ENSMUSG00000069922-Ces3a	0.00150253	-0.234284	0.112	0.2	1	Ces3a	ENSMUSG00000069922	8
ENSMUSG00000107102-Gm42726	0.00150768	-0.276244	0.16	0.257	1	Gm42726	ENSMUSG00000107102	5
ENSMUSG00000001687-Ubl3	0.00150921	-0.26416	0.436	0.559	1	Ubl3	ENSMUSG00000001687	5
ENSMUSG00000041144-Dnah7b	0.00151506	-0.22768	0.256	0.375	1	Dnah7b	ENSMUSG00000041144	1
ENSMUSG00000110321-Gm39164	0.00151939	-0.252652	0.068	0.145	1	Gm39164	ENSMUSG00000110321	8
ENSMUSG00000037307-Banf2	0.0015285	-0.208489	0.512	0.653	1	Banf2	ENSMUSG00000037307	2
ENSMUSG00000026743-Mllt10	0.00153099	0.505132	0.308	0.223	1	Mllt10	ENSMUSG00000026743	2
ENSMUSG00000027952-Pmvk	0.00153408	-0.198249	0.172	0.276	1	Pmvk	ENSMUSG00000027952	3
ENSMUSG00000022656-Nectin3	0.00153747	-0.2045	0.38	0.509	1	Nectin3	ENSMUSG00000022656	16
ENSMUSG00000058709-Egln2	0.00154574	0.375806	0.232	0.15	1	Egln2	ENSMUSG00000058709	7
ENSMUSG00000100872-1700065J18Rik	0.00154788	-0.19355	0.184	0.302	1	1700065J18Rik	ENSMUSG00000100872	1
ENSMUSG00000104845-1700041I07Rik	0.00155929	-0.172773	0.12	0.213	1	1700041I07Rik	ENSMUSG00000104845	5
ENSMUSG00000030465-Psd3	0.00156286	-0.167554	0.828	0.923	1	Psd3	ENSMUSG00000030465	8
ENSMUSG00000039103-Nexn	0.00156524	-0.158869	0.436	0.596	1	Nexn	ENSMUSG00000039103	3
ENSMUSG00000041375-Ccdc9	0.00159201	-0.177251	0.184	0.297	1	Ccdc9	ENSMUSG00000041375	7
ENSMUSG00000118664-Tusc3	0.00159378	-0.218555	0.06	0.134	1	Tusc3	ENSMUSG00000118664	8
ENSMUSG00000108830-Gm44661	0.00159534	-0.207794	0.152	0.253	1	Gm44661	ENSMUSG00000108830	7
ENSMUSG00000021012-Zc3h14	0.0016365	0.261914	0.124	0.062	1	Zc3h14	ENSMUSG00000021012	12
ENSMUSG00000085347-Hk1os	0.0016442	-0.240547	0.152	0.25	1	Hk1os	ENSMUSG00000085347	10
ENSMUSG00000034543-Morc2a	0.00164627	-0.264664	0.228	0.332	1	Morc2a	ENSMUSG00000034543	11
ENSMUSG00000086612-Gm12064	0.00165161	-0.183447	0.108	0.197	1	Gm12064	ENSMUSG00000086612	11
ENSMUSG00000061130-Ppm1b	0.00167979	-0.184127	0.56	0.708	1	Ppm1b	ENSMUSG00000061130	17
ENSMUSG00000000056-Narf	0.00168061	-0.197816	0.056	0.129	1	Narf	ENSMUSG00000000056	11
ENSMUSG00000097816-Gm26811	0.00168534	-0.188831	0.06	0.132	1	Gm26811	ENSMUSG00000097816	6
ENSMUSG00000074646-6430550D23Rik	0.00169231	-0.146379	0.592	0.732	1	6430550D23Rik	ENSMUSG00000074646	2
ENSMUSG00000040327-Cul9	0.00169454	-0.196288	0.12	0.215	1	Cul9	ENSMUSG00000040327	17
ENSMUSG00000037536-Fbxo34	0.00169858	-0.157457	0.388	0.524	1	Fbxo34	ENSMUSG00000037536	14
ENSMUSG00000055652-Klhl25	0.00169919	-0.231469	0.132	0.223	1	Klhl25	ENSMUSG00000055652	7
ENSMUSG00000028634-Hivep3	0.00170686	-0.272608	0.064	0.137	1	Hivep3	ENSMUSG00000028634	4
ENSMUSG00000107429-Gm44206	0.00170746	-0.145345	0.164	0.265	1	Gm44206	ENSMUSG00000107429	6
ENSMUSG00000071379-Hpcal1	0.00171067	-0.26743	0.144	0.241	1	Hpcal1	ENSMUSG00000071379	12
ENSMUSG00000028772-Zcchc17	0.00171148	-0.175166	0.252	0.375	1	Zcchc17	ENSMUSG00000028772	4
ENSMUSG00000038594-Cep85l	0.00171566	-0.224046	0.54	0.687	1	Cep85l	ENSMUSG00000038594	10
ENSMUSG00000085491-4930527E20Rik	0.00172759	-0.221122	0.152	0.25	1	4930527E20Rik	ENSMUSG00000085491	2
ENSMUSG00000087603-Gm11339	0.00173164	-0.245736	0.152	0.253	1	Gm11339	ENSMUSG00000087603	13
ENSMUSG00000028691-Prdx1	0.00173524	0.3374	0.156	0.086	1	Prdx1	ENSMUSG00000028691	4
ENSMUSG00000041415-Dicer1	0.00174874	-0.184617	0.204	0.325	1	Dicer1	ENSMUSG00000041415	12
ENSMUSG00000027518-1700021F07Rik	0.00175347	-0.263561	0.256	0.367	1	1700021F07Rik	ENSMUSG00000027518	2
ENSMUSG00000045629-Sh3tc2	0.00178007	-0.222566	0.048	0.116	1	Sh3tc2	ENSMUSG00000045629	18
ENSMUSG00000022085-Pebp4	0.00178914	-0.20467	0.384	0.518	1	Pebp4	ENSMUSG00000022085	14
ENSMUSG00000086387-Gm15563	0.00179255	0.402962	0.412	0.308	1	Gm15563	ENSMUSG00000086387	9
ENSMUSG00000120154-ENSMUSG00000120154	0.00179545	-0.221309	0.072	0.15	1	ENSMUSG00000120154	ENSMUSG00000120154
ENSMUSG00000020286-1700093K21Rik	0.00179674	-0.176276	0.5	0.665	1	1700093K21Rik	ENSMUSG00000020286	11
ENSMUSG00000120063-ENSMUSG00000120063	0.00180089	-0.207951	0.12	0.211	1	ENSMUSG00000120063	ENSMUSG00000120063
ENSMUSG00000021646-Mccc2	0.00180158	-0.199448	0.184	0.287	1	Mccc2	ENSMUSG00000021646	13
ENSMUSG00000028433-Ubap2	0.00181157	-0.208755	0.392	0.527	1	Ubap2	ENSMUSG00000028433	4
ENSMUSG00000031600-Vps37a	0.00181851	0.344832	0.128	0.069	1	Vps37a	ENSMUSG00000031600	8
ENSMUSG00000030067-Foxp1	0.00182816	-0.35103	0.14	0.232	1	Foxp1	ENSMUSG00000030067	6
ENSMUSG00000094445-1700015G11Rik	0.00184057	-0.278627	0.276	0.393	1	1700015G11Rik	ENSMUSG00000094445	7
ENSMUSG00000097706-E030037K01Rik	0.00184228	-0.336	0.088	0.166	1	E030037K01Rik	ENSMUSG00000097706	8
ENSMUSG00000028689-Ccdc163	0.00184329	-0.252671	0.292	0.396	1	Ccdc163	ENSMUSG00000028689	4
ENSMUSG00000023938-Aars2	0.00184975	-0.0794318	0.152	0.256	1	Aars2	ENSMUSG00000023938	17
ENSMUSG00000097277-2900076A07Rik	0.00185904	-0.135045	0.2	0.317	1	2900076A07Rik	ENSMUSG00000097277	7
ENSMUSG00000112818-Gm35920	0.00185936	-0.182119	0.048	0.116	1	Gm35920	ENSMUSG00000112818	10
ENSMUSG00000019969-Psen1	0.00187244	-0.268716	0.28	0.385	1	Psen1	ENSMUSG00000019969	12
ENSMUSG00000028804-Csmd2	0.00187304	-0.370771	0.18	0.27	1	Csmd2	ENSMUSG00000028804	4
ENSMUSG00000028950-Tas1r1	0.00187659	-0.208163	0.144	0.245	1	Tas1r1	ENSMUSG00000028950	4
ENSMUSG00000031090-Nadsyn1	0.00187836	-0.239061	0.16	0.258	1	Nadsyn1	ENSMUSG00000031090	7
ENSMUSG00000003518-Dusp3	0.0018801	-0.203062	0.252	0.362	1	Dusp3	ENSMUSG00000003518	11
ENSMUSG00000017832-Hspb9	0.0018805	0.437886	0.528	0.472	1	Hspb9	ENSMUSG00000017832	11
ENSMUSG00000086527-Gm15856	0.00189449	-0.20395	0.388	0.533	1	Gm15856	ENSMUSG00000086527	6
ENSMUSG00000099564-Gm28729	0.00190306	-0.168605	0.116	0.21	1	Gm28729	ENSMUSG00000099564	9
ENSMUSG00000067919-Rex2	0.0019077	0.312114	0.184	0.112	1	Rex2	ENSMUSG00000067919	4
ENSMUSG00000028965-Tnfrsf9	0.00190906	-0.205267	0.076	0.157	1	Tnfrsf9	ENSMUSG00000028965	4
ENSMUSG00000109114-Gm44753	0.00190978	-0.174674	0.072	0.151	1	Gm44753	ENSMUSG00000109114	7
ENSMUSG00000108348-Pnma8c	0.0019124	-0.194635	0.124	0.22	1	Pnma8c	ENSMUSG00000108348
ENSMUSG00000050058-Prm3	0.00191495	-0.171309	0.648	0.799	1	Prm3	ENSMUSG00000050058	16
ENSMUSG00000120106-ENSMUSG00000120106	0.00191972	-0.193532	0.308	0.438	1	ENSMUSG00000120106	ENSMUSG00000120106
ENSMUSG00000056753-C330011M18Rik	0.00192336	-0.169259	0.044	0.11	1	C330011M18Rik	ENSMUSG00000056753	8
ENSMUSG00000037622-Wdtc1	0.00192613	-0.223683	0.584	0.734	1	Wdtc1	ENSMUSG00000037622	4
ENSMUSG00000025103-Btbd1	0.00193691	0.322336	0.144	0.08	1	Btbd1	ENSMUSG00000025103	7
ENSMUSG00000036964-Trim17	0.00193698	-0.210954	0.6	0.747	1	Trim17	ENSMUSG00000036964	11
ENSMUSG00000025428-Atp5a1	0.00195084	0.143463	0.104	0.049	1	Atp5a1	ENSMUSG00000025428	18
ENSMUSG00000116040-Gm49464	0.00195554	-0.207353	0.36	0.512	1	Gm49464	ENSMUSG00000116040	15
ENSMUSG00000038145-Snrk	0.00195954	-0.216589	0.192	0.306	1	Snrk	ENSMUSG00000038145	9
ENSMUSG00000034252-Senp6	0.00197289	0.227657	0.104	0.05	1	Senp6	ENSMUSG00000034252	9
ENSMUSG00000031233-Pgk2	0.00197783	0.446069	0.256	0.179	1	Pgk2	ENSMUSG00000031233	17
ENSMUSG00000023257-Cypt1	0.00197785	0.484139	0.312	0.235	1	Cypt1	ENSMUSG00000023257	20
ENSMUSG00000085676-4930555O08Rik	0.00197853	-0.237607	0.04	0.102	1	4930555O08Rik	ENSMUSG00000085676	11
ENSMUSG00000094421-Gm20778	0.00198095	-0.176282	0.092	0.175	1	Gm20778	ENSMUSG00000094421	8
ENSMUSG00000075249-Fsip2	0.0019946	0.510664	0.28	0.203	1	Fsip2	ENSMUSG00000075249	2
ENSMUSG00000020608-Smc6	0.00199649	0.382033	0.156	0.09	1	Smc6	ENSMUSG00000020608	12
ENSMUSG00000027209-Fam227b	0.00199856	0.226626	0.108	0.052	1	Fam227b	ENSMUSG00000027209	2
ENSMUSG00000086648-Gm15511	0.002006	-0.228613	0.396	0.533	1	Gm15511	ENSMUSG00000086648	9
ENSMUSG00000075227-Znhit2	0.00202138	0.445851	0.228	0.152	1	Znhit2	ENSMUSG00000075227	19
ENSMUSG00000071226-Cecr2	0.00202771	0.464037	0.144	0.08	1	Cecr2	ENSMUSG00000071226	6
ENSMUSG00000060188-Cxcl17	0.00204108	-0.249985	0.272	0.377	1	Cxcl17	ENSMUSG00000060188	7
ENSMUSG00000029427-Zcchc8	0.00204848	0.322784	0.136	0.074	1	Zcchc8	ENSMUSG00000029427	5
ENSMUSG00000033444-Specc1l	0.00205103	-0.210124	0.368	0.521	1	Specc1l	ENSMUSG00000033444	10
ENSMUSG00000117743-Gm50232	0.00205555	-0.234026	0.296	0.421	1	Gm50232	ENSMUSG00000117743	19
ENSMUSG00000078591-Hs3st4	0.00205582	-0.263936	0.112	0.194	1	Hs3st4	ENSMUSG00000078591	7
ENSMUSG00000025967-Eef1b2	0.00205591	0.296772	0.116	0.059	1	Eef1b2	ENSMUSG00000025967	1
ENSMUSG00000105254-Gm42951	0.00205694	-0.228453	0.068	0.14	1	Gm42951	ENSMUSG00000105254	5
ENSMUSG00000026931-1700019N19Rik	0.00207738	-0.175116	0.312	0.424	1	1700019N19Rik	ENSMUSG00000026931	19
ENSMUSG00000086211-Gm12462	0.00209632	-0.255563	0.088	0.166	1	Gm12462	ENSMUSG00000086211	4
ENSMUSG00000046367-Mgat4e	0.00210264	-0.122118	0.548	0.702	1	Mgat4e	ENSMUSG00000046367	1
ENSMUSG00000028018-Gstcd	0.00211736	-0.190728	0.464	0.615	1	Gstcd	ENSMUSG00000028018	3
ENSMUSG00000028164-Manba	0.00212493	-0.193888	0.268	0.383	1	Manba	ENSMUSG00000028164	3
ENSMUSG00000050702-4930563M21Rik	0.00213393	-0.171167	0.58	0.732	1	4930563M21Rik	ENSMUSG00000050702	9
ENSMUSG00000005949-Ctns	0.00213987	-0.128983	0.252	0.381	1	Ctns	ENSMUSG00000005949	11
ENSMUSG00000071165-Gm6040	0.00214085	0.451034	0.212	0.137	1	Gm6040	ENSMUSG00000071165	8
ENSMUSG00000022960-Donson	0.0021516	0.286891	0.116	0.06	1	Donson	ENSMUSG00000022960	16
ENSMUSG00000032383-Ppib	0.00215779	0.260338	0.136	0.074	1	Ppib	ENSMUSG00000032383	9
ENSMUSG00000028796-Phc2	0.0021661	0.547251	0.332	0.247	1	Phc2	ENSMUSG00000028796	4
ENSMUSG00000036251-Trpm8	0.00219573	-0.213739	0.384	0.494	1	Trpm8	ENSMUSG00000036251	1
ENSMUSG00000023367-Tmem176a	0.0022036	0.28566	0.104	0.051	1	Tmem176a	ENSMUSG00000023367	6
ENSMUSG00000071054-Safb	0.00220829	-0.203396	0.28	0.4	1	Safb	ENSMUSG00000071054	17
ENSMUSG00000048478-Spata33	0.00221182	-0.1501	0.412	0.569	1	Spata33	ENSMUSG00000048478	8
ENSMUSG00000103328-Gm37406	0.00221516	-0.190054	0.348	0.484	1	Gm37406	ENSMUSG00000103328	1
ENSMUSG00000074224-Wdr87-ps	0.00222692	0.492864	0.344	0.263	1	ps	ENSMUSG00000074224
ENSMUSG00000055403-4933427D06Rik	0.00224627	-0.164928	0.096	0.181	1	4933427D06Rik	ENSMUSG00000055403	6
ENSMUSG00000025583-Rptor	0.00227395	-0.222022	0.472	0.619	1	Rptor	ENSMUSG00000025583	11
ENSMUSG00000109394-A230057D06Rik	0.0022839	-0.21171	0.352	0.469	1	A230057D06Rik	ENSMUSG00000109394	7
ENSMUSG00000111646-Gm40621	0.00229211	-0.250943	0.092	0.172	1	Gm40621	ENSMUSG00000111646	10
ENSMUSG00000103839-Gm37607	0.00229664	-0.184875	0.184	0.286	1	Gm37607	ENSMUSG00000103839	1
ENSMUSG00000023828-Slc22a3	0.00230147	-0.229316	0.1	0.181	1	Slc22a3	ENSMUSG00000023828	17
ENSMUSG00000086046-1700095A21Rik	0.0023157	-0.193949	0.852	0.888	1	1700095A21Rik	ENSMUSG00000086046	4
ENSMUSG00000116029-Gm41414	0.00231663	-0.271603	0.144	0.237	1	Gm41414	ENSMUSG00000116029	16
ENSMUSG00000097448-Platr22	0.00232902	-0.264978	0.28	0.395	1	Platr22	ENSMUSG00000097448	1
ENSMUSG00000100799-1700027H10Rik	0.0023303	-0.283733	0.176	0.278	1	1700027H10Rik	ENSMUSG00000100799	3
ENSMUSG00000039048-Foxred1	0.00233993	-0.14712	0.152	0.251	1	Foxred1	ENSMUSG00000039048	9
ENSMUSG00000024251-Thada	0.00234548	-0.247028	0.5	0.658	1	Thada	ENSMUSG00000024251	17
ENSMUSG00000048170-Mcmbp	0.0023523	-0.26684	0.044	0.105	1	Mcmbp	ENSMUSG00000048170	7
ENSMUSG00000051228-Nyx	0.00236143	-0.26543	0.124	0.213	1	Nyx	ENSMUSG00000051228	20
ENSMUSG00000090073-Gm13538	0.00236875	-0.168251	0.228	0.342	1	Gm13538	ENSMUSG00000090073	2
ENSMUSG00000036840-Siah1a	0.00238134	-0.213014	0.26	0.377	1	Siah1a	ENSMUSG00000036840	8
ENSMUSG00000022387-Brd1	0.00239951	0.272047	0.172	0.101	1	Brd1	ENSMUSG00000022387	15
ENSMUSG00000021917-Spcs1	0.00240415	0.353348	0.212	0.136	1	Spcs1	ENSMUSG00000021917	14
ENSMUSG00000050089-Akap4	0.00241053	-0.228422	0.496	0.607	1	Akap4	ENSMUSG00000050089	20
ENSMUSG00000048655-Ccdc169	0.00242012	-0.251501	0.472	0.612	1	Ccdc169	ENSMUSG00000048655	3
ENSMUSG00000097725-4930593A02Rik	0.00242595	0.514058	0.24	0.167	1	4930593A02Rik	ENSMUSG00000097725	3
ENSMUSG00000074768-Bhmt	0.00244173	0.286478	0.128	0.069	1	Bhmt	ENSMUSG00000074768	13
ENSMUSG00000051811-Cox6b2	0.00247289	-0.0814335	0.496	0.659	1	Cox6b2	ENSMUSG00000051811	7
ENSMUSG00000025512-Chid1	0.00247471	-0.119027	0.24	0.362	1	Chid1	ENSMUSG00000025512	7
ENSMUSG00000104111-Gm37294	0.00249	-0.193591	0.216	0.331	1	Gm37294	ENSMUSG00000104111	1
ENSMUSG00000054091-1810037I17Rik	0.00250693	0.221853	0.116	0.059	1	1810037I17Rik	ENSMUSG00000054091	3
ENSMUSG00000117096-Gm30420	0.00252562	-0.15179	0.084	0.166	1	Gm30420	ENSMUSG00000117096	17
ENSMUSG00000032412-Atp1b3	0.00253145	-0.176555	0.472	0.609	1	Atp1b3	ENSMUSG00000032412	9
ENSMUSG00000067813-Xkr9	0.00253341	-0.200265	0.072	0.147	1	Xkr9	ENSMUSG00000067813	1
ENSMUSG00000109984-Gm38948	0.00254015	-0.169093	0.184	0.29	1	Gm38948	ENSMUSG00000109984	7
ENSMUSG00000052296-Ppp6r1	0.00254319	-0.253348	0.32	0.434	1	Ppp6r1	ENSMUSG00000052296	7
ENSMUSG00000103503-1700023G09Rik	0.00255335	-0.24653	0.24	0.34	1	1700023G09Rik	ENSMUSG00000103503	1
ENSMUSG00000023930-Crisp2	0.00255746	0.414548	0.652	0.632	1	Crisp2	ENSMUSG00000023930	17
ENSMUSG00000016664-Pacsin2	0.00256874	-0.127325	0.564	0.737	1	Pacsin2	ENSMUSG00000016664	15
ENSMUSG00000040818-Dennd6a	0.00257109	-0.191126	0.532	0.667	1	Dennd6a	ENSMUSG00000040818	14
ENSMUSG00000029883-Prss59	0.002572	-0.151176	0.28	0.416	1	Prss59	ENSMUSG00000029883	6
ENSMUSG00000032384-Csnk1g1	0.00259206	-0.232599	0.452	0.587	1	Csnk1g1	ENSMUSG00000032384	9
ENSMUSG00000037972-Snn	0.00259916	-0.246443	0.444	0.557	1	Snn	ENSMUSG00000037972	16
ENSMUSG00000033161-Atp1a1	0.0026007	0.242871	0.1	0.049	1	Atp1a1	ENSMUSG00000033161	3
ENSMUSG00000120656-ENSMUSG00000120656	0.00260323	-0.195812	0.192	0.302	1	ENSMUSG00000120656	ENSMUSG00000120656
ENSMUSG00000051331-Cacna1c	0.00260414	0.399626	0.592	0.558	1	Cacna1c	ENSMUSG00000051331	6
ENSMUSG00000027380-Acoxl	0.00260854	-0.16195	0.076	0.154	1	Acoxl	ENSMUSG00000027380	2
ENSMUSG00000115527-Gm4355	0.00261438	-0.257177	0.064	0.136	1	Gm4355	ENSMUSG00000115527	14
ENSMUSG00000109404-Gm19963	0.0026271	-0.201259	0.068	0.141	1	Gm19963	ENSMUSG00000109404	7
ENSMUSG00000024792-Zfpl1	0.00263038	-0.208012	0.048	0.111	1	Zfpl1	ENSMUSG00000024792	19
ENSMUSG00000049916-2610318N02Rik	0.00263193	-0.115065	0.408	0.556	1	2610318N02Rik	ENSMUSG00000049916	16
ENSMUSG00000021288-Klc1	0.00263515	-0.375847	0.1	0.176	1	Klc1	ENSMUSG00000021288	12
ENSMUSG00000073434-Wdr90	0.00263689	-0.127792	0.108	0.199	1	Wdr90	ENSMUSG00000073434	17
ENSMUSG00000062036-4932415M13Rik	0.00263916	-0.240071	0.072	0.144	1	4932415M13Rik	ENSMUSG00000062036	17
ENSMUSG00000048701-Ccdc6	0.00264131	-0.22222	0.652	0.785	1	Ccdc6	ENSMUSG00000048701	10
ENSMUSG00000050730-Arhgap42	0.00264901	-0.147721	0.324	0.453	1	Arhgap42	ENSMUSG00000050730	9
ENSMUSG00000040127-Sdr9c7	0.00264995	-0.273611	0.072	0.144	1	Sdr9c7	ENSMUSG00000040127	10
ENSMUSG00000074065-Gm10617	0.00267095	-0.187135	0.224	0.341	1	Gm10617	ENSMUSG00000074065	8
ENSMUSG00000086933-4933426K07Rik	0.00268453	-0.309399	0.116	0.195	1	4933426K07Rik	ENSMUSG00000086933	11
ENSMUSG00000003731-Kpna6	0.00269916	-0.227499	0.228	0.342	1	Kpna6	ENSMUSG00000003731	4
ENSMUSG00000063576-Klhdc3	0.00271022	-0.206352	0.476	0.608	1	Klhdc3	ENSMUSG00000063576	17
ENSMUSG00000013936-Myl2	0.00272247	-0.16791	0.08	0.159	1	Myl2	ENSMUSG00000013936	5
ENSMUSG00000085525-Gm13166	0.00272794	-0.167988	0.444	0.583	1	Gm13166	ENSMUSG00000085525	4
ENSMUSG00000031930-Wwp2	0.00272888	-0.17688	0.732	0.864	1	Wwp2	ENSMUSG00000031930	8
ENSMUSG00000001518-Itfg2	0.00273362	-0.208541	0.068	0.142	1	Itfg2	ENSMUSG00000001518	6
ENSMUSG00000066892-Fbxl12	0.00274586	0.310663	0.172	0.105	1	Fbxl12	ENSMUSG00000066892	9
ENSMUSG00000029088-Kcnip4	0.00275211	0.548726	0.328	0.248	1	Kcnip4	ENSMUSG00000029088	5
ENSMUSG00000058690-Ccser2	0.00276756	-0.102701	0.448	0.584	1	Ccser2	ENSMUSG00000058690	14
ENSMUSG00000086446-Prkag2os1	0.00276931	-0.196706	0.104	0.187	1	Prkag2os1	ENSMUSG00000086446	5
ENSMUSG00000069712-Semp2l2b	0.00278261	-0.196791	0.044	0.106	1	Semp2l2b	ENSMUSG00000069712
ENSMUSG00000067352-Gm14149	0.00279401	-0.202251	0.072	0.145	1	Gm14149	ENSMUSG00000067352	2
ENSMUSG00000000766-Oprm1	0.00279642	-0.181784	0.044	0.109	1	Oprm1	ENSMUSG00000000766	10
ENSMUSG00000077450-Rab11b	0.00280375	0.473007	0.424	0.357	1	Rab11b	ENSMUSG00000077450	17
ENSMUSG00000037730-Mynn	0.0028125	-0.141278	0.136	0.228	1	Mynn	ENSMUSG00000037730	3
ENSMUSG00000024064-Galnt14	0.00281706	-0.216424	0.04	0.101	1	Galnt14	ENSMUSG00000024064	17
ENSMUSG00000096950-Gm9530	0.00282913	-0.226713	0.172	0.267	1	Gm9530	ENSMUSG00000096950	1
ENSMUSG00000021301-Hecw1	0.00282965	0.559287	0.292	0.217	1	Hecw1	ENSMUSG00000021301	13
ENSMUSG00000039148-Sart1	0.00286454	-0.18882	0.072	0.144	1	Sart1	ENSMUSG00000039148	19
ENSMUSG00000061207-Stk19	0.00287554	-0.12591	0.108	0.195	1	Stk19	ENSMUSG00000061207	17
ENSMUSG00000025702-Marchf8	0.00287909	-0.199096	0.124	0.21	1	Marchf8	ENSMUSG00000025702	6
ENSMUSG00000078611-Gm5901	0.00289147	-0.261293	0.152	0.242	1	Gm5901	ENSMUSG00000078611	7
ENSMUSG00000020661-Dnmt3a	0.0028921	-0.272978	0.24	0.343	1	Dnmt3a	ENSMUSG00000020661	12
ENSMUSG00000104206-Gm32250	0.00289379	-0.138169	0.132	0.221	1	Gm32250	ENSMUSG00000104206	1
ENSMUSG00000110067-6330411D24Rik	0.00289927	-0.204498	0.168	0.272	1	6330411D24Rik	ENSMUSG00000110067	4
ENSMUSG00000115896-Gm36677	0.00291508	0.365538	0.232	0.155	1	Gm36677	ENSMUSG00000115896	15
ENSMUSG00000043432-Leng9	0.00292513	-0.180703	0.308	0.432	1	Leng9	ENSMUSG00000043432	7
ENSMUSG00000031512-Tex29	0.0029252	-0.125095	0.352	0.488	1	Tex29	ENSMUSG00000031512	8
ENSMUSG00000121269-ENSMUSG00000121269	0.00292718	-0.20186	0.348	0.477	1	ENSMUSG00000121269	ENSMUSG00000121269
ENSMUSG00000042388-Dlgap3	0.00293545	-0.341772	0.112	0.194	1	Dlgap3	ENSMUSG00000042388	4
ENSMUSG00000037287-Tbcel	0.00293662	-0.197359	0.268	0.385	1	Tbcel	ENSMUSG00000037287	9
ENSMUSG00000047534-Mis18bp1	0.00293766	-0.24465	0.092	0.167	1	Mis18bp1	ENSMUSG00000047534	12
ENSMUSG00000029828-4921507P07Rik	0.00294562	-0.133181	0.44	0.573	1	4921507P07Rik	ENSMUSG00000029828	6
ENSMUSG00000015542-Nat9	0.00294842	-0.220213	0.36	0.474	1	Nat9	ENSMUSG00000015542	11
ENSMUSG00000107879-9330102E08Rik	0.00295375	0.31283	0.14	0.077	1	9330102E08Rik	ENSMUSG00000107879	6
ENSMUSG00000111193-Gm35288	0.00295577	0.380817	0.14	0.08	1	Gm35288	ENSMUSG00000111193	9
ENSMUSG00000054582-Pabpc1l	0.00296155	-0.115441	0.444	0.581	1	Pabpc1l	ENSMUSG00000054582	2
ENSMUSG00000038765-Lmx1b	0.00296532	-0.247228	0.108	0.191	1	Lmx1b	ENSMUSG00000038765	2
ENSMUSG00000028344-Invs	0.00296684	-0.156438	0.168	0.267	1	Invs	ENSMUSG00000028344	4
ENSMUSG00000040022-Rab11fip2	0.00298506	0.392483	0.168	0.102	1	Rab11fip2	ENSMUSG00000040022	19
ENSMUSG00000110393-Gm36445	0.0029955	-0.178581	0.232	0.341	1	Gm36445	ENSMUSG00000110393	13
ENSMUSG00000026344-Lypd1	0.00300251	0.235787	0.104	0.051	1	Lypd1	ENSMUSG00000026344	1
ENSMUSG00000028017-Egf	0.0030091	-0.368708	0.068	0.137	1	Egf	ENSMUSG00000028017	3
ENSMUSG00000114049-Gm48140	0.00301315	-0.195869	0.052	0.119	1	Gm48140	ENSMUSG00000114049	12
ENSMUSG00000087455-5330411J11Rik	0.00303939	0.395258	0.124	0.067	1	5330411J11Rik	ENSMUSG00000087455	2
ENSMUSG00000074749-Kiz	0.00304237	0.370646	0.328	0.235	1	Kiz	ENSMUSG00000074749	2
ENSMUSG00000020594-Pum2	0.00305562	0.291431	0.144	0.082	1	Pum2	ENSMUSG00000020594	12
ENSMUSG00000035673-Sbno2	0.00306154	-0.270093	0.068	0.139	1	Sbno2	ENSMUSG00000035673	10
ENSMUSG00000056579-Tug1	0.00306164	-0.143733	0.264	0.386	1	Tug1	ENSMUSG00000056579	11
ENSMUSG00000075425-Gm13547	0.00306437	-0.144984	0.148	0.238	1	Gm13547	ENSMUSG00000075425	2
ENSMUSG00000015846-Rxra	0.00307108	-0.0823379	0.24	0.362	1	Rxra	ENSMUSG00000015846	2
ENSMUSG00000029647-Pan3	0.0030762	-0.248888	0.072	0.141	1	Pan3	ENSMUSG00000029647	5
ENSMUSG00000086914-Gm16124	0.00309189	-0.174445	0.18	0.281	1	Gm16124	ENSMUSG00000086914	9
ENSMUSG00000028156-Eif4e	0.00311394	0.294104	0.876	0.88	1	Eif4e	ENSMUSG00000028156	3
ENSMUSG00000085745-Gm14372	0.00312301	-0.226381	0.132	0.217	1	Gm14372	ENSMUSG00000085745	7
ENSMUSG00000090150-Acad11	0.00313172	-0.218937	0.132	0.217	1	Acad11	ENSMUSG00000090150	9
ENSMUSG00000006800-Sulf2	0.00313215	-0.260327	0.084	0.159	1	Sulf2	ENSMUSG00000006800	2
ENSMUSG00000001576-Ergic1	0.0031687	-0.215298	0.292	0.403	1	Ergic1	ENSMUSG00000001576	17
ENSMUSG00000112040-Gm47396	0.00317061	-0.340722	0.448	0.551	1	Gm47396	ENSMUSG00000112040	12
ENSMUSG00000025159-Mms19	0.00317063	-0.103785	0.4	0.548	1	Mms19	ENSMUSG00000025159	19
ENSMUSG00000029165-Agbl5	0.00317612	-0.1456	0.316	0.436	1	Agbl5	ENSMUSG00000029165	5
ENSMUSG00000030302-Atp2b2	0.00318031	-0.218378	0.176	0.275	1	Atp2b2	ENSMUSG00000030302	6
ENSMUSG00000060630-Zfp735	0.00319343	-0.187108	0.124	0.206	1	Zfp735	ENSMUSG00000060630	11
ENSMUSG00000050876-Spata31d1a	0.00319523	-0.114794	0.34	0.479	1	Spata31d1a	ENSMUSG00000050876	13
ENSMUSG00000023868-Pde10a	0.00319579	-0.310793	0.084	0.156	1	Pde10a	ENSMUSG00000023868	17
ENSMUSG00000116618-Gm49719	0.00320194	0.348211	0.256	0.184	1	Gm49719	ENSMUSG00000116618	17
ENSMUSG00000070332-Trim80	0.00320522	-0.207907	0.336	0.453	1	Trim80	ENSMUSG00000070332	11
ENSMUSG00000057265-Bbof1	0.00321122	-0.203828	0.208	0.313	1	Bbof1	ENSMUSG00000057265	12
ENSMUSG00000108432-Gm44756	0.00321965	-0.147432	0.244	0.358	1	Gm44756	ENSMUSG00000108432	7
ENSMUSG00000030291-Med21	0.0032254	-0.171482	0.18	0.281	1	Med21	ENSMUSG00000030291	6
ENSMUSG00000025151-Maged1	0.00327216	0.344879	0.288	0.205	1	Maged1	ENSMUSG00000025151	20
ENSMUSG00000086993-Rsf1os2	0.00329854	-0.16605	0.18	0.28	1	Rsf1os2	ENSMUSG00000086993	7
ENSMUSG00000115627-Gm41168	0.00330166	0.266558	0.128	0.07	1	Gm41168	ENSMUSG00000115627	14
ENSMUSG00000029420-Rimbp2	0.00331239	-0.279228	0.216	0.315	1	Rimbp2	ENSMUSG00000029420	5
ENSMUSG00000093617-4933438K21Rik	0.00331584	0.33317	0.748	0.806	1	4933438K21Rik	ENSMUSG00000093617	4
ENSMUSG00000114693-Gm41177	0.00332978	-0.253633	0.076	0.147	1	Gm41177	ENSMUSG00000114693	14
ENSMUSG00000029291-Rufy3	0.00333963	-0.163672	0.208	0.308	1	Rufy3	ENSMUSG00000029291	5
ENSMUSG00000058331-Zfp85	0.00334938	-0.233805	0.06	0.127	1	Zfp85	ENSMUSG00000058331	13
ENSMUSG00000070867-Trabd2b	0.00338079	-0.152853	0.076	0.15	1	Trabd2b	ENSMUSG00000070867	4
ENSMUSG00000089887-4930428N03Rik	0.00338609	-0.168695	0.488	0.617	1	4930428N03Rik	ENSMUSG00000089887	14
ENSMUSG00000087104-Tmem132cos	0.00339445	-0.248311	0.444	0.563	1	Tmem132cos	ENSMUSG00000087104	5
ENSMUSG00000031026-Trim66	0.00340648	-0.207574	0.2	0.293	1	Trim66	ENSMUSG00000031026	7
ENSMUSG00000097011-Gm4651	0.0034094	-0.161762	0.14	0.232	1	Gm4651	ENSMUSG00000097011	6
ENSMUSG00000014074-Rnf168	0.00341118	-0.15769	0.492	0.619	1	Rnf168	ENSMUSG00000014074	16
ENSMUSG00000036641-Ccdc148	0.00342453	-0.357493	0.064	0.13	1	Ccdc148	ENSMUSG00000036641	2
ENSMUSG00000029763-Exoc4	0.0034409	-0.232028	0.048	0.11	1	Exoc4	ENSMUSG00000029763	6
ENSMUSG00000085238-4930479D17Rik	0.0034417	-0.235132	0.068	0.136	1	4930479D17Rik	ENSMUSG00000085238	6
ENSMUSG00000030536-Iqgap1	0.00345636	-0.196162	0.188	0.28	1	Iqgap1	ENSMUSG00000030536	7
ENSMUSG00000101970-Chaserr	0.00345926	-0.115665	0.048	0.114	1	Chaserr	ENSMUSG00000101970	7
ENSMUSG00000054814-Usp46	0.00346226	-0.13351	0.416	0.568	1	Usp46	ENSMUSG00000054814	5
ENSMUSG00000054764-Mtnr1a	0.00346834	-0.308026	0.092	0.164	1	Mtnr1a	ENSMUSG00000054764	8
ENSMUSG00000026357-Rgs18	0.00350369	-0.254307	0.14	0.227	1	Rgs18	ENSMUSG00000026357	1
ENSMUSG00000042757-Tmem108	0.00353803	-0.190823	0.044	0.107	1	Tmem108	ENSMUSG00000042757	9
ENSMUSG00000020940-Efcab15	0.00354174	-0.260148	0.336	0.436	1	Efcab15	ENSMUSG00000020940	11
ENSMUSG00000108841-Frmpd2	0.00356314	-0.233448	0.2	0.298	1	Frmpd2	ENSMUSG00000108841	14
ENSMUSG00000035762-Tmem161b	0.00357179	-0.219123	0.364	0.471	1	Tmem161b	ENSMUSG00000035762	13
ENSMUSG00000001942-Siae	0.00358183	-0.108083	0.432	0.564	1	Siae	ENSMUSG00000001942	9
ENSMUSG00000058317-Ube2e2	0.00358564	0.275107	0.836	0.88	1	Ube2e2	ENSMUSG00000058317	14
ENSMUSG00000040562-Gstm2	0.00359385	0.4179	0.2	0.131	1	Gstm2	ENSMUSG00000040562	3
ENSMUSG00000100759-1700029B22Rik	0.00361484	-0.167443	0.38	0.514	1	1700029B22Rik	ENSMUSG00000100759	7
ENSMUSG00000009569-Mrtfb	0.00364423	-0.176199	0.312	0.429	1	Mrtfb	ENSMUSG00000009569	16
ENSMUSG00000036570-Fxyd1	0.00364695	0.273312	0.124	0.067	1	Fxyd1	ENSMUSG00000036570	7
ENSMUSG00000030232-Aebp2	0.00365205	-0.0743954	0.216	0.333	1	Aebp2	ENSMUSG00000030232	6
ENSMUSG00000034730-Adgrb1	0.00365418	-0.217131	0.348	0.464	1	Adgrb1	ENSMUSG00000034730	15
ENSMUSG00000074849-Spata31d1c	0.00365645	-0.230936	0.076	0.146	1	Spata31d1c	ENSMUSG00000074849	13
ENSMUSG00000084875-4930570D08Rik	0.00366851	-0.309092	0.28	0.381	1	4930570D08Rik	ENSMUSG00000084875	20
ENSMUSG00000070436-Serpinh1	0.00369547	-0.365856	0.172	0.26	1	Serpinh1	ENSMUSG00000070436	7
ENSMUSG00000018844-Fndc8	0.00371841	-0.191982	0.324	0.452	1	Fndc8	ENSMUSG00000018844	11
ENSMUSG00000028854-Slc9a1	0.00377112	-0.141231	0.396	0.524	1	Slc9a1	ENSMUSG00000028854	4
ENSMUSG00000067377-Tspan6	0.00377203	0.261376	0.156	0.091	1	Tspan6	ENSMUSG00000067377	20
ENSMUSG00000117244-Gm9210	0.00381143	-0.130263	0.044	0.106	1	Gm9210	ENSMUSG00000117244	17
ENSMUSG00000030708-Dnajb13	0.00381352	0.309292	0.132	0.075	1	Dnajb13	ENSMUSG00000030708	7
ENSMUSG00000039410-Prdm16	0.00381982	-0.255915	0.24	0.348	1	Prdm16	ENSMUSG00000039410	4
ENSMUSG00000119947-ENSMUSG00000119947	0.0038415	0.238598	0.132	0.074	1	ENSMUSG00000119947	ENSMUSG00000119947
ENSMUSG00000117508-Gm34804	0.00384277	0.443126	0.192	0.124	1	Gm34804	ENSMUSG00000117508	18
ENSMUSG00000099639-1700084F23Rik	0.00384359	-0.225644	0.196	0.286	1	1700084F23Rik	ENSMUSG00000099639	13
ENSMUSG00000021785-Ngly1	0.00385595	-0.090226	0.212	0.316	1	Ngly1	ENSMUSG00000021785	14
ENSMUSG00000053719-Klk1b26	0.00386022	-0.215205	0.052	0.114	1	Klk1b26	ENSMUSG00000053719	7
ENSMUSG00000074746-Pdzd8	0.003862	-0.0437993	0.296	0.417	1	Pdzd8	ENSMUSG00000074746	19
ENSMUSG00000036879-Phkb	0.00386631	-0.294838	0.116	0.201	1	Phkb	ENSMUSG00000036879	8
ENSMUSG00000052613-Pcdh15	0.00386771	-0.0378713	0.216	0.331	1	Pcdh15	ENSMUSG00000052613	10
ENSMUSG00000061689-Dlgap4	0.00392312	-0.204578	0.444	0.589	1	Dlgap4	ENSMUSG00000061689	2
ENSMUSG00000029471-Camkk2	0.00393003	-0.242564	0.208	0.306	1	Camkk2	ENSMUSG00000029471	5
ENSMUSG00000027605-Acss2	0.00393517	-0.145009	0.772	0.881	1	Acss2	ENSMUSG00000027605	2
ENSMUSG00000032386-Trip4	0.00393723	0.203658	0.148	0.237	1	Trip4	ENSMUSG00000032386	9
ENSMUSG00000040721-Zfhx2	0.00394313	-0.183751	0.536	0.682	1	Zfhx2	ENSMUSG00000040721	14
ENSMUSG00000033985-Tesk2	0.00395631	0.505253	0.288	0.222	1	Tesk2	ENSMUSG00000033985	4
ENSMUSG00000032094-Cd3d	0.00395824	-0.256243	0.056	0.117	1	Cd3d	ENSMUSG00000032094	9
ENSMUSG00000062232-Rapgef2	0.00397198	0.328053	0.172	0.105	1	Rapgef2	ENSMUSG00000062232	3
ENSMUSG00000069053-Uba1y	0.00400828	-0.199286	0.048	0.11	1	Uba1y	ENSMUSG00000069053	21
ENSMUSG00000099794-1700128A07Rik	0.00401915	-0.234888	0.26	0.36	1	1700128A07Rik	ENSMUSG00000099794	14
ENSMUSG00000109408-A930037H05Rik	0.00404121	-0.316481	0.164	0.255	1	A930037H05Rik	ENSMUSG00000109408	11
ENSMUSG00000008540-Mgst1	0.00404377	0.233659	0.12	0.065	1	Mgst1	ENSMUSG00000008540	6
ENSMUSG00000056763-Cspp1	0.00405919	-0.173644	0.724	0.861	1	Cspp1	ENSMUSG00000056763	1
ENSMUSG00000086654-Gm13165	0.00406974	0.292001	0.888	0.909	1	Gm13165	ENSMUSG00000086654	4
ENSMUSG00000021733-Slc4a7	0.00407821	0.29363	0.116	0.062	1	Slc4a7	ENSMUSG00000021733	14
ENSMUSG00000084782-Gm11213	0.00410306	-0.150043	0.236	0.352	1	Gm11213	ENSMUSG00000084782	4
ENSMUSG00000074141-Il4i1	0.00411671	-0.234257	0.132	0.216	1	Il4i1	ENSMUSG00000074141	7
ENSMUSG00000086135-1700001J04Rik	0.00412823	-0.15707	0.12	0.203	1	1700001J04Rik	ENSMUSG00000086135	11
ENSMUSG00000047733-Tmem262	0.00413655	-0.158644	0.14	0.233	1	Tmem262	ENSMUSG00000047733	19
ENSMUSG00000116914-Gm20942	0.00417535	-0.252187	0.172	0.262	1	Gm20942	ENSMUSG00000116914	16
ENSMUSG00000028792-Ak2	0.00420491	0.340454	0.184	0.117	1	Ak2	ENSMUSG00000028792	4
ENSMUSG00000032826-Ank2	0.00421123	-0.263518	0.076	0.145	1	Ank2	ENSMUSG00000032826	3
ENSMUSG00000085437-1700047A11Rik	0.0042161	-0.175177	0.14	0.231	1	1700047A11Rik	ENSMUSG00000085437	8
ENSMUSG00000110564-Gm45697	0.00422571	0.490941	0.372	0.316	1	Gm45697	ENSMUSG00000110564	8
ENSMUSG00000110028-Gm34838	0.0042267	-0.1917	0.368	0.489	1	Gm34838	ENSMUSG00000110028	7
ENSMUSG00000025226-Fbxl15	0.00425446	-0.236965	0.176	0.265	1	Fbxl15	ENSMUSG00000025226	19
ENSMUSG00000115428-Gm41290	0.00426613	-0.185207	0.06	0.126	1	Gm41290	ENSMUSG00000115428	15
ENSMUSG00000051329-Nup160	0.00428654	-0.213124	0.524	0.653	1	Nup160	ENSMUSG00000051329	2
ENSMUSG00000042594-Sh2b3	0.00429045	-0.104278	0.256	0.363	1	Sh2b3	ENSMUSG00000042594	5
ENSMUSG00000029468-P2rx7	0.00429459	-0.236936	0.096	0.171	1	P2rx7	ENSMUSG00000029468	5
ENSMUSG00000073894-Rbmxl2	0.00434537	0.327675	0.212	0.14	1	Rbmxl2	ENSMUSG00000073894	7
ENSMUSG00000018263-Tbx5	0.00435244	0.542543	0.484	0.429	1	Tbx5	ENSMUSG00000018263	5
ENSMUSG00000037152-Ndufc1	0.00439096	-0.106385	0.248	0.356	1	Ndufc1	ENSMUSG00000037152	3
ENSMUSG00000074305-Peak1	0.00444556	-0.157249	0.132	0.217	1	Peak1	ENSMUSG00000074305	9
ENSMUSG00000066152-Slc31a2	0.00445709	-0.103405	0.268	0.386	1	Slc31a2	ENSMUSG00000066152	4
ENSMUSG00000111061-Gm46102	0.00446171	0.36079	0.132	0.075	1	Gm46102	ENSMUSG00000111061	9
ENSMUSG00000090086-AI480526	0.00447785	-0.0709103	0.144	0.233	1	AI480526	ENSMUSG00000090086	5
ENSMUSG00000054342-Kcnn4	0.00450006	-0.118001	0.04	0.1	1	Kcnn4	ENSMUSG00000054342	7
ENSMUSG00000090101-Snhg9	0.00450057	-0.15163	0.264	0.371	1	Snhg9	ENSMUSG00000090101	17
ENSMUSG00000026237-Nmur1	0.00451885	-0.207753	0.52	0.657	1	Nmur1	ENSMUSG00000026237	1
ENSMUSG00000043079-Synpo	0.00452161	-0.177297	0.276	0.391	1	Synpo	ENSMUSG00000043079	18
ENSMUSG00000020385-Clk4	0.0045278	-0.145588	0.58	0.754	1	Clk4	ENSMUSG00000020385	11
ENSMUSG00000018698-Lhx1	0.00453319	-0.413214	0.116	0.191	1	Lhx1	ENSMUSG00000018698	11
ENSMUSG00000113998-Gm40909	0.00454494	-0.169183	0.048	0.107	1	Gm40909	ENSMUSG00000113998	13
ENSMUSG00000037992-Rara	0.00454961	-0.171368	0.184	0.278	1	Rara	ENSMUSG00000037992	11
ENSMUSG00000040848-Sft2d2	0.00456816	-0.185066	0.176	0.273	1	Sft2d2	ENSMUSG00000040848	1
ENSMUSG00000033594-Spata2l	0.00458522	-0.240839	0.188	0.277	1	Spata2l	ENSMUSG00000033594	8
ENSMUSG00000079112-Fam90a1a	0.00458626	-0.1897	0.064	0.131	1	Fam90a1a	ENSMUSG00000079112	8
ENSMUSG00000115887-Gm49471	0.00459592	-0.205136	0.048	0.109	1	Gm49471	ENSMUSG00000115887	15
ENSMUSG00000021991-Cacna2d3	0.00460017	-0.14366	0.564	0.698	1	Cacna2d3	ENSMUSG00000021991	14
ENSMUSG00000024673-Ms4a1	0.00466402	-0.309701	0.088	0.161	1	Ms4a1	ENSMUSG00000024673	19
ENSMUSG00000032076-Cadm1	0.00469088	0.393362	0.344	0.271	1	Cadm1	ENSMUSG00000032076	9
ENSMUSG00000029534-St7	0.00469296	-0.137958	0.564	0.688	1	St7	ENSMUSG00000029534	6
ENSMUSG00000036568-Bicral	0.00473208	-0.261035	0.052	0.11	1	Bicral	ENSMUSG00000036568	17
ENSMUSG00000100162-Gm20687	0.0047616	-0.163732	0.372	0.491	1	Gm20687	ENSMUSG00000100162	14
ENSMUSG00000031789-Cngb1	0.0047697	-0.2706	0.104	0.177	1	Cngb1	ENSMUSG00000031789	8
ENSMUSG00000044544-4921513I03Rik	0.00477741	-0.195162	0.124	0.203	1	4921513I03Rik	ENSMUSG00000044544	10
ENSMUSG00000023104-Rfc2	0.00477815	-0.124453	0.208	0.316	1	Rfc2	ENSMUSG00000023104	5
ENSMUSG00000037286-Stag1	0.00482246	0.296245	0.152	0.09	1	Stag1	ENSMUSG00000037286	9
ENSMUSG00000044916-1700029I15Rik	0.00483612	-0.180198	0.2	0.3	1	1700029I15Rik	ENSMUSG00000044916	2
ENSMUSG00000116786-4930570E03Rik	0.00485733	-0.150067	0.492	0.637	1	4930570E03Rik	ENSMUSG00000116786	16
ENSMUSG00000120975-ENSMUSG00000120975	0.00485813	-0.208645	0.08	0.15	1	ENSMUSG00000120975	ENSMUSG00000120975
ENSMUSG00000040541-Tmem225	0.0048789	0.143561	0.1	0.05	1	Tmem225	ENSMUSG00000040541	9
ENSMUSG00000057229-Dmac2	0.00488593	-0.169319	0.168	0.262	1	Dmac2	ENSMUSG00000057229	7
ENSMUSG00000094526-Gm21451	0.00488896	-0.119138	0.196	0.292	1	Gm21451	ENSMUSG00000094526	14
ENSMUSG00000097115-1810019N24Rik	0.00491351	-0.162404	0.144	0.237	1	1810019N24Rik	ENSMUSG00000097115	7
ENSMUSG00000035139-Secisbp2	0.00492416	-0.10275	0.364	0.483	1	Secisbp2	ENSMUSG00000035139	13
ENSMUSG00000034278-Dnajc17	0.00494076	-0.168044	0.516	0.649	1	Dnajc17	ENSMUSG00000034278	2
ENSMUSG00000015341-Golga7	0.00494462	-0.197755	0.324	0.454	1	Golga7	ENSMUSG00000015341	8
ENSMUSG00000046722-Cdc42se1	0.00497859	-0.187274	0.336	0.443	1	Cdc42se1	ENSMUSG00000046722	3
ENSMUSG00000040367-Lrrd1	0.00498969	-0.139952	0.512	0.673	1	Lrrd1	ENSMUSG00000040367	5
ENSMUSG00000036792-Mbd5	0.00503502	-0.256007	0.312	0.413	1	Mbd5	ENSMUSG00000036792	2
ENSMUSG00000085820-4933406K04Rik	0.00505046	-0.21768	0.156	0.24	1	4933406K04Rik	ENSMUSG00000085820	12
ENSMUSG00000020074-Ccar1	0.00507333	0.334621	0.136	0.079	1	Ccar1	ENSMUSG00000020074	10
ENSMUSG00000029248-Thegl	0.0050759	-0.177518	0.5	0.644	1	Thegl	ENSMUSG00000029248	5
ENSMUSG00000044835-Ankrd45	0.00507873	-0.204083	0.12	0.201	1	Ankrd45	ENSMUSG00000044835	1
ENSMUSG00000041351-Rap1gap	0.00507913	-0.0396751	0.284	0.411	1	Rap1gap	ENSMUSG00000041351	4
ENSMUSG00000114746-4933436N17Rik	0.00512409	-0.151982	0.124	0.205	1	4933436N17Rik	ENSMUSG00000114746	13
ENSMUSG00000053293-Pom121	0.00518647	-0.157014	0.5	0.677	1	Pom121	ENSMUSG00000053293	5
ENSMUSG00000020191-Spata48	0.00520058	-0.182953	0.424	0.544	1	Spata48	ENSMUSG00000020191	11
ENSMUSG00000036921-Tex46	0.00521124	-0.150908	0.164	0.256	1	Tex46	ENSMUSG00000036921	4
ENSMUSG00000028176-Lrrc7	0.00522797	-0.0898071	0.336	0.484	1	Lrrc7	ENSMUSG00000028176	3
ENSMUSG00000102343-Gm37381	0.00523338	-0.231124	0.232	0.328	1	Gm37381	ENSMUSG00000102343	1
ENSMUSG00000044813-Shb	0.00523539	0.318633	0.328	0.241	1	Shb	ENSMUSG00000044813	4
ENSMUSG00000031657-Heatr3	0.00525737	-0.102368	0.16	0.251	1	Heatr3	ENSMUSG00000031657	8
ENSMUSG00000039115-Itga9	0.00526835	-0.228126	0.092	0.164	1	Itga9	ENSMUSG00000039115	9
ENSMUSG00000034300-Fam53c	0.00528043	-0.155257	0.288	0.404	1	Fam53c	ENSMUSG00000034300	18
ENSMUSG00000117229-Gm35550	0.00528862	-0.148944	0.228	0.328	1	Gm35550	ENSMUSG00000117229	17
ENSMUSG00000098177-Gm4823	0.00530259	-0.153386	0.044	0.102	1	Gm4823	ENSMUSG00000098177	15
ENSMUSG00000041625-Ggact	0.00531058	-0.175337	0.552	0.655	1	Ggact	ENSMUSG00000041625	14
ENSMUSG00000091311-Spata31d1b	0.00532558	-0.141591	0.32	0.436	1	Spata31d1b	ENSMUSG00000091311	13
ENSMUSG00000026502-Desi2	0.00533318	-0.195824	0.244	0.35	1	Desi2	ENSMUSG00000026502	1
ENSMUSG00000038485-Socs7	0.00533497	-0.132724	0.404	0.516	1	Socs7	ENSMUSG00000038485	11
ENSMUSG00000027573-Gid8	0.00534567	-0.215427	0.048	0.105	1	Gid8	ENSMUSG00000027573	2
ENSMUSG00000020617-1700012B07Rik	0.00534902	0.293706	0.128	0.072	1	1700012B07Rik	ENSMUSG00000020617	11
ENSMUSG00000072952-Gm5878	0.00538609	0.226487	0.108	0.057	1	Gm5878	ENSMUSG00000072952	6
ENSMUSG00000026924-Sec16a	0.00539618	-0.0860925	0.252	0.367	1	Sec16a	ENSMUSG00000026924	2
ENSMUSG00000037253-Mex3c	0.0054085	-0.156275	0.348	0.474	1	Mex3c	ENSMUSG00000037253	18
ENSMUSG00000078651-Aoc2	0.00541038	-0.125468	0.124	0.205	1	Aoc2	ENSMUSG00000078651	11
ENSMUSG00000047261-Gap43	0.00541122	-0.0969358	0.1	0.182	1	Gap43	ENSMUSG00000047261	16
ENSMUSG00000105535-Gm43077	0.00541958	-0.154917	0.092	0.165	1	Gm43077	ENSMUSG00000105535	3
ENSMUSG00000025017-Pik3ap1	0.00544324	-0.213624	0.052	0.112	1	Pik3ap1	ENSMUSG00000025017	19
ENSMUSG00000021203-Otub2	0.00546396	-0.0961892	0.408	0.533	1	Otub2	ENSMUSG00000021203	12
ENSMUSG00000039458-Mtmr12	0.00547026	-0.177153	0.216	0.317	1	Mtmr12	ENSMUSG00000039458	15
ENSMUSG00000026380-Tfcp2l1	0.00547581	-0.176562	0.048	0.106	1	Tfcp2l1	ENSMUSG00000026380	1
ENSMUSG00000021902-Phf7	0.00548331	0.354825	0.216	0.147	1	Phf7	ENSMUSG00000021902	14
ENSMUSG00000112425-Gm47896	0.00550881	-0.167227	0.048	0.109	1	Gm47896	ENSMUSG00000112425	10
ENSMUSG00000018474-Chd3	0.00551915	0.294678	0.12	0.067	1	Chd3	ENSMUSG00000018474	11
ENSMUSG00000029922-Mkrn1	0.00552267	0.354599	0.208	0.141	1	Mkrn1	ENSMUSG00000029922	6
ENSMUSG00000051989-Smim11	0.00556772	-0.225123	0.076	0.142	1	Smim11	ENSMUSG00000051989	16
ENSMUSG00000034377-Tulp4	0.00557191	-0.144389	0.76	0.911	1	Tulp4	ENSMUSG00000034377	17
ENSMUSG00000046351-Zfp322a	0.00558405	-0.236845	0.32	0.428	1	Zfp322a	ENSMUSG00000046351	13
ENSMUSG00000079179-Rab10os	0.00560511	-0.228287	0.332	0.433	1	Rab10os	ENSMUSG00000079179	12
ENSMUSG00000035125-Gcfc2	0.00560839	-0.215025	0.06	0.121	1	Gcfc2	ENSMUSG00000035125	6
ENSMUSG00000022441-Efcab6	0.00563996	-0.192717	0.648	0.814	1	Efcab6	ENSMUSG00000022441	15
ENSMUSG00000014164-Klhl3	0.00569598	-0.167662	0.528	0.663	1	Klhl3	ENSMUSG00000014164	13
ENSMUSG00000037234-Hook3	0.00576146	-0.372891	0.168	0.253	1	Hook3	ENSMUSG00000037234	8
ENSMUSG00000020900-Myh10	0.00577497	-0.131451	0.336	0.447	1	Myh10	ENSMUSG00000020900	11
ENSMUSG00000035202-Lars2	0.00577839	-0.0700801	0.212	0.313	1	Lars2	ENSMUSG00000035202	9
ENSMUSG00000114415-Gm41030	0.00580328	-0.185254	0.088	0.16	1	Gm41030	ENSMUSG00000114415	13
ENSMUSG00000005882-Uqcc1	0.00580733	-0.190524	0.164	0.246	1	Uqcc1	ENSMUSG00000005882	2
ENSMUSG00000025409-Mbd6	0.00582556	0.256067	0.128	0.072	1	Mbd6	ENSMUSG00000025409	10
ENSMUSG00000047940-Stpg2	0.00585912	-0.238424	0.256	0.342	1	Stpg2	ENSMUSG00000047940	3
ENSMUSG00000001089-Luzp1	0.00588917	-0.123343	0.904	0.971	1	Luzp1	ENSMUSG00000001089	4
ENSMUSG00000092518-Garin5b	0.00590204	-0.172008	0.568	0.715	1	Garin5b	ENSMUSG00000092518
ENSMUSG00000042632-Pla2g6	0.00592034	-0.132792	0.272	0.386	1	Pla2g6	ENSMUSG00000042632	15
ENSMUSG00000045624-Esf1	0.00597226	0.209337	0.112	0.06	1	Esf1	ENSMUSG00000045624	2
ENSMUSG00000106617-Gm36266	0.00597359	-0.221446	0.148	0.232	1	Gm36266	ENSMUSG00000106617	5
ENSMUSG00000026219-Trip12	0.00606085	-0.0605275	0.592	0.742	1	Trip12	ENSMUSG00000026219	1
ENSMUSG00000105105-Gm31363	0.00607577	-0.0353926	0.376	0.519	1	Gm31363	ENSMUSG00000105105	5
ENSMUSG00000024757-Slc22a19	0.00609559	0.233293	0.1	0.052	1	Slc22a19	ENSMUSG00000024757	19
ENSMUSG00000081669-Npm3-ps1	0.00610145	-0.174401	0.124	0.205	1	ps1	ENSMUSG00000081669
ENSMUSG00000052544-St6galnac3	0.00610464	-0.13223	0.492	0.642	1	St6galnac3	ENSMUSG00000052544	3
ENSMUSG00000043153-Crppa	0.00612086	0.402714	0.172	0.11	1	Crppa	ENSMUSG00000043153	12
ENSMUSG00000015981-Stk32c	0.00612279	-0.072511	0.504	0.644	1	Stk32c	ENSMUSG00000015981	7
ENSMUSG00000111090-Gm30698	0.00614767	-0.212689	0.088	0.159	1	Gm30698	ENSMUSG00000111090	10
ENSMUSG00000039738-Slx4	0.00617078	-0.238645	0.284	0.388	1	Slx4	ENSMUSG00000039738	16
ENSMUSG00000109651-Gm45463	0.00617979	0.277017	0.1	0.052	1	Gm45463	ENSMUSG00000109651	8
ENSMUSG00000043290-Zfp784	0.00618763	-0.160728	0.056	0.117	1	Zfp784	ENSMUSG00000043290	7
ENSMUSG00000008429-Herpud2	0.00619487	-0.150709	0.272	0.362	1	Herpud2	ENSMUSG00000008429	9
ENSMUSG00000031751-Amfr	0.00622057	-0.144301	0.272	0.377	1	Amfr	ENSMUSG00000031751	8
ENSMUSG00000113930-Gm36235	0.00623708	-0.0913301	0.052	0.114	1	Gm36235	ENSMUSG00000113930	12
ENSMUSG00000091041-Gm17720	0.00629193	-0.148365	0.044	0.101	1	Gm17720	ENSMUSG00000091041	8
ENSMUSG00000001855-Nup214	0.00629267	-0.185263	0.376	0.511	1	Nup214	ENSMUSG00000001855	2
ENSMUSG00000026810-Dpm2	0.00630811	-0.17914	0.104	0.176	1	Dpm2	ENSMUSG00000026810	2
ENSMUSG00000112694-Gm33037	0.00632126	-0.226017	0.136	0.215	1	Gm33037	ENSMUSG00000112694	12
ENSMUSG00000092131-BC050972	0.00632521	-0.246569	0.12	0.194	1	BC050972	ENSMUSG00000092131	9
ENSMUSG00000030718-Ppme1	0.00634631	-0.181716	0.452	0.578	1	Ppme1	ENSMUSG00000030718	7
ENSMUSG00000037400-Atp11b	0.00635588	0.239278	0.108	0.057	1	Atp11b	ENSMUSG00000037400	3
ENSMUSG00000021007-Spata7	0.00635748	-0.14662	0.608	0.743	1	Spata7	ENSMUSG00000021007	12
ENSMUSG00000025231-Sufu	0.0063916	-0.145886	0.496	0.632	1	Sufu	ENSMUSG00000025231	19
ENSMUSG00000003813-Rad23a	0.00639443	-0.143041	0.244	0.358	1	Rad23a	ENSMUSG00000003813	8
ENSMUSG00000020859-Spag9	0.00641604	-0.198218	0.708	0.84	1	Spag9	ENSMUSG00000020859	11
ENSMUSG00000097032-4930539J05Rik	0.00645108	-0.105809	0.204	0.297	1	4930539J05Rik	ENSMUSG00000097032	3
ENSMUSG00000004356-Utp20	0.00645347	-0.244442	0.172	0.26	1	Utp20	ENSMUSG00000004356	10
ENSMUSG00000090308-Gm5174	0.00648888	-0.117306	0.148	0.237	1	Gm5174	ENSMUSG00000090308	10
ENSMUSG00000031996-Aplp2	0.00649906	0.243376	0.136	0.08	1	Aplp2	ENSMUSG00000031996	9
ENSMUSG00000021192-Golga5	0.00650367	0.388839	0.208	0.142	1	Golga5	ENSMUSG00000021192	12
ENSMUSG00000112730-4930567K20Rik	0.00650781	0.324008	0.124	0.071	1	4930567K20Rik	ENSMUSG00000112730	10
ENSMUSG00000086433-Rsf1os1	0.00651149	-0.192257	0.504	0.612	1	Rsf1os1	ENSMUSG00000086433	7
ENSMUSG00000092238-Gm6004	0.0065503	-0.200773	0.064	0.126	1	Gm6004	ENSMUSG00000092238	7
ENSMUSG00000001120-Pcbp3	0.00657392	0.369736	0.18	0.115	1	Pcbp3	ENSMUSG00000001120	10
ENSMUSG00000030345-Dyrk4	0.00657472	-0.180075	0.488	0.604	1	Dyrk4	ENSMUSG00000030345	6
ENSMUSG00000074219-Gm10644	0.0066298	0.36273	0.148	0.091	1	Gm10644	ENSMUSG00000074219	8
ENSMUSG00000110381-Gm34370	0.00663246	-0.17554	0.176	0.271	1	Gm34370	ENSMUSG00000110381	8
ENSMUSG00000097591-A330032B11Rik	0.00663374	-0.202517	0.412	0.527	1	A330032B11Rik	ENSMUSG00000097591	19
ENSMUSG00000041670-Rims1	0.00669364	-0.421599	0.1	0.171	1	Rims1	ENSMUSG00000041670	1
ENSMUSG00000103857-Gm37249	0.00672949	-0.185428	0.104	0.176	1	Gm37249	ENSMUSG00000103857	9
ENSMUSG00000044471-Lncpint	0.00676143	-0.183086	0.204	0.295	1	Lncpint	ENSMUSG00000044471	6
ENSMUSG00000031786-Drc7	0.00678079	-0.294856	0.116	0.191	1	Drc7	ENSMUSG00000031786	8
ENSMUSG00000029068-Ccnl2	0.00680689	-0.0979894	0.292	0.4	1	Ccnl2	ENSMUSG00000029068	4
ENSMUSG00000029455-Aldh2	0.00681058	0.279385	0.112	0.062	1	Aldh2	ENSMUSG00000029455	5
ENSMUSG00000086003-B230206L02Rik	0.00681157	0.00698949	0.436	0.609	1	B230206L02Rik	ENSMUSG00000086003	11
ENSMUSG00000111435-Gm47358	0.00682127	-0.175827	0.1	0.171	1	Gm47358	ENSMUSG00000111435	10
ENSMUSG00000005057-Sh2b2	0.00686525	-0.181858	0.232	0.331	1	Sh2b2	ENSMUSG00000005057	5
ENSMUSG00000032985-5730522E02Rik	0.00687258	0.0318682	0.176	0.271	1	5730522E02Rik	ENSMUSG00000032985	11
ENSMUSG00000109383-Gm36584	0.00690275	-0.168112	0.4	0.514	1	Gm36584	ENSMUSG00000109383	7
ENSMUSG00000063887-Nlgn1	0.00693097	0.311217	0.144	0.087	1	Nlgn1	ENSMUSG00000063887	3
ENSMUSG00000028649-Macf1	0.00693213	0.306475	0.156	0.097	1	Macf1	ENSMUSG00000028649	4
ENSMUSG00000039990-Edrf1	0.00693802	-0.119867	0.408	0.541	1	Edrf1	ENSMUSG00000039990	7
ENSMUSG00000046110-Serinc4	0.00695321	-0.192301	0.504	0.642	1	Serinc4	ENSMUSG00000046110	2
ENSMUSG00000020096-Tbata	0.00696238	-0.202217	0.232	0.323	1	Tbata	ENSMUSG00000020096	10
ENSMUSG00000032726-Bmp8a	0.00696761	-0.164123	0.156	0.241	1	Bmp8a	ENSMUSG00000032726	4
ENSMUSG00000036180-Gatad2a	0.00699617	-0.187413	0.22	0.308	1	Gatad2a	ENSMUSG00000036180	8
ENSMUSG00000097727-F630040K05Rik	0.00706552	-0.161848	0.152	0.235	1	F630040K05Rik	ENSMUSG00000097727	17
ENSMUSG00000070923-Klhl9	0.00708217	-0.222993	0.072	0.131	1	Klhl9	ENSMUSG00000070923	4
ENSMUSG00000009894-Snap47	0.0071949	-0.165049	0.088	0.157	1	Snap47	ENSMUSG00000009894	11
ENSMUSG00000023009-Nckap5l	0.0072094	-0.189787	0.26	0.363	1	Nckap5l	ENSMUSG00000023009	15
ENSMUSG00000112125-Gm48024	0.00721315	-0.153619	0.12	0.196	1	Gm48024	ENSMUSG00000112125	10
ENSMUSG00000026203-Dnajb2	0.00725765	-0.164286	0.872	0.934	1	Dnajb2	ENSMUSG00000026203	1
ENSMUSG00000027442-Cst8	0.0072839	-0.163616	0.248	0.341	1	Cst8	ENSMUSG00000027442	2
ENSMUSG00000019929-Dcn	0.00729989	0.355531	0.104	0.056	1	Dcn	ENSMUSG00000019929	10
ENSMUSG00000057113-Npm1	0.0073324	0.42877	0.32	0.256	1	Npm1	ENSMUSG00000057113	11
ENSMUSG00000024145-Pigf	0.00735032	-0.16343	0.312	0.436	1	Pigf	ENSMUSG00000024145	17
ENSMUSG00000112488-Gm33981	0.00741163	-0.244663	0.048	0.104	1	Gm33981	ENSMUSG00000112488	10
ENSMUSG00000020642-Rnf144a	0.00742896	-0.223839	0.576	0.713	1	Rnf144a	ENSMUSG00000020642	12
ENSMUSG00000038115-Ano2	0.007464	-0.227361	0.404	0.522	1	Ano2	ENSMUSG00000038115	6
ENSMUSG00000035569-Ankrd11	0.0074891	0.348431	0.384	0.308	1	Ankrd11	ENSMUSG00000035569	8
ENSMUSG00000020076-Ddx50	0.00750771	0.430446	0.34	0.261	1	Ddx50	ENSMUSG00000020076	10
ENSMUSG00000021690-Jmy	0.00752045	-0.201335	0.208	0.298	1	Jmy	ENSMUSG00000021690	13
ENSMUSG00000026083-Eif5b	0.00753669	0.423501	0.264	0.2	1	Eif5b	ENSMUSG00000026083	1
ENSMUSG00000070568-Slc6a21	0.00753763	-0.134625	0.376	0.491	1	Slc6a21	ENSMUSG00000070568	7
ENSMUSG00000105735-4933415J04Rik	0.0075473	-0.224059	0.08	0.145	1	4933415J04Rik	ENSMUSG00000105735	5
ENSMUSG00000036686-Cc2d1a	0.00756907	0.323327	0.236	0.166	1	Cc2d1a	ENSMUSG00000036686	8
ENSMUSG00000070002-Ell	0.00762798	-0.141101	0.376	0.511	1	Ell	ENSMUSG00000070002	8
ENSMUSG00000045975-C2cd2	0.00763275	0.280334	0.128	0.075	1	C2cd2	ENSMUSG00000045975	16
ENSMUSG00000030346-Rad51ap1	0.00767123	-0.270838	0.1	0.17	1	Rad51ap1	ENSMUSG00000030346	6
ENSMUSG00000031796-Cfap20	0.00768422	-0.283698	0.28	0.372	1	Cfap20	ENSMUSG00000031796	8
ENSMUSG00000099718-Gm2087	0.00769141	-0.128894	0.604	0.754	1	Gm2087	ENSMUSG00000099718	9
ENSMUSG00000074604-Mgst2	0.00770955	-0.368861	0.124	0.194	1	Mgst2	ENSMUSG00000074604	3
ENSMUSG00000026887-Mrrf	0.00771869	-0.0839827	0.216	0.317	1	Mrrf	ENSMUSG00000026887	2
ENSMUSG00000084959-4933407I08Rik	0.00772808	-0.117815	0.136	0.218	1	4933407I08Rik	ENSMUSG00000084959	18
ENSMUSG00000102406-A730094K22Rik	0.00773502	-0.203348	0.092	0.162	1	A730094K22Rik	ENSMUSG00000102406	9
ENSMUSG00000029601-Iqcd	0.00775206	-0.15936	0.048	0.102	1	Iqcd	ENSMUSG00000029601	5
ENSMUSG00000040040-Ift88	0.00781592	-0.21488	0.076	0.14	1	Ift88	ENSMUSG00000040040	14
ENSMUSG00000085196-Gm14963	0.00781612	-0.24901	0.168	0.253	1	Gm14963	ENSMUSG00000085196	19
ENSMUSG00000039826-Trub2	0.00783519	-0.204173	0.104	0.172	1	Trub2	ENSMUSG00000039826	2
ENSMUSG00000111556-Gm19299	0.00789686	-0.242327	0.244	0.342	1	Gm19299	ENSMUSG00000111556	9
ENSMUSG00000087358-4930453H23Rik	0.00790099	0.238639	0.216	0.145	1	4930453H23Rik	ENSMUSG00000087358	20
ENSMUSG00000101337-Dnah7c	0.00790585	-0.0239897	0.224	0.323	1	Dnah7c	ENSMUSG00000101337	1
ENSMUSG00000025909-Sntg1	0.00791103	-0.213524	0.112	0.18	1	Sntg1	ENSMUSG00000025909	1
ENSMUSG00000074813-Morrbid	0.00794807	-0.332792	0.224	0.31	1	Morrbid	ENSMUSG00000074813	2
ENSMUSG00000004415-Col26a1	0.00796096	-0.121072	0.508	0.654	1	Col26a1	ENSMUSG00000004415	5
ENSMUSG00000100557-1700029E06Rik	0.00796107	-0.264127	0.064	0.121	1	1700029E06Rik	ENSMUSG00000100557	5
ENSMUSG00000020520-Galnt10	0.00796149	-0.118464	0.38	0.501	1	Galnt10	ENSMUSG00000020520	11
ENSMUSG00000106801-Gm42852	0.00796224	-0.194317	0.052	0.11	1	Gm42852	ENSMUSG00000106801	6
ENSMUSG00000063354-Slc39a4	0.0079766	-0.306688	0.196	0.275	1	Slc39a4	ENSMUSG00000063354	15
ENSMUSG00000052512-Nav2	0.00799837	-0.184394	0.288	0.393	1	Nav2	ENSMUSG00000052512	7
ENSMUSG00000084954-Gm16351	0.00813202	-0.228774	0.108	0.176	1	Gm16351	ENSMUSG00000084954	8
ENSMUSG00000048756-Foxo3	0.00814817	-0.239757	0.064	0.125	1	Foxo3	ENSMUSG00000048756	10
ENSMUSG00000021270-Hsp90aa1	0.00815617	0.112838	0.368	0.538	1	Hsp90aa1	ENSMUSG00000021270	12
ENSMUSG00000033396-Spg11	0.00825135	-0.0555976	0.164	0.252	1	Spg11	ENSMUSG00000033396	2
ENSMUSG00000031503-Col4a2	0.00829508	-0.175346	0.064	0.122	1	Col4a2	ENSMUSG00000031503	8
ENSMUSG00000022562-Oplah	0.00833932	-0.122808	0.356	0.479	1	Oplah	ENSMUSG00000022562	15
ENSMUSG00000040364-Sec1	0.00838594	-0.11331	0.348	0.469	1	Sec1	ENSMUSG00000040364	7
ENSMUSG00000116386-Gm49538	0.00841582	-0.15488	0.088	0.156	1	Gm49538	ENSMUSG00000116386	16
ENSMUSG00000025916-Ppp1r42	0.00844606	-0.117347	0.528	0.687	1	Ppp1r42	ENSMUSG00000025916	1
ENSMUSG00000034686-Prr7	0.00844622	-0.0829885	0.132	0.213	1	Prr7	ENSMUSG00000034686	13
ENSMUSG00000017843-Ppp2r5c	0.00845701	-0.180259	0.324	0.428	1	Ppp2r5c	ENSMUSG00000017843	12
ENSMUSG00000052253-Zfp622	0.00849316	-0.206069	0.108	0.177	1	Zfp622	ENSMUSG00000052253	15
ENSMUSG00000054150-Syne3	0.00851988	-0.117731	0.448	0.583	1	Syne3	ENSMUSG00000054150	12
ENSMUSG00000021182-Ccdc88c	0.00852424	-0.126628	0.34	0.468	1	Ccdc88c	ENSMUSG00000021182	12
ENSMUSG00000047014-Catsperb	0.00854461	0.171519	0.104	0.179	1	Catsperb	ENSMUSG00000047014	12
ENSMUSG00000097099-Gm9917	0.00856105	-0.229564	0.056	0.112	1	Gm9917	ENSMUSG00000097099	9
ENSMUSG00000066621-Tecpr1	0.00865577	-0.169234	0.108	0.185	1	Tecpr1	ENSMUSG00000066621	5
ENSMUSG00000086438-Asb17os	0.0086561	-0.17018	0.064	0.126	1	Asb17os	ENSMUSG00000086438	3
ENSMUSG00000079562-Maea	0.0087632	-0.200096	0.34	0.456	1	Maea	ENSMUSG00000079562	5
ENSMUSG00000018377-Vezf1	0.00877623	0.220857	0.148	0.09	1	Vezf1	ENSMUSG00000018377	11
ENSMUSG00000071033-Gm10308	0.00880397	0.290804	0.132	0.08	1	Gm10308	ENSMUSG00000071033	17
ENSMUSG00000031458-Coprs	0.0088041	0.313788	0.1	0.055	1	Coprs	ENSMUSG00000031458	8
ENSMUSG00000059602-Syn3	0.00880638	0.405902	0.152	0.096	1	Syn3	ENSMUSG00000059602	10
ENSMUSG00000057116-Semp2l2a	0.00883079	-0.18	0.188	0.271	1	Semp2l2a	ENSMUSG00000057116
ENSMUSG00000068740-Celsr2	0.00886061	-0.228678	0.116	0.19	1	Celsr2	ENSMUSG00000068740	3
ENSMUSG00000115145-Gm35166	0.00888071	-0.128545	0.168	0.248	1	Gm35166	ENSMUSG00000115145	14
ENSMUSG00000085762-Lrrc75aos2	0.00890539	-0.160666	0.152	0.233	1	Lrrc75aos2	ENSMUSG00000085762	11
ENSMUSG00000027679-Dnajc19	0.00893924	-0.158543	0.536	0.69	1	Dnajc19	ENSMUSG00000027679	3
ENSMUSG00000034243-Golgb1	0.00895539	0.344884	0.336	0.26	1	Golgb1	ENSMUSG00000034243	16
ENSMUSG00000030004-Nat8	0.00898823	-0.158579	0.048	0.104	1	Nat8	ENSMUSG00000030004	6
ENSMUSG00000110275-Gm5905	0.0090227	-0.148723	0.372	0.481	1	Gm5905	ENSMUSG00000110275	7
ENSMUSG00000102757-Gm2756	0.00912391	-0.161464	0.228	0.325	1	Gm2756	ENSMUSG00000102757	3
ENSMUSG00000024519-Cplx4	0.00917692	-0.432448	0.132	0.2	1	Cplx4	ENSMUSG00000024519	18
ENSMUSG00000022781-Pak2	0.00918922	-0.0994409	0.476	0.617	1	Pak2	ENSMUSG00000022781	16
ENSMUSG00000019370-Calm3	0.00925045	0.394368	0.404	0.341	1	Calm3	ENSMUSG00000019370	7
ENSMUSG00000104597-B230334C09Rik	0.00931131	-0.218938	0.208	0.293	1	B230334C09Rik	ENSMUSG00000104597	3
ENSMUSG00000058816-Ppp1r2-ps3	0.00933086	-0.21301	0.144	0.218	1	ps3	ENSMUSG00000058816
ENSMUSG00000031493-Ggn	0.00935393	-0.127749	0.348	0.457	1	Ggn	ENSMUSG00000031493	7
ENSMUSG00000000127-Fer	0.00936847	0.0989726	0.1	0.052	1	Fer	ENSMUSG00000000127	17
ENSMUSG00000109526-Gm9357	0.00938334	-0.173099	0.312	0.429	1	Gm9357	ENSMUSG00000109526	7
ENSMUSG00000117234-Gm7818	0.0094284	-0.158872	0.072	0.135	1	Gm7818	ENSMUSG00000117234	17
ENSMUSG00000068699-Flnc	0.00943772	-0.186783	0.136	0.21	1	Flnc	ENSMUSG00000068699	6
ENSMUSG00000033102-Cdc14b	0.00944165	-0.172021	0.588	0.712	1	Cdc14b	ENSMUSG00000033102	13
ENSMUSG00000116874-Gm34035	0.00947546	-0.202195	0.124	0.196	1	Gm34035	ENSMUSG00000116874	17
ENSMUSG00000032182-Yipf2	0.00947651	-0.149887	0.148	0.228	1	Yipf2	ENSMUSG00000032182	9
ENSMUSG00000034623-Prss55	0.00950874	-0.146018	0.372	0.492	1	Prss55	ENSMUSG00000034623	14
ENSMUSG00000107252-Gm5767	0.00951546	-0.167024	0.232	0.326	1	Gm5767	ENSMUSG00000107252	16
ENSMUSG00000047022-Mipol1	0.00952942	-0.319366	0.136	0.206	1	Mipol1	ENSMUSG00000047022	12
ENSMUSG00000070529-Wfdc10	0.00957649	0.409509	0.14	0.089	1	Wfdc10	ENSMUSG00000070529	2
ENSMUSG00000026799-Med27	0.00962766	-0.17581	0.048	0.101	1	Med27	ENSMUSG00000026799	2
ENSMUSG00000036779-Tent4b	0.00963177	-0.0708663	0.528	0.669	1	Tent4b	ENSMUSG00000036779	8
ENSMUSG00000014039-Prdm15	0.00976006	0.354861	0.192	0.13	1	Prdm15	ENSMUSG00000014039	16
ENSMUSG00000099706-Gm29536	0.00976297	-0.150586	0.272	0.361	1	Gm29536	ENSMUSG00000099706	1
ENSMUSG00000031703-Itfg1	0.00977576	-0.381183	0.092	0.155	1	Itfg1	ENSMUSG00000031703	8
ENSMUSG00000037270-4932438A13Rik	0.00978734	-0.124783	0.3	0.401	1	4932438A13Rik	ENSMUSG00000037270	3
ENSMUSG00000092395-Gm20463	0.00978977	-0.197398	0.156	0.231	1	Gm20463	ENSMUSG00000092395	17
ENSMUSG00000090336-Cfap97d2	0.00980625	-0.0998473	0.312	0.418	1	Cfap97d2	ENSMUSG00000090336	8
ENSMUSG00000044526-Znrf4	0.00981222	-0.149651	0.492	0.623	1	Znrf4	ENSMUSG00000044526	17
ENSMUSG00000021758-Ddx4	0.00985638	0.390339	0.376	0.313	1	Ddx4	ENSMUSG00000021758	13
ENSMUSG00000085327-Gm16104	0.00987155	-0.218371	0.112	0.184	1	Gm16104	ENSMUSG00000085327	10
ENSMUSG00000025047-Pdcd11	0.00988768	-0.0916262	0.24	0.337	1	Pdcd11	ENSMUSG00000025047	19
ENSMUSG00000051146-Camk2n2	0.00988941	-0.155626	0.06	0.119	1	Camk2n2	ENSMUSG00000051146	16
ENSMUSG00000046010-Zfp830	0.00993128	-0.216838	0.14	0.212	1	Zfp830	ENSMUSG00000046010	11
ENSMUSG00000064302-Clasp1	0.00995458	-0.0762501	0.684	0.844	1	Clasp1	ENSMUSG00000064302	1
ENSMUSG00000078578-Ube2d3	0.0099589	-0.0631197	0.284	0.387	1	Ube2d3	ENSMUSG00000078578	3
ENSMUSG00000004865-Srpk1	0.00997123	-0.161197	0.228	0.327	1	Srpk1	ENSMUSG00000004865	17
ENSMUSG00000120223-ENSMUSG00000120223	0.0100138	-0.202343	0.304	0.393	1	ENSMUSG00000120223	ENSMUSG00000120223
ENSMUSG00000121493-Cyp4f41-ps	0.0100428	-0.209709	0.068	0.124	1	ps	ENSMUSG00000121493
ENSMUSG00000037843-Vstm2l	0.0100708	-0.171679	0.052	0.107	1	Vstm2l	ENSMUSG00000037843	2
ENSMUSG00000028745-Capzb	0.0100752	-0.131528	0.6	0.719	1	Capzb	ENSMUSG00000028745	4
ENSMUSG00000052310-Slc39a1	0.010098	-0.0676919	0.228	0.332	1	Slc39a1	ENSMUSG00000052310	3
ENSMUSG00000025147-Mob2	0.0101503	-0.2215	0.08	0.142	1	Mob2	ENSMUSG00000025147	7
ENSMUSG00000040865-Ino80d	0.0101651	-0.181478	0.28	0.377	1	Ino80d	ENSMUSG00000040865	1
ENSMUSG00000002280-Ciao3	0.0102006	-0.151006	0.116	0.19	1	Ciao3	ENSMUSG00000002280	17
ENSMUSG00000106658-Gm36548	0.0102057	-0.24004	0.148	0.225	1	Gm36548	ENSMUSG00000106658	5
ENSMUSG00000028572-Hook1	0.0102212	-0.0802072	0.564	0.712	1	Hook1	ENSMUSG00000028572	4
ENSMUSG00000022236-Ropn1l	0.0102291	0.317285	0.716	0.759	1	Ropn1l	ENSMUSG00000022236	15
ENSMUSG00000036087-Slain2	0.0102498	-0.114586	0.456	0.571	1	Slain2	ENSMUSG00000036087	5
ENSMUSG00000029044-4930584F24Rik	0.010267	-0.163136	0.348	0.446	1	4930584F24Rik	ENSMUSG00000029044	5
ENSMUSG00000049091-Sephs2	0.01027	-0.259548	0.12	0.187	1	Sephs2	ENSMUSG00000049091	7
ENSMUSG00000114891-Gm47272	0.0103233	-0.196318	0.092	0.154	1	Gm47272	ENSMUSG00000114891	18
ENSMUSG00000074357-AA386476	0.0103279	-0.130761	0.188	0.28	1	AA386476	ENSMUSG00000074357	8
ENSMUSG00000047888-Tnrc6b	0.0103429	-0.164688	0.572	0.698	1	Tnrc6b	ENSMUSG00000047888	15
ENSMUSG00000025429-Pstpip2	0.0103898	-0.187936	0.112	0.186	1	Pstpip2	ENSMUSG00000025429	18
ENSMUSG00000050912-Tmem123	0.0104259	-0.177637	0.372	0.471	1	Tmem123	ENSMUSG00000050912	9
ENSMUSG00000035049-Rrp12	0.0104275	-0.1972	0.052	0.106	1	Rrp12	ENSMUSG00000035049	19
ENSMUSG00000024386-Proc	0.0104302	-0.169589	0.128	0.206	1	Proc	ENSMUSG00000024386	18
ENSMUSG00000028538-St3gal3	0.0104503	-0.181895	0.256	0.348	1	St3gal3	ENSMUSG00000028538	4
ENSMUSG00000037098-Rab11fip3	0.0104541	-0.168438	0.096	0.162	1	Rab11fip3	ENSMUSG00000037098	17
ENSMUSG00000099751-1700022A22Rik	0.0104602	-0.164401	0.18	0.268	1	1700022A22Rik	ENSMUSG00000099751	15
ENSMUSG00000074627-Mroh8	0.0104606	0.18447	0.124	0.072	1	Mroh8	ENSMUSG00000074627	2
ENSMUSG00000014592-Camta1	0.0104623	-0.170303	0.504	0.618	1	Camta1	ENSMUSG00000014592	4
ENSMUSG00000101888-1700025H01Rik	0.0104681	-0.169954	0.228	0.323	1	1700025H01Rik	ENSMUSG00000101888	16
ENSMUSG00000044788-Fads6	0.0104861	0.411558	0.224	0.157	1	Fads6	ENSMUSG00000044788	11
ENSMUSG00000120496-ENSMUSG00000120496	0.0104864	-0.1387	0.164	0.248	1	ENSMUSG00000120496	ENSMUSG00000120496
ENSMUSG00000055421-Pcdh9	0.0105024	-0.0963398	0.112	0.185	1	Pcdh9	ENSMUSG00000055421	14
ENSMUSG00000027564-Cypt12	0.0105172	-0.215853	0.3	0.404	1	Cypt12	ENSMUSG00000027564	3
ENSMUSG00000031781-Ciapin1	0.0105471	0.305148	0.204	0.14	1	Ciapin1	ENSMUSG00000031781	8
ENSMUSG00000037243-Zfp692	0.010581	-0.150328	0.08	0.144	1	Zfp692	ENSMUSG00000037243	11
ENSMUSG00000033697-Arhgap39	0.0106134	-0.167561	0.064	0.121	1	Arhgap39	ENSMUSG00000033697	15
ENSMUSG00000050891-Tatdn1	0.0106212	-0.168684	0.132	0.205	1	Tatdn1	ENSMUSG00000050891	15
ENSMUSG00000037126-Psd	0.0106589	-0.235397	0.308	0.411	1	Psd	ENSMUSG00000037126	19
ENSMUSG00000052056-Zfp217	0.010666	-0.19653	0.164	0.24	1	Zfp217	ENSMUSG00000052056	2
ENSMUSG00000034462-Pkd2	0.0106737	0.245414	0.176	0.115	1	Pkd2	ENSMUSG00000034462	5
ENSMUSG00000066170-E230001N04Rik	0.0106784	-0.321101	0.092	0.152	1	E230001N04Rik	ENSMUSG00000066170	17
ENSMUSG00000038520-Tbc1d17	0.0107412	-0.19317	0.1	0.165	1	Tbc1d17	ENSMUSG00000038520	7
ENSMUSG00000059173-Pde1a	0.0107426	0.27484	0.136	0.082	1	Pde1a	ENSMUSG00000059173	2
ENSMUSG00000018733-Pex12	0.0107456	-0.140182	0.116	0.185	1	Pex12	ENSMUSG00000018733	11
ENSMUSG00000098024-Gm27003	0.0107619	-0.11625	0.056	0.115	1	Gm27003	ENSMUSG00000098024	2
ENSMUSG00000063235-Ptpmt1	0.0107894	0.250661	0.108	0.061	1	Ptpmt1	ENSMUSG00000063235	2
ENSMUSG00000048500-Defb15	0.0107915	-0.1057	0.06	0.12	1	Defb15	ENSMUSG00000048500	8
ENSMUSG00000097494-4933406C10Rik	0.010811	0.423001	0.176	0.12	1	4933406C10Rik	ENSMUSG00000097494	12
ENSMUSG00000099373-Gm19667	0.0108407	-0.159241	0.168	0.255	1	Gm19667	ENSMUSG00000099373	9
ENSMUSG00000032883-Acsl3	0.0108621	-0.179469	0.112	0.181	1	Acsl3	ENSMUSG00000032883	1
ENSMUSG00000066735-Vkorc1l1	0.0108668	0.416524	0.228	0.165	1	Vkorc1l1	ENSMUSG00000066735	5
ENSMUSG00000118107-Gm34455	0.0108932	-0.038391	0.284	0.402	1	Gm34455	ENSMUSG00000118107	17
ENSMUSG00000114053-Gm35330	0.0109146	0.593647	0.2	0.141	1	Gm35330	ENSMUSG00000114053	13
ENSMUSG00000027285-Haus2	0.0109191	-0.241199	0.14	0.208	1	Haus2	ENSMUSG00000027285	2
ENSMUSG00000026655-Fam107b	0.0109423	-0.147406	0.504	0.648	1	Fam107b	ENSMUSG00000026655	2
ENSMUSG00000120166-ENSMUSG00000120166	0.0109436	-0.183876	0.16	0.24	1	ENSMUSG00000120166	ENSMUSG00000120166
ENSMUSG00000029660-Tex26	0.0109679	-0.179009	0.34	0.434	1	Tex26	ENSMUSG00000029660	5
ENSMUSG00000024174-Pot1b	0.0109699	-0.184567	0.088	0.152	1	Pot1b	ENSMUSG00000024174	17
ENSMUSG00000054612-Mgmt	0.0109962	-0.153397	0.308	0.416	1	Mgmt	ENSMUSG00000054612	7
ENSMUSG00000121307-ENSMUSG00000121307	0.0110166	-0.194967	0.076	0.136	1	ENSMUSG00000121307	ENSMUSG00000121307
ENSMUSG00000102860-Gm37638	0.0110251	-0.254969	0.08	0.14	1	Gm37638	ENSMUSG00000102860	1
ENSMUSG00000056724-Nbeal2	0.0110678	-0.200441	0.06	0.115	1	Nbeal2	ENSMUSG00000056724	9
ENSMUSG00000026803-Ttf1	0.0110687	-0.103168	0.28	0.381	1	Ttf1	ENSMUSG00000026803	2
ENSMUSG00000036555-Iqce	0.0111381	-0.127866	0.744	0.858	1	Iqce	ENSMUSG00000036555	5
ENSMUSG00000073045-Gm5570	0.0111436	-0.11261	0.36	0.482	1	Gm5570	ENSMUSG00000073045	6
ENSMUSG00000084968-Gm12743	0.0111454	-0.182487	0.24	0.332	1	Gm12743	ENSMUSG00000084968	4
ENSMUSG00000072487-Mroh5	0.0111497	-0.139579	0.56	0.679	1	Mroh5	ENSMUSG00000072487	15
ENSMUSG00000030443-Zfp583	0.0111672	-0.158053	0.156	0.238	1	Zfp583	ENSMUSG00000030443	7
ENSMUSG00000060429-Sntb1	0.0111737	-0.185222	0.072	0.13	1	Sntb1	ENSMUSG00000060429	15
ENSMUSG00000027227-Sord	0.0111809	0.39125	0.216	0.15	1	Sord	ENSMUSG00000027227	2
ENSMUSG00000026819-Slc25a25	0.0111853	0.281096	0.104	0.059	1	Slc25a25	ENSMUSG00000026819	2
ENSMUSG00000033658-Ddx19b	0.01119	-0.0905366	0.452	0.587	1	Ddx19b	ENSMUSG00000033658	8
ENSMUSG00000117725-Gm50240	0.0112006	-0.109518	0.208	0.298	1	Gm50240	ENSMUSG00000117725	17
ENSMUSG00000026018-Ica1l	0.0112186	-0.164595	0.084	0.149	1	Ica1l	ENSMUSG00000026018	1
ENSMUSG00000053226-Dand5	0.011306	-0.169586	0.068	0.127	1	Dand5	ENSMUSG00000053226	8
ENSMUSG00000020102-Slc16a7	0.0113501	-0.149923	0.584	0.729	1	Slc16a7	ENSMUSG00000020102	10
ENSMUSG00000049044-Rapgef4	0.0113571	-0.13252	0.052	0.106	1	Rapgef4	ENSMUSG00000049044	2
ENSMUSG00000066113-Adamtsl1	0.0114341	-0.213681	0.46	0.569	1	Adamtsl1	ENSMUSG00000066113	4
ENSMUSG00000117731-Gm50145	0.0115941	-0.177036	0.068	0.126	1	Gm50145	ENSMUSG00000117731	18
ENSMUSG00000033278-Ptprm	0.0116195	-0.313596	0.136	0.206	1	Ptprm	ENSMUSG00000033278	17
ENSMUSG00000045288-Ush1g	0.0117408	-0.219633	0.084	0.145	1	Ush1g	ENSMUSG00000045288	11
ENSMUSG00000026790-Odf2	0.0117737	-0.152123	0.932	0.974	1	Odf2	ENSMUSG00000026790	2
ENSMUSG00000020961-Ston2	0.0117994	-0.215031	0.256	0.347	1	Ston2	ENSMUSG00000020961	12
ENSMUSG00000021598-Med10	0.0118134	0.29273	0.168	0.111	1	Med10	ENSMUSG00000021598	13
ENSMUSG00000022255-Mtdh	0.0118755	-0.131197	0.508	0.64	1	Mtdh	ENSMUSG00000022255	15
ENSMUSG00000071359-Tbpl1	0.0118869	0.242585	0.124	0.074	1	Tbpl1	ENSMUSG00000071359	10
ENSMUSG00000033053-Cfap95	0.0119181	-0.388989	0.208	0.282	1	Cfap95	ENSMUSG00000033053
ENSMUSG00000022683-Pla2g10	0.0120686	-0.112607	0.488	0.617	1	Pla2g10	ENSMUSG00000022683	16
ENSMUSG00000036054-Sugp2	0.0120714	0.171396	0.1	0.055	1	Sugp2	ENSMUSG00000036054	8
ENSMUSG00000042788-Fam166b	0.0120874	0.24759	0.104	0.06	1	Fam166b	ENSMUSG00000042788	4
ENSMUSG00000087145-Gm12665	0.0121014	-0.13475	0.048	0.1	1	Gm12665	ENSMUSG00000087145	11
ENSMUSG00000025278-Flnb	0.0121047	-0.122115	0.444	0.582	1	Flnb	ENSMUSG00000025278	14
ENSMUSG00000034042-Gpbp1l1	0.0121884	-0.166078	0.056	0.109	1	Gpbp1l1	ENSMUSG00000034042	4
ENSMUSG00000099863-1700031L13Rik	0.0122021	0.253551	0.1	0.056	1	1700031L13Rik	ENSMUSG00000099863	5
ENSMUSG00000033029-1700088E04Rik	0.0122068	-0.175915	0.072	0.13	1	1700088E04Rik	ENSMUSG00000033029	15
ENSMUSG00000031523-Dlc1	0.0123502	-0.120909	0.084	0.146	1	Dlc1	ENSMUSG00000031523	8
ENSMUSG00000028646-Rragc	0.0123741	-0.176737	0.152	0.226	1	Rragc	ENSMUSG00000028646	4
ENSMUSG00000048628-4930542C16Rik	0.0124157	-0.184753	0.14	0.21	1	4930542C16Rik	ENSMUSG00000048628	14
ENSMUSG00000112500-4933411E08Rik	0.0124433	-0.126978	0.164	0.245	1	4933411E08Rik	ENSMUSG00000112500	10
ENSMUSG00000036672-Cenpt	0.0124456	-0.322494	0.076	0.135	1	Cenpt	ENSMUSG00000036672	8
ENSMUSG00000101583-Gm20753	0.0124698	-0.0921534	0.38	0.508	1	Gm20753	ENSMUSG00000101583	1
ENSMUSG00000090700-Cyp4f40	0.012491	0.214482	0.1	0.056	1	Cyp4f40	ENSMUSG00000090700	17
ENSMUSG00000050783-Htr1f	0.0125177	-0.204096	0.156	0.226	1	Htr1f	ENSMUSG00000050783	16
ENSMUSG00000031644-Nek1	0.0125455	-0.0963149	0.676	0.825	1	Nek1	ENSMUSG00000031644	8
ENSMUSG00000091476-Catspere2	0.0125574	0.631206	0.268	0.21	1	Catspere2	ENSMUSG00000091476	1
ENSMUSG00000099869-1700030F04Rik	0.0125955	-0.136867	0.896	0.94	1	1700030F04Rik	ENSMUSG00000099869	6
ENSMUSG00000033233-Trim45	0.0126155	-0.222352	0.168	0.241	1	Trim45	ENSMUSG00000033233	3
ENSMUSG00000019794-Katna1	0.0126379	-0.19313	0.236	0.328	1	Katna1	ENSMUSG00000019794	10
ENSMUSG00000055761-Nkain3	0.0126648	0.890415	0.324	0.27	1	Nkain3	ENSMUSG00000055761	4
ENSMUSG00000106680-Gm43852	0.0127067	-0.130629	0.06	0.115	1	Gm43852	ENSMUSG00000106680	5
ENSMUSG00000022671-Mzt2	0.0127132	0.157709	0.1	0.055	1	Mzt2	ENSMUSG00000022671	16
ENSMUSG00000117418-Gm50063	0.0127625	-0.140731	0.144	0.22	1	Gm50063	ENSMUSG00000117418	18
ENSMUSG00000027331-Knstrn	0.0128545	-0.210238	0.396	0.497	1	Knstrn	ENSMUSG00000027331	2
ENSMUSG00000039810-Zc3h10	0.0129802	-0.168441	0.24	0.327	1	Zc3h10	ENSMUSG00000039810	10
ENSMUSG00000021010-Npas3	0.0129822	-0.134559	0.144	0.226	1	Npas3	ENSMUSG00000021010	12
ENSMUSG00000047995-Cypt4	0.0130639	-0.110834	0.516	0.668	1	Cypt4	ENSMUSG00000047995	9
ENSMUSG00000090266-Mettl23	0.0130692	-0.0271181	0.296	0.408	1	Mettl23	ENSMUSG00000090266	11
ENSMUSG00000107008-Gm2762	0.0130896	-0.103258	0.292	0.398	1	Gm2762	ENSMUSG00000107008	13
ENSMUSG00000027569-Mrgbp	0.0131005	-0.118646	0.264	0.371	1	Mrgbp	ENSMUSG00000027569	2
ENSMUSG00000050592-Fam78a	0.0131574	-0.064214	0.164	0.243	1	Fam78a	ENSMUSG00000050592	2
ENSMUSG00000035864-Syt1	0.0131634	-0.0506867	0.24	0.35	1	Syt1	ENSMUSG00000035864	10
ENSMUSG00000037787-Coa8	0.0131945	-0.159431	0.36	0.461	1	Coa8	ENSMUSG00000037787	12
ENSMUSG00000046337-Fam178b	0.013227	0.236371	0.348	0.273	1	Fam178b	ENSMUSG00000046337	1
ENSMUSG00000058997-Vwa8	0.0133088	0.358852	0.428	0.372	1	Vwa8	ENSMUSG00000058997	14
ENSMUSG00000049470-Aff4	0.0133218	0.25995	0.216	0.15	1	Aff4	ENSMUSG00000049470	11
ENSMUSG00000022120-Obi1	0.0133228	-0.206758	0.092	0.152	1	Obi1	ENSMUSG00000022120	14
ENSMUSG00000025178-Pi4k2a	0.013326	-0.0751095	0.444	0.581	1	Pi4k2a	ENSMUSG00000025178	19
ENSMUSG00000030595-Nfkbib	0.0133356	-0.201237	0.2	0.283	1	Nfkbib	ENSMUSG00000030595	7
ENSMUSG00000120402-ENSMUSG00000120402	0.0133742	-0.130555	0.052	0.105	1	ENSMUSG00000120402	ENSMUSG00000120402
ENSMUSG00000021071-Trim9	0.0134011	-0.201701	0.084	0.145	1	Trim9	ENSMUSG00000021071	12
ENSMUSG00000022074-Tnfrsf10b	0.0134279	-0.138135	0.216	0.296	1	Tnfrsf10b	ENSMUSG00000022074	14
ENSMUSG00000085085-1700086P04Rik	0.0134429	-0.133462	0.3	0.401	1	1700086P04Rik	ENSMUSG00000085085	4
ENSMUSG00000041460-Cacna2d4	0.0134482	-0.234967	0.188	0.257	1	Cacna2d4	ENSMUSG00000041460	6
ENSMUSG00000029156-Sgcb	0.0134608	-0.167399	0.112	0.18	1	Sgcb	ENSMUSG00000029156	5
ENSMUSG00000120563-ENSMUSG00000120563	0.0134796	-0.152362	0.072	0.131	1	ENSMUSG00000120563	ENSMUSG00000120563
ENSMUSG00000041740-Rnf10	0.0135105	0.160528	0.1	0.055	1	Rnf10	ENSMUSG00000041740	5
ENSMUSG00000017969-Ptgis	0.0135127	-0.205177	0.064	0.119	1	Ptgis	ENSMUSG00000017969	2
ENSMUSG00000059554-Ccdc28a	0.0135492	-0.134169	0.536	0.692	1	Ccdc28a	ENSMUSG00000059554	10
ENSMUSG00000065990-Aurkaip1	0.0136318	0.280263	0.168	0.11	1	Aurkaip1	ENSMUSG00000065990	4
ENSMUSG00000051674-Dcun1d4	0.013668	-0.144613	0.536	0.7	1	Dcun1d4	ENSMUSG00000051674	5
ENSMUSG00000051435-Fhad1	0.013683	-0.166901	0.256	0.347	1	Fhad1	ENSMUSG00000051435	4
ENSMUSG00000120540-ENSMUSG00000120540	0.0136865	-0.16215	0.192	0.276	1	ENSMUSG00000120540	ENSMUSG00000120540
ENSMUSG00000014030-Pax5	0.0136973	-0.189896	0.38	0.489	1	Pax5	ENSMUSG00000014030	4
ENSMUSG00000038416-Cdc16	0.0137061	-0.271194	0.124	0.195	1	Cdc16	ENSMUSG00000038416	8
ENSMUSG00000116171-4930543I03Rik	0.0137395	-0.249044	0.2	0.282	1	4930543I03Rik	ENSMUSG00000116171	15
ENSMUSG00000050050-Ccdc158	0.0137797	-0.189306	0.088	0.15	1	Ccdc158	ENSMUSG00000050050	5
ENSMUSG00000087177-E130307A14Rik	0.0139115	-0.0942968	0.248	0.342	1	E130307A14Rik	ENSMUSG00000087177	10
ENSMUSG00000120323-ENSMUSG00000120323	0.0139427	-0.136541	0.2	0.285	1	ENSMUSG00000120323	ENSMUSG00000120323
ENSMUSG00000029320-1700016H13Rik	0.0140137	-0.148948	0.436	0.561	1	1700016H13Rik	ENSMUSG00000029320	5
ENSMUSG00000033624-Pdpr	0.0140182	-0.203268	0.236	0.323	1	Pdpr	ENSMUSG00000033624	8
ENSMUSG00000034212-Ankmy1	0.0140687	-0.158982	0.412	0.523	1	Ankmy1	ENSMUSG00000034212	1
ENSMUSG00000011832-Evi5l	0.0140988	-0.0166012	0.42	0.553	1	Evi5l	ENSMUSG00000011832	8
ENSMUSG00000017715-Pgs1	0.0141501	-0.116643	0.156	0.233	1	Pgs1	ENSMUSG00000017715	11
ENSMUSG00000029064-Gnb1	0.0142661	0.208895	0.124	0.075	1	Gnb1	ENSMUSG00000029064	4
ENSMUSG00000116324-Gm33696	0.0142949	-0.0796092	0.672	0.808	1	Gm33696	ENSMUSG00000116324	16
ENSMUSG00000009734-Pou6f2	0.014401	-0.290382	0.204	0.286	1	Pou6f2	ENSMUSG00000009734	13
ENSMUSG00000062257-Opcml	0.0144017	0.765556	0.164	0.11	1	Opcml	ENSMUSG00000062257	9
ENSMUSG00000039059-Hrh3	0.0144392	-0.424934	0.116	0.179	1	Hrh3	ENSMUSG00000039059	2
ENSMUSG00000046718-Bst2	0.0144472	-0.203022	0.1	0.167	1	Bst2	ENSMUSG00000046718	8
ENSMUSG00000039419-Cntnap2	0.0144511	-0.101461	0.392	0.492	1	Cntnap2	ENSMUSG00000039419	6
ENSMUSG00000045521-Tssk2	0.0145824	0.406788	0.256	0.191	1	Tssk2	ENSMUSG00000045521	16
ENSMUSG00000020261-Slc36a1	0.0146524	-0.115233	0.092	0.159	1	Slc36a1	ENSMUSG00000020261	11
ENSMUSG00000108739-Gm45096	0.0146568	-0.108552	0.292	0.395	1	Gm45096	ENSMUSG00000108739	7
ENSMUSG00000027562-Car2	0.0146903	0.33031	0.428	0.385	1	Car2	ENSMUSG00000027562	3
ENSMUSG00000045038-Prkce	0.0147202	-0.123907	0.052	0.104	1	Prkce	ENSMUSG00000045038	17
ENSMUSG00000034275-Igsf9b	0.0147225	-0.193972	0.132	0.201	1	Igsf9b	ENSMUSG00000034275	9
ENSMUSG00000057561-Eif1a	0.014731	-0.133601	0.324	0.427	1	Eif1a	ENSMUSG00000057561	18
ENSMUSG00000097146-Gm4211	0.0148143	-0.185334	0.072	0.127	1	Gm4211	ENSMUSG00000097146	13
ENSMUSG00000024780-Cdc37l1	0.0148933	-0.0655347	0.268	0.375	1	Cdc37l1	ENSMUSG00000024780	19
ENSMUSG00000070780-Rbm47	0.0149156	-0.208304	0.176	0.253	1	Rbm47	ENSMUSG00000070780	5
ENSMUSG00000024943-Smc5	0.0149757	0.235756	0.1	0.057	1	Smc5	ENSMUSG00000024943	19
ENSMUSG00000097710-2310026I22Rik	0.0149877	-0.174009	0.388	0.486	1	2310026I22Rik	ENSMUSG00000097710	18
ENSMUSG00000022438-Parvb	0.0150934	-0.19466	0.236	0.326	1	Parvb	ENSMUSG00000022438	15
ENSMUSG00000107217-4930524B17Rik	0.0151136	-0.189129	0.076	0.132	1	4930524B17Rik	ENSMUSG00000107217	6
ENSMUSG00000039953-Clstn1	0.0151378	-0.0992528	0.12	0.192	1	Clstn1	ENSMUSG00000039953	4
ENSMUSG00000025652-Tmem89	0.0151572	-0.193482	0.112	0.176	1	Tmem89	ENSMUSG00000025652	9
ENSMUSG00000006423-Steep1	0.0151677	-0.157548	0.24	0.333	1	Steep1	ENSMUSG00000006423	20
ENSMUSG00000101856-1700096K18Rik	0.0151925	-0.122746	0.14	0.216	1	1700096K18Rik	ENSMUSG00000101856	5
ENSMUSG00000044405-Adig	0.0152097	-0.190715	0.24	0.325	1	Adig	ENSMUSG00000044405	2
ENSMUSG00000035067-Xkr6	0.0153156	-0.169076	0.228	0.31	1	Xkr6	ENSMUSG00000035067	14
ENSMUSG00000037640-Zfp60	0.0153494	-0.122502	0.112	0.181	1	Zfp60	ENSMUSG00000037640	7
ENSMUSG00000030410-Dmwd	0.0153587	-0.132288	0.104	0.169	1	Dmwd	ENSMUSG00000030410	7
ENSMUSG00000042895-Abra	0.0153735	-0.104012	0.068	0.126	1	Abra	ENSMUSG00000042895	15
ENSMUSG00000112826-Gm1559	0.0153743	-0.189001	0.128	0.199	1	Gm1559	ENSMUSG00000112826	10
ENSMUSG00000025162-Csnk1d	0.0153791	-0.196674	0.3	0.381	1	Csnk1d	ENSMUSG00000025162	11
ENSMUSG00000009070-Rsph14	0.0154843	-0.137282	0.08	0.14	1	Rsph14	ENSMUSG00000009070	10
ENSMUSG00000003824-Syce2	0.0155351	0.340288	0.456	0.418	1	Syce2	ENSMUSG00000003824	8
ENSMUSG00000049940-Pgrmc2	0.0156003	-0.131472	0.584	0.722	1	Pgrmc2	ENSMUSG00000049940	3
ENSMUSG00000072294-Klf12	0.0156436	-0.127199	0.248	0.345	1	Klf12	ENSMUSG00000072294	14
ENSMUSG00000038095-Sbno1	0.0156928	0.261081	0.152	0.099	1	Sbno1	ENSMUSG00000038095	5
ENSMUSG00000035356-Nfkbiz	0.0157095	0.265123	0.132	0.081	1	Nfkbiz	ENSMUSG00000035356	16
ENSMUSG00000035198-Tubg1	0.0157277	-0.105115	0.096	0.161	1	Tubg1	ENSMUSG00000035198	11
ENSMUSG00000007029-Vars	0.0158263	-0.109684	0.224	0.313	1	Vars	ENSMUSG00000007029	17
ENSMUSG00000108563-Gm44686	0.0158279	-0.262084	0.212	0.288	1	Gm44686	ENSMUSG00000108563	7
ENSMUSG00000028251-Tstd3	0.015858	-0.198388	0.2	0.273	1	Tstd3	ENSMUSG00000028251	4
ENSMUSG00000118346-Tmem179b	0.0158922	-0.230422	0.14	0.207	1	Tmem179b	ENSMUSG00000118346	19
ENSMUSG00000021624-Cd180	0.0159141	-0.181858	0.192	0.267	1	Cd180	ENSMUSG00000021624	13
ENSMUSG00000027335-Adra1d	0.0159837	-0.126731	0.052	0.102	1	Adra1d	ENSMUSG00000027335	2
ENSMUSG00000053004-Hrh1	0.0159845	-0.0928696	0.148	0.222	1	Hrh1	ENSMUSG00000053004	6
ENSMUSG00000036309-Skp1	0.0160162	0.329328	0.244	0.184	1	Skp1	ENSMUSG00000036309	11
ENSMUSG00000021253-Tgfb3	0.0160223	-0.173517	0.196	0.273	1	Tgfb3	ENSMUSG00000021253	12
ENSMUSG00000013736-Trnt1	0.016025	-0.13898	0.212	0.298	1	Trnt1	ENSMUSG00000013736	6
ENSMUSG00000056216-Cebpg	0.0160391	-0.184799	0.112	0.174	1	Cebpg	ENSMUSG00000056216	7
ENSMUSG00000056300-Zfp981	0.0161135	-0.132531	0.472	0.589	1	Zfp981	ENSMUSG00000056300	4
ENSMUSG00000067399-Trim43c	0.0161153	0.415113	0.416	0.365	1	Trim43c	ENSMUSG00000067399	9
ENSMUSG00000025816-Sec61a2	0.0161244	0.366942	0.244	0.187	1	Sec61a2	ENSMUSG00000025816	2
ENSMUSG00000031667-Aktip	0.0161347	-0.0832329	0.34	0.458	1	Aktip	ENSMUSG00000031667	8
ENSMUSG00000048490-Nrip1	0.0161404	-0.182423	0.164	0.24	1	Nrip1	ENSMUSG00000048490	16
ENSMUSG00000042888-Prr30	0.016185	-0.122924	0.264	0.351	1	Prr30	ENSMUSG00000042888	14
ENSMUSG00000036214-Polr1has	0.0162895	-0.106004	0.192	0.276	1	Polr1has	ENSMUSG00000036214	17
ENSMUSG00000031701-Dnaja2	0.0163347	0.262481	0.136	0.086	1	Dnaja2	ENSMUSG00000031701	8
ENSMUSG00000047841-Fndc11	0.0164111	0.353174	0.32	0.26	1	Fndc11	ENSMUSG00000047841	2
ENSMUSG00000062110-Scfd2	0.0164474	-0.133038	0.436	0.547	1	Scfd2	ENSMUSG00000062110	5
ENSMUSG00000038039-Gcc2	0.0164627	0.412342	0.18	0.126	1	Gcc2	ENSMUSG00000038039	10
ENSMUSG00000087213-2810408I11Rik	0.0164809	-0.0760812	0.216	0.31	1	2810408I11Rik	ENSMUSG00000087213	1
ENSMUSG00000032087-Dscaml1	0.0165204	0.285209	0.784	0.806	1	Dscaml1	ENSMUSG00000032087	9
ENSMUSG00000026142-Rhbdd1	0.0165526	-0.07991	0.508	0.622	1	Rhbdd1	ENSMUSG00000026142	1
ENSMUSG00000037664-Cdkn1c	0.0165899	-0.194809	0.3	0.396	1	Cdkn1c	ENSMUSG00000037664	7
ENSMUSG00000021687-Scamp1	0.0166196	-0.207637	0.492	0.578	1	Scamp1	ENSMUSG00000021687	13
ENSMUSG00000097933-1700039M10Rik	0.0166223	-0.0949672	0.184	0.275	1	1700039M10Rik	ENSMUSG00000097933	14
ENSMUSG00000099923-1700105P06Rik	0.0166647	-0.141299	0.3	0.395	1	1700105P06Rik	ENSMUSG00000099923	19
ENSMUSG00000024524-Gnal	0.0166736	-0.0788487	0.12	0.195	1	Gnal	ENSMUSG00000024524	18
ENSMUSG00000006204-Cdcp3	0.0166898	-0.139418	0.076	0.134	1	Cdcp3	ENSMUSG00000006204	7
ENSMUSG00000086805-4932443L11Rik	0.0166921	-0.113363	0.44	0.568	1	4932443L11Rik	ENSMUSG00000086805	8
ENSMUSG00000021699-Pde4d	0.0167405	0.600896	0.308	0.238	1	Pde4d	ENSMUSG00000021699	13
ENSMUSG00000042197-Zfp451	0.0167831	-0.15448	0.388	0.491	1	Zfp451	ENSMUSG00000042197	1
ENSMUSG00000043410-Hfm1	0.0167878	-0.16459	0.056	0.107	1	Hfm1	ENSMUSG00000043410	5
ENSMUSG00000000365-Rnf17	0.016812	-0.146193	0.148	0.225	1	Rnf17	ENSMUSG00000000365	14
ENSMUSG00000030207-Fam234b	0.0169685	-0.162922	0.128	0.195	1	Fam234b	ENSMUSG00000030207	6
ENSMUSG00000064210-Ano6	0.0169907	-0.201594	0.564	0.664	1	Ano6	ENSMUSG00000064210	15
ENSMUSG00000031788-Kifc3	0.0170145	0.316335	0.484	0.443	1	Kifc3	ENSMUSG00000031788	8
ENSMUSG00000051413-Plagl2	0.017035	-0.0784643	0.152	0.23	1	Plagl2	ENSMUSG00000051413	2
ENSMUSG00000042709-Atpaf2	0.0170533	-0.152741	0.264	0.348	1	Atpaf2	ENSMUSG00000042709	11
ENSMUSG00000085719-4933424L21Rik	0.017074	-0.131941	0.452	0.587	1	4933424L21Rik	ENSMUSG00000085719	11
ENSMUSG00000032818-Loxhd1	0.017079	-0.174774	0.272	0.365	1	Loxhd1	ENSMUSG00000032818	18
ENSMUSG00000115717-Gm49161	0.0171084	0.163627	0.132	0.081	1	Gm49161	ENSMUSG00000115717	15
ENSMUSG00000028229-Rmdn1	0.0171145	-0.323002	0.052	0.101	1	Rmdn1	ENSMUSG00000028229	4
ENSMUSG00000030161-Gabarapl1	0.0171793	-0.0695697	0.508	0.642	1	Gabarapl1	ENSMUSG00000030161	6
ENSMUSG00000069971-4933402J07Rik	0.017191	-0.121026	0.436	0.564	1	4933402J07Rik	ENSMUSG00000069971	8
ENSMUSG00000098685-Gm27224	0.017195	0.495885	0.16	0.11	1	Gm27224	ENSMUSG00000098685	9
ENSMUSG00000102682-Gm37223	0.0172148	0.353392	0.456	0.408	1	Gm37223	ENSMUSG00000102682	1
ENSMUSG00000023805-Synj2	0.0173364	-0.111872	0.36	0.473	1	Synj2	ENSMUSG00000023805	17
ENSMUSG00000024525-Impa2	0.017367	-0.14042	0.344	0.451	1	Impa2	ENSMUSG00000024525	18
ENSMUSG00000091002-Tcerg1l	0.0173756	-0.164141	0.056	0.107	1	Tcerg1l	ENSMUSG00000091002	7
ENSMUSG00000064225-Paqr9	0.0174141	-0.0572457	0.396	0.489	1	Paqr9	ENSMUSG00000064225	9
ENSMUSG00000014329-Bicc1	0.0174745	-0.0993202	0.228	0.307	1	Bicc1	ENSMUSG00000014329	10
ENSMUSG00000027282-Mtch2	0.0174811	0.287832	0.216	0.157	1	Mtch2	ENSMUSG00000027282	2
ENSMUSG00000006191-Cdkal1	0.0174816	-0.187975	0.224	0.308	1	Cdkal1	ENSMUSG00000006191	13
ENSMUSG00000033684-Qsox1	0.0176078	-0.194093	0.124	0.195	1	Qsox1	ENSMUSG00000033684	1
ENSMUSG00000003923-Tfam	0.0176099	-0.137005	0.46	0.591	1	Tfam	ENSMUSG00000003923	10
ENSMUSG00000085526-Gm16083	0.017619	-0.213869	0.348	0.447	1	Gm16083	ENSMUSG00000085526	1
ENSMUSG00002076173-Gm55118	0.0176345	-0.124501	0.188	0.272	1	Gm55118	ENSMUSG00002076173
ENSMUSG00000118519-Gm52992	0.0176679	-0.139326	0.756	0.864	1	Gm52992	ENSMUSG00000118519	14
ENSMUSG00000041225-Arhgap12	0.0176898	0.295466	0.696	0.725	1	Arhgap12	ENSMUSG00000041225	18
ENSMUSG00000116038-Gm46563	0.0177245	-0.165003	0.476	0.596	1	Gm46563	ENSMUSG00000116038	16
ENSMUSG00000083722-Adgrd2-ps	0.0178497	-0.241583	0.096	0.156	1	ps	ENSMUSG00000083722
ENSMUSG00000033032-Afap1l1	0.01785	-0.184127	0.24	0.322	1	Afap1l1	ENSMUSG00000033032	18
ENSMUSG00000052363-Zdhhc19	0.0178743	-0.115079	0.544	0.664	1	Zdhhc19	ENSMUSG00000052363	16
ENSMUSG00000111587-Gm32338	0.0178918	-0.268159	0.1	0.157	1	Gm32338	ENSMUSG00000111587	10
ENSMUSG00000105350-4930537H20Rik	0.0179215	-0.160397	0.076	0.132	1	4930537H20Rik	ENSMUSG00000105350	3
ENSMUSG00000024663-Rab3il1	0.0179707	-0.143535	0.332	0.426	1	Rab3il1	ENSMUSG00000024663	19
ENSMUSG00000060268-Armh1	0.0179972	-0.130182	0.628	0.742	1	Armh1	ENSMUSG00000060268	4
ENSMUSG00000029155-Spata18	0.0180018	-0.180243	0.532	0.658	1	Spata18	ENSMUSG00000029155	5
ENSMUSG00000020718-Polg2	0.0180746	-0.178896	0.068	0.12	1	Polg2	ENSMUSG00000020718	11
ENSMUSG00000063063-Ctnna2	0.0181914	-0.109298	0.408	0.504	1	Ctnna2	ENSMUSG00000063063	6
ENSMUSG00000051910-Sox6	0.0182881	0.409957	0.404	0.35	1	Sox6	ENSMUSG00000051910	7
ENSMUSG00000107962-Gm43980	0.0183488	-0.146533	0.056	0.107	1	Gm43980	ENSMUSG00000107962	6
ENSMUSG00000026523-Wdr64	0.0183813	-0.0999907	0.924	0.984	1	Wdr64	ENSMUSG00000026523	1
ENSMUSG00000114883-Gm48860	0.018389	-0.119365	0.08	0.137	1	Gm48860	ENSMUSG00000114883	14
ENSMUSG00000053347-Zfp943	0.0183968	-0.204687	0.084	0.137	1	Zfp943	ENSMUSG00000053347	17
ENSMUSG00000048922-Cdca2	0.0184102	0.228145	0.124	0.076	1	Cdca2	ENSMUSG00000048922	14
ENSMUSG00000017778-Cox7c	0.018465	0.32916	0.432	0.386	1	Cox7c	ENSMUSG00000017778	13
ENSMUSG00000022674-Ube2v2	0.0185257	-0.115724	0.268	0.356	1	Ube2v2	ENSMUSG00000022674	16
ENSMUSG00000028140-Mrpl9	0.018548	-0.13883	0.124	0.189	1	Mrpl9	ENSMUSG00000028140	3
ENSMUSG00000062590-Armc9	0.0187262	-0.180483	0.084	0.141	1	Armc9	ENSMUSG00000062590	1
ENSMUSG00000117231-Gm41609	0.0187412	-0.0846998	0.068	0.125	1	Gm41609	ENSMUSG00000117231	17
ENSMUSG00000038619-Ensa	0.0187455	-0.166221	0.204	0.287	1	Ensa	ENSMUSG00000038619	3
ENSMUSG00000041268-Dmxl2	0.0187626	-0.264933	0.064	0.114	1	Dmxl2	ENSMUSG00000041268	9
ENSMUSG00000017631-Abr	0.0187901	-0.217151	0.112	0.176	1	Abr	ENSMUSG00000017631	11
ENSMUSG00000025977-Boll	0.0188158	0.333266	0.144	0.095	1	Boll	ENSMUSG00000025977	1
ENSMUSG00000040964-Arhgef10l	0.0188261	-0.180129	0.1	0.161	1	Arhgef10l	ENSMUSG00000040964	4
ENSMUSG00000052299-Ltn1	0.018864	-0.0375486	0.52	0.655	1	Ltn1	ENSMUSG00000052299	16
ENSMUSG00000097055-Gm4419	0.0189109	0.376856	0.54	0.537	1	Gm4419	ENSMUSG00000097055	12
ENSMUSG00000116260-1700041B01Rik	0.0189699	-0.0548535	0.568	0.702	1	1700041B01Rik	ENSMUSG00000116260	15
ENSMUSG00000015980-Lrrc27	0.0190237	-0.109046	0.284	0.376	1	Lrrc27	ENSMUSG00000015980	7
ENSMUSG00000032057-Hoatz	0.0190536	-0.107981	0.328	0.433	1	Hoatz	ENSMUSG00000032057	9
ENSMUSG00000090016-Gm16578	0.0191393	-0.161022	0.18	0.257	1	Gm16578	ENSMUSG00000090016	13
ENSMUSG00000047454-Gphn	0.0191429	-0.07748	0.628	0.789	1	Gphn	ENSMUSG00000047454	12
ENSMUSG00000026385-Dbi	0.0191799	0.324965	0.192	0.136	1	Dbi	ENSMUSG00000026385	1
ENSMUSG00000029094-Afap1	0.0192471	-0.128271	0.352	0.452	1	Afap1	ENSMUSG00000029094	5
ENSMUSG00000120649-ENSMUSG00000120649	0.0192584	-0.12688	0.076	0.132	1	ENSMUSG00000120649	ENSMUSG00000120649
ENSMUSG00000014763-Fam120b	0.0192612	-0.228495	0.076	0.13	1	Fam120b	ENSMUSG00000014763	17
ENSMUSG00000073421-H2-Ab1	0.0193445	-0.169265	0.12	0.182	1	Ab1	ENSMUSG00000073421
ENSMUSG00000041130-Zfp598	0.019348	-0.159645	0.276	0.357	1	Zfp598	ENSMUSG00000041130	17
ENSMUSG00000036257-Pnpla8	0.0194453	-0.154302	0.528	0.647	1	Pnpla8	ENSMUSG00000036257	12
ENSMUSG00000090841-Myl6	0.0194519	0.202956	0.116	0.07	1	Myl6	ENSMUSG00000090841	10
ENSMUSG00000104529-Rbakdn	0.019543	0.284476	0.588	0.576	1	Rbakdn	ENSMUSG00000104529	5
ENSMUSG00000021684-Pde8b	0.0196117	-0.0593196	0.092	0.156	1	Pde8b	ENSMUSG00000021684	13
ENSMUSG00000048285-Frmd6	0.0196594	-0.125362	0.196	0.277	1	Frmd6	ENSMUSG00000048285	12
ENSMUSG00000000411-Tssk3	0.0196646	-0.192031	0.524	0.649	1	Tssk3	ENSMUSG00000000411	4
ENSMUSG00000052144-Ppp4r2	0.0196724	-0.180534	0.096	0.154	1	Ppp4r2	ENSMUSG00000052144	6
ENSMUSG00000085691-Gm14216	0.0198576	-0.145171	0.092	0.154	1	Gm14216	ENSMUSG00000085691	2
ENSMUSG00000068399-Gm7247	0.0198641	-0.174656	0.196	0.277	1	Gm7247	ENSMUSG00000068399	14
ENSMUSG00000112581-1700022H01Rik	0.0198936	-0.125512	0.112	0.175	1	1700022H01Rik	ENSMUSG00000112581	10
ENSMUSG00000022957-Itsn1	0.0199165	0.378747	0.28	0.215	1	Itsn1	ENSMUSG00000022957	16
ENSMUSG00000041654-Slc39a11	0.0199813	-0.173549	0.408	0.507	1	Slc39a11	ENSMUSG00000041654	11
ENSMUSG00000031921-Terf2	0.0199904	-0.175888	0.264	0.347	1	Terf2	ENSMUSG00000031921	8
ENSMUSG00000085776-5430402O13Rik	0.0200381	-0.0548238	0.476	0.633	1	5430402O13Rik	ENSMUSG00000085776	6
ENSMUSG00000027344-Fsip1	0.0201083	-0.156369	0.06	0.11	1	Fsip1	ENSMUSG00000027344	2
ENSMUSG00000116780-Dynlt2a3	0.0201304	-0.157181	0.228	0.303	1	Dynlt2a3	ENSMUSG00000116780	17
ENSMUSG00000081496-Gm13428	0.0202161	-0.162356	0.084	0.141	1	Gm13428	ENSMUSG00000081496	2
ENSMUSG00000034333-Zbed4	0.0202433	0.247177	0.104	0.061	1	Zbed4	ENSMUSG00000034333	15
ENSMUSG00000030889-Vwa3a	0.0203031	-0.0690915	0.752	0.876	1	Vwa3a	ENSMUSG00000030889	7
ENSMUSG00000025939-Ube2w	0.0203162	-0.108263	0.6	0.72	1	Ube2w	ENSMUSG00000025939	1
ENSMUSG00000042747-Krtcap2	0.0203299	0.17894	0.104	0.061	1	Krtcap2	ENSMUSG00000042747	3
ENSMUSG00000079012-Serpina3m	0.0204093	0.238768	0.144	0.094	1	Serpina3m	ENSMUSG00000079012	12
ENSMUSG00000095493-A630023A22Rik	0.0204634	-0.19708	0.412	0.516	1	A630023A22Rik	ENSMUSG00000095493	14
ENSMUSG00000041842-Fhdc1	0.0204661	-0.184723	0.356	0.439	1	Fhdc1	ENSMUSG00000041842	3
ENSMUSG00000018697-Aatf	0.0205093	-0.111533	0.624	0.795	1	Aatf	ENSMUSG00000018697	11
ENSMUSG00000101904-Gm29427	0.0205223	-0.191994	0.12	0.179	1	Gm29427	ENSMUSG00000101904	1
ENSMUSG00000053897-Slc39a8	0.0206037	-0.0127461	0.368	0.496	1	Slc39a8	ENSMUSG00000053897	3
ENSMUSG00000064158-Izumo1	0.0207646	0.205632	0.14	0.09	1	Izumo1	ENSMUSG00000064158	7
ENSMUSG00000101191-Gm28809	0.0207789	-0.121301	0.092	0.15	1	Gm28809	ENSMUSG00000101191	6
ENSMUSG00000032294-Pkm	0.0208416	-0.0758643	0.46	0.574	1	Pkm	ENSMUSG00000032294	9
ENSMUSG00000034227-Foxj1	0.0209023	0.398152	0.164	0.114	1	Foxj1	ENSMUSG00000034227	11
ENSMUSG00000020521-Rnft1	0.0209098	0.249045	0.124	0.077	1	Rnft1	ENSMUSG00000020521	11
ENSMUSG00000030007-Cct7	0.0209257	0.37702	0.228	0.174	1	Cct7	ENSMUSG00000030007	6
ENSMUSG00000052928-Ctif	0.0209307	-0.202934	0.164	0.23	1	Ctif	ENSMUSG00000052928	18
ENSMUSG00000028978-Nos3	0.0209489	-0.164393	0.056	0.105	1	Nos3	ENSMUSG00000028978	5
ENSMUSG00000083774-Gm7180	0.0210416	0.358924	0.188	0.136	1	Gm7180	ENSMUSG00000083774	7
ENSMUSG00000097292-A230107N01Rik	0.021055	-0.149759	0.076	0.131	1	A230107N01Rik	ENSMUSG00000097292	13
ENSMUSG00000120530-ENSMUSG00000120530	0.0210976	-0.0143431	0.128	0.2	1	ENSMUSG00000120530	ENSMUSG00000120530
ENSMUSG00000054808-Actn4	0.0211519	-0.0546134	0.464	0.591	1	Actn4	ENSMUSG00000054808	7
ENSMUSG00000042700-Sipa1l1	0.021182	-0.13517	0.304	0.4	1	Sipa1l1	ENSMUSG00000042700	12
ENSMUSG00000022523-Fgf12	0.0212592	-0.160343	0.616	0.71	1	Fgf12	ENSMUSG00000022523	16
ENSMUSG00000026269-Rnpepl1	0.0212642	-0.19246	0.724	0.845	1	Rnpepl1	ENSMUSG00000026269	1
ENSMUSG00000108011-Gm44596	0.0213093	-0.236562	0.064	0.114	1	Gm44596	ENSMUSG00000108011	6
ENSMUSG00000074634-Tmem267	0.0213833	0.644215	0.288	0.223	1	Tmem267	ENSMUSG00000074634	13
ENSMUSG00000020454-Eif4enif1	0.0214016	0.198396	0.1	0.059	1	Eif4enif1	ENSMUSG00000020454	11
ENSMUSG00000027459-Fam110a	0.0214327	-0.126422	0.184	0.258	1	Fam110a	ENSMUSG00000027459	2
ENSMUSG00000063089-Klk1b8	0.0214504	-0.198134	0.108	0.169	1	Klk1b8	ENSMUSG00000063089	7
ENSMUSG00000003166-Dgcr2	0.0214922	-0.160917	0.06	0.109	1	Dgcr2	ENSMUSG00000003166	16
ENSMUSG00000033579-Fa2h	0.0215153	-0.382453	0.072	0.122	1	Fa2h	ENSMUSG00000033579	8
ENSMUSG00000069670-Nkain2	0.021549	0.35804	0.332	0.275	1	Nkain2	ENSMUSG00000069670	10
ENSMUSG00000039205-Ciz1	0.0215513	-0.105294	0.068	0.122	1	Ciz1	ENSMUSG00000039205	2
ENSMUSG00000037686-Aspg	0.0216079	-0.171421	0.096	0.155	1	Aspg	ENSMUSG00000037686	12
ENSMUSG00000085181-Gm12709	0.021652	-0.11275	0.592	0.712	1	Gm12709	ENSMUSG00000085181	4
ENSMUSG00000020234-4930404N11Rik	0.0217165	-0.0908155	0.516	0.634	1	4930404N11Rik	ENSMUSG00000020234	10
ENSMUSG00000032274-Cyp19a1	0.0217173	0.245183	0.528	0.449	1	Cyp19a1	ENSMUSG00000032274	9
ENSMUSG00000039683-Sdk1	0.0217333	-0.165666	0.076	0.129	1	Sdk1	ENSMUSG00000039683	5
ENSMUSG00000121114-ENSMUSG00000121114	0.0217477	-0.101584	0.1	0.162	1	ENSMUSG00000121114	ENSMUSG00000121114
ENSMUSG00000024862-Klc2	0.0217944	-0.148952	0.316	0.421	1	Klc2	ENSMUSG00000024862	19
ENSMUSG00000028708-Mknk1	0.0218042	-0.145551	0.164	0.237	1	Mknk1	ENSMUSG00000028708	4
ENSMUSG00000032033-Barx2	0.0219097	-0.0421884	0.128	0.199	1	Barx2	ENSMUSG00000032033	9
ENSMUSG00000114036-Gm48228	0.0219414	-0.0519234	0.264	0.363	1	Gm48228	ENSMUSG00000114036	13
ENSMUSG00000022297-Fzd6	0.0219451	-0.166936	0.204	0.281	1	Fzd6	ENSMUSG00000022297	15
ENSMUSG00000034135-Sik3	0.0219756	0.20203	0.104	0.061	1	Sik3	ENSMUSG00000034135	9
ENSMUSG00000053070-Cfap300	0.0221363	-0.063159	0.18	0.261	1	Cfap300	ENSMUSG00000053070	9
ENSMUSG00000109080-Gm38944	0.0221563	-0.138944	0.164	0.238	1	Gm38944	ENSMUSG00000109080	7
ENSMUSG00000079652-Garin1a	0.022168	-0.123291	0.256	0.342	1	Garin1a	ENSMUSG00000079652
ENSMUSG00000001785-Pwp1	0.0223487	0.273171	0.416	0.368	1	Pwp1	ENSMUSG00000001785	10
ENSMUSG00000025946-Pth2r	0.0223571	-0.133799	0.176	0.248	1	Pth2r	ENSMUSG00000025946	1
ENSMUSG00000093619-4930535L15Rik	0.0224607	-0.110657	0.064	0.115	1	4930535L15Rik	ENSMUSG00000093619	9
ENSMUSG00000029166-Mapre3	0.0224746	-0.170811	0.464	0.564	1	Mapre3	ENSMUSG00000029166	5
ENSMUSG00000033467-Crlf2	0.0225226	-0.197891	0.112	0.171	1	Crlf2	ENSMUSG00000033467	5
ENSMUSG00000012609-Ttll5	0.0225626	-0.10841	0.556	0.68	1	Ttll5	ENSMUSG00000012609	12
ENSMUSG00000043621-Ubxn10	0.0225765	-0.10675	0.092	0.151	1	Ubxn10	ENSMUSG00000043621	4
ENSMUSG00000036353-P2ry12	0.0226708	-0.194676	0.092	0.15	1	P2ry12	ENSMUSG00000036353	3
ENSMUSG00000057335-Cep170	0.0227519	-0.115284	0.584	0.722	1	Cep170	ENSMUSG00000057335	1
ENSMUSG00000090173-Fbxw10	0.0227725	-0.218035	0.1	0.155	1	Fbxw10	ENSMUSG00000090173	11
ENSMUSG00000019732-Calr3	0.0227903	-0.134671	0.5	0.62	1	Calr3	ENSMUSG00000019732	8
ENSMUSG00000028677-Rnf220	0.0228646	-0.131791	0.244	0.326	1	Rnf220	ENSMUSG00000028677	4
ENSMUSG00000028933-Xrcc2	0.0228712	-0.0728939	0.14	0.207	1	Xrcc2	ENSMUSG00000028933	5
ENSMUSG00000090327-Gm17111	0.0230193	-0.160789	0.208	0.281	1	Gm17111	ENSMUSG00000090327	12
ENSMUSG00000060166-Zdhhc8	0.0230319	-0.157354	0.108	0.165	1	Zdhhc8	ENSMUSG00000060166	16
ENSMUSG00000101031-Ms4a12	0.0230659	-0.189876	0.056	0.104	1	Ms4a12	ENSMUSG00000101031	19
ENSMUSG00000121022-ENSMUSG00000121022	0.0230887	-0.142077	0.296	0.402	1	ENSMUSG00000121022	ENSMUSG00000121022
ENSMUSG00000033209-Ttc28	0.0231085	-0.0784009	0.14	0.212	1	Ttc28	ENSMUSG00000033209	5
ENSMUSG00000028435-Aqp3	0.0231162	0.322564	0.136	0.09	1	Aqp3	ENSMUSG00000028435	4
ENSMUSG00000061079-Zfp143	0.023206	-0.132091	0.248	0.34	1	Zfp143	ENSMUSG00000061079	7
ENSMUSG00000061232-H2-K1	0.023312	0.256867	0.124	0.079	1	K1	ENSMUSG00000061232
ENSMUSG00000031214-Ophn1	0.0234428	-0.186185	0.208	0.286	1	Ophn1	ENSMUSG00000031214	20
ENSMUSG00000099994-1700024B18Rik	0.0235632	-0.117394	0.464	0.562	1	1700024B18Rik	ENSMUSG00000099994	14
ENSMUSG00000024949-Sf1	0.0235748	-0.103563	0.216	0.305	1	Sf1	ENSMUSG00000024949	19
ENSMUSG00000097746-Gm6225	0.0237458	-0.136449	0.228	0.312	1	Gm6225	ENSMUSG00000097746	18
ENSMUSG00000014769-Psmb1	0.023783	0.356328	0.12	0.077	1	Psmb1	ENSMUSG00000014769	17
ENSMUSG00000029223-Uchl1	0.0238871	0.457709	0.236	0.179	1	Uchl1	ENSMUSG00000029223	5
ENSMUSG00000023232-Serinc2	0.0239118	-0.203425	0.148	0.217	1	Serinc2	ENSMUSG00000023232	4
ENSMUSG00000109336-Samd4b	0.0239463	-0.0566211	0.596	0.725	1	Samd4b	ENSMUSG00000109336	7
ENSMUSG00000027276-Jag1	0.0240319	-0.150594	0.18	0.247	1	Jag1	ENSMUSG00000027276	2
ENSMUSG00000120183-ENSMUSG00000120183	0.0241389	-0.123259	0.216	0.296	1	ENSMUSG00000120183	ENSMUSG00000120183
ENSMUSG00000028960-Ube4b	0.0241664	-0.124004	0.1	0.16	1	Ube4b	ENSMUSG00000028960	4
ENSMUSG00000097181-4930594M17Rik	0.0241782	-0.136461	0.092	0.147	1	4930594M17Rik	ENSMUSG00000097181	18
ENSMUSG00000087017-4930417H01Rik	0.0242728	-0.159779	0.344	0.442	1	4930417H01Rik	ENSMUSG00000087017	2
ENSMUSG00000022000-Zc3h13	0.02436	-0.102475	0.296	0.402	1	Zc3h13	ENSMUSG00000022000	14
ENSMUSG00000054099-Slc25a40	0.0243708	0.248608	0.14	0.092	1	Slc25a40	ENSMUSG00000054099	5
ENSMUSG00000003346-Abhd17a	0.024431	-0.144606	0.208	0.287	1	Abhd17a	ENSMUSG00000003346	10
ENSMUSG00000107960-Gm35077	0.0244988	-0.117717	0.332	0.424	1	Gm35077	ENSMUSG00000107960	6
ENSMUSG00000040536-Necab1	0.0245447	-0.127705	0.144	0.212	1	Necab1	ENSMUSG00000040536	4
ENSMUSG00000031576-Kcnu1	0.0246336	-0.139676	0.32	0.416	1	Kcnu1	ENSMUSG00000031576	8
ENSMUSG00000027709-Mccc1	0.0246418	-0.0932747	0.196	0.286	1	Mccc1	ENSMUSG00000027709	3
ENSMUSG00000106352-5033403H07Rik	0.0246647	-0.143508	0.384	0.482	1	5033403H07Rik	ENSMUSG00000106352	5
ENSMUSG00000024791-Cdca5	0.0247179	-0.121416	0.084	0.14	1	Cdca5	ENSMUSG00000024791	19
ENSMUSG00000018199-Ro60	0.0247424	-0.216098	0.076	0.127	1	Ro60	ENSMUSG00000018199	1
ENSMUSG00000045107-Saysd1	0.024816	-0.146352	0.648	0.739	1	Saysd1	ENSMUSG00000045107	14
ENSMUSG00000036661-Dennd3	0.0248748	0.258345	0.172	0.119	1	Dennd3	ENSMUSG00000036661	15
ENSMUSG00000037348-Paqr7	0.024988	-0.103637	0.344	0.443	1	Paqr7	ENSMUSG00000037348	4
ENSMUSG00000034354-Mtmr3	0.0249883	0.340223	0.124	0.08	1	Mtmr3	ENSMUSG00000034354	11
ENSMUSG00000029203-Ube2k	0.0249966	0.41771	0.58	0.577	1	Ube2k	ENSMUSG00000029203	5
ENSMUSG00000031585-Gtf2e2	0.0250166	-0.111347	0.152	0.223	1	Gtf2e2	ENSMUSG00000031585	8
ENSMUSG00000116274-Gm18724	0.025057	-0.113468	0.228	0.315	1	Gm18724	ENSMUSG00000116274	16
ENSMUSG00000010095-Slc3a2	0.0250764	0.214259	0.136	0.09	1	Slc3a2	ENSMUSG00000010095	19
ENSMUSG00000053644-Aldh7a1	0.0252432	0.192763	0.124	0.077	1	Aldh7a1	ENSMUSG00000053644	18
ENSMUSG00000029784-Ssmem1	0.0254229	-0.181656	0.18	0.248	1	Ssmem1	ENSMUSG00000029784	6
ENSMUSG00000020704-Asic2	0.025451	-0.081989	0.564	0.684	1	Asic2	ENSMUSG00000020704	11
ENSMUSG00000030515-Tarsl2	0.0255292	0.395694	0.244	0.187	1	Tarsl2	ENSMUSG00000030515	7
ENSMUSG00000033629-Hacd3	0.0255691	-0.146189	0.228	0.312	1	Hacd3	ENSMUSG00000033629	9
ENSMUSG00000032403-2300009A05Rik	0.0256094	0.218144	0.116	0.072	1	2300009A05Rik	ENSMUSG00000032403	9
ENSMUSG00000074771-Ankef1	0.0256378	-0.108797	0.584	0.73	1	Ankef1	ENSMUSG00000074771	2
ENSMUSG00000030691-Fchsd2	0.0257382	0.132315	0.112	0.067	1	Fchsd2	ENSMUSG00000030691	7
ENSMUSG00000026639-Lamb3	0.0258417	-0.128092	0.056	0.102	1	Lamb3	ENSMUSG00000026639	1
ENSMUSG00000026090-Cracdl	0.0258687	-0.118273	0.12	0.182	1	Cracdl	ENSMUSG00000026090	1
ENSMUSG00000027248-Pdia3	0.0260043	0.33811	0.24	0.184	1	Pdia3	ENSMUSG00000027248	2
ENSMUSG00000033486-Catsper2	0.0261016	0.32775	0.168	0.119	1	Catsper2	ENSMUSG00000033486	2
ENSMUSG00000038782-1700028J19Rik	0.0261261	0.195916	0.128	0.081	1	1700028J19Rik	ENSMUSG00000038782	7
ENSMUSG00000038335-Tsr1	0.0261412	-0.120233	0.18	0.248	1	Tsr1	ENSMUSG00000038335	11
ENSMUSG00000020456-Ogdh	0.0261852	-0.124774	0.648	0.762	1	Ogdh	ENSMUSG00000020456	11
ENSMUSG00000053929-Cyhr1	0.0262084	0.327853	0.28	0.221	1	Cyhr1	ENSMUSG00000053929	15
ENSMUSG00000021179-Nrde2	0.0262858	-0.168812	0.168	0.231	1	Nrde2	ENSMUSG00000021179	12
ENSMUSG00000040842-Szrd1	0.0262863	-0.117149	0.056	0.104	1	Szrd1	ENSMUSG00000040842	4
ENSMUSG00000036768-Kif15	0.0263247	-0.116989	0.12	0.182	1	Kif15	ENSMUSG00000036768	9
ENSMUSG00000114404-Gm40915	0.0263448	-0.191043	0.176	0.241	1	Gm40915	ENSMUSG00000114404	13
ENSMUSG00000043059-Zfp513	0.0263726	-0.00531396	0.268	0.366	1	Zfp513	ENSMUSG00000043059	5
ENSMUSG00000028492-Saxo1	0.0263873	-0.0813921	0.748	0.873	1	Saxo1	ENSMUSG00000028492	4
ENSMUSG00000041650-Pcca	0.0264529	-0.14498	0.512	0.62	1	Pcca	ENSMUSG00000041650	14
ENSMUSG00000038831-Ralgps1	0.0265157	-0.154057	0.072	0.126	1	Ralgps1	ENSMUSG00000038831	2
ENSMUSG00000032187-Smarca4	0.0265199	0.157286	0.112	0.069	1	Smarca4	ENSMUSG00000032187	9
ENSMUSG00000096370-Gm21992	0.0265698	-0.0811609	0.236	0.32	1	Gm21992	ENSMUSG00000096370	19
ENSMUSG00000059146-Ntrk3	0.0265701	-0.134482	0.108	0.165	1	Ntrk3	ENSMUSG00000059146	7
ENSMUSG00000029535-Triap1	0.026588	-0.126033	0.076	0.13	1	Triap1	ENSMUSG00000029535	5
ENSMUSG00000084834-4930565N06Rik	0.0266556	0.260795	0.156	0.107	1	4930565N06Rik	ENSMUSG00000084834	16
ENSMUSG00000105008-Gm43652	0.0267627	0.299839	0.324	0.262	1	Gm43652	ENSMUSG00000105008	3
ENSMUSG00000043050-Tnp2	0.0267949	0.0662417	0.98	0.999	1	Tnp2	ENSMUSG00000043050	16
ENSMUSG00000031727-Pmfbp1	0.026806	-0.194169	0.172	0.237	1	Pmfbp1	ENSMUSG00000031727	8
ENSMUSG00000097902-Gm26531	0.0268061	-0.118325	0.172	0.248	1	Gm26531	ENSMUSG00000097902	12
ENSMUSG00000100130-Gm28379	0.0268433	-0.129424	0.352	0.452	1	Gm28379	ENSMUSG00000100130	9
ENSMUSG00000010342-Tex14	0.0268882	-0.0683246	0.568	0.71	1	Tex14	ENSMUSG00000010342	11
ENSMUSG00000049506-Sppl2c	0.0268908	-0.0458344	0.136	0.206	1	Sppl2c	ENSMUSG00000049506	11
ENSMUSG00000041258-Zfp236	0.0269303	-0.297666	0.116	0.171	1	Zfp236	ENSMUSG00000041258	18
ENSMUSG00000078938-Syce3	0.0269667	0.332971	0.312	0.251	1	Syce3	ENSMUSG00000078938	15
ENSMUSG00000029397-Rchy1	0.0270736	-0.155409	0.532	0.62	1	Rchy1	ENSMUSG00000029397	5
ENSMUSG00000034201-Gas2l1	0.0271027	0.190006	0.1	0.06	1	Gas2l1	ENSMUSG00000034201	11
ENSMUSG00000103270-Gm37915	0.0271273	-0.0544797	0.176	0.246	1	Gm37915	ENSMUSG00000103270	1
ENSMUSG00000028647-Mycbp	0.0271326	-0.0693194	0.368	0.468	1	Mycbp	ENSMUSG00000028647	4
ENSMUSG00000033308-Dpyd	0.0271618	-0.214401	0.172	0.242	1	Dpyd	ENSMUSG00000033308	3
ENSMUSG00000018543-1700001P01Rik	0.0271722	0.42365	0.2	0.152	1	1700001P01Rik	ENSMUSG00000018543	11
ENSMUSG00000116976-4930500H12Rik	0.0272241	0.178527	0.972	0.993	1	4930500H12Rik	ENSMUSG00000116976	16
ENSMUSG00000028399-Ptprd	0.0273247	0.279207	0.488	0.429	1	Ptprd	ENSMUSG00000028399	4
ENSMUSG00000075225-Ccdc162	0.0274184	-0.26405	0.084	0.137	1	Ccdc162	ENSMUSG00000075225	10
ENSMUSG00000036053-Fmnl2	0.0274315	0.173672	0.14	0.21	1	Fmnl2	ENSMUSG00000036053	2
ENSMUSG00000030516-Tjp1	0.0275553	-0.119087	0.072	0.124	1	Tjp1	ENSMUSG00000030516	7
ENSMUSG00000087047-1700110K17Rik	0.0275807	0.332979	0.416	0.37	1	1700110K17Rik	ENSMUSG00000087047	9
ENSMUSG00000026817-Ak1	0.0276329	-0.0887311	0.32	0.411	1	Ak1	ENSMUSG00000026817	2
ENSMUSG00000075420-Smim6	0.0276831	-0.186887	0.216	0.292	1	Smim6	ENSMUSG00000075420	11
ENSMUSG00000063146-Clip2	0.0277555	-0.165826	0.084	0.137	1	Clip2	ENSMUSG00000063146	5
ENSMUSG00000055629-B4galnt4	0.0278621	-0.0943102	0.412	0.523	1	B4galnt4	ENSMUSG00000055629	7
ENSMUSG00000028669-Pithd1	0.0278716	-0.0961665	0.112	0.175	1	Pithd1	ENSMUSG00000028669	4
ENSMUSG00000022329-Stk3	0.0279328	-0.158691	0.084	0.137	1	Stk3	ENSMUSG00000022329	15
ENSMUSG00000026577-Blzf1	0.0279513	-0.0438655	0.096	0.157	1	Blzf1	ENSMUSG00000026577	1
ENSMUSG00000021575-Ahrr	0.0279578	-0.089989	0.072	0.124	1	Ahrr	ENSMUSG00000021575	13
ENSMUSG00000032553-Srprb	0.0279642	0.283908	0.128	0.084	1	Srprb	ENSMUSG00000032553	9
ENSMUSG00000022142-Nup155	0.027989	-0.104584	0.164	0.236	1	Nup155	ENSMUSG00000022142	15
ENSMUSG00000008730-Hipk1	0.0279977	-0.133217	0.424	0.537	1	Hipk1	ENSMUSG00000008730	3
ENSMUSG00000020077-Srgn	0.0280048	-0.0843562	0.212	0.29	1	Srgn	ENSMUSG00000020077	10
ENSMUSG00000086047-9530046B11Rik	0.0280176	-0.0835085	0.172	0.247	1	9530046B11Rik	ENSMUSG00000086047	5
ENSMUSG00000101162-Gm26728	0.0280207	-0.191877	0.248	0.321	1	Gm26728	ENSMUSG00000101162	6
ENSMUSG00000041923-Nol4	0.0281458	-0.151696	0.604	0.714	1	Nol4	ENSMUSG00000041923	18
ENSMUSG00000024513-Mbd2	0.0281543	-0.120534	0.428	0.558	1	Mbd2	ENSMUSG00000024513	18
ENSMUSG00000071866-Ppia	0.0281889	0.35596	0.256	0.197	1	Ppia	ENSMUSG00000071866	11
ENSMUSG00000002409-Dyrk1b	0.0282996	-0.106279	0.204	0.285	1	Dyrk1b	ENSMUSG00000002409	7
ENSMUSG00000031553-Adam3	0.0283042	-0.183334	0.152	0.215	1	Adam3	ENSMUSG00000031553	8
ENSMUSG00000110286-Gm7706	0.028371	-0.157663	0.148	0.212	1	Gm7706	ENSMUSG00000110286	8
ENSMUSG00000055204-Ankrd17	0.0284359	-0.101981	0.516	0.663	1	Ankrd17	ENSMUSG00000055204	5
ENSMUSG00000113007-Gm8700	0.028436	-0.0823499	0.136	0.201	1	Gm8700	ENSMUSG00000113007	13
ENSMUSG00000044145-1810024B03Rik	0.0284514	-0.0740091	0.228	0.311	1	1810024B03Rik	ENSMUSG00000044145	2
ENSMUSG00000068686-Cd59b	0.0284948	-0.121556	0.384	0.498	1	Cd59b	ENSMUSG00000068686	2
ENSMUSG00000052372-Il1rapl1	0.0285259	-0.174239	0.112	0.166	1	Il1rapl1	ENSMUSG00000052372	20
ENSMUSG00000087687-Pet100	0.0285306	-0.0880314	0.168	0.232	1	Pet100	ENSMUSG00000087687	8
ENSMUSG00000036924-Cst13	0.0286143	-0.0189479	0.504	0.638	1	Cst13	ENSMUSG00000036924	2
ENSMUSG00000004070-Hmox2	0.0286757	0.317774	0.204	0.151	1	Hmox2	ENSMUSG00000004070	16
ENSMUSG00000108593-Gm44581	0.0288728	-0.126113	0.296	0.373	1	Gm44581	ENSMUSG00000108593	7
ENSMUSG00000025932-Eya1	0.0289445	0.241655	0.124	0.08	1	Eya1	ENSMUSG00000025932	1
ENSMUSG00000034063-4930590J08Rik	0.0289592	0.225644	0.1	0.06	1	4930590J08Rik	ENSMUSG00000034063	6
ENSMUSG00000091243-Vgll3	0.0289618	-0.123393	0.092	0.146	1	Vgll3	ENSMUSG00000091243	16
ENSMUSG00000029875-Ccdc184	0.0289855	-0.0405369	0.28	0.378	1	Ccdc184	ENSMUSG00000029875	15
ENSMUSG00000049792-Bag5	0.0289927	0.381233	0.304	0.253	1	Bag5	ENSMUSG00000049792	12
ENSMUSG00000111035-Gm33054	0.0291329	-0.159595	0.18	0.248	1	Gm33054	ENSMUSG00000111035	9
ENSMUSG00000026656-Fcgr2b	0.02918	-0.0884757	0.116	0.176	1	Fcgr2b	ENSMUSG00000026656	1
ENSMUSG00000097275-Gm26648	0.0291804	-0.18734	0.232	0.31	1	Gm26648	ENSMUSG00000097275	5
ENSMUSG00000097207-6030443J06Rik	0.0292328	-0.0645255	0.488	0.599	1	6030443J06Rik	ENSMUSG00000097207	5
ENSMUSG00000074088-Snrnp40	0.0293066	-0.187468	0.188	0.26	1	Snrnp40	ENSMUSG00000074088	4
ENSMUSG00000029769-Ccdc136	0.0293224	0.354021	0.268	0.213	1	Ccdc136	ENSMUSG00000029769	6
ENSMUSG00000017211-Gsdma2	0.0293284	0.275349	0.104	0.064	1	Gsdma2	ENSMUSG00000017211	11
ENSMUSG00000042360-4930433N12Rik	0.0296093	-0.109802	0.088	0.142	1	4930433N12Rik	ENSMUSG00000042360	9
ENSMUSG00000084909-4930528G23Rik	0.0296274	-0.225705	0.16	0.226	1	4930528G23Rik	ENSMUSG00000084909	6
ENSMUSG00000019188-H13	0.0297165	-0.106529	0.3	0.391	1	H13	ENSMUSG00000019188	2
ENSMUSG00000070509-Rgma	0.0297969	-0.190483	0.124	0.189	1	Rgma	ENSMUSG00000070509	7
ENSMUSG00000025337-Sbds	0.0298424	-0.200738	0.092	0.144	1	Sbds	ENSMUSG00000025337	5
ENSMUSG00000023952-Gtpbp2	0.0298907	-0.0839922	0.672	0.801	1	Gtpbp2	ENSMUSG00000023952	17
ENSMUSG00000036552-Ermard	0.0300423	-0.016632	0.22	0.301	1	Ermard	ENSMUSG00000036552	17
ENSMUSG00000085886-D030047H15Rik	0.0300519	-0.144026	0.12	0.181	1	D030047H15Rik	ENSMUSG00000085886	7
ENSMUSG00000059203-Il1rapl2	0.0300568	-0.121723	0.132	0.192	1	Il1rapl2	ENSMUSG00000059203	20
ENSMUSG00000102368-4930590L20Rik	0.0300758	-0.191178	0.06	0.106	1	4930590L20Rik	ENSMUSG00000102368	1
ENSMUSG00000086467-4930571N24Rik	0.030103	0.384531	0.424	0.386	1	4930571N24Rik	ENSMUSG00000086467	15
ENSMUSG00000027560-Dok5	0.0301071	-0.0712434	0.068	0.119	1	Dok5	ENSMUSG00000027560	2
ENSMUSG00000029925-Tbxas1	0.030196	-0.144153	0.068	0.117	1	Tbxas1	ENSMUSG00000029925	6
ENSMUSG00000100585-1700108J01Rik	0.0302641	-0.181782	0.08	0.13	1	1700108J01Rik	ENSMUSG00000100585	14
ENSMUSG00000041164-Zmiz2	0.0303505	-0.00165486	0.356	0.474	1	Zmiz2	ENSMUSG00000041164	11
ENSMUSG00000020593-Lpin1	0.0303882	-0.00696136	0.356	0.458	1	Lpin1	ENSMUSG00000020593	12
ENSMUSG00000051769-Wfdc15a	0.0304301	-0.100785	0.104	0.162	1	Wfdc15a	ENSMUSG00000051769	2
ENSMUSG00000019892-Lrriq1	0.0304816	0.392677	0.12	0.079	1	Lrriq1	ENSMUSG00000019892	10
ENSMUSG00000032026-Rexo2	0.0305892	0.209751	0.132	0.086	1	Rexo2	ENSMUSG00000032026	9
ENSMUSG00000041845-Rhod	0.0306622	-0.100482	0.072	0.121	1	Rhod	ENSMUSG00000041845	19
ENSMUSG00000102979-Gm37350	0.0306728	0.271672	0.12	0.077	1	Gm37350	ENSMUSG00000102979	3
ENSMUSG00000034248-Slc25a37	0.0306848	-0.14818	0.404	0.487	1	Slc25a37	ENSMUSG00000034248	14
ENSMUSG00000053368-Rxfp2	0.0308542	-0.153659	0.08	0.13	1	Rxfp2	ENSMUSG00000053368	5
ENSMUSG00000085286-Ube4bos3	0.0309379	-0.0609404	0.076	0.13	1	Ube4bos3	ENSMUSG00000085286	4
ENSMUSG00000053553-3110082I17Rik	0.0309484	-0.130853	0.148	0.217	1	3110082I17Rik	ENSMUSG00000053553	5
ENSMUSG00000021375-Kif13a	0.0310499	0.340922	0.128	0.085	1	Kif13a	ENSMUSG00000021375	13
ENSMUSG00000060726-Tmsb15a	0.0311312	-0.0934707	0.22	0.301	1	Tmsb15a	ENSMUSG00000060726	20
ENSMUSG00000114001-Gm48664	0.0311732	-0.093047	0.104	0.161	1	Gm48664	ENSMUSG00000114001	12
ENSMUSG00000007338-Mrpl49	0.0311942	-0.0602346	0.064	0.111	1	Mrpl49	ENSMUSG00000007338	19
ENSMUSG00000060380-C030014I23Rik	0.0312588	-0.159567	0.384	0.494	1	C030014I23Rik	ENSMUSG00000060380	9
ENSMUSG00000002102-Psmc3	0.0312681	-0.0757987	0.348	0.442	1	Psmc3	ENSMUSG00000002102	2
ENSMUSG00000033863-Klf9	0.0313169	0.34383	0.268	0.206	1	Klf9	ENSMUSG00000033863	19
ENSMUSG00000042590-Ipo11	0.0313563	0.383992	0.14	0.095	1	Ipo11	ENSMUSG00000042590	13
ENSMUSG00000020698-Cct6b	0.0313627	-0.0206424	0.296	0.386	1	Cct6b	ENSMUSG00000020698	11
ENSMUSG00000019977-Hbs1l	0.0314596	-0.0446823	0.356	0.474	1	Hbs1l	ENSMUSG00000019977	10
ENSMUSG00000020131-Pcsk4	0.0315515	-0.0657375	0.596	0.724	1	Pcsk4	ENSMUSG00000020131	10
ENSMUSG00000063142-Kcnma1	0.0316066	-0.15769	0.18	0.25	1	Kcnma1	ENSMUSG00000063142	14
ENSMUSG00000021482-Prxl2c	0.0316264	-0.0267189	0.264	0.346	1	Prxl2c	ENSMUSG00000021482	13
ENSMUSG00000027968-Larp7	0.0316292	-0.0505593	0.2	0.271	1	Larp7	ENSMUSG00000027968	3
ENSMUSG00000047518-Slfnl1	0.0316688	-0.13884	0.26	0.338	1	Slfnl1	ENSMUSG00000047518	4
ENSMUSG00000048206-Dnajb8	0.0316714	-0.120886	0.264	0.347	1	Dnajb8	ENSMUSG00000048206	6
ENSMUSG00000035268-Pkig	0.0317048	0.250203	0.124	0.081	1	Pkig	ENSMUSG00000035268	2
ENSMUSG00000112733-Gm40650	0.0317421	-0.0892861	0.076	0.127	1	Gm40650	ENSMUSG00000112733	10
ENSMUSG00000001508-Sgca	0.0317653	-0.132746	0.1	0.156	1	Sgca	ENSMUSG00000001508	11
ENSMUSG00000107776-Gm44388	0.0318065	-0.117095	0.236	0.308	1	Gm44388	ENSMUSG00000107776	6
ENSMUSG00000097021-4933433G15Rik	0.0318144	0.24376	0.436	0.383	1	4933433G15Rik	ENSMUSG00000097021	9
ENSMUSG00000097962-1700034G24Rik	0.0319555	-0.1026	0.284	0.376	1	1700034G24Rik	ENSMUSG00000097962	5
ENSMUSG00000022701-Ccdc191	0.0320766	-0.131562	0.38	0.462	1	Ccdc191	ENSMUSG00000022701	16
ENSMUSG00000020022-Ndufa12	0.0321422	-0.0893397	0.108	0.166	1	Ndufa12	ENSMUSG00000020022	10
ENSMUSG00000024193-Phf1	0.0322011	0.350381	0.716	0.747	1	Phf1	ENSMUSG00000024193	17
ENSMUSG00000059495-Arhgef12	0.0322632	0.322932	0.248	0.187	1	Arhgef12	ENSMUSG00000059495	9
ENSMUSG00000037363-Letm2	0.0322781	-0.209192	0.152	0.212	1	Letm2	ENSMUSG00000037363	8
ENSMUSG00000110611-Gm20163	0.0322847	-0.0881483	0.232	0.317	1	Gm20163	ENSMUSG00000110611	8
ENSMUSG00000097287-D130017N08Rik	0.0324399	-0.27121	0.104	0.156	1	D130017N08Rik	ENSMUSG00000097287	5
ENSMUSG00000098609-Anxa11os	0.0324418	-0.171914	0.08	0.13	1	Anxa11os	ENSMUSG00000098609	14
ENSMUSG00000021133-Susd6	0.0324429	-0.0769508	0.74	0.868	1	Susd6	ENSMUSG00000021133	12
ENSMUSG00000035785-Cmtm2b	0.032451	-0.167464	0.144	0.205	1	Cmtm2b	ENSMUSG00000035785	8
ENSMUSG00000032540-Abhd5	0.0324568	-0.0265168	0.36	0.459	1	Abhd5	ENSMUSG00000032540	9
ENSMUSG00000074852-Hpse2	0.0326906	0.00918895	0.064	0.112	1	Hpse2	ENSMUSG00000074852	19
ENSMUSG00000073805-Insyn2a	0.0327274	-0.169136	0.076	0.124	1	Insyn2a	ENSMUSG00000073805	7
ENSMUSG00000046402-Rbp1	0.0327452	0.147783	0.104	0.064	1	Rbp1	ENSMUSG00000046402	9
ENSMUSG00000097098-9330111N05Rik	0.0328201	0.00597665	0.484	0.615	1	9330111N05Rik	ENSMUSG00000097098	13
ENSMUSG00000018554-Ybx2	0.0329031	0.383114	0.268	0.218	1	Ybx2	ENSMUSG00000018554	11
ENSMUSG00000037905-Bri3bp	0.0330177	-0.0651431	0.192	0.268	1	Bri3bp	ENSMUSG00000037905	5
ENSMUSG00000063550-Nup98	0.0330793	-0.0320002	0.316	0.416	1	Nup98	ENSMUSG00000063550	7
ENSMUSG00000050565-Tor1aip2	0.0330831	-0.0921919	0.416	0.527	1	Tor1aip2	ENSMUSG00000050565	1
ENSMUSG00000026827-Gpd2	0.0331577	-0.129321	0.492	0.605	1	Gpd2	ENSMUSG00000026827	2
ENSMUSG00000022838-Eaf2	0.0331936	0.281128	0.4	0.352	1	Eaf2	ENSMUSG00000022838	16
ENSMUSG00000021585-Cast	0.0332344	0.258723	0.128	0.085	1	Cast	ENSMUSG00000021585	13
ENSMUSG00000103655-Gm37202	0.0333692	-0.153779	0.06	0.105	1	Gm37202	ENSMUSG00000103655	3
ENSMUSG00000098530-Gm28051	0.0333828	-0.124168	0.188	0.26	1	Gm28051	ENSMUSG00000098530	12
ENSMUSG00000032238-Rora	0.0335656	-0.101879	0.684	0.836	1	Rora	ENSMUSG00000032238	9
ENSMUSG00000020300-Cpeb4	0.0336749	0.263313	0.284	0.227	1	Cpeb4	ENSMUSG00000020300	11
ENSMUSG00000086324-Gm15564	0.0337214	-0.117737	0.156	0.222	1	Gm15564	ENSMUSG00000086324	16
ENSMUSG00000040219-Ttc12	0.0339048	-0.0699683	0.068	0.117	1	Ttc12	ENSMUSG00000040219	9
ENSMUSG00000100000-1700023F02Rik	0.0339174	-0.155523	0.192	0.26	1	1700023F02Rik	ENSMUSG00000100000	10
ENSMUSG00000087132-A930001C03Rik	0.0340249	-0.11914	0.216	0.296	1	A930001C03Rik	ENSMUSG00000087132	19
ENSMUSG00000032913-Lrig2	0.034029	0.20314	0.196	0.139	1	Lrig2	ENSMUSG00000032913	3
ENSMUSG00000021488-Nsd1	0.0341273	0.25909	0.116	0.075	1	Nsd1	ENSMUSG00000021488	13
ENSMUSG00000027180-Fbxo3	0.0342411	-0.0110567	0.232	0.308	1	Fbxo3	ENSMUSG00000027180	2
ENSMUSG00000063656-Gm10135	0.0343325	-0.0579347	0.26	0.351	1	Gm10135	ENSMUSG00000063656	5
ENSMUSG00000097223-Gm2449	0.0343553	-0.104152	0.072	0.12	1	Gm2449	ENSMUSG00000097223	9
ENSMUSG00000031085-Acte1	0.0345019	-0.141116	0.396	0.481	1	Acte1	ENSMUSG00000031085	7
ENSMUSG00000052423-B4galt3	0.034561	-0.113135	0.056	0.101	1	B4galt3	ENSMUSG00000052423	1
ENSMUSG00000046707-Csnk2a2	0.0346411	-0.197439	0.072	0.117	1	Csnk2a2	ENSMUSG00000046707	8
ENSMUSG00000064068-Mtx1	0.0346682	-0.176191	0.168	0.233	1	Mtx1	ENSMUSG00000064068	3
ENSMUSG00000026249-Serpine2	0.034741	-0.131113	0.06	0.105	1	Serpine2	ENSMUSG00000026249	1
ENSMUSG00000007122-Casq1	0.0347421	-0.166478	0.188	0.25	1	Casq1	ENSMUSG00000007122	1
ENSMUSG00000020193-Zpbp	0.0350852	-0.0243906	0.208	0.287	1	Zpbp	ENSMUSG00000020193	11
ENSMUSG00000037419-Endod1	0.0351761	-0.199697	0.088	0.139	1	Endod1	ENSMUSG00000037419	9
ENSMUSG00000038279-Nop2	0.0351877	-0.161082	0.124	0.182	1	Nop2	ENSMUSG00000038279	6
ENSMUSG00000030189-Ybx3	0.0352346	0.433881	0.304	0.258	1	Ybx3	ENSMUSG00000030189	6
ENSMUSG00000086464-Gm15835	0.0352368	-0.144066	0.092	0.145	1	Gm15835	ENSMUSG00000086464	16
ENSMUSG00000105157-Gm31831	0.0353079	-0.184665	0.18	0.24	1	Gm31831	ENSMUSG00000105157	5
ENSMUSG00000048445-Ccdc57	0.0354129	-0.122972	0.276	0.368	1	Ccdc57	ENSMUSG00000048445	11
[truncated: 3,850 more rows]

## Sheet: elongating_spermatid_2_all_lo
X	p_val	avg_log2FC	pct.1	pct.2	p_val_adj	gene	ensemblID	chr
ENSMUSG00000029635-Cdk8	1.19204e-65	-1.71	0.451	0.951	4.5667e-61	Cdk8	ENSMUSG00000029635	5
ENSMUSG00000099364-5730419F03Rik	8.13397e-52	2.0408	0.346	0.025	3.11613e-47	5730419F03Rik	ENSMUSG00000099364	1
ENSMUSG00000030779-Rbbp6	9.38131e-43	-0.886816	0.868	0.995	3.59398e-38	Rbbp6	ENSMUSG00000030779	7
ENSMUSG00000022037-Clu	1.31955e-35	1.67586	0.572	0.221	5.0552e-31	Clu	ENSMUSG00000022037	14
ENSMUSG00000015090-Ptgds	1.20695e-29	1.55249	0.518	0.192	4.62382e-25	Ptgds	ENSMUSG00000015090	2
ENSMUSG00000086493-Gm12204	2.7013e-29	-1.21548	0.265	0.688	1.03487e-24	Gm12204	ENSMUSG00000086493	11
ENSMUSG00000021477-Ctsl	1.85535e-25	1.49522	0.514	0.217	7.10785e-21	Ctsl	ENSMUSG00000021477	13
ENSMUSG00000027445-Cst9	1.90048e-25	1.35556	0.506	0.221	7.28075e-21	Cst9	ENSMUSG00000027445	2
ENSMUSG00000022748-Cmss1	8.87219e-25	-0.597769	0.895	0.998	3.39894e-20	Cmss1	ENSMUSG00000022748	16
ENSMUSG00000050645-Defb19	4.80638e-24	1.20565	0.747	0.509	1.84133e-19	Defb19	ENSMUSG00000050645	2
ENSMUSG00000022501-Prm1	4.07171e-23	-0.60428	1	1	1.55987e-18	Prm1	ENSMUSG00000022501	16
ENSMUSG00000032549-Rab6b	2.87635e-21	-1.09864	0.35	0.693	1.10193e-16	Rab6b	ENSMUSG00000032549	9
ENSMUSG00000110685-Gm5373	2.45963e-20	-0.908903	0.642	0.861	9.42286e-16	Gm5373	ENSMUSG00000110685	8
ENSMUSG00000079103-Tgm7	8.32338e-18	-1.02361	0.163	0.483	3.18869e-13	Tgm7	ENSMUSG00000079103	2
ENSMUSG00000027962-Vcam1	1.70615e-17	1.04562	0.23	0.054	6.53625e-13	Vcam1	ENSMUSG00000027962	3
ENSMUSG00000115403-Gm49304	4.18315e-17	-0.952275	0.354	0.666	1.60256e-12	Gm49304	ENSMUSG00000115403	14
ENSMUSG00000036256-Igfbp7	1.17138e-16	0.850526	0.198	0.041	4.48755e-12	Igfbp7	ENSMUSG00000036256	5
ENSMUSG00002075019-Gm54646	2.26466e-16	-1.02855	0.307	0.6	8.6759e-12	Gm54646	ENSMUSG00002075019
ENSMUSG00000018263-Tbx5	1.41364e-15	0.808403	0.848	0.761	5.41567e-11	Tbx5	ENSMUSG00000018263	5
ENSMUSG00000025955-Akr1cl	5.9071e-15	0.977419	0.249	0.076	2.26301e-10	Akr1cl	ENSMUSG00000025955	1
ENSMUSG00000110624-Gm32052	1.77329e-14	-0.862276	0.253	0.538	6.79346e-10	Gm32052	ENSMUSG00000110624	8
ENSMUSG00000097933-1700039M10Rik	1.91391e-14	-0.677489	0.393	0.688	7.33218e-10	1700039M10Rik	ENSMUSG00000097933	14
ENSMUSG00000038059-Smim3	1.42325e-13	-1.33153	0.004	0.192	5.45246e-09	Smim3	ENSMUSG00000038059	18
ENSMUSG00000047921-Trappc9	1.86809e-13	-1.12611	0.113	0.358	7.15665e-09	Trappc9	ENSMUSG00000047921	15
ENSMUSG00000099988-1700054A03Rik	2.78516e-13	-0.757184	0.195	0.467	1.06699e-08	1700054A03Rik	ENSMUSG00000099988	19
ENSMUSG00000059810-Rgs3	3.51398e-13	-0.598179	0.704	0.91	1.34621e-08	Rgs3	ENSMUSG00000059810	4
ENSMUSG00000027443-Cst12	1.35919e-12	1.04458	0.401	0.207	5.20704e-08	Cst12	ENSMUSG00000027443	2
ENSMUSG00000031644-Nek1	1.46364e-12	-0.688476	0.366	0.635	5.60719e-08	Nek1	ENSMUSG00000031644	8
ENSMUSG00000058328-Xlr5a	1.90714e-12	-0.828118	0.031	0.227	7.30627e-08	Xlr5a	ENSMUSG00000058328	20
ENSMUSG00000004207-Psap	2.11069e-12	0.763004	0.163	0.038	8.08606e-08	Psap	ENSMUSG00000004207	10
ENSMUSG00000027447-Cst3	6.04442e-12	1.07421	0.381	0.202	2.31562e-07	Cst3	ENSMUSG00000027447	2
ENSMUSG00000036257-Pnpla8	7.10154e-12	-0.62179	0.447	0.719	2.7206e-07	Pnpla8	ENSMUSG00000036257	12
ENSMUSG00000111354-Gm33914	7.43993e-12	-0.714331	0.342	0.613	2.85024e-07	Gm33914	ENSMUSG00000111354	9
ENSMUSG00000001089-Luzp1	1.09029e-11	-0.536642	0.595	0.795	4.1769e-07	Luzp1	ENSMUSG00000001089	4
ENSMUSG00000068663-Clec16a	1.25588e-11	-1.80263	0.191	0.418	4.81129e-07	Clec16a	ENSMUSG00000068663	16
ENSMUSG00000031980-Agt	1.80784e-11	0.887933	0.21	0.068	6.92584e-07	Agt	ENSMUSG00000031980	8
ENSMUSG00000022108-Itm2b	3.44389e-11	0.969337	0.311	0.147	1.31935e-06	Itm2b	ENSMUSG00000022108	14
ENSMUSG00000025234-Arih1	3.66031e-11	-0.583196	0.412	0.657	1.40226e-06	Arih1	ENSMUSG00000025234	9
ENSMUSG00000100600-A230077H06Rik	3.97731e-11	-0.552476	0.825	0.938	1.52371e-06	A230077H06Rik	ENSMUSG00000100600	7
ENSMUSG00000058135-Gstm1	5.31681e-11	1.01806	0.346	0.18	2.03687e-06	Gstm1	ENSMUSG00000058135	3
ENSMUSG00000008540-Mgst1	1.78164e-10	0.782569	0.195	0.064	6.82547e-06	Mgst1	ENSMUSG00000008540	6
ENSMUSG00000121100-ENSMUSG00000121100	2.47632e-10	-0.545594	0.358	0.619	9.4868e-06	ENSMUSG00000121100	ENSMUSG00000121100
ENSMUSG00000055022-Cntn1	2.75422e-10	0.789084	0.323	0.158	1.05514e-05	Cntn1	ENSMUSG00000055022	15
ENSMUSG00000026411-Tmem9	2.77087e-10	-0.717383	0.323	0.571	1.06152e-05	Tmem9	ENSMUSG00000026411	1
ENSMUSG00000028339-Col15a1	3.65485e-10	-0.683711	0.428	0.641	1.40017e-05	Col15a1	ENSMUSG00000028339	4
ENSMUSG00000003555-Cyp17a1	4.90488e-10	1.03443	0.323	0.159	1.87906e-05	Cyp17a1	ENSMUSG00000003555	19
ENSMUSG00000035582-Gdpd4	9.07591e-10	-1.00534	0.016	0.16	3.47698e-05	Gdpd4	ENSMUSG00000035582	7
ENSMUSG00000022564-Grina	1.05634e-09	-0.317994	0.938	0.99	4.04682e-05	Grina	ENSMUSG00000022564	15
ENSMUSG00000059891-Tsks	1.13699e-09	-0.489221	0.642	0.822	4.3558e-05	Tsks	ENSMUSG00000059891	7
ENSMUSG00000029223-Uchl1	1.16969e-09	1.03021	0.327	0.169	4.48107e-05	Uchl1	ENSMUSG00000029223	5
ENSMUSG00000064299-4921528I07Rik	1.19677e-09	-0.455283	0.58	0.818	4.58483e-05	4921528I07Rik	ENSMUSG00000064299	9
ENSMUSG00000091844-Gm8251	1.5285e-09	-0.323017	0.973	0.998	5.85569e-05	Gm8251	ENSMUSG00000091844	1
ENSMUSG00000041351-Rap1gap	1.81449e-09	-0.507131	0.358	0.603	6.95133e-05	Rap1gap	ENSMUSG00000041351	4
ENSMUSG00000026182-Tnp1	2.14787e-09	-0.481882	1	1	8.22851e-05	Tnp1	ENSMUSG00000026182	1
ENSMUSG00000023257-Cypt1	2.43056e-09	1.16599	0.51	0.386	9.31147e-05	Cypt1	ENSMUSG00000023257	20
ENSMUSG00000044863-Defb36	2.66e-09	0.696512	0.202	0.074	0.000101905	Defb36	ENSMUSG00000044863	2
ENSMUSG00000040562-Gstm2	3.21785e-09	0.800272	0.21	0.083	0.000123276	Gstm2	ENSMUSG00000040562	3
ENSMUSG00000037697-Ddhd1	3.92611e-09	-0.486835	0.358	0.608	0.000150409	Ddhd1	ENSMUSG00000037697	14
ENSMUSG00000074256-Gm10655	4.25693e-09	-0.602952	0.35	0.591	0.000163083	Gm10655	ENSMUSG00000074256	9
ENSMUSG00000034401-Spata6	5.10493e-09	-0.56252	0.444	0.661	0.00019557	Spata6	ENSMUSG00000034401	4
ENSMUSG00000106306-4933401H06Rik	6.00529e-09	-0.680409	0.125	0.316	0.000230063	4933401H06Rik	ENSMUSG00000106306	3
ENSMUSG00000022383-Ppara	6.01673e-09	-0.667614	0.008	0.137	0.000230501	Ppara	ENSMUSG00000022383	15
ENSMUSG00000038523-1700003F12Rik	6.53734e-09	-0.363247	0.872	0.941	0.000250446	1700003F12Rik	ENSMUSG00000038523	2
ENSMUSG00000034416-Pkd1l2	6.87995e-09	-0.613351	0.3	0.531	0.000263571	Pkd1l2	ENSMUSG00000034416	8
ENSMUSG00000002781-Tmem143	6.96358e-09	-0.700467	0.128	0.313	0.000266775	Tmem143	ENSMUSG00000002781	7
ENSMUSG00000046718-Bst2	8.02965e-09	-0.643491	0.331	0.552	0.000307616	Bst2	ENSMUSG00000046718	8
ENSMUSG00000093557-4930555M17Rik	8.10384e-09	-0.595423	0.362	0.592	0.000310458	4930555M17Rik	ENSMUSG00000093557	3
ENSMUSG00000018196-Glrx2	8.27724e-09	-0.528567	0.296	0.541	0.000317101	Glrx2	ENSMUSG00000018196	1
ENSMUSG00000074146-4930579C12Rik	8.35303e-09	-0.480561	0.615	0.824	0.000320005	4930579C12Rik	ENSMUSG00000074146	9
ENSMUSG00000114732-Gm40918	8.645e-09	-0.501755	0.249	0.488	0.00033119	Gm40918	ENSMUSG00000114732	13
ENSMUSG00000111734-Gm29825	9.9315e-09	-0.45108	0.634	0.853	0.000380476	Gm29825	ENSMUSG00000111734	9
ENSMUSG00000035530-Eif1	1.05577e-08	0.498809	0.879	0.843	0.000404464	Eif1	ENSMUSG00000035530	11
ENSMUSG00000042793-Lgr6	1.09156e-08	0.721305	0.311	0.16	0.000418177	Lgr6	ENSMUSG00000042793	1
ENSMUSG00000038762-Abcf1	1.34225e-08	-0.408449	0.374	0.629	0.000514216	Abcf1	ENSMUSG00000038762	17
ENSMUSG00000041375-Ccdc9	1.4664e-08	-0.557359	0.191	0.408	0.000561777	Ccdc9	ENSMUSG00000041375	7
ENSMUSG00000086659-Gm14146	1.61439e-08	-0.41004	0.848	0.956	0.000618472	Gm14146	ENSMUSG00000086659	2
ENSMUSG00000038037-Socs1	2.22334e-08	-0.557302	0.093	0.266	0.000851762	Socs1	ENSMUSG00000038037	16
ENSMUSG00000084845-Tmem240	2.54386e-08	-0.477475	0.545	0.744	0.000974552	Tmem240	ENSMUSG00000084845	4
ENSMUSG00000026269-Rnpepl1	2.93947e-08	-0.520594	0.428	0.645	0.00112611	Rnpepl1	ENSMUSG00000026269	1
ENSMUSG00000110138-4831440D22Rik	3.42066e-08	-0.639366	0.128	0.308	0.00131046	4831440D22Rik	ENSMUSG00000110138	8
ENSMUSG00000120063-ENSMUSG00000120063	3.43888e-08	-0.579471	0.156	0.349	0.00131743	ENSMUSG00000120063	ENSMUSG00000120063
ENSMUSG00000026879-Gsn	3.54033e-08	0.59341	0.148	0.048	0.0013563	Gsn	ENSMUSG00000026879	2
ENSMUSG00000020955-Ap4s1	3.73286e-08	-0.72184	0.206	0.395	0.00143006	Ap4s1	ENSMUSG00000020955	12
ENSMUSG00000022000-Zc3h13	4.29949e-08	-0.626863	0.3	0.497	0.00164714	Zc3h13	ENSMUSG00000022000	14
ENSMUSG00000073481-Mtarc2	4.30384e-08	0.577502	0.121	0.033	0.0016488	Mtarc2	ENSMUSG00000073481	1
ENSMUSG00000032968-Inha	4.58047e-08	0.686377	0.144	0.047	0.00175478	Inha	ENSMUSG00000032968	1
ENSMUSG00000024163-Mapk8ip3	4.70146e-08	-0.560515	0.42	0.633	0.00180113	Mapk8ip3	ENSMUSG00000024163	17
ENSMUSG00000107622-4930512J16Rik	6.48327e-08	-0.550815	0.097	0.27	0.00248374	4930512J16Rik	ENSMUSG00000107622	6
ENSMUSG00000118601-Gm53042	6.76367e-08	-0.608915	0.21	0.407	0.00259116	Gm53042	ENSMUSG00000118601	11
ENSMUSG00000120540-ENSMUSG00000120540	8.05255e-08	-0.475558	0.175	0.374	0.00308493	ENSMUSG00000120540	ENSMUSG00000120540
ENSMUSG00000049690-Nckap5	8.29741e-08	-0.640055	0.086	0.242	0.00317874	Nckap5	ENSMUSG00000049690	1
ENSMUSG00000097125-Gm26885	8.34001e-08	-0.508295	0.529	0.721	0.00319506	Gm26885	ENSMUSG00000097125	17
ENSMUSG00000108112-Gm45193	8.51105e-08	-0.512221	0.296	0.512	0.00326058	Gm45193	ENSMUSG00000108112	6
ENSMUSG00000024661-Fth1	8.58888e-08	0.726736	0.237	0.112	0.0032904	Fth1	ENSMUSG00000024661	19
ENSMUSG00000028709-Mob3c	8.81911e-08	-0.67125	0.113	0.281	0.0033786	Mob3c	ENSMUSG00000028709	4
ENSMUSG00000074151-Nlrc5	9.58767e-08	-0.624434	0.152	0.324	0.00367304	Nlrc5	ENSMUSG00000074151	8
ENSMUSG00000087259-2610035D17Rik	1.00666e-07	-0.608894	0.257	0.451	0.0038565	2610035D17Rik	ENSMUSG00000087259	11
ENSMUSG00000011877-Git1	1.14614e-07	-0.274119	0.903	0.978	0.00439086	Git1	ENSMUSG00000011877	11
ENSMUSG00000085805-Gm14145	1.17668e-07	-0.468496	0.872	0.937	0.00450788	Gm14145	ENSMUSG00000085805	2
ENSMUSG00000022052-Ppp2r2a	1.22348e-07	-0.51158	0.121	0.285	0.00468714	Ppp2r2a	ENSMUSG00000022052	14
ENSMUSG00000090105-Gm15890	1.22379e-07	-0.593464	0.14	0.321	0.00468832	Gm15890	ENSMUSG00000090105	8
ENSMUSG00000012114-Med15	1.30375e-07	-0.515876	0.42	0.629	0.00499466	Med15	ENSMUSG00000012114	16
ENSMUSG00000057522-Spop	1.32475e-07	-0.561669	0.261	0.464	0.0050751	Spop	ENSMUSG00000057522	11
ENSMUSG00000028347-Tmeff1	1.43766e-07	-0.569372	0.268	0.465	0.00550767	Tmeff1	ENSMUSG00000028347	4
ENSMUSG00000090213-Peds1	1.43952e-07	-0.436542	0.346	0.575	0.00551481	Peds1	ENSMUSG00000090213
ENSMUSG00000043962-Thrap3	1.45824e-07	-0.523098	0.342	0.57	0.00558652	Thrap3	ENSMUSG00000043962	4
ENSMUSG00000047888-Tnrc6b	1.57315e-07	-0.508427	0.304	0.514	0.00602674	Tnrc6b	ENSMUSG00000047888	15
ENSMUSG00000118506-Cfap141	1.73895e-07	-0.671802	0.292	0.496	0.0066619	Cfap141	ENSMUSG00000118506
ENSMUSG00000022961-Son	2.0297e-07	-0.486275	0.346	0.559	0.00777578	Son	ENSMUSG00000022961	16
ENSMUSG00000095710-Gm8871	2.19364e-07	-0.586848	0.21	0.398	0.00840384	Gm8871	ENSMUSG00000095710	5
ENSMUSG00000020823-Sec14l1	2.24162e-07	-0.431103	0.556	0.76	0.00858764	Sec14l1	ENSMUSG00000020823	11
ENSMUSG00000096265-Potefam3e	2.4832e-07	-0.582315	0.097	0.25	0.00951313	Potefam3e	ENSMUSG00000096265
ENSMUSG00000060988-Galnt13	2.49684e-07	-0.535429	0.008	0.111	0.0095654	Galnt13	ENSMUSG00000060988	2
ENSMUSG00000046152-Fut10	2.51529e-07	-0.550908	0.023	0.142	0.00963608	Fut10	ENSMUSG00000046152	8
ENSMUSG00000025221-Kcnip2	2.7481e-07	0.541245	0.728	0.657	0.010528	Kcnip2	ENSMUSG00000025221	19
ENSMUSG00000018593-Sparc	2.80811e-07	0.747963	0.218	0.102	0.0107579	Sparc	ENSMUSG00000018593	11
ENSMUSG00000097706-E030037K01Rik	2.85206e-07	-0.542941	0.603	0.773	0.0109262	E030037K01Rik	ENSMUSG00000097706	8
ENSMUSG00000025151-Maged1	3.09684e-07	0.728779	0.245	0.125	0.011864	Maged1	ENSMUSG00000025151	20
ENSMUSG00000040935-Padi6	3.11591e-07	-0.58264	0.3	0.483	0.011937	Padi6	ENSMUSG00000040935	4
ENSMUSG00000014602-Kif1a	3.1274e-07	-0.556582	0.288	0.476	0.0119811	Kif1a	ENSMUSG00000014602	1
ENSMUSG00000074768-Bhmt	3.50437e-07	0.617995	0.125	0.039	0.0134253	Bhmt	ENSMUSG00000074768	13
ENSMUSG00000038150-Ormdl3	3.52895e-07	0.771006	0.588	0.485	0.0135194	Ormdl3	ENSMUSG00000038150	11
ENSMUSG00000109984-Gm38948	4.07126e-07	-0.477393	0.241	0.432	0.015597	Gm38948	ENSMUSG00000109984	7
ENSMUSG00000021133-Susd6	4.27182e-07	-0.403392	0.444	0.666	0.0163653	Susd6	ENSMUSG00000021133	12
ENSMUSG00000111224-Gm18669	4.32988e-07	-0.640758	0.179	0.346	0.0165878	Gm18669	ENSMUSG00000111224	10
ENSMUSG00000079355-Ackr4	4.40703e-07	-0.561008	0.156	0.324	0.0168833	Ackr4	ENSMUSG00000079355	9
ENSMUSG00000103199-Gm37648	4.53676e-07	-0.578127	0.023	0.136	0.0173803	Gm37648	ENSMUSG00000103199	1
ENSMUSG00000037999-Arap2	4.91023e-07	-0.642159	0.253	0.435	0.0188111	Arap2	ENSMUSG00000037999	5
ENSMUSG00000025203-Scd2	5.19785e-07	0.513068	0.117	0.036	0.019913	Scd2	ENSMUSG00000025203	19
ENSMUSG00000098973-Mir6236	5.4495e-07	1.08354	0.521	0.461	0.020877	Mir6236	ENSMUSG00000098973	9
ENSMUSG00000044526-Znrf4	5.4994e-07	-0.461582	0.455	0.645	0.0210682	Znrf4	ENSMUSG00000044526	17
ENSMUSG00000025232-Hexa	5.54012e-07	0.472933	0.113	0.033	0.0212242	Hexa	ENSMUSG00000025232	9
ENSMUSG00000068699-Flnc	5.78494e-07	-0.530436	0.082	0.224	0.0221621	Flnc	ENSMUSG00000068699	6
ENSMUSG00000035851-Ythdc1	5.85003e-07	-0.544545	0.249	0.428	0.0224115	Ythdc1	ENSMUSG00000035851	5
ENSMUSG00000020124-Usp15	5.99178e-07	-0.458785	0.319	0.522	0.0229545	Usp15	ENSMUSG00000020124	10
ENSMUSG00000031637-Lrp2bp	6.17518e-07	-0.413889	0.374	0.584	0.0236571	Lrp2bp	ENSMUSG00000031637	8
ENSMUSG00000117270-Gm49953	6.79732e-07	0.746591	0.432	0.296	0.0260405	Gm49953	ENSMUSG00000117270	16
ENSMUSG00000035342-Lzts2	7.31508e-07	-0.469127	0.358	0.55	0.0280241	Lzts2	ENSMUSG00000035342	19
ENSMUSG00000034730-Adgrb1	7.47088e-07	-0.506082	0.198	0.376	0.0286209	Adgrb1	ENSMUSG00000034730	15
ENSMUSG00000059974-Ntm	8.15841e-07	-0.461949	0.105	0.261	0.0312549	Ntm	ENSMUSG00000059974	9
ENSMUSG00000101854-1700026F02Rik	8.26519e-07	-0.482799	0.467	0.634	0.031664	1700026F02Rik	ENSMUSG00000101854	8
ENSMUSG00000117137-4930471L23Rik	8.33072e-07	-0.440515	0.237	0.43	0.031915	4930471L23Rik	ENSMUSG00000117137	17
ENSMUSG00000114516-Gm46440	9.06903e-07	-0.617316	0.311	0.501	0.0347434	Gm46440	ENSMUSG00000114516	13
ENSMUSG00000085915-Gm8091	9.58539e-07	-0.569919	0.066	0.202	0.0367216	Gm8091	ENSMUSG00000085915	5
ENSMUSG00000053553-3110082I17Rik	9.62125e-07	-0.486046	0.206	0.395	0.036859	3110082I17Rik	ENSMUSG00000053553	5
ENSMUSG00000025512-Chid1	9.68966e-07	-0.448183	0.529	0.718	0.0371211	Chid1	ENSMUSG00000025512	7
ENSMUSG00000110537-Gm4316	1.04725e-06	0.79415	0.148	0.057	0.0401203	Gm4316	ENSMUSG00000110537	8
ENSMUSG00000115946-Mirt2	1.05018e-06	-0.596804	0.058	0.184	0.0402325	Mirt2	ENSMUSG00000115946	15
ENSMUSG00000081641-Gm9439	1.08904e-06	0.719659	0.117	0.038	0.041721	Gm9439	ENSMUSG00000081641	20
ENSMUSG00000032232-Cgnl1	1.10286e-06	-0.817017	0.105	0.248	0.0422505	Cgnl1	ENSMUSG00000032232	9
ENSMUSG00000002985-Apoe	1.10363e-06	0.69709	0.416	0.289	0.0422802	Apoe	ENSMUSG00000002985	7
ENSMUSG00000108282-Gm44317	1.2575e-06	-0.514197	0.253	0.434	0.0481749	Gm44317	ENSMUSG00000108282	6
ENSMUSG00000007107-Atp1a4	1.27585e-06	-0.487	0.284	0.471	0.0488777	Atp1a4	ENSMUSG00000007107	1
ENSMUSG00000030849-Fgfr2	1.34457e-06	-0.411006	0.63	0.785	0.0515104	Fgfr2	ENSMUSG00000030849	7
ENSMUSG00000019841-Rev3l	1.45252e-06	-0.533285	0.342	0.517	0.0556462	Rev3l	ENSMUSG00000019841	10
ENSMUSG00000113354-Gm20789	1.51858e-06	-0.43042	0.323	0.527	0.0581766	Gm20789	ENSMUSG00000113354	13
ENSMUSG00000067028-Cntnap5b	1.85225e-06	-0.531588	0.385	0.568	0.0709597	Cntnap5b	ENSMUSG00000067028	1
ENSMUSG00000120044-ENSMUSG00000120044	1.86551e-06	-0.568067	0.047	0.165	0.0714678	ENSMUSG00000120044	ENSMUSG00000120044
ENSMUSG00000115154-Gm49067	1.88109e-06	-0.346055	0.315	0.528	0.0720644	Gm49067	ENSMUSG00000115154	14
ENSMUSG00000097375-6720427I07Rik	1.92312e-06	-0.407387	0.222	0.411	0.0736746	6720427I07Rik	ENSMUSG00000097375	13
ENSMUSG00000049295-Zfp219	1.93317e-06	0.415175	0.805	0.799	0.0740597	Zfp219	ENSMUSG00000049295	14
ENSMUSG00000036687-Tmem184a	2.02624e-06	0.470674	0.121	0.041	0.0776252	Tmem184a	ENSMUSG00000036687	5
ENSMUSG00000048756-Foxo3	2.12618e-06	-0.572057	0.156	0.319	0.0814538	Foxo3	ENSMUSG00000048756	10
ENSMUSG00000111094-Gm34425	2.26467e-06	-0.597976	0.148	0.297	0.0867596	Gm34425	ENSMUSG00000111094	9
ENSMUSG00002076161-Rn7sk	2.30224e-06	-0.403522	0.144	0.312	0.088199	Rn7sk	ENSMUSG00002076161
ENSMUSG00000114857-Gm48770	2.32236e-06	-0.507908	0.14	0.285	0.0889695	Gm48770	ENSMUSG00000114857	13
ENSMUSG00000109383-Gm36584	2.3757e-06	-0.369843	0.572	0.75	0.0910131	Gm36584	ENSMUSG00000109383	7
ENSMUSG00000033161-Atp1a1	2.47783e-06	0.518521	0.113	0.037	0.0949257	Atp1a1	ENSMUSG00000033161	3
ENSMUSG00000115725-4930572G02Rik	2.48441e-06	-0.524241	0.058	0.179	0.0951779	4930572G02Rik	ENSMUSG00000115725	14
ENSMUSG00000025958-Creb1	2.52272e-06	-0.571115	0.202	0.363	0.0966455	Creb1	ENSMUSG00000025958	1
ENSMUSG00000032185-Carm1	2.52621e-06	-0.356496	0.233	0.411	0.0967792	Carm1	ENSMUSG00000032185	9
ENSMUSG00000104111-Gm37294	2.56097e-06	-0.360845	0.463	0.66	0.0981108	Gm37294	ENSMUSG00000104111	1
ENSMUSG00000069135-Cep43	2.69557e-06	-0.355952	0.319	0.51	0.103267	Cep43	ENSMUSG00000069135	17
ENSMUSG00000035021-Baz1a	2.87865e-06	-0.37531	0.486	0.686	0.110281	Baz1a	ENSMUSG00000035021	12
ENSMUSG00000030655-Smg1	2.94005e-06	-0.47337	0.276	0.449	0.112633	Smg1	ENSMUSG00000030655	7
ENSMUSG00000042178-Armc5	2.9619e-06	-0.502244	0.101	0.24	0.11347	Armc5	ENSMUSG00000042178	7
ENSMUSG00000112547-Gm47096	3.09253e-06	-0.383267	0.327	0.515	0.118475	Gm47096	ENSMUSG00000112547	12
ENSMUSG00000025047-Pdcd11	3.16677e-06	-0.531374	0.148	0.3	0.121319	Pdcd11	ENSMUSG00000025047	19
ENSMUSG00000117703-Gm50306	3.20345e-06	-0.423899	0.019	0.118	0.122724	Gm50306	ENSMUSG00000117703	19
ENSMUSG00000049044-Rapgef4	3.67985e-06	-0.459456	0.051	0.171	0.140975	Rapgef4	ENSMUSG00000049044	2
ENSMUSG00000059495-Arhgef12	3.92295e-06	0.572571	0.202	0.096	0.150288	Arhgef12	ENSMUSG00000059495	9
ENSMUSG00000033308-Dpyd	3.94249e-06	-0.582675	0.066	0.191	0.151037	Dpyd	ENSMUSG00000033308	3
ENSMUSG00000021096-Ppm1a	4.0579e-06	-0.382188	0.459	0.661	0.155458	Ppm1a	ENSMUSG00000021096	12
ENSMUSG00000023047-Amhr2	4.07935e-06	0.737297	0.257	0.145	0.15628	Amhr2	ENSMUSG00000023047	15
ENSMUSG00000034471-Caskin2	4.1449e-06	-0.46488	0.14	0.295	0.158791	Caskin2	ENSMUSG00000034471	11
ENSMUSG00000019929-Dcn	4.2173e-06	0.463196	0.132	0.049	0.161565	Dcn	ENSMUSG00000019929	10
ENSMUSG00000021665-Hexb	4.25404e-06	-0.495042	0.125	0.268	0.162972	Hexb	ENSMUSG00000021665	13
ENSMUSG00000047454-Gphn	4.30108e-06	-0.320209	0.416	0.629	0.164774	Gphn	ENSMUSG00000047454	12
ENSMUSG00000093617-4933438K21Rik	4.3989e-06	0.555015	0.619	0.549	0.168522	4933438K21Rik	ENSMUSG00000093617	4
ENSMUSG00000110542-Gm39139	4.49641e-06	0.877053	0.397	0.285	0.172258	Gm39139	ENSMUSG00000110542	8
ENSMUSG00000069670-Nkain2	4.58434e-06	1.00847	0.307	0.194	0.175626	Nkain2	ENSMUSG00000069670	10
ENSMUSG00000031442-Mcf2l	4.73325e-06	-0.437312	0.175	0.332	0.181331	Mcf2l	ENSMUSG00000031442	8
ENSMUSG00000038712-Mindy1	4.7408e-06	-0.53999	0.066	0.186	0.18162	Mindy1	ENSMUSG00000038712	3
ENSMUSG00000031822-Gse1	4.81703e-06	-0.364057	0.607	0.794	0.18454	Gse1	ENSMUSG00000031822	8
ENSMUSG00000037129-Tmprss13	4.84578e-06	-0.584703	0.086	0.216	0.185642	Tmprss13	ENSMUSG00000037129	9
ENSMUSG00000109737-Spem3	5.55786e-06	-0.422157	0.136	0.284	0.212922	Spem3	ENSMUSG00000109737
ENSMUSG00000107453-Gm44145	5.79714e-06	-0.348571	0.626	0.785	0.222088	Gm44145	ENSMUSG00000107453	6
ENSMUSG00000000861-Bcl11a	5.93676e-06	-0.426661	0.374	0.559	0.227437	Bcl11a	ENSMUSG00000000861	11
ENSMUSG00000028251-Tstd3	6.03784e-06	-0.330071	0.397	0.582	0.23131	Tstd3	ENSMUSG00000028251	4
ENSMUSG00000027353-Mcm8	6.46352e-06	-0.469474	0.089	0.218	0.247618	Mcm8	ENSMUSG00000027353	2
ENSMUSG00000070047-Fat1	6.5001e-06	-0.451315	0.128	0.27	0.249019	Fat1	ENSMUSG00000070047	8
ENSMUSG00000040327-Cul9	6.55083e-06	-0.557817	0.035	0.137	0.250962	Cul9	ENSMUSG00000040327	17
ENSMUSG00000026864-Hspa5	6.80166e-06	0.793664	0.315	0.206	0.260572	Hspa5	ENSMUSG00000026864	2
ENSMUSG00000021288-Klc1	7.2136e-06	-0.536439	0.074	0.192	0.276353	Klc1	ENSMUSG00000021288	12
ENSMUSG00000022867-Usp25	7.48679e-06	-0.474237	0.377	0.543	0.286819	Usp25	ENSMUSG00000022867	16
ENSMUSG00002075280-Gm54419	8.03533e-06	-0.528145	0.019	0.11	0.307833	Gm54419	ENSMUSG00002075280
ENSMUSG00000085914-Gm14320	8.08353e-06	-0.358861	0.377	0.573	0.30968	Gm14320	ENSMUSG00000085914	2
ENSMUSG00000022085-Pebp4	8.33064e-06	-0.379161	0.233	0.409	0.319147	Pebp4	ENSMUSG00000022085	14
ENSMUSG00000085971-Gm15411	8.85216e-06	-0.379805	0.101	0.239	0.339126	Gm15411	ENSMUSG00000085971	5
ENSMUSG00000040842-Szrd1	9.33275e-06	-0.465801	0.074	0.197	0.357538	Szrd1	ENSMUSG00000040842	4
ENSMUSG00000039159-Ube2h	9.56963e-06	-0.386068	0.339	0.514	0.366612	Ube2h	ENSMUSG00000039159	6
ENSMUSG00000091686-4930471C04Rik	9.77563e-06	-0.369178	0.331	0.507	0.374504	4930471C04Rik	ENSMUSG00000091686	14
ENSMUSG00000027630-Tbl1xr1	1.03314e-05	-0.364519	0.358	0.567	0.395798	Tbl1xr1	ENSMUSG00000027630	3
ENSMUSG00000028773-Fabp3	1.05018e-05	0.634628	0.315	0.205	0.402322	Fabp3	ENSMUSG00000028773	4
ENSMUSG00000022426-Josd1	1.19888e-05	-0.391731	0.311	0.493	0.459292	Josd1	ENSMUSG00000022426	15
ENSMUSG00000120531-ENSMUSG00000120531	1.21459e-05	-0.559073	0.031	0.127	0.465309	ENSMUSG00000120531	ENSMUSG00000120531
ENSMUSG00000086421-Gm14091	1.23428e-05	-0.557633	0.156	0.297	0.472854	Gm14091	ENSMUSG00000086421	2
ENSMUSG00000026822-Lcn2	1.23548e-05	0.648719	0.315	0.202	0.473311	Lcn2	ENSMUSG00000026822	2
ENSMUSG00000030967-Zranb1	1.25714e-05	-0.459309	0.311	0.472	0.481611	Zranb1	ENSMUSG00000030967	7
ENSMUSG00000086324-Gm15564	1.25749e-05	-0.452663	0.093	0.218	0.481743	Gm15564	ENSMUSG00000086324	16
ENSMUSG00000078503-Zfp990	1.27517e-05	0.354231	0.105	0.036	0.488517	Zfp990	ENSMUSG00000078503	4
ENSMUSG00000055676-Gm5069	1.29873e-05	-0.49684	0.019	0.107	0.497544	Gm5069	ENSMUSG00000055676	1
ENSMUSG00000053044-Cd8b1	1.32261e-05	-0.3588	0.549	0.742	0.50669	Cd8b1	ENSMUSG00000053044	6
ENSMUSG00000113092-Gm34662	1.34221e-05	-0.3837	0.518	0.691	0.514199	Gm34662	ENSMUSG00000113092	12
ENSMUSG00000091205-Vmn2r71	1.34613e-05	-0.487957	0.035	0.133	0.515704	Vmn2r71	ENSMUSG00000091205	7
ENSMUSG00000010067-Rassf1	1.34635e-05	0.498233	0.763	0.761	0.515787	Rassf1	ENSMUSG00000010067	9
ENSMUSG00000052407-Ccdc171	1.3605e-05	-0.330992	0.249	0.409	0.521209	Ccdc171	ENSMUSG00000052407	4
ENSMUSG00000115286-4930429C20Rik	1.39774e-05	-0.426117	0.21	0.37	0.535475	4930429C20Rik	ENSMUSG00000115286	14
[truncated: 4,655 more rows]

## Sheet: endothelial_all_log2FCs
X	p_val	avg_log2FC	pct.1	pct.2	p_val_adj	gene	ensemblID	chr
[truncated: 9,242 more rows]

[truncated: 17 more sheets: leptotene_all_log2FCs, leydig_all_log2FCs, macrophage_all_log2FCs, metaphase-secondary_spermatoc, pachytene_1_all_log2FCs, pachytene_2_all_log2FCs, pachytene_3_all_log2FCs, pachytene_4-diplotene_all_log, round_spermatid_1_all_log2FCs, round_spermatid_2_all_log2FCs, round_spermatid_3_all_log2FCs, round_spermatid_4_all_log2FCs, round-elongating_spermatid_1_, round-elongating_spermatid_2_, sertoli_all_log2FCs, undifferentiated_spermatogoni, zygotene_all_log2FCs]
