# Supplementary material for: Systematic identification of Y-chromosome gene functions in mouse spermatogenesis
Source: Science. Author manuscript; Available in PMC 2025 Feb 9. (PMC7617377; doi:10.1126/science.ads6495)
Supplement: Supplementary Table 9 [file EMS202884-supplement-Supplementary_Table_9.xlsx]

## Sheet: guide
Supplementary Table 9: Gene set enrichment analysis (GSEA) for Eif2s3y-KO comapred to control. Analysis was performed for each cell type (cluster) and the data is presented in different tabs.

## Sheet: P10_Diff_spermatogonia_1_GSEA
X	ONTOLOGY	ID	Description	setSize	enrichmentScore	NES	pvalue	p.adjust	qvalue	rank	leading_edge	core_enrichment	Count	.sign	GeneRatio	x	pasted_sorted_ogns
activated.GO:0009221	BP	GO:0009221	pyrimidine deoxyribonucleotide biosynthetic process	6	0.854837	1.86158	0.00116736	0.0530058	0.0482106	1652	tags=83%, list=14%, signal=72%	ENSMUSG00000027203/ENSMUSG00000025747/ENSMUSG00000071359/ENSMUSG00000026281/ENSMUSG00000020534	5	activated	0.833333	0.833333	Dtymk / Dut / Shmt1 / Tbpl1 / Tyms
suppressed.GO:0005683	CC	GO:0005683	U7 snRNP	6	-0.875596	-1.85477	0.000273308	0.0201752	0.0183501	1411	tags=83%, list=12%, signal=74%	ENSMUSG00000090553/ENSMUSG00000020018/ENSMUSG00000020180/ENSMUSG00000057278/ENSMUSG00000027404	5	suppressed	0.833333	0.833333	Snrpb / Snrpd3 / Snrpe / Snrpf / Snrpg
activated.GO:0005614	CC	GO:0005614	interstitial matrix	8	0.836773	1.98467	0.000571369	0.0345091	0.0313872	1759	tags=75%, list=14%, signal=64%	ENSMUSG00000023886/ENSMUSG00000042961/ENSMUSG00000050830/ENSMUSG00000020053/ENSMUSG00000043631/ENSMUSG00000022371	6	activated	0.75	0.75	Col14a1 / Ecm2 / Egflam / Igf1 / Smoc2 / Vwc2
activated.GO:0015819	BP	GO:0015819	lysine transport	3	0.963825	1.66284	0.000771153	0.0410728	0.0373572	129	tags=67%, list=1%, signal=66%	ENSMUSG00000041313/ENSMUSG00000031297	2	activated	0.666667	0.666667	Slc7a1 / Slc7a3
activated.GO:0035878	BP	GO:0035878	nail development	6	0.861196	1.87543	0.000911351	0.0460972	0.041927	570	tags=67%, list=5%, signal=64%	ENSMUSG00000027111/ENSMUSG00000029513/ENSMUSG00000020758/ENSMUSG00000036158	4	activated	0.666667	0.666667	Itga6 / Itgb4 / Prickle1 / Prkab1
activated.GO:0048799	BP	GO:0048799	animal organ maturation	18	0.63484	1.92301	0.0028392	0.0884784	0.0804741	2665	tags=67%, list=22%, signal=52%	ENSMUSG00000030110/ENSMUSG00000030592/ENSMUSG00000066687/ENSMUSG00000061731/ENSMUSG00000027778/ENSMUSG00000021451/ENSMUSG00000020053/ENSMUSG00000038301/ENSMUSG00000032363/ENSMUSG00000046873/ENSMUSG00000046743/ENSMUSG00000037486	12	activated	0.666667	0.666667	Adamts7 / Asxl2 / Ext1 / Fat4 / Ift80 / Igf1 / Mbtps2 / Ret / Ryr1 / Sema4d / Snx10 / Zbtb16
suppressed.GO:0034709	CC	GO:0034709	methylosome	11	-0.803996	-2.03738	6.65174e-05	0.00705587	0.00641756	1411	tags=64%, list=12%, signal=56%	ENSMUSG00000090553/ENSMUSG00000020018/ENSMUSG00000020180/ENSMUSG00000057278/ENSMUSG00000040824/ENSMUSG00000109324/ENSMUSG00000027404	7	suppressed	0.636364	0.636364	Prmt1 / Snrpb / Snrpd2 / Snrpd3 / Snrpe / Snrpf / Snrpg
activated.GO:0002820	BP	GO:0002820	negative regulation of adaptive immune response	16	0.644782	1.87268	0.00286511	0.0884784	0.0804741	2994	tags=62%, list=25%, signal=47%	ENSMUSG00000025880/ENSMUSG00000038576/ENSMUSG00000069255/ENSMUSG00000028042/ENSMUSG00000021816/ENSMUSG00000019987/ENSMUSG00000000693/ENSMUSG00000021326/ENSMUSG00000024287/ENSMUSG00000016481	10	activated	0.625	0.625	Arg1 / Cr1l / Dusp22 / Loxl3 / Ppp3cb / Smad7 / Susd4 / Thoc1 / Trim27 / Zbtb7b
activated.GO:0031508	BP	GO:0031508	pericentric heterochromatin formation	5	0.894329	1.82708	0.00109052	0.0507957	0.0462004	818	tags=60%, list=7%, signal=56%	ENSMUSG00000041415/ENSMUSG00000060743/ENSMUSG00000025001	3	activated	0.6	0.6	Dicer1 / H3f3a / Hells
activated.GO:0046637	BP	GO:0046637	regulation of alpha-beta T cell differentiation	30	0.57363	1.98386	0.000744827	0.0403123	0.0366654	2400	tags=50%, list=20%, signal=40%	ENSMUSG00000022952/ENSMUSG00000066687/ENSMUSG00000032440/ENSMUSG00000025880/ENSMUSG00000018899/ENSMUSG00000035356/ENSMUSG00000044813/ENSMUSG00000031885/ENSMUSG00000037104/ENSMUSG00000028042/ENSMUSG00000021457/ENSMUSG00000021686/ENSMUSG00000000693/ENSMUSG00000016409/ENSMUSG00000028962	15	activated	0.5	0.5	Ap3b1 / Cbfb / Irf1 / Loxl3 / Nfkbiz / Nkap / Runx1 / Shb / Slc4a2 / Smad7 / Socs5 / Syk / Tgfbr2 / Zbtb16 / Zbtb7b
suppressed.GO:0071007	CC	GO:0071007	U2-type catalytic step 2 spliceosome	30	-0.557083	-1.87846	0.000927618	0.0460972	0.041927	1835	tags=47%, list=15%, signal=40%	ENSMUSG00000024735/ENSMUSG00000024604/ENSMUSG00000090553/ENSMUSG00000021039/ENSMUSG00000038446/ENSMUSG00000039218/ENSMUSG00000034931/ENSMUSG00000023932/ENSMUSG00000020018/ENSMUSG00000004096/ENSMUSG00000020180/ENSMUSG00000057278/ENSMUSG00000040824/ENSMUSG00000027404	14	suppressed	0.466667	0.466667	Cdc40 / Cdc5l / Cwc15 / Dhx8 / Prpf19 / Rbm22 / Snrpb / Snrpd2 / Snrpd3 / Snrpe / Snrpf / Snrpg / Snw1 / Srrm2
suppressed.GO:0043209	CC	GO:0043209	myelin sheath	161	-0.336338	-1.58945	0.000919104	0.0460972	0.041927	3569	tags=43%, list=29%, signal=31%	ENSMUSG00000032192/ENSMUSG00000029053/ENSMUSG00000001416/ENSMUSG00000005103/ENSMUSG00000022770/ENSMUSG00000022048/ENSMUSG00000033307/ENSMUSG00000027438/ENSMUSG00000041607/ENSMUSG00000053198/ENSMUSG00000036427/ENSMUSG00000063694/ENSMUSG00000030246/ENSMUSG00000052337/ENSMUSG00000025228/ENSMUSG00000037643/ENSMUSG00000009394/ENSMUSG00000008859/ENSMUSG00000073838/ENSMUSG00000037742/ENSMUSG00000023004/…	69	suppressed	0.428571	0.428571	Actb / Actg1 / Actr1a / Aldoa / Anxa2 / Atp1b1 / Atp5c1 / Atp6v1a / Atp6v1b2 / Calm1 / Calm2 / Calm3 / Canx / Cct3 / Cct5 / Cldn11 / Cox5a / Cox5b / Cox6a1 / Cycs / Dld / Dlg1 / Dpysl2 / Eef1a1 / Gnb5 / Gpi1 / Gsn / Hsp90aa1 / Hspa5 / Hspa8 / Hspd1 / Immt / Itgb1 / Ldhb / Mbp / Mdh1 / Mif / Myo1d / Napb / Ndrg1 / Pals1 / Pard3 / Pdia3 / Pebp1 / Ppia / Prdx1 / Prkci / Prkcz / Prx / Rala / Rdx / Rt…
suppressed.GO:0005689	CC	GO:0005689	U12-type spliceosomal complex	26	-0.571614	-1.88271	0.00136047	0.0570296	0.0518704	1472	tags=42%, list=12%, signal=37%	ENSMUSG00000027981/ENSMUSG00000090553/ENSMUSG00000020018/ENSMUSG00000020180/ENSMUSG00000021431/ENSMUSG00000057278/ENSMUSG00000078348/ENSMUSG00000009076/ENSMUSG00000037361/ENSMUSG00000040824/ENSMUSG00000027404	11	suppressed	0.423077	0.423077	Rnpc3 / Sf3b5 / Sf3b6 / Snrnp48 / Snrpb / Snrpd2 / Snrpd3 / Snrpe / Snrpf / Snrpg / Zmat5
suppressed.GO:0016591	CC	GO:0016591	RNA polymerase II, holoenzyme	74	-0.43187	-1.79515	0.000394605	0.026355	0.0239708	2772	tags=42%, list=23%, signal=33%	ENSMUSG00000067995/ENSMUSG00000034269/ENSMUSG00000021639/ENSMUSG00000003437/ENSMUSG00000009596/ENSMUSG00000025049/ENSMUSG00000059995/ENSMUSG00000043866/ENSMUSG00000024258/ENSMUSG00000022338/ENSMUSG00000036980/ENSMUSG00000031585/ENSMUSG00000048100/ENSMUSG00000029250/ENSMUSG00000004667/ENSMUSG00000048930/ENSMUSG00000054321/ENSMUSG00000027651/ENSMUSG00000028106/ENSMUSG00000042487/ENSMUSG00000061559/…	31	suppressed	0.418919	0.418919	Atxn7l3 / Cdc73 / Cdk7 / Eny2 / Gtf2b / Gtf2e2 / Gtf2f1 / Gtf2f2 / Gtf2h2 / Leo1 / Paf1 / Polr2b / Polr2d / Polr2e / Polr2f / Polr2g / Polr2i / Rprd1a / Rprd1b / Rprd2 / Rtf1 / Setd5 / Tada3 / Taf10 / Taf13 / Taf3 / Taf4b / Taf5 / Taf6 / Taf7l / Wdr61
suppressed.GO:0070469	CC	GO:0070469	respirasome	68	-0.467045	-1.91701	0.000199984	0.0163922	0.0149093	2348	tags=40%, list=19%, signal=32%	ENSMUSG00000032330/ENSMUSG00000031059/ENSMUSG00000051811/ENSMUSG00000041881/ENSMUSG00000033938/ENSMUSG00000020022/ENSMUSG00000025651/ENSMUSG00000002379/ENSMUSG00000061518/ENSMUSG00000073155/ENSMUSG00000000171/ENSMUSG00000000088/ENSMUSG00000022450/ENSMUSG00000037152/ENSMUSG00000009863/ENSMUSG00000029632/ENSMUSG00000027673/ENSMUSG00000063882/ENSMUSG00000026032/ENSMUSG00000041697/ENSMUSG00000014294/…	27	suppressed	0.397059	0.397059	1810058I24Rik / Cox4i1 / Cox5a / Cox5b / Cox6a1 / Cox6b2 / Cox7a2 / Higd1a / Ndufa11 / Ndufa12 / Ndufa2 / Ndufa4 / Ndufa6 / Ndufa7 / Ndufab1 / Ndufb1 / Ndufb11 / Ndufb3 / Ndufb5 / Ndufb7 / Ndufb9 / Ndufc1 / Ndufs4 / Sdhb / Sdhd / Uqcrc1 / Uqcrh
activated.GO:0006418	BP	GO:0006418	tRNA aminoacylation for protein translation	38	0.625516	2.28854	3.70095e-06	0.000897196	0.000816031	915	tags=37%, list=8%, signal=34%	ENSMUSG00000028811/ENSMUSG00000024493/ENSMUSG00000022241/ENSMUSG00000029777/ENSMUSG00000037851/ENSMUSG00000068739/ENSMUSG00000026709/ENSMUSG00000026245/ENSMUSG00000024587/ENSMUSG00000035202/ENSMUSG00000010755/ENSMUSG00000031960/ENSMUSG00000046994/ENSMUSG00000018848	14	activated	0.368421	0.368421	Aars / Cars / Dars2 / Farsb / Gars / Iars / Lars / Lars2 / Mars2 / Nars / Rars / Sars / Tars / Yars
activated.GO:0004812	MF	GO:0004812	aminoacyl-tRNA ligase activity	38	0.625516	2.28854	3.70095e-06	0.000897196	0.000816031	915	tags=37%, list=8%, signal=34%	ENSMUSG00000028811/ENSMUSG00000024493/ENSMUSG00000022241/ENSMUSG00000029777/ENSMUSG00000037851/ENSMUSG00000068739/ENSMUSG00000026709/ENSMUSG00000026245/ENSMUSG00000024587/ENSMUSG00000035202/ENSMUSG00000010755/ENSMUSG00000031960/ENSMUSG00000046994/ENSMUSG00000018848	14	activated	0.368421	0.368421	Aars / Cars / Dars2 / Farsb / Gars / Iars / Lars / Lars2 / Mars2 / Nars / Rars / Sars / Tars / Yars
activated.GO:0016875	MF	GO:0016875	ligase activity, forming carbon-oxygen bonds	38	0.625516	2.28854	3.70095e-06	0.000897196	0.000816031	915	tags=37%, list=8%, signal=34%	ENSMUSG00000028811/ENSMUSG00000024493/ENSMUSG00000022241/ENSMUSG00000029777/ENSMUSG00000037851/ENSMUSG00000068739/ENSMUSG00000026709/ENSMUSG00000026245/ENSMUSG00000024587/ENSMUSG00000035202/ENSMUSG00000010755/ENSMUSG00000031960/ENSMUSG00000046994/ENSMUSG00000018848	14	activated	0.368421	0.368421	Aars / Cars / Dars2 / Farsb / Gars / Iars / Lars / Lars2 / Mars2 / Nars / Rars / Sars / Tars / Yars
activated.GO:0043038	BP	GO:0043038	amino acid activation	41	0.613075	2.27725	3.27834e-06	0.000897196	0.000816031	915	tags=37%, list=8%, signal=34%	ENSMUSG00000028811/ENSMUSG00000024493/ENSMUSG00000022241/ENSMUSG00000029777/ENSMUSG00000037851/ENSMUSG00000068739/ENSMUSG00000026709/ENSMUSG00000026245/ENSMUSG00000024587/ENSMUSG00000035202/ENSMUSG00000055923/ENSMUSG00000010755/ENSMUSG00000031960/ENSMUSG00000046994/ENSMUSG00000018848	15	activated	0.365854	0.365854	Aars / Aasdh / Cars / Dars2 / Farsb / Gars / Iars / Lars / Lars2 / Mars2 / Nars / Rars / Sars / Tars / Yars
suppressed.GO:0043197	CC	GO:0043197	dendritic spine	135	-0.423402	-1.94536	2.14574e-06	0.000732046	0.000665821	2331	tags=36%, list=19%, signal=30%	ENSMUSG00000005089/ENSMUSG00000025809/ENSMUSG00000029106/ENSMUSG00000053580/ENSMUSG00000040265/ENSMUSG00000028932/ENSMUSG00000026782/ENSMUSG00000005886/ENSMUSG00000019943/ENSMUSG00000047714/ENSMUSG00000025892/ENSMUSG00000037519/ENSMUSG00000020900/ENSMUSG00000034813/ENSMUSG00000024897/ENSMUSG00000030844/ENSMUSG00000027364/ENSMUSG00000069662/ENSMUSG00000031918/ENSMUSG00000015143/ENSMUSG00000015656/…	49	suppressed	0.362963	0.362963	Abi2 / Abl2 / Actn1 / Add1 / Als2 / Apba1 / Aplp2 / Arf4 / Arfgef2 / Atp2b1 / Baiap2 / Canx / Clstn1 / Dagla / Dbn1 / Dgki / Dip2a / Dlgap2 / Dnm3 / Dtnbp1 / Eef2k / Ephb2 / Fxr1 / Gria4 / Grip1 / Grm5 / Hspa8 / Itgb1 / Kcnd2 / Marcks / Mtmr2 / Myh10 / Ncoa2 / Nlgn1 / Numb / Ophn1 / Ppfia1 / Ppp1r2 / Ppp3ca / Prkaca / Prkar2b / Psmc2 / Rac1 / Rgs10 / Shank2 / Slc1a2 / Snx1 / Tanc2 / Usp50
suppressed.GO:0030496	CC	GO:0030496	midbody	142	-0.402942	-1.86715	1.46716e-05	0.0023443	0.00213222	2922	tags=35%, list=24%, signal=27%	ENSMUSG00000070923/ENSMUSG00000071647/ENSMUSG00000066440/ENSMUSG00000031787/ENSMUSG00000033209/ENSMUSG00000038467/ENSMUSG00000040945/ENSMUSG00000024989/ENSMUSG00000004591/ENSMUSG00000032231/ENSMUSG00000057672/ENSMUSG00000024795/ENSMUSG00000026927/ENSMUSG00000026622/ENSMUSG00000001100/ENSMUSG00000033952/ENSMUSG00000020900/ENSMUSG00000052712/ENSMUSG00000024068/ENSMUSG00000027364/ENSMUSG00000026966/…	50	suppressed	0.352113	0.352113	Abraxas2 / Ankrd45 / Anxa2 / Arl3 / Aspm / BC004004 / C9orf72 / Celf2 / Cenpe / Cenpf / Cep126 / Cep55 / Chmp4b / Dtnbp1 / Ect2 / Eml3 / Entr1 / Gnai1 / Gnai2 / Hsp90b1 / Hspa5 / Katnb1 / Kif14 / Kif20a / Kif20b / Kif23 / Kif3b / Klhl9 / Mplkip / Myh10 / Nek2 / Nexmif / Pkn1 / Pkn2 / Pkp4 / Poldip2 / Prc1 / Rab11fip4 / Rack1 / Rad21 / Ran / Rcc2 / Rdx / Sccpdh / Spast / Ssna1 / Ttc28 / Urb2 / Usp…
suppressed.GO:0031090	CC	GO:0031090	organelle membrane	1672	-0.269664	-1.5757	2.43067e-12	1.53411e-08	1.39533e-08	3488	tags=35%, list=29%, signal=29%	ENSMUSG00000028140/ENSMUSG00000019790/ENSMUSG00000057933/ENSMUSG00000002778/ENSMUSG00000043614/ENSMUSG00000022752/ENSMUSG00000037646/ENSMUSG00000053317/ENSMUSG00000029470/ENSMUSG00000027879/ENSMUSG00000036880/ENSMUSG00000037787/ENSMUSG00000022770/ENSMUSG00000031231/ENSMUSG00000056069/ENSMUSG00000027809/ENSMUSG00000020570/ENSMUSG00000030987/ENSMUSG00000039105/ENSMUSG00000066324/ENSMUSG00000053774/…	577	suppressed	0.345096	0.345096	1810058I24Rik / Abcb10 / Abcb1b / Abcc4 / Abcc8 / Abcd3 / Abhd12 / Abhd17a / Abhd17b / Acaa2 / Acadm / Acadvl / Acsl1 / Acsl4 / Actn1 / Adck1 / Afg3l1 / Aftph / Ahctf1 / Aifm2 / Ak2 / Akirin1 / Alas2 / Alg11 / Alg14 / Alg6 / Alpl / Amfr / Ankfy1 / Anxa2 / Anxa4 / Anxa7 / Ap1s2 / Ap2b1 / Apoo / Arfgef2 / Arl6ip1 / Armh3 / Arv1 / Atad3a / Atf2 / Atg14 / Atp1b1 / Atp2b1 / Atp5c1 / Atp5e / Atp5g1 / A…
activated.GO:0051289	BP	GO:0051289	protein homotetramerization	35	0.502977	1.79839	0.00327218	0.0956128	0.0869631	1883	tags=34%, list=15%, signal=29%	ENSMUSG00000060802/ENSMUSG00000022428/ENSMUSG00000039050/ENSMUSG00000025574/ENSMUSG00000020263/ENSMUSG00000011254/ENSMUSG00000032418/ENSMUSG00000034462/ENSMUSG00000032294/ENSMUSG00000020534/ENSMUSG00000028179/ENSMUSG00000025403	12	activated	0.342857	0.342857	Appl2 / B2m / Cby1 / Cth / Me1 / Osbpl2 / Pkd2 / Pkm / Shmt1 / Shmt2 / Thg1l / Tk1
activated.GO:0060437	BP	GO:0060437	lung growth	3	0.965894	1.66641	0.000658987	0.0376398	0.0342347	8	tags=33%, list=0%, signal=33%	ENSMUSG00000051920	1	activated	0.333333	0.333333	Rspo2
activated.GO:0005001	MF	GO:0005001	transmembrane receptor protein tyrosine phosphatase activity	3	0.942493	1.62604	0.00311515	0.0930438	0.0846265	146	tags=33%, list=1%, signal=33%	ENSMUSG00000053141	1	activated	0.333333	0.333333	Ptprt
activated.GO:0019198	MF	GO:0019198	transmembrane receptor protein phosphatase activity	3	0.942493	1.62604	0.00311515	0.0930438	0.0846265	146	tags=33%, list=1%, signal=33%	ENSMUSG00000053141	1	activated	0.333333	0.333333	Ptprt
suppressed.GO:1902495	CC	GO:1902495	transmembrane transporter complex	205	-0.323388	-1.58149	0.00075368	0.0403123	0.0366654	2556	tags=33%, list=21%, signal=26%	ENSMUSG00000031075/ENSMUSG00000032839/ENSMUSG00000027674/ENSMUSG00000018770/ENSMUSG00000053395/ENSMUSG00000063142/ENSMUSG00000026114/ENSMUSG00000031059/ENSMUSG00000032511/ENSMUSG00000041881/ENSMUSG00000055026/ENSMUSG00000032017/ENSMUSG00000033938/ENSMUSG00000025892/ENSMUSG00000020022/ENSMUSG00000064210/ENSMUSG00000025651/ENSMUSG00000092083/ENSMUSG00000032412/ENSMUSG00000002379/ENSMUSG00000024112/…	67	suppressed	0.326829	0.326829	Abcc8 / Abhd12 / Ano1 / Ano6 / Atp1b1 / Atp1b3 / Atp5g1 / Atp5g3 / Atp6v0b / Atp6v0c / Atp6v1a / Atp6v1d / Atp6v1h / Cacna1d / Cacna1h / Cacna2d1 / Cacna2d3 / Cacnb2 / Cacng4 / Cacng8 / Calm1 / Calm2 / Calm3 / Cftr / Clic1 / Cnga3 / Gabrb1 / Gabrb3 / Gabrg3 / Gria4 / Grik4 / Grik5 / Hcn2 / Kcnb2 / Kcnd2 / Kcnd3 / Kcng3 / Kcnma1 / Kcnmb4 / Kcnq3 / Kcnq5 / Mcu / Micu1 / Ndufa11 / Ndufa12 / Ndufa2 /…
suppressed.GO:0140535	CC	GO:0140535	intracellular protein-containing complex	763	-0.281446	-1.57855	1.84504e-07	9.31596e-05	8.47318e-05	2923	tags=32%, list=24%, signal=26%	ENSMUSG00000021068/ENSMUSG00000070923/ENSMUSG00000035632/ENSMUSG00000018160/ENSMUSG00000042719/ENSMUSG00000001783/ENSMUSG00000035671/ENSMUSG00000037617/ENSMUSG00000026197/ENSMUSG00000021598/ENSMUSG00000036875/ENSMUSG00000022400/ENSMUSG00000051674/ENSMUSG00000026356/ENSMUSG00000022718/ENSMUSG00000003778/ENSMUSG00000040850/ENSMUSG00000067995/ENSMUSG00000034269/ENSMUSG00000028842/ENSMUSG00000041966/…	246	suppressed	0.322412	0.322412	Abat / Actb / Actg1 / Ago1 / Ago3 / Amfr / Amn1 / Anapc10 / Anapc15 / Anapc2 / Anapc4 / Anapc7 / Ankib1 / Arih1 / Arnt / Atf2 / Atxn7l3 / Bag2 / Bard1 / Brcc3 / Brd8 / Brpf3 / Btrc / C9orf72 / Cacybp / Ccdc120 / Ccdc47 / Cct4 / Cct5 / Cdc20 / Cdc73 / Cdk7 / Cenpf / Cep89 / Cnot2 / Cnot3 / Cnot8 / Crbn / Crcp / Crebbp / Csnk1a1 / Ctnnb1 / Cul1 / Cul9 / Dars / Dcaf12 / Dcaf15 / Dcaf17 / Dcaf5 / Dca…
suppressed.GO:0045211	CC	GO:0045211	postsynaptic membrane	191	-0.30485	-1.47763	0.00274229	0.0875534	0.0796328	2293	tags=31%, list=19%, signal=25%	ENSMUSG00000025809/ENSMUSG00000025969/ENSMUSG00000034686/ENSMUSG00000096054/ENSMUSG00000051790/ENSMUSG00000017978/ENSMUSG00000040265/ENSMUSG00000055026/ENSMUSG00000032017/ENSMUSG00000025892/ENSMUSG00000045103/ENSMUSG00000009376/ENSMUSG00000066705/ENSMUSG00000040537/ENSMUSG00000024112/ENSMUSG00000034813/ENSMUSG00000023033/ENSMUSG00000006932/ENSMUSG00000041740/ENSMUSG00000069662/ENSMUSG00000020723/…	59	suppressed	0.308901	0.308901	Adam22 / Ank2 / Ank3 / Atp6ap2 / Cacna1h / Cacna2d1 / Cacng4 / Cadm1 / Cadps2 / Canx / Cdh2 / Clstn1 / Cnksr2 / Crkl / Ctnna2 / Ctnnb1 / Dagla / Dbn1 / Dgki / Dmd / Dnm2 / Dnm3 / Dtnbp1 / Epha7 / Ephb2 / Epn1 / Fbxo45 / Fxyd6 / Gabrb1 / Gabrb3 / Gabrg3 / Gphn / Gria4 / Grid1 / Grik4 / Grik5 / Grip1 / Grm5 / Hspa8 / Igsf21 / Itgb1 / Kcnd2 / Kcnd3 / Marcks / Met / Nbea / Neto2 / Nlgn1 / Nlgn2 / Nrp…
suppressed.GO:1902494	CC	GO:1902494	catalytic complex	1405	-0.283976	-1.64807	2.15765e-13	2.7236e-09	2.47721e-09	2853	tags=31%, list=23%, signal=26%	ENSMUSG00000026197/ENSMUSG00000021713/ENSMUSG00000021598/ENSMUSG00000036875/ENSMUSG00000022400/ENSMUSG00000051674/ENSMUSG00000026356/ENSMUSG00000022718/ENSMUSG00000003778/ENSMUSG00000024603/ENSMUSG00000040850/ENSMUSG00000031665/ENSMUSG00000067995/ENSMUSG00000039852/ENSMUSG00000034269/ENSMUSG00000028842/ENSMUSG00000024241/ENSMUSG00000041966/ENSMUSG00000068329/ENSMUSG00000000861/ENSMUSG00000038485/…	430	suppressed	0.30605	0.30605	Abat / Actb / Actg1 / Actr5 / Actr6 / Afg3l1 / Ago1 / Ago3 / Alg14 / Amfr / Amn1 / Anapc10 / Anapc15 / Anapc2 / Anapc4 / Anapc7 / Ankib1 / Aph1a / Arid1b / Arih1 / Atf2 / Atg13 / Atg14 / Atg5 / Atp5c1 / Atp5e / Atp5g1 / Atp5g3 / Atp5j / Atp5mpl / Atp6ap2 / Atp6v0b / Atp6v0c / Atp6v1a / Atp6v1b2 / Atp6v1d / Atp6v1e1 / Atp6v1h / Atxn7l3 / Bard1 / Bckdha / Bckdhb / Bcl11a / Bcl11b / Bcl7a / Becn1 / …
suppressed.GO:1990351	CC	GO:1990351	transporter complex	221	-0.340005	-1.68838	0.000116343	0.0108785	0.00989434	2160	tags=30%, list=18%, signal=25%	ENSMUSG00000032511/ENSMUSG00000041881/ENSMUSG00000020219/ENSMUSG00000055026/ENSMUSG00000032017/ENSMUSG00000033938/ENSMUSG00000025892/ENSMUSG00000020022/ENSMUSG00000064210/ENSMUSG00000025651/ENSMUSG00000092083/ENSMUSG00000032412/ENSMUSG00000002379/ENSMUSG00000024112/ENSMUSG00000023033/ENSMUSG00000026576/ENSMUSG00000036438/ENSMUSG00000018733/ENSMUSG00000005881/ENSMUSG00000020331/ENSMUSG00000020723/…	66	suppressed	0.298643	0.298643	Abcc8 / Abhd12 / Ano6 / Atp10a / Atp11c / Atp1b1 / Atp1b3 / Atp5g1 / Atp6v0b / Atp6v0c / Atp6v1a / Atp6v1d / Atp6v1h / Atp8a2 / Cacna1d / Cacna1h / Cacna2d1 / Cacna2d3 / Cacnb2 / Cacng4 / Calm1 / Calm2 / Calm3 / Cftr / Clic1 / Ergic2 / Ergic3 / Gabrb1 / Gabrb3 / Gabrg3 / Gria4 / Grik4 / Grik5 / Hcn2 / Kcnb2 / Kcnd2 / Kcnd3 / Kcng3 / Kcnmb4 / Kcnq3 / Kcnq5 / Mcu / Micu1 / Ndufa11 / Ndufa12 / Ndufa…
suppressed.GO:0005783	CC	GO:0005783	endoplasmic reticulum	1089	-0.282729	-1.62031	1.6714e-10	7.03268e-07	6.39646e-07	2775	tags=30%, list=23%, signal=25%	ENSMUSG00000002015/ENSMUSG00000032374/ENSMUSG00000022885/ENSMUSG00000024462/ENSMUSG00000027035/ENSMUSG00000009563/ENSMUSG00000061536/ENSMUSG00000000811/ENSMUSG00000022561/ENSMUSG00000024413/ENSMUSG00000074764/ENSMUSG00000062169/ENSMUSG00000038861/ENSMUSG00000012117/ENSMUSG00000029781/ENSMUSG00000028088/ENSMUSG00000050966/ENSMUSG00000036620/ENSMUSG00000052428/ENSMUSG00000030450/ENSMUSG00000007659/…	325	suppressed	0.298439	0.298439	Abca17 / Abhd12 / Aco1 / Acsl1 / Acsl4 / Agl / Ahcyl2 / Akap7 / Alg11 / Alg14 / Amfr / Angel1 / Ank3 / Anp32a / Anxa7 / Apex1 / Aph1a / Apoe / Apoo / App / Arhgap32 / Arhgap5 / Arl6ip1 / Arsb / Atg14 / Atg2a / Atg4b / Atp10a / Atp11c / Atp6ap2 / Atxn3 / Baiap2 / Bax / BC031181 / Bcap31 / Bcl2l1 / Becn1 / Bet1 / Bnip3 / Bnip3l / Bsg / Cacna2d1 / Calr / Calr3 / Calu / Caml / Canx / Ccdc134 / Ccdc47…
suppressed.GO:0048471	CC	GO:0048471	perinuclear region of cytoplasm	467	-0.312485	-1.68288	6.56263e-07	0.000276134	0.000251153	2387	tags=30%, list=20%, signal=25%	ENSMUSG00000030703/ENSMUSG00000052488/ENSMUSG00000032231/ENSMUSG00000063142/ENSMUSG00000002546/ENSMUSG00000025809/ENSMUSG00000037679/ENSMUSG00000034686/ENSMUSG00000029106/ENSMUSG00000079317/ENSMUSG00000024795/ENSMUSG00000005125/ENSMUSG00000048696/ENSMUSG00000040265/ENSMUSG00000043866/ENSMUSG00000026797/ENSMUSG00000025949/ENSMUSG00000005362/ENSMUSG00000032536/ENSMUSG00000029394/ENSMUSG00000026812/…	138	suppressed	0.295503	0.295503	Abca1 / Add1 / Akap13 / Amfr / Angel1 / Ank2 / Ankrd13a / Anp32a / Anxa2 / Apex1 / App / Atxn10 / Atxn2 / Bag1 / Bax / Bicd1 / Calr / Ccnt2 / Cdc20 / Cdc5l / Cdk2ap1 / Cert1 / Cherp / Cisd2 / Clic1 / Clu / Cobl / Cops5 / Cops8 / Cpd / Crbn / Creb3l2 / Csnk1d / Cst3 / Ctnnb1 / Dab1 / Dbi / Dbn1 / Ddx6 / Dgat2 / Dgki / Dmd / Dnajb6 / Dnm2 / Dnm3 / Dst / Ece1 / Ehd4 / Eif4e / Fat1 / Fbxw7 / Flot2 / …
suppressed.GO:0036477	CC	GO:0036477	somatodendritic compartment	678	-0.277114	-1.54433	1.88057e-06	0.000678241	0.000616884	2527	tags=29%, list=21%, signal=24%	ENSMUSG00000027674/ENSMUSG00000022552/ENSMUSG00000007411/ENSMUSG00000027523/ENSMUSG00000053395/ENSMUSG00000030538/ENSMUSG00000007670/ENSMUSG00000048330/ENSMUSG00000032959/ENSMUSG00000031167/ENSMUSG00000027469/ENSMUSG00000002741/ENSMUSG00000063142/ENSMUSG00000052934/ENSMUSG00000002546/ENSMUSG00000026114/ENSMUSG00000005089/ENSMUSG00000029223/ENSMUSG00000025809/ENSMUSG00000029106/ENSMUSG00000029512/…	195	suppressed	0.287611	0.287611	Abhd12 / Abi2 / Abl2 / Acot7 / Acsl4 / Actn1 / Adcy2 / Add1 / Agfg1 / Akap12 / Alcam / Als2 / Amfr / Ank3 / Apba1 / Aplp2 / Apoe / Arf4 / Arfgef2 / Arhgef2 / Arhgef7 / Atp2b1 / Atp5g1 / Atxn10 / Baiap2 / Becn1 / Bmpr1a / Bmpr2 / Bnip3 / C9orf72 / Cacna1d / Cacna1h / Cacng4 / Cacng8 / Cadm1 / Canx / Casp6 / Cftr / Cib1 / Clstn1 / Clu / Cnga3 / Cnksr2 / Cobl / Crcp / Cst3 / Ctnnb1 / Ctnnd2 / Ctsl /…
suppressed.GO:0043025	CC	GO:0043025	neuronal cell body	461	-0.291301	-1.56816	3.20923e-05	0.00421246	0.00383137	2460	tags=28%, list=20%, signal=23%	ENSMUSG00000030538/ENSMUSG00000007670/ENSMUSG00000048330/ENSMUSG00000032959/ENSMUSG00000027469/ENSMUSG00000002741/ENSMUSG00000063142/ENSMUSG00000052934/ENSMUSG00000002546/ENSMUSG00000026114/ENSMUSG00000029223/ENSMUSG00000029512/ENSMUSG00000022272/ENSMUSG00000001833/ENSMUSG00000027997/ENSMUSG00000038780/ENSMUSG00000034593/ENSMUSG00000001761/ENSMUSG00000032017/ENSMUSG00000025576/ENSMUSG00000019943/…	130	suppressed	0.281996	0.281996	Acot7 / Acsl4 / Agfg1 / Akap12 / Alcam / Als2 / Amfr / Apoe / Arhgef2 / Arhgef7 / Atp2b1 / Atp5g1 / Atxn10 / Baiap2 / Bmpr1a / Bmpr2 / C9orf72 / Cacna1d / Cacna1h / Canx / Casp6 / Cftr / Cib1 / Cnga3 / Cnksr2 / Cobl / Crcp / Cst3 / Ctnnd2 / Ctsl / Dab1 / Dab2ip / Dbn1 / Dgki / Dhx36 / Dip2b / Dmd / Dscam / Dtnbp1 / Epha7 / Ephb2 / Erc2 / Fbxo31 / Flrt1 / Fxr1 / Golga2 / Gphn / Gria4 / Grik4 / Gri…
suppressed.GO:0044297	CC	GO:0044297	cell body	515	-0.287782	-1.55889	4.35009e-06	0.000980558	0.000891851	2460	tags=28%, list=20%, signal=23%	ENSMUSG00000030538/ENSMUSG00000007670/ENSMUSG00000048330/ENSMUSG00000032959/ENSMUSG00000029711/ENSMUSG00000027469/ENSMUSG00000002741/ENSMUSG00000002307/ENSMUSG00000063142/ENSMUSG00000052934/ENSMUSG00000002546/ENSMUSG00000026114/ENSMUSG00000005089/ENSMUSG00000029223/ENSMUSG00000029512/ENSMUSG00000022272/ENSMUSG00000001833/ENSMUSG00000027997/ENSMUSG00000038780/ENSMUSG00000034593/ENSMUSG00000001761/…	145	suppressed	0.281553	0.281553	Acot7 / Acsl4 / Agfg1 / Akap12 / Alcam / Als2 / Amfr / Apoe / App / Arhgef2 / Arhgef7 / Atp2b1 / Atp5g1 / Atp6ap2 / Atxn10 / Baiap2 / Bmpr1a / Bmpr2 / C9orf72 / Cacna1d / Cacna1h / Cacng4 / Cacybp / Canx / Casp6 / Cct4 / Cct5 / Cftr / Cib1 / Cnga3 / Cnksr2 / Cobl / Crcp / Cst3 / Ctnnd2 / Ctsl / Dab1 / Dab2ip / Daxx / Dbn1 / Dgki / Dhx36 / Dip2b / Dmd / Dscam / Dtnbp1 / Epha7 / Ephb2 / Epo / Erc2 …
suppressed.GO:0042175	CC	GO:0042175	nuclear outer membrane-endoplasmic reticulum membrane network	425	-0.299414	-1.59884	7.79804e-06	0.00146917	0.00133626	2402	tags=28%, list=20%, signal=23%	ENSMUSG00000074259/ENSMUSG00000021094/ENSMUSG00000030703/ENSMUSG00000001924/ENSMUSG00000052488/ENSMUSG00000021427/ENSMUSG00000008450/ENSMUSG00000033629/ENSMUSG00000038383/ENSMUSG00000025495/ENSMUSG00000021814/ENSMUSG00000079508/ENSMUSG00000021364/ENSMUSG00000025353/ENSMUSG00000032966/ENSMUSG00000056666/ENSMUSG00000031545/ENSMUSG00000026849/ENSMUSG00000024308/ENSMUSG00000026131/ENSMUSG00000063362/…	119	suppressed	0.28	0.28	Abhd12 / Alg11 / Alg14 / Amfr / Anxa7 / Apoo / Arl6ip1 / Atp6ap2 / Atxn3 / Bax / Bsg / Calr / Calr3 / Calu / Caml / Canx / Ccdc47 / Cds2 / Cept1 / Cftr / Cherp / Chpt1 / Cisd2 / Clgn / Cln3 / Creb3l2 / Dad1 / Ddost / Dgat1 / Dgat2 / Dhrs7 / Dst / Dtnbp1 / Eda / Elovl2 / Emc3 / Erap1 / Ergic3 / Ero1a / Ero1b / Esyt3 / Fkbp1a / Gdpd3 / Gpat4 / Gpsm1 / Gramd1b / Gramd2 / Hacd2 / Hacd3 / Hsp90b1 / Hs…
suppressed.GO:0031975	CC	GO:0031975	envelope	870	-0.256643	-1.45514	1.87337e-05	0.00281519	0.00256051	2797	tags=28%, list=23%, signal=23%	ENSMUSG00000017119/ENSMUSG00000007338/ENSMUSG00000024782/ENSMUSG00000033918/ENSMUSG00000024442/ENSMUSG00000068329/ENSMUSG00000024462/ENSMUSG00000005732/ENSMUSG00000009563/ENSMUSG00000024413/ENSMUSG00000035824/ENSMUSG00000037531/ENSMUSG00000038861/ENSMUSG00000079614/ENSMUSG00000038467/ENSMUSG00000022370/ENSMUSG00000022760/ENSMUSG00000031533/ENSMUSG00000073838/ENSMUSG00000007659/ENSMUSG00000014867/…	243	suppressed	0.27931	0.27931	1810058I24Rik / Abcb10 / Abcd3 / Acadm / Acadvl / Acsl1 / Acsl4 / Adck1 / Afg3l1 / Ahctf1 / Aifm2 / Ak2 / Ak3 / Alpl / Anxa7 / Apoe / Apoo / App / Arl2 / Atad3a / Atf2 / Atp5c1 / Atp5e / Atp5g1 / Atp5g3 / Atp5j / Atp5mpl / Atpsckmt / Atxn3 / Aurkaip1 / Bax / Bckdhb / Bcl2l1 / Bcs1l / Bnip2 / Bnip3 / Bnip3l / C9orf72 / Cacybp / Calm1 / Calm2 / Calm3 / Calr / Calr3 / Canx / Cbx3 / Ccar1 / Ccs / Cen…
suppressed.GO:0098796	CC	GO:0098796	membrane protein complex	718	-0.298293	-1.66814	9.93398e-09	1.25913e-05	1.14522e-05	2376	tags=28%, list=20%, signal=24%	ENSMUSG00000002741/ENSMUSG00000020611/ENSMUSG00000032231/ENSMUSG00000063142/ENSMUSG00000032330/ENSMUSG00000026114/ENSMUSG00000005089/ENSMUSG00000031059/ENSMUSG00000029560/ENSMUSG00000031633/ENSMUSG00000025809/ENSMUSG00000013701/ENSMUSG00000051811/ENSMUSG00000038383/ENSMUSG00000096054/ENSMUSG00000032511/ENSMUSG00000064068/ENSMUSG00000079508/ENSMUSG00000041881/ENSMUSG00000040420/ENSMUSG00000036291/…	200	suppressed	0.278552	0.278552	Abcc8 / Abhd12 / Afg3l1 / Aftph / Alcam / Alg14 / Amfr / Ano6 / Anxa2 / Ap2b1 / Ap5m1 / Apbb1ip / Aph1a / Apoo / Arl6ip1 / Atp1b1 / Atp1b3 / Atp5c1 / Atp5e / Atp5g1 / Atp5j / Atp5mpl / Atp6ap2 / Atp6v0b / Atp6v0c / Atp6v1a / Atp6v1b2 / Atp6v1d / Atp6v1e1 / Atp6v1h / Bax / Becn1 / Bet1 / Birc2 / Cacna1d / Cacna1h / Cacna2d1 / Cacna2d3 / Cacnb2 / Cacng4 / Calm1 / Calm2 / Calm3 / Calr / Cdh18 / Cdh2…
suppressed.GO:0030315	CC	GO:0030315	T-tubule	41	-0.506713	-1.85141	0.000521446	0.0324763	0.0295383	951	tags=27%, list=8%, signal=25%	ENSMUSG00000037434/ENSMUSG00000069601/ENSMUSG00000032826/ENSMUSG00000038473/ENSMUSG00000039166/ENSMUSG00000057914/ENSMUSG00000024304/ENSMUSG00000040118/ENSMUSG00000032050/ENSMUSG00000015968/ENSMUSG00000060882	11	suppressed	0.268293	0.268293	Akap7 / Ank2 / Ank3 / Cacna1d / Cacna2d1 / Cacnb2 / Cdh2 / Kcnd2 / Nos1ap / Rdx / Slc30a1
suppressed.GO:0031252	CC	GO:0031252	cell leading edge	307	-0.277069	-1.43705	0.001719	0.0657545	0.059806	2466	tags=26%, list=20%, signal=22%	ENSMUSG00000053395/ENSMUSG00000030538/ENSMUSG00000004591/ENSMUSG00000032231/ENSMUSG00000005089/ENSMUSG00000030733/ENSMUSG00000025809/ENSMUSG00000022272/ENSMUSG00000025130/ENSMUSG00000034593/ENSMUSG00000026782/ENSMUSG00000055026/ENSMUSG00000052698/ENSMUSG00000030774/ENSMUSG00000019943/ENSMUSG00000028126/ENSMUSG00000026812/ENSMUSG00000045103/ENSMUSG00000004631/ENSMUSG00000026879/ENSMUSG00000026609/…	81	suppressed	0.263844	0.263844	Abi1 / Abi2 / Abl2 / Actb / Actn1 / Als2 / Anxa2 / App / Arf4 / Arhgef2 / Arhgef7 / Arpc5 / Asap3 / Atp2b1 / Atp6v1b2 / Baiap2 / Bcas3 / Cacna1d / Cacng8 / Cdh2 / Cdk6 / Cib1 / Clasp2 / Cobl / Ctnna2 / Ctnnb1 / Cyth3 / Dagla / Dbn1 / Dmd / Dnm2 / Dst / Enah / Epb41l3 / Fat1 / Flot2 / Gabrg3 / Gbf1 / Gsn / Hcn2 / Iqgap2 / Itgb1 / Kank1 / Macf1 / Map2 / Mtmr14 / Myh10 / Mylk / Myo10 / Myo1d / Myo5a…
suppressed.GO:0045202	CC	GO:0045202	synapse	1039	-0.266664	-1.52455	1.25656e-07	7.15561e-05	6.50828e-05	2336	tags=26%, list=19%, signal=23%	ENSMUSG00000062825/ENSMUSG00000005089/ENSMUSG00000022790/ENSMUSG00000022336/ENSMUSG00000025809/ENSMUSG00000025969/ENSMUSG00000039488/ENSMUSG00000034686/ENSMUSG00000029106/ENSMUSG00000096054/ENSMUSG00000041890/ENSMUSG00000053580/ENSMUSG00000051790/ENSMUSG00000004937/ENSMUSG00000032902/ENSMUSG00000002365/ENSMUSG00000017978/ENSMUSG00000033047/ENSMUSG00000022092/ENSMUSG00000001833/ENSMUSG00000029030/…	270	suppressed	0.259865	0.259865	Abcc8 / Abi1 / Abi2 / Abl2 / Actb / Actg1 / Actn1 / Adam22 / Add1 / Akap12 / Akap7 / Aldh1a1 / Als2 / Ank2 / Ank3 / Ano6 / Ap2b1 / Apba1 / Aph1a / Aplp2 / Apoe / App / Arf4 / Arfgef2 / Arhgap32 / Arhgdia / Arhgef2 / Arhgef7 / Atp2b1 / Atp6ap2 / Atp6v0c / Atp6v1a / Atp6v1b2 / Atp6v1d / Atp6v1e1 / Atp6v1h / Baiap2 / Bcr / Blvrb / Bmpr2 / Bnip3 / C9orf72 / Cacna1d / Cacna1h / Cacna2d1 / Cacnb2 / Cac…
suppressed.GO:0042995	CC	GO:0042995	cell projection	1630	-0.242544	-1.41496	1.11442e-07	7.03367e-05	6.39736e-05	2449	tags=25%, list=20%, signal=23%	ENSMUSG00000058589/ENSMUSG00000007670/ENSMUSG00000004591/ENSMUSG00000048330/ENSMUSG00000039176/ENSMUSG00000032959/ENSMUSG00000031167/ENSMUSG00000079550/ENSMUSG00000027894/ENSMUSG00000027469/ENSMUSG00000045095/ENSMUSG00000032492/ENSMUSG00000002741/ENSMUSG00000020611/ENSMUSG00000002307/ENSMUSG00000032231/ENSMUSG00000063142/ENSMUSG00000047193/ENSMUSG00000026114/ENSMUSG00000004567/ENSMUSG00000062825/…	409	suppressed	0.25092	0.25092	2700049A03Rik / Abat / Abcg2 / Abhd12 / Abi1 / Abi2 / Abl2 / Acadm / Acot7 / Actb / Actg1 / Actn1 / Adam22 / Adcy2 / Add1 / Agbl4 / Agfg1 / Ahcyl2 / Ak2 / Alcam / Aldh1a1 / Aldoa / Als2 / Amfr / Amn1 / Ank2 / Ank3 / Anks1b / Anxa2 / Apba1 / Apbb1ip / Aplp2 / Apoe / App / Arf4 / Arfgef2 / Arhgap32 / Arhgef2 / Arhgef7 / Arl3 / Arpc5 / Asap3 / Atg5 / Atp1b1 / Atp1b3 / Atp2b1 / Atp5g1 / Atp6ap2 / Atp…
suppressed.GO:0031410	CC	GO:0031410	cytoplasmic vesicle	1235	-0.254862	-1.47337	6.77648e-08	5.03173e-05	4.57654e-05	2260	tags=24%, list=19%, signal=22%	ENSMUSG00000079553/ENSMUSG00000057672/ENSMUSG00000029512/ENSMUSG00000043421/ENSMUSG00000069539/ENSMUSG00000004937/ENSMUSG00000053030/ENSMUSG00000079317/ENSMUSG00000002365/ENSMUSG00000020952/ENSMUSG00000017978/ENSMUSG00000029030/ENSMUSG00000037341/ENSMUSG00000014547/ENSMUSG00000005125/ENSMUSG00000021814/ENSMUSG00000004815/ENSMUSG00000029130/ENSMUSG00000034593/ENSMUSG00000001761/ENSMUSG00000036291/…	300	suppressed	0.242915	0.242915	Abca1 / Abcc4 / Abcc8 / Abl2 / Actn1 / Aftph / Agfg1 / Akap7 / Als2 / Ank2 / Ankrd13a / Anxa7 / Ap2b1 / Ap5m1 / Apba1 / Aph1a / Apoe / App / Arfgef2 / Arhgap21 / Arhgap32 / Arhgef2 / Arpc5 / Astn2 / Atg4b / Atp11c / Atp2b1 / Atp6ap2 / Atp6v0b / Atp6v0c / Atp6v1a / Atp6v1b2 / Atp6v1d / Atp6v1e1 / Atp6v1h / Atp8a2 / Baiap2 / Becn1 / Bicd1 / Bsg / C9orf72 / Cacna2d1 / Cadm1 / Cadps2 / Calm1 / Calm2 …
suppressed.GO:0005819	CC	GO:0005819	spindle	296	-0.286536	-1.48049	0.00178766	0.0672689	0.0611834	1923	tags=23%, list=16%, signal=20%	ENSMUSG00000021958/ENSMUSG00000033952/ENSMUSG00000022571/ENSMUSG00000020900/ENSMUSG00000031732/ENSMUSG00000020482/ENSMUSG00000027654/ENSMUSG00000035198/ENSMUSG00000033502/ENSMUSG00000020776/ENSMUSG00000021028/ENSMUSG00000019988/ENSMUSG00000036438/ENSMUSG00000024068/ENSMUSG00000048930/ENSMUSG00000018501/ENSMUSG00000024277/ENSMUSG00000029029/ENSMUSG00000032411/ENSMUSG00000027479/ENSMUSG00000031511/…	69	suppressed	0.233108	0.233108	Abraxas2 / Anapc7 / App / Arhgef7 / Arl3 / Aspm / Aunip / Bnip2 / Calm1 / Calm2 / Calm3 / Cbx3 / Ccdc117 / Cdc14a / Cdc14b / Cenpe / Cenpf / Cep19 / Cep89 / Clasp1 / Clasp2 / Csnk1a1 / Csnk1d / Cspp1 / Dlgap5 / Dr1 / Ect2 / Epb41 / Espl1 / Fam83d / Fbf1 / Hecw2 / Hmmr / Iqcb1 / Kif14 / Kif20a / Kif23 / Kif3a / Kif3b / Map1s / Map4 / Mapre1 / Mapre2 / Mbip / Myh10 / Mzt1 / Ncor1 / Nedd1 / Nexmif /…
activated.GO:0140101	MF	GO:0140101	catalytic activity, acting on a tRNA	113	0.392264	1.75555	0.000354476	0.0244511	0.0222391	1267	tags=23%, list=10%, signal=21%	ENSMUSG00000028811/ENSMUSG00000024493/ENSMUSG00000022241/ENSMUSG00000021891/ENSMUSG00000029777/ENSMUSG00000037525/ENSMUSG00000037851/ENSMUSG00000068739/ENSMUSG00000026709/ENSMUSG00000026245/ENSMUSG00000024587/ENSMUSG00000035202/ENSMUSG00000028706/ENSMUSG00000047583/ENSMUSG00000050312/ENSMUSG00000010755/ENSMUSG00000031960/ENSMUSG00000067369/ENSMUSG00000023156/ENSMUSG00000035601/ENSMUSG00000046994/…	26	activated	0.230088	0.230088	Aars / Bcdin3d / Cars / Dars2 / Elac2 / Farsb / Gars / Iars / Lars / Lars2 / Mars2 / Mettl6 / Nars / Nsun3 / Nsun4 / Rars / Rpp14 / Sars / Tars / Thg1l / Trmt10b / Trmt2b / Trmu / Tsen2 / Tyw3 / Yars
suppressed.GO:0008287	CC	GO:0008287	protein serine/threonine phosphatase complex	41	-0.478917	-1.74985	0.0015037	0.0591608	0.0538088	1091	tags=22%, list=9%, signal=20%	ENSMUSG00000021209/ENSMUSG00000020349/ENSMUSG00000024976/ENSMUSG00000028161/ENSMUSG00000043154/ENSMUSG00000041846/ENSMUSG00000032475/ENSMUSG00000021051/ENSMUSG00000017843	9	suppressed	0.219512	0.219512	Nck1 / Ppp2ca / Ppp2r3a / Ppp2r5c / Ppp2r5e / Ppp3ca / Ppp4r3a / Ppp4r4 / Shoc2

## Sheet: P10_Diff_spermatogonia_2_GSEA
X	ONTOLOGY	ID	Description	setSize	enrichmentScore	NES	pvalue	p.adjust	qvalue	rank	leading_edge	core_enrichment	Count	.sign	GeneRatio	x	pasted_sorted_ogns
activated.GO:1905232	BP	GO:1905232	cellular response to L-glutamate	3	0.97497	1.69675	0.000201799	0.0803175	0.0776313	275	tags=100%, list=3%, signal=97%	ENSMUSG00000019843/ENSMUSG00000023826/ENSMUSG00000050947	3	activated	1	1	Amigo1 / Fyn / Prkn
activated.GO:0003357	BP	GO:0003357	noradrenergic neuron differentiation	3	0.982816	1.7104	6.0901e-05	0.0496506	0.04799	127	tags=67%, list=1%, signal=66%	ENSMUSG00000028677/ENSMUSG00000076431	2	activated	0.666667	0.666667	Rnf220 / Sox4
activated.GO:1900449	BP	GO:1900449	regulation of glutamate receptor signaling pathway	3	0.98118	1.70755	7.40685e-05	0.0547371	0.0529064	83	tags=67%, list=1%, signal=66%	ENSMUSG00000019843/ENSMUSG00000034813	2	activated	0.666667	0.666667	Fyn / Grip1
activated.GO:1903352	BP	GO:1903352	L-ornithine transmembrane transport	3	0.976807	1.69994	0.000168717	0.0803175	0.0776313	164	tags=67%, list=2%, signal=66%	ENSMUSG00000041313/ENSMUSG00000031297	2	activated	0.666667	0.666667	Slc7a1 / Slc7a3
activated.GO:0000064	MF	GO:0000064	L-ornithine transmembrane transporter activity	3	0.976807	1.69994	0.000168717	0.0803175	0.0776313	164	tags=67%, list=2%, signal=66%	ENSMUSG00000041313/ENSMUSG00000031297	2	activated	0.666667	0.666667	Slc7a1 / Slc7a3
suppressed.GO:1903729	BP	GO:1903729	regulation of plasma membrane organization	15	-0.708033	-2.01773	0.000259854	0.0907931	0.0877565	1804	tags=67%, list=17%, signal=56%	ENSMUSG00000032231/ENSMUSG00000022377/ENSMUSG00000041959/ENSMUSG00000026879/ENSMUSG00000028917/ENSMUSG00000028488/ENSMUSG00000069833/ENSMUSG00000021948/ENSMUSG00000025324/ENSMUSG00000021615	10	suppressed	0.666667	0.666667	Ahnak / Anxa2 / Asap1 / Atp10a / Gsn / Plekhm2 / Prkcd / S100a10 / Sh3gl2 / Xrcc4
suppressed.GO:0030964	CC	GO:0030964	NADH dehydrogenase complex	40	-0.570212	-2.09166	5.18625e-05	0.0487867	0.047155	2133	tags=57%, list=20%, signal=46%	ENSMUSG00000071014/ENSMUSG00000026895/ENSMUSG00000040048/ENSMUSG00000031059/ENSMUSG00000041881/ENSMUSG00000014294/ENSMUSG00000020022/ENSMUSG00000026032/ENSMUSG00000024099/ENSMUSG00000021606/ENSMUSG00000033938/ENSMUSG00000023089/ENSMUSG00000035674/ENSMUSG00000027673/ENSMUSG00000057229/ENSMUSG00000037152/ENSMUSG00000025968/ENSMUSG00000029632/ENSMUSG00000030647/ENSMUSG00000016427/ENSMUSG00000113902/…	23	suppressed	0.575	0.575	Dmac2 / Ndufa1 / Ndufa12 / Ndufa2 / Ndufa3 / Ndufa4 / Ndufa5 / Ndufa7 / Ndufa8 / Ndufab1 / Ndufb1 / Ndufb10 / Ndufb11 / Ndufb3 / Ndufb5 / Ndufb6 / Ndufb7 / Ndufb9 / Ndufc1 / Ndufc2 / Ndufs1 / Ndufs6 / Ndufv2
suppressed.GO:0045271	CC	GO:0045271	respiratory chain complex I	40	-0.570212	-2.09166	5.18625e-05	0.0487867	0.047155	2133	tags=57%, list=20%, signal=46%	ENSMUSG00000071014/ENSMUSG00000026895/ENSMUSG00000040048/ENSMUSG00000031059/ENSMUSG00000041881/ENSMUSG00000014294/ENSMUSG00000020022/ENSMUSG00000026032/ENSMUSG00000024099/ENSMUSG00000021606/ENSMUSG00000033938/ENSMUSG00000023089/ENSMUSG00000035674/ENSMUSG00000027673/ENSMUSG00000057229/ENSMUSG00000037152/ENSMUSG00000025968/ENSMUSG00000029632/ENSMUSG00000030647/ENSMUSG00000016427/ENSMUSG00000113902/…	23	suppressed	0.575	0.575	Dmac2 / Ndufa1 / Ndufa12 / Ndufa2 / Ndufa3 / Ndufa4 / Ndufa5 / Ndufa7 / Ndufa8 / Ndufab1 / Ndufb1 / Ndufb10 / Ndufb11 / Ndufb3 / Ndufb5 / Ndufb6 / Ndufb7 / Ndufb9 / Ndufc1 / Ndufc2 / Ndufs1 / Ndufs6 / Ndufv2
activated.GO:0015822	BP	GO:0015822	ornithine transport	4	0.973274	1.84836	3.31602e-05	0.0487867	0.047155	164	tags=50%, list=2%, signal=49%	ENSMUSG00000041313/ENSMUSG00000031297	2	activated	0.5	0.5	Slc7a1 / Slc7a3
suppressed.GO:0043176	MF	GO:0043176	amine binding	4	-0.956776	-1.79702	0.000152625	0.0803175	0.0776313	150	tags=50%, list=1%, signal=49%	ENSMUSG00000026687/ENSMUSG00000050783	2	suppressed	0.5	0.5	Aldh9a1 / Htr1f
suppressed.GO:0060291	BP	GO:0060291	long-term synaptic potentiation	56	-0.486856	-1.91744	0.000110378	0.0710431	0.068667	2082	tags=46%, list=19%, signal=38%	ENSMUSG00000022790/ENSMUSG00000021259/ENSMUSG00000031393/ENSMUSG00000020716/ENSMUSG00000002985/ENSMUSG00000021057/ENSMUSG00000015837/ENSMUSG00000002771/ENSMUSG00000042644/ENSMUSG00000030774/ENSMUSG00000040549/ENSMUSG00000000838/ENSMUSG00000052336/ENSMUSG00000042453/ENSMUSG00000049303/ENSMUSG00000037058/ENSMUSG00000037541/ENSMUSG00000025889/ENSMUSG00000021217/ENSMUSG00000026842/ENSMUSG00000026249/…	26	suppressed	0.464286	0.464286	Abl1 / Akap5 / Apoe / App / Ckap5 / Cx3cr1 / Cyp46a1 / Dbi / Fmr1 / Grin2d / Igsf11 / Itpr3 / Mapk1 / Mecp2 / Nf1 / Paip2 / Pak1 / Reln / Rims1 / Serpine2 / Shank2 / Snap47 / Snca / Sqstm1 / Syt12 / Tshz3
suppressed.GO:0005746	CC	GO:0005746	mitochondrial respirasome	67	-0.492594	-2.01122	1.90458e-05	0.0449517	0.0434483	2372	tags=45%, list=22%, signal=35%	ENSMUSG00000040048/ENSMUSG00000073155/ENSMUSG00000036751/ENSMUSG00000031059/ENSMUSG00000041881/ENSMUSG00000014294/ENSMUSG00000030884/ENSMUSG00000020022/ENSMUSG00000026032/ENSMUSG00000041697/ENSMUSG00000024099/ENSMUSG00000063882/ENSMUSG00000032330/ENSMUSG00000021606/ENSMUSG00000033938/ENSMUSG00000023089/ENSMUSG00000031231/ENSMUSG00000035674/ENSMUSG00000027673/ENSMUSG00000057229/ENSMUSG00000037152/…	30	suppressed	0.447761	0.447761	1810058I24Rik / Cox4i1 / Cox6a1 / Cox6b1 / Cox7a2 / Cox7b / Cyc1 / Dmac2 / Ndufa1 / Ndufa12 / Ndufa2 / Ndufa3 / Ndufa4 / Ndufa5 / Ndufa7 / Ndufab1 / Ndufb1 / Ndufb10 / Ndufb11 / Ndufb3 / Ndufb5 / Ndufb7 / Ndufb9 / Ndufc1 / Ndufc2 / Ndufs1 / Ndufs6 / Ndufv2 / Uqcrc2 / Uqcrh
suppressed.GO:0098803	CC	GO:0098803	respiratory chain complex	67	-0.480862	-1.96332	4.06537e-05	0.0487867	0.047155	2372	tags=43%, list=22%, signal=34%	ENSMUSG00000040048/ENSMUSG00000036751/ENSMUSG00000031059/ENSMUSG00000041881/ENSMUSG00000014294/ENSMUSG00000030884/ENSMUSG00000020022/ENSMUSG00000026032/ENSMUSG00000041697/ENSMUSG00000024099/ENSMUSG00000063882/ENSMUSG00000032330/ENSMUSG00000021606/ENSMUSG00000033938/ENSMUSG00000023089/ENSMUSG00000031231/ENSMUSG00000035674/ENSMUSG00000027673/ENSMUSG00000057229/ENSMUSG00000037152/ENSMUSG00000025968/…	29	suppressed	0.432836	0.432836	Cox4i1 / Cox6a1 / Cox6b1 / Cox7a2 / Cox7b / Cyc1 / Dmac2 / Ndufa1 / Ndufa12 / Ndufa2 / Ndufa3 / Ndufa4 / Ndufa5 / Ndufa7 / Ndufab1 / Ndufb1 / Ndufb10 / Ndufb11 / Ndufb3 / Ndufb5 / Ndufb7 / Ndufb9 / Ndufc1 / Ndufc2 / Ndufs1 / Ndufs6 / Ndufv2 / Uqcrc2 / Uqcrh
activated.GO:0006418	BP	GO:0006418	tRNA aminoacylation for protein translation	38	0.597358	2.13839	2.57308e-05	0.0449517	0.0434483	1539	tags=42%, list=14%, signal=36%	ENSMUSG00000024493/ENSMUSG00000010755/ENSMUSG00000040354/ENSMUSG00000026615/ENSMUSG00000031960/ENSMUSG00000068739/ENSMUSG00000037851/ENSMUSG00000029777/ENSMUSG00000035202/ENSMUSG00000028811/ENSMUSG00000024587/ENSMUSG00000001380/ENSMUSG00000043572/ENSMUSG00000026245/ENSMUSG00000018995/ENSMUSG00000022792	16	activated	0.421053	0.421053	Aars / Cars / Eprs / Farsb / Gars / Hars / Iars / Lars / Lars2 / Mars1 / Nars / Nars2 / Pars2 / Sars / Yars / Yars2
activated.GO:0004812	MF	GO:0004812	aminoacyl-tRNA ligase activity	38	0.597358	2.13839	2.57308e-05	0.0449517	0.0434483	1539	tags=42%, list=14%, signal=36%	ENSMUSG00000024493/ENSMUSG00000010755/ENSMUSG00000040354/ENSMUSG00000026615/ENSMUSG00000031960/ENSMUSG00000068739/ENSMUSG00000037851/ENSMUSG00000029777/ENSMUSG00000035202/ENSMUSG00000028811/ENSMUSG00000024587/ENSMUSG00000001380/ENSMUSG00000043572/ENSMUSG00000026245/ENSMUSG00000018995/ENSMUSG00000022792	16	activated	0.421053	0.421053	Aars / Cars / Eprs / Farsb / Gars / Hars / Iars / Lars / Lars2 / Mars1 / Nars / Nars2 / Pars2 / Sars / Yars / Yars2
activated.GO:0016875	MF	GO:0016875	ligase activity, forming carbon-oxygen bonds	38	0.597358	2.13839	2.57308e-05	0.0449517	0.0434483	1539	tags=42%, list=14%, signal=36%	ENSMUSG00000024493/ENSMUSG00000010755/ENSMUSG00000040354/ENSMUSG00000026615/ENSMUSG00000031960/ENSMUSG00000068739/ENSMUSG00000037851/ENSMUSG00000029777/ENSMUSG00000035202/ENSMUSG00000028811/ENSMUSG00000024587/ENSMUSG00000001380/ENSMUSG00000043572/ENSMUSG00000026245/ENSMUSG00000018995/ENSMUSG00000022792	16	activated	0.421053	0.421053	Aars / Cars / Eprs / Farsb / Gars / Hars / Iars / Lars / Lars2 / Mars1 / Nars / Nars2 / Pars2 / Sars / Yars / Yars2
suppressed.GO:0070469	CC	GO:0070469	respirasome	72	-0.454076	-1.89999	7.60922e-05	0.0547371	0.0529064	2372	tags=42%, list=22%, signal=33%	ENSMUSG00000040048/ENSMUSG00000073155/ENSMUSG00000036751/ENSMUSG00000031059/ENSMUSG00000041881/ENSMUSG00000014294/ENSMUSG00000030884/ENSMUSG00000020022/ENSMUSG00000026032/ENSMUSG00000041697/ENSMUSG00000024099/ENSMUSG00000063882/ENSMUSG00000032330/ENSMUSG00000021606/ENSMUSG00000033938/ENSMUSG00000023089/ENSMUSG00000031231/ENSMUSG00000035674/ENSMUSG00000027673/ENSMUSG00000057229/ENSMUSG00000037152/…	30	suppressed	0.416667	0.416667	1810058I24Rik / Cox4i1 / Cox6a1 / Cox6b1 / Cox7a2 / Cox7b / Cyc1 / Dmac2 / Ndufa1 / Ndufa12 / Ndufa2 / Ndufa3 / Ndufa4 / Ndufa5 / Ndufa7 / Ndufab1 / Ndufb1 / Ndufb10 / Ndufb11 / Ndufb3 / Ndufb5 / Ndufb7 / Ndufb9 / Ndufc1 / Ndufc2 / Ndufs1 / Ndufs6 / Ndufv2 / Uqcrc2 / Uqcrh
suppressed.GO:0005198	MF	GO:0005198	structural molecule activity	274	-0.310288	-1.59364	0.00011626	0.0710875	0.0687099	2951	tags=39%, list=27%, signal=29%	ENSMUSG00000024436/ENSMUSG00000021607/ENSMUSG00000020152/ENSMUSG00000032796/ENSMUSG00000026341/ENSMUSG00000019899/ENSMUSG00000022240/ENSMUSG00000021374/ENSMUSG00000028622/ENSMUSG00000041936/ENSMUSG00000022371/ENSMUSG00000030335/ENSMUSG00000029675/ENSMUSG00000025026/ENSMUSG00000030605/ENSMUSG00000028614/ENSMUSG00000027374/ENSMUSG00000040667/ENSMUSG00000052962/ENSMUSG00000026728/ENSMUSG00000021061/…	106	suppressed	0.386861	0.386861	Actn1 / Actr2 / Actr3 / Add3 / Agrn / Ahnak / Ank2 / Arpc1b / Arpc2 / Asf1a / Asf1b / Bves / Cldn11 / Clta / Col14a1 / Col1a2 / Col3a1 / Col4a4 / Col5a1 / Col6a2 / Copg2 / Crocc / Crybg3 / Ctnna2 / Ctnnd2 / Dag1 / Dbnl / Dcn / Dlg1 / Drosha / Efemp2 / Eln / Emid1 / Erc2 / Evpl / Fau / Fbln1 / Fbn2 / Fras1 / H2az2 / Hapln1 / Hspg2 / Igfbp6 / Jph1 / Lama1 / Lama2 / Lama3 / Lamb1 / Lmnb1 / Ltbp1 / M…
activated.GO:0006520	BP	GO:0006520	amino acid metabolic process	148	0.431034	1.97922	8.7668e-07	0.0107209	0.0103624	1955	tags=35%, list=18%, signal=29%	ENSMUSG00000024493/ENSMUSG00000010755/ENSMUSG00000040354/ENSMUSG00000026615/ENSMUSG00000027737/ENSMUSG00000053398/ENSMUSG00000031700/ENSMUSG00000028194/ENSMUSG00000029752/ENSMUSG00000031960/ENSMUSG00000068739/ENSMUSG00000019795/ENSMUSG00000037851/ENSMUSG00000027010/ENSMUSG00000029777/ENSMUSG00000026520/ENSMUSG00000025007/ENSMUSG00000035202/ENSMUSG00000013629/ENSMUSG00000039648/ENSMUSG00000028811/…	52	activated	0.351351	0.351351	Aars / Aasdh / Abat / Acad8 / Aldh18a1 / Asl / Asns / Aspa / Azin1 / Bcat1 / Bckdha / Bckdhb / Cad / Cars / Cln3 / Ddah1 / Eprs / Farsb / Gars / Gart / Gclc / Gls2 / Gpt2 / Hars / Hmgcl / Iars / Kyat1 / Lars / Lars2 / Mars1 / Mccc2 / Mmut / Mthfsl / Nars / Nars2 / Odc1 / Park7 / Pars2 / Pcmt1 / Phgdh / Psat1 / Pycr1 / Pycr2 / Sars / Sephs1 / Sephs2 / Shmt2 / Slc25a12 / Slc38a1 / Slc7a11 / Yars / …
suppressed.GO:1990351	CC	GO:1990351	transporter complex	201	-0.330294	-1.62548	0.000183494	0.0803175	0.0776313	2205	tags=33%, list=20%, signal=27%	ENSMUSG00000029862/ENSMUSG00000032046/ENSMUSG00000031059/ENSMUSG00000041881/ENSMUSG00000054934/ENSMUSG00000014294/ENSMUSG00000030884/ENSMUSG00000022452/ENSMUSG00000026959/ENSMUSG00000020022/ENSMUSG00000035594/ENSMUSG00000079056/ENSMUSG00000026032/ENSMUSG00000005881/ENSMUSG00000031441/ENSMUSG00000024099/ENSMUSG00000063882/ENSMUSG00000030428/ENSMUSG00000096883/ENSMUSG00000002771/ENSMUSG00000032412/…	66	suppressed	0.328358	0.328358	Abhd12 / Ano1 / Atp10a / Atp11a / Atp11b / Atp1a1 / Atp1b3 / Atp6v0c / Atp6v1d / Atp6v1g1 / Cacna1b / Cacna2d3 / Cacnb2 / Calm1 / Catspere2 / Chrna5 / Clcn1 / Clcn7 / Cyc1 / Dmac2 / Ergic3 / Gabra4 / Gabrg3 / Grik3 / Grik4 / Grin1 / Grin2d / Hcn2 / Kcnb2 / Kcnd2 / Kcnd3 / Kcnip1 / Kcnip3 / Kcnma1 / Kcnmb4 / Micu3 / Ndufa1 / Ndufa12 / Ndufa2 / Ndufa3 / Ndufa4 / Ndufa5 / Ndufa7 / Ndufab1 / Ndufb1 /…
suppressed.GO:0006275	BP	GO:0006275	regulation of DNA replication	117	-0.385447	-1.75286	0.000196216	0.0803175	0.0776313	1923	tags=32%, list=18%, signal=26%	ENSMUSG00000001847/ENSMUSG00000040044/ENSMUSG00000037570/ENSMUSG00000028017/ENSMUSG00000019773/ENSMUSG00000029730/ENSMUSG00000046010/ENSMUSG00000030528/ENSMUSG00000063952/ENSMUSG00000032740/ENSMUSG00000014226/ENSMUSG00000029012/ENSMUSG00000002870/ENSMUSG00000030034/ENSMUSG00000026283/ENSMUSG00000020697/ENSMUSG00000037315/ENSMUSG00000042694/ENSMUSG00000027447/ENSMUSG00000028121/ENSMUSG00000031669/…	37	suppressed	0.316239	0.316239	Ankrd17 / Atad5 / Atr / Baz1a / Bcar3 / Blm / Brpf3 / Cacybp / Ccdc88a / Cdc42 / Cst3 / Egf / Esco1 / Esco2 / Fbxo5 / Gins1 / Gins3 / Gli2 / Ing5 / Ino80 / Ino80b / Ino80d / Jade2 / Jade3 / Kat7 / Lig3 / Mcm2 / Mcm7 / Mcrs1 / Met / Orc3 / Orc5 / Rac1 / Rfc2 / Stn1 / Tipin / Zfp830
suppressed.GO:0043025	CC	GO:0043025	neuronal cell body	420	-0.280713	-1.50884	5.59748e-05	0.048894	0.0472587	2014	tags=30%, list=19%, signal=25%	ENSMUSG00000028300/ENSMUSG00000031865/ENSMUSG00000054693/ENSMUSG00000030188/ENSMUSG00000000149/ENSMUSG00000071655/ENSMUSG00000001870/ENSMUSG00000015599/ENSMUSG00000037570/ENSMUSG00000026959/ENSMUSG00000021645/ENSMUSG00000032456/ENSMUSG00000035594/ENSMUSG00000002985/ENSMUSG00000025979/ENSMUSG00000021057/ENSMUSG00000006519/ENSMUSG00000032349/ENSMUSG00000037852/ENSMUSG00000022982/ENSMUSG00000028822/…	125	suppressed	0.297619	0.297619	Abl1 / Acsl4 / Adam10 / Agfg1 / Akap12 / Akap5 / Alcam / Apbb1 / Apoe / Arhgef7 / Arpc2 / Asic2 / Atp7a / Bmpr2 / C9orf72 / Cacna1b / Canx / Cdc42 / Chrna5 / Ckap5 / Cnksr2 / Cobl / Cpe / Cpeb1 / Cpne5 / Cst3 / Ctsl / Cx3cr1 / Cyba / Dab2ip / Dctn1 / Dlg1 / Dscam / Dynlt1f / Eif5a / Elovl5 / Epm2a / Erc2 / Fkbp4 / Flrt1 / Fmr1 / Fxr2 / Gna12 / Golga2 / Gphn / Grik3 / Grik4 / Grin1 / Hcn2 / Hdac6 …
suppressed.GO:0044297	CC	GO:0044297	cell body	475	-0.273651	-1.48881	0.000161114	0.0803175	0.0776313	1772	tags=27%, list=16%, signal=23%	ENSMUSG00000021645/ENSMUSG00000032456/ENSMUSG00000018567/ENSMUSG00000035594/ENSMUSG00000002985/ENSMUSG00000025979/ENSMUSG00000021057/ENSMUSG00000006519/ENSMUSG00000032349/ENSMUSG00000037852/ENSMUSG00000022982/ENSMUSG00000028822/ENSMUSG00000014226/ENSMUSG00000022474/ENSMUSG00000061601/ENSMUSG00000027365/ENSMUSG00000095677/ENSMUSG00000028613/ENSMUSG00000078812/ENSMUSG00000029223/ENSMUSG00000022711/…	127	suppressed	0.267368	0.267368	Abl1 / Acsl4 / Agfg1 / Akap12 / Akap5 / Alcam / Apbb1 / Apoe / App / Arhgef7 / Arpc2 / Asic2 / Atp7a / Bmpr2 / Cacna1b / Cacybp / Canx / Cct3 / Cct4 / Cct6a / Cct7 / Cdc42 / Chrna5 / Ckap5 / Cnksr2 / Cobl / Comt / Cpe / Cpeb1 / Cpne5 / Cst3 / Ctsl / Cx3cr1 / Cyba / Dab2ip / Disc1 / Dlg1 / Dscam / Dynlt1f / Eif5a / Elovl5 / Epm2a / Erc2 / Fkbp4 / Flrt1 / Fmr1 / Fxr2 / Gabarap / Gnb5 / Golga2 / Gph…
suppressed.GO:0033036	BP	GO:0033036	macromolecule localization	1976	-0.20689	-1.23317	0.000290195	0.0985776	0.0952806	2458	tags=26%, list=23%, signal=25%	ENSMUSG00000002058/ENSMUSG00000021917/ENSMUSG00000031451/ENSMUSG00000040111/ENSMUSG00000026024/ENSMUSG00000071064/ENSMUSG00000060216/ENSMUSG00000028758/ENSMUSG00000003346/ENSMUSG00000033411/ENSMUSG00000031950/ENSMUSG00000006021/ENSMUSG00000039577/ENSMUSG00000018965/ENSMUSG00000020658/ENSMUSG00000032231/ENSMUSG00000020919/ENSMUSG00000052889/ENSMUSG00000037936/ENSMUSG00000009628/ENSMUSG00000034826/…	516	suppressed	0.261134	0.261134	2610002M06Rik / Aagab / Aak1 / Abca17 / Abcb4 / Abcc1 / Abcc10 / Abcc4 / Abcg2 / Abhd17a / Abhd17b / Abl1 / Acat2 / Acsl3 / Acsl4 / Adam10 / Akap10 / Akap5 / Akirin2 / Alkbh5 / Als2 / Ank2 / Ankrd13a / Ano1 / Anxa2 / Ap1b1 / Ap1m1 / Ap1s1 / Ap1s3 / Ap3b1 / Ap4m1 / Apbb1 / Apoe / App / Arf1 / Arf5 / Arfgap1 / Arfgef1 / Arhgap1 / Arhgdig / Arhgef18 / Arl13a / Arl3 / Arl4a / Arpc2 / Arrb2 / Arrdc1 /…
suppressed.GO:0090068	BP	GO:0090068	positive regulation of cell cycle process	183	-0.337758	-1.64959	0.00025413	0.0907931	0.0877565	1806	tags=26%, list=17%, signal=22%	ENSMUSG00000028017/ENSMUSG00000031393/ENSMUSG00000053119/ENSMUSG00000001100/ENSMUSG00000027654/ENSMUSG00000019773/ENSMUSG00000038542/ENSMUSG00000032254/ENSMUSG00000029004/ENSMUSG00000026361/ENSMUSG00000044201/ENSMUSG00000020897/ENSMUSG00000030254/ENSMUSG00000009907/ENSMUSG00000004771/ENSMUSG00000023345/ENSMUSG00000045328/ENSMUSG00000024795/ENSMUSG00000029687/ENSMUSG00000019433/ENSMUSG00000024287/…	47	suppressed	0.256831	0.256831	Ankrd17 / App / Atad5 / Aurkb / Cdc14a / Cdc25c / Cdc42 / Cdc73 / Cenpe / Chmp3 / Dazl / Dync1li1 / Egf / Ezh2 / Fam83d / Fbxo5 / Gipc1 / Hnrnpu / Incenp / Ino80 / Kif20b / Kif23 / Klhl18 / Kmt2e / Lmnb1 / Mecp2 / Met / Pcid2 / Poc1a / Poldip2 / Rab11a / Racgap1 / Rad18 / Rdx / Rock2 / Sass6 / Sgo2a / Slf1 / Slf2 / Smc4 / Smpd3 / Spag5 / Stxbp4 / Thoc1 / Ube2b / Usp19 / Vps4b
suppressed.GO:0031090	CC	GO:0031090	organelle membrane	1579	-0.231071	-1.36301	3.55773e-06	0.0217538	0.0210262	2328	tags=25%, list=21%, signal=23%	ENSMUSG00000073155/ENSMUSG00000044026/ENSMUSG00000020527/ENSMUSG00000020078/ENSMUSG00000002015/ENSMUSG00000024597/ENSMUSG00000032966/ENSMUSG00000027411/ENSMUSG00000043284/ENSMUSG00000075410/ENSMUSG00000022797/ENSMUSG00000036751/ENSMUSG00000037098/ENSMUSG00000027679/ENSMUSG00000107283/ENSMUSG00000031242/ENSMUSG00000018509/ENSMUSG00000030987/ENSMUSG00000074259/ENSMUSG00000030086/ENSMUSG00000004947/…	401	suppressed	0.253958	0.253958	1810058I24Rik / 2610002M06Rik / Abcb4 / Abcc4 / Abhd12 / Abhd17b / Acadm / Acer3 / Acox1 / Acsl3 / Acsl4 / Actn1 / Afg1l / Afg3l1 / Afg3l2 / Aifm2 / Aifm3 / Alg5 / Alg9 / Ankrd17 / Ap1b1 / Ap1m1 / Ap1s1 / Ap1s3 / Apoo / Arf1 / Arfgap1 / Arfgef1 / Arhgap1 / Arl13a / Arl6ip6 / Armc1 / Arv1 / Atad1 / Atp11b / Atp13a3 / Atp1a1 / Atp2c1 / Atp5l / Atp5md / Atp5mpl / Atp6v0a1 / Atp6v0c / Atp6v1d / Atp6v…
suppressed.GO:0099080	CC	GO:0099080	supramolecular complex	826	-0.240266	-1.36653	0.000144038	0.0803175	0.0776313	2014	tags=24%, list=19%, signal=21%	ENSMUSG00000028300/ENSMUSG00000032624/ENSMUSG00000008333/ENSMUSG00000020694/ENSMUSG00000031865/ENSMUSG00000035439/ENSMUSG00000047459/ENSMUSG00000038943/ENSMUSG00000035164/ENSMUSG00000001847/ENSMUSG00000011589/ENSMUSG00000031799/ENSMUSG00000028932/ENSMUSG00000039660/ENSMUSG00000063146/ENSMUSG00000027379/ENSMUSG00000020388/ENSMUSG00000001870/ENSMUSG00000009418/ENSMUSG00000015365/ENSMUSG00000050966/…	200	suppressed	0.242131	0.242131	Ablim2 / Actn3 / Afap1 / Ahnak / Aldoa / Ank2 / Apoe / Arf1 / Arpc2 / Aspm / Aurkb / Bcas3 / Bcl2l11 / Brd7 / Bub1 / C9orf72 / Calm1 / Camsap2 / Cct3 / Cct4 / Cct6a / Cct7 / Cdc42 / Celf1 / Cenpe / Cenpf / Cenpk / Cep170 / Chmp3 / Chmp4c / Ckap2 / Ckap5 / Cldn11 / Clip1 / Clip2 / Clock / Cnot1 / Cnot8 / Cobl / Col1a2 / Col3a1 / Col5a1 / Csnk1a1 / Cst3 / Dag1 / Dbi / Dbnl / Dcn / Dcp1b / Dctn1 / D…
suppressed.GO:0005783	CC	GO:0005783	endoplasmic reticulum	1012	-0.240192	-1.38399	1.27117e-05	0.0449517	0.0434483	2085	tags=24%, list=19%, signal=22%	ENSMUSG00000021629/ENSMUSG00000066551/ENSMUSG00000029076/ENSMUSG00000046985/ENSMUSG00000053774/ENSMUSG00000028793/ENSMUSG00000032059/ENSMUSG00000030876/ENSMUSG00000021094/ENSMUSG00000041544/ENSMUSG00000005078/ENSMUSG00000056629/ENSMUSG00000054693/ENSMUSG00000032239/ENSMUSG00000032557/ENSMUSG00000033105/ENSMUSG00000025823/ENSMUSG00000026930/ENSMUSG00000053460/ENSMUSG00000021259/ENSMUSG00000030062/…	245	suppressed	0.242095	0.242095	Abca17 / Abl1 / Acer3 / Acsl3 / Acsl4 / Adam10 / Ahcyl2 / Aifm3 / Alg5 / Alg9 / Anp32a / Apbb1 / Apoe / Apoo / App / Arhgap5 / Arv1 / Atg2a / Atp10a / Atp11a / Atp11b / Atp1a1 / Atp2c1 / Atp7a / Bnip3 / Caml / Canx / Ccdc88a / Cert1 / Chpt1 / Ckap4 / Clock / Clu / Cnih4 / Cnpy2 / Col1a2 / Colgalt1 / Copg2 / Creb3l2 / Cst3 / Cubn / Cyb5r4 / Cyba / Cyp46a1 / Cyp51 / Dbi / Ddost / Ddrgk1 / Degs2 / D…
suppressed.GO:0033365	BP	GO:0033365	protein localization to organelle	717	-0.243926	-1.37096	0.000196187	0.0803175	0.0776313	1888	tags=24%, list=17%, signal=21%	ENSMUSG00000033628/ENSMUSG00000026792/ENSMUSG00000020220/ENSMUSG00000037570/ENSMUSG00000047368/ENSMUSG00000027282/ENSMUSG00000018322/ENSMUSG00000031921/ENSMUSG00000018548/ENSMUSG00000028017/ENSMUSG00000032115/ENSMUSG00000022752/ENSMUSG00000024542/ENSMUSG00000031583/ENSMUSG00000057177/ENSMUSG00000020716/ENSMUSG00000027654/ENSMUSG00000032549/ENSMUSG00000013701/ENSMUSG00000021057/ENSMUSG00000027799/…	172	suppressed	0.239888	0.239888	Abhd17b / Abl1 / Akap5 / Akirin2 / Ank2 / Ankrd13a / Ap3b1 / Ap4m1 / App / Atp6v1d / Atr / Aurkb / Bag6 / Bbip1 / Bid / Bmp7 / C2cd3 / Caml / Cc2d2b / Ccdc88a / Cct3 / Cct4 / Cct6a / Cct7 / Cd81 / Cdkn2a / Cep192 / Cep250 / Clu / Cntln / Cog7 / Cpe / Crocc / Cse1l / Cubn / Dag1 / Dclk1 / Dcp1b / Ddrgk1 / Ddx1 / Disc1 / Dlg1 / Dmap1 / Dnajb6 / Dzip1l / Egf / Emc7 / Epm2a / Esco2 / Ezh2 / Fam83d / …
suppressed.GO:0051130	BP	GO:0051130	positive regulation of cellular component organization	786	-0.236838	-1.34023	0.000203602	0.0803175	0.0776313	1885	tags=23%, list=17%, signal=20%	ENSMUSG00000026792/ENSMUSG00000020220/ENSMUSG00000028868/ENSMUSG00000020388/ENSMUSG00000025504/ENSMUSG00000015599/ENSMUSG00000037570/ENSMUSG00000002365/ENSMUSG00000018654/ENSMUSG00000026959/ENSMUSG00000022092/ENSMUSG00000005103/ENSMUSG00000024290/ENSMUSG00000031921/ENSMUSG00000020592/ENSMUSG00000028017/ENSMUSG00000022377/ENSMUSG00000029705/ENSMUSG00000031393/ENSMUSG00000032867/ENSMUSG00000057177/…	179	suppressed	0.227735	0.227735	Abl1 / Ahnak / Akap5 / Alms1 / Apbb1 / Apoe / App / Arf1 / Arpc2 / Asap1 / Asic2 / Atad1 / Atg2a / Atp10a / Atp7a / Atr / Aurkb / Bcas3 / Bcl11a / Bcl2l11 / Bid / Bmp7 / Bmpr2 / Bnip3 / Brk1 / Cacna1b / Ccdc88a / Ccp110 / Cct3 / Cct4 / Cct6a / Cct7 / Cd63 / Cdc42 / Cenpe / Ckap5 / Clip1 / Clu / Cnot1 / Cnot6l / Cobl / Colgalt1 / Cpeb1 / Creb3l2 / Crocc / Cux1 / Dab2ip / Dag1 / Dazl / Dbnl / Dcc /…

## Sheet: P10_Diff_spermatogonia_3_GSEA
X	ONTOLOGY	ID	Description	setSize	enrichmentScore	NES	pvalue	p.adjust	qvalue	rank	leading_edge	core_enrichment	Count	.sign	GeneRatio	x	pasted_sorted_ogns
activated.GO:0030209	BP	GO:0030209	dermatan sulfate catabolic process	3	0.967599	1.64561	0.000720477	0.0771394	0.0738959	292	tags=67%, list=2%, signal=65%	ENSMUSG00000021665/ENSMUSG00000025232	2	activated	0.666667	0.666667	Hexa / Hexb
activated.GO:0052782	BP	GO:0052782	amino disaccharide catabolic process	3	0.967599	1.64561	0.000720477	0.0771394	0.0738959	292	tags=67%, list=2%, signal=65%	ENSMUSG00000021665/ENSMUSG00000025232	2	activated	0.666667	0.666667	Hexa / Hexb
suppressed.GO:0032801	BP	GO:0032801	receptor catabolic process	23	-0.642384	-2.07718	0.000173243	0.032343	0.030983	1707	tags=52%, list=14%, signal=45%	ENSMUSG00000035354/ENSMUSG00000028969/ENSMUSG00000037062/ENSMUSG00000038844/ENSMUSG00000027540/ENSMUSG00000043384/ENSMUSG00000032571/ENSMUSG00000002985/ENSMUSG00000038780/ENSMUSG00000041961/ENSMUSG00000038291/ENSMUSG00000027598	12	suppressed	0.521739	0.521739	Apoe / Cdk5 / Gprasp1 / Itch / Kif16b / Pik3r4 / Ptpn1 / Sh3glb1 / Smurf1 / Snx25 / Uvrag / Znrf3
activated.GO:0045682	BP	GO:0045682	regulation of epidermis development	30	0.580063	1.91031	0.000849523	0.0839052	0.0803771	1941	tags=50%, list=16%, signal=42%	ENSMUSG00000028967/ENSMUSG00000021466/ENSMUSG00000025959/ENSMUSG00000015937/ENSMUSG00000017724/ENSMUSG00000020086/ENSMUSG00000016921/ENSMUSG00000040728/ENSMUSG00000022286/ENSMUSG00000021127/ENSMUSG00000021108/ENSMUSG00000021054/ENSMUSG00000046186/ENSMUSG00000027678/ENSMUSG00000028681	15	activated	0.5	0.5	Cd109 / Errfi1 / Esrp1 / Etv4 / Grhl2 / Klf7 / Macroh2a1 / Macroh2a2 / Ncoa3 / Prkch / Ptch1 / Ptch2 / Sgpp1 / Srsf6 / Zfp36l1
activated.GO:0034145	BP	GO:0034145	positive regulation of toll-like receptor 4 signaling pathway	4	0.914375	1.6951	0.00110124	0.0975509	0.0934491	619	tags=50%, list=5%, signal=47%	ENSMUSG00000021678/ENSMUSG00000020134	2	activated	0.5	0.5	F2rl1 / Peli1
suppressed.GO:0022900	BP	GO:0022900	electron transport chain	76	-0.494211	-2.10091	3.40507e-06	0.0027115	0.00259748	2503	tags=47%, list=21%, signal=38%	ENSMUSG00000040370/ENSMUSG00000032051/ENSMUSG00000024099/ENSMUSG00000020022/ENSMUSG00000022565/ENSMUSG00000027305/ENSMUSG00000022354/ENSMUSG00000032314/ENSMUSG00000031109/ENSMUSG00000021606/ENSMUSG00000024668/ENSMUSG00000063882/ENSMUSG00000071014/ENSMUSG00000020163/ENSMUSG00000061518/ENSMUSG00000041697/ENSMUSG00000006818/ENSMUSG00000021764/ENSMUSG00000058076/ENSMUSG00000031782/ENSMUSG00000041431/…	36	suppressed	0.473684	0.473684	Ccnb1 / Coq9 / Cox4i1 / Cox5b / Cox6a1 / Cox6c / Cox7a2 / Cox8a / Enox2 / Etfa / Etfdh / Etfrf1 / Fdx1 / Immp2l / Iscu / Ndufa10 / Ndufa12 / Ndufaf1 / Ndufb3 / Ndufb6 / Ndufb9 / Ndufc2 / Ndufs1 / Ndufs4 / Ndufs6 / Ndufv2 / Park7 / Plec / Sdhaf2 / Sdhc / Slc25a13 / Sod2 / Uqcr11 / Uqcrb / Uqcrc1 / Uqcrh
suppressed.GO:0042776	BP	GO:0042776	proton motive force-driven mitochondrial ATP synthesis	50	-0.506242	-1.94293	0.000125382	0.0284135	0.0272188	2803	tags=46%, list=23%, signal=36%	ENSMUSG00000022890/ENSMUSG00000022450/ENSMUSG00000021577/ENSMUSG00000024099/ENSMUSG00000020022/ENSMUSG00000040048/ENSMUSG00000022354/ENSMUSG00000000563/ENSMUSG00000021606/ENSMUSG00000071014/ENSMUSG00000030869/ENSMUSG00000021764/ENSMUSG00000002379/ENSMUSG00000058076/ENSMUSG00000014294/ENSMUSG00000026032/ENSMUSG00000026260/ENSMUSG00000035674/ENSMUSG00000027673/ENSMUSG00000000399/ENSMUSG00000033938/…	23	suppressed	0.46	0.46	Atp5j / Atp5pb / Ndufa10 / Ndufa11 / Ndufa12 / Ndufa2 / Ndufa3 / Ndufa6 / Ndufa9 / Ndufab1 / Ndufb10 / Ndufb3 / Ndufb5 / Ndufb6 / Ndufb7 / Ndufb9 / Ndufc2 / Ndufs1 / Ndufs4 / Ndufs6 / Ndufv2 / Sdha / Sdhc
activated.GO:0061029	BP	GO:0061029	eyelid development in camera-type eye	9	0.79869	1.90183	0.000733398	0.0775435	0.0742829	431	tags=44%, list=4%, signal=43%	ENSMUSG00000052684/ENSMUSG00000038056/ENSMUSG00000028800/ENSMUSG00000036158	4	activated	0.444444	0.444444	Hdac1 / Jun / Kmt2c / Prickle1
suppressed.GO:0006119	BP	GO:0006119	oxidative phosphorylation	104	-0.432115	-1.90655	1.11639e-05	0.00646543	0.00619357	2373	tags=43%, list=19%, signal=35%	ENSMUSG00000022890/ENSMUSG00000022450/ENSMUSG00000021577/ENSMUSG00000028982/ENSMUSG00000024099/ENSMUSG00000020022/ENSMUSG00000040048/ENSMUSG00000027305/ENSMUSG00000022354/ENSMUSG00000000563/ENSMUSG00000021606/ENSMUSG00000024668/ENSMUSG00000063882/ENSMUSG00000071014/ENSMUSG00000020163/ENSMUSG00000061518/ENSMUSG00000030869/ENSMUSG00000041697/ENSMUSG00000021764/ENSMUSG00000002379/ENSMUSG00000058076/…	45	suppressed	0.432692	0.432692	Atp5j / Atp5pb / Ccnb1 / Coq9 / Cox4i1 / Cox5b / Cox6a1 / Cox6c / Cox7a2 / Cox8a / Iscu / Mlxipl / Ndufa10 / Ndufa11 / Ndufa12 / Ndufa2 / Ndufa3 / Ndufa6 / Ndufa9 / Ndufab1 / Ndufaf1 / Ndufb10 / Ndufb3 / Ndufb5 / Ndufb6 / Ndufb7 / Ndufb9 / Ndufc2 / Ndufs1 / Ndufs4 / Ndufs6 / Ndufv2 / Nipsnap2 / Park7 / Sdha / Sdhaf2 / Sdhc / Slc25a33 / Tmem135 / Uqcc2 / Uqcr11 / Uqcrb / Uqcrc1 / Uqcrh / Vcp
suppressed.GO:0051445	BP	GO:0051445	regulation of meiotic cell cycle	37	-0.549187	-1.99726	0.000238579	0.0389709	0.0373323	1814	tags=43%, list=15%, signal=37%	ENSMUSG00000044201/ENSMUSG00000029848/ENSMUSG00000033644/ENSMUSG00000041741/ENSMUSG00000014668/ENSMUSG00000050953/ENSMUSG00000038379/ENSMUSG00000020235/ENSMUSG00000085601/ENSMUSG00000051977/ENSMUSG00000030346/ENSMUSG00000028109/ENSMUSG00000033952/ENSMUSG00000051455/ENSMUSG00000010592/ENSMUSG00000028760	16	suppressed	0.432432	0.432432	Aspm / Cdc25c / Chfr / Dazl / Eif4g3 / Fzr1 / Gja1 / Hormad1 / Meioc / Meiosin / Pde3a / Piwil2 / Prdm9 / Rad51ap1 / Stra8 / Ttk
suppressed.GO:0046598	BP	GO:0046598	positive regulation of viral entry into host cell	7	-0.868261	-1.96425	0.000236536	0.0389709	0.0373323	786	tags=43%, list=6%, signal=40%	ENSMUSG00000025130/ENSMUSG00000020455/ENSMUSG00000023175	3	suppressed	0.428571	0.428571	Bsg / P4hb / Trim11
suppressed.GO:0075294	BP	GO:0075294	positive regulation by symbiont of entry into host	7	-0.868261	-1.96425	0.000236536	0.0389709	0.0373323	786	tags=43%, list=6%, signal=40%	ENSMUSG00000025130/ENSMUSG00000020455/ENSMUSG00000023175	3	suppressed	0.428571	0.428571	Bsg / P4hb / Trim11
suppressed.GO:0033108	BP	GO:0033108	mitochondrial respiratory chain complex assembly	76	-0.444789	-1.89082	0.000128123	0.0284135	0.0272188	2566	tags=42%, list=21%, signal=33%	ENSMUSG00000068184/ENSMUSG00000030615/ENSMUSG00000028982/ENSMUSG00000035142/ENSMUSG00000028261/ENSMUSG00000020022/ENSMUSG00000040048/ENSMUSG00000027305/ENSMUSG00000022354/ENSMUSG00000036932/ENSMUSG00000058351/ENSMUSG00000021606/ENSMUSG00000024668/ENSMUSG00000087687/ENSMUSG00000003923/ENSMUSG00000071014/ENSMUSG00000030869/ENSMUSG00000021764/ENSMUSG00000005882/ENSMUSG00000002379/ENSMUSG00000014294/…	32	suppressed	0.421053	0.421053	Aifm1 / Immp2l / Ndufa10 / Ndufa11 / Ndufa12 / Ndufa2 / Ndufa3 / Ndufa9 / Ndufab1 / Ndufaf1 / Ndufaf2 / Ndufaf4 / Ndufb10 / Ndufb3 / Ndufb5 / Ndufb6 / Ndufb7 / Ndufb9 / Ndufc2 / Ndufs1 / Ndufs4 / Ndufs6 / Nubpl / Pet100 / Sdhaf2 / Slc25a33 / Smim4 / Tfam / Tmem126a / Ttc19 / Uqcc1 / Uqcc2
suppressed.GO:0043112	BP	GO:0043112	receptor metabolic process	60	-0.499029	-2.01824	6.1043e-05	0.0176761	0.0169329	1749	tags=42%, list=14%, signal=36%	ENSMUSG00000057530/ENSMUSG00000035354/ENSMUSG00000029047/ENSMUSG00000028969/ENSMUSG00000028419/ENSMUSG00000042105/ENSMUSG00000062991/ENSMUSG00000037062/ENSMUSG00000021065/ENSMUSG00000071317/ENSMUSG00000074582/ENSMUSG00000038844/ENSMUSG00000027540/ENSMUSG00000043384/ENSMUSG00000035278/ENSMUSG00000032571/ENSMUSG00000002985/ENSMUSG00000019969/ENSMUSG00000038780/ENSMUSG00000039976/ENSMUSG00000034187/…	25	suppressed	0.416667	0.416667	Apoe / Arfgef2 / Bves / Cdk5 / Chmp5 / Ece1 / Fut8 / Gprasp1 / Inpp5f / Itch / Kif16b / Lmtk2 / Nrg1 / Nsf / Pex10 / Pik3r4 / Plekhj1 / Psen1 / Ptpn1 / Sh3glb1 / Smurf1 / Snx25 / Tbc1d16 / Uvrag / Znrf3
activated.GO:0030856	BP	GO:0030856	regulation of epithelial cell differentiation	78	0.486414	1.9822	3.06689e-05	0.012211	0.0116975	2070	tags=41%, list=17%, signal=34%	ENSMUSG00000036478/ENSMUSG00000028967/ENSMUSG00000018698/ENSMUSG00000037664/ENSMUSG00000027803/ENSMUSG00000021466/ENSMUSG00000025959/ENSMUSG00000015937/ENSMUSG00000017724/ENSMUSG00000020086/ENSMUSG00000042745/ENSMUSG00000016921/ENSMUSG00000021765/ENSMUSG00000000126/ENSMUSG00000040728/ENSMUSG00000006932/ENSMUSG00000022286/ENSMUSG00000030067/ENSMUSG00000021127/ENSMUSG00000021108/ENSMUSG00000038615/…	32	activated	0.410256	0.410256	Btg1 / Cd109 / Cdkn1c / Ctnnb1 / Cul7 / Dicer1 / Errfi1 / Esrp1 / Etv4 / F11r / Foxp1 / Fst / Grhl2 / Id1 / Klf7 / Lhx1 / Macroh2a1 / Macroh2a2 / Ncoa3 / Nfe2l1 / Numb / Prkch / Ptch1 / Ptch2 / Sall1 / Sgpp1 / Smo / Spred1 / Srsf6 / Wnt9a / Wwtr1 / Zfp36l1
activated.GO:0046365	BP	GO:0046365	monosaccharide catabolic process	20	0.667356	1.96967	0.000478626	0.0609613	0.058398	831	tags=40%, list=7%, signal=37%	ENSMUSG00000057666/ENSMUSG00000021665/ENSMUSG00000025232/ENSMUSG00000030695/ENSMUSG00000023456/ENSMUSG00000032294/ENSMUSG00000045594/ENSMUSG00000037012	8	activated	0.4	0.4	Aldoa / Gapdh / Glb1 / Hexa / Hexb / Hk1 / Pkm / Tpi1
activated.GO:0006418	BP	GO:0006418	tRNA aminoacylation for protein translation	38	0.577576	1.99234	0.000136035	0.0284135	0.0272188	1738	tags=39%, list=14%, signal=34%	ENSMUSG00000019039/ENSMUSG00000024587/ENSMUSG00000031960/ENSMUSG00000001380/ENSMUSG00000040354/ENSMUSG00000010755/ENSMUSG00000026245/ENSMUSG00000037851/ENSMUSG00000068739/ENSMUSG00000024493/ENSMUSG00000029777/ENSMUSG00000028107/ENSMUSG00000028811/ENSMUSG00000022241/ENSMUSG00000035202	15	activated	0.394737	0.394737	Aars / Cars / Dalrd3 / Farsb / Gars / Hars / Iars / Lars / Lars2 / Mars1 / Nars / Sars / Tars / Tars2 / Yars
activated.GO:0004812	MF	GO:0004812	aminoacyl-tRNA ligase activity	38	0.577576	1.99234	0.000136035	0.0284135	0.0272188	1738	tags=39%, list=14%, signal=34%	ENSMUSG00000019039/ENSMUSG00000024587/ENSMUSG00000031960/ENSMUSG00000001380/ENSMUSG00000040354/ENSMUSG00000010755/ENSMUSG00000026245/ENSMUSG00000037851/ENSMUSG00000068739/ENSMUSG00000024493/ENSMUSG00000029777/ENSMUSG00000028107/ENSMUSG00000028811/ENSMUSG00000022241/ENSMUSG00000035202	15	activated	0.394737	0.394737	Aars / Cars / Dalrd3 / Farsb / Gars / Hars / Iars / Lars / Lars2 / Mars1 / Nars / Sars / Tars / Tars2 / Yars
activated.GO:0016875	MF	GO:0016875	ligase activity, forming carbon-oxygen bonds	38	0.577576	1.99234	0.000136035	0.0284135	0.0272188	1738	tags=39%, list=14%, signal=34%	ENSMUSG00000019039/ENSMUSG00000024587/ENSMUSG00000031960/ENSMUSG00000001380/ENSMUSG00000040354/ENSMUSG00000010755/ENSMUSG00000026245/ENSMUSG00000037851/ENSMUSG00000068739/ENSMUSG00000024493/ENSMUSG00000029777/ENSMUSG00000028107/ENSMUSG00000028811/ENSMUSG00000022241/ENSMUSG00000035202	15	activated	0.394737	0.394737	Aars / Cars / Dalrd3 / Farsb / Gars / Hars / Iars / Lars / Lars2 / Mars1 / Nars / Sars / Tars / Tars2 / Yars
suppressed.GO:0045132	BP	GO:0045132	meiotic chromosome segregation	102	-0.471313	-2.08084	4.13635e-07	0.000658765	0.000631065	2584	tags=39%, list=21%, signal=31%	ENSMUSG00000021098/ENSMUSG00000009628/ENSMUSG00000019303/ENSMUSG00000078938/ENSMUSG00000020059/ENSMUSG00000032065/ENSMUSG00000022545/ENSMUSG00000008690/ENSMUSG00000050107/ENSMUSG00000052616/ENSMUSG00000038292/ENSMUSG00000043410/ENSMUSG00000034023/ENSMUSG00000014668/ENSMUSG00000038379/ENSMUSG00000026341/ENSMUSG00000051977/ENSMUSG00000022429/ENSMUSG00000073705/ENSMUSG00000003824/ENSMUSG00000039055/…	40	suppressed	0.392157	0.392157	4930447C04Rik / Actr3 / Ago4 / Aspm / Brca2 / Bub1 / Bub1b / Ccne2 / Cenps / Chfr / Cpeb1 / Dmc1 / Eme1 / Ercc4 / Fancd2 / Golga2 / Haspin / Hfm1 / Hormad1 / Hormad2 / Kash5 / M1ap / Majin / Mei1 / Mei4 / Meioc / Ncaph2 / Prdm9 / Psmc3ip / Sgo2a / Smc4 / Syce2 / Syce3 / Sycp1 / Sycp3 / Terb1 / Tex11 / Tex12 / Tex15 / Ttk
suppressed.GO:0098813	BP	GO:0098813	nuclear chromosome segregation	301	-0.346246	-1.78348	2.67679e-07	0.000576183	0.000551955	2596	tags=33%, list=21%, signal=27%	ENSMUSG00000001403/ENSMUSG00000030763/ENSMUSG00000021098/ENSMUSG00000009628/ENSMUSG00000032254/ENSMUSG00000030649/ENSMUSG00000019303/ENSMUSG00000026965/ENSMUSG00000027306/ENSMUSG00000027671/ENSMUSG00000029176/ENSMUSG00000026749/ENSMUSG00000078938/ENSMUSG00000037935/ENSMUSG00000000902/ENSMUSG00000020059/ENSMUSG00000032065/ENSMUSG00000022545/ENSMUSG00000008690/ENSMUSG00000029438/ENSMUSG00000050107/…	100	suppressed	0.332226	0.332226	4930447C04Rik / Aaas / Abraxas1 / Abraxas2 / Actl6a / Actr3 / Ago4 / Akap8l / Anapc15 / Anapc2 / Anapc4 / Anapc7 / Arid1b / Aspm / Atrx / Bcl7a / Birc5 / Brca2 / Brd7 / Bub1 / Bub1b / Ccdc61 / Ccnb1 / Ccne2 / Cdc6 / Cenpf / Cenpk / Cenps / Cep192 / Chfr / Chmp4c / Chmp5 / Cit / Clasp2 / Cpeb1 / Dis3l2 / Dmc1 / Dpf2 / Ect2 / Eme1 / Ercc4 / Fancd2 / Gen1 / Golga2 / Haspin / Hdac8 / Hfm1 / Hormad1 /…
suppressed.GO:0006261	BP	GO:0006261	DNA-templated DNA replication	133	-0.396044	-1.82177	2.52009e-05	0.0112686	0.0107947	2060	tags=32%, list=17%, signal=27%	ENSMUSG00000021400/ENSMUSG00000005410/ENSMUSG00000017499/ENSMUSG00000020471/ENSMUSG00000017146/ENSMUSG00000000028/ENSMUSG00000020630/ENSMUSG00000022960/ENSMUSG00000030314/ENSMUSG00000018449/ENSMUSG00000029283/ENSMUSG00000028394/ENSMUSG00000004069/ENSMUSG00000024287/ENSMUSG00000035021/ENSMUSG00000027502/ENSMUSG00000073705/ENSMUSG00000031229/ENSMUSG00000031669/ENSMUSG00000039055/ENSMUSG00000048170/…	43	suppressed	0.323308	0.323308	Atg7 / Atr / Atrx / Bard1 / Baz1a / Blm / Brca1 / Brca2 / Ccne2 / Cdc45 / Cdc6 / Cdc7 / Cenps / Dnaja3 / Donson / Eme1 / Gen1 / Gins3 / Lig3 / Mcm5 / Mcm6 / Mcmbp / Mms22l / Orc1 / Orc6 / Pold2 / Pole3 / Pole4 / Poln / Prim2 / Recql / Rnaseh1 / Rpain / Rtf2 / Senp2 / Ssbp1 / Thoc1 / Ticrr / Tonsl / Wdhd1 / Wdr18 / Wrn / Wrnip1
suppressed.GO:0051276	BP	GO:0051276	chromosome organization	497	-0.311264	-1.70163	1.39334e-08	0.000177526	0.000170061	2614	tags=32%, list=21%, signal=26%	ENSMUSG00000038252/ENSMUSG00000027430/ENSMUSG00000018189/ENSMUSG00000029430/ENSMUSG00000027018/ENSMUSG00000049717/ENSMUSG00000001403/ENSMUSG00000030763/ENSMUSG00000021098/ENSMUSG00000009628/ENSMUSG00000032254/ENSMUSG00000030649/ENSMUSG00000034024/ENSMUSG00000019303/ENSMUSG00000022978/ENSMUSG00000028224/ENSMUSG00000026965/ENSMUSG00000027306/ENSMUSG00000072980/ENSMUSG00000027671/ENSMUSG00000031403/…	159	suppressed	0.31992	0.31992	4930447C04Rik / Aaas / Abraxas1 / Abraxas2 / Acin1 / Actl6a / Ago4 / Akap8l / Anapc15 / Anapc2 / Anapc4 / Anapc7 / Arid1b / Ascc3 / Atf7ip2 / Atr / Atrx / Bcl7a / Birc5 / Blm / Bnc1 / Brca2 / Brd7 / Bub1 / Bub1b / Ccdc61 / Ccnb1 / Ccne2 / Cct2 / Cct4 / Cct7 / Cdc45 / Cdc6 / Cenpi / Cenpk / Cenps / Cep192 / Chfr / Chmp4c / Chmp5 / Cit / Clasp2 / Cpeb1 / Dclre1a / Dhx36 / Dhx9 / Dis3l2 / Dkc1 / Dmc…
suppressed.GO:0007059	BP	GO:0007059	chromosome segregation	379	-0.327544	-1.735	1.11383e-07	0.000576183	0.000551955	2596	tags=32%, list=21%, signal=26%	ENSMUSG00000001403/ENSMUSG00000027959/ENSMUSG00000030763/ENSMUSG00000021098/ENSMUSG00000028896/ENSMUSG00000009628/ENSMUSG00000032254/ENSMUSG00000030649/ENSMUSG00000019303/ENSMUSG00000022978/ENSMUSG00000004865/ENSMUSG00000026965/ENSMUSG00000027306/ENSMUSG00000072980/ENSMUSG00000027671/ENSMUSG00000029176/ENSMUSG00000026749/ENSMUSG00000078938/ENSMUSG00000037935/ENSMUSG00000000902/ENSMUSG00000020059/…	121	suppressed	0.319261	0.319261	4930447C04Rik / Aaas / Abraxas1 / Abraxas2 / Actl6a / Actr3 / Ago4 / Akap8l / Anapc15 / Anapc2 / Anapc4 / Anapc7 / Arid1b / Aspm / Atrx / Bcl7a / Birc5 / Brca1 / Brca2 / Brd7 / Bub1 / Bub1b / Ccdc61 / Ccnb1 / Ccne2 / Cdc6 / Cenpf / Cenpj / Cenpk / Cenps / Cep192 / Chfr / Chmp4c / Chmp5 / Cit / Clasp2 / Cpeb1 / Csnk2a2 / Dis3l2 / Dmc1 / Dpf2 / Ect2 / Eme1 / Ercc4 / Fancd2 / Gen1 / Golga2 / Gpsm2 /…
activated.GO:0006520	BP	GO:0006520	amino acid metabolic process	166	0.433005	1.96849	3.67466e-07	0.000658765	0.000631065	1909	tags=30%, list=16%, signal=26%	ENSMUSG00000023169/ENSMUSG00000019039/ENSMUSG00000030720/ENSMUSG00000026473/ENSMUSG00000024587/ENSMUSG00000031960/ENSMUSG00000049091/ENSMUSG00000025007/ENSMUSG00000020150/ENSMUSG00000001380/ENSMUSG00000030826/ENSMUSG00000040354/ENSMUSG00000029009/ENSMUSG00000011179/ENSMUSG00000021646/ENSMUSG00000010755/ENSMUSG00000032607/ENSMUSG00000053398/ENSMUSG00000026245/ENSMUSG00000079427/ENSMUSG00000015961/…	50	activated	0.301205	0.301205	Aars / Aasdhppt / Acad8 / Adss / Aldh18a1 / Amt / Asns / Atf4 / Azin1 / Bcat2 / Bckdk / Blmh / Cars / Cln3 / Dalrd3 / Enoph1 / Farsb / Fpgs / Gamt / Gars / Gfpt2 / Gldc / Gls / Gls2 / Glul / Hars / Iars / Il4i1 / Lars / Lars2 / Mars1 / Mccc2 / Mthfr / Mthfsl / Nars / Oca2 / Odc1 / Phgdh / Psat1 / Sars / Sephs2 / Shmt1 / Slc38a1 / Slc7a11 / Slc7a7 / Srr / Tars / Tars2 / Tst / Yars
suppressed.GO:0007005	BP	GO:0007005	mitochondrion organization	415	-0.279628	-1.50346	5.95482e-05	0.0176443	0.0169023	2585	tags=30%, list=21%, signal=25%	ENSMUSG00000020741/ENSMUSG00000068921/ENSMUSG00000068184/ENSMUSG00000030615/ENSMUSG00000028982/ENSMUSG00000028165/ENSMUSG00000002820/ENSMUSG00000032536/ENSMUSG00000005069/ENSMUSG00000027599/ENSMUSG00000035142/ENSMUSG00000025525/ENSMUSG00000028261/ENSMUSG00000020079/ENSMUSG00000028124/ENSMUSG00000020022/ENSMUSG00000025209/ENSMUSG00000040048/ENSMUSG00000008859/ENSMUSG00000031812/ENSMUSG00000022565/…	125	suppressed	0.301205	0.301205	Acaa2 / Adck1 / Afg3l2 / Aifm1 / Akt1 / Akt3 / Ambra1 / Ap3b1 / Apoo / Apool / Armc1 / Atg4b / Atg4d / Atg7 / Atp13a2 / Atpaf1 / Bag4 / Bcap31 / Camkmt / Casp2 / Cdk5 / Cdkn2a / Cert1 / Chchd6 / Cibar1 / Cisd2 / Clec16a / Cluh / Cox7a2 / Cttn / Cyrib / Dap3 / Dcn / Ddhd1 / Dnaja3 / Dnajc11 / Epm2a / Erbb4 / Fbxw7 / Gabpb1 / Gclm / Hdac6 / Higd1a / Htra2 / Immp2l / Immt / Inf2 / Lig3 / Lrba / Map1…
suppressed.GO:0010564	BP	GO:0010564	regulation of cell cycle process	565	-0.253522	-1.4063	0.000359083	0.0502756	0.0481616	2603	tags=29%, list=21%, signal=24%	ENSMUSG00000000567/ENSMUSG00000001403/ENSMUSG00000027959/ENSMUSG00000030763/ENSMUSG00000031027/ENSMUSG00000028896/ENSMUSG00000045867/ENSMUSG00000023345/ENSMUSG00000032254/ENSMUSG00000030649/ENSMUSG00000033502/ENSMUSG00000029068/ENSMUSG00000028224/ENSMUSG00000026965/ENSMUSG00000027306/ENSMUSG00000003779/ENSMUSG00000027671/ENSMUSG00000029176/ENSMUSG00000057614/ENSMUSG00000024742/ENSMUSG00000026749/…	164	suppressed	0.290265	0.290265	Abraxas1 / Actl6a / Akt1 / Alms1 / Ambra1 / Anapc15 / Anapc2 / Anapc4 / Anapc7 / Ankrd17 / App / Arid1b / Atr / Atrx / Aven / Bard1 / Bbs4 / Bcl7a / Birc5 / Blm / Bmp7 / Bora / Brca1 / Brca2 / Brd7 / Bub1 / Bub1b / Casp2 / Ccdc84 / Ccnb1 / Ccnl2 / Ccp110 / Cdc14a / Cdc25c / Cdc6 / Cdc7 / Cdk5rap3 / Cdk6 / Cdkn2a / Cenpf / Cenpj / Cep192 / Cep250 / Chfr / Chmp4c / Chmp5 / Cit / Clock / Clspn / Cra…
suppressed.GO:0048285	BP	GO:0048285	organelle fission	416	-0.314529	-1.69082	2.30565e-07	0.000576183	0.000551955	2211	tags=28%, list=18%, signal=24%	ENSMUSG00000008859/ENSMUSG00000020059/ENSMUSG00000032065/ENSMUSG00000022545/ENSMUSG00000008690/ENSMUSG00000022070/ENSMUSG00000050107/ENSMUSG00000079553/ENSMUSG00000024068/ENSMUSG00000026646/ENSMUSG00000041133/ENSMUSG00000029202/ENSMUSG00000036678/ENSMUSG00000052616/ENSMUSG00000030677/ENSMUSG00000029466/ENSMUSG00000021958/ENSMUSG00000033392/ENSMUSG00000008999/ENSMUSG00000032478/ENSMUSG00000040651/…	116	suppressed	0.278846	0.278846	Aaas / Abraxas1 / Abraxas2 / Acox1 / Actr3 / Ago4 / Akap8l / Anapc7 / Ap3b1 / Aspm / Atrx / Birc5 / Bmp7 / Bora / Brca2 / Bub1 / Bub1b / Ccdc61 / Ccnb1 / Ccne2 / Cenpk / Cenps / Cep192 / Chfr / Chmp4c / Chmp5 / Cit / Clasp2 / Cpeb1 / Cyrib / Dazl / Dcn / Ddhd1 / Dis3l2 / Dmc1 / Eif4g3 / Eme1 / Ercc4 / Fancd2 / Fzr1 / Gen1 / Gja1 / Golga2 / Haspin / Hdac8 / Hfm1 / Hormad1 / Hormad2 / Inf2 / Kash5 …
activated.GO:0016538	MF	GO:0016538	cyclin-dependent protein serine/threonine kinase regulator activity	37	0.567097	1.94338	0.000319798	0.0463017	0.0443548	993	tags=27%, list=8%, signal=25%	ENSMUSG00000000184/ENSMUSG00000048878/ENSMUSG00000034165/ENSMUSG00000020326/ENSMUSG00000037664/ENSMUSG00000023067/ENSMUSG00000000708/ENSMUSG00000062248/ENSMUSG00000021103/ENSMUSG00000072082	10	activated	0.27027	0.27027	Ccnd2 / Ccnd3 / Ccnf / Ccng1 / Cdkn1a / Cdkn1c / Cks2 / Hexim1 / Kat2b / Mnat1
suppressed.GO:0051640	BP	GO:0051640	organelle localization	459	-0.276065	-1.49326	3.6893e-05	0.0138251	0.0132438	2171	tags=26%, list=18%, signal=23%	ENSMUSG00000053580/ENSMUSG00000020198/ENSMUSG00000027522/ENSMUSG00000002059/ENSMUSG00000045414/ENSMUSG00000079553/ENSMUSG00000024068/ENSMUSG00000023990/ENSMUSG00000045180/ENSMUSG00000026277/ENSMUSG00000047921/ENSMUSG00000021375/ENSMUSG00000052616/ENSMUSG00000025094/ENSMUSG00000030677/ENSMUSG00000037270/ENSMUSG00000020821/ENSMUSG00000021958/ENSMUSG00000033392/ENSMUSG00000038292/ENSMUSG00000018167/…	121	suppressed	0.263617	0.263617	4932438A13Rik / Abce1 / Actr3 / Agbl4 / Ahi1 / Akap9 / Ap1s2 / Ap3b1 / Ap3d1 / Arhgap21 / Aspm / Atp13a2 / Atp2a2 / Birc5 / Borcs5 / Brca2 / Bves / Ccnb1 / Cdc42bpa / Cdh2 / Cdk5 / Cenpf / Chmp4c / Chmp5 / Clasp2 / Copg1 / Copg2 / Dab1 / Dctn1 / Def8 / Dipk2a / Dlg1 / Dnm1 / Dtnbp1 / Esyt2 / Exoc3 / Exoc4 / Exoc5 / Exoc6b / Exoc7 / Fam98a / Fyco1 / Gbf1 / Golga2 / Gpsm1 / Gpsm2 / Hdac6 / Kash5 / …
suppressed.GO:0006259	BP	GO:0006259	DNA metabolic process	840	-0.245843	-1.40061	1.78425e-05	0.00874352	0.00837587	2387	tags=26%, list=20%, signal=22%	ENSMUSG00000027671/ENSMUSG00000031403/ENSMUSG00000055053/ENSMUSG00000024742/ENSMUSG00000007739/ENSMUSG00000026434/ENSMUSG00000061589/ENSMUSG00000033364/ENSMUSG00000020079/ENSMUSG00000078938/ENSMUSG00000018841/ENSMUSG00000037935/ENSMUSG00000006715/ENSMUSG00000000902/ENSMUSG00000025209/ENSMUSG00000020059/ENSMUSG00000032065/ENSMUSG00000022545/ENSMUSG00000014226/ENSMUSG00000074781/ENSMUSG00000029438/…	217	suppressed	0.258333	0.258333	Abraxas1 / Actl6a / Ahr / Aifm1 / Akt1 / Alkbh1 / Ankrd17 / Apex2 / Arid1b / Ascc1 / Ascc3 / Atf1 / Atg7 / Atr / Atrx / Atxn7 / Bard1 / Baz1a / Bcar3 / Bcl11b / Bcl7a / Blm / Brca1 / Brca2 / Brd7 / Brpf3 / Cacybp / Ccdc88a / Ccne2 / Cct4 / Cct7 / Cdc45 / Cdc6 / Cdc7 / Cdkn2a / Cenps / Clspn / Dclre1a / Ddb2 / Dhx36 / Dhx9 / Dkc1 / Dmc1 / Dnaja3 / Dnajc2 / Dnmt3a / Donson / Dot1l / Dpf2 / Dtl / E4…
suppressed.GO:0043933	BP	GO:0043933	protein-containing complex organization	1150	-0.221721	-1.28406	0.000221683	0.0388297	0.037197	2603	tags=26%, list=21%, signal=22%	ENSMUSG00000000567/ENSMUSG00000027936/ENSMUSG00000001403/ENSMUSG00000032042/ENSMUSG00000030763/ENSMUSG00000027805/ENSMUSG00000031197/ENSMUSG00000068184/ENSMUSG00000030615/ENSMUSG00000066621/ENSMUSG00000036087/ENSMUSG00000028982/ENSMUSG00000030538/ENSMUSG00000031386/ENSMUSG00000026879/ENSMUSG00000034024/ENSMUSG00000022978/ENSMUSG00000004865/ENSMUSG00000037725/ENSMUSG00000026608/ENSMUSG00000030091/…	296	suppressed	0.257391	0.257391	Abca1 / Abca3 / Abca5 / Abce1 / Acsl3 / Actr3 / Ago4 / Ahr / Aifm1 / Akap9 / Aldh9a1 / Ambra1 / Ap2b1 / Ap2m1 / Apip / Apoe / App / Arfgef1 / Arpc5 / Asf1b / Atf1 / Atp2a2 / Atpaf1 / Atr / Atrx / Atxn7 / Axin1 / Bag4 / Baiap2l1 / Baz1a / Bbs4 / Blm / Brk1 / Cadps2 / Capza1 / Carmil1 / Ccdc39 / Ccdc57 / Ccnb1 / Cct2 / Cdc45 / Celf1 / Celf2 / Cenpi / Cenpj / Cenpk / Cenps / Cep192 / Cfl2 / Chmp4c /…
suppressed.GO:0016192	BP	GO:0016192	vesicle-mediated transport	1015	-0.226067	-1.29624	0.000161643	0.0316845	0.0303522	2480	tags=26%, list=20%, signal=22%	ENSMUSG00000047854/ENSMUSG00000028613/ENSMUSG00000050017/ENSMUSG00000029434/ENSMUSG00000033335/ENSMUSG00000024163/ENSMUSG00000067367/ENSMUSG00000025855/ENSMUSG00000030727/ENSMUSG00000061601/ENSMUSG00000035152/ENSMUSG00000015243/ENSMUSG00000032536/ENSMUSG00000014402/ENSMUSG00000035933/ENSMUSG00000019210/ENSMUSG00000079317/ENSMUSG00000021338/ENSMUSG00000041112/ENSMUSG00000024566/ENSMUSG00000024858/…	260	suppressed	0.256158	0.256158	4932438A13Rik / Aak1 / Abca1 / Abl2 / Acsl3 / Ahi1 / Alms1 / Als2cl / Ap1s2 / Ap1s3 / Ap2a2 / Ap2b1 / Ap2m1 / Ap3b1 / Ap3d1 / Ap4s1 / Apoe / App / Arf2 / Arfgef2 / Arhgap17 / Arhgap21 / Atg7 / Atp13a2 / Atp2a2 / Atp2c1 / Atp6v0a1 / Atp6v1e1 / Atp9b / Bcap31 / Bmp2k / Braf / Btbd9 / Bves / Cacna1b / Cacna1c / Cacna1h / Cadps2 / Carmil1 / Cbl / Cd81 / Cdc42se2 / Cdh2 / Cdk16 / Cdk5 / Ceacam2 / Chmp…
activated.GO:0106140	MF	GO:0106140	P-TEFb complex binding	4	0.915442	1.69707	0.00102962	0.0950607	0.0910635	43	tags=25%, list=0%, signal=25%	ENSMUSG00000048878	1	activated	0.25	0.25	Hexim1
suppressed.GO:0048232	BP	GO:0048232	male gamete generation	389	-0.30281	-1.61166	3.81002e-06	0.00273266	0.00261776	1994	tags=25%, list=16%, signal=22%	ENSMUSG00000026646/ENSMUSG00000047003/ENSMUSG00000030641/ENSMUSG00000019878/ENSMUSG00000037270/ENSMUSG00000038292/ENSMUSG00000029848/ENSMUSG00000040850/ENSMUSG00000033644/ENSMUSG00000037196/ENSMUSG00000023051/ENSMUSG00000031990/ENSMUSG00000029469/ENSMUSG00000043410/ENSMUSG00000027770/ENSMUSG00000037001/ENSMUSG00000040918/ENSMUSG00000025235/ENSMUSG00000047030/ENSMUSG00000060771/ENSMUSG00000006134/…	97	suppressed	0.249357	0.249357	1700013H16Rik / 4932438A13Rik / Abhd2 / Acox1 / Ago4 / Akap9 / Alms1 / Ap3b1 / Aspm / Atrx / Bbs4 / Bcap31 / Boll / Brca2 / Bsg / Cadm1 / Catspere2 / Ccdc62 / Celf1 / Cfap157 / Cit / Clock / Crkl / Dazl / Ddias / Dhx36 / Dmc1 / Dnmt3a / Eif4g3 / Fkbp6 / Ggnbp2 / Gja1 / Gmcl1 / Gopc / Gsr / H1f1 / Hfm1 / Hormad1 / Hrob / Hsf2 / Ift81 / Immp2l / Jam3 / Kash5 / Kit / M1ap / Majin / Mast2 / Mei1 / Me…
suppressed.GO:0000226	BP	GO:0000226	microtubule cytoskeleton organization	480	-0.272422	-1.48051	9.70591e-05	0.0251669	0.0241087	2091	tags=25%, list=17%, signal=21%	ENSMUSG00000042523/ENSMUSG00000022070/ENSMUSG00000036745/ENSMUSG00000079553/ENSMUSG00000026966/ENSMUSG00000024068/ENSMUSG00000030357/ENSMUSG00000058070/ENSMUSG00000041133/ENSMUSG00000036678/ENSMUSG00000063146/ENSMUSG00000058407/ENSMUSG00000017146/ENSMUSG00000037020/ENSMUSG00000064128/ENSMUSG00000033904/ENSMUSG00000033392/ENSMUSG00000018474/ENSMUSG00000040651/ENSMUSG00000038292/ENSMUSG00000030965/…	118	suppressed	0.245833	0.245833	Aaas / Abraxas1 / Abraxas2 / Akap9 / Alms1 / Aspm / Atrx / Atxn7 / Axin1 / Bbs4 / Bcas3 / Birc5 / Bora / Brca1 / Brca2 / Ccdc39 / Ccdc57 / Ccdc61 / Ccdc66 / Ccdc84 / Ccdc88a / Ccnb1 / Ccp110 / Cdc42bpa / Cenpj / Cep126 / Cep135 / Cep192 / Cep250 / Cfap157 / Chd3 / Chmp4c / Chmp5 / Ckap5 / Clasp2 / Clip2 / Dctn1 / Dixdc1 / Dlg1 / Dnah2 / Dnal1 / Dync1li2 / Eml1 / Fgf13 / Fkbp4 / Gcc2 / Gen1 / Golg…
activated.GO:0060429	BP	GO:0060429	epithelium development	705	0.283938	1.47306	4.06007e-05	0.0143693	0.0137651	2133	tags=24%, list=17%, signal=21%	ENSMUSG00000036478/ENSMUSG00000028967/ENSMUSG00000031831/ENSMUSG00000026398/ENSMUSG00000052684/ENSMUSG00000018698/ENSMUSG00000030516/ENSMUSG00000013089/ENSMUSG00000036422/ENSMUSG00000048707/ENSMUSG00000051920/ENSMUSG00000039910/ENSMUSG00000037664/ENSMUSG00000038393/ENSMUSG00000026380/ENSMUSG00000024335/ENSMUSG00000041235/ENSMUSG00000025880/ENSMUSG00000026478/ENSMUSG00000052613/ENSMUSG00000024812/…	169	activated	0.239716	0.239716	Adrm1 / Afdn / Arid1a / Arid4a / Astn2 / Atf4 / B4galt1 / Bccip / Bcr / Brd2 / Btg1 / Cat / Cbfa2t2 / Cby1 / Ccm2 / Cd109 / Cd151 / Cdh3 / Cdhr2 / Cdkn1c / Cftr / Chd7 / Cited2 / Clic4 / Col5a1 / Crb3 / Crlf1 / Ctnnb1 / Ctsl / Ctsz / Cul7 / Dicer1 / Dlc1 / Dnaaf1 / Dusp10 / Edar / Ep300 / Errfi1 / Esrp1 / Etv4 / Etv5 / F11r / F2rl1 / Fgfr2 / Flna / Fndc3b / Foxp1 / Fras1 / Frmd6 / Fst / Gak / Gas…
suppressed.GO:0007017	BP	GO:0007017	microtubule-based process	674	-0.247999	-1.39113	0.000160013	0.0316845	0.0303522	2091	tags=24%, list=17%, signal=21%	ENSMUSG00000042523/ENSMUSG00000022070/ENSMUSG00000036745/ENSMUSG00000079553/ENSMUSG00000026966/ENSMUSG00000024068/ENSMUSG00000030357/ENSMUSG00000058070/ENSMUSG00000041133/ENSMUSG00000036678/ENSMUSG00000021375/ENSMUSG00000063146/ENSMUSG00000030323/ENSMUSG00000058407/ENSMUSG00000044678/ENSMUSG00000017146/ENSMUSG00000037020/ENSMUSG00000030677/ENSMUSG00000064128/ENSMUSG00000020821/ENSMUSG00000033904/…	159	suppressed	0.235905	0.235905	Aaas / Abraxas1 / Abraxas2 / Actr3 / Agbl4 / Akap9 / Alms1 / Ap3b1 / App / Arhgap21 / Aspm / Atrx / Atxn7 / Axin1 / Bbs4 / Bcas3 / Birc5 / Bora / Borcs5 / Brca1 / Brca2 / Catspere2 / Ccdc39 / Ccdc57 / Ccdc61 / Ccdc66 / Ccdc84 / Ccdc88a / Ccnb1 / Ccp110 / Cdc42bpa / Cenpj / Cep126 / Cep135 / Cep192 / Cep250 / Cfap157 / Chd3 / Chmp4c / Chmp5 / Chrna7 / Ckap5 / Clasp2 / Clip2 / Copg1 / Copg2 / Dctn1…
suppressed.GO:0006974	BP	GO:0006974	cellular response to DNA damage stimulus	712	-0.24003	-1.35248	0.000281078	0.0421319	0.0403603	2124	tags=23%, list=17%, signal=20%	ENSMUSG00000029438/ENSMUSG00000025384/ENSMUSG00000001729/ENSMUSG00000045671/ENSMUSG00000059518/ENSMUSG00000021400/ENSMUSG00000025077/ENSMUSG00000004071/ENSMUSG00000044475/ENSMUSG00000005410/ENSMUSG00000041133/ENSMUSG00000029202/ENSMUSG00000028687/ENSMUSG00000020471/ENSMUSG00000052616/ENSMUSG00000020525/ENSMUSG00000020156/ENSMUSG00000032217/ENSMUSG00000030641/ENSMUSG00000017146/ENSMUSG00000030677/…	166	suppressed	0.233146	0.233146	Abraxas1 / Akt1 / Alkbh1 / Apex2 / Arid1b / Ascc1 / Ascc3 / Atr / Atrx / Atxn7 / Bard1 / Bcl7a / Blm / Brca1 / Brca2 / Brd7 / Casp2 / Cdc45 / Cdc7 / Cdip1 / Cdk5rap3 / Cdkn2a / Cenps / Chchd6 / Clock / Clspn / Dclre1a / Ddb2 / Ddias / Dhx9 / Dmc1 / Donson / Dpf2 / Dtl / Ei24 / Eme1 / Emsy / Endov / Ercc5 / Exo1 / Eya3 / Faap100 / Fam168a / Fancd2 / Fanci / Fbxw7 / Fnip2 / Foxm1 / Fto / Fzr1 / Gen…
suppressed.GO:0000003	BP	GO:0000003	reproduction	854	-0.238734	-1.36268	4.64664e-05	0.0151802	0.0145419	2205	tags=23%, list=18%, signal=20%	ENSMUSG00000020059/ENSMUSG00000032065/ENSMUSG00000044201/ENSMUSG00000022545/ENSMUSG00000008690/ENSMUSG00000024507/ENSMUSG00000025105/ENSMUSG00000028894/ENSMUSG00000001729/ENSMUSG00000031065/ENSMUSG00000050107/ENSMUSG00000089911/ENSMUSG00000028610/ENSMUSG00000020170/ENSMUSG00000030357/ENSMUSG00000021010/ENSMUSG00000026646/ENSMUSG00000047003/ENSMUSG00000041133/ENSMUSG00000036678/ENSMUSG00000052616/…	197	suppressed	0.230679	0.230679	1700013H16Rik / 4932438A13Rik / Aaas / Abhd2 / Abl2 / Acox1 / Actr3 / Ago4 / Ahr / Akap9 / Akt1 / Alms1 / Ap3b1 / Aplp2 / App / Aspm / Atr / Atrx / Bbs4 / Bcap31 / Birc5 / Bmp7 / Bnc1 / Boll / Brca2 / Bsg / Bub1 / Bub1b / Cacna1h / Cadm1 / Casp2 / Catspere2 / Ccdc39 / Ccdc62 / Ccnb1 / Ccne2 / Cct7 / Cd46 / Cdc25c / Cdk16 / Celf1 / Cenps / Cfap157 / Chfr / Chrna7 / Cit / Clasp2 / Clock / Cpeb1 / C…
activated.GO:0030855	BP	GO:0030855	epithelial cell differentiation	348	0.343731	1.69082	1.75298e-06	0.00171806	0.00164582	1593	tags=23%, list=13%, signal=21%	ENSMUSG00000036478/ENSMUSG00000028967/ENSMUSG00000026398/ENSMUSG00000052684/ENSMUSG00000018698/ENSMUSG00000030516/ENSMUSG00000048707/ENSMUSG00000037664/ENSMUSG00000038393/ENSMUSG00000026380/ENSMUSG00000026478/ENSMUSG00000052613/ENSMUSG00000024812/ENSMUSG00000061048/ENSMUSG00000027803/ENSMUSG00000009681/ENSMUSG00000068798/ENSMUSG00000021466/ENSMUSG00000021756/ENSMUSG00000028800/ENSMUSG00000000378/…	80	activated	0.229885	0.229885	Adrm1 / Afdn / Arid4a / Atf4 / B4galt1 / Bccip / Bcr / Btg1 / Cbfa2t2 / Ccm2 / Cd109 / Cdh3 / Cdhr2 / Cdkn1c / Cftr / Clic4 / Crb3 / Ctnnb1 / Dicer1 / Errfi1 / Esrp1 / Etv4 / F2rl1 / Fgfr2 / Flna / Fndc3b / Foxp1 / Frmd6 / Fst / Gak / Grhl2 / Hdac1 / Hhex / Hydin / Id1 / Ift20 / Il6st / Jun / Klf4 / Klf5 / Klf7 / Lamc1 / Lbh / Lhx1 / Macroh2a1 / Macroh2a2 / Mafb / Myo1e / Ncor2 / Nfe2l1 / Nfib / …
activated.GO:2000026	BP	GO:2000026	regulation of multicellular organismal development	860	0.258622	1.36297	0.000314687	0.0460854	0.0441476	1992	tags=22%, list=16%, signal=20%	ENSMUSG00000036478/ENSMUSG00000000184/ENSMUSG00000021701/ENSMUSG00000028967/ENSMUSG00000000305/ENSMUSG00000028184/ENSMUSG00000052684/ENSMUSG00000023886/ENSMUSG00000018698/ENSMUSG00000030516/ENSMUSG00000001627/ENSMUSG00000013089/ENSMUSG00000020389/ENSMUSG00000052372/ENSMUSG00000031380/ENSMUSG00000039910/ENSMUSG00000037664/ENSMUSG00000053477/ENSMUSG00000041235/ENSMUSG00000025880/ENSMUSG00000041688/…	190	activated	0.22093	0.22093	Acacb / Actr8 / Adgrl2 / Adgrl3 / Adgrv1 / Adrm1 / Afdn / Ago1 / Akap6 / Amot / Angptl3 / Ankrd27 / Arid1a / Arid2 / Asic2 / Atf2 / Atf4 / Atf5 / Atraid / Atxn1 / Bag6 / Bcl11a / Bex1 / Brd1 / Btg1 / Btg2 / Ccm2 / Ccn6 / Ccnd2 / Cd109 / Cd59a / Cdh3 / Cdh4 / Cdkl3 / Cdkn1c / Cftr / Chd7 / Cited2 / Ctdp1 / Ctnnb1 / Dicer1 / Dnm1l / Dock7 / Drosha / Dusp10 / Dusp6 / Efna5 / Eif6 / Ep300 / Ephb1 / E…
suppressed.GO:0060341	BP	GO:0060341	regulation of cellular localization	738	-0.234265	-1.32227	0.000403637	0.0552982	0.052973	1894	tags=22%, list=16%, signal=19%	ENSMUSG00000064128/ENSMUSG00000067786/ENSMUSG00000005566/ENSMUSG00000021958/ENSMUSG00000055493/ENSMUSG00000033392/ENSMUSG00000006386/ENSMUSG00000041417/ENSMUSG00000020358/ENSMUSG00000026696/ENSMUSG00000026959/ENSMUSG00000009647/ENSMUSG00000024487/ENSMUSG00000062762/ENSMUSG00000030314/ENSMUSG00000027770/ENSMUSG00000020849/ENSMUSG00000027699/ENSMUSG00000028969/ENSMUSG00000021124/ENSMUSG00000032883/…	160	suppressed	0.216802	0.216802	2700049A03Rik / Aak1 / Abhd17a / Acsl3 / Actr3 / Adam22 / Ahi1 / Akap8l / Ano1 / Apoe / App / Arv1 / Atg7 / Atp13a2 / Atp2c1 / Bag4 / Bard1 / Bcap31 / Bcas3 / Birc5 / Borcs5 / Bsg / Bves / Cacna1c / Camk4 / Ccdc66 / Ccdc88a / Ccne2 / Cct7 / Cd81 / Cdh2 / Cdk5 / Cdk5rap3 / Cdkn2a / Cenpj / Cep135 / Cep192 / Cep250 / Clasp2 / Clock / Crkl / Cyp51 / Ddrgk1 / Dhx36 / Dhx9 / Dlg1 / Dnajc1 / Dnajc27 / …
suppressed.GO:0051649	BP	GO:0051649	establishment of localization in cell	1583	-0.206762	-1.23281	0.000243604	0.0392881	0.0376361	2158	tags=21%, list=18%, signal=20%	ENSMUSG00000020198/ENSMUSG00000036880/ENSMUSG00000024127/ENSMUSG00000027522/ENSMUSG00000002059/ENSMUSG00000017288/ENSMUSG00000008450/ENSMUSG00000047694/ENSMUSG00000001729/ENSMUSG00000019173/ENSMUSG00000006567/ENSMUSG00000045414/ENSMUSG00000031065/ENSMUSG00000079553/ENSMUSG00000026553/ENSMUSG00000036932/ENSMUSG00000035890/ENSMUSG00000005225/ENSMUSG00000002957/ENSMUSG00000026966/ENSMUSG00000014748/…	339	suppressed	0.21415	0.21415	4932438A13Rik / Aaas / Aak1 / Abce1 / Abl2 / Acaa2 / Actr3 / Agbl4 / Ahi1 / Aifm1 / Akap8l / Akirin2 / Akt1 / Alms1 / Ano1 / Anp32a / Ap1s2 / Ap1s3 / Ap2a2 / Ap2m1 / Ap3b1 / Ap3d1 / Ap4s1 / App / Appbp2 / Arf2 / Arhgap21 / Arv1 / Atg7 / Atp13a2 / Atp2a2 / Atp7b / Axin1 / Bag4 / Bard1 / Bcap31 / Bcas3 / Birc5 / Borcs5 / Braf / Brca1 / Brca2 / Btbd9 / Bves / Cacna1b / Cacna1c / Cadps2 / Camk4 / Cas…
activated.GO:0008283	BP	GO:0008283	cell population proliferation	1170	0.24733	1.32535	0.000428835	0.0580725	0.0556306	1911	tags=20%, list=16%, signal=19%	ENSMUSG00000036478/ENSMUSG00000000184/ENSMUSG00000028967/ENSMUSG00000022885/ENSMUSG00000026398/ENSMUSG00000052684/ENSMUSG00000018698/ENSMUSG00000034165/ENSMUSG00000030516/ENSMUSG00000013089/ENSMUSG00000071076/ENSMUSG00000040033/ENSMUSG00000019843/ENSMUSG00000096768/ENSMUSG00000031380/ENSMUSG00000038418/ENSMUSG00000039910/ENSMUSG00000037664/ENSMUSG00000038393/ENSMUSG00000038056/ENSMUSG00000005125/…	234	activated	0.2	0.2	Adgrg1 / Afdn / Ankrd45 / Arid2 / Atf3 / Atf5 / Atg101 / Atg13 / Atp5a1 / Atpif1 / Atraid / Atxn1 / Azin1 / B4galt1 / Bex1 / Bloc1s2 / Btg1 / Btg2 / Camk2d / Carm1 / Cblb / Ccn6 / Ccnd2 / Ccnd3 / Cd109 / Cd274 / Cd59a / Cd9 / Cdh3 / Cdk4 / Cdkn1a / Cdkn1c / Cfdp1 / Cited2 / Cks2 / Cnot7 / Col8a2 / Cr2 / Crlf1 / Ctnnb1 / Ctsl / Ctsz / Daxx / Ddit3 / Dicer1 / Dock7 / Dusp10 / Efemp2 / Egr1 / Eif2s2…
suppressed.GO:0051128	BP	GO:0051128	regulation of cellular component organization	1717	-0.211385	-1.26149	0.000102714	0.0251669	0.0241087	1897	tags=20%, list=16%, signal=19%	ENSMUSG00000039615/ENSMUSG00000064128/ENSMUSG00000027544/ENSMUSG00000037270/ENSMUSG00000053950/ENSMUSG00000033904/ENSMUSG00000015697/ENSMUSG00000005566/ENSMUSG00000059248/ENSMUSG00000029466/ENSMUSG00000021958/ENSMUSG00000055493/ENSMUSG00000033392/ENSMUSG00000030270/ENSMUSG00000006386/ENSMUSG00000008999/ENSMUSG00000032478/ENSMUSG00000019178/ENSMUSG00000040651/ENSMUSG00000020589/ENSMUSG00000029848/…	338	suppressed	0.196855	0.196855	4932438A13Rik / Aak1 / Abcb7 / Abhd17a / Abl2 / Actr3 / Adam15 / Adck1 / Adgrb3 / Adipor2 / Adnp2 / Ahi1 / Ahr / Akap9 / Alms1 / Ambra1 / Anapc7 / Anln / Apoe / App / Arfgef1 / Arhgap17 / Arhgap21 / Arhgap32 / Arid1b / Arpc5 / Atf1 / Atf7ip2 / Atp10a / Atp13a2 / Atp8a1 / Atr / Atrx / Atxn7 / Auts2 / Bag4 / Baiap2l1 / Baz1a / Bbs4 / Bcas3 / Bhlhb9 / Birc5 / Bmp2k / Bmp7 / Braf / Brd7 / Brk1 / Btbd…
suppressed.GO:0032879	BP	GO:0032879	regulation of localization	1333	-0.215887	-1.2681	0.000123492	0.0284135	0.0272188	1473	tags=19%, list=12%, signal=19%	ENSMUSG00000004113/ENSMUSG00000026696/ENSMUSG00000019256/ENSMUSG00000026959/ENSMUSG00000009647/ENSMUSG00000024487/ENSMUSG00000042548/ENSMUSG00000025609/ENSMUSG00000060332/ENSMUSG00000062762/ENSMUSG00000030314/ENSMUSG00000024112/ENSMUSG00000027770/ENSMUSG00000020849/ENSMUSG00000026825/ENSMUSG00000027699/ENSMUSG00000015202/ENSMUSG00000028969/ENSMUSG00000021124/ENSMUSG00000032883/ENSMUSG00000042105/…	252	suppressed	0.189047	0.189047	2700049A03Rik / Aak1 / Abca5 / Abhd17a / Acsl3 / Actr3 / Adam22 / Adipor2 / Ahi1 / Ahr / Akap8l / Akap9 / Akt3 / Alms1 / Ano1 / Apoe / App / Arhgap21 / Arv1 / Asxl1 / Asxl2 / Atg7 / Atp13a2 / Atp1b3 / Atp2a2 / Atp2c1 / Atp8a1 / Bag4 / Bard1 / Bcap31 / Bcas3 / Birc5 / Bmp2k / Borcs5 / Braf / Bsg / Btbd9 / Bves / Cacna1b / Cacna1c / Cacna1h / Cacna2d1 / Cacna2d3 / Cadps2 / Camk4 / Ccdc66 / Ccdc88a …
activated.GO:0042127	BP	GO:0042127	regulation of cell population proliferation	950	0.25754	1.36415	0.000222476	0.0388297	0.037197	1616	tags=18%, list=13%, signal=17%	ENSMUSG00000036478/ENSMUSG00000000184/ENSMUSG00000028967/ENSMUSG00000022885/ENSMUSG00000026398/ENSMUSG00000052684/ENSMUSG00000018698/ENSMUSG00000034165/ENSMUSG00000030516/ENSMUSG00000013089/ENSMUSG00000071076/ENSMUSG00000040033/ENSMUSG00000096768/ENSMUSG00000031380/ENSMUSG00000038418/ENSMUSG00000039910/ENSMUSG00000037664/ENSMUSG00000038393/ENSMUSG00000038056/ENSMUSG00000005125/ENSMUSG00000045333/…	174	activated	0.183158	0.183158	Adgrg1 / Afdn / Arid2 / Atf3 / Atg101 / Atg13 / Atpif1 / Atraid / Atxn1 / Azin1 / B4galt1 / Bex1 / Bloc1s2 / Btg1 / Btg2 / Camk2d / Carm1 / Cblb / Ccn6 / Ccnd2 / Ccnd3 / Cd109 / Cd274 / Cd9 / Cdh3 / Cdkn1a / Cdkn1c / Cfdp1 / Cited2 / Crlf1 / Ctnnb1 / Ctsl / Ctsz / Dicer1 / Dusp10 / Efemp2 / Egr1 / Erbb3 / Errfi1 / Esrp1 / Etv4 / Etv5 / Fcgr2b / Fgf9 / Fgfr2 / Flna / Fndc3b / Foxo3 / Foxp1 / Gak /…
activated.GO:0009653	BP	GO:0009653	anatomical structure morphogenesis	1624	0.230916	1.26332	0.00109188	0.0975509	0.0934491	1674	tags=17%, list=14%, signal=17%	ENSMUSG00000025089/ENSMUSG00000036478/ENSMUSG00000021701/ENSMUSG00000028967/ENSMUSG00000031831/ENSMUSG00000030092/ENSMUSG00000000305/ENSMUSG00000022602/ENSMUSG00000026398/ENSMUSG00000052684/ENSMUSG00000023886/ENSMUSG00000018698/ENSMUSG00000026131/ENSMUSG00000020326/ENSMUSG00000022263/ENSMUSG00000030516/ENSMUSG00000001627/ENSMUSG00000013089/ENSMUSG00000040033/ENSMUSG00000036422/ENSMUSG00000034765/…	280	activated	0.172414	0.172414	Acd / Adam9 / Adgrg1 / Afdn / Aff3 / Ago1 / Ahdc1 / AI597479 / Aldoa / Amot / Angptl3 / Ank3 / Ankrd27 / Apbb2 / Arc / Arhgap18 / Arhgdia / Arhgef25 / Arid1a / Arid2 / Arid5b / Astn2 / Atf4 / Atxn2 / B4galt1 / Bcl11a / Bcr / Brd2 / Btg1 / Cap1 / Cap2 / Carm1 / Ccm2 / Ccn6 / Ccng1 / Cd109 / Cd9 / Cdh20 / Cdh3 / Cdh4 / Cdkl3 / Cdkn1c / Cfdp1 / Cftr / Chd7 / Cited2 / Clic4 / Cntn6 / Col13a1 / Col25a…

## Sheet: P10_Endothelial_GSEA_ALL_dotp
X	ONTOLOGY	ID	Description	setSize	enrichmentScore	NES	pvalue	p.adjust	qvalue	rank	leading_edge	core_enrichment	Count	.sign	GeneRatio	x	pasted_sorted_ogns
suppressed.GO:0051231	BP	GO:0051231	spindle elongation	9	-0.891343	-2.19938	2.43162e-06	0.00106151	0.00101928	934	tags=89%, list=10%, signal=80%	ENSMUSG00000024660/ENSMUSG00000066306/ENSMUSG00000038943/ENSMUSG00000034311/ENSMUSG00000023015/ENSMUSG00000028873/ENSMUSG00000012443/ENSMUSG00000032254	8	suppressed	0.888889	0.888889	Cdca8 / Incenp / Kif11 / Kif23 / Kif4 / Numa1 / Prc1 / Racgap1
activated.GO:0061668	BP	GO:0061668	mitochondrial ribosome assembly	4	0.915265	1.76757	0.00103843	0.0820972	0.0788312	749	tags=75%, list=8%, signal=69%	ENSMUSG00000021519/ENSMUSG00000026273/ENSMUSG00000047084	3	activated	0.75	0.75	Mterf3 / Mterf4 / Ngrn
suppressed.GO:0030261	BP	GO:0030261	chromosome condensation	25	-0.640682	-2.06648	0.000133377	0.018009	0.0172925	813	tags=68%, list=9%, signal=62%	ENSMUSG00000024045/ENSMUSG00000039842/ENSMUSG00000051627/ENSMUSG00000016559/ENSMUSG00000008690/ENSMUSG00000015880/ENSMUSG00000034349/ENSMUSG00000027306/ENSMUSG00000058773/ENSMUSG00000028312/ENSMUSG00000024943/ENSMUSG00000038252/ENSMUSG00000042029/ENSMUSG00000002748/ENSMUSG00000035024/ENSMUSG00000031715/ENSMUSG00000020914	17	suppressed	0.68	0.68	Akap8 / Baz1b / H1f4 / H1f5 / H3f3b / Mcph1 / Ncapd2 / Ncapd3 / Ncapg / Ncapg2 / Ncaph2 / Nusap1 / Smarca5 / Smc2 / Smc4 / Smc5 / Top2a
suppressed.GO:0061316	BP	GO:0061316	canonical Wnt signaling pathway involved in heart development	3	-0.988963	-1.72007	3.54917e-05	0.00722888	0.0069413	26	tags=100%, list=0%, signal=100%	ENSMUSG00000030201/ENSMUSG00000039191	2	suppressed	0.666667	0.666667	Lrp6 / Rbpj
activated.GO:1903003	BP	GO:1903003	positive regulation of protein deubiquitination	5	0.89133	1.85195	0.000645584	0.057044	0.0547747	814	tags=60%, list=9%, signal=55%	ENSMUSG00000064289/ENSMUSG00000020400/ENSMUSG00000028452	3	activated	0.6	0.6	Tank / Tnip1 / Vcp
suppressed.GO:0022403	BP	GO:0022403	cell cycle phase	15	-0.727955	-2.04876	0.000103072	0.0147454	0.0141588	1516	tags=60%, list=17%, signal=50%	ENSMUSG00000028565/ENSMUSG00000029521/ENSMUSG00000038615/ENSMUSG00000032498/ENSMUSG00000033644/ENSMUSG00000001911/ENSMUSG00000040274/ENSMUSG00000025925/ENSMUSG00000038379	9	suppressed	0.6	0.6	Cdk6 / Chek2 / Mlh1 / Nfe2l1 / Nfia / Nfix / Piwil2 / Terf1 / Ttk
suppressed.GO:1902100	BP	GO:1902100	negative regulation of metaphase/anaphase transition of cell cycle	34	-0.596113	-2.08929	4.87496e-05	0.0091535	0.00878936	1604	tags=56%, list=18%, signal=46%	ENSMUSG00000021569/ENSMUSG00000005871/ENSMUSG00000029414/ENSMUSG00000030649/ENSMUSG00000027379/ENSMUSG00000024474/ENSMUSG00000014668/ENSMUSG00000029554/ENSMUSG00000024056/ENSMUSG00000022314/ENSMUSG00000024660/ENSMUSG00000028873/ENSMUSG00000005233/ENSMUSG00000032400/ENSMUSG00000019773/ENSMUSG00000040084/ENSMUSG00000038379/ENSMUSG00000039298/ENSMUSG00000045328	19	suppressed	0.558824	0.558824	Anapc15 / Apc / Bub1 / Bub1b / Cdca8 / Cdk5rap2 / Cenpe / Chfr / Fbxo5 / Ik / Incenp / Kntc1 / Mad1l1 / Ndc80 / Rad21 / Spc25 / Trip13 / Ttk / Zwilch
suppressed.GO:0032793	BP	GO:0032793	positive regulation of CREB transcription factor activity	9	-0.810571	-2.00008	0.000235984	0.0262576	0.025213	836	tags=56%, list=9%, signal=51%	ENSMUSG00000002688/ENSMUSG00000029245/ENSMUSG00000030527/ENSMUSG00000015968/ENSMUSG00000022661	5	suppressed	0.555556	0.555556	Cacna1d / Cd200 / Crtc3 / Epha5 / Prkd1
activated.GO:0030901	BP	GO:0030901	midbrain development	24	0.592997	2.00161	0.00110223	0.0860099	0.0825883	2504	tags=54%, list=27%, signal=39%	ENSMUSG00000054008/ENSMUSG00000028173/ENSMUSG00000031565/ENSMUSG00000024241/ENSMUSG00000021994/ENSMUSG00000030849/ENSMUSG00000025162/ENSMUSG00000007989/ENSMUSG00000037225/ENSMUSG00000029475/ENSMUSG00000031681/ENSMUSG00000001847/ENSMUSG00000031548	13	activated	0.541667	0.541667	Csnk1d / Fgf2 / Fgfr1 / Fgfr2 / Fzd3 / Kdm2b / Ndst1 / Rac1 / Sfrp1 / Smad1 / Sos1 / Wls / Wnt5a
suppressed.GO:0034502	BP	GO:0034502	protein localization to chromosome	78	-0.445865	-1.87201	0.000202706	0.0236497	0.0227089	2154	tags=50%, list=24%, signal=39%	ENSMUSG00000028884/ENSMUSG00000000037/ENSMUSG00000040651/ENSMUSG00000034024/ENSMUSG00000024811/ENSMUSG00000003423/ENSMUSG00000040599/ENSMUSG00000002307/ENSMUSG00000029414/ENSMUSG00000041147/ENSMUSG00000068039/ENSMUSG00000024474/ENSMUSG00000036986/ENSMUSG00000024056/ENSMUSG00000022314/ENSMUSG00000019768/ENSMUSG00000022034/ENSMUSG00000025613/ENSMUSG00000022105/ENSMUSG00000058773/ENSMUSG00000000751/…	39	suppressed	0.5	0.5	Brca2 / Bub1b / Carm1 / Cct2 / Cct6a / Cct7 / Cct8 / Ctcf / Daxx / Esco2 / Esr1 / Ezh2 / H1f5 / Ik / Knl1 / Kntc1 / Macroh2a1 / Mis12 / Ndc80 / Pih1d1 / Pml / Pphln1 / Rad21 / Rb1 / Rpa1 / Rpa2 / Scml2 / Slf1 / Slf2 / Smc5 / Spdya / Spidr / Tasor / Tcp1 / Terf1 / Tex15 / Tnks2 / Ttk / Zwilch
suppressed.GO:0007088	BP	GO:0007088	regulation of mitotic nuclear division	71	-0.504284	-2.07647	6.20117e-06	0.00201404	0.00193392	1621	tags=46%, list=18%, signal=39%	ENSMUSG00000032478/ENSMUSG00000021569/ENSMUSG00000005871/ENSMUSG00000029414/ENSMUSG00000030649/ENSMUSG00000024370/ENSMUSG00000048922/ENSMUSG00000027379/ENSMUSG00000032113/ENSMUSG00000024474/ENSMUSG00000020541/ENSMUSG00000004364/ENSMUSG00000038615/ENSMUSG00000029554/ENSMUSG00000024056/ENSMUSG00000022314/ENSMUSG00000024660/ENSMUSG00000019768/ENSMUSG00000022105/ENSMUSG00000027306/ENSMUSG00000000538/…	33	suppressed	0.464789	0.464789	Anapc15 / Apc / Bub1 / Bub1b / Cdc23 / Cdca2 / Cdca8 / Cdk5rap2 / Cenpe / Chek1 / Cul3 / Esr1 / Fbxo5 / Ik / Incenp / Insr / Kif20b / Kntc1 / Mad1l1 / Mki67 / Ndc80 / Nfe2l1 / Nme6 / Nusap1 / Rad21 / Rb1 / Spc25 / Tom1l1 / Tom1l2 / Trip13 / Ttk / Ywhah / Zwilch
suppressed.GO:0099558	BP	GO:0099558	maintenance of synapse structure	20	-0.684539	-2.10185	7.60172e-05	0.0125152	0.0120174	1424	tags=45%, list=16%, signal=38%	ENSMUSG00000040760/ENSMUSG00000030172/ENSMUSG00000068747/ENSMUSG00000020689/ENSMUSG00000049422/ENSMUSG00000031214/ENSMUSG00000037605/ENSMUSG00000063887/ENSMUSG00000024109	9	suppressed	0.45	0.45	Adgrl3 / Appl1 / Chchd10 / Erc1 / Itgb3 / Nlgn1 / Nrxn1 / Ophn1 / Sort1
suppressed.GO:0051783	BP	GO:0051783	regulation of nuclear division	87	-0.489846	-2.08246	2.67831e-06	0.00109413	0.00105061	1621	tags=45%, list=18%, signal=37%	ENSMUSG00000032478/ENSMUSG00000021569/ENSMUSG00000005871/ENSMUSG00000030346/ENSMUSG00000029414/ENSMUSG00000030649/ENSMUSG00000024370/ENSMUSG00000050953/ENSMUSG00000048922/ENSMUSG00000027379/ENSMUSG00000032113/ENSMUSG00000020235/ENSMUSG00000024474/ENSMUSG00000020541/ENSMUSG00000004364/ENSMUSG00000038615/ENSMUSG00000029554/ENSMUSG00000024056/ENSMUSG00000022314/ENSMUSG00000024660/ENSMUSG00000019768/…	39	suppressed	0.448276	0.448276	Anapc15 / Apc / Bub1 / Bub1b / Cdc23 / Cdca2 / Cdca8 / Cdk5rap2 / Cenpe / Chek1 / Cul3 / Esr1 / Fbxo5 / Fzr1 / Gja1 / Hormad1 / Ik / Incenp / Insr / Kif20b / Kntc1 / Mad1l1 / Mki67 / Ndc80 / Nfe2l1 / Nme6 / Nusap1 / Pde3a / Piwil2 / Rad21 / Rad51ap1 / Rb1 / Spc25 / Tom1l1 / Tom1l2 / Trip13 / Ttk / Ywhah / Zwilch
suppressed.GO:0097105	BP	GO:0097105	presynaptic membrane assembly	7	-0.878155	-1.99646	0.000166179	0.0199697	0.0191753	49	tags=43%, list=1%, signal=43%	ENSMUSG00000052372/ENSMUSG00000063887/ENSMUSG00000024109	3	suppressed	0.428571	0.428571	Il1rapl1 / Nlgn1 / Nrxn1
suppressed.GO:0051983	BP	GO:0051983	regulation of chromosome segregation	100	-0.500011	-2.19986	1.15027e-07	7.67931e-05	7.37382e-05	1604	tags=41%, list=18%, signal=34%	ENSMUSG00000021569/ENSMUSG00000005871/ENSMUSG00000029414/ENSMUSG00000030649/ENSMUSG00000024370/ENSMUSG00000008690/ENSMUSG00000048922/ENSMUSG00000027379/ENSMUSG00000015880/ENSMUSG00000024474/ENSMUSG00000014668/ENSMUSG00000004364/ENSMUSG00000037313/ENSMUSG00000029554/ENSMUSG00000037991/ENSMUSG00000024056/ENSMUSG00000022314/ENSMUSG00000024660/ENSMUSG00000028109/ENSMUSG00000066149/ENSMUSG00000034349/…	41	suppressed	0.41	0.41	Anapc1 / Anapc15 / Apc / Bub1 / Bub1b / Cdc23 / Cdc26 / Cdca2 / Cdca8 / Cdk5rap2 / Cenpe / Chfr / Cit / Cul3 / Fbxo5 / Hormad1 / Ik / Incenp / Kntc1 / Mad1l1 / Mki67 / Ncapd2 / Ncapd3 / Ncapg / Ncapg2 / Ncaph2 / Ndc80 / Numa1 / Pum1 / Rad21 / Rb1 / Rmi2 / Smarca2 / Smc2 / Smc4 / Smc5 / Spc25 / Tacc3 / Trip13 / Ttk / Zwilch
suppressed.GO:0140013	BP	GO:0140013	meiotic nuclear division	106	-0.464994	-2.04602	1.21062e-06	0.00060617	0.000582056	2046	tags=41%, list=22%, signal=32%	ENSMUSG00000026761/ENSMUSG00000026683/ENSMUSG00000028702/ENSMUSG00000025912/ENSMUSG00000010592/ENSMUSG00000027330/ENSMUSG00000021569/ENSMUSG00000030346/ENSMUSG00000041147/ENSMUSG00000008690/ENSMUSG00000021098/ENSMUSG00000050953/ENSMUSG00000063415/ENSMUSG00000027379/ENSMUSG00000020235/ENSMUSG00000032218/ENSMUSG00000014668/ENSMUSG00000028212/ENSMUSG00000024056/ENSMUSG00000036817/ENSMUSG00000032815/…	43	suppressed	0.40566	0.40566	4930447C04Rik / Brca2 / Brip1 / Bub1 / Bub1b / Ccnb2 / Ccne2 / Cdc25b / Cenpe / Chfr / Cyp26b1 / Dazl / Fanca / Fbxo5 / Fzr1 / Gja1 / Hormad1 / Incenp / Mlh1 / Mybl1 / Ncapd3 / Ncaph2 / Ndc80 / Nuf2 / Orc4 / Pde3a / Piwil2 / Rad51 / Rad51ap1 / Rad54b / Rad54l / Sgo1 / Smc2 / Smc4 / Spdya / Sun1 / Sycp3 / Terf1 / Tex15 / Top2a / Topbp1 / Trip13 / Ttk
activated.GO:0002577	BP	GO:0002577	regulation of antigen processing and presentation	5	0.922839	1.91742	0.000148149	0.0190583	0.0183002	130	tags=40%, list=1%, signal=39%	ENSMUSG00000039899/ENSMUSG00000038058	2	activated	0.4	0.4	Fgl2 / Nod1
suppressed.GO:0007292	BP	GO:0007292	female gamete generation	86	-0.440108	-1.86726	8.01924e-05	0.0125152	0.0120174	2046	tags=37%, list=22%, signal=29%	ENSMUSG00000026761/ENSMUSG00000057329/ENSMUSG00000016559/ENSMUSG00000010592/ENSMUSG00000053965/ENSMUSG00000027330/ENSMUSG00000031616/ENSMUSG00000034480/ENSMUSG00000021569/ENSMUSG00000041147/ENSMUSG00000008690/ENSMUSG00000021098/ENSMUSG00000032218/ENSMUSG00000056220/ENSMUSG00000028609/ENSMUSG00000024056/ENSMUSG00000028109/ENSMUSG00000032498/ENSMUSG00000056899/ENSMUSG00000041324/ENSMUSG00000033644/…	32	suppressed	0.372093	0.372093	4930447C04Rik / Alms1 / Bcl2 / Brca2 / Ccnb2 / Cdc25b / Cenpe / Dazl / Diaph2 / Ednra / Etv6 / Fbxo5 / H3f3b / Hormad1 / Immp2l / Inhba / Magoh / Mlh1 / Ncaph2 / Ndc80 / Nrip1 / Orc4 / Pde3a / Pde5a / Piwil2 / Pla2g4a / Spdya / Sycp3 / Taf4b / Top2a / Trip13 / Ttk
suppressed.GO:0000819	BP	GO:0000819	sister chromatid segregation	179	-0.442843	-2.12851	9.51734e-09	9.53082e-06	9.15167e-06	1660	tags=36%, list=18%, signal=30%	ENSMUSG00000040599/ENSMUSG00000021714/ENSMUSG00000021569/ENSMUSG00000005871/ENSMUSG00000029414/ENSMUSG00000030649/ENSMUSG00000024370/ENSMUSG00000008690/ENSMUSG00000027379/ENSMUSG00000029521/ENSMUSG00000007815/ENSMUSG00000015880/ENSMUSG00000024474/ENSMUSG00000014668/ENSMUSG00000004364/ENSMUSG00000037313/ENSMUSG00000034021/ENSMUSG00000029430/ENSMUSG00000029554/ENSMUSG00000037991/ENSMUSG00000024056/…	65	suppressed	0.363128	0.363128	Anapc1 / Anapc15 / Apc / Baz1b / Bub1 / Bub1b / Cdc23 / Cdc26 / Cdca8 / Cdk5rap2 / Cenpe / Cenpk / Chek2 / Chfr / Cit / Cul3 / Esco2 / Fbxo5 / Hormad1 / Ik / Incenp / Kif11 / Kif14 / Kif15 / Kif23 / Kif2a / Kntc1 / Macroh2a1 / Mad1l1 / Mis12 / Mzt1 / Ncapd2 / Ncapd3 / Ncapg / Ncapg2 / Ncaph2 / Ndc80 / Numa1 / Nusap1 / Pds5b / Poldip2 / Prc1 / Racgap1 / Rad21 / Ran / Rb1 / Rhoa / Rmi2 / Sgo1 / Slf…
suppressed.GO:0000280	BP	GO:0000280	nuclear division	278	-0.409696	-2.06516	3.3049e-10	7.94299e-07	7.62701e-07	1718	tags=34%, list=19%, signal=29%	ENSMUSG00000002603/ENSMUSG00000027330/ENSMUSG00000040599/ENSMUSG00000021714/ENSMUSG00000032478/ENSMUSG00000021569/ENSMUSG00000005871/ENSMUSG00000030346/ENSMUSG00000029414/ENSMUSG00000028565/ENSMUSG00000030649/ENSMUSG00000041147/ENSMUSG00000024370/ENSMUSG00000008690/ENSMUSG00000021098/ENSMUSG00000050953/ENSMUSG00000048922/ENSMUSG00000063415/ENSMUSG00000027379/ENSMUSG00000029521/ENSMUSG00000032113/…	95	suppressed	0.341727	0.341727	4930447C04Rik / Anapc15 / Apc / Baz1b / Brca2 / Brip1 / Bub1 / Bub1b / Ccnb2 / Ccne2 / Cdc23 / Cdc25b / Cdca2 / Cdca8 / Cdk5rap2 / Cenpe / Cenpk / Chek1 / Chek2 / Chfr / Cit / Cul3 / Cyp26b1 / Esco2 / Esr1 / Fanca / Fbxo5 / Fzr1 / Gja1 / Hormad1 / Ik / Incenp / Insr / Kif11 / Kif14 / Kif15 / Kif20b / Kif23 / Kif2a / Kntc1 / Macroh2a1 / Mad1l1 / Mis12 / Mki67 / Mlh1 / Mzt1 / Ncapd2 / Ncapd3 / Ncap…
suppressed.GO:0006334	BP	GO:0006334	nucleosome assembly	42	-0.536539	-1.9622	0.00029477	0.0322023	0.0309213	816	tags=33%, list=9%, signal=30%	ENSMUSG00000057236/ENSMUSG00000059119/ENSMUSG00000058773/ENSMUSG00000058799/ENSMUSG00000015937/ENSMUSG00000055067/ENSMUSG00000028333/ENSMUSG00000024921/ENSMUSG00000028759/ENSMUSG00000057113/ENSMUSG00000035726/ENSMUSG00000031715/ENSMUSG00000028693/ENSMUSG00000027018	14	suppressed	0.333333	0.333333	Anp32b / H1f5 / Hat1 / Hp1bp3 / Macroh2a1 / Nap1l1 / Nap1l4 / Nasp / Npm1 / Rbbp4 / Smarca2 / Smarca5 / Smyd3 / Supt16
suppressed.GO:0034762	BP	GO:0034762	regulation of transmembrane transport	259	-0.314754	-1.56815	0.000358655	0.0365233	0.0350704	2082	tags=33%, list=23%, signal=26%	ENSMUSG00000048677/ENSMUSG00000021559/ENSMUSG00000057329/ENSMUSG00000029569/ENSMUSG00000015202/ENSMUSG00000031633/ENSMUSG00000041329/ENSMUSG00000022770/ENSMUSG00000020704/ENSMUSG00000050965/ENSMUSG00000020577/ENSMUSG00000032412/ENSMUSG00000022494/ENSMUSG00000001983/ENSMUSG00000054091/ENSMUSG00000021948/ENSMUSG00000021699/ENSMUSG00000029359/ENSMUSG00000020189/ENSMUSG00000002603/ENSMUSG00000021991/…	86	suppressed	0.332046	0.332046	1810037I17Rik / Abl1 / Akap6 / Appl1 / Arf1 / Arl6ip1 / Arl6ip5 / Asic2 / Atp1b1 / Atp1b2 / Atp1b3 / Bcl2 / Bin1 / Cacna1d / Cacna2d1 / Cacna2d3 / Cacnb2 / Cacnb4 / Camk2d / Cftr / Cnksr3 / Crbn / Cyba / Dapk1 / Dlg1 / Dmd / Ednra / Esr1 / Fabp5 / Fgf12 / Fgf13 / Fgf14 / Fhl1 / Fkbp1a / Fmr1 / Fxyd3 / Gja1 / Insr / Itgb3 / Kcnb2 / Kcnd2 / Kcnip3 / Kcnj13 / Kcnq5 / Myo5a / Nedd4l / Nlgn1 / Nrxn1 /…
suppressed.GO:0007059	BP	GO:0007059	chromosome segregation	292	-0.396972	-2.01655	6.32662e-10	1.26712e-06	1.21671e-06	1674	tags=32%, list=18%, signal=27%	ENSMUSG00000029110/ENSMUSG00000040599/ENSMUSG00000021714/ENSMUSG00000021569/ENSMUSG00000005871/ENSMUSG00000041415/ENSMUSG00000029414/ENSMUSG00000030649/ENSMUSG00000041147/ENSMUSG00000024370/ENSMUSG00000008690/ENSMUSG00000021098/ENSMUSG00000048922/ENSMUSG00000027379/ENSMUSG00000029521/ENSMUSG00000007815/ENSMUSG00000015880/ENSMUSG00000024474/ENSMUSG00000032218/ENSMUSG00000014668/ENSMUSG00000004364/…	94	suppressed	0.321918	0.321918	4930447C04Rik / Anapc1 / Anapc15 / Apc / Baz1b / Bex4 / Brca1 / Brca2 / Brip1 / Bub1 / Bub1b / Ccnb2 / Ccne2 / Cdc23 / Cdc26 / Cdca2 / Cdca8 / Cdk5rap2 / Cenpe / Cenpf / Cenph / Cenpk / Chek2 / Chfr / Cit / Ctcf / Cul3 / Dicer1 / Ect2 / Esco2 / Fbxo5 / Haus6 / Haus8 / Hormad1 / Ik / Incenp / Kif11 / Kif14 / Kif15 / Kif23 / Kif2a / Kif4 / Knl1 / Kntc1 / Macroh2a1 / Mad1l1 / Mis12 / Mki67 / Mlh1 / …
suppressed.GO:1903047	BP	GO:1903047	mitotic cell cycle process	518	-0.367239	-1.95711	1.53602e-12	9.22919e-09	8.86204e-09	1727	tags=31%, list=19%, signal=27%	ENSMUSG00000028068/ENSMUSG00000002603/ENSMUSG00000029385/ENSMUSG00000027502/ENSMUSG00000027330/ENSMUSG00000038685/ENSMUSG00000040599/ENSMUSG00000021714/ENSMUSG00000006678/ENSMUSG00000037474/ENSMUSG00000032478/ENSMUSG00000021569/ENSMUSG00000041238/ENSMUSG00000005871/ENSMUSG00000032194/ENSMUSG00000024286/ENSMUSG00000002307/ENSMUSG00000007656/ENSMUSG00000029414/ENSMUSG00000028565/ENSMUSG00000030649/…	163	suppressed	0.314672	0.314672	Ambra1 / Anapc1 / Anapc15 / Anln / Anp32b / Anxa1 / Apc / Appl1 / Arf1 / Arpp19 / Bard1 / Baz1b / Blm / Brca1 / Brca2 / Bub1 / Bub1b / Cacnb4 / Cacul1 / Camk2d / Ccnb2 / Ccne2 / Ccng2 / Ccny / Cdc23 / Cdc25b / Cdc26 / Cdc7 / Cdca2 / Cdca8 / Cdk14 / Cdk17 / Cdk5rap2 / Cdk5rap3 / Cdk6 / Cdk7 / Cenpe / Cenpf / Cenph / Cenpk / Cep55 / Chek1 / Chek2 / Chfr / Cit / Ckap2 / Ckap5 / Clspn / Crlf3 / Ctc1 …
suppressed.GO:0051276	BP	GO:0051276	chromosome organization	387	-0.367749	-1.91308	2.29281e-09	3.06141e-06	2.93963e-06	1674	tags=30%, list=18%, signal=26%	ENSMUSG00000029110/ENSMUSG00000038685/ENSMUSG00000040599/ENSMUSG00000018509/ENSMUSG00000005410/ENSMUSG00000021714/ENSMUSG00000021569/ENSMUSG00000005871/ENSMUSG00000041415/ENSMUSG00000026842/ENSMUSG00000029414/ENSMUSG00000022205/ENSMUSG00000030649/ENSMUSG00000036202/ENSMUSG00000041147/ENSMUSG00000024370/ENSMUSG00000008690/ENSMUSG00000021098/ENSMUSG00000027379/ENSMUSG00000029521/ENSMUSG00000007815/…	118	suppressed	0.30491	0.30491	4930447C04Rik / Abl1 / Anapc1 / Anapc15 / Anxa1 / Apc / Baz1b / Blm / Brca2 / Brip1 / Bub1 / Bub1b / Ccne2 / Cct6a / Cct7 / Cct8 / Cdc23 / Cdc26 / Cdca8 / Cdk5rap2 / Cenpe / Cenph / Cenpk / Cenpp / Cenpv / Chek2 / Chfr / Cit / Ctc1 / Cul3 / Dclre1a / Dcp2 / Ddx11 / Dicer1 / Esco2 / Ezh2 / Fbxo5 / H1f5 / Hat1 / Hells / Hmgb1 / Hormad1 / Hsp90aa1 / Ik / Incenp / Kif11 / Kif14 / Kif15 / Kif23 / Kif2…
suppressed.GO:0000278	BP	GO:0000278	mitotic cell cycle	607	-0.355287	-1.92217	1.00579e-12	9.22919e-09	8.86204e-09	1727	tags=30%, list=19%, signal=26%	ENSMUSG00000028068/ENSMUSG00000002603/ENSMUSG00000029385/ENSMUSG00000027502/ENSMUSG00000027330/ENSMUSG00000038685/ENSMUSG00000040599/ENSMUSG00000031616/ENSMUSG00000021714/ENSMUSG00000006678/ENSMUSG00000037474/ENSMUSG00000032478/ENSMUSG00000019907/ENSMUSG00000021569/ENSMUSG00000041238/ENSMUSG00000005871/ENSMUSG00000032194/ENSMUSG00000026842/ENSMUSG00000024286/ENSMUSG00000002307/ENSMUSG00000007656/…	184	suppressed	0.30313	0.30313	Abl1 / Ambra1 / Anapc1 / Anapc15 / Anln / Anp32b / Anxa1 / Apc / Appl1 / Arf1 / Arpp19 / Bard1 / Baz1b / Bex4 / Blm / Brca1 / Brca2 / Bub1 / Bub1b / Cacnb4 / Cacul1 / Camk2d / Ccnb2 / Ccne2 / Ccng2 / Ccny / Cdc23 / Cdc25b / Cdc26 / Cdc7 / Cdca2 / Cdca8 / Cdk14 / Cdk17 / Cdk5rap2 / Cdk5rap3 / Cdk6 / Cdk7 / Cenpe / Cenpf / Cenph / Cenpk / Cep55 / Chek1 / Chek2 / Chfr / Cit / Ckap2 / Ckap5 / Clspn /…
suppressed.GO:0010564	BP	GO:0010564	regulation of cell cycle process	478	-0.366522	-1.94662	6.91174e-11	2.07646e-07	1.99386e-07	1718	tags=30%, list=19%, signal=26%	ENSMUSG00000002603/ENSMUSG00000027330/ENSMUSG00000018548/ENSMUSG00000029110/ENSMUSG00000018509/ENSMUSG00000024381/ENSMUSG00000020290/ENSMUSG00000037474/ENSMUSG00000032478/ENSMUSG00000021569/ENSMUSG00000041238/ENSMUSG00000005871/ENSMUSG00000032194/ENSMUSG00000030346/ENSMUSG00000029414/ENSMUSG00000048416/ENSMUSG00000030649/ENSMUSG00000041147/ENSMUSG00000024370/ENSMUSG00000008690/ENSMUSG00000050953/…	143	suppressed	0.299163	0.299163	Alms1 / Ambra1 / Anapc1 / Anapc15 / Anp32b / Anxa1 / Apc / Appl1 / Bard1 / Baz1b / Bcl2l1 / Bin1 / Birc6 / Blm / Brca1 / Brca2 / Bub1 / Bub1b / Cacnb4 / Camk2d / Cdc23 / Cdc25b / Cdc26 / Cdc7 / Cdca2 / Cdca8 / Cdk5rap2 / Cdk5rap3 / Cdk6 / Cdk7 / Cenpe / Cenpf / Cenpv / Cep295 / Chek1 / Chek2 / Chfr / Cirbp / Cit / Clspn / Crlf3 / Ctc1 / Cul3 / Dbf4 / Dtl / E2f7 / Ecd / Ect2 / Egfr / Esr1 / Ezh2 /…
suppressed.GO:0030534	BP	GO:0030534	adult behavior	85	-0.427314	-1.80861	0.000336014	0.0349704	0.0335793	1370	tags=28%, list=15%, signal=24%	ENSMUSG00000032046/ENSMUSG00000022039/ENSMUSG00000017412/ENSMUSG00000025232/ENSMUSG00000006782/ENSMUSG00000021764/ENSMUSG00000023826/ENSMUSG00000022523/ENSMUSG00000028964/ENSMUSG00000028657/ENSMUSG00000027596/ENSMUSG00000042105/ENSMUSG00000056755/ENSMUSG00000029223/ENSMUSG00000039683/ENSMUSG00000025551/ENSMUSG00000026812/ENSMUSG00000048000/ENSMUSG00000022307/ENSMUSG00000039233/ENSMUSG00000028580/…	24	suppressed	0.282353	0.282353	a / Abhd12 / Adam2 / Bdnf / Cacnb4 / Cnp / Fgf12 / Fgf14 / Gigyf2 / Grm7 / Hexa / Inpp5f / Ndufs4 / Nrxn1 / Oxr1 / Park7 / Pbx3 / Ppt1 / Prkn / Pum1 / Sdk1 / Tbce / Tsc1 / Uchl1
suppressed.GO:0051301	BP	GO:0051301	cell division	419	-0.313904	-1.64695	6.72346e-06	0.00212504	0.0020405	1718	tags=27%, list=19%, signal=23%	ENSMUSG00000002603/ENSMUSG00000029385/ENSMUSG00000022978/ENSMUSG00000027330/ENSMUSG00000040599/ENSMUSG00000018509/ENSMUSG00000004455/ENSMUSG00000041238/ENSMUSG00000005871/ENSMUSG00000041415/ENSMUSG00000024286/ENSMUSG00000002307/ENSMUSG00000007656/ENSMUSG00000029414/ENSMUSG00000030649/ENSMUSG00000041147/ENSMUSG00000024370/ENSMUSG00000005672/ENSMUSG00000048922/ENSMUSG00000024073/ENSMUSG00000047534/…	113	suppressed	0.26969	0.26969	Anapc1 / Anapc15 / Anln / Apc / Arf1 / Arpp19 / Bcl2l1 / Bin3 / Birc6 / Blm / Brca2 / Brip1 / Bub1 / Bub1b / Ccnb2 / Ccne2 / Ccng2 / Ccnt1 / Ccny / Cdc23 / Cdc25b / Cdc26 / Cdc7 / Cdca2 / Cdca8 / Cdk14 / Cdk6 / Cdk7 / Cenpe / Cenpv / Cep55 / Chek2 / Chfr / Cit / Ckap2 / Ckap5 / Cul3 / Daxx / Dclre1a / Dicer1 / E2f7 / Ect2 / Exoc6 / Exoc7 / Fbxo5 / Fgf13 / Fzr1 / Haus8 / Hells / Hmcn1 / Incenp / K…
suppressed.GO:0051656	BP	GO:0051656	establishment of organelle localization	284	-0.318271	-1.61313	0.000367756	0.0365233	0.0350704	1660	tags=27%, list=18%, signal=23%	ENSMUSG00000040599/ENSMUSG00000029757/ENSMUSG00000020290/ENSMUSG00000022607/ENSMUSG00000017009/ENSMUSG00000035790/ENSMUSG00000041147/ENSMUSG00000024370/ENSMUSG00000005672/ENSMUSG00000041895/ENSMUSG00000032220/ENSMUSG00000006058/ENSMUSG00000077450/ENSMUSG00000058569/ENSMUSG00000031060/ENSMUSG00000004364/ENSMUSG00000018417/ENSMUSG00000037313/ENSMUSG00000014402/ENSMUSG00000029430/ENSMUSG00000031161/…	76	suppressed	0.267606	0.267606	a / Actr10 / Agbl4 / Ap1ar / Ap3d1 / Arf1 / Bicd1 / Brca2 / Cdc23 / Cdca8 / Cdh3 / Cdk5rap2 / Cenpe / Cenpf / Cep19 / Cul3 / Dync1i1 / Dynll1 / Eif6 / Exoc6 / Exoc7 / Fnbp1l / Fyco1 / Gab2 / Hdac6 / Hgs / Incenp / Kif13a / Kif14 / Kif5c / Kit / Lamp1 / Limk2 / Lmnb1 / Mad1l1 / Map4 / Mis12 / Mlh1 / Myo1b / Myo1e / Myo5a / Ndc80 / Nlgn1 / Npm1 / Numa1 / Nusap1 / Pcm1 / Pex14 / Prkn / Psen1 / Ptk2 …
suppressed.GO:0000226	BP	GO:0000226	microtubule cytoskeleton organization	384	-0.295664	-1.53796	0.000102434	0.0147454	0.0141588	1702	tags=26%, list=19%, signal=22%	ENSMUSG00000068876/ENSMUSG00000018548/ENSMUSG00000029110/ENSMUSG00000020290/ENSMUSG00000019907/ENSMUSG00000022607/ENSMUSG00000073077/ENSMUSG00000005871/ENSMUSG00000041415/ENSMUSG00000026842/ENSMUSG00000035790/ENSMUSG00000005237/ENSMUSG00000041147/ENSMUSG00000028572/ENSMUSG00000037013/ENSMUSG00000029521/ENSMUSG00000032113/ENSMUSG00000035126/ENSMUSG00000022897/ENSMUSG00000019787/ENSMUSG00000007815/…	99	suppressed	0.257812	0.257812	Abl1 / Alms1 / Apc / Arhgef7 / Aunip / Bcas3 / Bicd1 / Brca1 / Brca2 / Cc2d2a / Ccdc88a / Ccnb2 / Cdca8 / Cdk5rap2 / Cenpe / Cenph / Cep19 / Cep290 / Cep295 / Cep350 / Cep70 / Cfap47 / Cgn / Chek1 / Chek2 / Ckap2 / Ckap5 / Cnp / Dicer1 / Dnah2 / Dnai4 / Dyrk1a / Fbxo5 / Fgf13 / Gas2l1 / Haus6 / Haus8 / Hdac6 / Hook1 / Incenp / Katnbl1 / Kif11 / Kif15 / Kif23 / Kif24 / Kif2a / Kif4 / Limk2 / Map4 …
suppressed.GO:0044087	BP	GO:0044087	regulation of cellular component biogenesis	616	-0.272241	-1.47235	0.00015111	0.0191146	0.0183542	1949	tags=25%, list=21%, signal=21%	ENSMUSG00000022770/ENSMUSG00000020704/ENSMUSG00000059714/ENSMUSG00000050965/ENSMUSG00000028649/ENSMUSG00000032221/ENSMUSG00000024236/ENSMUSG00000001833/ENSMUSG00000034295/ENSMUSG00000021936/ENSMUSG00000021948/ENSMUSG00000046985/ENSMUSG00000040265/ENSMUSG00000003423/ENSMUSG00000022812/ENSMUSG00000005148/ENSMUSG00000002885/ENSMUSG00000034724/ENSMUSG00000002603/ENSMUSG00000035653/ENSMUSG00000018548/…	157	suppressed	0.25487	0.25487	Abl1 / Adgre5 / Adgrl3 / Alms1 / Ambra1 / Anln / Apc / Arhgap18 / Arhgap24 / Arhgap6 / Arhgef7 / Arpc1b / Arpc5 / Asic2 / Auts2 / Bcas3 / Bdnf / Bin1 / Bin3 / Birc2 / Cand1 / Ccdc88a / Ccn1 / Cd47 / Cdk5rap2 / Cep295 / Ckap5 / Clu / Cnot6 / Cnot6l / Crbn / Ctnnbip1 / Dlc1 / Dlg1 / Dnm3 / Dock11 / Dpysl3 / Dusp22 / Dut / Dynll1 / Dyrk1a / Ect2 / Esr1 / Faf1 / Fas / Fhod3 / Flii / Flot1 / Flrt1 / F…
suppressed.GO:0007017	BP	GO:0007017	microtubule-based process	530	-0.288332	-1.54226	5.87953e-05	0.0106769	0.0102521	1706	tags=25%, list=19%, signal=22%	ENSMUSG00000032258/ENSMUSG00000068876/ENSMUSG00000018548/ENSMUSG00000029110/ENSMUSG00000029757/ENSMUSG00000019726/ENSMUSG00000020290/ENSMUSG00000019907/ENSMUSG00000022607/ENSMUSG00000073077/ENSMUSG00000005871/ENSMUSG00000041415/ENSMUSG00000026842/ENSMUSG00000020654/ENSMUSG00000000838/ENSMUSG00000035790/ENSMUSG00000005237/ENSMUSG00000041147/ENSMUSG00000028572/ENSMUSG00000032489/ENSMUSG00000037013/…	135	suppressed	0.254717	0.254717	Abl1 / Actr10 / Adcy3 / Agbl4 / Alms1 / Ap3d1 / Apc / Arhgef7 / Aunip / Bcas3 / Bicd1 / Brca1 / Brca2 / Catspere2 / Cc2d2a / Ccdc88a / Ccnb2 / Cdca8 / Cdk5rap2 / Cenpe / Cenph / Cep19 / Cep290 / Cep295 / Cep350 / Cep70 / Cfap47 / Cgn / Chek1 / Chek2 / Cilk1 / Ckap2 / Ckap5 / Cnp / Dicer1 / Dnah2 / Dnai4 / Dnaja1 / Dync1i1 / Dynll1 / Dyrk1a / Fbxo5 / Fgf13 / Fmr1 / Fyco1 / Gas2l1 / Haus6 / Haus8 /…
suppressed.GO:0022607	BP	GO:0022607	cellular component assembly	1634	-0.227373	-1.30009	0.000234095	0.0262576	0.025213	1779	tags=22%, list=20%, signal=22%	ENSMUSG00000046985/ENSMUSG00000066568/ENSMUSG00000021699/ENSMUSG00000028330/ENSMUSG00000040265/ENSMUSG00000003423/ENSMUSG00000019761/ENSMUSG00000033009/ENSMUSG00000022812/ENSMUSG00000037526/ENSMUSG00000005148/ENSMUSG00000024480/ENSMUSG00000062590/ENSMUSG00000036057/ENSMUSG00000002885/ENSMUSG00000034724/ENSMUSG00000002603/ENSMUSG00000022978/ENSMUSG00000024335/ENSMUSG00000068876/ENSMUSG00000035653/…	359	suppressed	0.219706	0.219706	4930447C04Rik / Aar2 / Abl1 / Ablim2 / Ablim3 / Acsl3 / Adgre5 / Adgrl3 / Aldh1a2 / Alms1 / Ambra1 / Anln / Anp32b / Ap1s1 / Ap3d1 / Ap3s1 / Apba1 / Apc / Arf1 / Arhgap18 / Arhgap24 / Arhgap6 / Arhgef26 / Arhgef7 / Arl6ip1 / Armc9 / Arpc1b / Arpc5 / Atg12 / Atg14 / Atg4b / Atp5d / Auts2 / Bag3 / Bcas3 / Bdnf / Bicd1 / Bin1 / Bin3 / Birc2 / Blm / Brd2 / Brip1 / Brix1 / Cand1 / Cc2d2a / Ccdc88a / C…
activated.GO:0046486	BP	GO:0046486	glycerolipid metabolic process	200	0.313809	1.61278	0.000364047	0.0365233	0.0350704	1139	tags=21%, list=12%, signal=19%	ENSMUSG00000034731/ENSMUSG00000027346/ENSMUSG00000058793/ENSMUSG00000031278/ENSMUSG00000025477/ENSMUSG00000024843/ENSMUSG00000022178/ENSMUSG00000032462/ENSMUSG00000025949/ENSMUSG00000031337/ENSMUSG00000030660/ENSMUSG00000002985/ENSMUSG00000028126/ENSMUSG00000032594/ENSMUSG00000030703/ENSMUSG00000021629/ENSMUSG00000007036/ENSMUSG00000055912/ENSMUSG00000010936/ENSMUSG00000027357/ENSMUSG00000030275/…	42	activated	0.21	0.21	Abhd16a / Acsl4 / Ajuba / Apoe / Cds2 / Chka / Crls1 / Ctdnep1 / Daglb / Dgkh / Etnk1 / Gdpd3 / Gpcpd1 / Inpp5a / Insig2 / Ip6k1 / Ip6k2 / Mgll / Mtm1 / Pi4kb / Pign / Pigyl / Pik3c2a / Pik3cb / Pikfyve / Pip5k1a / Pip5k1b / Pip5k1c / Pitpnc1 / Plcg1 / Plscr3 / Scarb1 / Serinc3 / Slc22a4 / Slc30a5 / Socs3 / Socs5 / Socs6 / Tamm41 / Tcf7l2 / Tmem150a / Vac14

## Sheet: P10_Foetal_Leydig_GSEA_ALL_do
X	ONTOLOGY	ID	Description	setSize	enrichmentScore	NES	pvalue	p.adjust	qvalue	rank	leading_edge	core_enrichment	Count	.sign	GeneRatio	x	pasted_sorted_ogns
activated.GO:0001972	MF	GO:0001972	retinoic acid binding	5	0.877567	1.78658	0.00193266	0.0605793	0.0545828	783	tags=80%, list=9%, signal=73%	ENSMUSG00000063415/ENSMUSG00000030551/ENSMUSG00000023830/ENSMUSG00000037992	4	activated	0.8	0.8	Cyp26b1 / Igf2r / Nr2f2 / Rara
activated.GO:0003951	MF	GO:0003951	NAD+ kinase activity	8	0.836643	1.97208	0.000633257	0.0283608	0.0255535	882	tags=75%, list=10%, signal=67%	ENSMUSG00000034731/ENSMUSG00000061878/ENSMUSG00000035891/ENSMUSG00000029063/ENSMUSG00000025357/ENSMUSG00000022253	6	activated	0.75	0.75	Cerk / Dgka / Dgkh / Nadk / Nadk2 / Sphk1
activated.GO:2000253	BP	GO:2000253	positive regulation of feeding behavior	3	0.962192	1.66799	0.000954618	0.0373158	0.033622	243	tags=67%, list=3%, signal=65%	ENSMUSG00000005705/ENSMUSG00000031796	2	activated	0.666667	0.666667	Agrp / Cfap20
activated.GO:0097108	MF	GO:0097108	hedgehog family protein binding	3	0.987487	1.71184	2.50914e-05	0.00422882	0.00381023	63	tags=67%, list=1%, signal=66%	ENSMUSG00000028681/ENSMUSG00000021466	2	activated	0.666667	0.666667	Ptch1 / Ptch2
activated.GO:1901611	MF	GO:1901611	phosphatidylglycerol binding	6	0.845834	1.8282	0.00105938	0.0395991	0.0356793	447	tags=67%, list=5%, signal=63%	ENSMUSG00000029821/ENSMUSG00000027820/ENSMUSG00000039529/ENSMUSG00000040430	4	activated	0.666667	0.666667	Atp8b1 / Gsdme / Mme / Pitpnc1
suppressed.GO:0005583	CC	GO:0005583	fibrillar collagen trimer	9	-0.89529	-2.07286	5.00065e-06	0.00126419	0.00113905	327	tags=67%, list=4%, signal=64%	ENSMUSG00000029661/ENSMUSG00000026042/ENSMUSG00000001506/ENSMUSG00000036446/ENSMUSG00000026043/ENSMUSG00000027966	6	suppressed	0.666667	0.666667	Col11a1 / Col1a1 / Col1a2 / Col3a1 / Col5a2 / Lum
suppressed.GO:0042567	CC	GO:0042567	insulin-like growth factor ternary complex	3	-0.977478	-1.63361	0.000199847	0.0142604	0.0128488	196	tags=100%, list=2%, signal=98%	ENSMUSG00000026185/ENSMUSG00000020427	2	suppressed	0.666667	0.666667	Igfbp3 / Igfbp5
suppressed.GO:0008250	CC	GO:0008250	oligosaccharyltransferase complex	13	-0.804764	-2.0598	4.03875e-05	0.00560213	0.0050476	1008	tags=62%, list=12%, signal=54%	ENSMUSG00000032116/ENSMUSG00000041084/ENSMUSG00000118664/ENSMUSG00000048578/ENSMUSG00000028757/ENSMUSG00000027642/ENSMUSG00000036372/ENSMUSG00000030062	8	suppressed	0.615385	0.615385	Ddost / Mlec / Ostc / Rpn1 / Rpn2 / Stt3a / Tmem258 / Tusc3
activated.GO:0046834	BP	GO:0046834	lipid phosphorylation	5	0.852022	1.73457	0.00427634	0.0996584	0.0897937	417	tags=60%, list=5%, signal=57%	ENSMUSG00000034731/ENSMUSG00000035891/ENSMUSG00000025357	3	activated	0.6	0.6	Cerk / Dgka / Dgkh
suppressed.GO:0070469	CC	GO:0070469	respirasome	63	-0.495209	-1.8583	0.000462505	0.0253652	0.0228544	2093	tags=52%, list=25%, signal=40%	ENSMUSG00000030869/ENSMUSG00000030647/ENSMUSG00000033938/ENSMUSG00000036751/ENSMUSG00000031231/ENSMUSG00000029632/ENSMUSG00000051811/ENSMUSG00000057229/ENSMUSG00000031059/ENSMUSG00000002416/ENSMUSG00000024248/ENSMUSG00000020153/ENSMUSG00000022450/ENSMUSG00000022551/ENSMUSG00000071014/ENSMUSG00000063882/ENSMUSG00000030884/ENSMUSG00000027673/ENSMUSG00000027637/ENSMUSG00000037916/ENSMUSG00000044894/…	33	suppressed	0.52381	0.52381	Cox4i1 / Cox5a / Cox5b / Cox6b1 / Cox6b2 / Cox7a2 / Cox7a2l / Cox7b / Cyc1 / Dmac2 / Ndufa11 / Ndufa12 / Ndufa2 / Ndufa4 / Ndufa6 / Ndufab1 / Ndufb11 / Ndufb2 / Ndufb5 / Ndufb6 / Ndufb7 / Ndufb9 / Ndufc2 / Ndufs4 / Ndufs7 / Ndufv1 / Ndufv2 / Rab5if / Uqcr11 / Uqcrb / Uqcrc2 / Uqcrh / Uqcrq
suppressed.GO:0098798	CC	GO:0098798	mitochondrial protein-containing complex	206	-0.405135	-1.81129	7.21605e-06	0.00171256	0.00154304	2812	tags=51%, list=33%, signal=35%	ENSMUSG00000024902/ENSMUSG00000060376/ENSMUSG00000010406/ENSMUSG00000020477/ENSMUSG00000062580/ENSMUSG00000044018/ENSMUSG00000018882/ENSMUSG00000009863/ENSMUSG00000002767/ENSMUSG00000019710/ENSMUSG00000039768/ENSMUSG00000016833/ENSMUSG00000036860/ENSMUSG00000062981/ENSMUSG00000020843/ENSMUSG00000025651/ENSMUSG00000032563/ENSMUSG00000040048/ENSMUSG00000024181/ENSMUSG00000049760/ENSMUSG00000029916/…	105	suppressed	0.509709	0.509709	Agk / Apool / Atp5a1 / Atp5b / Atp5c1 / Atp5d / Atp5e / Atp5g1 / Atp5h / Atp5j / Atp5j2 / Atp5k / Atp5md / Atp5mpl / Atp5pb / Aurkaip1 / Bax / Bckdha / Chchd10 / Chchd3 / Chchd6 / Cox4i1 / Cox5a / Cox5b / Cox6b1 / Cox7a2 / Cox7a2l / Cox7b / Cyc1 / Dap3 / Dmac2 / Dnajc11 / Etfa / Etfdh / Grpel2 / Hadha / Idh3g / Malsu1 / Micos13 / Micu1 / Mrpl11 / Mrpl13 / Mrpl15 / Mrpl18 / Mrpl2 / Mrpl21 / Mrpl24…
activated.GO:0010831	BP	GO:0010831	positive regulation of myotube differentiation	8	0.839618	1.9791	0.00059207	0.0274949	0.0247733	629	tags=50%, list=7%, signal=46%	ENSMUSG00000063415/ENSMUSG00000014444/ENSMUSG00000000957/ENSMUSG00000055027	4	activated	0.5	0.5	Cyp26b1 / Mmp14 / Piezo1 / Smyd1
activated.GO:0031424	BP	GO:0031424	keratinization	4	0.908566	1.7512	0.00197166	0.0611794	0.0551235	103	tags=50%, list=1%, signal=49%	ENSMUSG00000063415/ENSMUSG00000040606	2	activated	0.5	0.5	Cyp26b1 / Kazn
suppressed.GO:0005743	CC	GO:0005743	mitochondrial inner membrane	328	-0.368104	-1.72484	3.11983e-06	0.000884892	0.0007973	2697	tags=46%, list=32%, signal=33%	ENSMUSG00000087687/ENSMUSG00000024902/ENSMUSG00000038084/ENSMUSG00000000959/ENSMUSG00000010406/ENSMUSG00000020477/ENSMUSG00000062580/ENSMUSG00000044018/ENSMUSG00000018882/ENSMUSG00000029524/ENSMUSG00000043284/ENSMUSG00000009863/ENSMUSG00000002767/ENSMUSG00000019710/ENSMUSG00000037161/ENSMUSG00000073481/ENSMUSG00000031574/ENSMUSG00000039768/ENSMUSG00000010609/ENSMUSG00000016833/ENSMUSG00000036860/…	150	suppressed	0.457317	0.457317	Abca8b / Agk / Aifm1 / Alas1 / Alas2 / Apex2 / Apool / Atp5a1 / Atp5b / Atp5c1 / Atp5d / Atp5e / Atp5g1 / Atp5h / Atp5j / Atp5j2 / Atp5k / Atp5md / Atp5mpl / Atp5pb / Aurkaip1 / Bcl2 / Bcl2l1 / Chchd10 / Chchd3 / Chchd6 / Clu / Coq2 / Coq3 / Coq7 / Coq8b / Cox11 / Cox4i1 / Cox5a / Cox5b / Cox6b1 / Cox6b2 / Cox7a2 / Cox7a2l / Cox7b / Crls1 / Cyc1 / Cyp27a1 / Dap3 / Dhodh / Dmac2 / Dmd / Dnajc11 / …
suppressed.GO:1902495	CC	GO:1902495	transmembrane transporter complex	138	-0.403785	-1.70519	0.00031252	0.0191279	0.0172345	2093	tags=43%, list=25%, signal=33%	ENSMUSG00000030869/ENSMUSG00000030647/ENSMUSG00000015968/ENSMUSG00000033938/ENSMUSG00000071424/ENSMUSG00000020111/ENSMUSG00000069806/ENSMUSG00000013160/ENSMUSG00000031078/ENSMUSG00000021114/ENSMUSG00000029632/ENSMUSG00000006057/ENSMUSG00000025240/ENSMUSG00000041329/ENSMUSG00000057229/ENSMUSG00000031059/ENSMUSG00000002416/ENSMUSG00000020153/ENSMUSG00000001986/ENSMUSG00000022450/ENSMUSG00000053930/…	59	suppressed	0.427536	0.427536	Abcc9 / Akap9 / Atp1a1 / Atp1b1 / Atp1b2 / Atp1b3 / Atp5g1 / Atp6v0c / Atp6v0d1 / Atp6v0e / Atp6v1d / Cacna1d / Cacnb2 / Cacng7 / Calm1 / Calm2 / Catsper2 / Catspere2 / Cntnap2 / Cttn / Cyc1 / Dmac2 / Gabrb1 / Gria3 / Gria4 / Grid2 / Grik2 / Kcnd2 / Kcnma1 / Kcns3 / Micu1 / Ndufa11 / Ndufa12 / Ndufa2 / Ndufa4 / Ndufa6 / Ndufab1 / Ndufb11 / Ndufb2 / Ndufb5 / Ndufb6 / Ndufb7 / Ndufb9 / Ndufc2 / Ndu…
suppressed.GO:1990904	CC	GO:1990904	ribonucleoprotein complex	444	-0.311795	-1.49172	0.000158181	0.0125992	0.0113521	2838	tags=41%, list=33%, signal=29%	ENSMUSG00000018765/ENSMUSG00000035575/ENSMUSG00000039449/ENSMUSG00000042699/ENSMUSG00000024902/ENSMUSG00000018199/ENSMUSG00000030435/ENSMUSG00000007850/ENSMUSG00000039737/ENSMUSG00000010406/ENSMUSG00000020477/ENSMUSG00000018583/ENSMUSG00000027881/ENSMUSG00000021713/ENSMUSG00000044018/ENSMUSG00000018882/ENSMUSG00000002767/ENSMUSG00000019710/ENSMUSG00000005506/ENSMUSG00000022204/ENSMUSG00000061360/…	182	suppressed	0.40991	0.40991	Aar2 / Actb / Actn4 / Adar / Ak6 / Akap17b / Alyref / Aurkaip1 / Bcas2 / Bms1 / Brca1 / Btf3 / Bud31 / Calr / Cdc40 / Cdc5l / Celf1 / Celf2 / Celf4 / Clns1a / Cpeb3 / Crnkl1 / Ctnnbl1 / Cwc15 / Cwc22 / Cwc25 / Dap3 / Dazl / Dcaf13 / Dcp2 / Ddx4 / Dhx29 / Dhx32 / Dhx9 / Dkc1 / Ebna1bp2 / Eif1b / Eif2s1 / Eif4a3 / Eif4e / Eif4g1 / Eprs / Fau / Fbl / Fcf1 / Fmr1 / Ftsj3 / Fxr1 / Fxr2 / G3bp1 / Hnrnp…
suppressed.GO:0000228	CC	GO:0000228	nuclear chromosome	144	-0.416892	-1.77908	5.97597e-05	0.00685148	0.00617329	2149	tags=40%, list=25%, signal=30%	ENSMUSG00000042029/ENSMUSG00000063049/ENSMUSG00000039354/ENSMUSG00000029833/ENSMUSG00000029012/ENSMUSG00000000902/ENSMUSG00000022009/ENSMUSG00000015749/ENSMUSG00000026134/ENSMUSG00000027323/ENSMUSG00000035024/ENSMUSG00000025026/ENSMUSG00000029238/ENSMUSG00000022429/ENSMUSG00000032555/ENSMUSG00000070544/ENSMUSG00000026355/ENSMUSG00000031386/ENSMUSG00000021264/ENSMUSG00000040044/ENSMUSG00000000751/…	57	suppressed	0.395833	0.395833	4930447C04Rik / Actl6a / Add3 / Anp32e / Bcas2 / Brca2 / Cdc5l / Clock / Dmc1 / Fkbp6 / Hcfc1 / Hnrnpu / Hormad1 / Ik / Ing2 / Kifap3 / Lrif1 / Mcm6 / Mcm7 / Mms22l / Ncapd3 / Ncapg2 / Ncaph2 / Nifk / Nufip1 / Ogt / Orc3 / Orc5 / Orc6 / Parp1 / Pinx1 / Polb / Prim2 / Rad21 / Rad51 / Rbbp7 / Rpa1 / Sfr1 / Sin3b / Smarca5 / Smarcal1 / Smarcb1 / Smc1b / Smc3 / Smc4 / Spidr / Srsf2 / Stag3 / Stn1 / S…
suppressed.GO:0005581	CC	GO:0005581	collagen trimer	37	-0.656919	-2.24317	2.83696e-06	0.000824774	0.000743133	537	tags=38%, list=6%, signal=36%	ENSMUSG00000022371/ENSMUSG00000061535/ENSMUSG00000029661/ENSMUSG00000001119/ENSMUSG00000026042/ENSMUSG00000020241/ENSMUSG00000059327/ENSMUSG00000019929/ENSMUSG00000001506/ENSMUSG00000036446/ENSMUSG00000026043/ENSMUSG00000067158/ENSMUSG00000027966/ENSMUSG00000079465	14	suppressed	0.378378	0.378378	C1qtnf7 / Col11a1 / Col14a1 / Col1a1 / Col1a2 / Col3a1 / Col4a3 / Col4a4 / Col5a2 / Col6a1 / Col6a2 / Dcn / Eda / Lum
activated.GO:0006654	BP	GO:0006654	phosphatidic acid biosynthetic process	8	0.793348	1.87003	0.00359797	0.0902411	0.0813085	737	tags=38%, list=9%, signal=34%	ENSMUSG00000034731/ENSMUSG00000025357/ENSMUSG00000031808	3	activated	0.375	0.375	Dgka / Dgkh / Slc27a1
suppressed.GO:0031975	CC	GO:0031975	envelope	702	-0.2887	-1.42952	0.000193835	0.0141768	0.0127735	2697	tags=37%, list=32%, signal=27%	ENSMUSG00000044018/ENSMUSG00000018882/ENSMUSG00000027552/ENSMUSG00000025782/ENSMUSG00000043067/ENSMUSG00000029524/ENSMUSG00000043284/ENSMUSG00000009863/ENSMUSG00000002767/ENSMUSG00000019710/ENSMUSG00000025907/ENSMUSG00000037161/ENSMUSG00000073481/ENSMUSG00000031574/ENSMUSG00000039768/ENSMUSG00000005899/ENSMUSG00000010609/ENSMUSG00000016833/ENSMUSG00000036860/ENSMUSG00000037363/ENSMUSG00000062981/…	258	suppressed	0.367521	0.367521	Abca8b / Acadl / Acsl3 / Acsl4 / Agk / Agpat4 / Ahctf1 / Aifm1 / Alas1 / Alas2 / Apex2 / Apool / Armc1 / Armcx3 / Armcx6 / Atf2 / Atp5a1 / Atp5b / Atp5c1 / Atp5d / Atp5e / Atp5g1 / Atp5h / Atp5j / Atp5j2 / Atp5k / Atp5md / Atp5mpl / Atp5pb / Aurkaip1 / Bad / Bax / Bcl2 / Bcl2l1 / Cacybp / Calm1 / Calm2 / Calr / Canx / Cbx3 / Ccdc58 / Ccs / Cdk2 / Cdk4 / Cetn3 / Chchd10 / Chchd3 / Chchd6 / Chmp2a …
suppressed.GO:0031090	CC	GO:0031090	organelle membrane	1360	-0.2758	-1.40637	3.29911e-06	0.000913461	0.000823041	2672	tags=36%, list=31%, signal=29%	ENSMUSG00000029524/ENSMUSG00000043284/ENSMUSG00000009863/ENSMUSG00000002767/ENSMUSG00000075703/ENSMUSG00000019710/ENSMUSG00000025907/ENSMUSG00000024758/ENSMUSG00000025702/ENSMUSG00000021124/ENSMUSG00000031835/ENSMUSG00000037161/ENSMUSG00000032570/ENSMUSG00000073481/ENSMUSG00000038648/ENSMUSG00000031574/ENSMUSG00000039768/ENSMUSG00000040945/ENSMUSG00000021171/ENSMUSG00000005899/ENSMUSG00000010609/…	489	suppressed	0.359559	0.359559	Abca6 / Abca8b / Abhd17a / Abhd17b / Acadl / Acer3 / Acsl3 / Acsl4 / Actn1 / Actr3 / Adcy3 / Agk / Agpat4 / Ahctf1 / Aifm1 / Alas1 / Alas2 / Alg6 / Anxa2 / Anxa3 / Anxa6 / Ap1s1 / Ap1s2 / Ap2b1 / Ap2m1 / Ap2s1 / Apex2 / Apool / Appbp2 / Appl1 / Arcn1 / Arl13b / Arl6ip1 / Armc1 / Armcx3 / Armcx6 / Arv1 / Atf2 / Atg14 / Atl2 / Atl3 / Atp11b / Atp13a3 / Atp1a1 / Atp1b1 / Atp2a3 / Atp2b1 / Atp2c1 / A…
suppressed.GO:0046540	CC	GO:0046540	U4/U6 x U5 tri-snRNP complex	29	-0.602678	-1.92579	0.000796255	0.0330702	0.0297967	1042	tags=34%, list=12%, signal=30%	ENSMUSG00000001383/ENSMUSG00000007050/ENSMUSG00000063480/ENSMUSG00000002477/ENSMUSG00000031848/ENSMUSG00000074088/ENSMUSG00000044155/ENSMUSG00000040824/ENSMUSG00000020018/ENSMUSG00000057278	10	suppressed	0.344828	0.344828	Lsm2 / Lsm4 / Lsm8 / Snrnp40 / Snrpd1 / Snrpd2 / Snrpf / Snrpg / Snu13 / Zmat2
suppressed.GO:0097526	CC	GO:0097526	spliceosomal tri-snRNP complex	29	-0.602678	-1.92579	0.000796255	0.0330702	0.0297967	1042	tags=34%, list=12%, signal=30%	ENSMUSG00000001383/ENSMUSG00000007050/ENSMUSG00000063480/ENSMUSG00000002477/ENSMUSG00000031848/ENSMUSG00000074088/ENSMUSG00000044155/ENSMUSG00000040824/ENSMUSG00000020018/ENSMUSG00000057278	10	suppressed	0.344828	0.344828	Lsm2 / Lsm4 / Lsm8 / Snrnp40 / Snrpd1 / Snrpd2 / Snrpf / Snrpg / Snu13 / Zmat2
suppressed.GO:0140534	CC	GO:0140534	endoplasmic reticulum protein-containing complex	90	-0.574187	-2.29129	4.53332e-09	6.58974e-06	5.93745e-06	1163	tags=34%, list=14%, signal=30%	ENSMUSG00000020576/ENSMUSG00000038383/ENSMUSG00000020715/ENSMUSG00000021036/ENSMUSG00000032116/ENSMUSG00000003402/ENSMUSG00000027131/ENSMUSG00000027195/ENSMUSG00000018442/ENSMUSG00000025130/ENSMUSG00000035227/ENSMUSG00000032042/ENSMUSG00000021917/ENSMUSG00000041084/ENSMUSG00000118664/ENSMUSG00000048578/ENSMUSG00000004460/ENSMUSG00000028757/ENSMUSG00000030654/ENSMUSG00000027642/ENSMUSG00000021501/…	31	suppressed	0.344444	0.344444	Arl6ip1 / Calr / Caml / Ddost / Derl2 / Dnajb11 / Emc4 / Ern1 / Hsd17b12 / Hsp90b1 / Hspa5 / Mlec / Nbas / Ostc / P4hb / Pdia3 / Pdia6 / Pigu / Ppib / Prkcsh / Rpn1 / Rpn2 / Sec11a / Spcs1 / Spcs2 / Sptlc2 / Srpr / Stt3a / Tmem258 / Tusc3 / Ubxn7
activated.GO:0071286	BP	GO:0071286	cellular response to magnesium ion	3	0.946426	1.64066	0.00264052	0.0736369	0.0663479	54	tags=33%, list=1%, signal=33%	ENSMUSG00000069601	1	activated	0.333333	0.333333	Ank3
suppressed.GO:0044297	CC	GO:0044297	cell body	390	-0.32824	-1.55172	0.000133794	0.0113148	0.0101948	2064	tags=33%, list=24%, signal=26%	ENSMUSG00000020372/ENSMUSG00000026024/ENSMUSG00000038374/ENSMUSG00000015968/ENSMUSG00000024597/ENSMUSG00000096255/ENSMUSG00000019889/ENSMUSG00000028964/ENSMUSG00000017466/ENSMUSG00000000753/ENSMUSG00000037296/ENSMUSG00000007989/ENSMUSG00000031278/ENSMUSG00000040549/ENSMUSG00000069806/ENSMUSG00000031730/ENSMUSG00000071655/ENSMUSG00000078812/ENSMUSG00000020366/ENSMUSG00000045103/ENSMUSG00000032410/…	130	suppressed	0.333333	0.333333	Acsl4 / Adam10 / Akap12 / Akap9 / Alcam / Als2 / Anxa3 / Arpc2 / Atp1b2 / Atp2b1 / Atp5g1 / Atxn10 / Bmpr2 / Braf / Cacna1d / Cacng7 / Cacybp / Canx / Cct2 / Cct4 / Cct5 / Cct6a / Cct7 / Ckap5 / Cntnap2 / Copa / Cpe / Cst3 / Ctsl / Cyp17a1 / Dab2ip / Dhodh / Dlg1 / Dmd / Dnmt1 / Dpysl3 / Dynlt1b / Eif4a3 / Eif4b / Eif5a / Erc2 / Exoc4 / Fkbp4 / Fmr1 / Fxr1 / Fzd3 / Ghr / Glrx2 / Glul / Gnb4 / Gri…
suppressed.GO:0043025	CC	GO:0043025	neuronal cell body	346	-0.329709	-1.54736	0.000140436	0.011742	0.0105797	2064	tags=33%, list=24%, signal=26%	ENSMUSG00000020372/ENSMUSG00000026024/ENSMUSG00000038374/ENSMUSG00000015968/ENSMUSG00000024597/ENSMUSG00000096255/ENSMUSG00000019889/ENSMUSG00000017466/ENSMUSG00000000753/ENSMUSG00000037296/ENSMUSG00000007989/ENSMUSG00000031278/ENSMUSG00000040549/ENSMUSG00000069806/ENSMUSG00000031730/ENSMUSG00000071655/ENSMUSG00000078812/ENSMUSG00000020366/ENSMUSG00000045103/ENSMUSG00000032410/ENSMUSG00000002489/…	115	suppressed	0.33237	0.33237	Acsl4 / Adam10 / Akap12 / Akap9 / Alcam / Als2 / Anxa3 / Arpc2 / Atp2b1 / Atp5g1 / Atxn10 / Bmpr2 / Cacna1d / Cacng7 / Canx / Ckap5 / Cntnap2 / Copa / Cpe / Cst3 / Ctsl / Cyp17a1 / Dab2ip / Dhodh / Dlg1 / Dmd / Dnmt1 / Dynlt1b / Eif4a3 / Eif4b / Eif5a / Erc2 / Exoc4 / Fkbp4 / Fmr1 / Fxr1 / Fzd3 / Ghr / Glrx2 / Glul / Gria3 / Gria4 / Grik2 / Hcfc1 / Hsp90aa1 / Hsp90ab1 / Hspa8 / Igf1 / Inha / Inpp…
suppressed.GO:1990351	CC	GO:1990351	transporter complex	153	-0.410457	-1.76709	4.43547e-05	0.00586137	0.00528118	1335	tags=33%, list=16%, signal=28%	ENSMUSG00000031059/ENSMUSG00000002416/ENSMUSG00000020153/ENSMUSG00000001986/ENSMUSG00000022450/ENSMUSG00000053930/ENSMUSG00000022551/ENSMUSG00000071014/ENSMUSG00000063882/ENSMUSG00000075318/ENSMUSG00000030884/ENSMUSG00000033161/ENSMUSG00000027673/ENSMUSG00000040407/ENSMUSG00000057914/ENSMUSG00000033486/ENSMUSG00000030428/ENSMUSG00000021079/ENSMUSG00000039419/ENSMUSG00000043673/ENSMUSG00000036438/…	50	suppressed	0.326797	0.326797	Abcc9 / Akap9 / Atp10a / Atp11b / Atp11c / Atp1a1 / Atp1b1 / Atp1b3 / Atp6v0c / Atp6v0e / Cacnb2 / Calm1 / Calm2 / Catsper2 / Catspere2 / Cntnap2 / Cyc1 / Ergic2 / Gabrb1 / Gria3 / Gria4 / Grik2 / Kcnd2 / Kcnma1 / Kcns3 / Ndufa11 / Ndufa12 / Ndufa2 / Ndufa6 / Ndufb11 / Ndufb2 / Ndufb5 / Ndufb6 / Ndufb9 / Ndufs4 / Ndufs7 / Ndufv1 / Ndufv2 / Pde4d / Pex13 / Scn2a / Shisa6 / Shisa8 / Timm9 / Ttyh1 /…
suppressed.GO:0043209	CC	GO:0043209	myelin sheath	148	-0.49984	-2.1319	3.78039e-09	6.28031e-06	5.65864e-06	1075	tags=32%, list=13%, signal=29%	ENSMUSG00000020321/ENSMUSG00000030884/ENSMUSG00000057738/ENSMUSG00000033161/ENSMUSG00000001833/ENSMUSG00000025393/ENSMUSG00000036438/ENSMUSG00000073838/ENSMUSG00000005161/ENSMUSG00000068798/ENSMUSG00000015656/ENSMUSG00000022234/ENSMUSG00000005125/ENSMUSG00000022770/ENSMUSG00000026473/ENSMUSG00000037742/ENSMUSG00000030246/ENSMUSG00000061518/ENSMUSG00000027669/ENSMUSG00000061904/ENSMUSG00000068039/…	48	suppressed	0.324324	0.324324	Actb / Akr1b3 / Atp1a1 / Atp1b1 / Atp5b / Atp5h / Atp5pb / Calm1 / Calm2 / Canx / Cct2 / Cct5 / Cd59a / Cldn11 / Cox5a / Cox5b / Dlg1 / Eef1a1 / Exoc4 / Glul / Gnb4 / Hsp90aa1 / Hspa5 / Hspa8 / Itgb1 / Ldhb / Mdh1 / Mif / Ncam1 / Ndrg1 / Ndufv2 / Pdia3 / Plcb1 / Ppia / Prdx1 / Prdx2 / Rap1a / Septin7 / Serinc5 / Slc25a3 / Sptan1 / Tcp1 / Tubb4b / Tufm / Ubb / Ubc / Uchl1 / Uqcrc2
suppressed.GO:0099503	CC	GO:0099503	secretory vesicle	259	-0.368919	-1.68785	1.36874e-05	0.00284233	0.00256098	1800	tags=32%, list=21%, signal=26%	ENSMUSG00000030704/ENSMUSG00000013160/ENSMUSG00000045103/ENSMUSG00000047945/ENSMUSG00000026825/ENSMUSG00000021114/ENSMUSG00000007659/ENSMUSG00000015747/ENSMUSG00000033487/ENSMUSG00000027660/ENSMUSG00000024501/ENSMUSG00000028188/ENSMUSG00000027326/ENSMUSG00000001105/ENSMUSG00000019943/ENSMUSG00000009013/ENSMUSG00000062151/ENSMUSG00000029390/ENSMUSG00000025232/ENSMUSG00000059588/ENSMUSG00000026150/…	84	suppressed	0.324324	0.324324	Abcc9 / Adam10 / Anxa3 / Ap2m1 / Apba1 / Arpc2 / Atp2b1 / Atp6v0c / Atp6v0d1 / Atp6v1d / Bace2 / Bcl2l1 / Bicd1 / Brca2 / Bsg / Btbd8 / Cadm1 / Cadps / Calcrl / Calm1 / Calm2 / Calr / Cav1 / Cct6a / Cd46 / Clcn5 / Clta / Col1a1 / Cops4 / Cpe / Ctsl / Dlg1 / Dmd / Dnm1 / Dpysl3 / Dynll1 / Exoc4 / Fndc3a / Hexa / Hspa8 / Ift20 / Igf1 / Igfbp3 / Itgb1 / Kirrel3 / Knl1 / Lamp1 / Lnpep / Loxl1 / Lrp1 …
suppressed.GO:0043198	CC	GO:0043198	dendritic shaft	37	-0.560324	-1.91333	0.000667801	0.0290856	0.0262065	1409	tags=32%, list=17%, signal=27%	ENSMUSG00000035258/ENSMUSG00000034187/ENSMUSG00000054640/ENSMUSG00000001986/ENSMUSG00000006304/ENSMUSG00000038668/ENSMUSG00000015656/ENSMUSG00000002997/ENSMUSG00000029763/ENSMUSG00000015222/ENSMUSG00000063887/ENSMUSG00000032036	12	suppressed	0.324324	0.324324	Abi3bp / Arpc2 / Exoc4 / Gria3 / Hspa8 / Kirrel3 / Lpar1 / Map2 / Nlgn1 / Nsf / Prkar2b / Slc8a1
activated.GO:0050432	BP	GO:0050432	catecholamine secretion	19	0.65508	1.99492	0.000881197	0.0351581	0.031678	592	tags=32%, list=7%, signal=29%	ENSMUSG00000021910/ENSMUSG00000007207/ENSMUSG00000031980/ENSMUSG00000027220/ENSMUSG00000061353/ENSMUSG00000050556	6	activated	0.315789	0.315789	Agt / Cxcl12 / Kcnb1 / Nisch / Stx1a / Syt13
suppressed.GO:0062023	CC	GO:0062023	collagen-containing extracellular matrix	189	-0.443946	-1.96131	2.85149e-07	0.000157905	0.000142274	926	tags=30%, list=11%, signal=27%	ENSMUSG00000058145/ENSMUSG00000059049/ENSMUSG00000026193/ENSMUSG00000032334/ENSMUSG00000024974/ENSMUSG00000004105/ENSMUSG00000022665/ENSMUSG00000058297/ENSMUSG00000021613/ENSMUSG00000033207/ENSMUSG00000022770/ENSMUSG00000022371/ENSMUSG00000026249/ENSMUSG00000030218/ENSMUSG00000035783/ENSMUSG00000022893/ENSMUSG00000025809/ENSMUSG00000006369/ENSMUSG00000029661/ENSMUSG00000042436/ENSMUSG00000029484/…	57	suppressed	0.301587	0.301587	Acta2 / Adamts1 / Adamts17 / Adamtsl1 / Angptl2 / Anxa3 / Bgn / Calr / Ccdc80 / Col11a1 / Col14a1 / Col1a1 / Col1a2 / Col3a1 / Col4a3 / Col4a4 / Col5a2 / Col6a1 / Col6a2 / Cst3 / Ctsl / Dcn / Dlg1 / Eln / Fbln1 / Fbln5 / Fgl2 / Fn1 / Frem1 / Gpc3 / Gpc6 / Hapln1 / Hmcn1 / Hsp90aa1 / Igf1 / Itgb1 / Itih5 / Lman1 / Loxl1 / Lum / Mamdc2 / Mfap2 / Mfap4 / Mfap5 / Mgp / Ogn / Postn / S100a10 / Sema3c …
suppressed.GO:0042175	CC	GO:0042175	nuclear outer membrane-endoplasmic reticulum membrane network	343	-0.320631	-1.50348	0.000414945	0.0232748	0.0209709	1993	tags=30%, list=23%, signal=24%	ENSMUSG00000021072/ENSMUSG00000032437/ENSMUSG00000023068/ENSMUSG00000031545/ENSMUSG00000002015/ENSMUSG00000021000/ENSMUSG00000005881/ENSMUSG00000026142/ENSMUSG00000008140/ENSMUSG00000071655/ENSMUSG00000078812/ENSMUSG00000027422/ENSMUSG00000021831/ENSMUSG00000027465/ENSMUSG00000027540/ENSMUSG00000074746/ENSMUSG00000020290/ENSMUSG00000057069/ENSMUSG00000056536/ENSMUSG00000024759/ENSMUSG00000027230/…	103	suppressed	0.300292	0.300292	Acer3 / Alg6 / Arl6ip1 / Arv1 / Atl2 / Atl3 / Bax / Bcap31 / Bsg / Calr / Calu / Caml / Canx / Ccdc47 / Cept1 / Chpt1 / Cnih4 / Creb3l1 / Ddost / Derl2 / Dst / Eda / Eif5a / Emc10 / Emc4 / Emc7 / Ergic3 / Erlin2 / Ern1 / Ero1a / Ero1b / Gpat4 / Gramd1c / Hacd2 / Herpud1 / Hsd17b12 / Hsp90b1 / Hspa5 / Kdelr2 / Lman1 / Lnpk / Marchf5 / Marchf6 / Mia2 / Mlec / Mr1 / Notch1 / Nus1 / Ostc / Pdia3 / Pd…
activated.GO:2001014	BP	GO:2001014	regulation of skeletal muscle cell differentiation	14	0.708862	1.99743	0.00221207	0.0652898	0.058827	198	tags=29%, list=2%, signal=28%	ENSMUSG00000063415/ENSMUSG00000033208/ENSMUSG00000004698/ENSMUSG00000008658	4	activated	0.285714	0.285714	Cyp26b1 / Hdac9 / Rbfox1 / S100b
suppressed.GO:0009986	CC	GO:0009986	cell surface	299	-0.389083	-1.80147	1.18176e-06	0.000473887	0.000426979	1182	tags=27%, list=14%, signal=24%	ENSMUSG00000031109/ENSMUSG00000067336/ENSMUSG00000024614/ENSMUSG00000054693/ENSMUSG00000006304/ENSMUSG00000038668/ENSMUSG00000035107/ENSMUSG00000048915/ENSMUSG00000016918/ENSMUSG00000007655/ENSMUSG00000035653/ENSMUSG00000023845/ENSMUSG00000055447/ENSMUSG00000044337/ENSMUSG00000030342/ENSMUSG00000025393/ENSMUSG00000025351/ENSMUSG00000039419/ENSMUSG00000026923/ENSMUSG00000023206/ENSMUSG00000007613/…	82	suppressed	0.274247	0.274247	Ackr3 / Adam10 / Adam9 / Alcam / Arpc2 / Atp5b / Atp5j / Bgn / Bmpr2 / Calr / Cav1 / Cd34 / Cd46 / Cd47 / Cd59a / Cd63 / Cd9 / Cdh13 / Ckap4 / Clstn1 / Clu / Cntnap2 / Ctsl / Dcbld2 / Dcc / Efna5 / Egfr / Eng / Enox2 / Epcam / Gpc3 / Gpc6 / Hmgb1 / Hsp90aa1 / Hsp90ab1 / Hspa5 / Hspa8 / Il15ra / Il1rapl1 / Il31ra / Insr / Itga4 / Itgae / Itgb1 / Itgbl1 / Kcnma1 / Lamp1 / Lnpep / Lpar1 / Lpl / Lrfn…
suppressed.GO:0036477	CC	GO:0036477	somatodendritic compartment	512	-0.305332	-1.47574	0.000220461	0.0150809	0.0135881	1673	tags=27%, list=20%, signal=23%	ENSMUSG00000002489/ENSMUSG00000018196/ENSMUSG00000070544/ENSMUSG00000049044/ENSMUSG00000006057/ENSMUSG00000060681/ENSMUSG00000046709/ENSMUSG00000021877/ENSMUSG00000031386/ENSMUSG00000022656/ENSMUSG00000001105/ENSMUSG00000019943/ENSMUSG00000031626/ENSMUSG00000053062/ENSMUSG00000018395/ENSMUSG00000013663/ENSMUSG00000022261/ENSMUSG00000025810/ENSMUSG00000021012/ENSMUSG00000055737/ENSMUSG00000039630/…	136	suppressed	0.265625	0.265625	Abi3bp / Adam10 / Adcy2 / Add1 / Akap12 / Akap9 / Alcam / Anxa3 / Apba1 / Aplp2 / Arf4 / Arpc2 / Atp2b1 / Atp5g1 / Atxn10 / Bmpr2 / Cadm1 / Canx / Clstn1 / Clu / Cntnap2 / Copa / Cpe / Cpeb3 / Cst3 / Ctsl / Cyp17a1 / Dab2ip / Dlg1 / Dnmt1 / Eif4a3 / Eif4b / Erc2 / Exoc4 / Fat3 / Fkbp4 / Fmr1 / Frmpd4 / Fxr1 / Gabrb1 / Ghr / Glrx2 / Glul / Gria3 / Gria4 / Grik2 / Hcfc1 / Hnrnpab / Hnrnpu / Hsp90aa…
suppressed.GO:0043005	CC	GO:0043005	neuron projection	714	-0.312869	-1.55171	2.61706e-06	0.000809564	0.000729429	1673	tags=26%, list=20%, signal=23%	ENSMUSG00000002489/ENSMUSG00000018196/ENSMUSG00000049044/ENSMUSG00000006057/ENSMUSG00000060681/ENSMUSG00000046709/ENSMUSG00000021877/ENSMUSG00000031386/ENSMUSG00000030323/ENSMUSG00000024501/ENSMUSG00000022656/ENSMUSG00000014226/ENSMUSG00000063455/ENSMUSG00000021838/ENSMUSG00000001105/ENSMUSG00000019943/ENSMUSG00000031626/ENSMUSG00000009013/ENSMUSG00000018395/ENSMUSG00000004849/ENSMUSG00000013663/…	189	suppressed	0.264706	0.264706	Abi3bp / Actb / Actn4 / Adam10 / Adcy2 / Add1 / Adgrl3 / Ahi1 / Akap9 / Alcam / Aldh1a1 / Ank2 / Anxa3 / Ap1s1 / Apba1 / Aplp2 / Arf4 / Arpc2 / Atp2b1 / Atp5g1 / Atxn10 / Auts2 / Bmpr2 / Braf / Bsg / Btbd8 / Cacybp / Cadm1 / Calm1 / Calm2 / Canx / Cdh13 / Cetn3 / Cldn11 / Clstn1 / Clu / Cntnap2 / Copa / Cpe / Cpeb3 / Cst3 / Ctnna2 / Ctsl / Ctsz / Cyp17a1 / D630045J12Rik / Dab2ip / Dag1 / Dcc / Dl…
suppressed.GO:0005576	CC	GO:0005576	extracellular region	573	-0.41439	-2.02641	3.2588e-15	3.78966e-11	3.41453e-11	998	tags=26%, list=12%, signal=24%	ENSMUSG00000029718/ENSMUSG00000025289/ENSMUSG00000053626/ENSMUSG00000027848/ENSMUSG00000055447/ENSMUSG00000031274/ENSMUSG00000000901/ENSMUSG00000030342/ENSMUSG00000025351/ENSMUSG00000032575/ENSMUSG00000040713/ENSMUSG00000059049/ENSMUSG00000031399/ENSMUSG00000026193/ENSMUSG00000032334/ENSMUSG00000026923/ENSMUSG00000004105/ENSMUSG00000023206/ENSMUSG00000022665/ENSMUSG00000058297/ENSMUSG00000050666/…	148	suppressed	0.25829	0.25829	Adam9 / Adamts1 / Adamts19 / Adamtsl1 / Adgrb3 / Akr1b3 / Alad / Angptl2 / Atp5j / Bgn / C1qtnf7 / C1rb / Calr / Calu / Cap1 / Ccdc80 / Cd34 / Cd46 / Cd47 / Cd59a / Cd63 / Cd81 / Cd9 / Cdh13 / Cemip / Chrdl1 / Chsy1 / Clstn1 / Clu / Cntn4 / Col11a1 / Col14a1 / Col1a1 / Col1a2 / Col3a1 / Col4a3 / Col4a4 / Col4a5 / Col5a2 / Col6a1 / Col6a2 / Cpe / Cpq / Creg1 / Crispld1 / Cst12 / Cst3 / Cst9 / Ctsf…
suppressed.GO:0005886	CC	GO:0005886	plasma membrane	1821	-0.295412	-1.51933	6.63051e-11	3.85531e-07	3.47369e-07	1737	tags=26%, list=20%, signal=26%	ENSMUSG00000026825/ENSMUSG00000070867/ENSMUSG00000048126/ENSMUSG00000031078/ENSMUSG00000032555/ENSMUSG00000016520/ENSMUSG00000021549/ENSMUSG00000038930/ENSMUSG00000048787/ENSMUSG00000021823/ENSMUSG00000041740/ENSMUSG00000026384/ENSMUSG00000027540/ENSMUSG00000035620/ENSMUSG00000023923/ENSMUSG00000032410/ENSMUSG00000021948/ENSMUSG00000004771/ENSMUSG00000007659/ENSMUSG00000021712/ENSMUSG00000002489/…	467	suppressed	0.256452	0.256452	Abca8b / Abcb5 / Abcc9 / Ackr3 / Actl6a / Actn4 / Acvr1 / Adam10 / Adam9 / Adcy2 / Adcy3 / Add1 / Adgrb3 / Adgrg1 / Adgrl3 / Akap11 / Akap12 / Akap9 / Akt3 / Alcam / Alg10b / Amhr2 / Ank2 / Anks1b / Anxa3 / Ap1s1 / Ap1s2 / Ap2m1 / Apba1 / Aplp2 / Appl1 / Arf4 / Arhgap18 / Arhgdia / Arl13b / Arl4a / Arl6ip5 / Arpc2 / Arrdc3 / Atp10a / Atp11b / Atp11c / Atp1a1 / Atp1b1 / Atp1b2 / Atp1b3 / Atp2b1 / …
suppressed.GO:0030054	CC	GO:0030054	cell junction	1091	-0.301708	-1.52713	4.91593e-08	3.81115e-05	3.4339e-05	1566	tags=24%, list=18%, signal=23%	ENSMUSG00000022656/ENSMUSG00000022685/ENSMUSG00000050953/ENSMUSG00000021838/ENSMUSG00000025326/ENSMUSG00000019943/ENSMUSG00000031626/ENSMUSG00000053062/ENSMUSG00000027111/ENSMUSG00000018395/ENSMUSG00000025240/ENSMUSG00000040711/ENSMUSG00000004849/ENSMUSG00000013663/ENSMUSG00000041329/ENSMUSG00000062151/ENSMUSG00000022261/ENSMUSG00000025810/ENSMUSG00000032422/ENSMUSG00000039701/ENSMUSG00000022512/…	265	suppressed	0.242896	0.242896	Abi3bp / Actb / Actn4 / Actr2 / Adam10 / Add1 / Adgrb3 / Adgrl3 / Afap1 / Ahi1 / Akap12 / Akap9 / Akr1b3 / Aldh1a1 / Ank2 / Anks1b / Ap1s1 / Ap1s2 / Ap2m1 / Apba1 / Aplp2 / Appl1 / Arhgap24 / Arhgap31 / Arhgdia / Arl6ip5 / Arpc2 / Ascc1 / Atp1a1 / Atp1b1 / Atp1b2 / Atp2b1 / Atp6v0c / Basp1 / Bmpr2 / Btbd8 / Btbd9 / Cacnb2 / Cadm1 / Cadps / Cadps2 / Calm1 / Calm2 / Canx / Cav1 / Ccdc88c / Cdc42bpa…
suppressed.GO:0099081	CC	GO:0099081	supramolecular polymer	448	-0.335942	-1.6082	1.67534e-05	0.00330212	0.00297525	1231	tags=21%, list=14%, signal=19%	ENSMUSG00000038555/ENSMUSG00000020186/ENSMUSG00000033826/ENSMUSG00000021024/ENSMUSG00000029094/ENSMUSG00000006304/ENSMUSG00000060012/ENSMUSG00000027861/ENSMUSG00000057738/ENSMUSG00000085925/ENSMUSG00000003452/ENSMUSG00000028943/ENSMUSG00000031274/ENSMUSG00000018481/ENSMUSG00000032624/ENSMUSG00000046111/ENSMUSG00000052852/ENSMUSG00000012609/ENSMUSG00000047844/ENSMUSG00000026585/ENSMUSG00000021377/…	94	suppressed	0.209821	0.209821	1700029J07Rik / Abcc9 / Acta2 / Actn4 / Afap1 / Akap13 / Ank2 / Appbp2 / Arhgap18 / Arpc2 / Bex4 / Bicd1 / Calm1 / Calm2 / Casq2 / Cct2 / Cct4 / Cct5 / Cct7 / Cep295 / Cldn11 / Clmp / Col11a1 / Col1a1 / Col1a2 / Col3a1 / Col4a3 / Col4a4 / Col4a5 / Col5a2 / Csrp2 / Cst3 / Cul3 / Cyld / Dcn / Dek / Diaph3 / Dlg1 / Dnah8 / Dst / Eln / Eml4 / Espn / Fbln1 / Fbln5 / Fbxo32 / Fkbp4 / Fxr1 / Hspa8 / Kif…

## Sheet: P10_Leydig_GSEA_ALL_dotplot_d
X	ONTOLOGY	ID	Description	setSize	enrichmentScore	NES	pvalue	p.adjust	qvalue	rank	leading_edge	core_enrichment	Count	.sign	GeneRatio	x	pasted_sorted_ogns
activated.GO:0045338	BP	GO:0045338	farnesyl diphosphate metabolic process	3	0.982903	1.67824	0.000235175	0.0197231	0.0181952	156	tags=100%, list=2%, signal=98%	ENSMUSG00000093930/ENSMUSG00000027875/ENSMUSG00000021273	3	activated	1	1	Fdft1 / Hmgcs1 / Hmgcs2
activated.GO:0045924	BP	GO:0045924	regulation of female receptivity	4	0.905454	1.70618	0.00286759	0.0921087	0.0849734	850	tags=100%, list=9%, signal=91%	ENSMUSG00000058756/ENSMUSG00000020647/ENSMUSG00000021779/ENSMUSG00000005886	4	activated	1	1	Ncoa1 / Ncoa2 / Thra / Thrb
activated.GO:0060180	BP	GO:0060180	female mating behavior	4	0.905454	1.70618	0.00286759	0.0921087	0.0849734	850	tags=100%, list=9%, signal=91%	ENSMUSG00000058756/ENSMUSG00000020647/ENSMUSG00000021779/ENSMUSG00000005886	4	activated	1	1	Ncoa1 / Ncoa2 / Thra / Thrb
activated.GO:0060142	BP	GO:0060142	regulation of syncytium formation by plasma membrane fusion	9	0.804586	1.93727	0.000723514	0.0417856	0.0385486	1195	tags=78%, list=13%, signal=67%	ENSMUSG00000036006/ENSMUSG00000053436/ENSMUSG00000031555/ENSMUSG00000026031/ENSMUSG00000059714/ENSMUSG00000030272/ENSMUSG00000026509	7	activated	0.777778	0.777778	Adam9 / Camk1 / Capn2 / Cflar / Flot1 / Mapk14 / Ripor2
activated.GO:0051004	BP	GO:0051004	regulation of lipoprotein lipase activity	5	0.878963	1.78842	0.00296541	0.0924796	0.0853155	744	tags=60%, list=8%, signal=55%	ENSMUSG00000004698/ENSMUSG00000002289/ENSMUSG00000028553	3	activated	0.6	0.6	Angptl3 / Angptl4 / Hdac9
activated.GO:0017121	BP	GO:0017121	plasma membrane phospholipid scrambling	6	0.864803	1.8803	0.000468206	0.0303273	0.027978	723	tags=50%, list=8%, signal=46%	ENSMUSG00000041710/ENSMUSG00000021615/ENSMUSG00000032377	3	activated	0.5	0.5	Plscr4 / Trpc5 / Xrcc4
suppressed.GO:0010893	BP	GO:0010893	positive regulation of steroid biosynthetic process	12	-0.87615	-2.16978	7.93741e-06	0.00155097	0.00143082	95	tags=42%, list=1%, signal=41%	ENSMUSG00000005533/ENSMUSG00000039004/ENSMUSG00000005514/ENSMUSG00000031574/ENSMUSG00000003555	5	suppressed	0.416667	0.416667	Bmp6 / Cyp17a1 / Igf1r / Por / Star
activated.GO:0010522	BP	GO:0010522	regulation of calcium ion transport into cytosol	10	0.777245	1.92471	0.000705044	0.0411241	0.0379383	715	tags=40%, list=8%, signal=37%	ENSMUSG00000007655/ENSMUSG00000024107/ENSMUSG00000029711/ENSMUSG00000028207	4	activated	0.4	0.4	Asph / Cav1 / Epo / Lhcgr
suppressed.GO:0045940	BP	GO:0045940	positive regulation of steroid metabolic process	13	-0.869143	-2.20887	2.97836e-06	0.000793597	0.00073212	95	tags=38%, list=1%, signal=38%	ENSMUSG00000005533/ENSMUSG00000039004/ENSMUSG00000005514/ENSMUSG00000031574/ENSMUSG00000003555	5	suppressed	0.384615	0.384615	Bmp6 / Cyp17a1 / Igf1r / Por / Star
suppressed.GO:0120178	BP	GO:0120178	steroid hormone biosynthetic process	16	-0.832899	-2.24833	9.32023e-06	0.00176243	0.0016259	138	tags=38%, list=2%, signal=37%	ENSMUSG00000038418/ENSMUSG00000039004/ENSMUSG00000037936/ENSMUSG00000032323/ENSMUSG00000031574/ENSMUSG00000003555	6	suppressed	0.375	0.375	Bmp6 / Cyp11a1 / Cyp17a1 / Egr1 / Scarb1 / Star
activated.GO:0035091	MF	GO:0035091	phosphatidylinositol binding	171	0.337517	1.55046	0.0024832	0.0858792	0.0792265	2071	tags=35%, list=23%, signal=27%	ENSMUSG00000004508/ENSMUSG00000031442/ENSMUSG00000034557/ENSMUSG00000033763/ENSMUSG00000024236/ENSMUSG00000033128/ENSMUSG00000024104/ENSMUSG00000018417/ENSMUSG00000041444/ENSMUSG00000030660/ENSMUSG00000030691/ENSMUSG00000102805/ENSMUSG00000010660/ENSMUSG00000071669/ENSMUSG00000042272/ENSMUSG00000027423/ENSMUSG00000032741/ENSMUSG00000028159/ENSMUSG00000023277/ENSMUSG00000021669/ENSMUSG00000026620/…	60	activated	0.350877	0.350877	Acap2 / Amer1 / Arap1 / Arhgap32 / Ccdc88a / Ceacam2 / Cert1 / Dapp1 / Dennd1a / Dennd1b / Exoc1 / Exoc7 / Fcho2 / Fchsd2 / Gab2 / Gga1 / Gm37240 / Gsdme / Inppl1 / Kcnq1 / Mark1 / Mcf2l / Mitd1 / Mtm1 / Mtss2 / Myo10 / Myo1b / Nisch / Numa1 / Ogt / Pfn2 / Phf12 / Pik3c2a / Plcb1 / Plcd1 / Pxk / Rubcn / Sbf2 / Sestd1 / Sgk3 / Snx1 / Snx10 / Snx13 / Snx29 / Snx3 / Snx32 / Snx5 / Svil / Tecpr1 / To…
suppressed.GO:0042446	BP	GO:0042446	hormone biosynthetic process	26	-0.809038	-2.44878	2.20525e-08	3.30325e-05	3.04736e-05	138	tags=35%, list=2%, signal=34%	ENSMUSG00000038418/ENSMUSG00000005533/ENSMUSG00000039004/ENSMUSG00000005514/ENSMUSG00000037936/ENSMUSG00000032323/ENSMUSG00000031574/ENSMUSG00000003555/ENSMUSG00000032051	9	suppressed	0.346154	0.346154	Bmp6 / Cyp11a1 / Cyp17a1 / Egr1 / Fdx1 / Igf1r / Por / Scarb1 / Star
suppressed.GO:0006457	BP	GO:0006457	protein folding	121	-0.48638	-1.99521	7.13674e-06	0.00144261	0.00133085	1382	tags=34%, list=15%, signal=29%	ENSMUSG00000025130/ENSMUSG00000029447/ENSMUSG00000025823/ENSMUSG00000020288/ENSMUSG00000024966/ENSMUSG00000026203/ENSMUSG00000028035/ENSMUSG00000030357/ENSMUSG00000075467/ENSMUSG00000031701/ENSMUSG00000029014/ENSMUSG00000030417/ENSMUSG00000034024/ENSMUSG00000024359/ENSMUSG00000042043/ENSMUSG00000037062/ENSMUSG00000040013/ENSMUSG00000006412/ENSMUSG00000071866/ENSMUSG00000027804/ENSMUSG00000021831/…	41	suppressed	0.338843	0.338843	Ahsa2 / Calr / Canx / Cct2 / Cct6a / Cct8 / Clu / Dnaja1 / Dnaja2 / Dnajb2 / Dnajb4 / Dnajc2 / Dnlz / Ero1a / Fkbp4 / Fkbp6 / Hsp90aa1 / Hsp90ab1 / Hsp90b1 / Hspa4 / Hspa5 / Hspa8 / Hspa9 / Hspd1 / Hspe1 / Nppc / P4hb / Pdcd5 / Pdia3 / Pdia4 / Pfdn2 / Pfdn5 / Ppia / Ppib / Ppid / Prdx4 / Sh3glb1 / St13 / Stip1 / Tbca / Tbce
activated.GO:0003680	MF	GO:0003680	minor groove of adenine-thymine-rich DNA binding	3	0.952052	1.62557	0.00342949	0.0990329	0.0913612	17	tags=33%, list=0%, signal=33%	ENSMUSG00000005583	1	activated	0.333333	0.333333	Mef2c
suppressed.GO:0034248	BP	GO:0034248	regulation of amide metabolic process	290	-0.417723	-1.92169	1.5334e-07	8.98879e-05	8.29246e-05	1796	tags=30%, list=20%, signal=25%	ENSMUSG00000068739/ENSMUSG00000025486/ENSMUSG00000033009/ENSMUSG00000005610/ENSMUSG00000028790/ENSMUSG00000028706/ENSMUSG00000033644/ENSMUSG00000036989/ENSMUSG00000063358/ENSMUSG00000039826/ENSMUSG00000035093/ENSMUSG00000020715/ENSMUSG00000053565/ENSMUSG00000022433/ENSMUSG00000028609/ENSMUSG00000020454/ENSMUSG00000062397/ENSMUSG00000016554/ENSMUSG00000046062/ENSMUSG00000015533/ENSMUSG00000040521/…	88	suppressed	0.303448	0.303448	Abce1 / Bin1 / Btg2 / Bzw1 / Calr / Cdk4 / Clu / Cnbp / Cnot10 / Cnot6l / Cnot9 / Csnk1e / Dazl / Ddx3x / Dhx9 / Eef1b2 / Eif1 / Eif2a / Eif2s1 / Eif3d / Eif3e / Eif3k / Eif4e / Eif4enif1 / Eif4g2 / Eif5 / Eif5b / Elavl1 / Enc1 / Eprs / Ern1 / Etf1 / Gspt1 / Hnrnpu / Igf1 / Igf2bp2 / Ilf3 / Impact / Itga2 / Khdrbs1 / Larp4 / Larp4b / Lrrtm3 / Magoh / Malsu1 / Mapk1 / Msi1 / Msi2 / Ncl / Niban1 / …
suppressed.GO:0006518	BP	GO:0006518	peptide metabolic process	486	-0.384598	-1.86862	1.25398e-09	4.90057e-06	4.52094e-06	1759	tags=28%, list=20%, signal=24%	ENSMUSG00000005610/ENSMUSG00000028790/ENSMUSG00000028706/ENSMUSG00000037851/ENSMUSG00000038274/ENSMUSG00000033644/ENSMUSG00000036989/ENSMUSG00000063358/ENSMUSG00000039826/ENSMUSG00000053964/ENSMUSG00000049960/ENSMUSG00000003299/ENSMUSG00000028029/ENSMUSG00000063787/ENSMUSG00000035093/ENSMUSG00000039278/ENSMUSG00000020715/ENSMUSG00000053565/ENSMUSG00000022433/ENSMUSG00000028609/ENSMUSG00000036850/…	137	suppressed	0.281893	0.281893	Abce1 / Aimp1 / Ascc3 / Aurkaip1 / Becn1 / Bin1 / Btg2 / Bzw1 / Calr / Cdk4 / Chchd1 / Chst8 / Clu / Cnbp / Cnot10 / Cnot6l / Cnot9 / Csnk1e / Dazl / Ddx3x / Dhx9 / Drg1 / Dyrk1a / Ears2 / Ece1 / Eef1a1 / Eef1b2 / Eef1g / Eif1 / Eif1a / Eif2a / Eif2s1 / Eif2s2 / Eif2s3x / Eif2s3y / Eif3a / Eif3c / Eif3d / Eif3e / Eif3i / Eif3k / Eif4a1 / Eif4e / Eif4enif1 / Eif4g2 / Eif5 / Eif5b / Elavl1 / Enc1 /…
suppressed.GO:1901566	BP	GO:1901566	organonitrogen compound biosynthetic process	926	-0.318684	-1.61418	5.08385e-08	3.97354e-05	3.66572e-05	1796	tags=26%, list=20%, signal=23%	ENSMUSG00000068739/ENSMUSG00000028163/ENSMUSG00000025486/ENSMUSG00000033009/ENSMUSG00000061731/ENSMUSG00000026289/ENSMUSG00000005610/ENSMUSG00000028790/ENSMUSG00000028706/ENSMUSG00000026526/ENSMUSG00000032883/ENSMUSG00000016427/ENSMUSG00000037851/ENSMUSG00000035674/ENSMUSG00000038274/ENSMUSG00000035798/ENSMUSG00000043153/ENSMUSG00000032038/ENSMUSG00000033644/ENSMUSG00000036989/ENSMUSG00000063358/…	237	suppressed	0.25594	0.25594	Aatf / Abca1 / Abce1 / Acer3 / Acly / Acot7 / Acsl1 / Acsl3 / Acsl4 / Adcy2 / Aimp1 / Alas1 / Alg10b / Arfgef1 / Ascc3 / Ass1 / Atg12 / Atg16l1 / Atp2b4 / Atp5a1 / Atp5d / Atp5h / Atp5l / Atp5pb / Aurkaip1 / Azin1 / Azin2 / B4galt5 / Btg2 / Bzw1 / Calr / Cdk4 / Cebpa / Chchd1 / Chp1 / Chpt1 / Chst3 / Chst8 / Chsy1 / Chsy3 / Cltc / Cnbp / Cnot10 / Cnot6l / Cnot9 / Cox10 / Crppa / Ctnnb1 / Ctps / D…
suppressed.GO:2000112	BP	GO:2000112	regulation of cellular macromolecule biosynthetic process	305	-0.383965	-1.77889	3.89814e-06	0.000969308	0.00089422	1392	tags=25%, list=16%, signal=22%	ENSMUSG00000062397/ENSMUSG00000003032/ENSMUSG00000016554/ENSMUSG00000041936/ENSMUSG00000046062/ENSMUSG00000015533/ENSMUSG00000040521/ENSMUSG00000032423/ENSMUSG00000022336/ENSMUSG00000026174/ENSMUSG00000030057/ENSMUSG00000020053/ENSMUSG00000041773/ENSMUSG00000058355/ENSMUSG00000029815/ENSMUSG00000040028/ENSMUSG00000034724/ENSMUSG00000026385/ENSMUSG00000015176/ENSMUSG00000024423/ENSMUSG00000032410/…	76	suppressed	0.24918	0.24918	Aatf / Abce1 / Agrn / Btg2 / Bzw1 / Calr / Cdk4 / Chp1 / Cnbp / Cnot10 / Cnot6l / Cnot9 / Ctnnb1 / Dazl / Dbi / Ddx3x / Dhx9 / Eef1b2 / Eif1 / Eif2a / Eif2s1 / Eif3d / Eif3e / Eif4e / Eif5 / Eif5b / Elavl1 / Enc1 / Eprs / Etf1 / Gfpt1 / Grb10 / Gspt1 / Hnrnpu / Igf1 / Igf2bp2 / Ilf3 / Impact / Insr / Irs2 / Itga2 / Itm2a / Itm2b / Itm2c / Klf4 / Larp4 / Larp4b / Malsu1 / Msi1 / Msi2 / Ncl / Niban…
suppressed.GO:0019220	BP	GO:0019220	regulation of phosphate metabolic process	704	-0.335406	-1.66723	4.53992e-08	3.97354e-05	3.66572e-05	1534	tags=25%, list=17%, signal=22%	ENSMUSG00000017716/ENSMUSG00000028266/ENSMUSG00000040843/ENSMUSG00000025314/ENSMUSG00000021608/ENSMUSG00000032562/ENSMUSG00000042901/ENSMUSG00000052296/ENSMUSG00000034342/ENSMUSG00000026176/ENSMUSG00000042489/ENSMUSG00000032336/ENSMUSG00000037035/ENSMUSG00000025147/ENSMUSG00000022967/ENSMUSG00000025496/ENSMUSG00000024014/ENSMUSG00000002413/ENSMUSG00000029730/ENSMUSG00000041936/ENSMUSG00000022443/…	173	suppressed	0.245739	0.245739	Abi1 / Acsl1 / Actb / Acvr1 / Acvr2a / Adam17 / Adipor2 / Agrn / Aida / Akap1 / Aplp2 / Ar / Arf1 / Arpp19 / Atp2b4 / Atxn1 / Atxn7 / Birc5 / Bmp2 / Bmp6 / Bmpr1a / Braf / Camk2n2 / Camkk2 / Cbl / Ccdc88c / Ccnjl / Ccnl1 / Cdca8 / Chp1 / Clspn / Clu / Cnot9 / Cox11 / Crkl / Cry2 / Csnk1d / Ctdsp1 / Ddx3x / Dicer1 / Dnaja1 / Drd4 / Dtnbp1 / Eef1a1 / Efna5 / Egr1 / Emp2 / Eng / Ercc6 / Erp29 / Errf…
suppressed.GO:0051174	BP	GO:0051174	regulation of phosphorus metabolic process	704	-0.335406	-1.66723	4.53992e-08	3.97354e-05	3.66572e-05	1534	tags=25%, list=17%, signal=22%	ENSMUSG00000017716/ENSMUSG00000028266/ENSMUSG00000040843/ENSMUSG00000025314/ENSMUSG00000021608/ENSMUSG00000032562/ENSMUSG00000042901/ENSMUSG00000052296/ENSMUSG00000034342/ENSMUSG00000026176/ENSMUSG00000042489/ENSMUSG00000032336/ENSMUSG00000037035/ENSMUSG00000025147/ENSMUSG00000022967/ENSMUSG00000025496/ENSMUSG00000024014/ENSMUSG00000002413/ENSMUSG00000029730/ENSMUSG00000041936/ENSMUSG00000022443/…	173	suppressed	0.245739	0.245739	Abi1 / Acsl1 / Actb / Acvr1 / Acvr2a / Adam17 / Adipor2 / Agrn / Aida / Akap1 / Aplp2 / Ar / Arf1 / Arpp19 / Atp2b4 / Atxn1 / Atxn7 / Birc5 / Bmp2 / Bmp6 / Bmpr1a / Braf / Camk2n2 / Camkk2 / Cbl / Ccdc88c / Ccnjl / Ccnl1 / Cdca8 / Chp1 / Clspn / Clu / Cnot9 / Cox11 / Crkl / Cry2 / Csnk1d / Ctdsp1 / Ddx3x / Dicer1 / Dnaja1 / Drd4 / Dtnbp1 / Eef1a1 / Efna5 / Egr1 / Emp2 / Eng / Ercc6 / Erp29 / Errf…
suppressed.GO:0001932	BP	GO:0001932	regulation of protein phosphorylation	537	-0.352158	-1.71588	1.70409e-07	9.51372e-05	8.77673e-05	1459	tags=24%, list=16%, signal=22%	ENSMUSG00000034342/ENSMUSG00000026176/ENSMUSG00000042489/ENSMUSG00000032336/ENSMUSG00000037035/ENSMUSG00000025147/ENSMUSG00000022967/ENSMUSG00000025496/ENSMUSG00000024014/ENSMUSG00000002413/ENSMUSG00000041936/ENSMUSG00000034292/ENSMUSG00000031996/ENSMUSG00000015305/ENSMUSG00000046062/ENSMUSG00000025340/ENSMUSG00000001786/ENSMUSG00000041096/ENSMUSG00000055067/ENSMUSG00000000567/ENSMUSG00000018796/…	130	suppressed	0.242086	0.242086	Abi1 / Acsl1 / Actb / Acvr1 / Acvr2a / Adam17 / Adipor2 / Agrn / Aplp2 / Atp2b4 / Bmp2 / Bmp6 / Bmpr1a / Braf / Camk2n2 / Camkk2 / Cbl / Ccdc88c / Ccnjl / Ccnl1 / Cdca8 / Chp1 / Clspn / Clu / Cnot9 / Crkl / Csnk1d / Ctdsp1 / Ddx3x / Dicer1 / Dnaja1 / Drd4 / Dtnbp1 / Efna5 / Egr1 / Emp2 / Eng / Ercc6 / Erp29 / Errfi1 / Fbn1 / Fbxo7 / Fgfr1 / Fn1 / Fnip2 / Gadd45b / Gtpbp4 / Hdac2 / Heg1 / Hsp90aa1…
activated.GO:0007600	BP	GO:0007600	sensory perception	156	0.369784	1.67604	0.000294762	0.0224402	0.0207019	1146	tags=24%, list=13%, signal=21%	ENSMUSG00000060882/ENSMUSG00000036006/ENSMUSG00000035305/ENSMUSG00000057914/ENSMUSG00000056755/ENSMUSG00000057182/ENSMUSG00000027966/ENSMUSG00000005672/ENSMUSG00000002058/ENSMUSG00000052133/ENSMUSG00000038127/ENSMUSG00000026663/ENSMUSG00000073946/ENSMUSG00000031075/ENSMUSG00000047773/ENSMUSG00000021779/ENSMUSG00000032086/ENSMUSG00000040061/ENSMUSG00000027523/ENSMUSG00000031174/ENSMUSG00000052512/…	37	activated	0.237179	0.237179	Adcy3 / Ankfn1 / Ano1 / Arrb1 / Atf6 / Axin1 / Bace1 / Cacnb2 / Cacnb4 / Ccdc50 / Col11a1 / Crybg3 / Ephx2 / Gnas / Grm7 / Gsdme / Kcnd2 / Kcnma1 / Kit / Lrig1 / Mpv17 / Nav2 / Olfr617 / Olfr889 / Opa1 / Plcb2 / Rest / Ripor2 / Ror1 / Rpgr / Rtn4 / Scn3a / Sema5b / Thrb / Tmtc4 / Ttc8 / Unc119
suppressed.GO:0043067	BP	GO:0043067	regulation of programmed cell death	824	-0.326181	-1.64155	2.43154e-08	3.30325e-05	3.04736e-05	1439	tags=23%, list=16%, signal=21%	ENSMUSG00000040463/ENSMUSG00000009112/ENSMUSG00000024659/ENSMUSG00000037035/ENSMUSG00000051675/ENSMUSG00000027598/ENSMUSG00000039328/ENSMUSG00000042557/ENSMUSG00000062270/ENSMUSG00000025130/ENSMUSG00000003032/ENSMUSG00000060477/ENSMUSG00000024014/ENSMUSG00000002413/ENSMUSG00000026833/ENSMUSG00000041936/ENSMUSG00000036432/ENSMUSG00000016477/ENSMUSG00000042350/ENSMUSG00000027239/ENSMUSG00000022816/…	186	suppressed	0.225728	0.225728	Aatf / Acer3 / Actb / Actn4 / Acvr1 / Adam17 / Agrn / Ahi1 / Akap12 / Akr1b3 / Anp32a / Anxa1 / Apbb2 / Apbb3 / Apex1 / Ar / Arel1 / Arf4 / Atf4 / Atp2a2 / Atp6v0c / Bag3 / Bcl2l13 / Becn1 / Bin1 / Bmp2 / Braf / Btg1 / Btg2 / Camk1d / Card9 / Ccnl1 / Cdk4 / Cebpb / Clu / Col18a1 / Ctnna1 / Ctnnb1 / Ctsl / Ddb1 / Ddx20 / Ddx3x / Ddx42 / Degs1 / Dicer1 / Dnaja1 / E2f3 / Egr1 / Eif2s1 / Ep400 / Epc1…
suppressed.GO:0032879	BP	GO:0032879	regulation of localization	1113	-0.294983	-1.51653	3.9934e-07	0.000187274	0.000172767	1371	tags=22%, list=15%, signal=21%	ENSMUSG00000025496/ENSMUSG00000024014/ENSMUSG00000002413/ENSMUSG00000041936/ENSMUSG00000029447/ENSMUSG00000022443/ENSMUSG00000046404/ENSMUSG00000015243/ENSMUSG00000052397/ENSMUSG00000019998/ENSMUSG00000022663/ENSMUSG00000025340/ENSMUSG00000015533/ENSMUSG00000019971/ENSMUSG00000029125/ENSMUSG00000031918/ENSMUSG00000026203/ENSMUSG00000021660/ENSMUSG00000022336/ENSMUSG00000018796/ENSMUSG00000020184/…	243	suppressed	0.218329	0.218329	1810037I17Rik / Abca1 / Abcc9 / Abhd17b / Acsl1 / Acsl4 / Actb / Actg1 / Actn4 / Actr3 / Acvr2a / Adipor2 / Agrn / Ahi1 / Akap1 / Ank3 / Ap3d1 / Apbb3 / Aqp2 / Ar / Arf1 / Astn2 / Atad1 / Atf4 / Atg3 / Atp1b1 / Atp2a2 / Atp2b1 / Atp2b4 / Atp2c1 / Atxn2 / Azin1 / Azin2 / Bag3 / Becn1 / Bicd1 / Bin1 / Bmp2 / Bmp2k / Bmp6 / Braf / Bsg / Btbd9 / Btf3 / C1qtnf12 / Cabp1 / Calr / Camk1d / Cbarp / Cct2 …
suppressed.GO:0051246	BP	GO:0051246	regulation of protein metabolic process	1368	-0.317512	-1.64745	1.58228e-11	1.85507e-07	1.71136e-07	1470	tags=22%, list=16%, signal=21%	ENSMUSG00000052296/ENSMUSG00000032002/ENSMUSG00000034342/ENSMUSG00000026176/ENSMUSG00000015522/ENSMUSG00000020454/ENSMUSG00000040463/ENSMUSG00000042489/ENSMUSG00000038175/ENSMUSG00000032336/ENSMUSG00000037035/ENSMUSG00000072501/ENSMUSG00000025147/ENSMUSG00000051675/ENSMUSG00000070436/ENSMUSG00000022967/ENSMUSG00000027598/ENSMUSG00000062397/ENSMUSG00000042557/ENSMUSG00000003032/ENSMUSG00000016554/…	297	suppressed	0.217105	0.217105	Aatf / Abce1 / Abi1 / Acsl1 / Actb / Acvr1 / Acvr2a / Adam17 / Adipor2 / Agrn / Akap1 / Antxr1 / Aplp2 / Arih1 / Arnt / Arpp19 / Arrdc3 / Atp2a3 / Atp2b4 / Atraid / Aurkaip1 / Azin1 / Azin2 / Bin1 / Bmp2 / Bmp6 / Bmpr1a / Braf / Btg2 / Bzw1 / Calr / Camk2n2 / Camkk2 / Card9 / Cbl / Ccdc88c / Ccnjl / Ccnl1 / Cdca8 / Cdk4 / Chp1 / Clec16a / Clspn / Clu / Cnbp / Cnot10 / Cnot6l / Cnot9 / Crkl / Cry2…
suppressed.GO:0006468	BP	GO:0006468	protein phosphorylation	789	-0.301379	-1.50664	8.97943e-06	0.00172582	0.00159213	1422	tags=22%, list=16%, signal=20%	ENSMUSG00000032336/ENSMUSG00000037035/ENSMUSG00000025147/ENSMUSG00000022967/ENSMUSG00000035725/ENSMUSG00000023047/ENSMUSG00000060477/ENSMUSG00000025496/ENSMUSG00000024014/ENSMUSG00000002413/ENSMUSG00000010342/ENSMUSG00000041936/ENSMUSG00000025199/ENSMUSG00000034292/ENSMUSG00000042688/ENSMUSG00000031996/ENSMUSG00000015305/ENSMUSG00000046062/ENSMUSG00000025340/ENSMUSG00000001786/ENSMUSG00000041096/…	171	suppressed	0.21673	0.21673	Abi1 / Acsl1 / Actb / Acvr1 / Acvr2a / Adam17 / Adipor2 / Agrn / Amhr2 / Aplp2 / Atp2b4 / Becn1 / Bmp2 / Bmp2k / Bmp6 / Bmpr1a / Braf / Camk1d / Camk2n2 / Camkk2 / Ccdc88c / Ccnjl / Ccnl1 / Ccnt1 / Cdc42bpb / Cdca8 / Cdk13 / Cdk4 / Chp1 / Chuk / Clu / Cnot9 / Crkl / Csnk1d / Ddx3x / Dicer1 / Dnaja1 / Drd4 / Dtnbp1 / Dyrk1a / Efna5 / Egr1 / Eif2a / Eif2s1 / Emp2 / Eng / Ercc6 / Erp29 / Errfi1 / Fb…
suppressed.GO:0065008	BP	GO:0065008	regulation of biological quality	1359	-0.294785	-1.53093	1.65176e-08	3.22754e-05	2.97752e-05	1430	tags=21%, list=16%, signal=21%	ENSMUSG00000024659/ENSMUSG00000041482/ENSMUSG00000038175/ENSMUSG00000032336/ENSMUSG00000037035/ENSMUSG00000037217/ENSMUSG00000039328/ENSMUSG00000042557/ENSMUSG00000017421/ENSMUSG00000025130/ENSMUSG00000042328/ENSMUSG00000025496/ENSMUSG00000024014/ENSMUSG00000002413/ENSMUSG00000058454/ENSMUSG00000026833/ENSMUSG00000041936/ENSMUSG00000029447/ENSMUSG00000025199/ENSMUSG00000046434/ENSMUSG00000022443/…	290	suppressed	0.213392	0.213392	Abca1 / Abcc9 / Abhd17b / Abitram / Acsl4 / Actr2 / Actr3 / Acvr2a / Agrn / Akap12 / Akr1b3 / Ank3 / Anxa1 / Ap2a2 / Apbb2 / Apex1 / Aqp2 / Aqp5 / Ar / Arf1 / Arf4 / Arfgef1 / Arhgap28 / Arpc1b / Arpc3 / Arpc5 / Atad1 / Atf4 / Atp11a / Atp1b1 / Atp2a2 / Atp2b1 / Atp2b4 / Atp6v0c / Atxn1 / B4galt5 / Bag3 / Bin1 / Bmp2 / Bmp6 / Braf / Brk1 / Btg2 / C1qtnf12 / Calr / Capzb / Ccdc88c / Cct2 / Cct6a /…
suppressed.GO:0016310	BP	GO:0016310	phosphorylation	948	-0.297279	-1.50889	1.89404e-06	0.000569379	0.000525271	1422	tags=21%, list=16%, signal=20%	ENSMUSG00000032336/ENSMUSG00000037035/ENSMUSG00000025147/ENSMUSG00000022967/ENSMUSG00000035725/ENSMUSG00000023047/ENSMUSG00000060477/ENSMUSG00000025496/ENSMUSG00000024014/ENSMUSG00000002413/ENSMUSG00000010342/ENSMUSG00000029730/ENSMUSG00000041936/ENSMUSG00000025199/ENSMUSG00000034292/ENSMUSG00000042688/ENSMUSG00000031996/ENSMUSG00000024867/ENSMUSG00000004040/ENSMUSG00000015305/ENSMUSG00000046062/…	202	suppressed	0.21308	0.21308	Abi1 / Acsl1 / Actb / Acvr1 / Acvr2a / Adam17 / Adipor2 / Adpgk / Agrn / Amhr2 / Aplp2 / Ar / Atp2b4 / Atxn1 / Atxn7 / Becn1 / Bmp2 / Bmp2k / Bmp6 / Bmpr1a / Braf / Camk1d / Camk2n2 / Camkk2 / Ccdc88c / Ccnjl / Ccnl1 / Ccnt1 / Cdc42bpb / Cdca8 / Cdk13 / Cdk4 / Chp1 / Chuk / Ciita / Clu / Cnot9 / Cox11 / Crkl / Csnk1d / Ddx3x / Dgkk / Dicer1 / Dnaja1 / Drd4 / Dtnbp1 / Dyrk1a / Eef1a1 / Efna5 / Egr…
suppressed.GO:0009653	BP	GO:0009653	anatomical structure morphogenesis	1328	-0.276494	-1.43478	2.17468e-06	0.000637397	0.000588021	1433	tags=21%, list=16%, signal=21%	ENSMUSG00000000037/ENSMUSG00000024659/ENSMUSG00000032336/ENSMUSG00000059439/ENSMUSG00000022894/ENSMUSG00000070436/ENSMUSG00000035725/ENSMUSG00000036955/ENSMUSG00000042557/ENSMUSG00000019996/ENSMUSG00000003032/ENSMUSG00000029686/ENSMUSG00000024014/ENSMUSG00000002413/ENSMUSG00000040857/ENSMUSG00000031673/ENSMUSG00000040151/ENSMUSG00000026833/ENSMUSG00000041936/ENSMUSG00000031540/ENSMUSG00000025199/…	282	suppressed	0.212349	0.212349	Abi1 / Abitram / Actb / Actg1 / Actr2 / Actr3 / Acvr1 / Acvr2a / Adam17 / Adamts1 / Adamts12 / Adamts5 / Adamts9 / Adipor2 / Aff3 / Agfg1 / Agrn / Ahi1 / Alpl / Amotl2 / Ank3 / Anxa1 / Apbb2 / Aplp2 / Aqp5 / Ar / Astn2 / Atf4 / Atp2b4 / Atxn2 / B4galt5 / Bambi / Bap1 / Bcas3 / Becn1 / Bmp2 / Bmp6 / Bmpr1a / Braf / Bsg / Btg1 / Camsap1 / Capzb / Ccdc88c / Cdc42se2 / Cdh11 / Cebpb / Chsy1 / Chuk / …
suppressed.GO:0008219	BP	GO:0008219	cell death	1139	-0.296185	-1.52684	2.85909e-07	0.000152363	0.00014056	1442	tags=21%, list=16%, signal=20%	ENSMUSG00000002265/ENSMUSG00000040463/ENSMUSG00000009112/ENSMUSG00000000037/ENSMUSG00000024659/ENSMUSG00000037035/ENSMUSG00000051675/ENSMUSG00000027598/ENSMUSG00000039328/ENSMUSG00000042557/ENSMUSG00000062270/ENSMUSG00000025130/ENSMUSG00000003032/ENSMUSG00000060477/ENSMUSG00000029686/ENSMUSG00000024014/ENSMUSG00000002413/ENSMUSG00000026833/ENSMUSG00000041936/ENSMUSG00000036432/ENSMUSG00000038482/…	239	suppressed	0.209833	0.209833	Aatf / Acer3 / Actb / Actn4 / Acvr1 / Adam17 / Agrn / Ahi1 / Akap1 / Akap12 / Akr1b3 / Anp32a / Anxa1 / Apbb2 / Apbb3 / Apex1 / Aqp2 / Ar / Arel1 / Arf4 / Atf4 / Atg3 / Atp2a2 / Atp2a3 / Atp6v0c / Bag3 / Bap1 / Bcl2l13 / Becn1 / Bin1 / Bmp2 / Braf / Btg1 / Btg2 / Camk1d / Card9 / Ccn4 / Ccnl1 / Cdk4 / Cebpb / Chp1 / Clu / Col18a1 / Crkl / Ctnna1 / Ctnnb1 / Ctsl / Cul1 / Ddb1 / Ddx20 / Ddx3x / Ddx…
suppressed.GO:0010033	BP	GO:0010033	response to organic substance	1273	-0.281586	-1.45964	3.30786e-06	0.000861809	0.000795048	1423	tags=21%, list=16%, signal=21%	ENSMUSG00000038175/ENSMUSG00000037035/ENSMUSG00000059439/ENSMUSG00000053317/ENSMUSG00000051675/ENSMUSG00000022967/ENSMUSG00000022750/ENSMUSG00000042557/ENSMUSG00000019996/ENSMUSG00000025130/ENSMUSG00000003032/ENSMUSG00000060477/ENSMUSG00000025496/ENSMUSG00000024014/ENSMUSG00000002413/ENSMUSG00000010342/ENSMUSG00000025199/ENSMUSG00000027342/ENSMUSG00000046434/ENSMUSG00000022443/ENSMUSG00000046404/…	267	suppressed	0.209741	0.209741	Abca1 / Abcc9 / Abhd2 / Acsl1 / Actb / Actg1 / Actn4 / Actr2 / Actr3 / Adam17 / Adamts12 / Adcy2 / Adipor2 / Aff3 / Akr1b3 / Alas1 / Alpl / Apex1 / Aqp2 / Ar / Arsb / Ass1 / Atf4 / Atp2a2 / Atp2b1 / Atp2b4 / Bag3 / Bcas3 / Bmp2 / Bmp6 / Braf / C1qtnf12 / Calr / Canx / Card9 / Cdk4 / Cebpa / Cebpb / Chuk / Ciita / Clic4 / Clu / Cnot9 / Col1a1 / Col4a1 / Crem / Crkl / Crls1 / Cry2 / Ctnna1 / Ctnnb1…
suppressed.GO:0009892	BP	GO:0009892	negative regulation of metabolic process	1610	-0.267412	-1.39726	3.96101e-06	0.000969308	0.00089422	1534	tags=21%, list=17%, signal=21%	ENSMUSG00000017716/ENSMUSG00000028266/ENSMUSG00000049539/ENSMUSG00000040843/ENSMUSG00000025314/ENSMUSG00000025878/ENSMUSG00000021608/ENSMUSG00000014907/ENSMUSG00000030224/ENSMUSG00000049516/ENSMUSG00000031311/ENSMUSG00000039275/ENSMUSG00000032562/ENSMUSG00000042901/ENSMUSG00000003038/ENSMUSG00000060147/ENSMUSG00000007880/ENSMUSG00000034342/ENSMUSG00000026176/ENSMUSG00000074238/ENSMUSG00000002265/…	336	suppressed	0.208696	0.208696	a / Aatf / Abce1 / Actb / Adam17 / Adamts5 / Adipor2 / Aff2 / Aida / Akap1 / Anxa1 / Ap1ar / Apbb2 / Apbb3 / Apex1 / Ar / Arid1a / Arid4b / Arpp19 / Arrdc3 / Atf4 / Atg12 / Atp2b1 / Atp2b4 / Atraid / Atxn1 / Atxn7 / Azin1 / Azin2 / Bag3 / Bap1 / Basp1 / Becn1 / Bin1 / Birc5 / Bmp2 / Bmp6 / Bmpr1a / Btaf1 / Btg2 / C1qtnf12 / Calr / Camk2n2 / Cbl / Cebpa / Cebpb / Chaserr / Chd4 / Chp1 / Ciita / Cl…
suppressed.GO:0030154	BP	GO:0030154	cell differentiation	1994	-0.270153	-1.42457	4.9696e-08	3.97354e-05	3.66572e-05	1423	tags=20%, list=16%, signal=22%	ENSMUSG00000038175/ENSMUSG00000032336/ENSMUSG00000037035/ENSMUSG00000022894/ENSMUSG00000025147/ENSMUSG00000051675/ENSMUSG00000070436/ENSMUSG00000045333/ENSMUSG00000035725/ENSMUSG00000036955/ENSMUSG00000042557/ENSMUSG00000019996/ENSMUSG00000042328/ENSMUSG00000003032/ENSMUSG00000032112/ENSMUSG00000024014/ENSMUSG00000002413/ENSMUSG00000040857/ENSMUSG00000031673/ENSMUSG00000069045/ENSMUSG00000058454/…	405	suppressed	0.203109	0.203109	4930447C04Rik / Abhd2 / Abi1 / Abitram / Acsl4 / Actb / Actg1 / Actn4 / Actr2 / Actr3 / Acvr1 / Acvr2a / Adam17 / Adamts1 / Adamts12 / Adamts5 / Adamts9 / Aff4 / Agfg1 / Agpat5 / Agrn / Ahi1 / Akr1b3 / Alas1 / Alg10b / Ank3 / Ap2a2 / Ap3d1 / Apbb2 / Aplp2 / Ar / Arf1 / Arf4 / Arfgef1 / Arid4b / Arsb / Astn2 / Atf4 / Atp11a / Atp2a2 / Atraid / Atxn1 / Atxn2 / B4galt5 / Bambi / Bap1 / Basp1 / Becn1…
suppressed.GO:0048731	BP	GO:0048731	system development	1902	-0.265513	-1.39698	9.60241e-07	0.000321653	0.000296736	1441	tags=20%, list=16%, signal=22%	ENSMUSG00000020454/ENSMUSG00000030082/ENSMUSG00000035898/ENSMUSG00000024659/ENSMUSG00000038175/ENSMUSG00000032336/ENSMUSG00000037035/ENSMUSG00000059439/ENSMUSG00000022894/ENSMUSG00000040957/ENSMUSG00000025147/ENSMUSG00000051675/ENSMUSG00000070436/ENSMUSG00000027598/ENSMUSG00000011256/ENSMUSG00000045333/ENSMUSG00000035725/ENSMUSG00000036955/ENSMUSG00000042557/ENSMUSG00000023047/ENSMUSG00000019996/…	386	suppressed	0.202944	0.202944	Abi1 / Abitram / Acer3 / Acsl4 / Actb / Actg1 / Actn4 / Actr2 / Actr3 / Acvr1 / Acvr2a / Adam17 / Adam19 / Adamts1 / Adamts12 / Adamts5 / Adamts6 / Adamts9 / Adamtsl2 / Adipor2 / Agrn / Ahi1 / Akr1b3 / Alg10b / Alpl / Amhr2 / Amotl2 / Ank3 / Antxr1 / Anxa1 / Apbb2 / Aplp2 / Aqp2 / Aqp5 / Ar / Arf1 / Arf4 / Arfgef1 / Arid4b / Arsb / Astn2 / Atf4 / Atp2b4 / Atxn1 / Atxn2 / B4galt5 / Basp1 / Bcas3 /…
suppressed.GO:0010646	BP	GO:0010646	regulation of cell communication	1641	-0.290672	-1.52062	7.71657e-10	4.52345e-06	4.17304e-06	1341	tags=20%, list=15%, signal=21%	ENSMUSG00000056153/ENSMUSG00000025199/ENSMUSG00000036432/ENSMUSG00000048416/ENSMUSG00000022443/ENSMUSG00000015243/ENSMUSG00000034292/ENSMUSG00000052397/ENSMUSG00000031996/ENSMUSG00000024991/ENSMUSG00000004040/ENSMUSG00000015305/ENSMUSG00000035513/ENSMUSG00000067851/ENSMUSG00000025340/ENSMUSG00000015533/ENSMUSG00000020448/ENSMUSG00000027239/ENSMUSG00000031918/ENSMUSG00000085795/ENSMUSG00000022816/…	331	suppressed	0.201706	0.201706	1810013L24Rik / Aatf / Abca1 / Acsl4 / Actn4 / Acvr1 / Acvr2a / Adam17 / Adamts12 / Adamtsl2 / Afap1l2 / Akap12 / Akr1b3 / Ank3 / Aplp2 / Ar / Arf1 / Arfgef1 / Arhgap28 / Arid4b / Arrdc3 / Atad1 / Atf4 / Atp2a2 / Atp2b4 / Atp6v0c / Atxn1 / Atxn7 / Bambi / Becn1 / Bicd1 / Bmp2 / Bmp2k / Bmp6 / Bmpr1a / Btbd9 / C1qtnf12 / Cabp1 / Calr / Card9 / Ccdc88c / Ccn4 / Cd63 / Cdc42se2 / Cdca8 / Cdk13 / Cdk…
suppressed.GO:0023051	BP	GO:0023051	regulation of signaling	1643	-0.289107	-1.51353	4.16942e-09	1.22206e-05	1.12739e-05	1341	tags=20%, list=15%, signal=21%	ENSMUSG00000056153/ENSMUSG00000025199/ENSMUSG00000036432/ENSMUSG00000048416/ENSMUSG00000022443/ENSMUSG00000015243/ENSMUSG00000034292/ENSMUSG00000052397/ENSMUSG00000031996/ENSMUSG00000024991/ENSMUSG00000004040/ENSMUSG00000015305/ENSMUSG00000035513/ENSMUSG00000067851/ENSMUSG00000025340/ENSMUSG00000020448/ENSMUSG00000027239/ENSMUSG00000031918/ENSMUSG00000085795/ENSMUSG00000022816/ENSMUSG00000042292/…	329	suppressed	0.200243	0.200243	1810013L24Rik / Aatf / Abca1 / Acsl4 / Actn4 / Acvr1 / Acvr2a / Adam17 / Adamts12 / Adamtsl2 / Afap1l2 / Akap12 / Akr1b3 / Ank3 / Aplp2 / Ar / Arf1 / Arfgef1 / Arhgap28 / Arid4b / Arrdc3 / Atad1 / Atf4 / Atp2a2 / Atp2b4 / Atp6v0c / Atxn1 / Atxn7 / Bambi / Becn1 / Bicd1 / Bmp2 / Bmp2k / Bmp6 / Bmpr1a / Btbd9 / C1qtnf12 / Cabp1 / Calr / Card9 / Ccdc88c / Ccn4 / Cd63 / Cdc42se2 / Cdca8 / Cdk13 / Cdk…
suppressed.GO:0009893	BP	GO:0009893	positive regulation of metabolic process	1994	-0.253461	-1.33655	7.84237e-06	0.00155097	0.00143082	1534	tags=20%, list=17%, signal=21%	ENSMUSG00000017716/ENSMUSG00000028266/ENSMUSG00000022500/ENSMUSG00000025314/ENSMUSG00000025878/ENSMUSG00000021608/ENSMUSG00000014907/ENSMUSG00000049112/ENSMUSG00000028034/ENSMUSG00000012114/ENSMUSG00000039275/ENSMUSG00000005198/ENSMUSG00000032562/ENSMUSG00000033543/ENSMUSG00000042682/ENSMUSG00000007880/ENSMUSG00000032002/ENSMUSG00000039967/ENSMUSG00000030782/ENSMUSG00000015522/ENSMUSG00000041846/…	393	suppressed	0.197091	0.197091	a / Aatf / Abi1 / Acsl1 / Actb / Actg1 / Actr2 / Actr3 / Acvr1 / Acvr2a / Adam17 / Adam19 / Adipor2 / Afap1l2 / Agrn / Ahi1 / Akap12 / Alpl / Ank3 / Ankrd31 / Antxr1 / Anxa1 / Ap3d1 / Apbb2 / Apex1 / Ar / Arf4 / Arid1a / Arid4b / Arih1 / Armcx3 / Arnt / Arpp19 / Arrdc3 / Ass1 / Atad2b / Atf4 / Atp2a3 / Atp2b4 / Atxn1 / Atxn7 / Aurkaip1 / Bag3 / Bambi / Bcas3 / Becn1 / Birc5 / Bmp2 / Bmp6 / Bmpr1a…
suppressed.GO:0009966	BP	GO:0009966	regulation of signal transduction	1437	-0.281776	-1.4636	4.67818e-07	0.000203137	0.000187401	1341	tags=20%, list=15%, signal=20%	ENSMUSG00000056153/ENSMUSG00000025199/ENSMUSG00000036432/ENSMUSG00000048416/ENSMUSG00000022443/ENSMUSG00000015243/ENSMUSG00000034292/ENSMUSG00000052397/ENSMUSG00000031996/ENSMUSG00000024991/ENSMUSG00000004040/ENSMUSG00000015305/ENSMUSG00000067851/ENSMUSG00000025340/ENSMUSG00000020448/ENSMUSG00000027239/ENSMUSG00000031918/ENSMUSG00000085795/ENSMUSG00000022816/ENSMUSG00000042292/ENSMUSG00000028218/…	283	suppressed	0.196938	0.196938	1810013L24Rik / Aatf / Abca1 / Actn4 / Acvr1 / Acvr2a / Adam17 / Adamts12 / Adamtsl2 / Afap1l2 / Akap12 / Akr1b3 / Ank3 / Aplp2 / Ar / Arfgef1 / Arhgap28 / Arid4b / Arrdc3 / Atp2b4 / Atp6v0c / Atxn1 / Atxn7 / Bambi / Becn1 / Bicd1 / Bmp2 / Bmp2k / Bmp6 / Bmpr1a / C1qtnf12 / Cabp1 / Calr / Card9 / Ccdc88c / Ccn4 / Cd63 / Cdc42se2 / Cdca8 / Cdk13 / Cdk4 / Cgnl1 / Chp1 / Chsy1 / Chuk / Cibar1 / Clec…
suppressed.GO:0048583	BP	GO:0048583	regulation of response to stimulus	1847	-0.271878	-1.42931	1.47945e-07	8.98879e-05	8.29246e-05	1341	tags=19%, list=15%, signal=21%	ENSMUSG00000056153/ENSMUSG00000025199/ENSMUSG00000036432/ENSMUSG00000027342/ENSMUSG00000048416/ENSMUSG00000022443/ENSMUSG00000015243/ENSMUSG00000034292/ENSMUSG00000052397/ENSMUSG00000019998/ENSMUSG00000031996/ENSMUSG00000027366/ENSMUSG00000024991/ENSMUSG00000004040/ENSMUSG00000015305/ENSMUSG00000042350/ENSMUSG00000067851/ENSMUSG00000025340/ENSMUSG00000015533/ENSMUSG00000001786/ENSMUSG00000020448/…	356	suppressed	0.192745	0.192745	1810013L24Rik / Aatf / Abca1 / Actb / Actg1 / Actn4 / Actr2 / Acvr1 / Acvr2a / Adam17 / Adamts12 / Adamtsl2 / Afap1l2 / Akap1 / Akap12 / Akr1b3 / Ank3 / Aplp2 / Ar / Arel1 / Arfgef1 / Arhgap28 / Arid4b / Arrdc3 / Atf4 / Atg12 / Atp2a2 / Atp2b1 / Atp2b4 / Atp6v0c / Atxn1 / Atxn7 / Bambi / Bap1 / Becn1 / Bicd1 / Bmp2 / Bmp2k / Bmp6 / Bmpr1a / C1qtnf12 / Cabp1 / Calr / Camk1d / Card9 / Ccdc117 / Ccd…
suppressed.GO:0071702	BP	GO:0071702	organic substance transport	1444	-0.2762	-1.43426	4.15902e-06	0.000995109	0.000918022	1169	tags=17%, list=13%, signal=18%	ENSMUSG00000026568/ENSMUSG00000026028/ENSMUSG00000033769/ENSMUSG00000019838/ENSMUSG00000029063/ENSMUSG00000076432/ENSMUSG00000031010/ENSMUSG00000069601/ENSMUSG00000075600/ENSMUSG00000012422/ENSMUSG00000075467/ENSMUSG00000032192/ENSMUSG00000020053/ENSMUSG00000033039/ENSMUSG00000032570/ENSMUSG00000021537/ENSMUSG00000019188/ENSMUSG00000063652/ENSMUSG00000019943/ENSMUSG00000067150/ENSMUSG00000028367/…	252	suppressed	0.174515	0.174515	1810037I17Rik / Acsl4 / Actb / Actn4 / Actr3 / Adipor2 / Ahi1 / Akap1 / Ank3 / Ap2a2 / Ap3d1 / Ap4e1 / Apbb3 / Aqp2 / Aqp5 / Arf1 / Arf4 / Arrdc3 / Astn2 / Atp11a / Atp13a3 / Atp1b1 / Atp2a2 / Atp2a3 / Atp2b1 / Atp2b4 / Atp2c1 / Azin1 / Azin2 / Bag3 / Becn1 / Bin1 / Bmp6 / Bsg / C1qtnf12 / Cabp1 / Cachd1 / Calr / Cbarp / Cd63 / Cetn3 / Chp1 / Clstn1 / Cltc / Clu / Cnih4 / Col1a1 / Copb1 / Copb2 /…
activated.GO:0015271	MF	GO:0015271	outward rectifier potassium channel activity	6	0.855372	1.85979	0.00073707	0.0421532	0.0388878	2	tags=17%, list=0%, signal=17%	ENSMUSG00000060882	1	activated	0.166667	0.166667	Kcnd2

## Sheet: P10_Pertibular_GSEA_ALL_dotpl
X	ONTOLOGY	ID	Description	setSize	enrichmentScore	NES	pvalue	p.adjust	qvalue	rank	leading_edge	core_enrichment	Count	.sign	GeneRatio	x	pasted_sorted_ogns
suppressed.GO:0051231	BP	GO:0051231	spindle elongation	10	-0.769611	-1.99105	0.000467093	0.0574971	0.055433	1460	tags=70%, list=16%, signal=59%	ENSMUSG00000017716/ENSMUSG00000028873/ENSMUSG00000034311/ENSMUSG00000024660/ENSMUSG00000038943/ENSMUSG00000032254/ENSMUSG00000012443	7	suppressed	0.7	0.7	Birc5 / Cdca8 / Incenp / Kif11 / Kif23 / Kif4 / Prc1
suppressed.GO:0007094	BP	GO:0007094	mitotic spindle assembly checkpoint signaling	33	-0.603713	-2.1639	9.87691e-06	0.00382236	0.00368514	1910	tags=70%, list=21%, signal=56%	ENSMUSG00000066979/ENSMUSG00000022750/ENSMUSG00000024537/ENSMUSG00000005233/ENSMUSG00000024056/ENSMUSG00000017716/ENSMUSG00000039298/ENSMUSG00000024474/ENSMUSG00000051235/ENSMUSG00000032264/ENSMUSG00000028873/ENSMUSG00000038379/ENSMUSG00000005871/ENSMUSG00000006005/ENSMUSG00000069910/ENSMUSG00000024660/ENSMUSG00000032400/ENSMUSG00000040084/ENSMUSG00000027379/ENSMUSG00000034218/ENSMUSG00000010342/…	23	suppressed	0.69697	0.69697	Apc / Atm / Birc5 / Bub1 / Bub1b / Bub3 / Cdca8 / Cdk5rap2 / Cenpe / Gen1 / Ik / Incenp / Klhl22 / Kntc1 / Ndc80 / Psmg2 / Spc25 / Spdl1 / Tex14 / Tpr / Ttk / Zw10 / Zwilch
suppressed.GO:0071174	BP	GO:0071174	mitotic spindle checkpoint signaling	34	-0.59397	-2.14756	2.14058e-05	0.0061144	0.0058949	1910	tags=68%, list=21%, signal=54%	ENSMUSG00000066979/ENSMUSG00000022750/ENSMUSG00000024537/ENSMUSG00000005233/ENSMUSG00000024056/ENSMUSG00000017716/ENSMUSG00000039298/ENSMUSG00000024474/ENSMUSG00000051235/ENSMUSG00000032264/ENSMUSG00000028873/ENSMUSG00000038379/ENSMUSG00000005871/ENSMUSG00000006005/ENSMUSG00000069910/ENSMUSG00000024660/ENSMUSG00000032400/ENSMUSG00000040084/ENSMUSG00000027379/ENSMUSG00000034218/ENSMUSG00000010342/…	23	suppressed	0.676471	0.676471	Apc / Atm / Birc5 / Bub1 / Bub1b / Bub3 / Cdca8 / Cdk5rap2 / Cenpe / Gen1 / Ik / Incenp / Klhl22 / Kntc1 / Ndc80 / Psmg2 / Spc25 / Spdl1 / Tex14 / Tpr / Ttk / Zw10 / Zwilch
activated.GO:0071596	BP	GO:0071596	ubiquitin-dependent protein catabolic process via the N-end rule pathway	3	0.986915	1.79927	3.00003e-05	0.00799807	0.00771095	70	tags=67%, list=1%, signal=66%	ENSMUSG00000027272/ENSMUSG00000023977	2	activated	0.666667	0.666667	Ubr1 / Ubr2
activated.GO:0048149	BP	GO:0048149	behavioral response to ethanol	3	0.979317	1.78542	0.000101302	0.0192908	0.0185983	110	tags=67%, list=1%, signal=66%	ENSMUSG00000015766/ENSMUSG00000029455	2	activated	0.666667	0.666667	Aldh2 / Eps8
suppressed.GO:0071459	BP	GO:0071459	protein localization to chromosome, centromeric region	20	-0.678293	-2.15901	3.19677e-05	0.00833731	0.00803801	1910	tags=65%, list=21%, signal=52%	ENSMUSG00000066979/ENSMUSG00000024056/ENSMUSG00000024474/ENSMUSG00000032264/ENSMUSG00000038379/ENSMUSG00000069910/ENSMUSG00000032400/ENSMUSG00000040084/ENSMUSG00000029177/ENSMUSG00000005698/ENSMUSG00000029414/ENSMUSG00000027326/ENSMUSG00000022105	13	suppressed	0.65	0.65	Bub1b / Bub3 / Cenpa / Ctcf / Ik / Knl1 / Kntc1 / Ndc80 / Rb1 / Spdl1 / Ttk / Zw10 / Zwilch
activated.GO:0070728	MF	GO:0070728	leucine binding	5	0.907705	1.94627	0.000317539	0.04329	0.0417359	70	tags=60%, list=1%, signal=60%	ENSMUSG00000027272/ENSMUSG00000021794/ENSMUSG00000023977	3	activated	0.6	0.6	Glud1 / Ubr1 / Ubr2
suppressed.GO:1905818	BP	GO:1905818	regulation of chromosome separation	53	-0.557478	-2.21209	1.27195e-06	0.000726648	0.000700562	1910	tags=58%, list=21%, signal=47%	ENSMUSG00000066979/ENSMUSG00000022750/ENSMUSG00000024537/ENSMUSG00000005233/ENSMUSG00000024056/ENSMUSG00000017716/ENSMUSG00000039298/ENSMUSG00000024474/ENSMUSG00000051235/ENSMUSG00000032372/ENSMUSG00000032264/ENSMUSG00000028873/ENSMUSG00000038379/ENSMUSG00000005871/ENSMUSG00000006005/ENSMUSG00000069910/ENSMUSG00000024660/ENSMUSG00000032400/ENSMUSG00000028312/ENSMUSG00000040084/ENSMUSG00000059586/…	31	suppressed	0.584906	0.584906	Apc / Atm / Birc5 / Bub1 / Bub1b / Bub3 / Cdca8 / Cdk5rap2 / Cenpe / Gen1 / Ik / Incenp / Klhl22 / Kntc1 / Ncapd2 / Ncapd3 / Ncapg2 / Ndc80 / Nsmce2 / Plscr2 / Psmg2 / Rb1 / Smc2 / Smc4 / Spc25 / Spdl1 / Tex14 / Tpr / Ttk / Zw10 / Zwilch
suppressed.GO:0045333	BP	GO:0045333	cellular respiration	149	-0.361459	-1.73508	0.000212324	0.033364	0.0321663	3338	tags=51%, list=36%, signal=33%	ENSMUSG00000007815/ENSMUSG00000022407/ENSMUSG00000023089/ENSMUSG00000020664/ENSMUSG00000005981/ENSMUSG00000037916/ENSMUSG00000005469/ENSMUSG00000032279/ENSMUSG00000037152/ENSMUSG00000058076/ENSMUSG00000035885/ENSMUSG00000031299/ENSMUSG00000021486/ENSMUSG00000059534/ENSMUSG00000039428/ENSMUSG00000027187/ENSMUSG00000024248/ENSMUSG00000022967/ENSMUSG00000056999/ENSMUSG00000019179/ENSMUSG00000020128/…	76	suppressed	0.510067	0.510067	Adsl / Atp5a1 / Atp5c1 / Atp5d / Atp5e / Atp5h / Atp5j2 / Atp5k / Atp5pb / Atp7a / Atpsckmt / Cat / Ccnb1 / Coq10a / Cox4i1 / Cox5a / Cox7a2 / Cox7a2l / Cox8a / Cs / Cyc1 / Cycs / Dguok / Dlat / Dld / Dnajc15 / Etfa / Ide / Idh1 / Idh2 / Idh3a / Idh3b / Ifnar1 / Iscu / Mdh1 / Mdh2 / Mrps36 / Mtfr1l / Ndufa1 / Ndufa10 / Ndufa11 / Ndufa2 / Ndufa3 / Ndufa5 / Ndufa6 / Ndufb1 / Ndufb10 / Ndufb11 / Ndu…
activated.GO:0072161	BP	GO:0072161	mesenchymal cell differentiation involved in kidney development	4	0.94849	1.89604	0.000219701	0.033364	0.0321663	163	tags=50%, list=2%, signal=49%	ENSMUSG00000021835/ENSMUSG00000048387	2	activated	0.5	0.5	Bmp4 / Osr1
activated.GO:2001012	BP	GO:2001012	mesenchymal cell differentiation involved in renal system development	4	0.94849	1.89604	0.000219701	0.033364	0.0321663	163	tags=50%, list=2%, signal=49%	ENSMUSG00000021835/ENSMUSG00000048387	2	activated	0.5	0.5	Bmp4 / Osr1
suppressed.GO:0040020	BP	GO:0040020	regulation of meiotic nuclear division	16	-0.683161	-2.08164	0.000274186	0.0390995	0.0376958	1014	tags=50%, list=11%, signal=45%	ENSMUSG00000024837/ENSMUSG00000030346/ENSMUSG00000028109/ENSMUSG00000028760/ENSMUSG00000003814/ENSMUSG00000051177/ENSMUSG00000041741/ENSMUSG00000029848	8	suppressed	0.5	0.5	Calr / Dmrt1 / Eif4g3 / Hormad1 / Pde3a / Plcb1 / Rad51ap1 / Stra8
suppressed.GO:0050884	BP	GO:0050884	neuromuscular process controlling posture	8	-0.807952	-1.94847	0.000713505	0.0769827	0.0742191	105	tags=50%, list=1%, signal=49%	ENSMUSG00000025232/ENSMUSG00000059363/ENSMUSG00000021983/ENSMUSG00000026179	4	suppressed	0.5	0.5	Atp8a2 / Fxn / Hexa / Pnkd
suppressed.GO:0043073	CC	GO:0043073	germ cell nucleus	58	-0.521881	-2.10979	1.23601e-05	0.00443495	0.00427574	2064	tags=48%, list=22%, signal=38%	ENSMUSG00000032555/ENSMUSG00000003038/ENSMUSG00000059625/ENSMUSG00000049932/ENSMUSG00000029833/ENSMUSG00000032409/ENSMUSG00000030254/ENSMUSG00000050799/ENSMUSG00000027496/ENSMUSG00000027342/ENSMUSG00000000751/ENSMUSG00000024837/ENSMUSG00000027323/ENSMUSG00000071359/ENSMUSG00000033430/ENSMUSG00000023999/ENSMUSG00000060081/ENSMUSG00000069662/ENSMUSG00000066687/ENSMUSG00000029674/ENSMUSG00000022306/…	28	suppressed	0.482759	0.482759	Atr / Aurka / Brca1 / Ctcf / Dmrt1 / H2ac1 / H2ax / H2bc1 / Hmgn2 / Kif6 / Limk1 / Marcks / Ncapd3 / Pcna / Rad18 / Rad51 / Rpa1 / Smarcc1 / Sohlh1 / Stra8 / Tbpl1 / Terf2ip / Top2a / Topbp1 / Trim24 / Tsn / Zbtb16 / Zfpm2
suppressed.GO:0007088	BP	GO:0007088	regulation of mitotic nuclear division	77	-0.414636	-1.77347	0.000329809	0.0444575	0.0428615	1948	tags=45%, list=21%, signal=36%	ENSMUSG00000027306/ENSMUSG00000066979/ENSMUSG00000022750/ENSMUSG00000024537/ENSMUSG00000005233/ENSMUSG00000024056/ENSMUSG00000017716/ENSMUSG00000039298/ENSMUSG00000024474/ENSMUSG00000051235/ENSMUSG00000032264/ENSMUSG00000028873/ENSMUSG00000038379/ENSMUSG00000022018/ENSMUSG00000024837/ENSMUSG00000032959/ENSMUSG00000048922/ENSMUSG00000005871/ENSMUSG00000006005/ENSMUSG00000069910/ENSMUSG00000024660/…	35	suppressed	0.454545	0.454545	Apc / Atm / Birc5 / Bora / Bub1 / Bub1b / Bub3 / Cdca2 / Cdca8 / Cdk5rap2 / Cenpe / Dmrt1 / Gen1 / Ik / Incenp / Insr / Kif20b / Klhl22 / Kntc1 / Mki67 / Ndc80 / Nsmce2 / Nusap1 / Pebp1 / Phip / Psmg2 / Rb1 / Rgcc / Spc25 / Spdl1 / Tex14 / Tpr / Ttk / Zw10 / Zwilch
suppressed.GO:0045005	BP	GO:0045005	DNA-templated DNA replication maintenance of fidelity	38	-0.518072	-1.91263	0.000317431	0.04329	0.0417359	1667	tags=45%, list=18%, signal=37%	ENSMUSG00000041147/ENSMUSG00000041238/ENSMUSG00000032409/ENSMUSG00000026496/ENSMUSG00000051235/ENSMUSG00000025134/ENSMUSG00000045751/ENSMUSG00000027342/ENSMUSG00000055884/ENSMUSG00000027323/ENSMUSG00000061755/ENSMUSG00000031583/ENSMUSG00000033596/ENSMUSG00000031928/ENSMUSG00000007080/ENSMUSG00000017146/ENSMUSG00000032397	17	suppressed	0.447368	0.447368	Alyref / Atr / Bod1l / Brca1 / Brca2 / Fancm / Gen1 / Mms22l / Mre11a / Parp1 / Pcna / Pole / Rad51 / Rbbp8 / Rfwd3 / Tipin / Wrn
suppressed.GO:0140013	BP	GO:0140013	meiotic nuclear division	104	-0.467683	-2.12018	3.75784e-07	0.000268091	0.000258467	1826	tags=43%, list=20%, signal=35%	ENSMUSG00000028614/ENSMUSG00000028354/ENSMUSG00000058290/ENSMUSG00000002068/ENSMUSG00000041147/ENSMUSG00000024056/ENSMUSG00000017716/ENSMUSG00000035367/ENSMUSG00000027496/ENSMUSG00000038379/ENSMUSG00000055884/ENSMUSG00000024837/ENSMUSG00000078773/ENSMUSG00000027323/ENSMUSG00000022556/ENSMUSG00000063049/ENSMUSG00000015365/ENSMUSG00000026779/ENSMUSG00000024660/ENSMUSG00000030346/ENSMUSG00000009628/…	45	suppressed	0.432692	0.432692	4930447C04Rik / Aspm / Atm / Aurka / Birc5 / Brca2 / Brip1 / Bub1 / Bub1b / Calr / Ccne1 / Cenpe / Dmc1 / Dmrt1 / Eif4g3 / Espl1 / Fanca / Fancd2 / Fancm / Fmn2 / Hormad1 / Hsf1 / Incenp / Ing2 / Mastl / Mov10l1 / Mre11a / Ncapd3 / Ndc1 / Ndc80 / Pde3a / Plcb1 / Rad51 / Rad51ap1 / Rad54b / Rmi1 / Smc2 / Smc4 / Spire1 / Stra8 / Terf1 / Tex14 / Tex15 / Top2a / Ttk
activated.GO:0061438	BP	GO:0061438	renal system vasculature morphogenesis	7	0.821839	1.9498	0.000903313	0.0918394	0.0885424	709	tags=43%, list=8%, signal=40%	ENSMUSG00000025810/ENSMUSG00000021835/ENSMUSG00000027878	3	activated	0.428571	0.428571	Bmp4 / Notch2 / Nrp1
activated.GO:0061439	BP	GO:0061439	kidney vasculature morphogenesis	7	0.821839	1.9498	0.000903313	0.0918394	0.0885424	709	tags=43%, list=8%, signal=40%	ENSMUSG00000025810/ENSMUSG00000021835/ENSMUSG00000027878	3	activated	0.428571	0.428571	Bmp4 / Notch2 / Nrp1
suppressed.GO:0006119	BP	GO:0006119	oxidative phosphorylation	90	-0.405982	-1.77592	0.00051818	0.0621661	0.0599344	2531	tags=42%, list=27%, signal=31%	ENSMUSG00000000088/ENSMUSG00000041431/ENSMUSG00000039065/ENSMUSG00000003072/ENSMUSG00000033938/ENSMUSG00000025825/ENSMUSG00000040048/ENSMUSG00000050856/ENSMUSG00000030647/ENSMUSG00000035674/ENSMUSG00000038690/ENSMUSG00000021520/ENSMUSG00000071014/ENSMUSG00000024099/ENSMUSG00000014554/ENSMUSG00000002379/ENSMUSG00000026260/ENSMUSG00000016252/ENSMUSG00000014294/ENSMUSG00000031059/ENSMUSG00000034566/…	38	suppressed	0.422222	0.422222	Atp5a1 / Atp5c1 / Atp5d / Atp5e / Atp5h / Atp5j2 / Atp5k / Atp5pb / Atp7a / Atpsckmt / Ccnb1 / Cox4i1 / Cox5a / Cox7a2 / Cyc1 / Cycs / Dguok / Dnajc15 / Iscu / Ndufa1 / Ndufa10 / Ndufa11 / Ndufa2 / Ndufa3 / Ndufa6 / Ndufb1 / Ndufb10 / Ndufb11 / Ndufb6 / Ndufb7 / Ndufb9 / Ndufc2 / Ndufs1 / Ndufv2 / Sdha / Uqcr11 / Uqcrb / Uqcrc1
suppressed.GO:0051983	BP	GO:0051983	regulation of chromosome segregation	102	-0.482512	-2.17476	1.04802e-07	0.000104776	0.000101015	1680	tags=41%, list=18%, signal=34%	ENSMUSG00000024537/ENSMUSG00000028949/ENSMUSG00000005233/ENSMUSG00000024056/ENSMUSG00000029516/ENSMUSG00000028678/ENSMUSG00000017716/ENSMUSG00000039298/ENSMUSG00000024474/ENSMUSG00000051235/ENSMUSG00000032372/ENSMUSG00000030254/ENSMUSG00000032264/ENSMUSG00000028873/ENSMUSG00000038379/ENSMUSG00000037991/ENSMUSG00000048922/ENSMUSG00000005871/ENSMUSG00000006005/ENSMUSG00000069910/ENSMUSG00000024660/…	42	suppressed	0.411765	0.411765	Apc / Atm / Birc5 / Bub1 / Bub1b / Cdc26 / Cdca2 / Cdca8 / Cdk5rap2 / Cenpe / Cit / Gen1 / Hormad1 / Ik / Incenp / Kif2c / Kntc1 / Mki67 / Ncapd2 / Ncapd3 / Ncapg2 / Ndc80 / Nsmce2 / Phf10 / Plscr2 / Psmg2 / Rad18 / Rb1 / Rmi2 / Smarcc1 / Smarcd3 / Smc2 / Smc4 / Spc25 / Spdl1 / Tacc3 / Tex14 / Tpr / Ttk / Ube2c / Zw10 / Zwilch
suppressed.GO:0048285	BP	GO:0048285	organelle fission	319	-0.364361	-1.93203	6.52668e-09	1.56601e-05	1.50979e-05	2165	tags=38%, list=23%, signal=30%	ENSMUSG00000074476/ENSMUSG00000043065/ENSMUSG00000033685/ENSMUSG00000019873/ENSMUSG00000020527/ENSMUSG00000032555/ENSMUSG00000001911/ENSMUSG00000029167/ENSMUSG00000026341/ENSMUSG00000023940/ENSMUSG00000027306/ENSMUSG00000045007/ENSMUSG00000066979/ENSMUSG00000022750/ENSMUSG00000018411/ENSMUSG00000028614/ENSMUSG00000009907/ENSMUSG00000028354/ENSMUSG00000079614/ENSMUSG00000058290/ENSMUSG00000028243/…	121	suppressed	0.37931	0.37931	4930447C04Rik / Actr3 / Ankle2 / Apc / Arhgef10 / Aspm / Atm / Aurka / Birc5 / Bora / Brca2 / Brip1 / Bub1 / Bub1b / Bub3 / Calr / Ccdc61 / Ccne1 / Cdca2 / Cdca8 / Cdk5rap2 / Cenpe / Chek2 / Chmp2b / Cit / Clasp1 / Cyrib / Dcn / Dmc1 / Dmrt1 / Dnm1l / Dsn1 / Eif4g3 / Esco2 / Espl1 / Fanca / Fancd2 / Fancm / Fmn2 / Gen1 / Hdac8 / Hormad1 / Hsf1 / Ik / Incenp / Ing2 / Insr / Kif11 / Kif14 / Kif15 /…
suppressed.GO:0098813	BP	GO:0098813	nuclear chromosome segregation	233	-0.428129	-2.1779	3.8613e-11	3.3291e-07	3.20959e-07	1966	tags=38%, list=21%, signal=31%	ENSMUSG00000023940/ENSMUSG00000027306/ENSMUSG00000045007/ENSMUSG00000066979/ENSMUSG00000022750/ENSMUSG00000028614/ENSMUSG00000009907/ENSMUSG00000028354/ENSMUSG00000079614/ENSMUSG00000058290/ENSMUSG00000024537/ENSMUSG00000002068/ENSMUSG00000041147/ENSMUSG00000028949/ENSMUSG00000005233/ENSMUSG00000024056/ENSMUSG00000029516/ENSMUSG00000028678/ENSMUSG00000004843/ENSMUSG00000017716/ENSMUSG00000039298/…	88	suppressed	0.377682	0.377682	4930447C04Rik / Apc / Arhgef10 / Aspm / Atm / Aurka / Birc5 / Brca2 / Brip1 / Bub1 / Bub1b / Bub3 / Ccdc61 / Ccne1 / Cdc26 / Cdca8 / Cdk5rap2 / Cenpe / Cenpf / Chek2 / Chmp2b / Cit / Clasp1 / Dmc1 / Dsn1 / Dync1h1 / Esco2 / Espl1 / Fancd2 / Fancm / Fmn2 / Gem / Gen1 / Hdac8 / Hormad1 / Ik / Incenp / Kif11 / Kif14 / Kif15 / Kif18b / Kif23 / Kif2c / Kif4 / Kifc5b / Klhl22 / Knl1 / Kntc1 / Lats1 / L…
suppressed.GO:0000819	BP	GO:0000819	sister chromatid segregation	184	-0.418422	-2.06759	2.43744e-08	4.17742e-05	4.02746e-05	1966	tags=37%, list=21%, signal=30%	ENSMUSG00000023940/ENSMUSG00000027306/ENSMUSG00000045007/ENSMUSG00000066979/ENSMUSG00000022750/ENSMUSG00000009907/ENSMUSG00000079614/ENSMUSG00000058290/ENSMUSG00000024537/ENSMUSG00000028949/ENSMUSG00000005233/ENSMUSG00000024056/ENSMUSG00000029516/ENSMUSG00000028678/ENSMUSG00000004843/ENSMUSG00000017716/ENSMUSG00000039298/ENSMUSG00000024474/ENSMUSG00000051235/ENSMUSG00000074358/ENSMUSG00000071176/…	68	suppressed	0.369565	0.369565	Apc / Arhgef10 / Atm / Birc5 / Bub1 / Bub1b / Bub3 / Ccdc61 / Cdc26 / Cdca8 / Cdk5rap2 / Cenpe / Chek2 / Chmp2b / Cit / Clasp1 / Dsn1 / Esco2 / Espl1 / Gen1 / Hdac8 / Hormad1 / Ik / Incenp / Kif11 / Kif14 / Kif15 / Kif18b / Kif23 / Kif2c / Kifc5b / Klhl22 / Kntc1 / Lats1 / Lsm14a / Mapre1 / Ncapd2 / Ncapd3 / Ncapg2 / Ndc80 / Nsmce2 / Nusap1 / Phf10 / Prc1 / Prickle1 / Psmg2 / Rb1 / Rmi2 / Seh1l /…
suppressed.GO:1902850	BP	GO:1902850	microtubule cytoskeleton organization involved in mitosis	112	-0.41384	-1.9019	1.8329e-05	0.00578667	0.00557893	1691	tags=36%, list=18%, signal=30%	ENSMUSG00000028243/ENSMUSG00000027509/ENSMUSG00000005233/ENSMUSG00000024056/ENSMUSG00000037544/ENSMUSG00000004843/ENSMUSG00000017716/ENSMUSG00000039298/ENSMUSG00000074358/ENSMUSG00000071176/ENSMUSG00000027496/ENSMUSG00000024974/ENSMUSG00000032264/ENSMUSG00000027455/ENSMUSG00000028873/ENSMUSG00000027469/ENSMUSG00000027479/ENSMUSG00000064302/ENSMUSG00000006005/ENSMUSG00000069910/ENSMUSG00000034311/…	40	suppressed	0.357143	0.357143	Arhgef10 / Aurka / Birc5 / Bora / Ccdc61 / Cdca8 / Cdk5rap2 / Cenpa / Cenpe / Chek2 / Chmp2b / Ckap5 / Clasp1 / Dlgap5 / Dync1h1 / Incenp / Itgb1 / Kif11 / Kif15 / Kif23 / Kif4 / Kifc5b / Lsm14a / Map4 / Mapre1 / Ndc80 / Nsfl1c / Pcnt / Prc1 / Prickle1 / Rae1 / Smc3 / Spc25 / Spdl1 / Stmn1 / Tacc3 / Tpr / Tpx2 / Ubxn2b / Zw10
suppressed.GO:0007059	BP	GO:0007059	chromosome segregation	297	-0.400052	-2.11401	5.54989e-11	3.3291e-07	3.20959e-07	2011	tags=35%, list=22%, signal=29%	ENSMUSG00000026341/ENSMUSG00000020608/ENSMUSG00000023940/ENSMUSG00000027306/ENSMUSG00000045007/ENSMUSG00000066979/ENSMUSG00000022750/ENSMUSG00000035439/ENSMUSG00000028614/ENSMUSG00000009907/ENSMUSG00000028354/ENSMUSG00000079614/ENSMUSG00000029920/ENSMUSG00000058290/ENSMUSG00000036223/ENSMUSG00000024537/ENSMUSG00000002068/ENSMUSG00000041147/ENSMUSG00000028949/ENSMUSG00000005233/ENSMUSG00000024056/…	105	suppressed	0.353535	0.353535	4930447C04Rik / Actr3 / Apc / Arhgef10 / Aspm / Atm / Aurka / Birc5 / Brca1 / Brca2 / Brip1 / Bub1 / Bub1b / Bub3 / Ccdc61 / Ccne1 / Cdc26 / Cdca2 / Cdca8 / Cdk5rap2 / Cenpe / Cenpf / Chek2 / Chmp2b / Cit / Clasp1 / Ctcf / Dlgap5 / Dmc1 / Dsn1 / Dync1h1 / Esco2 / Espl1 / Fancd2 / Fancm / Fmn2 / Gem / Gen1 / Haus8 / Hdac8 / Hjurp / Hormad1 / Ik / Incenp / Kif11 / Kif14 / Kif15 / Kif18b / Kif23 / K…
suppressed.GO:0051301	BP	GO:0051301	cell division	439	-0.336052	-1.83108	5.91046e-09	1.56601e-05	1.50979e-05	2198	tags=35%, list=24%, signal=28%	ENSMUSG00000070348/ENSMUSG00000041840/ENSMUSG00000074476/ENSMUSG00000043065/ENSMUSG00000023505/ENSMUSG00000056394/ENSMUSG00000040957/ENSMUSG00000014355/ENSMUSG00000019873/ENSMUSG00000024856/ENSMUSG00000020527/ENSMUSG00000021028/ENSMUSG00000026341/ENSMUSG00000066842/ENSMUSG00000068580/ENSMUSG00000028044/ENSMUSG00000033769/ENSMUSG00000023940/ENSMUSG00000027306/ENSMUSG00000026923/ENSMUSG00000032462/…	155	suppressed	0.353075	0.353075	Aatf / Actr3 / Ahctf1 / Anapc1 / Anapc13 / Ankle2 / Anln / Apc / Aspm / Aurka / Birc5 / Bmyc / Bora / Brca2 / Brcc3 / Brip1 / Bub1 / Bub1b / Bub3 / Cables1 / Ccna2 / Ccnd1 / Ccne1 / Ccnt1 / Ccny / Cdc26 / Cdca2 / Cdca3 / Cdca8 / Cdk14 / Cdk2ap2 / Cenpa / Cenpe / Cenpv / Cep55 / Cetn3 / Cfl1 / Chek2 / Chmp2b / Cit / Ckap2 / Ckap5 / Cks1b / Clasp1 / Dsn1 / Dync1h1 / E2f7 / Exoc2 / Exoc6 / Exoc6b / …
suppressed.GO:0048870	BP	GO:0048870	cell motility	867	-0.231011	-1.33237	0.000680625	0.0749274	0.0722376	2673	tags=34%, list=29%, signal=26%	ENSMUSG00000021701/ENSMUSG00000026457/ENSMUSG00000020149/ENSMUSG00000028556/ENSMUSG00000057177/ENSMUSG00000023972/ENSMUSG00000059552/ENSMUSG00000054640/ENSMUSG00000023075/ENSMUSG00000000440/ENSMUSG00000031161/ENSMUSG00000031207/ENSMUSG00000027331/ENSMUSG00000037926/ENSMUSG00000029580/ENSMUSG00000026556/ENSMUSG00000057672/ENSMUSG00000021948/ENSMUSG00000035236/ENSMUSG00000024659/ENSMUSG00000025437/…	292	suppressed	0.336794	0.336794	Abcc1 / Abhd6 / Abl2 / Acta2 / Actb / Actr3 / Acvrl1 / Adamts12 / Adgrg1 / Adipor1 / Adipor2 / Ago2 / Akirin1 / Alkbh1 / Anln / Anxa1 / Anxa5 / Ap1ar / Apc / Apoe / Arhgap5 / Arhgef5 / Arhgef7 / Arid4a / Arid5b / Arl13b / Arpc2 / Aspm / Astn2 / Atm / Atp5a1 / Atp7a / Bag4 / Bcl2 / Brms1l / Bsg / Bst2 / Cadm1 / Cadm4 / Calr / Camk1d / Cav1 / Cavin1 / Ccdc88a / Ccn1 / Ccn2 / Cd200 / Cd248 / Cd63 / …
suppressed.GO:0000793	CC	GO:0000793	condensed chromosome	188	-0.407093	-2.02633	7.73897e-08	9.28444e-05	8.95114e-05	1606	tags=34%, list=17%, signal=28%	ENSMUSG00000036223/ENSMUSG00000041147/ENSMUSG00000005233/ENSMUSG00000024056/ENSMUSG00000028678/ENSMUSG00000025626/ENSMUSG00000026585/ENSMUSG00000004843/ENSMUSG00000017716/ENSMUSG00000020328/ENSMUSG00000030750/ENSMUSG00000029836/ENSMUSG00000026491/ENSMUSG00000024974/ENSMUSG00000032264/ENSMUSG00000038379/ENSMUSG00000000751/ENSMUSG00000018509/ENSMUSG00000027635/ENSMUSG00000027323/ENSMUSG00000020232/…	63	suppressed	0.335106	0.335106	4930447C04Rik / Ahctf1 / Apc / Birc5 / Brca1 / Brca2 / Bub1 / Bub1b / Cbx3 / Cenpa / Cenpe / Cenpf / Cenpi / Cenpv / Chmp2b / Ckap5 / Clasp1 / Ctcf / Dmc1 / Dsn1 / Dynll1 / Fancd2 / Hjurp / Hmg20b / Hmgb2 / Hormad1 / Hsf1 / Incenp / Kif2c / Kifap3 / Knl1 / Kntc1 / Meaf6 / Mki67 / Mre11a / Ncapd2 / Ncapd3 / Ncapg2 / Ndc80 / Nsmce1 / Nsmce2 / Nudcd2 / Phf10 / Phf6 / Ppp1cc / Rad51 / Rpa1 / Ska1 / S…
suppressed.GO:0045787	BP	GO:0045787	positive regulation of cell cycle	216	-0.375697	-1.90387	4.39006e-07	0.000292598	0.000282094	1743	tags=32%, list=19%, signal=27%	ENSMUSG00000059060/ENSMUSG00000044813/ENSMUSG00000028243/ENSMUSG00000041147/ENSMUSG00000043733/ENSMUSG00000028949/ENSMUSG00000026991/ENSMUSG00000024056/ENSMUSG00000029516/ENSMUSG00000017716/ENSMUSG00000003518/ENSMUSG00000051235/ENSMUSG00000032372/ENSMUSG00000045983/ENSMUSG00000030254/ENSMUSG00000027496/ENSMUSG00000027487/ENSMUSG00000027455/ENSMUSG00000028873/ENSMUSG00000058317/ENSMUSG00000058587/…	70	suppressed	0.324074	0.324074	Anp32b / Atad5 / Aurka / Azin1 / Birc5 / Brca1 / Brca2 / Calr / Ccn2 / Ccny / Cdca8 / Cdk5rap1 / Cenpe / Cenpv / Chek2 / Cit / Dmrt1 / Dusp3 / Dync1h1 / E2f7 / Eif4g1 / Eif4g3 / Ezh2 / Fntb / Gen1 / Gli1 / Hsf1 / Incenp / Insr / Kif14 / Kif20b / Kif23 / Lmnb1 / Mapre3 / Meis2 / Mnat1 / Ncapd2 / Ncapd3 / Ncapg2 / Ndc80 / Npm1 / Nsfl1c / Nsmce2 / Pebp1 / Phip / Pkd2 / Pkn2 / Pkp4 / Plcb1 / Plscr2 /…
suppressed.GO:0030496	CC	GO:0030496	midbody	124	-0.380456	-1.7765	0.00011238	0.021066	0.0203098	2013	tags=32%, list=22%, signal=26%	ENSMUSG00000058407/ENSMUSG00000031976/ENSMUSG00000068580/ENSMUSG00000003037/ENSMUSG00000032462/ENSMUSG00000009907/ENSMUSG00000026991/ENSMUSG00000029516/ENSMUSG00000039652/ENSMUSG00000030536/ENSMUSG00000004843/ENSMUSG00000017716/ENSMUSG00000036580/ENSMUSG00000020900/ENSMUSG00000030922/ENSMUSG00000028873/ENSMUSG00000041498/ENSMUSG00000003779/ENSMUSG00000018509/ENSMUSG00000032050/ENSMUSG00000004591/…	40	suppressed	0.322581	0.322581	Anln / Aspm / Birc5 / Cdca8 / Cenpe / Cenpf / Cenpv / Cep55 / Chmp2b / Cit / Cpeb3 / Gem / Hsp90b1 / Hspa5 / Incenp / Iqgap1 / Jtb / Kif14 / Kif20a / Kif20b / Kif23 / Kif4 / Lyrm1 / Mapre3 / Myh10 / Pik3cb / Pkn2 / Pkp4 / Prc1 / Rab8a / Ralb / Rdx / Sh3glb1 / Spg20 / Tex14 / Txndc9 / Urb2 / Vps4b / Zfp330 / Zfyve19
suppressed.GO:0051276	BP	GO:0051276	chromosome organization	396	-0.356813	-1.93461	2.15302e-10	8.60992e-07	8.30083e-07	1986	tags=32%, list=21%, signal=26%	ENSMUSG00000020608/ENSMUSG00000023940/ENSMUSG00000074797/ENSMUSG00000027306/ENSMUSG00000045007/ENSMUSG00000066979/ENSMUSG00000022750/ENSMUSG00000028614/ENSMUSG00000009907/ENSMUSG00000068039/ENSMUSG00000032937/ENSMUSG00000079614/ENSMUSG00000014907/ENSMUSG00000058290/ENSMUSG00000024537/ENSMUSG00000002068/ENSMUSG00000041147/ENSMUSG00000027509/ENSMUSG00000028949/ENSMUSG00000005233/ENSMUSG00000021264/…	127	suppressed	0.320707	0.320707	4930447C04Rik / Actr5 / Apc / Arhgef10 / Atf7ip2 / Atm / Atr / Birc5 / Bmyc / Brca2 / Brip1 / Bub1 / Bub1b / Bub3 / Ccdc61 / Ccne1 / Cct2 / Cct4 / Cct7 / Cdc26 / Cdca8 / Cdk5rap2 / Cenpa / Cenpe / Cenpi / Cenpp / Cenpv / Chek2 / Chmp2b / Cit / Clasp1 / Ddx1 / Dlgap5 / Dmc1 / Dsn1 / Esco2 / Espl1 / Ezh2 / Fancd2 / Fshr / Gem / Gen1 / H1f0 / H1f1 / H2bc1 / Hat1 / Hdac8 / Hells / Hjurp / Hnrnpd / Ho…
suppressed.GO:0065003	BP	GO:0065003	protein-containing complex assembly	857	-0.236377	-1.36198	0.000580393	0.0682644	0.0658138	2470	tags=32%, list=27%, signal=26%	ENSMUSG00000051316/ENSMUSG00000026193/ENSMUSG00000041431/ENSMUSG00000025868/ENSMUSG00000042541/ENSMUSG00000026361/ENSMUSG00000020120/ENSMUSG00000039449/ENSMUSG00000030319/ENSMUSG00000024043/ENSMUSG00000021576/ENSMUSG00000029621/ENSMUSG00000020894/ENSMUSG00000002489/ENSMUSG00000067995/ENSMUSG00000005506/ENSMUSG00000036980/ENSMUSG00000024897/ENSMUSG00000020674/ENSMUSG00000021066/ENSMUSG00000066551/…	274	suppressed	0.31972	0.31972	Aar2 / Abcg2 / Acad9 / Acsl3 / Actr3 / Ago1 / Ago2 / Ahctf1 / Alad / Ambra1 / Anp32b / Ap2b1 / Apba1 / Apc / Apoe / Arhgap28 / Arhgef5 / Arhgef7 / Arpc1a / Arpc1b / Arpc2 / Arpc4 / Atat1 / Atl1 / Atm / Atp23 / Atp5d / Atr / Axin1 / B2m / Bag4 / Baiap2l1 / Brcc3 / Brf2 / Brix1 / Cadps / Calr / Cand2 / Capza1 / Casq2 / Cav1 / Cby1 / Ccnb1 / Cct2 / Cdc73 / Cdk5rap2 / Celf1 / Cenpa / Cenpe / Cenpi / …
suppressed.GO:0022412	BP	GO:0022412	cellular process involved in reproduction in multicellular organism	210	-0.323418	-1.63116	0.000218226	0.033364	0.0321663	1823	tags=30%, list=20%, signal=25%	ENSMUSG00000028354/ENSMUSG00000032937/ENSMUSG00000044813/ENSMUSG00000070280/ENSMUSG00000012609/ENSMUSG00000029838/ENSMUSG00000041147/ENSMUSG00000029469/ENSMUSG00000040040/ENSMUSG00000037348/ENSMUSG00000024056/ENSMUSG00000030199/ENSMUSG00000035262/ENSMUSG00000057329/ENSMUSG00000020096/ENSMUSG00000038151/ENSMUSG00000050799/ENSMUSG00000034910/ENSMUSG00000027496/ENSMUSG00000003068/ENSMUSG00000038379/…	63	suppressed	0.3	0.3	4930447C04Rik / Amh / Aspm / Atm / Aurka / Bcl2 / Brca2 / Brip1 / Cd9 / Cenpe / Cfap44 / Dmc1 / Dmrt1 / Etv6 / Fanca / Fmn2 / Fndc3a / Fshr / H2bc1 / Hmgb2 / Hormad1 / Hsf1 / Ift81 / Ift88 / Ing2 / Itgb1 / Jam2 / Jam3 / Kitl / Mastl / Mdk / Mov10l1 / Ndc80 / Nphp1 / Pank2 / Paqr7 / Pde3a / Pebp1 / Plcb1 / Prdm1 / Prdx4 / Psme4 / Ptn / Pygo1 / Rad51 / Shb / Slc22a14 / Smad5 / Spire1 / Stk11 / Stra…
suppressed.GO:0022414	BP	GO:0022414	reproductive process	639	-0.254724	-1.43987	0.000214806	0.033364	0.0321663	2037	tags=29%, list=22%, signal=24%	ENSMUSG00000048249/ENSMUSG00000021590/ENSMUSG00000059625/ENSMUSG00000049932/ENSMUSG00000026341/ENSMUSG00000025326/ENSMUSG00000050199/ENSMUSG00000024507/ENSMUSG00000023940/ENSMUSG00000053475/ENSMUSG00000026923/ENSMUSG00000045007/ENSMUSG00000063480/ENSMUSG00000005034/ENSMUSG00000066979/ENSMUSG00000030641/ENSMUSG00000028114/ENSMUSG00000003131/ENSMUSG00000028614/ENSMUSG00000028354/ENSMUSG00000068039/…	185	suppressed	0.289515	0.289515	4930447C04Rik / Abcg2 / Abl2 / Actr3 / Adgrg1 / Amh / Antxr2 / Anxa5 / Apc / Aplf / Aplp2 / Ar / Arid4a / Aspm / Atat1 / Atm / Atr / Aurka / Bcl2 / Birc5 / Brca2 / Brip1 / Bsg / Bub1 / Bub1b / Bub3 / Cadm1 / Calr / Ccne1 / Cct2 / Cct4 / Cct7 / Cd9 / Cenpe / Cfap44 / Cit / Comt / Crebrf / Ctsl / Cyp7b1 / Dach1 / Ddias / Ddx3y / Dmc1 / Dmrt1 / E2f7 / Eif4g3 / Espl1 / Etv6 / Fanca / Fancd2 / Fancm /…
suppressed.GO:0051093	BP	GO:0051093	negative regulation of developmental process	513	-0.265195	-1.46545	0.000189914	0.0312109	0.0300904	2085	tags=28%, list=22%, signal=23%	ENSMUSG00000024561/ENSMUSG00000055148/ENSMUSG00000067586/ENSMUSG00000000142/ENSMUSG00000004951/ENSMUSG00000029167/ENSMUSG00000026341/ENSMUSG00000025326/ENSMUSG00000024182/ENSMUSG00000024238/ENSMUSG00000053475/ENSMUSG00000026923/ENSMUSG00000032462/ENSMUSG00000027104/ENSMUSG00000017119/ENSMUSG00000032340/ENSMUSG00000024940/ENSMUSG00000028114/ENSMUSG00000018411/ENSMUSG00000018849/ENSMUSG00000041530/…	143	suppressed	0.278752	0.278752	Actr3 / Acvrl1 / Adamts12 / Ago1 / Amh / Anp32b / Apc / Apoe / Arid4a / Aspm / Aspn / Atf2 / Axin1 / Axin2 / B2m / Bcl2 / Bicral / Bmyc / Brms1l / Btg2 / Calr / Casz1 / Cav1 / Cbfb / Cd59a / Cdk5rap2 / Cfl1 / Cit / Col5a2 / Cst3 / Ctdsp1 / Daam2 / Dab2ip / Dact3 / Dcn / Dlk1 / Dnajb11 / Dnm1l / E2f1 / Epha7 / Ezh2 / Fat3 / Fgl2 / Fzd7 / Glis1 / Hdac1 / Hdac2 / Hdac5 / Hdac8 / Hspb1 / Il17rd / Ing…
suppressed.GO:0051128	BP	GO:0051128	regulation of cellular component organization	1485	-0.232621	-1.37807	1.70844e-05	0.00553949	0.00534063	1863	tags=24%, list=20%, signal=23%	ENSMUSG00000018411/ENSMUSG00000021901/ENSMUSG00000029657/ENSMUSG00000031255/ENSMUSG00000032186/ENSMUSG00000042364/ENSMUSG00000015605/ENSMUSG00000070738/ENSMUSG00000009907/ENSMUSG00000024236/ENSMUSG00000068039/ENSMUSG00000001289/ENSMUSG00000032937/ENSMUSG00000063870/ENSMUSG00000024143/ENSMUSG00000042228/ENSMUSG00000026883/ENSMUSG00000034807/ENSMUSG00000000753/ENSMUSG00000029071/ENSMUSG00000032911/…	352	suppressed	0.237037	0.237037	Abca2 / Abhd17b / Abl2 / Actr5 / Acvrl1 / Adipor2 / Akap5 / Akap6 / Ambra1 / Ankfy1 / Ankrd13b / Anln / Apc / Apoe / Ar / Arhgef10 / Arl6ip1 / Arpc1b / Arpc2 / Arpc4 / Atat1 / Atf7ip2 / Atm / Atp7a / Atp8a2 / Atr / Aurka / Azin1 / B2m / Bag4 / Baiap2l1 / Bap1 / Bcl2 / Birc5 / Bmyc / Bora / Brca1 / Brcc3 / Bst2 / Bub1 / Bub1b / Calr / Camk1d / Capza1 / Casp7 / Cav1 / Cbl / Ccdc88a / Ccn2 / Ccnl1 /…

## Sheet: P10_Sertoli_GSEA_ALL_dotplot_
X	ONTOLOGY	ID	Description	setSize	enrichmentScore	NES	pvalue	p.adjust	qvalue	rank	leading_edge	core_enrichment	Count	.sign	GeneRatio	x	pasted_sorted_ogns
suppressed.GO:0045793	BP	GO:0045793	positive regulation of cell size	12	-0.833895	-2.14009	1.18e-05	0.00652046	0.00607274	685	tags=58%, list=7%, signal=54%	ENSMUSG00000037369/ENSMUSG00000033792/ENSMUSG00000036940/ENSMUSG00000021367/ENSMUSG00000034160/ENSMUSG00000023944/ENSMUSG00000021270	7	suppressed	0.583333	0.583333	Atp7a / Edn1 / Hsp90aa1 / Hsp90ab1 / Kdm1a / Kdm6a / Ogt
suppressed.GO:0006457	BP	GO:0006457	protein folding	127	-0.493123	-2.08158	2.27e-07	0.000670045	0.000624037	1691	tags=36%, list=17%, signal=30%	ENSMUSG00000026740/ENSMUSG00000030417/ENSMUSG00000015357/ENSMUSG00000020288/ENSMUSG00000049792/ENSMUSG00000029014/ENSMUSG00000009563/ENSMUSG00000021831/ENSMUSG00000071072/ENSMUSG00000028343/ENSMUSG00000029198/ENSMUSG00000020361/ENSMUSG00000025980/ENSMUSG00000034024/ENSMUSG00000031701/ENSMUSG00000022136/ENSMUSG00000007739/ENSMUSG00000022234/ENSMUSG00000037072/ENSMUSG00000033684/ENSMUSG00000025613/…	46	suppressed	0.362205	0.362205	Ahsa2 / Bag5 / Calr / Canx / Cct2 / Cct4 / Cct5 / Cct7 / Cct8 / Clpx / Clu / Dnaja2 / Dnajb11 / Dnajc1 / Dnajc18 / Dnajc2 / Dnajc3 / Ero1a / Erp44 / Fkbp2 / Grpel1 / Hsp90aa1 / Hsp90ab1 / Hsp90b1 / Hspa4 / Hspa5 / Hspa8 / Hspa9 / Hspd1 / Hspe1 / Hsph1 / Nudc / P4hb / Pdcd5 / Pdia3 / Pdia5 / Pfdn6 / Ppia / Ppib / Prdx4 / Ptges3 / Qsox1 / Selenof / Tcp1 / Tor2a / Ttc4
suppressed.GO:0035036	BP	GO:0035036	sperm-egg recognition	18	-0.702949	-1.99009	0.000482936	0.0425668	0.039644	1164	tags=61%, list=12%, signal=54%	ENSMUSG00000030342/ENSMUSG00000034024/ENSMUSG00000007739/ENSMUSG00000022234/ENSMUSG00000042520/ENSMUSG00000025613/ENSMUSG00000030007/ENSMUSG00000028413/ENSMUSG00000044678/ENSMUSG00000068039/ENSMUSG00000062773	11	suppressed	0.611111	0.611111	B4galt1 / Cct2 / Cct4 / Cct5 / Cct7 / Cct8 / Cd9 / Ly6k / Tcp1 / Tex101 / Ubap2l
suppressed.GO:0033033	BP	GO:0033033	negative regulation of myeloid cell apoptotic process	11	-0.78756	-1.98901	0.000227747	0.0290252	0.0270322	1021	tags=64%, list=11%, signal=57%	ENSMUSG00000057329/ENSMUSG00000033307/ENSMUSG00000019966/ENSMUSG00000031451/ENSMUSG00000020919/ENSMUSG00000075701/ENSMUSG00000022885	7	suppressed	0.636364	0.636364	Bcl2 / Gas6 / Kitl / Mif / Selenos / St6gal1 / Stat5b
suppressed.GO:0031048	BP	GO:0031048	RNA-mediated heterochromatin formation	9	-0.836638	-1.96421	0.000228545	0.0290252	0.0270322	468	tags=56%, list=5%, signal=53%	ENSMUSG00000101609/ENSMUSG00000064138/ENSMUSG00000016559/ENSMUSG00000018509/ENSMUSG00000025001	5	suppressed	0.555556	0.555556	Cenpv / Fam172a / H3f3b / Hells / Kcnq1ot1
suppressed.GO:0034605	BP	GO:0034605	cellular response to heat	33	-0.588303	-1.93708	0.000244563	0.0300889	0.0280229	2439	tags=45%, list=25%, signal=34%	ENSMUSG00000024258/ENSMUSG00000006005/ENSMUSG00000030657/ENSMUSG00000042699/ENSMUSG00000030283/ENSMUSG00000001829/ENSMUSG00000020849/ENSMUSG00000001774/ENSMUSG00000020716/ENSMUSG00000021576/ENSMUSG00000021116/ENSMUSG00000031839/ENSMUSG00000028452/ENSMUSG00000023944/ENSMUSG00000021270	15	suppressed	0.454545	0.454545	Chordc1 / Clpb / Dhx9 / Eif2s1 / Hsbp1 / Hsp90aa1 / Hsp90ab1 / Nf1 / Pdcd6 / Polr2d / St8sia1 / Tpr / Vcp / Xylt1 / Ywhae
suppressed.GO:0006119	BP	GO:0006119	oxidative phosphorylation	99	-0.472047	-1.91878	1.96e-05	0.00889919	0.00828813	2395	tags=42%, list=25%, signal=32%	ENSMUSG00000025825/ENSMUSG00000037916/ENSMUSG00000039428/ENSMUSG00000028982/ENSMUSG00000041697/ENSMUSG00000027673/ENSMUSG00000035885/ENSMUSG00000024099/ENSMUSG00000014554/ENSMUSG00000050856/ENSMUSG00000033751/ENSMUSG00000061518/ENSMUSG00000027305/ENSMUSG00000026032/ENSMUSG00000002379/ENSMUSG00000030652/ENSMUSG00000030869/ENSMUSG00000025651/ENSMUSG00000022890/ENSMUSG00000024151/ENSMUSG00000041881/…	42	suppressed	0.424242	0.424242	Afg1l / Atp5d / Atp5h / Atp5j / Atp5k / Atp7a / Coq7 / Cox4i1 / Cox5a / Cox5b / Cox6a1 / Cox6c / Cox7a2 / Cox7a2l / Cox8a / Dguok / Gadd45gip1 / Iscu / Msh2 / Ndufa1 / Ndufa11 / Ndufa5 / Ndufa6 / Ndufa7 / Ndufab1 / Ndufaf1 / Ndufb3 / Ndufb5 / Ndufb7 / Ndufc2 / Ndufv1 / Ndufv2 / Park7 / Sdhb / Slc25a33 / Tmem135 / Uqcc2 / Uqcr11 / Uqcrb / Uqcrc1 / Uqcrh / Vcp
suppressed.GO:0044030	BP	GO:0044030	regulation of DNA methylation	17	-0.687973	-1.91283	0.0010829	0.071855	0.0669211	1175	tags=41%, list=12%, signal=36%	ENSMUSG00000017146/ENSMUSG00000002028/ENSMUSG00000049086/ENSMUSG00000016458/ENSMUSG00000004099/ENSMUSG00000031715/ENSMUSG00000079184	7	suppressed	0.411765	0.411765	Bmyc / Brca1 / Dnmt1 / Kmt2a / Mphosph8 / Smarca5 / Wt1
suppressed.GO:0032069	BP	GO:0032069	regulation of nuclease activity	13	-0.724124	-1.90211	0.00145462	0.0854702	0.0796014	878	tags=54%, list=9%, signal=49%	ENSMUSG00000027342/ENSMUSG00000029561/ENSMUSG00000023010/ENSMUSG00000025925/ENSMUSG00000057113/ENSMUSG00000066551/ENSMUSG00000054717	7	suppressed	0.538462	0.538462	Hmgb1 / Hmgb2 / Npm1 / Oasl2 / Pcna / Terf1 / Tmbim6
suppressed.GO:1901998	BP	GO:1901998	toxin transport	27	-0.597132	-1.89877	0.00104255	0.0707965	0.0659353	1541	tags=41%, list=16%, signal=34%	ENSMUSG00000020952/ENSMUSG00000032386/ENSMUSG00000078566/ENSMUSG00000034024/ENSMUSG00000007739/ENSMUSG00000022234/ENSMUSG00000025613/ENSMUSG00000030007/ENSMUSG00000054693/ENSMUSG00000068039/ENSMUSG00000026864	11	suppressed	0.407407	0.407407	Adam10 / Bnip3 / Cct2 / Cct4 / Cct5 / Cct7 / Cct8 / Hspa5 / Scfd1 / Tcp1 / Trip4
suppressed.GO:0022900	BP	GO:0022900	electron transport chain	76	-0.488703	-1.89703	8.22e-05	0.0177961	0.0165741	1980	tags=37%, list=20%, signal=30%	ENSMUSG00000035885/ENSMUSG00000024099/ENSMUSG00000014554/ENSMUSG00000061518/ENSMUSG00000027305/ENSMUSG00000026032/ENSMUSG00000032051/ENSMUSG00000015112/ENSMUSG00000030652/ENSMUSG00000025651/ENSMUSG00000041881/ENSMUSG00000028964/ENSMUSG00000031109/ENSMUSG00000009863/ENSMUSG00000032314/ENSMUSG00000030647/ENSMUSG00000027809/ENSMUSG00000020163/ENSMUSG00000014313/ENSMUSG00000032330/ENSMUSG00000000088/…	28	suppressed	0.368421	0.368421	Afg1l / Coq7 / Cox4i1 / Cox5a / Cox5b / Cox6c / Cox7a2 / Cox7a2l / Cox8a / Dguok / Enox2 / Etfa / Etfdh / Fdx1 / Ndufa5 / Ndufa7 / Ndufaf1 / Ndufb3 / Ndufc2 / Ndufv2 / Park7 / Pum2 / Sdhb / Slc25a13 / Uqcr11 / Uqcrb / Uqcrc1 / Uqcrh
suppressed.GO:1905097	BP	GO:1905097	regulation of guanyl-nucleotide exchange factor activity	8	-0.821506	-1.88538	0.000835635	0.0624663	0.0581771	627	tags=50%, list=6%, signal=47%	ENSMUSG00000021116/ENSMUSG00000029145/ENSMUSG00000020422/ENSMUSG00000028832	4	suppressed	0.5	0.5	Eif2b4 / Eif2s1 / Stmn1 / Tns3
suppressed.GO:0019882	BP	GO:0019882	antigen processing and presentation	31	-0.575159	-1.85821	0.00120462	0.0764933	0.0712409	1619	tags=35%, list=17%, signal=30%	ENSMUSG00000027164/ENSMUSG00000003411/ENSMUSG00000004207/ENSMUSG00000025702/ENSMUSG00000030704/ENSMUSG00000024308/ENSMUSG00000027248/ENSMUSG00000022216/ENSMUSG00000021477/ENSMUSG00000003814/ENSMUSG00000056673	11	suppressed	0.354839	0.354839	Calr / Ctsl / Kdm5d / Marchf8 / Pdia3 / Psap / Psme1 / Rab3b / Rab6a / Tapbp / Traf6
suppressed.GO:0048024	BP	GO:0048024	regulation of mRNA splicing, via spliceosome	81	-0.4666	-1.83705	0.000266227	0.0303257	0.0282434	2277	tags=41%, list=23%, signal=31%	ENSMUSG00000035011/ENSMUSG00000022961/ENSMUSG00000045193/ENSMUSG00000034120/ENSMUSG00000028790/ENSMUSG00000060475/ENSMUSG00000063550/ENSMUSG00000039630/ENSMUSG00000027620/ENSMUSG00000073894/ENSMUSG00000022332/ENSMUSG00000000838/ENSMUSG00000021963/ENSMUSG00000002524/ENSMUSG00000027680/ENSMUSG00000028609/ENSMUSG00000071337/ENSMUSG00000056962/ENSMUSG00000022139/ENSMUSG00000021039/ENSMUSG00000008658/…	33	suppressed	0.407407	0.407407	Celf1 / Celf2 / Cirbp / Fam172a / Fmr1 / Fxr1 / Hnrnpa0 / Hnrnpu / Hspa8 / Jmjd6 / Khdrbs1 / Khdrbs3 / Magoh / Mbnl2 / Ncl / Npm1 / Nsrp1 / Nup98 / Puf60 / Rbfox1 / Rbm39 / Rbm8a / Rbmxl1 / Rbmxl2 / Sap18 / Snw1 / Son / Srsf2 / Srsf7 / Srsf9 / Tia1 / Wtap / Zbtb7a
suppressed.GO:0032071	BP	GO:0032071	regulation of endodeoxyribonuclease activity	5	-0.930119	-1.81682	0.000202649	0.0275114	0.0256223	266	tags=40%, list=3%, signal=39%	ENSMUSG00000057113/ENSMUSG00000066551	2	suppressed	0.4	0.4	Hmgb1 / Npm1
suppressed.GO:0051321	BP	GO:0051321	meiotic cell cycle	157	-0.416831	-1.80275	3.81e-05	0.0121742	0.0113383	1213	tags=25%, list=12%, signal=23%	ENSMUSG00000024533/ENSMUSG00000031928/ENSMUSG00000024974/ENSMUSG00000021595/ENSMUSG00000062248/ENSMUSG00000023977/ENSMUSG00000020380/ENSMUSG00000035367/ENSMUSG00000019505/ENSMUSG00000037108/ENSMUSG00000005534/ENSMUSG00000069041/ENSMUSG00000003824/ENSMUSG00000015597/ENSMUSG00000036928/ENSMUSG00000025925/ENSMUSG00000021758/ENSMUSG00000034653/ENSMUSG00000028312/ENSMUSG00000066979/ENSMUSG00000028109/…	40	suppressed	0.254777	0.254777	Brca2 / Bub3 / Calr / Cks2 / Dazl / Ddx4 / Edn1 / Hormad1 / Insr / Mki67 / Mns1 / Mre11a / Ndc1 / Nsun2 / Ppp2ca / Psma8 / Psmd13 / Rad50 / Rmi1 / Slc25a31 / Smc1b / Smc2 / Smc3 / Spire1 / Stag3 / Stra8 / Syce2 / Sycp1 / Sycp3 / Terf1 / Tex14 / Tex15 / Top2a / Topbp1 / Tubgcp5 / Ubb / Ubr2 / Ythdc2 / Zcwpw1 / Zfp318
suppressed.GO:0006261	BP	GO:0006261	DNA-templated DNA replication	99	-0.442732	-1.79962	0.000136731	0.023749	0.0221183	2233	tags=39%, list=23%, signal=31%	ENSMUSG00000027342/ENSMUSG00000058298/ENSMUSG00000024906/ENSMUSG00000028224/ENSMUSG00000006678/ENSMUSG00000038225/ENSMUSG00000032409/ENSMUSG00000020974/ENSMUSG00000028587/ENSMUSG00000025134/ENSMUSG00000031697/ENSMUSG00000040044/ENSMUSG00000030978/ENSMUSG00000056394/ENSMUSG00000035021/ENSMUSG00000007080/ENSMUSG00000028394/ENSMUSG00000027323/ENSMUSG00000032705/ENSMUSG00000041859/ENSMUSG00000022881/…	39	suppressed	0.393939	0.393939	Alyref / Atad5 / Atr / Baz1a / Brca1 / Brca2 / Etaa1 / Exd2 / Lig1 / Lig3 / Mcm3 / Mcm4 / Mcm7 / Mcm9 / Mre11a / Mus81 / Nbn / Npm1 / Orc1 / Orc3 / Orc5 / Orc6 / Pcna / Pola1 / Pole / Pole2 / Pole3 / Primpol / Rad50 / Rad51 / Recql5 / Rfc2 / Rfc3 / Rfc4 / Rrm1 / Rrm2b / Thoc1 / Tipin / Topbp1
suppressed.GO:0002138	BP	GO:0002138	retinoic acid biosynthetic process	5	-0.890448	-1.73933	0.00105596	0.0707965	0.0659353	345	tags=60%, list=4%, signal=58%	ENSMUSG00000053279/ENSMUSG00000046402/ENSMUSG00000013584	3	suppressed	0.6	0.6	Aldh1a1 / Aldh1a2 / Rbp1
suppressed.GO:0016102	BP	GO:0016102	diterpenoid biosynthetic process	5	-0.890448	-1.73933	0.00105596	0.0707965	0.0659353	345	tags=60%, list=4%, signal=58%	ENSMUSG00000053279/ENSMUSG00000046402/ENSMUSG00000013584	3	suppressed	0.6	0.6	Aldh1a1 / Aldh1a2 / Rbp1
suppressed.GO:0042572	BP	GO:0042572	retinol metabolic process	5	-0.885773	-1.7302	0.00136702	0.0819586	0.0763309	619	tags=60%, list=6%, signal=56%	ENSMUSG00000021094/ENSMUSG00000053279/ENSMUSG00000046402	3	suppressed	0.6	0.6	Aldh1a1 / Dhrs7 / Rbp1
suppressed.GO:0071826	BP	GO:0071826	ribonucleoprotein complex subunit organization	130	-0.388	-1.64603	0.000798849	0.0605296	0.0563733	1644	tags=25%, list=17%, signal=21%	ENSMUSG00000035125/ENSMUSG00000004100/ENSMUSG00000016554/ENSMUSG00000034218/ENSMUSG00000071072/ENSMUSG00000074656/ENSMUSG00000060121/ENSMUSG00000002477/ENSMUSG00000002524/ENSMUSG00000006740/ENSMUSG00000001767/ENSMUSG00000090553/ENSMUSG00000024217/ENSMUSG00000042426/ENSMUSG00000030611/ENSMUSG00000028842/ENSMUSG00000005506/ENSMUSG00000040824/ENSMUSG00000029823/ENSMUSG00000020180/ENSMUSG00000007050/…	33	suppressed	0.253846	0.253846	Ago3 / Atm / Celf1 / Celf2 / Ckap5 / Crnkl1 / Dhx29 / Eif2s2 / Eif2s3y / Eif3d / Fau / Gcfc2 / Gemin2 / Hsp90aa1 / Kif5b / Lsm2 / Lsm4 / Luc7l2 / Mrps11 / Ppan / Ptbp2 / Ptges3 / Puf60 / Setx / Sf3a3 / Snrpc / Snrpd1 / Snrpd2 / Snrpd3 / Snrpe / Snrpg / Snu13 / Vcp
suppressed.GO:0051276	BP	GO:0051276	chromosome organization	394	-0.333408	-1.62079	8.53e-06	0.00629919	0.00586666	2435	tags=34%, list=25%, signal=26%	ENSMUSG00000036167/ENSMUSG00000000142/ENSMUSG00000036768/ENSMUSG00000042323/ENSMUSG00000006005/ENSMUSG00000032481/ENSMUSG00000044991/ENSMUSG00000036779/ENSMUSG00000037935/ENSMUSG00000028010/ENSMUSG00000027342/ENSMUSG00000058298/ENSMUSG00000024370/ENSMUSG00000042699/ENSMUSG00000027430/ENSMUSG00000071064/ENSMUSG00000028224/ENSMUSG00000036678/ENSMUSG00000006398/ENSMUSG00000032435/ENSMUSG00000041346/…	133	suppressed	0.337563	0.337563	Aaas / Abraxas1 / Actb / Anapc4 / Atm / Atr / Axin2 / Baz1b / Bcl7b / Becn1 / Bmyc / Brca2 / Brd7 / Bub3 / Ccdc61 / Cct2 / Cct4 / Cct5 / Cct7 / Cct8 / Cdc20 / Cdc23 / Cdca8 / Cenpe / Cenph / Cenpp / Cenpv / Cep192 / Cep63 / Chmp1a / Chmp4c / Cul3 / Ddx1 / Ddx11 / Dhx9 / Dis3l2 / Dnmt1 / Drg1 / Dtd1 / Dync1li1 / Esco1 / Esco2 / Exosc10 / Ezh1 / Fbxo4 / Fbxw7 / Gar1 / H1f1 / H1f2 / H1f4 / H1f5 / H3…
suppressed.GO:0022618	BP	GO:0022618	ribonucleoprotein complex assembly	123	-0.384535	-1.61988	0.00128739	0.0796094	0.074143	1644	tags=25%, list=17%, signal=21%	ENSMUSG00000035125/ENSMUSG00000004100/ENSMUSG00000016554/ENSMUSG00000034218/ENSMUSG00000071072/ENSMUSG00000074656/ENSMUSG00000060121/ENSMUSG00000002477/ENSMUSG00000002524/ENSMUSG00000001767/ENSMUSG00000090553/ENSMUSG00000024217/ENSMUSG00000042426/ENSMUSG00000030611/ENSMUSG00000028842/ENSMUSG00000005506/ENSMUSG00000040824/ENSMUSG00000029823/ENSMUSG00000020180/ENSMUSG00000007050/ENSMUSG00000063480/…	31	suppressed	0.252033	0.252033	Ago3 / Atm / Celf1 / Celf2 / Ckap5 / Crnkl1 / Dhx29 / Eif2s2 / Eif2s3y / Eif3d / Fau / Gcfc2 / Gemin2 / Hsp90aa1 / Lsm2 / Lsm4 / Luc7l2 / Mrps11 / Ppan / Ptbp2 / Ptges3 / Puf60 / Setx / Sf3a3 / Snrpc / Snrpd1 / Snrpd2 / Snrpd3 / Snrpe / Snrpg / Snu13
suppressed.GO:0008380	BP	GO:0008380	RNA splicing	345	-0.322311	-1.53778	0.000253141	0.0302005	0.0281268	2299	tags=32%, list=24%, signal=25%	ENSMUSG00000040383/ENSMUSG00000066148/ENSMUSG00000035011/ENSMUSG00000074088/ENSMUSG00000022961/ENSMUSG00000042699/ENSMUSG00000028882/ENSMUSG00000033228/ENSMUSG00000027981/ENSMUSG00000045193/ENSMUSG00000034120/ENSMUSG00000029427/ENSMUSG00000027829/ENSMUSG00000028790/ENSMUSG00000021431/ENSMUSG00000060475/ENSMUSG00000023150/ENSMUSG00000009076/ENSMUSG00000021413/ENSMUSG00000030714/ENSMUSG00000063550/…	110	suppressed	0.318841	0.318841	Akap17b / Alyref / Aqr / Arl6ip4 / Bud31 / Ccnl1 / Cd2bp2 / Cdc5l / Celf1 / Celf2 / Cirbp / Clk4 / Crnkl1 / Ctnnbl1 / Cwc15 / Ddx1 / Ddx23 / Ddx41 / Ddx47 / Dhx9 / Eny2 / Ern1 / Fam172a / Fmr1 / Frg1 / Fxr1 / Gcfc2 / Gemin2 / Hnrnpa0 / Hnrnpa3 / Hnrnpc / Hnrnpf / Hnrnpu / Hspa8 / Ivns1abp / Jmjd6 / Khdrbs1 / Khdrbs3 / Lsm1 / Lsm2 / Lsm4 / Lsm5 / Lsm8 / Luc7l2 / Magoh / Mbnl2 / Mbnl3 / Mtrex / Ncl…
suppressed.GO:0043043	BP	GO:0043043	peptide biosynthetic process	470	-0.293799	-1.45364	0.000348028	0.0360575	0.0335816	2735	tags=35%, list=28%, signal=26%	ENSMUSG00000034974/ENSMUSG00000040269/ENSMUSG00000051730/ENSMUSG00000016510/ENSMUSG00000030879/ENSMUSG00000056167/ENSMUSG00000020464/ENSMUSG00000024290/ENSMUSG00000041130/ENSMUSG00000028140/ENSMUSG00000021266/ENSMUSG00000062397/ENSMUSG00000022336/ENSMUSG00000036860/ENSMUSG00000040521/ENSMUSG00000039356/ENSMUSG00000039640/ENSMUSG00000003135/ENSMUSG00000003299/ENSMUSG00000006728/ENSMUSG00000018848/…	164	suppressed	0.348936	0.348936	Ago3 / Akap6 / Alkbh1 / Bzw1 / Calr / Caprin1 / Cdk4 / Celf1 / Cirbp / Ckap5 / Cnot10 / Cnot11 / Cnot3 / Cnot6 / Cnot8 / Csde1 / Dap3 / Dapk3 / Dars / Dazl / Dcp1a / Denr / Dhx29 / Dhx9 / Dnajc1 / Dnajc3 / Dph3 / Drg1 / Eef1a1 / Eef1d / Eef1e1 / Eefsec / Eif1 / Eif1b / Eif2a / Eif2b4 / Eif2d / Eif2s1 / Eif2s2 / Eif2s3y / Eif3c / Eif3d / Eif3e / Eif3g / Eif3h / Eif3i / Eif3k / Eif3l / Eif3m / Eif4…
suppressed.GO:0006518	BP	GO:0006518	peptide metabolic process	538	-0.285438	-1.42282	0.000743902	0.0587222	0.0546901	2735	tags=34%, list=28%, signal=26%	ENSMUSG00000034974/ENSMUSG00000040269/ENSMUSG00000051730/ENSMUSG00000016510/ENSMUSG00000030879/ENSMUSG00000056167/ENSMUSG00000020464/ENSMUSG00000024290/ENSMUSG00000041130/ENSMUSG00000024487/ENSMUSG00000028140/ENSMUSG00000021266/ENSMUSG00000062397/ENSMUSG00000019188/ENSMUSG00000022336/ENSMUSG00000036860/ENSMUSG00000040521/ENSMUSG00000039356/ENSMUSG00000039640/ENSMUSG00000003135/ENSMUSG00000003299/…	184	suppressed	0.342007	0.342007	Adam10 / Ago3 / Akap6 / Alkbh1 / Apoe / Becn1 / Bzw1 / Calr / Caprin1 / Cdk4 / Celf1 / Cirbp / Ckap5 / Clu / Cnot10 / Cnot11 / Cnot3 / Cnot6 / Cnot8 / Cpq / Csde1 / Dap3 / Dapk3 / Dars / Dazl / Dcp1a / Denr / Dhx29 / Dhx9 / Disp1 / Dnajc1 / Dnajc3 / Dph3 / Drg1 / Eef1a1 / Eef1d / Eef1e1 / Eefsec / Eif1 / Eif1b / Eif2a / Eif2b4 / Eif2d / Eif2s1 / Eif2s2 / Eif2s3y / Eif3c / Eif3d / Eif3e / Eif3g / …
suppressed.GO:0010628	BP	GO:0010628	positive regulation of gene expression	567	-0.274692	-1.37779	0.00122458	0.0769288	0.0716465	1831	tags=25%, list=19%, signal=21%	ENSMUSG00000025499/ENSMUSG00000063550/ENSMUSG00000073007/ENSMUSG00000020707/ENSMUSG00000025199/ENSMUSG00000063524/ENSMUSG00000063804/ENSMUSG00000021796/ENSMUSG00000034610/ENSMUSG00000020358/ENSMUSG00000039630/ENSMUSG00000059714/ENSMUSG00000037447/ENSMUSG00000019984/ENSMUSG00000059552/ENSMUSG00000022064/ENSMUSG00000030417/ENSMUSG00000029276/ENSMUSG00000027164/ENSMUSG00000063358/ENSMUSG00000016554/…	141	suppressed	0.248677	0.248677	4931414P19Rik / Ago3 / Agpat1 / Akap12 / Akap6 / Akirin2 / Aldh1a2 / Appl1 / Ar / Arid5a / Atad5 / Atm / Bmpr1a / Bmyc / Brca1 / Brd7 / Bsg / Calr / Casp8 / Cd81 / Cdk6 / Celf1 / Chuk / Cited2 / Clu / Csde1 / Dazl / Ddx1 / Ddx21 / Dlk1 / Dnajb9 / Dnajc3 / Dnmt1 / Dnmt3b / Eif3d / Eif5a / Eno1 / Erbb2 / Ern1 / Erp29 / Fam98a / Flot1 / Fmr1 / Fxr1 / Gas6 / Gata6 / Glmn / Gprc5b / Hes1 / Hmgb1 / Hmg…
suppressed.GO:0022414	BP	GO:0022414	reproductive process	641	-0.267728	-1.35676	0.00086156	0.0632043	0.0588644	1363	tags=20%, list=14%, signal=18%	ENSMUSG00000021569/ENSMUSG00000047030/ENSMUSG00000074656/ENSMUSG00000001280/ENSMUSG00000025809/ENSMUSG00000086040/ENSMUSG00000006527/ENSMUSG00000037035/ENSMUSG00000036687/ENSMUSG00000004207/ENSMUSG00000032327/ENSMUSG00000024533/ENSMUSG00000053470/ENSMUSG00000005447/ENSMUSG00000030342/ENSMUSG00000034024/ENSMUSG00000031928/ENSMUSG00000024974/ENSMUSG00000021595/ENSMUSG00000074227/ENSMUSG00000024151/…	128	suppressed	0.199688	0.199688	Amhr2 / Ar / B4galt1 / Bcl2 / Brca2 / Bsg / Bub3 / Calr / Cast / Cct2 / Cct4 / Cct5 / Cct7 / Cct8 / Cd9 / Cdkn1b / Celf1 / Cfap47 / Cited2 / Cks2 / Ctsl / Dazl / Ddx4 / Dmrta1 / Eaf2 / Edn1 / Eif2b4 / Eif2s2 / Epc1 / Erbb2 / Etv6 / Frs2 / Gnaq / Golga3 / Gopc / H1f1 / H3f3b / Hmgb2 / Hormad1 / Hsd17b3 / Inhbb / Inpp5b / Insr / Itgb1 / Jam3 / Kdm3a / Kitl / Lamp1 / Ly6k / Maged2 / Magoh / Map3k4 /…
suppressed.GO:0065003	BP	GO:0065003	protein-containing complex assembly	897	-0.259759	-1.34178	0.000696073	0.0563104	0.0524438	1821	tags=23%, list=19%, signal=20%	ENSMUSG00000063550/ENSMUSG00000032480/ENSMUSG00000040407/ENSMUSG00000020707/ENSMUSG00000001098/ENSMUSG00000038759/ENSMUSG00000056201/ENSMUSG00000027305/ENSMUSG00000006715/ENSMUSG00000030691/ENSMUSG00000038622/ENSMUSG00000025474/ENSMUSG00000014504/ENSMUSG00000028847/ENSMUSG00000016534/ENSMUSG00000024772/ENSMUSG00000067995/ENSMUSG00000020457/ENSMUSG00000019984/ENSMUSG00000059552/ENSMUSG00000022678/…	204	suppressed	0.227425	0.227425	Acot13 / Adam10 / Ago3 / Akap9 / Aldh1a2 / Ap1b1 / Arhgef5 / Arpc3 / Arpc5 / Asf1a / Atm / Atp5d / Baz1a / Bcs1l / Brcc3 / Cadps / Calr / Cand1 / Ccdc57 / Cct2 / Cct8 / Cdc42ep5 / Cdkn1b / Celf1 / Celf2 / Cenph / Cenpp / Cenpv / Cep192 / Cfl1 / Ckap5 / Clu / Clybl / Cobl / Cox7a2 / Cox7a2l / Crnkl1 / Csnk1d / Cul3 / Cyld / Dhx29 / Dhx30 / Diaph3 / Dnah2 / Dnah7a / Dnai4 / Dnajc9 / Drg1 / Ecpas / …
suppressed.GO:0044085	BP	GO:0044085	cellular component biogenesis	1889	-0.231428	-1.24419	0.000788827	0.0605296	0.0563733	1833	tags=21%, list=19%, signal=22%	ENSMUSG00000048720/ENSMUSG00000025499/ENSMUSG00000028289/ENSMUSG00000071350/ENSMUSG00000063550/ENSMUSG00000002820/ENSMUSG00000026972/ENSMUSG00000032480/ENSMUSG00000040407/ENSMUSG00000052613/ENSMUSG00000020707/ENSMUSG00000001098/ENSMUSG00000038759/ENSMUSG00000040936/ENSMUSG00000056201/ENSMUSG00000017264/ENSMUSG00000027305/ENSMUSG00000006715/ENSMUSG00000018395/ENSMUSG00000030691/ENSMUSG00000039630/…	406	suppressed	0.214929	0.214929	Abcb7 / Abraxas1 / Acot13 / Actb / Adam10 / Ago3 / Akap9 / Aldh1a2 / Alpk1 / Ankle2 / Anln / Ap1b1 / Ap1s2 / Arfip2 / Arhgef5 / Arl13b / Arl6ip1 / Arpc3 / Arpc5 / Arrdc1 / Asf1a / Atg4d / Atm / Atp2a2 / Atp5d / Atp7a / Atp9a / Atxn10 / Auts2 / Bag5 / Banf1 / Baz1a / Bcl2 / Bcs1l / Becn1 / Bin3 / Bms1 / Brcc3 / C1d / Cadps / Calr / Cand1 / Cavin4 / Ccdc57 / Ccdc61 / Ccp110 / Cct2 / Cct8 / Cd9 / Cd…
activated.GO:0051239	BP	GO:0051239	regulation of multicellular organismal process	1379	0.231633	1.29863	7.2e-05	0.0166697	0.015525	1663	tags=23%, list=17%, signal=22%	ENSMUSG00000021779/ENSMUSG00000052516/ENSMUSG00000050965/ENSMUSG00000038518/ENSMUSG00000019899/ENSMUSG00000036867/ENSMUSG00000019768/ENSMUSG00000034813/ENSMUSG00000005533/ENSMUSG00000032238/ENSMUSG00000029603/ENSMUSG00000022894/ENSMUSG00000030516/ENSMUSG00000079465/ENSMUSG00000029287/ENSMUSG00000041540/ENSMUSG00000051177/ENSMUSG00000046876/ENSMUSG00000018340/ENSMUSG00000052920/ENSMUSG00000027716/…	314	activated	0.227701	0.227701	Abca1 / Abhd6 / Abi3bp / Abl1 / Acvr1 / Acvr2a / Adam12 / Adam9 / Adamts5 / Adgrl1 / Adgrl2 / Adk / Adora1 / Adrm1 / Ago2 / Aida / Akap8 / Alms1 / Amotl1 / Ankrd54 / Ano6 / Anxa5 / Anxa6 / Ap1g1 / App / Appl2 / Arhgap32 / Arid1b / Arid2 / Arid4a / Arntl / Arrdc3 / Asxl2 / Atf2 / Atp2b4 / Atp8a2 / Atxn1 / Atxn2 / Axl / Bcr / Bhlhb9 / Bicra / Bmpr2 / Brd9 / Brms1l / Brpf3 / Btbd7 / Btnl10 / Cacnb2 …
activated.GO:2000026	BP	GO:2000026	regulation of multicellular organismal development	708	0.247502	1.33999	0.000503916	0.044087	0.0410598	1704	tags=24%, list=18%, signal=22%	ENSMUSG00000021779/ENSMUSG00000052516/ENSMUSG00000050965/ENSMUSG00000038518/ENSMUSG00000019899/ENSMUSG00000034813/ENSMUSG00000029603/ENSMUSG00000030516/ENSMUSG00000079465/ENSMUSG00000029287/ENSMUSG00000041540/ENSMUSG00000051177/ENSMUSG00000046876/ENSMUSG00000063887/ENSMUSG00000054640/ENSMUSG00000054555/ENSMUSG00000062209/ENSMUSG00000052372/ENSMUSG00000038235/ENSMUSG00000024985/ENSMUSG00000041444/…	172	activated	0.242938	0.242938	Abl1 / Acvr1 / Acvr2a / Adam12 / Adgrl1 / Adgrl2 / Adrm1 / Ago2 / Ankrd54 / Ano6 / Appl2 / Arhgap32 / Arid1b / Arid2 / Arntl / Asxl2 / Atf2 / Atp2b4 / Atxn1 / Axl / Bhlhb9 / Bmpr2 / Brpf3 / Cask / Cbfb / Ccbe1 / Ccnd2 / Cdon / Cers2 / Clasp1 / Clptm1 / Col4a3 / Ctdp1 / Ctnnbip1 / Cyp26b1 / Ddx39b / Dnm1l / Dtx1 / Efemp1 / Eif4g2 / Enpp2 / Epha2 / Erbb4 / Etv5 / Ezh2 / F11r / Fbn2 / Fbxo5 / Fbxo7 …
activated.GO:0009888	BP	GO:0009888	tissue development	932	0.245813	1.35903	0.000186909	0.0259716	0.0241883	1538	tags=21%, list=16%, signal=20%	ENSMUSG00000021268/ENSMUSG00000021779/ENSMUSG00000052516/ENSMUSG00000050965/ENSMUSG00000031523/ENSMUSG00000028487/ENSMUSG00000038518/ENSMUSG00000036867/ENSMUSG00000058056/ENSMUSG00000019768/ENSMUSG00000005533/ENSMUSG00000022894/ENSMUSG00000030516/ENSMUSG00000029287/ENSMUSG00000041540/ENSMUSG00000051177/ENSMUSG00000018340/ENSMUSG00000007872/ENSMUSG00000059327/ENSMUSG00000054640/ENSMUSG00000027962/…	197	activated	0.211373	0.211373	Abi2 / Abl1 / Acvr1 / Acvr2a / Adamts5 / Adrm1 / Ahdc1 / Akirin1 / Ankrd17 / Ankrd6 / Ano6 / Anxa6 / Arid2 / Arid4a / Arid5b / Arntl / Arrdc3 / Asxl2 / Atf2 / Bcr / Bmpr2 / Bnc2 / Btbd7 / Ccnd2 / Cdon / Chsy1 / Clic4 / Ctc1 / Ctnnbip1 / Cyp26b1 / Dbi / Ddx39b / Ddx5 / Dlc1 / Dysf / Ece1 / Eda / Efemp2 / Enah / Epas1 / Epha2 / Erbb4 / Ercc2 / Erf / Esr1 / Etv5 / Exoc5 / Ext1 / Ezh2 / F11r / Fat1 /…
activated.GO:0040011	BP	GO:0040011	locomotion	616	0.266521	1.41841	0.000134875	0.023749	0.0221183	1740	tags=26%, list=18%, signal=23%	ENSMUSG00000096768/ENSMUSG00000052516/ENSMUSG00000050965/ENSMUSG00000031523/ENSMUSG00000056427/ENSMUSG00000019899/ENSMUSG00000005533/ENSMUSG00000030516/ENSMUSG00000029287/ENSMUSG00000049775/ENSMUSG00000051177/ENSMUSG00000052920/ENSMUSG00000054640/ENSMUSG00000027962/ENSMUSG00000019889/ENSMUSG00000038668/ENSMUSG00000020181/ENSMUSG00000035954/ENSMUSG00000024544/ENSMUSG00000048118/ENSMUSG00000029231/…	162	activated	0.262987	0.262987	Abhd6 / Abl1 / Actn4 / Acvr1 / Adam9 / Adora1 / Ago2 / Akirin1 / Akt2 / Aldoa / Amotl1 / Ano6 / Anxa5 / Apbb2 / App / Appl2 / Arhgap32 / Arhgdia / Arid2 / Arid4a / Arrdc3 / Atp1b2 / Atp2b4 / Bcr / Bmpr2 / Brms1l / Ccbe1 / Cd200 / Cers2 / Clasp1 / Clic4 / Ctnna2 / Dlc1 / Dnm1l / Dock1 / Dock4 / Dock5 / Dysf / Ear1 / Ece1 / Efemp1 / Elmo2 / Emb / Enah / Enpp2 / Epha2 / Epha6 / Erbb4 / Etv1 / Ext1 /…
activated.GO:0050793	BP	GO:0050793	regulation of developmental process	1291	0.256505	1.43186	3.91e-07	0.000670045	0.000624037	1713	tags=24%, list=18%, signal=23%	ENSMUSG00000043456/ENSMUSG00000021779/ENSMUSG00000052516/ENSMUSG00000050965/ENSMUSG00000031523/ENSMUSG00000038518/ENSMUSG00000019899/ENSMUSG00000036867/ENSMUSG00000019768/ENSMUSG00000034813/ENSMUSG00000005533/ENSMUSG00000032238/ENSMUSG00000029603/ENSMUSG00000030516/ENSMUSG00000079465/ENSMUSG00000029287/ENSMUSG00000041540/ENSMUSG00000049775/ENSMUSG00000051177/ENSMUSG00000046876/ENSMUSG00000047712/…	316	activated	0.244771	0.244771	Abca5 / Abi2 / Abi3bp / Abl1 / Acvr1 / Acvr2a / Adam12 / Adam9 / Adck1 / Adgrl1 / Adgrl2 / Adrm1 / Ago2 / Akirin1 / Aldoa / Alms1 / Ankrd17 / Ankrd54 / Ankrd6 / Ano6 / App / Appl2 / Arf1 / Arhgap15 / Arhgap32 / Arhgdia / Arhgef18 / Arid1b / Arid2 / Arid4a / Arntl / Asap1 / Asxl2 / Atf2 / Atp2b4 / Atp8a2 / Atxn1 / Atxn2 / Axl / Bcr / Bhlhb9 / Bicra / Bmpr2 / Brd9 / Brms1l / Brpf3 / Brwd1 / Brwd3 /…
activated.GO:0040012	BP	GO:0040012	regulation of locomotion	516	0.274172	1.43453	0.000423317	0.0392501	0.036555	1740	tags=27%, list=18%, signal=23%	ENSMUSG00000096768/ENSMUSG00000052516/ENSMUSG00000050965/ENSMUSG00000031523/ENSMUSG00000019899/ENSMUSG00000005533/ENSMUSG00000030516/ENSMUSG00000029287/ENSMUSG00000049775/ENSMUSG00000051177/ENSMUSG00000052920/ENSMUSG00000054640/ENSMUSG00000019889/ENSMUSG00000038668/ENSMUSG00000020181/ENSMUSG00000035954/ENSMUSG00000024544/ENSMUSG00000048118/ENSMUSG00000029231/ENSMUSG00000021910/ENSMUSG00000032846/…	138	activated	0.267442	0.267442	Abhd6 / Abl1 / Actn4 / Acvr1 / Adam9 / Adora1 / Ago2 / Akirin1 / Akt2 / Aldoa / Amotl1 / Ano6 / Anxa5 / App / Appl2 / Arhgap32 / Arhgdia / Arid2 / Arid4a / Arrdc3 / Atp1b2 / Atp2b4 / Bcr / Bmpr2 / Brms1l / Ccbe1 / Cd200 / Cers2 / Clasp1 / Clic4 / Ctnna2 / Dlc1 / Dnm1l / Dock1 / Dock4 / Dock5 / Dysf / Efemp1 / Enpp2 / Epha2 / Erbb4 / Fbn2 / Fbxo5 / Fbxo7 / Fer / Fermt2 / Flrt2 / Fuz / Gm47283 / Gn…
activated.GO:0071495	BP	GO:0071495	cellular response to endogenous stimulus	715	0.267547	1.44906	2.49e-05	0.00979741	0.00912468	1666	tags=23%, list=17%, signal=21%	ENSMUSG00000030287/ENSMUSG00000021779/ENSMUSG00000050965/ENSMUSG00000036867/ENSMUSG00000019768/ENSMUSG00000034813/ENSMUSG00000005533/ENSMUSG00000029287/ENSMUSG00000041540/ENSMUSG00000051177/ENSMUSG00000054008/ENSMUSG00000054640/ENSMUSG00000027962/ENSMUSG00000019889/ENSMUSG00000029478/ENSMUSG00000001870/ENSMUSG00000068798/ENSMUSG00000024544/ENSMUSG00000048118/ENSMUSG00000059923/ENSMUSG00000048154/…	168	activated	0.234965	0.234965	Abl1 / Acaca / Acvr1 / Acvr2a / Adam9 / Adrm1 / Agtrap / Akap7 / Akap8 / Akt1s1 / Akt2 / Anxa5 / App / Appl2 / Arid4a / Arntl / Atf2 / Atp2b4 / Bmpr2 / Brms1l / Carm1 / Cask / Casp9 / Ccbe1 / Col16a1 / Cpeb2 / Cry1 / Ddx5 / Dnm2 / Dnmt3a / Dstyk / Ehmt2 / Erbb4 / Esr1 / Ext1 / Ezh2 / Fbn2 / Fer / Fermt2 / Flrt2 / Fshr / Fstl4 / Fuz / Fyn / Gdnf / Ghr / Gna11 / Gna14 / Got1 / Grb10 / Grb2 / Grip1 …
activated.GO:0030182	BP	GO:0030182	neuron differentiation	790	0.269377	1.46577	1.24e-05	0.00652046	0.00607274	1688	tags=26%, list=17%, signal=23%	ENSMUSG00000043456/ENSMUSG00000021779/ENSMUSG00000052516/ENSMUSG00000050965/ENSMUSG00000056427/ENSMUSG00000019899/ENSMUSG00000034813/ENSMUSG00000005533/ENSMUSG00000032238/ENSMUSG00000029603/ENSMUSG00000035305/ENSMUSG00000052572/ENSMUSG00000041540/ENSMUSG00000047712/ENSMUSG00000052920/ENSMUSG00000063887/ENSMUSG00000036572/ENSMUSG00000027962/ENSMUSG00000019889/ENSMUSG00000038668/ENSMUSG00000068798/…	204	activated	0.258228	0.258228	Abi2 / Abi3bp / Abl1 / Acsl4 / Agtpbp1 / Aifm1 / Alms1 / Als2 / Anks1 / Apbb2 / App / Arf1 / Arhgap32 / Arhgef28 / Arid1b / Arl3 / Asap1 / Atp1b2 / Atp8a2 / Atxn2 / Bhlhb9 / Bmpr2 / Camk2g / Carm1 / Cask / Cdk16 / Cdk5rap2 / Cdon / Cers2 / Corin / Ctnna2 / Dlg2 / Dnm1l / Dnm2 / Dnm3 / Dtx1 / Dync2h1 / Ece1 / Efemp1 / Ehmt2 / Eif2ak4 / Eif4g2 / Emb / Enah / Epha2 / Epha6 / Erbb4 / Ercc2 / Ercc6 / …
activated.GO:0009653	BP	GO:0009653	anatomical structure morphogenesis	1313	0.265197	1.4794	2.65e-08	0.000313175	0.000291671	1704	tags=24%, list=18%, signal=23%	ENSMUSG00000021779/ENSMUSG00000052516/ENSMUSG00000050965/ENSMUSG00000031523/ENSMUSG00000056427/ENSMUSG00000019899/ENSMUSG00000036867/ENSMUSG00000058056/ENSMUSG00000019768/ENSMUSG00000062604/ENSMUSG00000034813/ENSMUSG00000005533/ENSMUSG00000032238/ENSMUSG00000022894/ENSMUSG00000030516/ENSMUSG00000079465/ENSMUSG00000029287/ENSMUSG00000041540/ENSMUSG00000047712/ENSMUSG00000054008/ENSMUSG00000018340/…	320	activated	0.243717	0.243717	2610005L07Rik / Abi2 / Abi3bp / Abl1 / Acrbp / Acvr1 / Acvr2a / Adam12 / Adam9 / Adamts5 / Adck1 / Aff3 / Ago2 / Agtpbp1 / Ahdc1 / Aldoa / Alms1 / Als2 / Amotl1 / Ankrd6 / Anxa6 / Apbb2 / App / Arhgap15 / Arhgap32 / Arhgdia / Arhgef18 / Arhgef28 / Arid2 / Arid5b / Asxl2 / Atf2 / Atp2b4 / Atp8a2 / Atxn2 / Bcr / Bhlhb9 / Bmpr2 / Brwd1 / Brwd3 / Btbd7 / Cald1 / Cap1 / Carm1 / Cask / Ccbe1 / Cdc42se1…
activated.GO:0030334	BP	GO:0030334	regulation of cell migration	480	0.285819	1.48239	0.000100015	0.0194733	0.0181361	1740	tags=28%, list=18%, signal=24%	ENSMUSG00000096768/ENSMUSG00000050965/ENSMUSG00000031523/ENSMUSG00000019899/ENSMUSG00000005533/ENSMUSG00000030516/ENSMUSG00000029287/ENSMUSG00000049775/ENSMUSG00000051177/ENSMUSG00000052920/ENSMUSG00000054640/ENSMUSG00000019889/ENSMUSG00000038668/ENSMUSG00000020181/ENSMUSG00000035954/ENSMUSG00000024544/ENSMUSG00000048118/ENSMUSG00000029231/ENSMUSG00000021910/ENSMUSG00000032846/ENSMUSG00000058325/…	132	activated	0.275	0.275	Abhd6 / Abl1 / Actn4 / Acvr1 / Adam9 / Adora1 / Ago2 / Akirin1 / Akt2 / Aldoa / Amotl1 / Ano6 / App / Appl2 / Arhgap32 / Arhgdia / Arid2 / Arid4a / Atp1b2 / Atp2b4 / Bcr / Bmpr2 / Brms1l / Ccbe1 / Cd200 / Cers2 / Clasp1 / Clic4 / Ctnna2 / Dlc1 / Dnm1l / Dock1 / Dock4 / Dock5 / Dysf / Efemp1 / Enpp2 / Epha2 / Erbb4 / Fbn2 / Fbxo5 / Fer / Fermt2 / Flrt2 / Fuz / Gm47283 / Gna13 / Gpld1 / Hdac9 / Hif…
activated.GO:0016477	BP	GO:0016477	cell migration	725	0.274745	1.48754	8.08e-06	0.00629919	0.00586666	1747	tags=27%, list=18%, signal=24%	ENSMUSG00000096768/ENSMUSG00000050965/ENSMUSG00000031523/ENSMUSG00000019899/ENSMUSG00000044033/ENSMUSG00000058056/ENSMUSG00000005533/ENSMUSG00000030516/ENSMUSG00000029287/ENSMUSG00000049775/ENSMUSG00000051177/ENSMUSG00000074305/ENSMUSG00000018340/ENSMUSG00000052920/ENSMUSG00000054640/ENSMUSG00000027962/ENSMUSG00000019889/ENSMUSG00000038668/ENSMUSG00000020181/ENSMUSG00000035954/ENSMUSG00000024544/…	198	activated	0.273103	0.273103	2610005L07Rik / Abhd6 / Abi2 / Abl1 / Actn4 / Acvr1 / Adam9 / Adora1 / Ago2 / Akirin1 / Akt2 / Aldoa / Amotl1 / Anks1 / Ano6 / Anxa6 / Apbb2 / App / Appl2 / Arhgap32 / Arhgdia / Arhgef7 / Arid2 / Arid4a / Arid5b / Atp1b2 / Atp2b4 / Axl / Bcr / Bmpr2 / Brms1l / Cap1 / Carmil3 / Ccbe1 / Ccdc141 / Cd200 / Cdc42bpa / Cep85l / Cers2 / Clasp1 / Clic4 / Coro7 / Ctnna2 / Dlc1 / Dnm1l / Dock1 / Dock4 / Do…
activated.GO:0007167	BP	GO:0007167	enzyme-linked receptor protein signaling pathway	498	0.286053	1.48758	4.72e-05	0.0135903	0.0126572	1406	tags=23%, list=14%, signal=20%	ENSMUSG00000021268/ENSMUSG00000050965/ENSMUSG00000036867/ENSMUSG00000019768/ENSMUSG00000005533/ENSMUSG00000079465/ENSMUSG00000029287/ENSMUSG00000051177/ENSMUSG00000046876/ENSMUSG00000054008/ENSMUSG00000019889/ENSMUSG00000001870/ENSMUSG00000024544/ENSMUSG00000048118/ENSMUSG00000059923/ENSMUSG00000029231/ENSMUSG00000045658/ENSMUSG00000055737/ENSMUSG00000016528/ENSMUSG00000062209/ENSMUSG00000048661/…	113	activated	0.226908	0.226908	2610005L07Rik / Abl1 / Acvr1 / Acvr2a / Adora1 / Adrm1 / Akt1s1 / Akt2 / Angptl1 / Anks1 / Anks1b / Appl2 / Arid4a / Arid5b / Atf2 / Atxn1 / Bcr / Bmpr2 / Brms1l / Ccbe1 / Col4a3 / Col4a5 / Ddx5 / Dnm2 / Dstyk / Epha2 / Epha6 / Erbb4 / Esr1 / Ext1 / Fbn2 / Fer / Fermt2 / Flrt2 / Fshr / Fstl4 / Fuz / Fyn / Gdnf / Ghr / Gigyf2 / Grb10 / Grb2 / Hif1a / Igf1 / Igf1r / Il6st / Iqgap1 / Jcad / Kif16b /…
activated.GO:0000904	BP	GO:0000904	cell morphogenesis involved in differentiation	398	0.291233	1.48989	0.000412345	0.0392501	0.036555	1538	tags=26%, list=16%, signal=23%	ENSMUSG00000052516/ENSMUSG00000050965/ENSMUSG00000056427/ENSMUSG00000019899/ENSMUSG00000058056/ENSMUSG00000034813/ENSMUSG00000005533/ENSMUSG00000047712/ENSMUSG00000052920/ENSMUSG00000063887/ENSMUSG00000048285/ENSMUSG00000030583/ENSMUSG00000001911/ENSMUSG00000070047/ENSMUSG00000052372/ENSMUSG00000022568/ENSMUSG00000041444/ENSMUSG00000001627/ENSMUSG00000047414/ENSMUSG00000013663/ENSMUSG00000028161/…	103	activated	0.258794	0.258794	Abi2 / Abl1 / Als2 / Apbb2 / App / Arhgap32 / Arhgef28 / Atp8a2 / Bhlhb9 / Bmpr2 / Cask / Clic4 / Ctnna2 / Dnm2 / Dnm3 / Ece1 / Eif4g2 / Emb / Enah / Epha2 / Epha6 / Etv1 / Ext1 / Fat1 / Fbxw8 / Flrt2 / Frmd6 / Fstl4 / Fyn / Gdnf / Grip1 / Heg1 / Ifrd1 / Igf1r / Il1rapl1 / Itpka / Kalrn / Kidins220 / Kif5c / Lama2 / Lamb2 / Lrp8 / Lrrc4c / Lrrk2 / Mapk8ip3 / Mapk9 / Mark2 / Mef2c / Mfsd2a / Myo7a…
activated.GO:0045595	BP	GO:0045595	regulation of cell differentiation	802	0.273004	1.49103	3.71e-06	0.00438124	0.00408041	1658	tags=26%, list=17%, signal=23%	ENSMUSG00000043456/ENSMUSG00000021779/ENSMUSG00000052516/ENSMUSG00000050965/ENSMUSG00000019899/ENSMUSG00000036867/ENSMUSG00000034813/ENSMUSG00000032238/ENSMUSG00000029603/ENSMUSG00000029287/ENSMUSG00000041540/ENSMUSG00000049775/ENSMUSG00000051177/ENSMUSG00000046876/ENSMUSG00000007872/ENSMUSG00000063887/ENSMUSG00000036572/ENSMUSG00000029478/ENSMUSG00000059518/ENSMUSG00000068798/ENSMUSG00000024544/…	208	activated	0.259352	0.259352	Abca5 / Abi3bp / Abl1 / Acvr1 / Acvr2a / Adrm1 / Akirin1 / Alms1 / Ankrd17 / Ankrd54 / App / Appl2 / Arhgap32 / Arid1b / Arid2 / Arntl / Asxl2 / Atxn1 / Axl / Bhlhb9 / Bicra / Bmpr2 / Brd9 / Brpf3 / Carm1 / Cask / Cbfb / Ccnd2 / Cdk5rap2 / Cdk9 / Cdon / Cers2 / Clasp1 / Clptm1 / Crebl2 / Ctdp1 / Ctnnbip1 / Cyp26b1 / Ddx39b / Ddx5 / Dmpk / Dnm1l / Dpf1 / Dpf2 / Dpf3 / Dtx1 / Efemp1 / Efemp2 / Eif2…
activated.GO:0050877	BP	GO:0050877	nervous system process	394	0.308163	1.57288	2.28e-05	0.00979741	0.00912468	1740	tags=28%, list=18%, signal=24%	ENSMUSG00000021779/ENSMUSG00000050965/ENSMUSG00000001983/ENSMUSG00000030516/ENSMUSG00000035305/ENSMUSG00000052572/ENSMUSG00000051177/ENSMUSG00000046876/ENSMUSG00000071679/ENSMUSG00000063887/ENSMUSG00000020402/ENSMUSG00000021010/ENSMUSG00000001911/ENSMUSG00000024575/ENSMUSG00000022790/ENSMUSG00000029470/ENSMUSG00000034275/ENSMUSG00000056752/ENSMUSG00000027820/ENSMUSG00000053930/ENSMUSG00000030554/…	110	activated	0.279188	0.279188	Abi2 / Abl1 / Adora1 / Agtpbp1 / Alms1 / Anks1b / App / Atp8a2 / Atxn1 / Atxn2 / Bace1 / Bcr / Bhlhb9 / Cabp1 / Cacnb2 / Ccnd2 / Cep250 / Cfap54 / Ctnna2 / Ctns / Dbi / Dlg2 / Dlgap4 / Dmpk / Dnah9 / Dop1b / Dpp6 / Eea1 / Ehmt2 / Eif2ak4 / Epas1 / Espn / Fbxo11 / Foxo6 / Fyn / Gigyf2 / Gsdme / Herc1 / Hexb / Hif1a / Htt / Igf1 / Igsf11 / Igsf9b / Insyn2a / Itpr1 / Kalrn / Kat2a / Kcnma1 / Kit / L…
activated.GO:0099536	BP	GO:0099536	synaptic signaling	352	0.316558	1.59351	4.06e-05	0.0122899	0.0114461	1615	tags=29%, list=17%, signal=25%	ENSMUSG00000050965/ENSMUSG00000019899/ENSMUSG00000034813/ENSMUSG00000005533/ENSMUSG00000052572/ENSMUSG00000051177/ENSMUSG00000046876/ENSMUSG00000063887/ENSMUSG00000020402/ENSMUSG00000062995/ENSMUSG00000039943/ENSMUSG00000068798/ENSMUSG00000035864/ENSMUSG00000021910/ENSMUSG00000022790/ENSMUSG00000062209/ENSMUSG00000029470/ENSMUSG00000034275/ENSMUSG00000052372/ENSMUSG00000022568/ENSMUSG00000027820/…	103	activated	0.292614	0.292614	Abhd6 / Abl1 / Adora1 / Akap7 / Als2 / Anks1b / App / Arf1 / Arid1b / Atxn1 / Bace1 / Bcr / Cabp1 / Cacnb2 / Cask / Dbi / Dlg2 / Dlgap4 / Dmpk / Dnm1l / Dtna / Eea1 / Eif2ak4 / Erbb4 / Etv5 / Ext1 / Ezh2 / Fyn / Gdnf / Gna11 / Grik4 / Grip1 / Htt / Ica1 / Igf1 / Igf1r / Igsf11 / Igsf9b / Il1rapl1 / Itpka / Itpr1 / Kat2a / Kcmf1 / Kcnma1 / Kit / Lama2 / Lrp8 / Lrrc4c / Lrrk2 / Mapk3 / Mapk9 / Mef2…
activated.GO:0009887	BP	GO:0009887	animal organ morphogenesis	467	0.315032	1.6291	4.4e-06	0.00472396	0.00439959	1385	tags=23%, list=14%, signal=21%	ENSMUSG00000021779/ENSMUSG00000052516/ENSMUSG00000031523/ENSMUSG00000056427/ENSMUSG00000036867/ENSMUSG00000019768/ENSMUSG00000005533/ENSMUSG00000022894/ENSMUSG00000029287/ENSMUSG00000041540/ENSMUSG00000054008/ENSMUSG00000018340/ENSMUSG00000007872/ENSMUSG00000059327/ENSMUSG00000054640/ENSMUSG00000029478/ENSMUSG00000040675/ENSMUSG00000001911/ENSMUSG00000024424/ENSMUSG00000029231/ENSMUSG00000070047/…	108	activated	0.231263	0.231263	2610005L07Rik / Abi2 / Abl1 / Acvr1 / Acvr2a / Adamts5 / Ahdc1 / Ankrd6 / Anxa6 / Arid2 / Arid5b / Asxl2 / Atf2 / Atp8a2 / Bcr / Bmpr2 / Btbd7 / Cdon / Chsy1 / Ctnna2 / Ctnnbip1 / Cyp26b1 / Dlc1 / Eda / Epha2 / Erbb4 / Esr1 / Etv5 / Ext1 / Fat1 / Fbn2 / Flrt2 / Foxn3 / Frzb / Fuz / Gdnf / Greb1l / Heg1 / Hif1a / Hoxb9 / Hspg2 / Htt / Id3 / Ift57 / Ift80 / Igf1 / Igf1r / Itpr1 / Kdm2a / Klhl10 / L…
activated.GO:0035063	BP	GO:0035063	nuclear speck organization	3	0.963687	1.68661	0.000615754	0.0523214	0.0487287	35	tags=33%, list=0%, signal=33%	ENSMUSG00000062604	1	activated	0.333333	0.333333	Srpk2
activated.GO:0051494	BP	GO:0051494	negative regulation of cytoskeleton organization	106	0.420895	1.78516	0.000379237	0.0378513	0.0352522	1162	tags=25%, list=12%, signal=22%	ENSMUSG00000035299/ENSMUSG00000031523/ENSMUSG00000030516/ENSMUSG00000049775/ENSMUSG00000020181/ENSMUSG00000015766/ENSMUSG00000032194/ENSMUSG00000038235/ENSMUSG00000039298/ENSMUSG00000039230/ENSMUSG00000063063/ENSMUSG00000028943/ENSMUSG00000042121/ENSMUSG00000024043/ENSMUSG00000037926/ENSMUSG00000023826/ENSMUSG00000030494/ENSMUSG00000022897/ENSMUSG00000000708/ENSMUSG00000037519/ENSMUSG00000033788/…	26	activated	0.245283	0.245283	Arhgap28 / Arhgef18 / Arhgef7 / Cdk5rap2 / Ctnna2 / Dlc1 / Dyrk1a / Dysf / Eps8 / Espn / F11r / Kank2 / Kat2a / Kat2b / Mid1 / Nav3 / Plekhh2 / Ppfia1 / Prkn / Rhpn2 / Ssh1 / Ssh2 / Taok1 / Tbcd / Tjp1 / Tmsb4x
activated.GO:0045834	BP	GO:0045834	positive regulation of lipid metabolic process	78	0.448699	1.81776	0.000557576	0.048423	0.0450981	1979	tags=38%, list=20%, signal=31%	ENSMUSG00000005533/ENSMUSG00000029231/ENSMUSG00000062209/ENSMUSG00000024985/ENSMUSG00000001847/ENSMUSG00000025006/ENSMUSG00000059456/ENSMUSG00000020538/ENSMUSG00000020053/ENSMUSG00000056220/ENSMUSG00000042429/ENSMUSG00000032652/ENSMUSG00000024900/ENSMUSG00000037062/ENSMUSG00000037936/ENSMUSG00000004056/ENSMUSG00000005373/ENSMUSG00000028655/ENSMUSG00000027646/ENSMUSG00000026385/ENSMUSG00000020366/…	30	activated	0.384615	0.384615	Abhd5 / Abhd6 / Adora1 / Akt2 / Cpt1a / Crebl2 / Dab2 / Dbi / Erbb4 / Gpam / Gpld1 / Igf1 / Igf1r / Mapk9 / Mfsd2a / Mlxipl / Mlycd / Pdgfra / Pla2g4a / Pla2g6 / Ptk2b / Rac1 / Rptor / Scarb1 / Sh3glb1 / Sorbs1 / Src / Srebf1 / Star / Tcf7l2
activated.GO:0097105	BP	GO:0097105	presynaptic membrane assembly	4	0.957604	1.82034	0.000297203	0.0325024	0.0302706	416	tags=100%, list=4%, signal=96%	ENSMUSG00000063887/ENSMUSG00000052372/ENSMUSG00000013663/ENSMUSG00000028399	4	activated	1	1	Il1rapl1 / Nlgn1 / Pten / Ptprd
activated.GO:1901888	BP	GO:1901888	regulation of cell junction assembly	125	0.436801	1.89526	3.56e-05	0.0120075	0.011183	1651	tags=34%, list=17%, signal=29%	ENSMUSG00000050965/ENSMUSG00000031523/ENSMUSG00000030516/ENSMUSG00000074305/ENSMUSG00000063887/ENSMUSG00000068798/ENSMUSG00000052372/ENSMUSG00000038235/ENSMUSG00000037712/ENSMUSG00000034573/ENSMUSG00000047414/ENSMUSG00000013663/ENSMUSG00000013033/ENSMUSG00000043733/ENSMUSG00000026842/ENSMUSG00000037736/ENSMUSG00000030536/ENSMUSG00000028399/ENSMUSG00000001847/ENSMUSG00000005583/ENSMUSG00000022425/…	43	activated	0.344	0.344	Abi3bp / Abl1 / Adgrl1 / Adgrl2 / App / Bhlhb9 / Clasp1 / Col16a1 / Dlc1 / Enpp2 / Epha2 / F11r / Fermt2 / Flrt2 / Il1rapl1 / Iqgap1 / Ldb1 / Limch1 / Lingo2 / Lrrtm4 / Map4k4 / Mef2c / Nlgn1 / Nrg1 / Nrg2 / Peak1 / Pik3r1 / Prkca / Pten / Ptk2 / Ptk2b / Ptpn11 / Ptpn13 / Ptprd / Rac1 / Rap1a / Rapgef2 / Rock2 / Sipa1l1 / Src / St8sia2 / Tjp1 / Tsc1
activated.GO:0035150	BP	GO:0035150	regulation of tube size	60	0.491472	1.90035	0.000428691	0.0392501	0.036555	1619	tags=38%, list=17%, signal=32%	ENSMUSG00000036867/ENSMUSG00000029287/ENSMUSG00000052920/ENSMUSG00000054640/ENSMUSG00000035954/ENSMUSG00000029470/ENSMUSG00000026842/ENSMUSG00000021109/ENSMUSG00000057530/ENSMUSG00000000708/ENSMUSG00000042429/ENSMUSG00000020580/ENSMUSG00000033278/ENSMUSG00000044447/ENSMUSG00000067336/ENSMUSG00000038260/ENSMUSG00000032350/ENSMUSG00000061731/ENSMUSG00000063142/ENSMUSG00000022607/ENSMUSG00000042626/…	23	activated	0.383333	0.383333	Abl1 / Adora1 / Bmpr2 / Dock4 / Dock5 / Ece1 / Ext1 / Gclc / Hif1a / Kat2b / Kcnma1 / P2rx4 / Pla2g6 / Prkg1 / Ptk2 / Ptprm / Rock2 / Shc1 / Slc8a1 / Smad6 / Tgfbr3 / Trpm4 / Vstm4
activated.GO:0035296	BP	GO:0035296	regulation of tube diameter	60	0.491472	1.90035	0.000428691	0.0392501	0.036555	1619	tags=38%, list=17%, signal=32%	ENSMUSG00000036867/ENSMUSG00000029287/ENSMUSG00000052920/ENSMUSG00000054640/ENSMUSG00000035954/ENSMUSG00000029470/ENSMUSG00000026842/ENSMUSG00000021109/ENSMUSG00000057530/ENSMUSG00000000708/ENSMUSG00000042429/ENSMUSG00000020580/ENSMUSG00000033278/ENSMUSG00000044447/ENSMUSG00000067336/ENSMUSG00000038260/ENSMUSG00000032350/ENSMUSG00000061731/ENSMUSG00000063142/ENSMUSG00000022607/ENSMUSG00000042626/…	23	activated	0.383333	0.383333	Abl1 / Adora1 / Bmpr2 / Dock4 / Dock5 / Ece1 / Ext1 / Gclc / Hif1a / Kat2b / Kcnma1 / P2rx4 / Pla2g6 / Prkg1 / Ptk2 / Ptprm / Rock2 / Shc1 / Slc8a1 / Smad6 / Tgfbr3 / Trpm4 / Vstm4
activated.GO:0097746	BP	GO:0097746	blood vessel diameter maintenance	60	0.491472	1.90035	0.000428691	0.0392501	0.036555	1619	tags=38%, list=17%, signal=32%	ENSMUSG00000036867/ENSMUSG00000029287/ENSMUSG00000052920/ENSMUSG00000054640/ENSMUSG00000035954/ENSMUSG00000029470/ENSMUSG00000026842/ENSMUSG00000021109/ENSMUSG00000057530/ENSMUSG00000000708/ENSMUSG00000042429/ENSMUSG00000020580/ENSMUSG00000033278/ENSMUSG00000044447/ENSMUSG00000067336/ENSMUSG00000038260/ENSMUSG00000032350/ENSMUSG00000061731/ENSMUSG00000063142/ENSMUSG00000022607/ENSMUSG00000042626/…	23	activated	0.383333	0.383333	Abl1 / Adora1 / Bmpr2 / Dock4 / Dock5 / Ece1 / Ext1 / Gclc / Hif1a / Kat2b / Kcnma1 / P2rx4 / Pla2g6 / Prkg1 / Ptk2 / Ptprm / Rock2 / Shc1 / Slc8a1 / Smad6 / Tgfbr3 / Trpm4 / Vstm4
activated.GO:0008643	BP	GO:0008643	carbohydrate transport	75	0.486664	1.9569	9.06e-05	0.0188277	0.0175349	1280	tags=28%, list=13%, signal=25%	ENSMUSG00000050965/ENSMUSG00000019768/ENSMUSG00000068798/ENSMUSG00000021638/ENSMUSG00000045658/ENSMUSG00000062209/ENSMUSG00000013698/ENSMUSG00000043733/ENSMUSG00000025006/ENSMUSG00000029924/ENSMUSG00000020176/ENSMUSG00000020053/ENSMUSG00000027882/ENSMUSG00000032652/ENSMUSG00000004056/ENSMUSG00000068747/ENSMUSG00000025220/ENSMUSG00000028655/ENSMUSG00000000628/ENSMUSG00000020263/ENSMUSG00000026812	21	activated	0.28	0.28	Akt2 / Appl2 / Crebl2 / Erbb4 / Esr1 / Grb10 / Hk2 / Igf1 / Mfsd2a / Ocln / Oga / Pea15a / Pid1 / Prkca / Ptpn11 / Rap1a / Slc37a3 / Sorbs1 / Sort1 / Stxbp3 / Tsc1
activated.GO:0006638	BP	GO:0006638	neutral lipid metabolic process	67	0.520399	2.04045	3.32e-05	0.0115455	0.0107527	1979	tags=36%, list=20%, signal=29%	ENSMUSG00000034731/ENSMUSG00000021779/ENSMUSG00000019768/ENSMUSG00000024985/ENSMUSG00000041440/ENSMUSG00000032207/ENSMUSG00000043733/ENSMUSG00000021759/ENSMUSG00000020538/ENSMUSG00000056220/ENSMUSG00000024900/ENSMUSG00000037936/ENSMUSG00000004815/ENSMUSG00000031278/ENSMUSG00000021756/ENSMUSG00000028655/ENSMUSG00000026385/ENSMUSG00000024052/ENSMUSG00000002279/ENSMUSG00000025277/ENSMUSG00000021340/…	24	activated	0.358209	0.358209	Abhd5 / Abhd6 / Acsl4 / Cpt1a / Dbi / Dgkh / Dgkq / Esr1 / Gk5 / Gpam / Gpld1 / Il6st / Lipc / Lmf1 / Lpin2 / Mfsd2a / Pla2g4a / Plpp1 / Ptpn11 / Scarb1 / Sorl1 / Srebf1 / Tcf7l2 / Thrb
activated.GO:0006639	BP	GO:0006639	acylglycerol metabolic process	67	0.520399	2.04045	3.32e-05	0.0115455	0.0107527	1979	tags=36%, list=20%, signal=29%	ENSMUSG00000034731/ENSMUSG00000021779/ENSMUSG00000019768/ENSMUSG00000024985/ENSMUSG00000041440/ENSMUSG00000032207/ENSMUSG00000043733/ENSMUSG00000021759/ENSMUSG00000020538/ENSMUSG00000056220/ENSMUSG00000024900/ENSMUSG00000037936/ENSMUSG00000004815/ENSMUSG00000031278/ENSMUSG00000021756/ENSMUSG00000028655/ENSMUSG00000026385/ENSMUSG00000024052/ENSMUSG00000002279/ENSMUSG00000025277/ENSMUSG00000021340/…	24	activated	0.358209	0.358209	Abhd5 / Abhd6 / Acsl4 / Cpt1a / Dbi / Dgkh / Dgkq / Esr1 / Gk5 / Gpam / Gpld1 / Il6st / Lipc / Lmf1 / Lpin2 / Mfsd2a / Pla2g4a / Plpp1 / Ptpn11 / Scarb1 / Sorl1 / Srebf1 / Tcf7l2 / Thrb
activated.GO:0046324	BP	GO:0046324	regulation of glucose import	42	0.599021	2.14371	4.98e-05	0.0136962	0.0127558	1273	tags=40%, list=13%, signal=35%	ENSMUSG00000050965/ENSMUSG00000019768/ENSMUSG00000068798/ENSMUSG00000021638/ENSMUSG00000045658/ENSMUSG00000062209/ENSMUSG00000013698/ENSMUSG00000043733/ENSMUSG00000025006/ENSMUSG00000020176/ENSMUSG00000020053/ENSMUSG00000027882/ENSMUSG00000032652/ENSMUSG00000004056/ENSMUSG00000025220/ENSMUSG00000000628/ENSMUSG00000020263	17	activated	0.404762	0.404762	Akt2 / Appl2 / Crebl2 / Erbb4 / Esr1 / Grb10 / Hk2 / Igf1 / Ocln / Oga / Pea15a / Pid1 / Prkca / Ptpn11 / Rap1a / Sorbs1 / Stxbp3
activated.GO:0046323	BP	GO:0046323	glucose import	49	0.579082	2.15647	3.97e-05	0.0122899	0.0114461	1280	tags=39%, list=13%, signal=34%	ENSMUSG00000050965/ENSMUSG00000019768/ENSMUSG00000068798/ENSMUSG00000021638/ENSMUSG00000045658/ENSMUSG00000062209/ENSMUSG00000013698/ENSMUSG00000043733/ENSMUSG00000025006/ENSMUSG00000020176/ENSMUSG00000020053/ENSMUSG00000027882/ENSMUSG00000032652/ENSMUSG00000004056/ENSMUSG00000068747/ENSMUSG00000025220/ENSMUSG00000000628/ENSMUSG00000020263/ENSMUSG00000026812	19	activated	0.387755	0.387755	Akt2 / Appl2 / Crebl2 / Erbb4 / Esr1 / Grb10 / Hk2 / Igf1 / Ocln / Oga / Pea15a / Pid1 / Prkca / Ptpn11 / Rap1a / Sorbs1 / Sort1 / Stxbp3 / Tsc1

## Sheet: P10_Undiff_spermatogonia_1_GS
X	ONTOLOGY	ID	Description	setSize	enrichmentScore	NES	pvalue	p.adjust	qvalue	rank	leading_edge	core_enrichment	Count	.sign	GeneRatio	x	pasted_sorted_ogns
suppressed.GO:0044294	CC	GO:0044294	dendritic growth cone	10	-0.758318	-1.81462	0.00146655	0.0740175	0.069267	321	tags=80%, list=3%, signal=78%	ENSMUSG00000030447/ENSMUSG00000015222/ENSMUSG00000001761/ENSMUSG00000027646/ENSMUSG00000020173/ENSMUSG00000021466/ENSMUSG00000021270/ENSMUSG00000023944	8	suppressed	0.8	0.8	Cobl / Cyfip1 / Hsp90aa1 / Hsp90ab1 / Map2 / Ptch1 / Smo / Src
activated.GO:0006564	BP	GO:0006564	L-serine biosynthetic process	4	0.950892	1.76949	0.00123971	0.0683089	0.0639248	242	tags=75%, list=2%, signal=73%	ENSMUSG00000024640/ENSMUSG00000025403/ENSMUSG00000053398	3	activated	0.75	0.75	Phgdh / Psat1 / Shmt2
activated.GO:1904046	BP	GO:1904046	negative regulation of vascular endothelial growth factor production	3	0.966066	1.6627	0.000901799	0.0565281	0.0529001	156	tags=67%, list=2%, signal=66%	ENSMUSG00000068739/ENSMUSG00000029648	2	activated	0.666667	0.666667	Flt1 / Sars
suppressed.GO:0005687	CC	GO:0005687	U4 snRNP	9	-0.834795	-1.94943	0.000140892	0.0147165	0.013772	483	tags=67%, list=5%, signal=64%	ENSMUSG00000020180/ENSMUSG00000020018/ENSMUSG00000090553/ENSMUSG00000027404/ENSMUSG00000040824/ENSMUSG00000057278	6	suppressed	0.666667	0.666667	Snrpb / Snrpd2 / Snrpd3 / Snrpe / Snrpf / Snrpg
suppressed.GO:0098803	CC	GO:0098803	respiratory chain complex	64	-0.668214	-2.53785	1.1268e-11	2.70703e-08	2.53329e-08	2200	tags=66%, list=21%, signal=52%	ENSMUSG00000037152/ENSMUSG00000038462/ENSMUSG00000022551/ENSMUSG00000000399/ENSMUSG00000022450/ENSMUSG00000025651/ENSMUSG00000033938/ENSMUSG00000009863/ENSMUSG00000024038/ENSMUSG00000024248/ENSMUSG00000002416/ENSMUSG00000113902/ENSMUSG00000071654/ENSMUSG00000020153/ENSMUSG00000040048/ENSMUSG00000020022/ENSMUSG00000022820/ENSMUSG00000035674/ENSMUSG00000031231/ENSMUSG00000032330/ENSMUSG00000030869/…	42	suppressed	0.65625	0.65625	Cox4i1 / Cox5a / Cox6a1 / Cox6b1 / Cox6c / Cox7a2 / Cox7a2l / Cox7b / Cox8a / Cyc1 / Ndufa1 / Ndufa11 / Ndufa12 / Ndufa2 / Ndufa3 / Ndufa4 / Ndufa5 / Ndufa6 / Ndufa7 / Ndufa9 / Ndufab1 / Ndufb1 / Ndufb10 / Ndufb2 / Ndufb4 / Ndufb5 / Ndufb7 / Ndufb9 / Ndufc1 / Ndufc2 / Ndufs7 / Ndufs8 / Ndufv2 / Ndufv3 / Sdhb / Uqcc3 / Uqcr11 / Uqcrb / Uqcrc1 / Uqcrc2 / Uqcrfs1 / Uqcrh
activated.GO:0035335	BP	GO:0035335	peptidyl-tyrosine dephosphorylation	17	0.691896	1.92225	0.000765317	0.0531387	0.0497281	1974	tags=65%, list=19%, signal=52%	ENSMUSG00000034573/ENSMUSG00000032020/ENSMUSG00000032290/ENSMUSG00000069255/ENSMUSG00000027540/ENSMUSG00000019960/ENSMUSG00000053716/ENSMUSG00000043733/ENSMUSG00000033295/ENSMUSG00000028771/ENSMUSG00000020154	11	activated	0.647059	0.647059	Dusp22 / Dusp6 / Dusp7 / Ptpn1 / Ptpn11 / Ptpn12 / Ptpn13 / Ptpn9 / Ptprb / Ptprf / Ubash3b
suppressed.GO:0034709	CC	GO:0034709	methylosome	11	-0.740725	-1.81605	0.00206044	0.0872693	0.0816682	1386	tags=64%, list=13%, signal=55%	ENSMUSG00000020180/ENSMUSG00000109324/ENSMUSG00000020018/ENSMUSG00000090553/ENSMUSG00000027404/ENSMUSG00000040824/ENSMUSG00000057278	7	suppressed	0.636364	0.636364	Prmt1 / Snrpb / Snrpd2 / Snrpd3 / Snrpe / Snrpf / Snrpg
suppressed.GO:0005665	CC	GO:0005665	RNA polymerase II, core complex	13	-0.80706	-2.07475	3.98242e-05	0.00514375	0.00481362	984	tags=62%, list=10%, signal=56%	ENSMUSG00000021018/ENSMUSG00000029250/ENSMUSG00000019738/ENSMUSG00000039771/ENSMUSG00000045996/ENSMUSG00000005198/ENSMUSG00000004667/ENSMUSG00000033020	8	suppressed	0.615385	0.615385	Polr2a / Polr2b / Polr2e / Polr2f / Polr2h / Polr2i / Polr2j / Polr2k
activated.GO:1901725	BP	GO:1901725	regulation of histone deacetylase activity	5	0.922672	1.80913	0.000869564	0.0564605	0.0528368	441	tags=60%, list=4%, signal=57%	ENSMUSG00000029478/ENSMUSG00000002688/ENSMUSG00000023951	3	activated	0.6	0.6	Ncor2 / Prkd1 / Vegfa
suppressed.GO:0097524	CC	GO:0097524	sperm plasma membrane	5	-0.917706	-1.74873	0.000651041	0.0471103	0.0440867	82	tags=60%, list=1%, signal=60%	ENSMUSG00000021270/ENSMUSG00000020048/ENSMUSG00000023944	3	suppressed	0.6	0.6	Hsp90aa1 / Hsp90ab1 / Hsp90b1
suppressed.GO:0070469	CC	GO:0070469	respirasome	69	-0.657814	-2.5119	3.36002e-11	5.76579e-08	5.39574e-08	2200	tags=59%, list=21%, signal=47%	ENSMUSG00000000399/ENSMUSG00000022450/ENSMUSG00000025651/ENSMUSG00000033938/ENSMUSG00000009863/ENSMUSG00000073155/ENSMUSG00000024038/ENSMUSG00000024248/ENSMUSG00000002416/ENSMUSG00000113902/ENSMUSG00000042298/ENSMUSG00000071654/ENSMUSG00000020153/ENSMUSG00000040048/ENSMUSG00000020022/ENSMUSG00000022820/ENSMUSG00000035674/ENSMUSG00000031231/ENSMUSG00000032330/ENSMUSG00000030869/ENSMUSG00000030884/…	41	suppressed	0.594203	0.594203	1810058I24Rik / Cox4i1 / Cox5a / Cox6a1 / Cox6b1 / Cox6c / Cox7a2 / Cox7a2l / Cox7b / Cox8a / Ndufa1 / Ndufa11 / Ndufa12 / Ndufa2 / Ndufa3 / Ndufa4 / Ndufa5 / Ndufa6 / Ndufa7 / Ndufa9 / Ndufab1 / Ndufb1 / Ndufb10 / Ndufb2 / Ndufb4 / Ndufb5 / Ndufb7 / Ndufb9 / Ndufc2 / Ndufs7 / Ndufs8 / Ndufv2 / Ndufv3 / Sdhb / Ttc19 / Uqcc3 / Uqcr11 / Uqcrb / Uqcrc1 / Uqcrc2 / Uqcrh
suppressed.GO:0070069	CC	GO:0070069	cytochrome complex	25	-0.734929	-2.23177	4.65168e-06	0.000846606	0.00079227	1274	tags=56%, list=12%, signal=49%	ENSMUSG00000071654/ENSMUSG00000031231/ENSMUSG00000032330/ENSMUSG00000030884/ENSMUSG00000036751/ENSMUSG00000021520/ENSMUSG00000035885/ENSMUSG00000014313/ENSMUSG00000029632/ENSMUSG00000041697/ENSMUSG00000063882/ENSMUSG00000000088/ENSMUSG00000020163/ENSMUSG00000031818	14	suppressed	0.56	0.56	Cox4i1 / Cox5a / Cox6a1 / Cox6b1 / Cox6c / Cox7a2 / Cox7b / Cox8a / Ndufa4 / Uqcc3 / Uqcr11 / Uqcrb / Uqcrc2 / Uqcrh
activated.GO:0030947	BP	GO:0030947	regulation of vascular endothelial growth factor receptor signaling pathway	17	0.672944	1.8696	0.00157894	0.0763339	0.0714347	1412	tags=53%, list=14%, signal=46%	ENSMUSG00000048612/ENSMUSG00000052889/ENSMUSG00000024986/ENSMUSG00000001036/ENSMUSG00000025810/ENSMUSG00000021835/ENSMUSG00000027540/ENSMUSG00000025793/ENSMUSG00000021974	9	activated	0.529412	0.529412	Bmp4 / Epn2 / Fgf9 / Hgs / Hhex / Myof / Nrp1 / Prkcb / Ptpn1
suppressed.GO:0005811	CC	GO:0005811	lipid droplet	53	-0.515019	-1.87437	0.000418958	0.0349481	0.0327051	2611	tags=53%, list=25%, signal=40%	ENSMUSG00000031278/ENSMUSG00000024772/ENSMUSG00000038936/ENSMUSG00000042628/ENSMUSG00000032540/ENSMUSG00000003123/ENSMUSG00000021608/ENSMUSG00000035284/ENSMUSG00000023452/ENSMUSG00000033192/ENSMUSG00000052681/ENSMUSG00000036299/ENSMUSG00000024843/ENSMUSG00000022802/ENSMUSG00000025921/ENSMUSG00000028452/ENSMUSG00000070327/ENSMUSG00000024068/ENSMUSG00000046841/ENSMUSG00000032231/ENSMUSG00000079477/…	28	suppressed	0.528302	0.528302	Abhd5 / Acsl3 / Acsl4 / Anxa2 / BC031181 / Chka / Ckap4 / Cldn11 / Eda / Ehd1 / Lipe / Lmln / Lpcat1 / Lpcat2 / Pisd / Pnpla7 / Rab3gap1 / Rab7 / Rap1b / Rdh10 / Rnf213 / Sccpdh / Set / Spast / Vcp / Vps13a / Vps13c / Zfyve1
activated.GO:0006418	BP	GO:0006418	tRNA aminoacylation for protein translation	36	0.734304	2.45622	2.04939e-08	1.07032e-05	1.00162e-05	1464	tags=50%, list=14%, signal=43%	ENSMUSG00000010755/ENSMUSG00000024493/ENSMUSG00000037851/ENSMUSG00000031960/ENSMUSG00000029777/ENSMUSG00000028811/ENSMUSG00000068739/ENSMUSG00000024587/ENSMUSG00000026615/ENSMUSG00000022241/ENSMUSG00000019039/ENSMUSG00000018848/ENSMUSG00000018995/ENSMUSG00000021420/ENSMUSG00000001380/ENSMUSG00000028292/ENSMUSG00000026356/ENSMUSG00000026245	18	activated	0.5	0.5	Aars / Cars / Dalrd3 / Dars / Eprs / Fars2 / Farsb / Gars / Hars / Iars / Lars / Nars / Nars2 / Rars / Rars2 / Sars / Tars / Yars
activated.GO:0050951	BP	GO:0050951	sensory perception of temperature stimulus	10	0.792743	1.85979	0.00142054	0.0729212	0.068241	803	tags=50%, list=8%, signal=46%	ENSMUSG00000032537/ENSMUSG00000056073/ENSMUSG00000036251/ENSMUSG00000062202/ENSMUSG00000060216	5	activated	0.5	0.5	Arrb2 / Btbd9 / Ephb1 / Grik2 / Trpm8
activated.GO:0048010	BP	GO:0048010	vascular endothelial growth factor receptor signaling pathway	28	0.579822	1.84963	0.00189923	0.0844946	0.0790716	1766	tags=50%, list=17%, signal=42%	ENSMUSG00000029648/ENSMUSG00000048612/ENSMUSG00000052889/ENSMUSG00000002688/ENSMUSG00000023951/ENSMUSG00000024986/ENSMUSG00000001036/ENSMUSG00000025810/ENSMUSG00000021835/ENSMUSG00000027540/ENSMUSG00000025793/ENSMUSG00000021974/ENSMUSG00000020484/ENSMUSG00000053436	14	activated	0.5	0.5	Bmp4 / Epn2 / Fgf9 / Flt1 / Hgs / Hhex / Mapk14 / Myof / Nrp1 / Prkcb / Prkd1 / Ptpn1 / Vegfa / Xbp1
activated.GO:0004812	MF	GO:0004812	aminoacyl-tRNA ligase activity	36	0.734304	2.45622	2.04939e-08	1.07032e-05	1.00162e-05	1464	tags=50%, list=14%, signal=43%	ENSMUSG00000010755/ENSMUSG00000024493/ENSMUSG00000037851/ENSMUSG00000031960/ENSMUSG00000029777/ENSMUSG00000028811/ENSMUSG00000068739/ENSMUSG00000024587/ENSMUSG00000026615/ENSMUSG00000022241/ENSMUSG00000019039/ENSMUSG00000018848/ENSMUSG00000018995/ENSMUSG00000021420/ENSMUSG00000001380/ENSMUSG00000028292/ENSMUSG00000026356/ENSMUSG00000026245	18	activated	0.5	0.5	Aars / Cars / Dalrd3 / Dars / Eprs / Fars2 / Farsb / Gars / Hars / Iars / Lars / Nars / Nars2 / Rars / Rars2 / Sars / Tars / Yars
activated.GO:0016875	MF	GO:0016875	ligase activity, forming carbon-oxygen bonds	36	0.734304	2.45622	2.04939e-08	1.07032e-05	1.00162e-05	1464	tags=50%, list=14%, signal=43%	ENSMUSG00000010755/ENSMUSG00000024493/ENSMUSG00000037851/ENSMUSG00000031960/ENSMUSG00000029777/ENSMUSG00000028811/ENSMUSG00000068739/ENSMUSG00000024587/ENSMUSG00000026615/ENSMUSG00000022241/ENSMUSG00000019039/ENSMUSG00000018848/ENSMUSG00000018995/ENSMUSG00000021420/ENSMUSG00000001380/ENSMUSG00000028292/ENSMUSG00000026356/ENSMUSG00000026245	18	activated	0.5	0.5	Aars / Cars / Dalrd3 / Dars / Eprs / Fars2 / Farsb / Gars / Hars / Iars / Lars / Nars / Nars2 / Rars / Rars2 / Sars / Tars / Yars
activated.GO:0021602	BP	GO:0021602	cranial nerve morphogenesis	13	0.720162	1.84929	0.00206331	0.0872693	0.0816682	708	tags=46%, list=7%, signal=43%	ENSMUSG00000032537/ENSMUSG00000048763/ENSMUSG00000034684/ENSMUSG00000025810/ENSMUSG00000037868/ENSMUSG00000021318	6	activated	0.461538	0.461538	Egr2 / Ephb1 / Gli3 / Hoxb3 / Nrp1 / Sema3f
activated.GO:0032620	BP	GO:0032620	interleukin-17 production	14	0.711927	1.84778	0.00201071	0.0869895	0.0814063	1065	tags=43%, list=10%, signal=38%	ENSMUSG00000002603/ENSMUSG00000040010/ENSMUSG00000031154/ENSMUSG00000039316/ENSMUSG00000026778/ENSMUSG00000061878	6	activated	0.428571	0.428571	Otud5 / Prkcq / Rftn1 / Slc7a5 / Sphk1 / Tgfb1
activated.GO:1902475	BP	GO:1902475	L-alpha-amino acid transmembrane transport	24	0.691311	2.11001	0.000122746	0.0132831	0.0124305	785	tags=42%, list=8%, signal=39%	ENSMUSG00000041313/ENSMUSG00000031297/ENSMUSG00000023169/ENSMUSG00000028542/ENSMUSG00000020142/ENSMUSG00000040010/ENSMUSG00000010095/ENSMUSG00000027737/ENSMUSG00000022462/ENSMUSG00000000958	10	activated	0.416667	0.416667	Slc1a4 / Slc38a1 / Slc38a2 / Slc3a2 / Slc6a9 / Slc7a1 / Slc7a11 / Slc7a3 / Slc7a5 / Slc7a7
activated.GO:0045662	BP	GO:0045662	negative regulation of myoblast differentiation	12	0.776555	1.97585	0.000935303	0.0570298	0.0533695	599	tags=42%, list=6%, signal=39%	ENSMUSG00000002603/ENSMUSG00000036109/ENSMUSG00000036158/ENSMUSG00000021835/ENSMUSG00000038872	5	activated	0.416667	0.416667	Bmp4 / Mbnl3 / Prickle1 / Tgfb1 / Zfhx3
suppressed.GO:0034719	CC	GO:0034719	SMN-Sm protein complex	15	-0.686882	-1.82753	0.00200868	0.0869895	0.0814063	483	tags=40%, list=5%, signal=38%	ENSMUSG00000020180/ENSMUSG00000020018/ENSMUSG00000090553/ENSMUSG00000027404/ENSMUSG00000040824/ENSMUSG00000057278	6	suppressed	0.4	0.4	Snrpb / Snrpd2 / Snrpd3 / Snrpe / Snrpf / Snrpg
suppressed.GO:0043209	CC	GO:0043209	myelin sheath	153	-0.465474	-2.03292	1.41309e-07	4.60527e-05	4.30969e-05	2085	tags=40%, list=20%, signal=32%	ENSMUSG00000025651/ENSMUSG00000021594/ENSMUSG00000035441/ENSMUSG00000057738/ENSMUSG00000021771/ENSMUSG00000020402/ENSMUSG00000034187/ENSMUSG00000023004/ENSMUSG00000051391/ENSMUSG00000020321/ENSMUSG00000000303/ENSMUSG00000025393/ENSMUSG00000036438/ENSMUSG00000019179/ENSMUSG00000000563/ENSMUSG00000063524/ENSMUSG00000020458/ENSMUSG00000031990/ENSMUSG00000006273/ENSMUSG00000020368/ENSMUSG00000028452/…	61	suppressed	0.398693	0.398693	Actb / Akr1b3 / Anxa2 / Atp1a1 / Atp1b1 / Atp5a1 / Atp5b / Atp5h / Atp5pb / Atp6v1b2 / Calm2 / Canx / Cct3 / Cct5 / Cdh1 / Cldn11 / Cox5a / Cox6a1 / Eno1 / Exoc4 / Got2 / Gstm1 / Hsp90aa1 / Hspa5 / Hspa8 / Jam3 / Ldhb / Mdh1 / Mdh2 / Mif / Myo1d / Napg / Ndufv2 / Nsf / Pals1 / Pard3 / Pdia3 / Pebp1 / Pgam1 / Pkm / Ppia / Prdx1 / Prdx2 / Rtn4 / Serinc5 / Slc25a3 / Sptan1 / Srd5a1 / Syn2 / Tkt / Tu…
suppressed.GO:0005740	CC	GO:0005740	mitochondrial envelope	493	-0.399701	-1.99825	1.39121e-13	1.67112e-09	1.56387e-09	2745	tags=39%, list=27%, signal=30%	ENSMUSG00000028127/ENSMUSG00000022763/ENSMUSG00000044288/ENSMUSG00000047084/ENSMUSG00000031333/ENSMUSG00000018770/ENSMUSG00000006818/ENSMUSG00000021079/ENSMUSG00000000171/ENSMUSG00000052962/ENSMUSG00000007783/ENSMUSG00000015112/ENSMUSG00000031278/ENSMUSG00000050608/ENSMUSG00000029361/ENSMUSG00000036860/ENSMUSG00000008892/ENSMUSG00000028792/ENSMUSG00000020775/ENSMUSG00000062981/ENSMUSG00000037152/…	194	suppressed	0.393509	0.393509	1810058I24Rik / Abcb7 / Abcd3 / Acaa2 / Acadm / Acsl3 / Acsl4 / Aifm3 / Ak2 / Alas1 / Apoo / Asl / Atad1 / Atf2 / Atp5a1 / Atp5b / Atp5d / Atp5e / Atp5g1 / Atp5g3 / Atp5h / Atp5j / Atp5j2 / Atp5k / Atp5md / Atp5mpl / Atp5pb / Atxn3 / Aurkaip1 / Bak1 / Bax / Bckdhb / Bnip3 / Bri3bp / Calm1 / Calm2 / Ccs / Cdc25c / Cfl1 / Chchd10 / Chchd4 / Cisd1 / Cisd2 / Clu / Cnr1 / Coa7 / Coq5 / Cox4i1 / Cox5a …
suppressed.GO:0071007	CC	GO:0071007	U2-type catalytic step 2 spliceosome	30	-0.604759	-1.91137	0.00032574	0.0283536	0.0265338	1386	tags=37%, list=13%, signal=32%	ENSMUSG00000020180/ENSMUSG00000008333/ENSMUSG00000034931/ENSMUSG00000020850/ENSMUSG00000020018/ENSMUSG00000090553/ENSMUSG00000039218/ENSMUSG00000005687/ENSMUSG00000027404/ENSMUSG00000040824/ENSMUSG00000057278	11	suppressed	0.366667	0.366667	Bcas2 / Dhx8 / Prpf8 / Snrpb / Snrpb2 / Snrpd2 / Snrpd3 / Snrpe / Snrpf / Snrpg / Srrm2
activated.GO:0017101	CC	GO:0017101	aminoacyl-tRNA synthetase multienzyme complex	11	0.756107	1.84974	0.00167337	0.078212	0.0731922	781	tags=36%, list=8%, signal=34%	ENSMUSG00000024493/ENSMUSG00000037851/ENSMUSG00000026615/ENSMUSG00000018848	4	activated	0.363636	0.363636	Eprs / Iars / Lars / Rars
activated.GO:0015807	BP	GO:0015807	L-amino acid transport	28	0.649135	2.07073	0.000153091	0.0153244	0.0143408	785	tags=36%, list=8%, signal=33%	ENSMUSG00000041313/ENSMUSG00000031297/ENSMUSG00000023169/ENSMUSG00000028542/ENSMUSG00000020142/ENSMUSG00000040010/ENSMUSG00000010095/ENSMUSG00000027737/ENSMUSG00000022462/ENSMUSG00000000958	10	activated	0.357143	0.357143	Slc1a4 / Slc38a1 / Slc38a2 / Slc3a2 / Slc6a9 / Slc7a1 / Slc7a11 / Slc7a3 / Slc7a5 / Slc7a7
suppressed.GO:0000786	CC	GO:0000786	nucleosome	42	-0.55541	-1.92136	0.0002129	0.0195218	0.0182689	2161	tags=36%, list=21%, signal=28%	ENSMUSG00000038080/ENSMUSG00000079184/ENSMUSG00000020167/ENSMUSG00000045482/ENSMUSG00000051627/ENSMUSG00000049539/ENSMUSG00000037894/ENSMUSG00000060743/ENSMUSG00000022536/ENSMUSG00000059474/ENSMUSG00000024240/ENSMUSG00000041126/ENSMUSG00000029580/ENSMUSG00000015937/ENSMUSG00000016559	15	suppressed	0.357143	0.357143	Actb / Epc1 / Glyr1 / H1f1 / H1f4 / H2az1 / H2az2 / H3f3a / H3f3b / Kdm1b / Macroh2a1 / Mbtd1 / Mphosph8 / Tcf3 / Trrap
suppressed.GO:1990904	CC	GO:1990904	ribonucleoprotein complex	512	-0.275894	-1.38192	0.00113549	0.0651946	0.0610104	3143	tags=36%, list=30%, signal=26%	ENSMUSG00000018040/ENSMUSG00000018858/ENSMUSG00000026127/ENSMUSG00000030611/ENSMUSG00000054079/ENSMUSG00000022556/ENSMUSG00000058301/ENSMUSG00000057130/ENSMUSG00000018765/ENSMUSG00000021012/ENSMUSG00000091625/ENSMUSG00000030138/ENSMUSG00000036698/ENSMUSG00000040043/ENSMUSG00000003527/ENSMUSG00000006941/ENSMUSG00000024436/ENSMUSG00000061613/ENSMUSG00000010406/ENSMUSG00000023967/ENSMUSG00000037296/…	182	suppressed	0.355469	0.355469	Aar2 / Abcf1 / Actb / Ago2 / Akap17b / Atxn2 / Aurkaip1 / Bcas2 / Bms1 / Brca1 / Btf3 / Calr / Ccdc12 / Celf2 / Cpeb1 / Cwc22 / Dazl / Dcaf13 / Ddx4 / Ddx41 / Ddx6 / Dhx8 / Dicer1 / Dyrk1a / Ebna1bp2 / Eftud2 / Eif1b / Eif4a3 / Eif6 / Erg / Eri1 / Ess2 / Fau / Fbl / Fcf1 / Fxr1 / Fxr2 / G3bp1 / Gpatch1 / Grsf1 / Gsk3b / Hnrnpa1 / Hnrnpa3 / Hnrnpf / Hnrnph1 / Hnrnph2 / Hnrnpk / Hsf1 / Hspa8 / Ilf3…
suppressed.GO:0031975	CC	GO:0031975	envelope	783	-0.328213	-1.69476	2.98387e-10	2.98686e-07	2.79515e-07	2721	tags=35%, list=26%, signal=28%	ENSMUSG00000044288/ENSMUSG00000047084/ENSMUSG00000031333/ENSMUSG00000018770/ENSMUSG00000006818/ENSMUSG00000038762/ENSMUSG00000063550/ENSMUSG00000034575/ENSMUSG00000021079/ENSMUSG00000000171/ENSMUSG00000038807/ENSMUSG00000007041/ENSMUSG00000010517/ENSMUSG00000005615/ENSMUSG00000052962/ENSMUSG00000007783/ENSMUSG00000015112/ENSMUSG00000031278/ENSMUSG00000050608/ENSMUSG00000029361/ENSMUSG00000036860/…	271	suppressed	0.346105	0.346105	1810058I24Rik / Abcb7 / Abcf1 / Acaa2 / Acadm / Acsl3 / Acsl4 / Agpat5 / Ak2 / Akr7a5 / Alas1 / Ankrd17 / Anxa11 / Apoo / Asl / Atad1 / Atf2 / Atp5a1 / Atp5b / Atp5d / Atp5e / Atp5g1 / Atp5g3 / Atp5h / Atp5j / Atp5j2 / Atp5k / Atp5md / Atp5mpl / Atp5pb / Atxn3 / Aurkaip1 / Bak1 / Bax / Bckdhb / Bnip3 / Bri3bp / Cacybp / Calm1 / Calm2 / Calr / Canx / Cbx3 / Ccs / Cdc25c / Cenpf / Cetn3 / Cfl1 / Ch…
suppressed.GO:0030312	CC	GO:0030312	external encapsulating structure	174	-0.395429	-1.75163	3.69044e-05	0.00487138	0.00455873	1666	tags=34%, list=16%, signal=29%	ENSMUSG00000033227/ENSMUSG00000021866/ENSMUSG00000017466/ENSMUSG00000015659/ENSMUSG00000030352/ENSMUSG00000015647/ENSMUSG00000026249/ENSMUSG00000031558/ENSMUSG00000040488/ENSMUSG00000058145/ENSMUSG00000021939/ENSMUSG00000026193/ENSMUSG00000021613/ENSMUSG00000028763/ENSMUSG00000062074/ENSMUSG00000027111/ENSMUSG00000041959/ENSMUSG00000026609/ENSMUSG00000031012/ENSMUSG00000032231/ENSMUSG00000001025/…	59	suppressed	0.33908	0.33908	Adamts17 / Adamts19 / Angptl3 / Anxa11 / Anxa2 / Calr / Cask / Ccn6 / Col18a1 / Col1a1 / Col1a2 / Col23a1 / Col25a1 / Col3a1 / Col6a1 / Cst3 / Ctsb / Ctsl / Dcn / Efna5 / Fn1 / Fras1 / Hapln1 / Hmcn1 / Hpse2 / Hsp90aa1 / Hspg2 / Igf1 / Igfbp6 / Itga6 / Lama5 / Lgals1 / Lman1 / Lrrn1 / Ltbp1 / Ltbp4 / Mfap4 / Mgp / Pkm / Rarres2 / Reln / S100a10 / S100a11 / S100a6 / Sema3c / Serac1 / Serpine2 / Sf…
suppressed.GO:0031090	CC	GO:0031090	organelle membrane	1490	-0.285689	-1.52535	9.25266e-10	7.40953e-07	6.93397e-07	2829	tags=34%, list=27%, signal=29%	ENSMUSG00000028414/ENSMUSG00000020843/ENSMUSG00000032458/ENSMUSG00000023460/ENSMUSG00000027984/ENSMUSG00000027298/ENSMUSG00000074764/ENSMUSG00000006005/ENSMUSG00000037278/ENSMUSG00000037681/ENSMUSG00000002546/ENSMUSG00000047126/ENSMUSG00000041084/ENSMUSG00000047368/ENSMUSG00000048076/ENSMUSG00000021171/ENSMUSG00000028127/ENSMUSG00000022763/ENSMUSG00000006676/ENSMUSG00000071369/ENSMUSG00000044288/…	502	suppressed	0.336913	0.336913	1810037I17Rik / 1810058I24Rik / Abcb7 / Abcc8 / Abcd3 / Abhd17b / Acaa2 / Acadm / Acsl3 / Acsl4 / Actn1 / Adcy3 / Aftph / Agpat5 / Aifm3 / Ak2 / Alas1 / Amfr / Ankrd17 / Anxa2 / Ap1s2 / Apoo / Appl1 / Arf1 / Arl6ip1 / Armh3 / Asl / Asph / Aspscr1 / Atad1 / Atf2 / Atg14 / Atp1a1 / Atp1b1 / Atp2a2 / Atp5a1 / Atp5b / Atp5d / Atp5e / Atp5g1 / Atp5g3 / Atp5h / Atp5j / Atp5j2 / Atp5k / Atp5md / Atp5mpl…
activated.GO:0061326	BP	GO:0061326	renal tubule development	42	0.56223	1.94032	0.000268038	0.0243915	0.022826	823	tags=33%, list=8%, signal=31%	ENSMUSG00000070407/ENSMUSG00000044042/ENSMUSG00000022353/ENSMUSG00000027803/ENSMUSG00000018698/ENSMUSG00000036585/ENSMUSG00000002603/ENSMUSG00000055653/ENSMUSG00000023951/ENSMUSG00000036158/ENSMUSG00000021835/ENSMUSG00000035964/ENSMUSG00000021318/ENSMUSG00000034462	14	activated	0.333333	0.333333	Bmp4 / Fgf1 / Fmn1 / Gli3 / Gpc3 / Hs3st3b1 / Lhx1 / Mtss1 / Pkd2 / Prickle1 / Tgfb1 / Tmem59l / Vegfa / Wwtr1
suppressed.GO:0042175	CC	GO:0042175	nuclear outer membrane-endoplasmic reticulum membrane network	381	-0.339627	-1.65766	4.91398e-06	0.000880996	0.000824452	2236	tags=31%, list=22%, signal=26%	ENSMUSG00000054091/ENSMUSG00000018171/ENSMUSG00000030428/ENSMUSG00000025495/ENSMUSG00000021917/ENSMUSG00000021610/ENSMUSG00000031751/ENSMUSG00000021189/ENSMUSG00000035284/ENSMUSG00000021484/ENSMUSG00000024983/ENSMUSG00000033192/ENSMUSG00000021072/ENSMUSG00000019877/ENSMUSG00000028354/ENSMUSG00000025816/ENSMUSG00000030720/ENSMUSG00000031007/ENSMUSG00000061666/ENSMUSG00000074259/ENSMUSG00000032042/…	120	suppressed	0.314961	0.314961	1810037I17Rik / Agpat5 / Amfr / Apoo / Arl6ip1 / Asph / Atp2a2 / Atp6ap2 / Atxn3 / Bax / Bcap29 / Bsg / Calr / Calu / Caml / Canx / Ccdc47 / Chpt1 / Cisd2 / Cln3 / Clptm1l / Cnih4 / Dad1 / Ddost / Dhcr7 / Dhrs7 / Dpm3 / Eda / Eif5a / Emc10 / Emc6 / Emc7 / Eno1 / Erap1 / Erlin1 / Ero1a / Erp44 / Fdft1 / Fmn2 / Gdpd1 / Gramd1b / Gramd2 / H13 / Hacd2 / Hacd3 / Hsp90b1 / Hspa5 / Jph1 / Kdelr1 / Kdelr…
suppressed.GO:0009986	CC	GO:0009986	cell surface	280	-0.347705	-1.64095	4.18535e-05	0.00530943	0.00496866	1726	tags=31%, list=17%, signal=27%	ENSMUSG00000060703/ENSMUSG00000000303/ENSMUSG00000033227/ENSMUSG00000023845/ENSMUSG00000039115/ENSMUSG00000025393/ENSMUSG00000017466/ENSMUSG00000001827/ENSMUSG00000026249/ENSMUSG00000030158/ENSMUSG00000063524/ENSMUSG00000051331/ENSMUSG00000031558/ENSMUSG00000026980/ENSMUSG00000007613/ENSMUSG00000063142/ENSMUSG00000031990/ENSMUSG00000045394/ENSMUSG00000021939/ENSMUSG00000035914/ENSMUSG00000032959/…	88	suppressed	0.314286	0.314286	Aamp / Acvr2a / Alcam / Angptl3 / Ank3 / Anxa2 / Atp5a1 / Atp5b / Atp5j / B4galt1 / Bmpr2 / Cacna1c / Cacna1d / Calr / Cd274 / Cd276 / Cd302 / Cd63 / Cd9 / Cdh1 / Cdon / Ckap4 / Clec12b / Clstn1 / Clu / Col23a1 / Ctsb / Ctsl / Dlk1 / Efna5 / Eno1 / Enox1 / Enox2 / Epcam / Erp44 / Fam234a / Folr1 / Gabrb3 / Got2 / H13 / H1f1 / Hmgb1 / Hsp90aa1 / Hsp90ab1 / Hspa5 / Hspa8 / Insr / Itga6 / Itga9 / It…
activated.GO:0098742	BP	GO:0098742	cell-cell adhesion via plasma-membrane adhesion molecules	86	0.428941	1.73466	0.00143953	0.0733954	0.0686848	1075	tags=31%, list=10%, signal=28%	ENSMUSG00000000305/ENSMUSG00000030092/ENSMUSG00000061048/ENSMUSG00000034912/ENSMUSG00000048078/ENSMUSG00000028519/ENSMUSG00000031119/ENSMUSG00000022883/ENSMUSG00000049939/ENSMUSG00000032135/ENSMUSG00000049336/ENSMUSG00000032012/ENSMUSG00000021728/ENSMUSG00000058444/ENSMUSG00000052372/ENSMUSG00000058056/ENSMUSG00000031561/ENSMUSG00000032440/ENSMUSG00000001507/ENSMUSG00000031841/ENSMUSG00000025485/…	27	activated	0.313953	0.313953	Cdh12 / Cdh13 / Cdh23 / Cdh3 / Cdh4 / Cntn6 / Dab1 / Emb / Gpc4 / Igsf21 / Il1rapl1 / Itga3 / Lrrc4 / Map2k5 / Mcam / Mdga2 / Nectin1 / Palld / Pcdh1 / Ptprd / Ret / Ric8a / Robo1 / Tenm2 / Tenm3 / Tenm4 / Tgfbr2
suppressed.GO:1902495	CC	GO:1902495	transmembrane transporter complex	169	-0.361974	-1.59874	0.000501682	0.0403467	0.0377572	1487	tags=31%, list=14%, signal=27%	ENSMUSG00000051331/ENSMUSG00000063142/ENSMUSG00000002416/ENSMUSG00000113902/ENSMUSG00000032412/ENSMUSG00000021114/ENSMUSG00000071654/ENSMUSG00000033379/ENSMUSG00000004285/ENSMUSG00000020153/ENSMUSG00000040048/ENSMUSG00000020022/ENSMUSG00000022820/ENSMUSG00000038280/ENSMUSG00000035674/ENSMUSG00000030869/ENSMUSG00000028033/ENSMUSG00000006057/ENSMUSG00000030884/ENSMUSG00000024099/ENSMUSG00000040136/…	52	suppressed	0.307692	0.307692	Abcc8 / Atp1a1 / Atp1b1 / Atp1b3 / Atp2a2 / Atp5g1 / Atp6v0b / Atp6v0c / Atp6v0e / Atp6v1d / Atp6v1f / Cacna1a / Cacna1b / Cacna1c / Cacna1d / Cacna2d3 / Catspere2 / Clic6 / Gabrb1 / Gabrb3 / Kcnd2 / Kcnma1 / Kcnq3 / Kcnq5 / Micu1 / Ndufa1 / Ndufa11 / Ndufa12 / Ndufa2 / Ndufa3 / Ndufa4 / Ndufa5 / Ndufa7 / Ndufab1 / Ndufb1 / Ndufb10 / Ndufb2 / Ndufb4 / Ndufb5 / Ndufb9 / Ndufc2 / Ndufs7 / Ndufs8 / …
suppressed.GO:0043025	CC	GO:0043025	neuronal cell body	399	-0.299404	-1.46308	0.000309672	0.0271516	0.025409	2118	tags=31%, list=21%, signal=25%	ENSMUSG00000028518/ENSMUSG00000030525/ENSMUSG00000038453/ENSMUSG00000027646/ENSMUSG00000095677/ENSMUSG00000052336/ENSMUSG00000021594/ENSMUSG00000035441/ENSMUSG00000024983/ENSMUSG00000059119/ENSMUSG00000032968/ENSMUSG00000033419/ENSMUSG00000029071/ENSMUSG00000001323/ENSMUSG00000031357/ENSMUSG00000025532/ENSMUSG00000058153/ENSMUSG00000009894/ENSMUSG00000009376/ENSMUSG00000024077/ENSMUSG00000020745/…	122	suppressed	0.305764	0.305764	Agfg1 / Akap12 / Alcam / Atp5g1 / Atp7a / Bmpr2 / Brd1 / Cacna1a / Cacna1b / Cacna1c / Cacna1d / Canx / Cask / Cfl1 / Chrna7 / Cit / Cnksr2 / Cobl / Cpe / Cpeb1 / Crcp / Cst3 / Ctsl / Cx3cr1 / Dbn1 / Dlgap4 / Dscam / Dvl1 / Dynlt1f / Eif4a3 / Eif4b / Eif5a / Enc1 / Erbb4 / Esr1 / Exoc4 / Flnb / Flrt1 / Fxr1 / Gnas / Got2 / Grm8 / Gsk3b / Homer2 / Hsp90aa1 / Hsp90ab1 / Hspa8 / Igf1 / Inha / Insr /…
suppressed.GO:0044297	CC	GO:0044297	cell body	452	-0.285119	-1.41379	0.00101019	0.0603782	0.0565031	2118	tags=31%, list=21%, signal=25%	ENSMUSG00000028518/ENSMUSG00000030525/ENSMUSG00000038453/ENSMUSG00000027646/ENSMUSG00000095677/ENSMUSG00000028964/ENSMUSG00000052336/ENSMUSG00000021594/ENSMUSG00000035441/ENSMUSG00000024983/ENSMUSG00000014226/ENSMUSG00000059119/ENSMUSG00000032968/ENSMUSG00000033419/ENSMUSG00000031007/ENSMUSG00000029071/ENSMUSG00000001323/ENSMUSG00000031357/ENSMUSG00000025532/ENSMUSG00000058153/ENSMUSG00000009894/…	138	suppressed	0.30531	0.30531	Agfg1 / Akap12 / Alcam / Atp5g1 / Atp6ap2 / Atp7a / Bmpr2 / Bptf / Braf / Brd1 / Cacna1a / Cacna1b / Cacna1c / Cacna1d / Cacybp / Canx / Cask / Cct3 / Cct5 / Cct6a / Cct7 / Cct8 / Cfl1 / Chrna7 / Cit / Cnksr2 / Cobl / Comt / Cpe / Cpeb1 / Crcp / Cst3 / Ctsl / Cx3cr1 / Daxx / Dbn1 / Dlgap4 / Dscam / Dvl1 / Dynlt1f / Eif4a3 / Eif4b / Eif5a / Enc1 / Erbb4 / Esr1 / Exoc4 / Flnb / Flrt1 / Fxr1 / Gnai2…
suppressed.GO:1902494	CC	GO:1902494	catalytic complex	1312	-0.281742	-1.4954	5.89394e-09	4.16459e-06	3.8973e-06	2582	tags=30%, list=25%, signal=26%	ENSMUSG00000020329/ENSMUSG00000024826/ENSMUSG00000014355/ENSMUSG00000029267/ENSMUSG00000027752/ENSMUSG00000020409/ENSMUSG00000020929/ENSMUSG00000002748/ENSMUSG00000046434/ENSMUSG00000038545/ENSMUSG00000009555/ENSMUSG00000021576/ENSMUSG00000054321/ENSMUSG00000026526/ENSMUSG00000005362/ENSMUSG00000037152/ENSMUSG00000071072/ENSMUSG00000030042/ENSMUSG00000069089/ENSMUSG00000038462/ENSMUSG00000030714/…	394	suppressed	0.300305	0.300305	Actb / Actl6a / Acvr2a / Aebp2 / Aimp1 / Amfr / Anapc1 / Anapc10 / Anapc13 / Anapc2 / Anapc7 / Anp32e / Aph1a / Arid4a / Arid4b / Atf2 / Atg101 / Atg13 / Atg14 / Atm / Atp5a1 / Atp5b / Atp5d / Atp5e / Atp5g1 / Atp5h / Atp5j / Atp5j2 / Atp5k / Atp5md / Atp5mpl / Atp5pb / Atp6ap2 / Atp6v0b / Atp6v0c / Atp6v0e / Atp6v1b2 / Atp6v1d / Atp6v1f / Baz1a / Baz1b / Bcas2 / Bckdhb / Bcl7c / Bptf / Brca1 / B…
suppressed.GO:1990351	CC	GO:1990351	transporter complex	185	-0.348758	-1.56745	0.00101032	0.0603782	0.0565031	1487	tags=30%, list=14%, signal=26%	ENSMUSG00000051331/ENSMUSG00000063142/ENSMUSG00000002416/ENSMUSG00000025324/ENSMUSG00000113902/ENSMUSG00000032412/ENSMUSG00000021114/ENSMUSG00000071654/ENSMUSG00000033379/ENSMUSG00000004285/ENSMUSG00000020153/ENSMUSG00000040048/ENSMUSG00000020022/ENSMUSG00000022820/ENSMUSG00000038280/ENSMUSG00000035674/ENSMUSG00000030869/ENSMUSG00000028033/ENSMUSG00000006057/ENSMUSG00000030884/ENSMUSG00000024099/…	55	suppressed	0.297297	0.297297	Abcc8 / Atp10a / Atp1a1 / Atp1b1 / Atp1b3 / Atp2a2 / Atp5g1 / Atp6v0b / Atp6v0c / Atp6v0e / Atp6v1d / Atp6v1f / Atp8a2 / Cacna1a / Cacna1b / Cacna1c / Cacna1d / Cacna2d3 / Catspere2 / Chp1 / Clic6 / Gabrb1 / Gabrb3 / Kcnd2 / Kcnma1 / Kcnq3 / Kcnq5 / Micu1 / Ndufa1 / Ndufa11 / Ndufa12 / Ndufa2 / Ndufa3 / Ndufa4 / Ndufa5 / Ndufa7 / Ndufab1 / Ndufb1 / Ndufb10 / Ndufb2 / Ndufb4 / Ndufb5 / Ndufb9 / Nd…
suppressed.GO:0036477	CC	GO:0036477	somatodendritic compartment	585	-0.277296	-1.39615	0.000563733	0.0428746	0.0401228	2118	tags=29%, list=21%, signal=25%	ENSMUSG00000028518/ENSMUSG00000030077/ENSMUSG00000030525/ENSMUSG00000030397/ENSMUSG00000038453/ENSMUSG00000027646/ENSMUSG00000095677/ENSMUSG00000052336/ENSMUSG00000019899/ENSMUSG00000021594/ENSMUSG00000015143/ENSMUSG00000035441/ENSMUSG00000024983/ENSMUSG00000078566/ENSMUSG00000031167/ENSMUSG00000059119/ENSMUSG00000026620/ENSMUSG00000032968/ENSMUSG00000033419/ENSMUSG00000031068/ENSMUSG00000031996/…	171	suppressed	0.292308	0.292308	Actn1 / Agfg1 / Akap12 / Alcam / Ank3 / Apba2 / Aplp2 / Ar / Atp5g1 / Atp7a / Bmpr2 / Bnip3 / Bptf / Brd1 / Cacna1a / Cacna1b / Cacna1c / Cacna1d / Cadm1 / Canx / Cask / Cfl1 / Chl1 / Chrna7 / Cit / Clstn1 / Clu / Cnksr2 / Cobl / Comt / Cpe / Cpeb1 / Crcp / Cst3 / Ctsl / Cx3cr1 / Dbn1 / Dlgap4 / Dscam / Dvl1 / Dynlt1f / Dyrk1a / Eef2k / Eif4a3 / Eif4b / Eif5a / Enc1 / Erbb4 / Ero1a / Esr1 / Exoc4…
suppressed.GO:0005576	CC	GO:0005576	extracellular region	516	-0.36273	-1.81638	6.25661e-10	5.36817e-07	5.02364e-07	1600	tags=29%, list=16%, signal=26%	ENSMUSG00000022885/ENSMUSG00000017466/ENSMUSG00000021811/ENSMUSG00000001827/ENSMUSG00000015647/ENSMUSG00000056201/ENSMUSG00000031729/ENSMUSG00000026249/ENSMUSG00000028015/ENSMUSG00000024084/ENSMUSG00000032115/ENSMUSG00000027312/ENSMUSG00000031558/ENSMUSG00000016534/ENSMUSG00000050079/ENSMUSG00000075701/ENSMUSG00000031990/ENSMUSG00000040488/ENSMUSG00000054400/ENSMUSG00000028047/ENSMUSG00000021939/…	148	suppressed	0.286822	0.286822	Adamts19 / Adgrb3 / Ahnak / Akr1b3 / Alad / Angptl3 / Anxa2 / Apoo / Arsk / Atp5j / Atrn / B4galt1 / Calr / Calu / Ccn6 / Cd274 / Cd63 / Cd81 / Cd9 / Cfl1 / Chrdl1 / Cklf / Clstn1 / Clu / Col18a1 / Col1a1 / Col1a2 / Col23a1 / Col25a1 / Col3a1 / Col6a1 / Cpe / Cpq / Cst12 / Cst3 / Cst9 / Cstdc1 / Ctsb / Ctsl / Ctso / Cxcl17 / Dbi / Dcn / Defb19 / Defb36 / Dkk3 / Dlk1 / Dnajb11 / Dnajc9 / Draxin / …
activated.GO:0034451	CC	GO:0034451	centriolar satellite	81	0.428199	1.71884	0.00114855	0.0653858	0.0611892	1745	tags=28%, list=17%, signal=24%	ENSMUSG00000035299/ENSMUSG00000022197/ENSMUSG00000030279/ENSMUSG00000042156/ENSMUSG00000046753/ENSMUSG00000061313/ENSMUSG00000021940/ENSMUSG00000056260/ENSMUSG00000037234/ENSMUSG00000028256/ENSMUSG00000057110/ENSMUSG00000018474/ENSMUSG00000026778/ENSMUSG00000025235/ENSMUSG00000027620/ENSMUSG00000027331/ENSMUSG00000036948/ENSMUSG00000036572/ENSMUSG00000024816/ENSMUSG00000063145/ENSMUSG00000056531/…	23	activated	0.283951	0.283951	Bbs4 / Bbs5 / C2cd5 / Ccdc18 / Ccdc66 / Cep72 / Chd3 / Cntrl / Ddhd2 / Dzip1 / Frmd8 / Hook3 / Knstrn / Lrif1 / Mid1 / Odf2l / Pdzd2 / Prkcq / Ptpn20 / Pxk / Rbm39 / Trappc14 / Upf3b
activated.GO:0043038	BP	GO:0043038	amino acid activation	39	0.719732	2.46177	2.28894e-08	1.11097e-05	1.03967e-05	259	tags=28%, list=3%, signal=28%	ENSMUSG00000010755/ENSMUSG00000024493/ENSMUSG00000037851/ENSMUSG00000031960/ENSMUSG00000029777/ENSMUSG00000028811/ENSMUSG00000068739/ENSMUSG00000024587/ENSMUSG00000026615/ENSMUSG00000022241/ENSMUSG00000019039	11	activated	0.282051	0.282051	Aars / Cars / Dalrd3 / Eprs / Gars / Iars / Lars / Nars / Sars / Tars / Yars
activated.GO:0072006	BP	GO:0072006	nephron development	72	0.46696	1.83545	0.000531681	0.0414711	0.0388094	895	tags=28%, list=9%, signal=26%	ENSMUSG00000070407/ENSMUSG00000044042/ENSMUSG00000022353/ENSMUSG00000027803/ENSMUSG00000018698/ENSMUSG00000036585/ENSMUSG00000002603/ENSMUSG00000055653/ENSMUSG00000023951/ENSMUSG00000005397/ENSMUSG00000001507/ENSMUSG00000021835/ENSMUSG00000026031/ENSMUSG00000035964/ENSMUSG00000021318/ENSMUSG00000031465/ENSMUSG00000038418/ENSMUSG00000026874/ENSMUSG00000061731/ENSMUSG00000030110	20	activated	0.277778	0.277778	Angpt2 / Bmp4 / Cflar / Egr1 / Ext1 / Fgf1 / Fmn1 / Gli3 / Gpc3 / Hc / Hs3st3b1 / Itga3 / Lhx1 / Mtss1 / Nid1 / Ret / Tgfb1 / Tmem59l / Vegfa / Wwtr1
suppressed.GO:0042383	CC	GO:0042383	sarcolemma	79	-0.444181	-1.74233	0.000536892	0.0416074	0.038937	1136	tags=27%, list=11%, signal=24%	ENSMUSG00000054640/ENSMUSG00000032231/ENSMUSG00000001119/ENSMUSG00000021816/ENSMUSG00000031672/ENSMUSG00000005899/ENSMUSG00000040136/ENSMUSG00000031447/ENSMUSG00000069833/ENSMUSG00000020354/ENSMUSG00000038473/ENSMUSG00000026576/ENSMUSG00000027523/ENSMUSG00000060882/ENSMUSG00000069601/ENSMUSG00000023175/ENSMUSG00000015968/ENSMUSG00000057378/ENSMUSG00000033161/ENSMUSG00000024302/ENSMUSG00000019768	21	suppressed	0.265823	0.265823	Abcc8 / Ahnak / Ank3 / Anxa2 / Atp1a1 / Atp1b1 / Bsg / Cacna1d / Col6a1 / Dtna / Esr1 / Gnas / Got2 / Kcnd2 / Lamp1 / Nos1ap / Ppp3cb / Ryr3 / Sgcd / Slc8a1 / Smpd4
activated.GO:1901888	BP	GO:1901888	regulation of cell junction assembly	133	0.369742	1.5961	0.00154162	0.0755833	0.0707323	1349	tags=26%, list=13%, signal=23%	ENSMUSG00000032537/ENSMUSG00000028184/ENSMUSG00000044042/ENSMUSG00000034573/ENSMUSG00000034912/ENSMUSG00000026074/ENSMUSG00000031119/ENSMUSG00000040249/ENSMUSG00000039419/ENSMUSG00000062232/ENSMUSG00000008489/ENSMUSG00000023951/ENSMUSG00000032012/ENSMUSG00000019920/ENSMUSG00000048482/ENSMUSG00000069255/ENSMUSG00000052372/ENSMUSG00000031523/ENSMUSG00000025810/ENSMUSG00000068798/ENSMUSG00000036295/…	35	activated	0.263158	0.263158	Adgrl2 / App / Arhgef15 / Bdnf / Cbln2 / Cntnap2 / Dlc1 / Dusp22 / Elavl2 / Epha2 / Ephb1 / Fmn1 / Gpc4 / Gpm6b / Il1rapl1 / Ldb1 / Lims1 / Lrp1 / Lrrn3 / Map4k4 / Mdga2 / Nectin1 / Nrp1 / Ptk2 / Ptpn11 / Ptpn13 / Ptprd / Rac1 / Rap1a / Rap2a / Rapgef2 / Rcc2 / Ube2v2 / Vegfa / Xlr3b
activated.GO:0007411	BP	GO:0007411	axon guidance	117	0.41317	1.74731	0.000435079	0.0355522	0.0332704	880	tags=26%, list=9%, signal=24%	ENSMUSG00000032537/ENSMUSG00000000305/ENSMUSG00000030092/ENSMUSG00000055540/ENSMUSG00000018698/ENSMUSG00000017724/ENSMUSG00000026686/ENSMUSG00000040249/ENSMUSG00000022883/ENSMUSG00000029207/ENSMUSG00000028266/ENSMUSG00000000247/ENSMUSG00000049336/ENSMUSG00000047261/ENSMUSG00000025959/ENSMUSG00000034684/ENSMUSG00000022263/ENSMUSG00000030403/ENSMUSG00000023951/ENSMUSG00000032012/ENSMUSG00000048482/…	30	activated	0.25641	0.25641	Apbb2 / Arhgef25 / Bdnf / Cdh4 / Cntn6 / Cyfip2 / Egr2 / Emb / Epha6 / Ephb1 / Etv4 / Ext1 / Gap43 / Gli3 / Kif5a / Klf7 / Lhx1 / Lhx2 / Lmo4 / Lmx1a / Lrp1 / Ncam1 / Nectin1 / Nrp1 / Robo1 / Sema3f / Tenm2 / Trio / Vasp / Vegfa
activated.GO:0097485	BP	GO:0097485	neuron projection guidance	117	0.41317	1.74731	0.000435079	0.0355522	0.0332704	880	tags=26%, list=9%, signal=24%	ENSMUSG00000032537/ENSMUSG00000000305/ENSMUSG00000030092/ENSMUSG00000055540/ENSMUSG00000018698/ENSMUSG00000017724/ENSMUSG00000026686/ENSMUSG00000040249/ENSMUSG00000022883/ENSMUSG00000029207/ENSMUSG00000028266/ENSMUSG00000000247/ENSMUSG00000049336/ENSMUSG00000047261/ENSMUSG00000025959/ENSMUSG00000034684/ENSMUSG00000022263/ENSMUSG00000030403/ENSMUSG00000023951/ENSMUSG00000032012/ENSMUSG00000048482/…	30	activated	0.25641	0.25641	Apbb2 / Arhgef25 / Bdnf / Cdh4 / Cntn6 / Cyfip2 / Egr2 / Emb / Epha6 / Ephb1 / Etv4 / Ext1 / Gap43 / Gli3 / Kif5a / Klf7 / Lhx1 / Lhx2 / Lmo4 / Lmx1a / Lrp1 / Ncam1 / Nectin1 / Nrp1 / Robo1 / Sema3f / Tenm2 / Trio / Vasp / Vegfa
suppressed.GO:0005771	CC	GO:0005771	multivesicular body	24	-0.592007	-1.7701	0.00202286	0.0869895	0.0814063	722	tags=25%, list=7%, signal=23%	ENSMUSG00000022257/ENSMUSG00000031447/ENSMUSG00000025351/ENSMUSG00000027447/ENSMUSG00000060126/ENSMUSG00000021477	6	suppressed	0.25	0.25	Cd63 / Cst3 / Ctsl / Lamp1 / Laptm4b / Tpt1
activated.GO:0051093	BP	GO:0051093	negative regulation of developmental process	489	0.266791	1.33905	0.00203177	0.0869895	0.0814063	1664	tags=23%, list=16%, signal=21%	ENSMUSG00000032537/ENSMUSG00000000184/ENSMUSG00000017631/ENSMUSG00000061048/ENSMUSG00000068739/ENSMUSG00000018849/ENSMUSG00000034573/ENSMUSG00000027803/ENSMUSG00000032238/ENSMUSG00000026837/ENSMUSG00000021765/ENSMUSG00000026074/ENSMUSG00000032020/ENSMUSG00000022377/ENSMUSG00000028519/ENSMUSG00000002603/ENSMUSG00000029648/ENSMUSG00000036109/ENSMUSG00000069170/ENSMUSG00000023826/ENSMUSG00000040717/…	114	activated	0.233129	0.233129	Abr / Adgrv1 / Adrb1 / Angpt2 / App / Arhgef15 / Arhgef2 / Arntl / Asap1 / Aspn / Bcl11a / Bdnf / Bhlhe41 / Bicra / Bicral / Bmp4 / Brd9 / Carm1 / Ccnd2 / Cdh3 / Cdk12 / Cdk5rap2 / Cflar / Col5a1 / Ctdp1 / Ctnna1 / Dab1 / Dtnbp1 / Epha2 / Ephb1 / Epn2 / Fbxw7 / Fgf9 / Flt1 / Foxp1 / Fst / Gabpa / Gata1 / Gli3 / Hdac1 / Hgs / Hhex / Hmg20a / Hook3 / Hspa9 / Huwe1 / Id4 / Il17rd / Inpp5d / Itpkb / …
activated.GO:0009887	BP	GO:0009887	animal organ morphogenesis	516	0.279696	1.40685	0.000833444	0.0553112	0.0517613	1456	tags=21%, list=14%, signal=19%	ENSMUSG00000032537/ENSMUSG00000070407/ENSMUSG00000026398/ENSMUSG00000017631/ENSMUSG00000022265/ENSMUSG00000044042/ENSMUSG00000027803/ENSMUSG00000026837/ENSMUSG00000018698/ENSMUSG00000021765/ENSMUSG00000040728/ENSMUSG00000033713/ENSMUSG00000017724/ENSMUSG00000007817/ENSMUSG00000036585/ENSMUSG00000002603/ENSMUSG00000029648/ENSMUSG00000058806/ENSMUSG00000062327/ENSMUSG00000039476/ENSMUSG00000034612/…	106	activated	0.205426	0.205426	Abr / Ank / Ankrd11 / Aspn / Atf4 / Bbs4 / Bdnf / Bmp4 / Btbd7 / Carm1 / Cdh23 / Cflar / Chst11 / Col13a1 / Col5a1 / Csmd1 / Dlc1 / Dlx3 / Dmrt3 / E2f4 / Edar / Epha2 / Ephb1 / Esrp1 / Etv4 / Etv5 / Ext1 / Fbn2 / Fgf1 / Fgf9 / Fgl1 / Flt1 / Fmn1 / Foxn3 / Fst / Gli3 / Gpc3 / Hhex / Hoxb3 / Hoxb4 / Hoxb6 / Hps1 / Hs3st3b1 / Htr2b / Id4 / Ift140 / Ift80 / Ift88 / Itpr1 / Lemd2 / Lhx1 / Lims1 / Man2…
activated.GO:0006935	BP	GO:0006935	chemotaxis	245	0.319186	1.48401	0.00113596	0.0651946	0.0610104	880	tags=19%, list=9%, signal=18%	ENSMUSG00000032537/ENSMUSG00000000305/ENSMUSG00000030092/ENSMUSG00000055540/ENSMUSG00000045636/ENSMUSG00000018698/ENSMUSG00000017724/ENSMUSG00000036585/ENSMUSG00000002603/ENSMUSG00000029648/ENSMUSG00000026686/ENSMUSG00000040249/ENSMUSG00000022883/ENSMUSG00000029207/ENSMUSG00000028266/ENSMUSG00000000247/ENSMUSG00000049336/ENSMUSG00000047261/ENSMUSG00000025959/ENSMUSG00000034684/ENSMUSG00000022263/…	47	activated	0.191837	0.191837	Angpt2 / Apbb2 / Arhgef25 / Arrb2 / Bdnf / Cdh13 / Cdh4 / Cntn6 / Cttn / Cyfip2 / Egr2 / Emb / Epha2 / Epha6 / Ephb1 / Etv4 / Ext1 / Fer / Fgf1 / Flt1 / Gab1 / Gap43 / Gli3 / Hc / Itga1 / Kif5a / Klf7 / Lhx1 / Lhx2 / Lmo4 / Lmx1a / Lrp1 / Mtus1 / Ncam1 / Nectin1 / Nrg3 / Nrp1 / Parva / Prkd1 / Robo1 / Sema3f / Tenm2 / Tgfb1 / Tiam1 / Trio / Vasp / Vegfa
activated.GO:0042330	BP	GO:0042330	taxis	245	0.319186	1.48401	0.00113596	0.0651946	0.0610104	880	tags=19%, list=9%, signal=18%	ENSMUSG00000032537/ENSMUSG00000000305/ENSMUSG00000030092/ENSMUSG00000055540/ENSMUSG00000045636/ENSMUSG00000018698/ENSMUSG00000017724/ENSMUSG00000036585/ENSMUSG00000002603/ENSMUSG00000029648/ENSMUSG00000026686/ENSMUSG00000040249/ENSMUSG00000022883/ENSMUSG00000029207/ENSMUSG00000028266/ENSMUSG00000000247/ENSMUSG00000049336/ENSMUSG00000047261/ENSMUSG00000025959/ENSMUSG00000034684/ENSMUSG00000022263/…	47	activated	0.191837	0.191837	Angpt2 / Apbb2 / Arhgef25 / Arrb2 / Bdnf / Cdh13 / Cdh4 / Cntn6 / Cttn / Cyfip2 / Egr2 / Emb / Epha2 / Epha6 / Ephb1 / Etv4 / Ext1 / Fer / Fgf1 / Flt1 / Gab1 / Gap43 / Gli3 / Hc / Itga1 / Kif5a / Klf7 / Lhx1 / Lhx2 / Lmo4 / Lmx1a / Lrp1 / Mtus1 / Ncam1 / Nectin1 / Nrg3 / Nrp1 / Parva / Prkd1 / Robo1 / Sema3f / Tenm2 / Tgfb1 / Tiam1 / Trio / Vasp / Vegfa
activated.GO:0014855	BP	GO:0014855	striated muscle cell proliferation	53	0.480901	1.75346	0.00236801	0.094412	0.0883525	851	tags=19%, list=8%, signal=17%	ENSMUSG00000032537/ENSMUSG00000000184/ENSMUSG00000048078/ENSMUSG00000036585/ENSMUSG00000053137/ENSMUSG00000038518/ENSMUSG00000032440/ENSMUSG00000026031/ENSMUSG00000022974/ENSMUSG00000039542	10	activated	0.188679	0.188679	Ccnd2 / Cflar / Ephb1 / Fgf1 / Jarid2 / Mapk11 / Ncam1 / Paxbp1 / Tenm4 / Tgfbr2
suppressed.GO:0032993	CC	GO:0032993	protein-DNA complex	129	-0.38027	-1.62536	0.00185269	0.0830474	0.0777173	1014	tags=18%, list=10%, signal=16%	ENSMUSG00000049539/ENSMUSG00000035754/ENSMUSG00000021018/ENSMUSG00000037894/ENSMUSG00000070544/ENSMUSG00000060743/ENSMUSG00000022536/ENSMUSG00000056758/ENSMUSG00000024174/ENSMUSG00000026355/ENSMUSG00000059474/ENSMUSG00000024240/ENSMUSG00000029730/ENSMUSG00000057113/ENSMUSG00000022471/ENSMUSG00000006678/ENSMUSG00000005687/ENSMUSG00000041126/ENSMUSG00000029580/ENSMUSG00000015937/ENSMUSG00000016559/…	23	suppressed	0.178295	0.178295	Actb / Bcas2 / Epc1 / Esr1 / Glyr1 / H1f1 / H2az1 / H2az2 / H3f3a / H3f3b / Hmga2 / Macroh2a1 / Mbtd1 / Mcm6 / Mcm7 / Npm1 / Pola1 / Polr2h / Pot1b / Tcf7l2 / Top1 / Wdr18 / Xrcc6
activated.GO:0031929	BP	GO:0031929	TOR signaling	95	0.386977	1.58292	0.00160127	0.0769376	0.0719997	942	tags=17%, list=9%, signal=15%	ENSMUSG00000041313/ENSMUSG00000024493/ENSMUSG00000031297/ENSMUSG00000023977/ENSMUSG00000039419/ENSMUSG00000001366/ENSMUSG00000028893/ENSMUSG00000042742/ENSMUSG00000000149/ENSMUSG00000024170/ENSMUSG00000031490/ENSMUSG00000031154/ENSMUSG00000020289/ENSMUSG00000037331/ENSMUSG00000022750/ENSMUSG00000038696	16	activated	0.168421	0.168421	Bmt2 / Cntnap2 / Eif4ebp1 / Fbxo9 / Gna12 / Klhl22 / Larp1 / Lars / Mapkap1 / Nprl3 / Otud5 / Sesn2 / Slc7a1 / Slc7a3 / Telo2 / Ubr2

[truncated: 3 more sheets: P10_Undiff_spermatogonia_2_GS, P10_Unknown_1_GSEA_ALL_dotplo, P10_Unknown_2_GSEA_ALL_dotplo]
