# Supplementary material for: Systematic identification of Y-chromosome gene functions in mouse spermatogenesis
Source: Science. Author manuscript; Available in PMC 2025 Feb 9. (PMC7617377; doi:10.1126/science.ads6495)
Supplement: Supplementary Table 10 [file EMS202884-supplement-Supplementary_Table_10.xlsx]

## Sheet: guide
Supplementary Table 10: Gene set enrichment analysis (GSEA) for Uty-KO comapred to control. Analysis was performed for each cell type (cluster) and the data is presented in different tabs.

## Sheet: P10_1_Diff_spermatogonia_1_GS
X	ONTOLOGY	ID	Description	setSize	enrichmentScore	NES	pvalue	p.adjust	qvalue	rank	leading_edge	core_enrichment	Count	.sign	GeneRatio	x	pasted_sorted_ogns
suppressed.GO:0034086	BP	GO:0034086	maintenance of sister chromatid cohesion	12	-0.740066	-1.9489	0.00095394	0.0460472	0.0427255	2334	tags=75%, list=21%, signal=59%	ENSMUSG00000015937/ENSMUSG00000022105/ENSMUSG00000031229/ENSMUSG00000026039/ENSMUSG00000036097/ENSMUSG00000059586/ENSMUSG00000031529/ENSMUSG00000022422/ENSMUSG00000022141	9	suppressed	0.75	0.75	Atrx / Dscc1 / Macroh2a1 / Nipbl / Nsmce2 / Rb1 / Sgo2a / Slf2 / Tnks
suppressed.GO:0019375	BP	GO:0019375	galactolipid biosynthetic process	4	-0.930723	-1.70509	0.0010388	0.0482885	0.0448051	622	tags=75%, list=6%, signal=71%	ENSMUSG00000034780/ENSMUSG00000032854/ENSMUSG00000033849	3	suppressed	0.75	0.75	B3galt1 / B3galt2 / Ugt8a
activated.GO:0015030	CC	GO:0015030	Cajal body	33	0.567024	1.89803	0.00107127	0.0492024	0.045653	3744	tags=73%, list=34%, signal=48%	ENSMUSG00000015748/ENSMUSG00000034525/ENSMUSG00000033983/ENSMUSG00000027387/ENSMUSG00000026634/ENSMUSG00000009079/ENSMUSG00000022538/ENSMUSG00000020929/ENSMUSG00000028688/ENSMUSG00000050188/ENSMUSG00000000838/ENSMUSG00000032078/ENSMUSG00000015176/ENSMUSG00000008373/ENSMUSG00000070002/ENSMUSG00000041346/ENSMUSG00000039218/ENSMUSG00000004980/ENSMUSG00000046865/ENSMUSG00000026020/ENSMUSG00000018974/…	24	activated	0.727273	0.727273	Angel2 / Coil / Dkc1 / Eftud2 / Ell / Ewsr1 / Fbl / Fmr1 / Hnrnpa2b1 / Ice1 / Lsg1 / Lsm10 / Nolc1 / Nop58 / Prpf3 / Prpf31 / Sart1 / Sart3 / Srrm2 / Toe1 / Uspl1 / Wrap53 / Zc3h8 / Zpr1
suppressed.GO:0043490	BP	GO:0043490	malate-aspartate shuttle	3	-0.973011	-1.66893	0.000749647	0.0402943	0.0373876	48	tags=67%, list=0%, signal=66%	ENSMUSG00000027010/ENSMUSG00000015112	2	suppressed	0.666667	0.666667	Slc25a12 / Slc25a13
suppressed.GO:0086015	BP	GO:0086015	SA node cell action potential	6	-0.861663	-1.852	0.000858917	0.0428724	0.0397797	1134	tags=67%, list=10%, signal=60%	ENSMUSG00000032511/ENSMUSG00000015968/ENSMUSG00000021730/ENSMUSG00000032826	4	suppressed	0.666667	0.666667	Ank2 / Cacna1d / Hcn1 / Scn5a
suppressed.GO:0086018	BP	GO:0086018	SA node cell to atrial cardiac muscle cell signaling	6	-0.861663	-1.852	0.000858917	0.0428724	0.0397797	1134	tags=67%, list=10%, signal=60%	ENSMUSG00000032511/ENSMUSG00000015968/ENSMUSG00000021730/ENSMUSG00000032826	4	suppressed	0.666667	0.666667	Ank2 / Cacna1d / Hcn1 / Scn5a
suppressed.GO:0086070	BP	GO:0086070	SA node cell to atrial cardiac muscle cell communication	6	-0.861663	-1.852	0.000858917	0.0428724	0.0397797	1134	tags=67%, list=10%, signal=60%	ENSMUSG00000032511/ENSMUSG00000015968/ENSMUSG00000021730/ENSMUSG00000032826	4	suppressed	0.666667	0.666667	Ank2 / Cacna1d / Hcn1 / Scn5a
suppressed.GO:0086016	BP	GO:0086016	AV node cell action potential	6	-0.861243	-1.85109	0.000858917	0.0428724	0.0397797	1134	tags=67%, list=10%, signal=60%	ENSMUSG00000032511/ENSMUSG00000022865/ENSMUSG00000032826/ENSMUSG00000051331	4	suppressed	0.666667	0.666667	Ank2 / Cacna1c / Cxadr / Scn5a
suppressed.GO:0086027	BP	GO:0086027	AV node cell to bundle of His cell signaling	6	-0.861243	-1.85109	0.000858917	0.0428724	0.0397797	1134	tags=67%, list=10%, signal=60%	ENSMUSG00000032511/ENSMUSG00000022865/ENSMUSG00000032826/ENSMUSG00000051331	4	suppressed	0.666667	0.666667	Ank2 / Cacna1c / Cxadr / Scn5a
activated.GO:0005686	CC	GO:0005686	U2 snRNP	19	0.647885	1.9112	0.00112877	0.0512697	0.0475712	2843	tags=63%, list=26%, signal=47%	ENSMUSG00000033732/ENSMUSG00000067873/ENSMUSG00000027404/ENSMUSG00000002129/ENSMUSG00000078348/ENSMUSG00000040824/ENSMUSG00000030512/ENSMUSG00000008333/ENSMUSG00000024853/ENSMUSG00000002477/ENSMUSG00000090553/ENSMUSG00000028902	12	activated	0.631579	0.631579	Htatsf1 / Sf3a1 / Sf3a3 / Sf3b2 / Sf3b3 / Sf3b5 / Snrpa1 / Snrpb / Snrpb2 / Snrpd1 / Snrpd2 / Snrpe
suppressed.GO:0046476	BP	GO:0046476	glycosylceramide biosynthetic process	5	-0.926878	-1.84564	0.000464759	0.0287473	0.0266735	622	tags=60%, list=6%, signal=57%	ENSMUSG00000034780/ENSMUSG00000032854/ENSMUSG00000033849	3	suppressed	0.6	0.6	B3galt1 / B3galt2 / Ugt8a
activated.GO:0070069	CC	GO:0070069	cytochrome complex	26	0.72211	2.31874	1.08288e-06	0.000205064	0.000190272	1939	tags=58%, list=17%, signal=48%	ENSMUSG00000031818/ENSMUSG00000061518/ENSMUSG00000029632/ENSMUSG00000041697/ENSMUSG00000036751/ENSMUSG00000035885/ENSMUSG00000017778/ENSMUSG00000022551/ENSMUSG00000014313/ENSMUSG00000044894/ENSMUSG00000071654/ENSMUSG00000063882/ENSMUSG00000032330/ENSMUSG00000031231/ENSMUSG00000059534	15	activated	0.576923	0.576923	Cox4i1 / Cox5b / Cox6a1 / Cox6b1 / Cox6c / Cox7a2 / Cox7b / Cox7c / Cox8a / Cyc1 / Ndufa4 / Uqcc3 / Uqcr10 / Uqcrh / Uqcrq
activated.GO:0031904	CC	GO:0031904	endosome lumen	7	0.862927	1.91354	0.000856911	0.0428724	0.0397797	931	tags=57%, list=8%, signal=52%	ENSMUSG00000025351/ENSMUSG00000057666/ENSMUSG00000015656/ENSMUSG00000020388	4	activated	0.571429	0.571429	Cd63 / Gapdh / Hspa8 / Pdlim4
activated.GO:0070469	CC	GO:0070469	respirasome	69	0.671639	2.60407	3.62147e-12	3.71472e-09	3.44675e-09	2112	tags=57%, list=19%, signal=46%	ENSMUSG00000031818/ENSMUSG00000061518/ENSMUSG00000022354/ENSMUSG00000029632/ENSMUSG00000041697/ENSMUSG00000036751/ENSMUSG00000035885/ENSMUSG00000017778/ENSMUSG00000031059/ENSMUSG00000042298/ENSMUSG00000041881/ENSMUSG00000030647/ENSMUSG00000022551/ENSMUSG00000057229/ENSMUSG00000026260/ENSMUSG00000014313/ENSMUSG00000056436/ENSMUSG00000020153/ENSMUSG00000040048/ENSMUSG00000044894/ENSMUSG00000035674/…	39	activated	0.565217	0.565217	Cox4i1 / Cox5b / Cox6a1 / Cox6b1 / Cox6c / Cox7a2 / Cox7b / Cox7c / Cox8a / Cyc1 / Cyct / Dmac2 / Foxred1 / Ndufa1 / Ndufa10 / Ndufa11 / Ndufa3 / Ndufa4 / Ndufa5 / Ndufa6 / Ndufa7 / Ndufa8 / Ndufb10 / Ndufb11 / Ndufb9 / Ndufc2 / Ndufs2 / Ndufs6 / Ndufs7 / Rab5if / Sdha / Sdhb / Sdhc / Ttc19 / Uqcc3 / Uqcr10 / Uqcrh / Uqcrq / Wdr93
activated.GO:0098803	CC	GO:0098803	respiratory chain complex	64	0.670245	2.5707	1.36203e-11	1.11769e-08	1.03706e-08	2092	tags=56%, list=19%, signal=46%	ENSMUSG00000031818/ENSMUSG00000061518/ENSMUSG00000022354/ENSMUSG00000029632/ENSMUSG00000041697/ENSMUSG00000036751/ENSMUSG00000035885/ENSMUSG00000017778/ENSMUSG00000031059/ENSMUSG00000041881/ENSMUSG00000030647/ENSMUSG00000022551/ENSMUSG00000057229/ENSMUSG00000026260/ENSMUSG00000014313/ENSMUSG00000020153/ENSMUSG00000040048/ENSMUSG00000044894/ENSMUSG00000035674/ENSMUSG00000026895/ENSMUSG00000039099/…	36	activated	0.5625	0.5625	Cox4i1 / Cox5b / Cox6a1 / Cox6b1 / Cox6c / Cox7a2 / Cox7b / Cox7c / Cox8a / Cyc1 / Dmac2 / Foxred1 / Ndufa1 / Ndufa10 / Ndufa11 / Ndufa3 / Ndufa4 / Ndufa5 / Ndufa6 / Ndufa7 / Ndufa8 / Ndufb10 / Ndufb11 / Ndufb9 / Ndufc2 / Ndufs2 / Ndufs6 / Ndufs7 / Sdha / Sdhb / Sdhc / Uqcc3 / Uqcr10 / Uqcrh / Uqcrq / Wdr93
activated.GO:0030134	CC	GO:0030134	COPII-coated ER to Golgi transport vesicle	46	0.611115	2.18772	2.65754e-06	0.000460728	0.000427492	2449	tags=54%, list=22%, signal=43%	ENSMUSG00000061313/ENSMUSG00000041891/ENSMUSG00000029390/ENSMUSG00000030304/ENSMUSG00000020088/ENSMUSG00000022892/ENSMUSG00000001576/ENSMUSG00000058569/ENSMUSG00000027879/ENSMUSG00000035325/ENSMUSG00000001143/ENSMUSG00000033184/ENSMUSG00000062169/ENSMUSG00000005881/ENSMUSG00000021248/ENSMUSG00000020946/ENSMUSG00000004394/ENSMUSG00000020386/ENSMUSG00000032353/ENSMUSG00000032180/ENSMUSG00000030588/…	25	activated	0.543478	0.543478	App / Cnih4 / Ddhd2 / Ergic1 / Ergic2 / Ergic3 / Gosr2 / Klhl12 / Lman1 / Lman2 / Lman2l / Sar1a / Sar1b / Sec13 / Sec22b / Sec31a / Tmed1 / Tmed10 / Tmed2 / Tmed3 / Tmed4 / Tmed7 / Tmed9 / Yif1b / Yipf5
suppressed.GO:0003351	BP	GO:0003351	epithelial cilium movement involved in extracellular fluid movement	24	-0.602642	-1.91765	0.00264704	0.0917814	0.0851604	2645	tags=54%, list=24%, signal=41%	ENSMUSG00000053153/ENSMUSG00000035394/ENSMUSG00000022442/ENSMUSG00000018581/ENSMUSG00000027867/ENSMUSG00000040929/ENSMUSG00000027676/ENSMUSG00000040220/ENSMUSG00000042567/ENSMUSG00000026575/ENSMUSG00000027367/ENSMUSG00000040936/ENSMUSG00000028344	13	suppressed	0.541667	0.541667	Ccdc39 / Cfap53 / Dnah11 / Gas8 / Invs / Nek10 / Nme7 / Rfx3 / Spag16 / Spag17 / Stard7 / Ttll1 / Ulk4
activated.GO:0006119	BP	GO:0006119	oxidative phosphorylation	103	0.586723	2.42394	1.12745e-11	9.9127e-09	9.19761e-09	2395	tags=52%, list=21%, signal=42%	ENSMUSG00000031818/ENSMUSG00000061518/ENSMUSG00000022354/ENSMUSG00000041697/ENSMUSG00000034566/ENSMUSG00000022013/ENSMUSG00000035885/ENSMUSG00000017778/ENSMUSG00000016252/ENSMUSG00000031059/ENSMUSG00000041881/ENSMUSG00000025428/ENSMUSG00000030647/ENSMUSG00000019942/ENSMUSG00000050856/ENSMUSG00000022551/ENSMUSG00000026260/ENSMUSG00000014313/ENSMUSG00000022890/ENSMUSG00000056436/ENSMUSG00000038690/…	54	activated	0.524272	0.524272	Atp5a1 / Atp5c1 / Atp5d / Atp5e / Atp5h / Atp5j / Atp5j2 / Atp5k / Ccnb1 / Cdk1 / Chchd10 / Coq7 / Cox4i1 / Cox5b / Cox6a1 / Cox6c / Cox7a2 / Cox7c / Cox8a / Cyc1 / Cycs / Cyct / Dguok / Dnajc15 / Gadd45gip1 / Iscu / Ndufa1 / Ndufa10 / Ndufa11 / Ndufa3 / Ndufa5 / Ndufa6 / Ndufa7 / Ndufa8 / Ndufb10 / Ndufb11 / Ndufb9 / Ndufc2 / Ndufs2 / Ndufs6 / Ndufs7 / Ndufs8 / Nipsnap2 / Rhoa / Sdha / Sdhb / Sd…
suppressed.GO:0006858	BP	GO:0006858	extracellular transport	27	-0.600006	-1.96612	0.000747056	0.0402943	0.0373876	2645	tags=52%, list=24%, signal=40%	ENSMUSG00000053153/ENSMUSG00000035394/ENSMUSG00000022442/ENSMUSG00000031930/ENSMUSG00000018581/ENSMUSG00000027867/ENSMUSG00000040929/ENSMUSG00000027676/ENSMUSG00000040220/ENSMUSG00000042567/ENSMUSG00000026575/ENSMUSG00000027367/ENSMUSG00000040936/ENSMUSG00000028344	14	suppressed	0.518519	0.518519	Ccdc39 / Cfap53 / Dnah11 / Gas8 / Invs / Nek10 / Nme7 / Rfx3 / Spag16 / Spag17 / Stard7 / Ttll1 / Ulk4 / Wwp2
suppressed.GO:0070837	BP	GO:0070837	dehydroascorbic acid transport	4	-0.959047	-1.75698	0.00013264	0.0108844	0.0100992	290	tags=50%, list=3%, signal=49%	ENSMUSG00000024354/ENSMUSG00000027690	2	suppressed	0.5	0.5	Slc23a1 / Slc2a2
suppressed.GO:0055057	BP	GO:0055057	neuroblast division	14	-0.737098	-2.0426	0.0012717	0.0559048	0.0518719	1075	tags=50%, list=10%, signal=45%	ENSMUSG00000027985/ENSMUSG00000030201/ENSMUSG00000021224/ENSMUSG00000031137/ENSMUSG00000039158/ENSMUSG00000028059/ENSMUSG00000030849	7	suppressed	0.5	0.5	Akna / Arhgef2 / Fgf13 / Fgfr2 / Lef1 / Lrp6 / Numb
suppressed.GO:0051965	BP	GO:0051965	positive regulation of synapse assembly	40	-0.5111	-1.82028	0.00136088	0.0581636	0.0539678	2757	tags=50%, list=25%, signal=38%	ENSMUSG00000063887/ENSMUSG00000071862/ENSMUSG00000074736/ENSMUSG00000028184/ENSMUSG00000052372/ENSMUSG00000028664/ENSMUSG00000022812/ENSMUSG00000041936/ENSMUSG00000013033/ENSMUSG00000041417/ENSMUSG00000045083/ENSMUSG00000025920/ENSMUSG00000036295/ENSMUSG00000035064/ENSMUSG00000050965/ENSMUSG00000051379/ENSMUSG00000026341/ENSMUSG00000032452/ENSMUSG00000024109/ENSMUSG00000033569	20	suppressed	0.5	0.5	Actr3 / Adgrb3 / Adgrl1 / Adgrl2 / Agrn / Clstn2 / Eef2k / Ephb2 / Flrt3 / Gsk3b / Il1rapl1 / Lingo2 / Lrrn3 / Lrrtm2 / Nlgn1 / Nrxn1 / Pik3r1 / Prkca / Stau2 / Syndig1
suppressed.GO:0007605	BP	GO:0007605	sensory perception of sound	77	-0.437184	-1.78721	0.00134395	0.0577993	0.0536297	2922	tags=49%, list=26%, signal=37%	ENSMUSG00000024456/ENSMUSG00000042678/ENSMUSG00000000303/ENSMUSG00000038127/ENSMUSG00000031565/ENSMUSG00000025232/ENSMUSG00000073678/ENSMUSG00000030029/ENSMUSG00000023147/ENSMUSG00000021665/ENSMUSG00000021733/ENSMUSG00000060332/ENSMUSG00000039701/ENSMUSG00000035305/ENSMUSG00000107283/ENSMUSG00000052353/ENSMUSG00000033676/ENSMUSG00000038725/ENSMUSG00000033502/ENSMUSG00000075470/ENSMUSG00000019936/…	38	suppressed	0.493506	0.493506	Adgrv1 / Alg10b / Alms1 / Cacna1d / Ccdc50 / Cdc14a / Cdh1 / Cemip / Cntn5 / Diaph1 / Eps8l2 / Epyc / Fbxo11 / Fgfr1 / Gabrb3 / Get1 / Grm7 / Hexa / Hexb / Homer2 / Lrig1 / Mpv17 / Myo15 / Myo3a / Myo6 / Nav2 / Nipbl / Pcdh15 / Pgap1 / Pkhd1l1 / Ptprq / Ror1 / Slc4a7 / Sobp / Tjp1 / Tmc2 / Usp53 / Whrn
suppressed.GO:0032421	CC	GO:0032421	stereocilium bundle	37	-0.512813	-1.7914	0.00153478	0.0640394	0.0594197	2483	tags=49%, list=22%, signal=38%	ENSMUSG00000040040/ENSMUSG00000021733/ENSMUSG00000060332/ENSMUSG00000016382/ENSMUSG00000038725/ENSMUSG00000033502/ENSMUSG00000002489/ENSMUSG00000015766/ENSMUSG00000025504/ENSMUSG00000025716/ENSMUSG00000025813/ENSMUSG00000031755/ENSMUSG00000039137/ENSMUSG00000069170/ENSMUSG00000030691/ENSMUSG00000032846/ENSMUSG00000052613/ENSMUSG00000035916	18	suppressed	0.486486	0.486486	Adgrv1 / Bbs2 / Cdc14a / Eps8 / Eps8l2 / Fchsd2 / Homer2 / Ift88 / Myo3a / Pcdh15 / Pkhd1l1 / Pls3 / Ptprq / Slc4a7 / Tiam1 / Tmc2 / Whrn / Zswim6
suppressed.GO:0050850	BP	GO:0050850	positive regulation of calcium-mediated signaling	20	-0.644764	-1.96777	0.00165722	0.0673226	0.062466	843	tags=45%, list=8%, signal=42%	ENSMUSG00000033953/ENSMUSG00000034330/ENSMUSG00000028854/ENSMUSG00000029763/ENSMUSG00000021816/ENSMUSG00000031841/ENSMUSG00000028161/ENSMUSG00000014592/ENSMUSG00000062991	9	suppressed	0.45	0.45	Camta1 / Cdh13 / Exoc4 / Nrg1 / Plcg2 / Ppp3ca / Ppp3cb / Ppp3r1 / Slc9a1
activated.GO:1990904	CC	GO:1990904	ribonucleoprotein complex	537	0.369264	1.87009	1.88628e-11	1.36578e-08	1.26725e-08	3322	tags=44%, list=30%, signal=32%	ENSMUSG00000038274/ENSMUSG00000057666/ENSMUSG00000019505/ENSMUSG00000029580/ENSMUSG00000026516/ENSMUSG00000095567/ENSMUSG00000034932/ENSMUSG00000015656/ENSMUSG00000057113/ENSMUSG00000006941/ENSMUSG00000010406/ENSMUSG00000030056/ENSMUSG00000026234/ENSMUSG00000021428/ENSMUSG00000037331/ENSMUSG00000049960/ENSMUSG00000033732/ENSMUSG00000026728/ENSMUSG00000036323/ENSMUSG00000031370/ENSMUSG00000015748/…	235	activated	0.437616	0.437616	Abcf1 / Acd / Actb / Ago3 / Alyref / Aqr / Bcas2 / Bop1 / Btf3 / Bud13 / Bud31 / Cactin / Calr / Cd2bp2 / Cdc5l / Cpeb1 / Csnk1a1 / Ctnnbl1 / Cwc15 / Cwc27 / Cwf19l2 / Dcp2 / Ddx23 / Ddx4 / Ddx5 / Dhx15 / Dhx29 / Drg1 / Ebna1bp2 / Eefsec / Eftud2 / Eif1 / Eif1b / Eif2ak4 / Eif3a / Eif3h / Eif4a3 / Eif4e / Eif4g1 / Emg1 / Eprs / Fau / Fbl / Fcf1 / Fmr1 / Fubp3 / G3bp1 / G3bp2 / Gadd45gip1 / Gapdh …
suppressed.GO:0007416	BP	GO:0007416	synapse assembly	126	-0.362237	-1.61172	0.00157442	0.0648144	0.0601388	2842	tags=44%, list=26%, signal=33%	ENSMUSG00000034573/ENSMUSG00000000303/ENSMUSG00000063887/ENSMUSG00000061601/ENSMUSG00000025656/ENSMUSG00000071862/ENSMUSG00000020524/ENSMUSG00000074736/ENSMUSG00000028184/ENSMUSG00000006932/ENSMUSG00000006134/ENSMUSG00000052372/ENSMUSG00000034160/ENSMUSG00000027253/ENSMUSG00000018411/ENSMUSG00000033676/ENSMUSG00000028664/ENSMUSG00000005583/ENSMUSG00000022812/ENSMUSG00000041936/ENSMUSG00000024259/…	55	suppressed	0.436508	0.436508	Actr3 / Add2 / Adgrb3 / Adgrl1 / Adgrl2 / Agrn / Arhgef9 / Cdh1 / Chd4 / Clstn2 / Cntn5 / Cntnap2 / Crkl / Ctnnb1 / Eef2k / Ephb2 / Fgf13 / Flrt3 / Gabrb3 / Gria1 / Gsk3b / Il1rapl1 / Il1rapl2 / Lingo2 / Lrp4 / Lrrc4 / Lrrn3 / Lrrtm2 / Magi2 / Mapt / Mecp2 / Mef2c / Myo6 / Negr1 / Nlgn1 / Nptn / Nrg1 / Nrxn1 / Numb / Ogt / Pclo / Pdgfb / Pik3r1 / Prkca / Ptpn13 / Shank2 / Shank3 / Sipa1l1 / Slc25…
activated.GO:0000178	CC	GO:0000178	exosome (RNase complex)	21	0.64634	1.97948	0.00106112	0.0489188	0.0453899	1395	tags=43%, list=13%, signal=38%	ENSMUSG00000026516/ENSMUSG00000034321/ENSMUSG00000017264/ENSMUSG00000025785/ENSMUSG00000034259/ENSMUSG00000027752/ENSMUSG00000028322/ENSMUSG00000042729/ENSMUSG00000034163	9	activated	0.428571	0.428571	Exosc1 / Exosc10 / Exosc3 / Exosc4 / Exosc7 / Exosc8 / Nvl / Wdr74 / Zfc3h1
activated.GO:1904115	CC	GO:1904115	axon cytoplasm	7	0.851267	1.88768	0.00132279	0.0574536	0.053309	334	tags=43%, list=3%, signal=42%	ENSMUSG00000009013/ENSMUSG00000022391/ENSMUSG00000029757	3	activated	0.428571	0.428571	Dync1i1 / Dynll1 / Rangap1
activated.GO:0044815	CC	GO:0044815	DNA packaging complex	80	0.511243	2.02314	5.03467e-06	0.000804829	0.00074677	2089	tags=41%, list=19%, signal=34%	ENSMUSG00000060743/ENSMUSG00000016559/ENSMUSG00000029580/ENSMUSG00000095567/ENSMUSG00000027671/ENSMUSG00000037894/ENSMUSG00000008958/ENSMUSG00000041126/ENSMUSG00000031921/ENSMUSG00000036928/ENSMUSG00000051627/ENSMUSG00000060639/ENSMUSG00000035024/ENSMUSG00000060032/ENSMUSG00000022432/ENSMUSG00000024974/ENSMUSG00000041133/ENSMUSG00000069272/ENSMUSG00000028759/ENSMUSG00000038000/ENSMUSG00000022779/…	33	activated	0.4125	0.4125	Acd / Actb / Actl6a / Glyr1 / H1f4 / H2ac8 / H2aj / H2az1 / H2az2 / H3f3a / H3f3b / H4c4 / H4c9 / Helq / Hp1bp3 / Mphosph8 / Ncapd2 / Ncapd3 / Noc2l / Rad21 / Ruvbl1 / Smc1a / Smc1b / Smc3 / Srcap / Stag3 / Tcf3 / Ten1 / Terb1 / Terf2 / Top3b / Vps72 / Yeats4
activated.GO:0044391	CC	GO:0044391	ribosomal subunit	92	0.451376	1.82685	9.95197e-05	0.00874991	0.00811871	3022	tags=40%, list=27%, signal=30%	ENSMUSG00000038274/ENSMUSG00000019505/ENSMUSG00000034932/ENSMUSG00000057113/ENSMUSG00000010406/ENSMUSG00000049960/ENSMUSG00000002767/ENSMUSG00000024414/ENSMUSG00000020775/ENSMUSG00000037740/ENSMUSG00000036850/ENSMUSG00000046756/ENSMUSG00000045948/ENSMUSG00000024683/ENSMUSG00000018858/ENSMUSG00000022706/ENSMUSG00000040112/ENSMUSG00000003299/ENSMUSG00000019710/ENSMUSG00000025208/ENSMUSG00000039640/…	37	activated	0.402174	0.402174	Dhx29 / Fau / Gadd45gip1 / Malsu1 / Mcts1 / Mrpl12 / Mrpl13 / Mrpl16 / Mrpl2 / Mrpl22 / Mrpl23 / Mrpl24 / Mrpl27 / Mrpl3 / Mrpl35 / Mrpl38 / Mrpl4 / Mrpl40 / Mrpl41 / Mrpl43 / Mrpl51 / Mrpl52 / Mrpl54 / Mrpl57 / Mrpl58 / Mrps10 / Mrps12 / Mrps16 / Mrps18a / Mrps24 / Mrps26 / Mrps35 / Mrps7 / Npm1 / Nsun4 / Rack1 / Ubb
suppressed.GO:0086001	BP	GO:0086001	cardiac muscle cell action potential	33	-0.587722	-1.99602	0.000305128	0.0208657	0.0193605	1926	tags=39%, list=17%, signal=33%	ENSMUSG00000040118/ENSMUSG00000069601/ENSMUSG00000027488/ENSMUSG00000032511/ENSMUSG00000015968/ENSMUSG00000060843/ENSMUSG00000022865/ENSMUSG00000031137/ENSMUSG00000045103/ENSMUSG00000021730/ENSMUSG00000032826/ENSMUSG00000051331/ENSMUSG00000060882	13	suppressed	0.393939	0.393939	Ank2 / Ank3 / Cacna1c / Cacna1d / Cacna2d1 / Ctnna3 / Cxadr / Dmd / Fgf13 / Hcn1 / Kcnd2 / Scn5a / Snta1
activated.GO:0043209	CC	GO:0043209	myelin sheath	158	0.468143	2.07535	3.47205e-08	1.12467e-05	1.04354e-05	2433	tags=39%, list=22%, signal=31%	ENSMUSG00000027248/ENSMUSG00000061518/ENSMUSG00000027669/ENSMUSG00000057666/ENSMUSG00000019505/ENSMUSG00000041697/ENSMUSG00000034566/ENSMUSG00000029580/ENSMUSG00000005161/ENSMUSG00000058135/ENSMUSG00000033307/ENSMUSG00000028691/ENSMUSG00000015656/ENSMUSG00000051391/ENSMUSG00000032959/ENSMUSG00000042644/ENSMUSG00000068039/ENSMUSG00000006024/ENSMUSG00000025428/ENSMUSG00000030246/ENSMUSG00000006818/…	62	activated	0.392405	0.392405	Aco2 / Actb / Akr1b3 / Aldoa / Anxa2 / Atp1a1 / Atp1b1 / Atp5a1 / Atp5c1 / Atp5h / Atp6v1a / Calm3 / Canx / Cct5 / Cox5b / Cox6a1 / Cycs / Eef1a1 / Gapdh / Gnb4 / Gpi1 / Gsn / Gstm1 / Hnrnpk / Hsp90aa1 / Hspa5 / Hspa8 / Hspa9 / Hspd1 / Itgb1 / Itpr2 / Itpr3 / Ldhb / Mdh2 / Mif / Msn / Napa / Napg / Ndufa10 / Nefh / Nsf / Pdia3 / Pebp1 / Pgam1 / Phgdh / Pkm / Prdx1 / Prdx2 / Prkcz / Rdx / Sdha / S…
activated.GO:0000786	CC	GO:0000786	nucleosome	48	0.566695	2.04669	1.79416e-05	0.00226679	0.00210327	1447	tags=38%, list=13%, signal=33%	ENSMUSG00000060743/ENSMUSG00000016559/ENSMUSG00000029580/ENSMUSG00000095567/ENSMUSG00000027671/ENSMUSG00000037894/ENSMUSG00000008958/ENSMUSG00000041126/ENSMUSG00000051627/ENSMUSG00000060639/ENSMUSG00000060032/ENSMUSG00000069272/ENSMUSG00000028759/ENSMUSG00000061482/ENSMUSG00000020167/ENSMUSG00000022536/ENSMUSG00000079184/ENSMUSG00000020171	18	activated	0.375	0.375	Actb / Actl6a / Glyr1 / H1f4 / H2ac8 / H2aj / H2az1 / H2az2 / H3f3a / H3f3b / H4c4 / H4c9 / Hp1bp3 / Mphosph8 / Noc2l / Tcf3 / Vps72 / Yeats4
suppressed.GO:0007638	BP	GO:0007638	mechanosensory behavior	8	-0.781528	-1.81012	0.00289162	0.0969837	0.0899874	935	tags=38%, list=8%, signal=34%	ENSMUSG00000022623/ENSMUSG00000024109/ENSMUSG00000039419	3	suppressed	0.375	0.375	Cntnap2 / Nrxn1 / Shank3
activated.GO:0042175	CC	GO:0042175	nuclear outer membrane-endoplasmic reticulum membrane network	411	0.383488	1.89717	5.09363e-10	2.72598e-07	2.52933e-07	2603	tags=36%, list=23%, signal=29%	ENSMUSG00000042682/ENSMUSG00000027248/ENSMUSG00000022174/ENSMUSG00000041891/ENSMUSG00000042747/ENSMUSG00000047187/ENSMUSG00000007783/ENSMUSG00000079111/ENSMUSG00000041084/ENSMUSG00000002014/ENSMUSG00000071655/ENSMUSG00000029390/ENSMUSG00000020048/ENSMUSG00000022255/ENSMUSG00000045302/ENSMUSG00000042644/ENSMUSG00000024462/ENSMUSG00000028497/ENSMUSG00000003062/ENSMUSG00000028757/ENSMUSG00000078812/…	149	activated	0.36253	0.36253	1810037I17Rik / Abcd4 / Agpat3 / Alg8 / Anxa7 / Arl6ip1 / Atf6 / Atf6b / Atp13a1 / Atp6ap2 / Atxn3 / B2m / Bax / Bcap31 / Bok / Bsg / Calr / Calu / Caml / Canx / Cds2 / Cftr / Cherp / Clptm1l / Cnep1r1 / Cnih4 / Cpt1c / Cyb5a / Cyb5r3 / Dad1 / Ddost / Ddrgk1 / Dgat1 / Dhrs7 / Dnajb12 / Dnajb2 / Dpm3 / Dst / Edem1 / Eif5a / Elovl2 / Emc4 / Emc6 / Emd / Ergic1 / Ergic3 / Erlin1 / Erlin2 / Ero1b / E…
suppressed.GO:0042490	BP	GO:0042490	mechanoreceptor differentiation	50	-0.451767	-1.6888	0.00298754	0.0991202	0.0919699	2483	tags=36%, list=22%, signal=28%	ENSMUSG00000040040/ENSMUSG00000021733/ENSMUSG00000021188/ENSMUSG00000033676/ENSMUSG00000075470/ENSMUSG00000039191/ENSMUSG00000054196/ENSMUSG00000025716/ENSMUSG00000071226/ENSMUSG00000033577/ENSMUSG00000039137/ENSMUSG00000020319/ENSMUSG00000069170/ENSMUSG00000063810/ENSMUSG00000040728/ENSMUSG00000029705/ENSMUSG00000052613/ENSMUSG00000035916	18	suppressed	0.36	0.36	Adgrv1 / Alg10b / Alms1 / Cecr2 / Cthrc1 / Cux1 / Esrp1 / Gabrb3 / Ift88 / Myo3a / Myo6 / Pcdh15 / Ptprq / Rbpj / Slc4a7 / Trip11 / Wdpcp / Whrn
activated.GO:0032993	CC	GO:0032993	protein-DNA complex	139	0.362176	1.5749	0.00155377	0.0644197	0.0597726	2842	tags=36%, list=26%, signal=27%	ENSMUSG00000060743/ENSMUSG00000016559/ENSMUSG00000029580/ENSMUSG00000095567/ENSMUSG00000027671/ENSMUSG00000057113/ENSMUSG00000037894/ENSMUSG00000008958/ENSMUSG00000018160/ENSMUSG00000041126/ENSMUSG00000031921/ENSMUSG00000006215/ENSMUSG00000051627/ENSMUSG00000060639/ENSMUSG00000060032/ENSMUSG00000032897/ENSMUSG00000024833/ENSMUSG00000069272/ENSMUSG00000023994/ENSMUSG00000028759/ENSMUSG00000038000/…	50	activated	0.359712	0.359712	Acd / Actb / Actl6a / Atf6b / Bcas2 / Brf1 / Dmap1 / Ercc3 / Esr1 / Gins1 / Glyr1 / Gtf2a1 / H1f4 / H2ac8 / H2aj / H2az1 / H2az2 / H3f3a / H3f3b / H4c4 / H4c9 / Hnrnpk / Hp1bp3 / Ing3 / Macroh2a2 / Mcm7 / Med1 / Morf4l2 / Mphosph8 / Nfya / Nfyc / Noc2l / Npm1 / Orc3 / Pola2 / Pold2 / Pold3 / Rpa1 / Rpa2 / Ruvbl1 / Srcap / St18 / Tcf3 / Ten1 / Terb1 / Terf2 / Vps72 / Wdr18 / Yeats4 / Zbtb17
activated.GO:0005681	CC	GO:0005681	spliceosomal complex	179	0.428983	1.94235	1.18173e-06	0.000220393	0.000204494	2224	tags=35%, list=20%, signal=29%	ENSMUSG00000015656/ENSMUSG00000030056/ENSMUSG00000026234/ENSMUSG00000033732/ENSMUSG00000031370/ENSMUSG00000015748/ENSMUSG00000074088/ENSMUSG00000031148/ENSMUSG00000067873/ENSMUSG00000029817/ENSMUSG00000073894/ENSMUSG00000020719/ENSMUSG00000020994/ENSMUSG00000027404/ENSMUSG00000025134/ENSMUSG00000021039/ENSMUSG00000039630/ENSMUSG00000003208/ENSMUSG00000021431/ENSMUSG00000091625/ENSMUSG00000024474/…	63	activated	0.351955	0.351955	Alyref / Aqr / Bcas2 / Bud13 / Bud31 / Cactin / Ctnnbl1 / Cwf19l2 / Ddx23 / Ddx5 / Dhx15 / Eftud2 / Eif4a3 / Gpkow / Hnrnph1 / Hnrnpk / Hnrnpu / Hspa8 / Htatsf1 / Ik / Isy1 / Lsm4 / Lsm5 / Luc7l3 / Mfap1b / Ncl / Pnn / Ppp1r8 / Prpf3 / Prpf31 / Prpf38b / Rbm5 / Rbmxl2 / Rnpc3 / Sf1 / Sf3a1 / Sf3b2 / Sf3b3 / Sf3b5 / Smndc1 / Snrnp25 / Snrnp35 / Snrnp40 / Snrnp48 / Snrpa / Snrpa1 / Snrpb / Snrpb2 /…
activated.GO:0140535	CC	GO:0140535	intracellular protein-containing complex	738	0.260624	1.3483	0.00111788	0.0509629	0.0472866	3016	tags=34%, list=27%, signal=27%	ENSMUSG00000029775/ENSMUSG00000029580/ENSMUSG00000026869/ENSMUSG00000027566/ENSMUSG00000015656/ENSMUSG00000027671/ENSMUSG00000052752/ENSMUSG00000032301/ENSMUSG00000000374/ENSMUSG00000053411/ENSMUSG00000037331/ENSMUSG00000033020/ENSMUSG00000039176/ENSMUSG00000007646/ENSMUSG00000014769/ENSMUSG00000060073/ENSMUSG00000033732/ENSMUSG00000068039/ENSMUSG00000055839/ENSMUSG00000007080/ENSMUSG00000002064/…	252	activated	0.341463	0.341463	Actb / Actg1 / Actl6a / Adrm1 / Ago3 / Aimp1 / Aip / Amn1 / Anapc11 / Anapc16 / Arnt / Arnt2 / Arntl / Atf2 / Atxn7 / Axin1 / Axin2 / Bloc1s2 / Brap / Brd1 / Brpf1 / Brpf3 / Cbx4 / Cbx7 / Ccdc120 / Ccnh / Cct4 / Cct5 / Cdc16 / Cdc26 / Cdc27 / Cdk7 / Cenpf / Cep164 / Cep170 / Cep83 / Ciao3 / Cnot11 / Cntrl / Csnk1a1 / Csnk2a2 / Cul5 / Dcaf15 / Dcaf17 / Dcaf4 / Dcun1d3 / Dcun1d4 / Ddb1 / Dmac2 / Dm…
suppressed.GO:0035115	BP	GO:0035115	embryonic forelimb morphogenesis	12	-0.712928	-1.87743	0.00260164	0.0909761	0.0844133	910	tags=33%, list=8%, signal=31%	ENSMUSG00000030201/ENSMUSG00000022141/ENSMUSG00000051331/ENSMUSG00000039153	4	suppressed	0.333333	0.333333	Cacna1c / Lrp6 / Nipbl / Runx2
suppressed.GO:0060076	CC	GO:0060076	excitatory synapse	58	-0.513864	-1.98992	0.000113519	0.00970348	0.00900349	1246	tags=33%, list=11%, signal=29%	ENSMUSG00000036104/ENSMUSG00000007617/ENSMUSG00000049044/ENSMUSG00000022623/ENSMUSG00000018965/ENSMUSG00000033953/ENSMUSG00000038665/ENSMUSG00000068747/ENSMUSG00000063870/ENSMUSG00000039943/ENSMUSG00000026341/ENSMUSG00000034675/ENSMUSG00000024109/ENSMUSG00000033569/ENSMUSG00000039419/ENSMUSG00000049939/ENSMUSG00000030849/ENSMUSG00000059974/ENSMUSG00000030092	19	suppressed	0.327586	0.327586	Actr3 / Adgrb3 / Chd4 / Cntn6 / Cntnap2 / Dbn1 / Dgki / Fgfr2 / Homer1 / Lrrc4 / Nrxn1 / Ntm / Plcb4 / Ppp3r1 / Rab3gap1 / Rapgef4 / Shank3 / Sort1 / Ywhah
suppressed.GO:0061448	BP	GO:0061448	connective tissue development	153	-0.336183	-1.53421	0.00143392	0.0604457	0.0560852	2296	tags=33%, list=21%, signal=26%	ENSMUSG00000031668/ENSMUSG00000022105/ENSMUSG00000021188/ENSMUSG00000016458/ENSMUSG00000008575/ENSMUSG00000061731/ENSMUSG00000102869/ENSMUSG00000053436/ENSMUSG00000005583/ENSMUSG00000028150/ENSMUSG00000001419/ENSMUSG00000020594/ENSMUSG00000038331/ENSMUSG00000003316/ENSMUSG00000019936/ENSMUSG00000034612/ENSMUSG00000022094/ENSMUSG00000021464/ENSMUSG00000025959/ENSMUSG00000067336/ENSMUSG00000028565/…	50	suppressed	0.326797	0.326797	4932438A13Rik / Bbs2 / Bmpr2 / Chaserr / Chst11 / Creb3l2 / Dgat2 / Dyrk1b / Ebf2 / Eif2ak3 / Ep300 / Epyc / Ext1 / Fto / Glg1 / Gli3 / Klf7 / Lncpint / Lrp6 / Mapk14 / Mef2c / Mef2d / Mex3c / Mia3 / Ncoa2 / Nfia / Nfib / Norad / Ogn / Pdgfb / Pgrmc2 / Por / Prkca / Pum2 / Rara / Rb1 / Ror2 / Rorc / Runx2 / Satb2 / Sik3 / Slc39a14 / Smad1 / Sox6 / Tbl1xr1 / Trip11 / Vps13b / Wt1 / Zbtb16 / Zfp516
suppressed.GO:0048640	BP	GO:0048640	negative regulation of developmental growth	71	-0.416786	-1.67988	0.00211327	0.0798303	0.0740715	1804	tags=32%, list=16%, signal=27%	ENSMUSG00000024947/ENSMUSG00000022812/ENSMUSG00000000861/ENSMUSG00000031661/ENSMUSG00000005871/ENSMUSG00000007827/ENSMUSG00000031563/ENSMUSG00000031755/ENSMUSG00000042605/ENSMUSG00000022329/ENSMUSG00000037624/ENSMUSG00000022865/ENSMUSG00000031393/ENSMUSG00000031137/ENSMUSG00000052133/ENSMUSG00000030067/ENSMUSG00000026341/ENSMUSG00000029005/ENSMUSG00000031060/ENSMUSG00000063810/ENSMUSG00000030315/…	23	suppressed	0.323944	0.323944	Actr3 / Alms1 / Ankrd26 / Apc / Atxn2 / Bbs2 / Bcl11a / Cxadr / Draxin / Fgf13 / Foxp1 / Gsk3b / Jarid2 / Kcnk2 / Mecp2 / Men1 / Nkd1 / Rbm10 / Sema3c / Sema5b / Stk3 / Vgll4 / Wwc2
activated.GO:1990351	CC	GO:1990351	transporter complex	209	0.327195	1.509	0.00186424	0.0728473	0.0675923	2128	tags=32%, list=19%, signal=26%	ENSMUSG00000022354/ENSMUSG00000029632/ENSMUSG00000007783/ENSMUSG00000020219/ENSMUSG00000031059/ENSMUSG00000024121/ENSMUSG00000030304/ENSMUSG00000041881/ENSMUSG00000033379/ENSMUSG00000039515/ENSMUSG00000053519/ENSMUSG00000028033/ENSMUSG00000055026/ENSMUSG00000030647/ENSMUSG00000022452/ENSMUSG00000022551/ENSMUSG00000057229/ENSMUSG00000026260/ENSMUSG00000025240/ENSMUSG00000007041/ENSMUSG00000020153/…	66	activated	0.315789	0.315789	Abcb8 / Abcc8 / Abhd6 / Atp1a1 / Atp1b1 / Atp1b3 / Atp5g3 / Atp6v0b / Atp6v0c / Atp6v1a / Atp6v1f / Atp6v1g1 / Atp8b2 / Cacna1b / Cacnb4 / Calm3 / Catsperg1 / Clcn2 / Clic1 / Cpt1c / Cttn / Cyc1 / Dmac2 / Ergic2 / Ergic3 / Foxred1 / Gabrg3 / Grik5 / Kcnab1 / Kcnd3 / Kcnip1 / Kcnmb4 / Kcnq5 / Lrrc8b / Micu3 / Ndufa1 / Ndufa10 / Ndufa11 / Ndufa3 / Ndufa4 / Ndufa5 / Ndufa6 / Ndufa7 / Ndufa8 / Ndufb1…
activated.GO:1902495	CC	GO:1902495	transmembrane transporter complex	192	0.331956	1.51714	0.00221802	0.0821839	0.0762553	2128	tags=31%, list=19%, signal=26%	ENSMUSG00000022354/ENSMUSG00000029632/ENSMUSG00000007783/ENSMUSG00000031059/ENSMUSG00000024121/ENSMUSG00000041881/ENSMUSG00000033379/ENSMUSG00000039515/ENSMUSG00000053519/ENSMUSG00000028033/ENSMUSG00000055026/ENSMUSG00000030647/ENSMUSG00000022452/ENSMUSG00000022551/ENSMUSG00000057229/ENSMUSG00000026260/ENSMUSG00000025240/ENSMUSG00000007041/ENSMUSG00000020153/ENSMUSG00000040048/ENSMUSG00000044894/…	60	activated	0.3125	0.3125	Abcb8 / Abcc8 / Abhd6 / Atp1a1 / Atp1b1 / Atp1b3 / Atp5g3 / Atp6v0b / Atp6v0c / Atp6v1a / Atp6v1f / Atp6v1g1 / Cacna1b / Cacnb4 / Calm3 / Catsperg1 / Clcn2 / Clic1 / Cpt1c / Cttn / Cyc1 / Dmac2 / Foxred1 / Gabrg3 / Grik5 / Kcnab1 / Kcnd3 / Kcnip1 / Kcnmb4 / Kcnq5 / Lrrc8b / Micu3 / Ndufa1 / Ndufa10 / Ndufa11 / Ndufa3 / Ndufa4 / Ndufa5 / Ndufa6 / Ndufa7 / Ndufa8 / Ndufb10 / Ndufb11 / Ndufb9 / Nduf…
activated.GO:0031975	CC	GO:0031975	envelope	853	0.371706	1.94732	1.17174e-17	2.88459e-14	2.67651e-14	2363	tags=31%, list=21%, signal=27%	ENSMUSG00000031818/ENSMUSG00000008540/ENSMUSG00000027248/ENSMUSG00000019715/ENSMUSG00000061518/ENSMUSG00000022354/ENSMUSG00000057666/ENSMUSG00000019505/ENSMUSG00000029632/ENSMUSG00000027447/ENSMUSG00000022037/ENSMUSG00000041697/ENSMUSG00000034566/ENSMUSG00000036751/ENSMUSG00000002985/ENSMUSG00000022013/ENSMUSG00000020737/ENSMUSG00000007783/ENSMUSG00000035885/ENSMUSG00000017778/ENSMUSG00000016252/…	265	activated	0.310668	0.310668	1190007I07Rik / Aaas / Abcb8 / Abcf1 / Acaa2 / Acadl / Aen / Afg3l1 / Agk / Agpat3 / Aifm1 / Anxa7 / Apoe / App / Arl2 / Atad3a / Atp5a1 / Atp5c1 / Atp5d / Atp5e / Atp5g3 / Atp5h / Atp5j / Atp5j2 / Atp5k / Atp5md / Atraid / Atxn3 / Bax / Bckdhb / Bok / Brap / Bri3bp / Calm3 / Calr / Canx / Cat / Ccar1 / Ccdc58 / Ccs / Cenpf / Cenpv / Cetn2 / Chchd10 / Chmp1a / Chmp2a / Chmp3 / Cisd1 / Clic1 / Clu…
activated.GO:0005770	CC	GO:0005770	late endosome	163	0.354615	1.58351	0.00150206	0.0628872	0.0583507	2327	tags=31%, list=21%, signal=25%	ENSMUSG00000025351/ENSMUSG00000021477/ENSMUSG00000057666/ENSMUSG00000027447/ENSMUSG00000002985/ENSMUSG00000015656/ENSMUSG00000028618/ENSMUSG00000003062/ENSMUSG00000035027/ENSMUSG00000063065/ENSMUSG00000016534/ENSMUSG00000035629/ENSMUSG00000032086/ENSMUSG00000060126/ENSMUSG00000032231/ENSMUSG00000046718/ENSMUSG00000001761/ENSMUSG00000004207/ENSMUSG00000029076/ENSMUSG00000003363/ENSMUSG00000039463/…	50	activated	0.306748	0.306748	2610002M06Rik / Abhd6 / Anxa2 / Apoe / Bace1 / Bst2 / Cd63 / Chmp1a / Chmp2a / Chmp3 / Clcn3 / Cst3 / Ctsl / Dync1li2 / Dysf / Gapdh / Gja1 / Gosr2 / Hspa8 / Igf2r / Lamp1 / Lamp2 / Lamtor1 / Lamtor4 / Laptm4a / Laptm4b / Lgmn / M6pr / Map1lc3a / Map2k2 / Mapk3 / Marchf8 / Mon1a / Pld3 / Psap / Rab31 / Rab34 / Rab9 / Rubcn / Sdf4 / Slc9a6 / Slc9a8 / Smo / Stard3nl / Tmem59 / Tmem9 / Tpt1 / Uhrf1b…
activated.GO:0031012	CC	GO:0031012	extracellular matrix	190	0.36572	1.67249	0.000123913	0.010519	0.00976015	1769	tags=31%, list=16%, signal=26%	ENSMUSG00000021477/ENSMUSG00000023046/ENSMUSG00000018593/ENSMUSG00000068220/ENSMUSG00000036256/ENSMUSG00000027447/ENSMUSG00000041891/ENSMUSG00000002985/ENSMUSG00000009281/ENSMUSG00000034687/ENSMUSG00000019929/ENSMUSG00000024598/ENSMUSG00000006369/ENSMUSG00000005054/ENSMUSG00000041959/ENSMUSG00000019899/ENSMUSG00000040488/ENSMUSG00000032913/ENSMUSG00000001025/ENSMUSG00000029661/ENSMUSG00000070436/…	58	activated	0.305263	0.305263	Acta2 / Adamts17 / Adamts6 / Adamts9 / Anxa2 / Anxa5 / Apoe / Bmp7 / Calr / Clec3b / Col1a2 / Col23a1 / Col4a1 / Col4a2 / Col4a4 / Col4a6 / Col6a2 / Cst3 / Cstb / Ctsb / Ctsl / Dcn / Fbln1 / Fbn2 / Fras1 / Gpc3 / Hsp90aa1 / Hspg2 / Igfbp6 / Igfbp7 / Igfbpl1 / Itgb1 / Lama2 / Lgals1 / Lgalsl / Lman1 / Lrig2 / Ltbp4 / Matn2 / Mfap1b / Mfap2 / Mfap4 / Mgp / Pkm / Plod3 / Pxdn / Rarres2 / Reln / S100…
activated.GO:1902494	CC	GO:1902494	catalytic complex	1360	0.294101	1.58038	2.97566e-10	1.74416e-07	1.61834e-07	2595	tags=30%, list=23%, signal=27%	ENSMUSG00000031818/ENSMUSG00000061518/ENSMUSG00000022354/ENSMUSG00000009013/ENSMUSG00000029775/ENSMUSG00000027669/ENSMUSG00000022174/ENSMUSG00000029632/ENSMUSG00000041697/ENSMUSG00000034566/ENSMUSG00000036751/ENSMUSG00000029580/ENSMUSG00000027523/ENSMUSG00000042747/ENSMUSG00000026516/ENSMUSG00000026869/ENSMUSG00000003119/ENSMUSG00000031622/ENSMUSG00000027566/ENSMUSG00000035885/ENSMUSG00000017778/…	414	activated	0.304412	0.304412	Acd / Actb / Actl6a / Acvr2a / Adrm1 / Afg3l1 / Ago3 / Aimp1 / Alyref / Amn1 / Anapc11 / Anapc16 / Anp32e / Aqr / Arid1b / Ascc2 / Atf2 / Atg101 / Atg16l1 / Atp5a1 / Atp5c1 / Atp5d / Atp5e / Atp5g3 / Atp5h / Atp5j / Atp5j2 / Atp5k / Atp5md / Atp6ap2 / Atp6v0a2 / Atp6v0b / Atp6v0c / Atp6v0e / Atp6v1a / Atp6v1e1 / Atp6v1f / Atp6v1g1 / Atxn7 / Axin2 / Baz1a / Bcas2 / Bckdhb / Bcl7c / Becn1 / Brap / …
activated.GO:0005739	CC	GO:0005739	mitochondrion	1285	0.348185	1.86065	4.51247e-21	5.55439e-17	5.15371e-17	2433	tags=30%, list=22%, signal=27%	ENSMUSG00000001983/ENSMUSG00000031818/ENSMUSG00000008540/ENSMUSG00000027248/ENSMUSG00000061518/ENSMUSG00000027770/ENSMUSG00000022354/ENSMUSG00000009013/ENSMUSG00000057666/ENSMUSG00000019505/ENSMUSG00000029632/ENSMUSG00000022037/ENSMUSG00000041697/ENSMUSG00000034566/ENSMUSG00000028138/ENSMUSG00000036751/ENSMUSG00000044783/ENSMUSG00000005161/ENSMUSG00000022013/ENSMUSG00000029455/ENSMUSG00000007783/…	391	activated	0.30428	0.30428	1190007I07Rik / 1700123O20Rik / Aars / Abcb8 / Abcc8 / Abce1 / Abhd6 / Acaa2 / Acaca / Acad10 / Acadl / Acat2 / Acbd3 / Aco2 / Acot8 / Acox1 / Adh5 / Adprs / Afg3l1 / Agk / Aifm1 / Akt1 / Aldh2 / Aldh9a1 / Aldoa / Alkbh1 / Alkbh3 / Alkbh7 / App / Araf / Arglu1 / Arl2 / Atad3a / Atp5a1 / Atp5c1 / Atp5d / Atp5e / Atp5g3 / Atp5h / Atp5j / Atp5j2 / Atp5k / Atp5md / Atp6v1a / Atp6v1e1 / Atpif1 / Atxn3…
suppressed.GO:0032279	CC	GO:0032279	asymmetric synapse	315	-0.321341	-1.60858	3.13192e-05	0.00363686	0.00337451	1747	tags=30%, list=16%, signal=26%	ENSMUSG00000027253/ENSMUSG00000018411/ENSMUSG00000031012/ENSMUSG00000006435/ENSMUSG00000018765/ENSMUSG00000020716/ENSMUSG00000022336/ENSMUSG00000052572/ENSMUSG00000002489/ENSMUSG00000053931/ENSMUSG00000069601/ENSMUSG00000042388/ENSMUSG00000022812/ENSMUSG00000063434/ENSMUSG00000020152/ENSMUSG00000024241/ENSMUSG00000028945/ENSMUSG00000000861/ENSMUSG00000013033/ENSMUSG00000015766/ENSMUSG00000030000/…	93	suppressed	0.295238	0.295238	Abhd17c / Abi1 / Actr2 / Add2 / Adgrb3 / Adgrl1 / Ank2 / Ank3 / Anks1b / Arfgef2 / Arhgap44 / Arhgef2 / Bcl11a / Bmpr2 / Bnip3 / Cacna1c / Camk2g / Cask / Cdkl5 / Chd4 / Clstn2 / Cnn3 / Cntnap2 / Cpeb4 / Ctnnd2 / Dbn1 / Dgki / Dlg2 / Dlgap1 / Dlgap2 / Dlgap3 / Dmd / Eef2k / Eif3e / Epb41 / Eps8 / Erc1 / Exoc4 / Fam81a / Flrt3 / Fxr2 / Grik3 / Grik4 / Gripap1 / Grm7 / Gsk3b / Hnrnpa3 / Hnrnpm / Ho…
suppressed.GO:0099572	CC	GO:0099572	postsynaptic specialization	318	-0.306466	-1.53855	0.000150465	0.012105	0.0112318	2116	tags=29%, list=19%, signal=24%	ENSMUSG00000027253/ENSMUSG00000018411/ENSMUSG00000031012/ENSMUSG00000006435/ENSMUSG00000018765/ENSMUSG00000020716/ENSMUSG00000033676/ENSMUSG00000022336/ENSMUSG00000052572/ENSMUSG00000018595/ENSMUSG00000002489/ENSMUSG00000053931/ENSMUSG00000069601/ENSMUSG00000042388/ENSMUSG00000022812/ENSMUSG00000063434/ENSMUSG00000020152/ENSMUSG00000024241/ENSMUSG00000028945/ENSMUSG00000000861/ENSMUSG00000013033/…	91	suppressed	0.286164	0.286164	Abhd17c / Abi1 / Actr2 / Add2 / Adgrb3 / Adgrl1 / Ank2 / Ank3 / Anks1b / Arhgap44 / Arhgef2 / Bcl11a / Bmpr2 / Bnip3 / Cacna1c / Camk2g / Cask / Cdkl5 / Clstn2 / Cnn3 / Cpeb4 / Ctnnd2 / Dbn1 / Dgki / Dlg2 / Dlgap1 / Dlgap2 / Dlgap3 / Dmd / Eef2k / Eif3e / Epb41 / Eps8 / Erbin / Erc1 / Exoc4 / Fam81a / Flrt3 / Fxr2 / Gabrb3 / Glra4 / Grik3 / Grik4 / Gripap1 / Gsk3b / Hnrnpa3 / Hnrnpm / Homer1 / Ho…
activated.GO:0031090	CC	GO:0031090	organelle membrane	1611	0.323039	1.74828	7.99968e-19	4.9234e-15	4.56824e-15	2361	tags=28%, list=21%, signal=26%	ENSMUSG00000025351/ENSMUSG00000042682/ENSMUSG00000031818/ENSMUSG00000022108/ENSMUSG00000008540/ENSMUSG00000027248/ENSMUSG00000019715/ENSMUSG00000061518/ENSMUSG00000018593/ENSMUSG00000022354/ENSMUSG00000057666/ENSMUSG00000022174/ENSMUSG00000019505/ENSMUSG00000029632/ENSMUSG00000027447/ENSMUSG00000022037/ENSMUSG00000041891/ENSMUSG00000041697/ENSMUSG00000034566/ENSMUSG00000036751/ENSMUSG00000027523/…	459	activated	0.284916	0.284916	1190007I07Rik / 1810037I17Rik / 2610002M06Rik / Aaas / Abca2 / Abcb8 / Abcc8 / Abcd4 / Abhd17b / Abhd6 / Acaa2 / Acadl / Acbd3 / Acox1 / Aen / Afg3l1 / Agk / Agpat3 / Aifm1 / Alg8 / Anxa2 / Anxa5 / Anxa7 / Ap1m1 / Ap1s3 / Ap2a2 / Ap3d1 / Arcn1 / Arfgap1 / Arl6ip1 / Aspscr1 / Atad3a / Atf6 / Atf6b / Atg16l1 / Atp13a1 / Atp1a1 / Atp1b1 / Atp5a1 / Atp5c1 / Atp5d / Atp5e / Atp5g3 / Atp5h / Atp5j / At…
activated.GO:0005576	CC	GO:0005576	extracellular region	580	0.344163	1.75606	1.59976e-09	7.57361e-07	7.02727e-07	2130	tags=28%, list=19%, signal=24%	ENSMUSG00000027445/ENSMUSG00000025351/ENSMUSG00000021477/ENSMUSG00000023046/ENSMUSG00000022108/ENSMUSG00000027443/ENSMUSG00000027248/ENSMUSG00000018593/ENSMUSG00000068220/ENSMUSG00000050074/ENSMUSG00000038274/ENSMUSG00000036256/ENSMUSG00000037706/ENSMUSG00000027447/ENSMUSG00000022037/ENSMUSG00000040856/ENSMUSG00000003038/ENSMUSG00000020571/ENSMUSG00000027523/ENSMUSG00000058135/ENSMUSG00000002985/…	164	activated	0.282759	0.282759	2300009A05Rik / 4931414P19Rik / Adam23 / Adamts10 / Adamts9 / Adpgk / Aebp1 / Afp / Agrp / Aimp1 / Aldoa / Anxa2 / Anxa5 / Apoe / App / Atp5j / Atp6ap2 / Atrn / B2m / Bmp7 / Calr / Calu / Ccl25 / Cd34 / Cd47 / Cd63 / Cd81 / Clec3b / Clic1 / Clu / Col1a2 / Col23a1 / Col4a1 / Col4a2 / Col4a4 / Col4a6 / Col5a1 / Col6a2 / Cpq / Creg1 / Creld2 / Crtap / Cst12 / Cst3 / Cst9 / Cstb / Cstdc1 / Ctsb / Cts…
activated.GO:1903561	CC	GO:1903561	extracellular vesicle	46	0.4925	1.76309	0.00213998	0.0803078	0.0745145	1016	tags=28%, list=9%, signal=26%	ENSMUSG00000025351/ENSMUSG00000037706/ENSMUSG00000002985/ENSMUSG00000015656/ENSMUSG00000028577/ENSMUSG00000016534/ENSMUSG00000032231/ENSMUSG00000007041/ENSMUSG00000055447/ENSMUSG00000029777/ENSMUSG00000020361/ENSMUSG00000030695/ENSMUSG00000028639	13	activated	0.282609	0.282609	Aldoa / Anxa2 / Apoe / Cd47 / Cd63 / Cd81 / Clic1 / Gars / Hspa4 / Hspa8 / Lamp2 / Plaa / Ybx1
suppressed.GO:0009887	BP	GO:0009887	animal organ morphogenesis	534	-0.25503	-1.3382	0.000878183	0.0434119	0.0402802	2151	tags=24%, list=19%, signal=21%	ENSMUSG00000038982/ENSMUSG00000034640/ENSMUSG00000016458/ENSMUSG00000024325/ENSMUSG00000027253/ENSMUSG00000008575/ENSMUSG00000020716/ENSMUSG00000061731/ENSMUSG00000024515/ENSMUSG00000018581/ENSMUSG00000031561/ENSMUSG00000038718/ENSMUSG00000028664/ENSMUSG00000048756/ENSMUSG00000021686/ENSMUSG00000053436/ENSMUSG00000021650/ENSMUSG00000026398/ENSMUSG00000005583/ENSMUSG00000042942/ENSMUSG00000039191/…	130	suppressed	0.243446	0.243446	Acvr1 / Acvr2b / Adgrg6 / Agtpbp1 / Akt3 / Alms1 / Ap3b1 / Apc / Ash1l / Aspn / Asxl3 / Bbs2 / Bcar3 / Bloc1s5 / Bmi1 / Bmpr2 / Ccdc39 / Ceacam1 / Chst11 / Cnga3 / Cthrc1 / Cul3 / Cyp7b1 / Dlc1 / Dnah11 / Dscaml1 / Dzank1 / Ep300 / Ephb2 / Esrp1 / Exoc4 / Ext1 / Fgfr2 / Fgfr4 / Fli1 / Fmn1 / Foxn4 / Foxo3 / Frs2 / Glg1 / Gli3 / Greb1l / Gsk3b / Hcn1 / Heg1 / Hipk1 / Hipk2 / Htr2b / Igf1r / Inppl1…
activated.GO:0005730	CC	GO:0005730	nucleolus	691	0.29031	1.49529	1.38435e-05	0.00193636	0.00179668	2011	tags=24%, list=18%, signal=21%	ENSMUSG00000021477/ENSMUSG00000019715/ENSMUSG00000020076/ENSMUSG00000044783/ENSMUSG00000001674/ENSMUSG00000020737/ENSMUSG00000026516/ENSMUSG00000095567/ENSMUSG00000020219/ENSMUSG00000027122/ENSMUSG00000028691/ENSMUSG00000057113/ENSMUSG00000021500/ENSMUSG00000052752/ENSMUSG00000029014/ENSMUSG00000055762/ENSMUSG00000026234/ENSMUSG00000017299/ENSMUSG00000030304/ENSMUSG00000022255/ENSMUSG00000024266/…	164	activated	0.237337	0.237337	9930104L06Rik / Acaca / Adad2 / Adarb2 / Aen / Anp32b / Arl14ep / Arl2 / Atp8b2 / Batf3 / Bckdhb / Bop1 / Cacnb4 / Ccdc86 / Cd2bp2 / Cdc14b / Cdca7l / Cdk7 / Cdkn2a / Cemip2 / Chd7 / Cipc / Clec3b / Coil / Cstb / Ctcf / Ctsl / Dclre1a / Dctn3 / Ddrgk1 / Ddx11 / Ddx18 / Ddx23 / Ddx24 / Ddx27 / Ddx46 / Ddx47 / Ddx5 / Ddx50 / Dek / Dnajc2 / Dnajc21 / Dnttip1 / Ebna1bp2 / Edf1 / Eef1a1 / Eef1d / Eif4…
suppressed.GO:0086003	BP	GO:0086003	cardiac muscle cell contraction	34	-0.547549	-1.87843	0.00110545	0.0505834	0.0469344	1134	tags=24%, list=10%, signal=21%	ENSMUSG00000032511/ENSMUSG00000021699/ENSMUSG00000015968/ENSMUSG00000060843/ENSMUSG00000031137/ENSMUSG00000032826/ENSMUSG00000051331/ENSMUSG00000068457	8	suppressed	0.235294	0.235294	Ank2 / Cacna1c / Cacna1d / Ctnna3 / Fgf13 / Pde4d / Scn5a / Uty
suppressed.GO:0030048	BP	GO:0030048	actin filament-based movement	74	-0.443349	-1.80957	0.0008083	0.0425187	0.0394514	1181	tags=23%, list=11%, signal=21%	ENSMUSG00000041362/ENSMUSG00000033577/ENSMUSG00000032511/ENSMUSG00000021699/ENSMUSG00000015968/ENSMUSG00000020900/ENSMUSG00000035441/ENSMUSG00000060843/ENSMUSG00000025812/ENSMUSG00000031137/ENSMUSG00000034675/ENSMUSG00000021262/ENSMUSG00000032826/ENSMUSG00000051331/ENSMUSG00000034593/ENSMUSG00000041794/ENSMUSG00000068457	17	suppressed	0.22973	0.22973	Ank2 / Cacna1c / Cacna1d / Ctnna3 / Dbn1 / Evl / Fgf13 / Myh10 / Myo1d / Myo5a / Myo6 / Myrip / Pard3 / Pde4d / Scn5a / Shtn1 / Uty

## Sheet: P10_1_Diff_spermatogonia_2_GS
X	ONTOLOGY	ID	Description	setSize	enrichmentScore	NES	pvalue	p.adjust	qvalue	rank	leading_edge	core_enrichment	Count	.sign	GeneRatio	x	pasted_sorted_ogns
activated.GO:0098803	CC	GO:0098803	respiratory chain complex	63	0.739249	2.73513	1.12768e-14	7.93423e-12	7.35332e-12	2294	tags=78%, list=22%, signal=61%	ENSMUSG00000031818/ENSMUSG00000061518/ENSMUSG00000017778/ENSMUSG00000022354/ENSMUSG00000030647/ENSMUSG00000029632/ENSMUSG00000041697/ENSMUSG00000014313/ENSMUSG00000041881/ENSMUSG00000027673/ENSMUSG00000035885/ENSMUSG00000031059/ENSMUSG00000036751/ENSMUSG00000044894/ENSMUSG00000032330/ENSMUSG00000063882/ENSMUSG00000002379/ENSMUSG00000059534/ENSMUSG00000059734/ENSMUSG00000021577/ENSMUSG00000033938/…	49	activated	0.777778	0.777778	Cox4i1 / Cox5a / Cox5b / Cox6a1 / Cox6b1 / Cox6b2 / Cox6c / Cox7a2 / Cox7b / Cox7b2 / Cox7c / Cox8a / Dmac2 / Ndufa1 / Ndufa10 / Ndufa11 / Ndufa12 / Ndufa2 / Ndufa3 / Ndufa4 / Ndufa5 / Ndufa6 / Ndufa7 / Ndufa8 / Ndufa9 / Ndufb1 / Ndufb11 / Ndufb3 / Ndufb5 / Ndufb6 / Ndufb7 / Ndufb9 / Ndufc1 / Ndufc2 / Ndufs2 / Ndufs4 / Ndufs6 / Ndufs7 / Ndufs8 / Ndufv1 / Ndufv2 / Sdha / Sdhb / Uqcr10 / Uqcr11 / U…
activated.GO:0005666	CC	GO:0005666	RNA polymerase III complex	17	0.69155	1.91336	0.00135728	0.0401842	0.037242	2470	tags=76%, list=24%, signal=58%	ENSMUSG00000004667/ENSMUSG00000033020/ENSMUSG00000025280/ENSMUSG00000021018/ENSMUSG00000000776/ENSMUSG00000035834/ENSMUSG00000022476/ENSMUSG00000045996/ENSMUSG00000034453/ENSMUSG00000038628/ENSMUSG00000067148/ENSMUSG00000027427/ENSMUSG00000028099	13	activated	0.764706	0.764706	Polr1c / Polr2e / Polr2f / Polr2h / Polr2k / Polr3a / Polr3b / Polr3c / Polr3d / Polr3f / Polr3g / Polr3h / Polr3k
suppressed.GO:0038129	BP	GO:0038129	ERBB3 signaling pathway	4	-0.92943	-1.72945	0.00131383	0.0392519	0.036378	648	tags=75%, list=6%, signal=70%	ENSMUSG00000020458/ENSMUSG00000060275/ENSMUSG00000062991	3	suppressed	0.75	0.75	Nrg1 / Nrg2 / Rtn4
activated.GO:0097487	CC	GO:0097487	multivesicular body, internal vesicle	3	0.992907	1.66007	1.38542e-05	0.0010902	0.00101038	41	tags=67%, list=0%, signal=66%	ENSMUSG00000025351/ENSMUSG00000002985	2	activated	0.666667	0.666667	Apoe / Cd63
activated.GO:0031232	CC	GO:0031232	extrinsic component of external side of plasma membrane	3	0.975631	1.63119	0.000322652	0.0136685	0.0126677	162	tags=67%, list=2%, signal=66%	ENSMUSG00000002985/ENSMUSG00000026249	2	activated	0.666667	0.666667	Apoe / Serpine2
suppressed.GO:0097543	CC	GO:0097543	ciliary inversin compartment	3	-0.959283	-1.63397	0.00203264	0.0545122	0.050521	290	tags=100%, list=3%, signal=97%	ENSMUSG00000017405/ENSMUSG00000028344	2	suppressed	0.666667	0.666667	Invs / Nek8
suppressed.GO:0007210	BP	GO:0007210	serotonin receptor signaling pathway	3	-0.958335	-1.63235	0.00218461	0.0570527	0.0528755	313	tags=67%, list=3%, signal=65%	ENSMUSG00000026228/ENSMUSG00000050783	2	suppressed	0.666667	0.666667	Htr1f / Htr2b
suppressed.GO:0098664	BP	GO:0098664	G protein-coupled serotonin receptor signaling pathway	3	-0.958335	-1.63235	0.00218461	0.0570527	0.0528755	313	tags=67%, list=3%, signal=65%	ENSMUSG00000026228/ENSMUSG00000050783	2	suppressed	0.666667	0.666667	Htr1f / Htr2b
suppressed.GO:0014041	BP	GO:0014041	regulation of neuron maturation	6	-0.852854	-1.78036	0.00236801	0.0603918	0.0559702	380	tags=67%, list=4%, signal=64%	ENSMUSG00000001847/ENSMUSG00000000861/ENSMUSG00000028991/ENSMUSG00000097589	4	suppressed	0.666667	0.666667	Bcl11a / Dleu2 / Mtor / Rac1
suppressed.GO:1903691	BP	GO:1903691	positive regulation of wound healing, spreading of epidermal cells	3	-0.948972	-1.6164	0.00385628	0.0871927	0.0808088	348	tags=100%, list=3%, signal=97%	ENSMUSG00000028991/ENSMUSG00000039087	2	suppressed	0.666667	0.666667	Mtor / Rreb1
activated.GO:0070469	CC	GO:0070469	respirasome	68	0.738516	2.76449	5.99553e-16	4.78083e-13	4.4308e-13	1697	tags=66%, list=17%, signal=56%	ENSMUSG00000031818/ENSMUSG00000061518/ENSMUSG00000017778/ENSMUSG00000022354/ENSMUSG00000030647/ENSMUSG00000029632/ENSMUSG00000041697/ENSMUSG00000014313/ENSMUSG00000041881/ENSMUSG00000027673/ENSMUSG00000035885/ENSMUSG00000031059/ENSMUSG00000042298/ENSMUSG00000036751/ENSMUSG00000044894/ENSMUSG00000032330/ENSMUSG00000063882/ENSMUSG00000002379/ENSMUSG00000059534/ENSMUSG00000056436/ENSMUSG00000059734/…	45	activated	0.661765	0.661765	Cox4i1 / Cox5b / Cox6a1 / Cox6b1 / Cox6b2 / Cox6c / Cox7a2 / Cox7b / Cox7b2 / Cox7c / Cox8a / Cyct / Dmac2 / Higd1a / Ndufa1 / Ndufa11 / Ndufa2 / Ndufa3 / Ndufa4 / Ndufa5 / Ndufa6 / Ndufa7 / Ndufa8 / Ndufa9 / Ndufb11 / Ndufb5 / Ndufb6 / Ndufb7 / Ndufb9 / Ndufc1 / Ndufc2 / Ndufs2 / Ndufs6 / Ndufs7 / Ndufs8 / Rab5if / Sdha / Sdhb / Ttc19 / Uqcr10 / Uqcr11 / Uqcrb / Uqcrc1 / Uqcrh / Uqcrq
activated.GO:0070069	CC	GO:0070069	cytochrome complex	25	0.800838	2.4378	2.64306e-08	3.85533e-06	3.57305e-06	937	tags=64%, list=9%, signal=58%	ENSMUSG00000031818/ENSMUSG00000061518/ENSMUSG00000017778/ENSMUSG00000029632/ENSMUSG00000041697/ENSMUSG00000014313/ENSMUSG00000035885/ENSMUSG00000036751/ENSMUSG00000044894/ENSMUSG00000032330/ENSMUSG00000063882/ENSMUSG00000059534/ENSMUSG00000049387/ENSMUSG00000020163/ENSMUSG00000021520/ENSMUSG00000031231	16	activated	0.64	0.64	Cox4i1 / Cox5b / Cox6a1 / Cox6b1 / Cox6c / Cox7a2 / Cox7b / Cox7b2 / Cox7c / Cox8a / Ndufa4 / Uqcr10 / Uqcr11 / Uqcrb / Uqcrh / Uqcrq
activated.GO:0044391	CC	GO:0044391	ribosomal subunit	90	0.642504	2.49885	1.94784e-12	8.62891e-10	7.99714e-10	2585	tags=61%, list=25%, signal=46%	ENSMUSG00000019505/ENSMUSG00000038274/ENSMUSG00000020775/ENSMUSG00000020477/ENSMUSG00000034932/ENSMUSG00000037740/ENSMUSG00000003299/ENSMUSG00000020372/ENSMUSG00000010406/ENSMUSG00000021967/ENSMUSG00000057113/ENSMUSG00000036860/ENSMUSG00000024436/ENSMUSG00000030879/ENSMUSG00000034211/ENSMUSG00000002767/ENSMUSG00000039640/ENSMUSG00000062981/ENSMUSG00000049960/ENSMUSG00000025208/ENSMUSG00000034729/…	55	activated	0.611111	0.611111	Aurkaip1 / Fau / Gadd45gip1 / Malsu1 / Mrpl11 / Mrpl12 / Mrpl14 / Mrpl15 / Mrpl16 / Mrpl17 / Mrpl2 / Mrpl20 / Mrpl21 / Mrpl23 / Mrpl24 / Mrpl28 / Mrpl30 / Mrpl35 / Mrpl36 / Mrpl37 / Mrpl38 / Mrpl4 / Mrpl40 / Mrpl41 / Mrpl42 / Mrpl43 / Mrpl45 / Mrpl48 / Mrpl51 / Mrpl52 / Mrpl54 / Mrpl55 / Mrpl57 / Mrpl58 / Mrps10 / Mrps11 / Mrps12 / Mrps14 / Mrps15 / Mrps16 / Mrps17 / Mrps18b / Mrps18c / Mrps21 / …
suppressed.GO:0014888	BP	GO:0014888	striated muscle adaptation	21	-0.636071	-1.83724	0.00245558	0.0623592	0.0577935	1751	tags=57%, list=17%, signal=47%	ENSMUSG00000028967/ENSMUSG00000025220/ENSMUSG00000029687/ENSMUSG00000031902/ENSMUSG00000021944/ENSMUSG00000028161/ENSMUSG00000015942/ENSMUSG00000006457/ENSMUSG00000055320/ENSMUSG00000028991/ENSMUSG00000032402/ENSMUSG00000042105	12	suppressed	0.571429	0.571429	Actn3 / Errfi1 / Ezh2 / Gata4 / Gtf2ird2 / Inpp5f / Mtor / Nfatc3 / Oga / Ppp3ca / Smad3 / Tead1
activated.GO:0044815	CC	GO:0044815	DNA packaging complex	72	0.594924	2.23356	1.92513e-07	2.44962e-05	2.27027e-05	2578	tags=56%, list=25%, signal=42%	ENSMUSG00000016559/ENSMUSG00000037894/ENSMUSG00000095567/ENSMUSG00000024174/ENSMUSG00000027671/ENSMUSG00000060639/ENSMUSG00000060743/ENSMUSG00000029580/ENSMUSG00000035024/ENSMUSG00000008958/ENSMUSG00000079184/ENSMUSG00000041126/ENSMUSG00000038252/ENSMUSG00000020167/ENSMUSG00000060032/ENSMUSG00000042029/ENSMUSG00000029177/ENSMUSG00000020778/ENSMUSG00000022779/ENSMUSG00000022432/ENSMUSG00000028312/…	40	activated	0.555556	0.555556	Actb / Actl6a / Brd8 / Cenpa / Dmap1 / Ep400 / H1f0 / H1f4 / H2aj / H2ax / H2az1 / H2az2 / H3f3a / H3f3b / H4c9 / Helq / Hp1bp3 / Morf4l1 / Morf4l2 / Mphosph8 / Ncapd2 / Ncapd3 / Ncapg / Ncapg2 / Ncaph / Noc2l / Pot1b / Rad21 / Smc1a / Smc1b / Smc2 / Smc4 / Stag3 / Tcf3 / Ten1 / Terf1 / Top3b / Vps72 / Yeats4 / Znhit1
suppressed.GO:0048546	BP	GO:0048546	digestive tract morphogenesis	19	-0.71112	-1.99889	0.000239052	0.0108908	0.0100934	1415	tags=53%, list=14%, signal=45%	ENSMUSG00000021944/ENSMUSG00000022141/ENSMUSG00000029428/ENSMUSG00000021318/ENSMUSG00000021109/ENSMUSG00000026383/ENSMUSG00000061393/ENSMUSG00000032402/ENSMUSG00000024985/ENSMUSG00000030849	10	suppressed	0.526316	0.526316	Acvr2b / Epb41l5 / Fgfr2 / Gata4 / Gli3 / Hif1a / Nipbl / Smad3 / Stx2 / Tcf7l2
suppressed.GO:0007156	BP	GO:0007156	homophilic cell adhesion via plasma membrane adhesion molecules	42	-0.551412	-1.91566	0.000512583	0.0193407	0.0179247	2369	tags=52%, list=23%, signal=40%	ENSMUSG00000051323/ENSMUSG00000000305/ENSMUSG00000032036/ENSMUSG00000022790/ENSMUSG00000064115/ENSMUSG00000052516/ENSMUSG00000032076/ENSMUSG00000031841/ENSMUSG00000039488/ENSMUSG00000022883/ENSMUSG00000032452/ENSMUSG00000058056/ENSMUSG00000012819/ENSMUSG00000039953/ENSMUSG00000061048/ENSMUSG00000032336/ENSMUSG00000039103/ENSMUSG00000020717/ENSMUSG00000030092/ENSMUSG00000050840/ENSMUSG00000052613/…	22	suppressed	0.52381	0.52381	Cadm1 / Cadm2 / Cdh13 / Cdh20 / Cdh23 / Cdh3 / Cdh4 / Clstn1 / Clstn2 / Cntn5 / Cntn6 / Igsf11 / Kirrel3 / Nexn / Nptn / Palld / Pcdh15 / Pcdh19 / Pecam1 / Ptprt / Robo1 / Robo2
activated.GO:0000786	CC	GO:0000786	nucleosome	43	0.630704	2.14777	6.87974e-06	0.000592004	0.00054866	1998	tags=51%, list=20%, signal=41%	ENSMUSG00000016559/ENSMUSG00000037894/ENSMUSG00000095567/ENSMUSG00000027671/ENSMUSG00000060639/ENSMUSG00000060743/ENSMUSG00000029580/ENSMUSG00000008958/ENSMUSG00000079184/ENSMUSG00000041126/ENSMUSG00000020167/ENSMUSG00000060032/ENSMUSG00000029177/ENSMUSG00000051627/ENSMUSG00000003778/ENSMUSG00000009640/ENSMUSG00000059518/ENSMUSG00000049932/ENSMUSG00000020171/ENSMUSG00000028759/ENSMUSG00000031422/…	22	activated	0.511628	0.511628	Actb / Actl6a / Brd8 / Cenpa / Dmap1 / Ep400 / H1f4 / H2aj / H2ax / H2az1 / H2az2 / H3f3a / H3f3b / H4c9 / Hp1bp3 / Morf4l2 / Mphosph8 / Noc2l / Tcf3 / Vps72 / Yeats4 / Znhit1
activated.GO:0034719	CC	GO:0034719	SMN-Sm protein complex	16	0.66294	1.82657	0.00348053	0.0805718	0.0746727	1167	tags=50%, list=11%, signal=44%	ENSMUSG00000040621/ENSMUSG00000027404/ENSMUSG00000000838/ENSMUSG00000040824/ENSMUSG00000090553/ENSMUSG00000020018/ENSMUSG00000002477/ENSMUSG00000027905	8	activated	0.5	0.5	Ddx20 / Fmr1 / Gemin8 / Snrpb / Snrpd1 / Snrpd2 / Snrpe / Snrpf
suppressed.GO:0005891	CC	GO:0005891	voltage-gated calcium channel complex	18	-0.746032	-2.07106	0.000103204	0.00585469	0.00542603	1087	tags=50%, list=11%, signal=45%	ENSMUSG00000051331/ENSMUSG00000015968/ENSMUSG00000041460/ENSMUSG00000040118/ENSMUSG00000057914/ENSMUSG00000021699/ENSMUSG00000020723/ENSMUSG00000021991/ENSMUSG00000091476	9	suppressed	0.5	0.5	Cacna1c / Cacna1d / Cacna2d1 / Cacna2d3 / Cacna2d4 / Cacnb2 / Cacng4 / Catspere2 / Pde4d
suppressed.GO:0060174	BP	GO:0060174	limb bud formation	6	-0.888378	-1.85452	0.000714273	0.0247635	0.0229504	123	tags=50%, list=1%, signal=49%	ENSMUSG00000000567/ENSMUSG00000028780/ENSMUSG00000030849	3	suppressed	0.5	0.5	Fgfr2 / Sema3c / Sox9
activated.GO:0042175	CC	GO:0042175	nuclear outer membrane-endoplasmic reticulum membrane network	385	0.409124	1.94046	3.15887e-10	8.03898e-08	7.45039e-08	3175	tags=49%, list=31%, signal=35%	ENSMUSG00000023175/ENSMUSG00000027248/ENSMUSG00000022174/ENSMUSG00000042747/ENSMUSG00000042682/ENSMUSG00000003873/ENSMUSG00000036372/ENSMUSG00000006315/ENSMUSG00000002014/ENSMUSG00000005873/ENSMUSG00000030654/ENSMUSG00000020048/ENSMUSG00000028757/ENSMUSG00000005881/ENSMUSG00000025724/ENSMUSG00000008140/ENSMUSG00000002015/ENSMUSG00000035227/ENSMUSG00000029390/ENSMUSG00000045302/ENSMUSG00000052428/…	187	activated	0.485714	0.485714	1810037I17Rik / Alg5 / Alg6 / Alg8 / Ankle2 / Arl6ip1 / Atl1 / Atl3 / Atp13a1 / Atp6ap2 / Atxn3 / Aup1 / B2m / Bax / Bcap29 / Bcap31 / Bnip1 / Bok / Bsg / Calr / Calu / Caml / Canx / Ccdc47 / Cds1 / Cherp / Clptm1l / Cnep1r1 / Cnih4 / Cpt1c / Creb3 / Cyb5a / Dad1 / Ddost / Ddrgk1 / Derl1 / Derl2 / Dhcr7 / Dhrs7 / Dnajb12 / Dnajb14 / Dpm2 / Dpm3 / Edem1 / Eif5a / Elovl2 / Emc10 / Emc3 / Emc4 / Emc…
suppressed.GO:0051965	BP	GO:0051965	positive regulation of synapse assembly	37	-0.543195	-1.82436	0.00319368	0.0753445	0.0698281	2258	tags=46%, list=22%, signal=36%	ENSMUSG00000028664/ENSMUSG00000067768/ENSMUSG00000071424/ENSMUSG00000048915/ENSMUSG00000026341/ENSMUSG00000032452/ENSMUSG00000035064/ENSMUSG00000051379/ENSMUSG00000041417/ENSMUSG00000039953/ENSMUSG00000072964/ENSMUSG00000052372/ENSMUSG00000020704/ENSMUSG00000045083/ENSMUSG00000047414/ENSMUSG00000028399/ENSMUSG00000033569	17	suppressed	0.459459	0.459459	Actr3 / Adgrb3 / Asic2 / Bhlhb9 / Clstn1 / Clstn2 / Eef2k / Efna5 / Ephb2 / Flrt2 / Flrt3 / Grid2 / Il1rapl1 / Lingo2 / Pik3r1 / Ptprd / Xlr4b
suppressed.GO:2000725	BP	GO:2000725	regulation of cardiac muscle cell differentiation	9	-0.78732	-1.84331	0.00210096	0.0558434	0.0517548	665	tags=44%, list=7%, signal=42%	ENSMUSG00000020170/ENSMUSG00000051910/ENSMUSG00000062991/ENSMUSG00000000184	4	suppressed	0.444444	0.444444	Ccnd2 / Frs2 / Nrg1 / Sox6
suppressed.GO:0008543	BP	GO:0008543	fibroblast growth factor receptor signaling pathway	34	-0.56222	-1.8411	0.000867324	0.028737	0.026633	1666	tags=44%, list=16%, signal=37%	ENSMUSG00000025854/ENSMUSG00000038844/ENSMUSG00000016918/ENSMUSG00000051379/ENSMUSG00000059923/ENSMUSG00000079259/ENSMUSG00000032336/ENSMUSG00000006134/ENSMUSG00000020170/ENSMUSG00000047414/ENSMUSG00000024241/ENSMUSG00000043535/ENSMUSG00000024985/ENSMUSG00000030849/ENSMUSG00000039153	15	suppressed	0.441176	0.441176	Crkl / Fam20c / Fgfr2 / Flrt2 / Flrt3 / Frs2 / Grb2 / Kif16b / Nptn / Runx2 / Setx / Sos1 / Sulf1 / Tcf7l2 / Trim71
activated.GO:0043209	CC	GO:0043209	myelin sheath	150	0.508073	2.15099	3.08185e-09	5.94548e-07	5.51018e-07	2294	tags=43%, list=22%, signal=34%	ENSMUSG00000019505/ENSMUSG00000061518/ENSMUSG00000058135/ENSMUSG00000057666/ENSMUSG00000027248/ENSMUSG00000015656/ENSMUSG00000041697/ENSMUSG00000033307/ENSMUSG00000032959/ENSMUSG00000029223/ENSMUSG00000025428/ENSMUSG00000005161/ENSMUSG00000031633/ENSMUSG00000008348/ENSMUSG00000028691/ENSMUSG00000034566/ENSMUSG00000029580/ENSMUSG00000063694/ENSMUSG00000019179/ENSMUSG00000021577/ENSMUSG00000021957/…	65	activated	0.433333	0.433333	Aco2 / Actb / Actg1 / Akr1b3 / Aldoa / Anxa2 / Atp5a1 / Atp5c1 / Atp5h / Atp5pb / Calm3 / Cox5a / Cox5b / Cox6a1 / Cycs / Eef1a1 / Gapdh / Gdi2 / Glul / Gnb4 / Gnb5 / Gpm6b / Gsn / Gstm1 / Hsp90aa1 / Hspa8 / Hspa9 / Immt / Itgb1 / Itpr3 / Ldhb / Llgl1 / Mdh1 / Mdh2 / Mif / Napa / Napg / Ndufa10 / Ndufv2 / Nefh / Pdia3 / Pebp1 / Pgam1 / Phgdh / Pkm / Plp1 / Ppia / Prdx1 / Prdx2 / Scrib / Sdha / Sl…
activated.GO:0031904	CC	GO:0031904	endosome lumen	7	0.86946	1.87496	0.000226094	0.0104012	0.00963967	91	tags=43%, list=1%, signal=43%	ENSMUSG00000025351/ENSMUSG00000057666/ENSMUSG00000015656	3	activated	0.428571	0.428571	Cd63 / Gapdh / Hspa8
activated.GO:0120114	CC	GO:0120114	Sm-like protein family complex	75	0.498365	1.89299	0.000101108	0.00583757	0.00541017	2106	tags=41%, list=21%, signal=33%	ENSMUSG00000020863/ENSMUSG00000031848/ENSMUSG00000078348/ENSMUSG00000030512/ENSMUSG00000033732/ENSMUSG00000037296/ENSMUSG00000040621/ENSMUSG00000029823/ENSMUSG00000037361/ENSMUSG00000027404/ENSMUSG00000000838/ENSMUSG00000040824/ENSMUSG00000090553/ENSMUSG00000003360/ENSMUSG00000020018/ENSMUSG00000044155/ENSMUSG00000024853/ENSMUSG00000056305/ENSMUSG00000061479/ENSMUSG00000002477/ENSMUSG00000027905/…	31	activated	0.413333	0.413333	Ddx20 / Ddx23 / Fmr1 / Gemin8 / Lsm1 / Lsm4 / Lsm5 / Lsm6 / Lsm7 / Lsm8 / Luc7l2 / Luc7l3 / Mepce / Phf5a / Prpf31 / Sf3a1 / Sf3b2 / Sf3b3 / Sf3b5 / Sf3b6 / Snrnp40 / Snrnp70 / Snrpa / Snrpa1 / Snrpb / Snrpc / Snrpd1 / Snrpd2 / Snrpe / Snrpf / Usp39
activated.GO:1990904	CC	GO:1990904	ribonucleoprotein complex	527	0.432454	2.09903	8.44658e-17	8.41913e-14	7.80272e-14	2593	tags=40%, list=25%, signal=32%	ENSMUSG00000019505/ENSMUSG00000038274/ENSMUSG00000057666/ENSMUSG00000035530/ENSMUSG00000026728/ENSMUSG00000095567/ENSMUSG00000020994/ENSMUSG00000015656/ENSMUSG00000020775/ENSMUSG00000020477/ENSMUSG00000034932/ENSMUSG00000037740/ENSMUSG00000034120/ENSMUSG00000003299/ENSMUSG00000022771/ENSMUSG00000026516/ENSMUSG00000073894/ENSMUSG00000040688/ENSMUSG00000026234/ENSMUSG00000020863/ENSMUSG00000020372/…	212	activated	0.402277	0.402277	Actb / Actn4 / Ago3 / Aqr / Aurkaip1 / Bcas2 / Bop1 / Btf3 / Bud31 / Cactin / Calr / Ccdc12 / Cdc40 / Cdc5l / Celf4 / Cirbp / Cwf19l2 / Ddx1 / Ddx23 / Ddx4 / Ddx41 / Ddx5 / Eef2 / Eif1 / Eif1b / Eif2s1 / Eif4e / Eif4g1 / Eif6 / Elavl1 / Elavl2 / Emg1 / Eprs / Fau / Fbl / Fcf1 / Fmr1 / Ftsj3 / Gadd45gip1 / Gapdh / Gpkow / Hnrnph1 / Hnrnph2 / Hnrnpl / Hnrnpu / Hspa8 / Igf2bp1 / Ik / Ilf2 / Imp3 / I…
suppressed.GO:1990709	BP	GO:1990709	presynaptic active zone organization	5	-0.896769	-1.75024	0.00213846	0.0562802	0.0521595	589	tags=40%, list=6%, signal=38%	ENSMUSG00000030172/ENSMUSG00000037386	2	suppressed	0.4	0.4	Erc1 / Rims2
suppressed.GO:0004930	MF	GO:0004930	G protein-coupled receptor activity	53	-0.531868	-1.91639	0.000331956	0.0139043	0.0128863	1957	tags=40%, list=19%, signal=32%	ENSMUSG00000047415/ENSMUSG00000052336/ENSMUSG00000032641/ENSMUSG00000020963/ENSMUSG00000050075/ENSMUSG00000048833/ENSMUSG00000049928/ENSMUSG00000032528/ENSMUSG00000031298/ENSMUSG00000044067/ENSMUSG00000079355/ENSMUSG00000039116/ENSMUSG00000033569/ENSMUSG00000001985/ENSMUSG00000051212/ENSMUSG00000026228/ENSMUSG00000036381/ENSMUSG00000029530/ENSMUSG00000036353/ENSMUSG00000044017/ENSMUSG00000050783	21	suppressed	0.396226	0.396226	Ackr4 / Adgrb3 / Adgrd1 / Adgrg2 / Adgrg6 / Ccr9 / Cx3cr1 / Glp2r / Gpr171 / Gpr183 / Gpr19 / Gpr22 / Gpr68 / Grik3 / Htr1f / Htr2b / P2ry12 / P2ry14 / Slc39a9 / Tshr / Vipr1
activated.GO:0031975	CC	GO:0031975	envelope	810	0.429255	2.14937	3.47444e-24	4.61753e-21	4.27945e-21	2585	tags=40%, list=25%, signal=32%	ENSMUSG00000027447/ENSMUSG00000031818/ENSMUSG00000019505/ENSMUSG00000061518/ENSMUSG00000057666/ENSMUSG00000017778/ENSMUSG00000022037/ENSMUSG00000002985/ENSMUSG00000022354/ENSMUSG00000003072/ENSMUSG00000030647/ENSMUSG00000029632/ENSMUSG00000027248/ENSMUSG00000001025/ENSMUSG00000026605/ENSMUSG00000003873/ENSMUSG00000008540/ENSMUSG00000041697/ENSMUSG00000038690/ENSMUSG00000014313/ENSMUSG00000041881/…	320	activated	0.395062	0.395062	Aaas / Abcb10 / Abcb8 / Abcd3 / Acaa2 / Acadl / Aen / Afg3l1 / Agk / Agpat4 / Ahctf1 / Akap1 / Akr7a5 / Apoe / App / Arl2 / Asl / Atad3a / Atf2 / Atp5a1 / Atp5c1 / Atp5d / Atp5e / Atp5g1 / Atp5g3 / Atp5h / Atp5j / Atp5j2 / Atp5md / Atp5mpl / Atp5pb / Atraid / Atxn3 / Aurkaip1 / Bax / Bnip1 / Bok / Bri3bp / Cacybp / Calm3 / Calr / Canx / Ccar1 / Ccdc58 / Cdk4 / Cenpf / Cenpv / Cfl1 / Chchd10 / Chm…
activated.GO:1902495	CC	GO:1902495	transmembrane transporter complex	172	0.383696	1.64549	0.000336884	0.0139912	0.0129668	2335	tags=39%, list=23%, signal=31%	ENSMUSG00000022354/ENSMUSG00000030647/ENSMUSG00000029632/ENSMUSG00000041881/ENSMUSG00000027673/ENSMUSG00000024121/ENSMUSG00000031059/ENSMUSG00000055026/ENSMUSG00000044894/ENSMUSG00000006057/ENSMUSG00000063882/ENSMUSG00000002379/ENSMUSG00000059534/ENSMUSG00000007041/ENSMUSG00000059734/ENSMUSG00000063142/ENSMUSG00000033379/ENSMUSG00000007783/ENSMUSG00000039515/ENSMUSG00000033938/ENSMUSG00000018770/…	67	activated	0.389535	0.389535	Abcb8 / Abcc8 / Akap9 / Atp5g1 / Atp5g3 / Atp6v0a2 / Atp6v0b / Atp6v0c / Atp6v0e / Atp6v1f / Atp6v1g1 / Calm3 / Chrna7 / Clcn2 / Clcn7 / Clic1 / Clic4 / Cpt1c / Dmac2 / Gabrb1 / Gabrg3 / Grin2d / Kcnip1 / Kcnma1 / Kcnq5 / Micu3 / Ndufa1 / Ndufa10 / Ndufa11 / Ndufa12 / Ndufa2 / Ndufa3 / Ndufa4 / Ndufa5 / Ndufa6 / Ndufa7 / Ndufa8 / Ndufa9 / Ndufb1 / Ndufb11 / Ndufb3 / Ndufb5 / Ndufb6 / Ndufb7 / Ndu…
activated.GO:0005739	CC	GO:0005739	mitochondrion	1213	0.412162	2.1084	2.53797e-32	3.03566e-28	2.8134e-28	2684	tags=38%, list=26%, signal=32%	ENSMUSG00000001983/ENSMUSG00000031818/ENSMUSG00000019505/ENSMUSG00000025289/ENSMUSG00000061518/ENSMUSG00000027770/ENSMUSG00000057666/ENSMUSG00000017778/ENSMUSG00000054428/ENSMUSG00000022037/ENSMUSG00000022354/ENSMUSG00000024661/ENSMUSG00000044783/ENSMUSG00000023175/ENSMUSG00000003072/ENSMUSG00000030647/ENSMUSG00000029632/ENSMUSG00000027248/ENSMUSG00000003873/ENSMUSG00000008540/ENSMUSG00000026385/…	467	activated	0.384996	0.384996	Abcb10 / Abcb8 / Abcc8 / Abcd3 / Abcg2 / Abhd10 / Abhd11 / Acaa1a / Acaa2 / Acad10 / Acad8 / Acadl / Acat2 / Aco2 / Acot8 / Adck5 / Adh5 / Adprs / Afg3l1 / Agk / Agpat4 / Akap1 / Akap8 / Akr7a5 / Aldh2 / Aldh9a1 / Aldoa / Alkbh1 / Apex1 / Aph1a / App / Araf / Arglu1 / Arl2 / Asl / Atad3a / Atf2 / Atg13 / Atic / Atp10d / Atp5a1 / Atp5b / Atp5c1 / Atp5d / Atp5e / Atp5g1 / Atp5g3 / Atp5h / Atp5j / A…
activated.GO:0005681	CC	GO:0005681	spliceosomal complex	177	0.468697	2.01108	7.92586e-08	1.08506e-05	1.00562e-05	1980	tags=37%, list=19%, signal=31%	ENSMUSG00000020994/ENSMUSG00000015656/ENSMUSG00000034120/ENSMUSG00000022771/ENSMUSG00000073894/ENSMUSG00000026234/ENSMUSG00000020863/ENSMUSG00000031848/ENSMUSG00000020719/ENSMUSG00000032621/ENSMUSG00000029817/ENSMUSG00000061613/ENSMUSG00000078348/ENSMUSG00000030512/ENSMUSG00000033732/ENSMUSG00000019659/ENSMUSG00000029823/ENSMUSG00000023932/ENSMUSG00000021431/ENSMUSG00000009076/ENSMUSG00000037361/…	66	activated	0.372881	0.372881	Bud31 / Cactin / Ccdc12 / Cdc40 / Cdc5l / Cirbp / Cwf19l2 / Ddx23 / Ddx41 / Ddx5 / Gpkow / Hnrnph1 / Hnrnpu / Hspa8 / Ik / Isy1 / Khdc4 / Lsm4 / Lsm5 / Lsm6 / Lsm7 / Lsm8 / Luc7l2 / Luc7l3 / Mfap1a / Mfap1b / Ncl / Pnn / Ppie / Ppil2 / Prpf38b / Rbmxl2 / Rnpc3 / Sf3a1 / Sf3b2 / Sf3b3 / Sf3b5 / Sf3b6 / Smndc1 / Snrnp40 / Snrnp48 / Snrnp70 / Snrpa / Snrpa1 / Snrpb / Snrpc / Snrpd1 / Snrpd2 / Snrpe …
activated.GO:1903561	CC	GO:1903561	extracellular vesicle	44	0.588244	2.02504	9.63275e-05	0.00564649	0.00523308	976	tags=36%, list=10%, signal=33%	ENSMUSG00000025351/ENSMUSG00000002985/ENSMUSG00000037706/ENSMUSG00000015656/ENSMUSG00000020361/ENSMUSG00000028577/ENSMUSG00000007041/ENSMUSG00000016534/ENSMUSG00000026972/ENSMUSG00000030695/ENSMUSG00000032231/ENSMUSG00000055447/ENSMUSG00000026193/ENSMUSG00000003161/ENSMUSG00000030342/ENSMUSG00000062825	16	activated	0.363636	0.363636	Actg1 / Aldoa / Anxa2 / Apoe / Arrdc1 / Cd47 / Cd63 / Cd81 / Cd9 / Clic1 / Fn1 / Hspa4 / Hspa8 / Lamp2 / Plaa / Sri
suppressed.GO:0098862	CC	GO:0098862	cluster of actin-based cell projections	99	-0.389313	-1.58634	0.00419764	0.0924637	0.0856938	2130	tags=36%, list=21%, signal=29%	ENSMUSG00000026354/ENSMUSG00000025813/ENSMUSG00000036006/ENSMUSG00000000631/ENSMUSG00000042678/ENSMUSG00000020900/ENSMUSG00000024354/ENSMUSG00000025278/ENSMUSG00000026609/ENSMUSG00000000149/ENSMUSG00000022462/ENSMUSG00000025461/ENSMUSG00000030492/ENSMUSG00000026341/ENSMUSG00000028337/ENSMUSG00000021733/ENSMUSG00000025243/ENSMUSG00000038600/ENSMUSG00000019795/ENSMUSG00000012819/ENSMUSG00000030691/…	36	suppressed	0.363636	0.363636	Actn3 / Actr3 / Add3 / Atp6v0a4 / Capzb / Cdh23 / Coro2a / Cubn / Fchsd2 / Flnb / Gna12 / Homer2 / Lct / Lima1 / Myh10 / Myo15 / Myo18a / Myo1d / Myo3a / Pcdh15 / Pcmt1 / Pdzk1 / Ptprq / Rapgef4 / Ripor2 / Scart1 / Shank2 / Slc23a1 / Slc2a2 / Slc38a2 / Slc4a7 / Slc6a20b / Slc7a9 / Tiam1 / Ush2a / Zswim6
activated.GO:0140535	CC	GO:0140535	intracellular protein-containing complex	712	0.29632	1.47505	5.90722e-05	0.00369928	0.00342843	2850	tags=36%, list=28%, signal=28%	ENSMUSG00000026605/ENSMUSG00000029775/ENSMUSG00000015656/ENSMUSG00000004667/ENSMUSG00000055839/ENSMUSG00000033020/ENSMUSG00000014769/ENSMUSG00000039989/ENSMUSG00000033813/ENSMUSG00000032301/ENSMUSG00000027671/ENSMUSG00000057421/ENSMUSG00000050552/ENSMUSG00000040525/ENSMUSG00000032112/ENSMUSG00000029580/ENSMUSG00000025280/ENSMUSG00000026869/ENSMUSG00000023944/ENSMUSG00000069744/ENSMUSG00000027699/…	254	activated	0.356742	0.356742	Abtb1 / Actb / Actg1 / Actl6a / Adrm1 / Ago3 / Ahr / Aimp1 / Amn1 / Anapc11 / Anapc13 / Anapc15 / Anapc16 / Anapc2 / Arnt / Atf2 / Bloc1s2 / Borcs7 / Brcc3 / Brd1 / Brd8 / Brpf1 / Cacybp / Camk2b / Cblc / Cbx4 / Cbx7 / Ccdc47 / Ccdc61 / Ccnh / Cct4 / Cct6a / Cct8 / Cdc23 / Cenpf / Cnot11 / Cntrl / Csnk2a2 / Csnk2b / Cul4b / Dcaf11 / Dcaf15 / Dcaf4 / Dcaf8l / Dctn1 / Ddx1 / Derl1 / Derl2 / Dmac2 /…
activated.GO:0031090	CC	GO:0031090	organelle membrane	1524	0.37558	1.94921	4.84775e-27	1.28431e-23	1.19027e-23	2589	tags=35%, list=25%, signal=31%	ENSMUSG00000025351/ENSMUSG00000027447/ENSMUSG00000022108/ENSMUSG00000031818/ENSMUSG00000019505/ENSMUSG00000061518/ENSMUSG00000018593/ENSMUSG00000057666/ENSMUSG00000017778/ENSMUSG00000022037/ENSMUSG00000022354/ENSMUSG00000023175/ENSMUSG00000003072/ENSMUSG00000030647/ENSMUSG00000029632/ENSMUSG00000027248/ENSMUSG00000022174/ENSMUSG00000034152/ENSMUSG00000042747/ENSMUSG00000042682/ENSMUSG00000003873/…	535	activated	0.35105	0.35105	1810037I17Rik / Aaas / Abca2 / Abcb10 / Abcb8 / Abcc8 / Abcd3 / Acaa2 / Acadl / Aen / Afg3l1 / Agk / Agpat4 / Ahctf1 / Akap1 / Alg5 / Alg6 / Alg8 / Ankle2 / Anxa2 / Anxa5 / Ap1m1 / Ap1s3 / Ap2a2 / Ap2b1 / Ap2s1 / Ap3d1 / Arcn1 / Arfgap1 / Arhgap1 / Arl13b / Arl6ip1 / Asl / Atad3a / Atf2 / Atg16l1 / Atp11b / Atp13a1 / Atp1a1 / Atp5a1 / Atp5c1 / Atp5d / Atp5e / Atp5g1 / Atp5g3 / Atp5h / Atp5j / Atp…
activated.GO:0062023	CC	GO:0062023	collagen-containing extracellular matrix	144	0.432993	1.8248	2.76111e-05	0.00191251	0.00177249	1570	tags=34%, list=15%, signal=29%	ENSMUSG00000021477/ENSMUSG00000027447/ENSMUSG00000023046/ENSMUSG00000018593/ENSMUSG00000019929/ENSMUSG00000036256/ENSMUSG00000009281/ENSMUSG00000001025/ENSMUSG00000068220/ENSMUSG00000024598/ENSMUSG00000041959/ENSMUSG00000026043/ENSMUSG00000040488/ENSMUSG00000026249/ENSMUSG00000001506/ENSMUSG00000035783/ENSMUSG00000023886/ENSMUSG00000070436/ENSMUSG00000029661/ENSMUSG00000027907/ENSMUSG00000003814/…	49	activated	0.340278	0.340278	Acta2 / Anxa2 / Anxa5 / Calr / Col1a1 / Col1a2 / Col3a1 / Col4a1 / Col4a4 / Col5a1 / Col6a1 / Colec12 / Cst3 / Cstb / Ctsl / Ctsz / Dcn / Fbln1 / Fbn2 / Fn1 / Fras1 / Gpc3 / Hsp90aa1 / Igf1 / Igfbp6 / Igfbp7 / Itgb1 / Lama2 / Lamb1 / Lgals1 / Lgalsl / Lman1 / Ltbp4 / Mfap1b / Mfap4 / Mgp / Pkm / Plod1 / Rarres2 / S100a10 / S100a11 / S100a6 / Serpinb6a / Serpine2 / Serping1 / Serpinh1 / Smoc2 / Sp…
activated.GO:0098635	CC	GO:0098635	protein complex involved in cell-cell adhesion	3	0.957642	1.60111	0.00219196	0.0571198	0.0529377	68	tags=33%, list=1%, signal=33%	ENSMUSG00000068220	1	activated	0.333333	0.333333	Lgals1
suppressed.GO:0007416	BP	GO:0007416	synapse assembly	117	-0.422715	-1.77067	0.000183293	0.00898514	0.00832728	1784	tags=33%, list=17%, signal=28%	ENSMUSG00000038453/ENSMUSG00000025656/ENSMUSG00000044147/ENSMUSG00000048915/ENSMUSG00000032076/ENSMUSG00000041014/ENSMUSG00000042700/ENSMUSG00000026341/ENSMUSG00000020524/ENSMUSG00000020902/ENSMUSG00000039488/ENSMUSG00000028249/ENSMUSG00000032452/ENSMUSG00000035064/ENSMUSG00000017776/ENSMUSG00000051379/ENSMUSG00000041417/ENSMUSG00000039953/ENSMUSG00000032336/ENSMUSG00000072964/ENSMUSG00000006134/…	39	suppressed	0.333333	0.333333	Actr3 / Adgrb3 / Arf6 / Arhgef9 / Asic2 / Bhlhb9 / Cadm1 / Chd4 / Clstn1 / Clstn2 / Cntn5 / Cntnap2 / Crk / Crkl / Eef2k / Efna5 / Flrt2 / Flrt3 / Gabrb3 / Gria1 / Il1rapl1 / Il1rapl2 / Lingo2 / Lrrc4 / Magi2 / Negr1 / Nptn / Nrg1 / Nrg2 / Nrg3 / Ntn1 / Pik3r1 / Ptpn13 / Ptprd / Sdcbp / Shank2 / Sipa1l1 / Srcin1 / Zdhhc2
activated.GO:1902494	CC	GO:1902494	catalytic complex	1309	0.326272	1.67888	1.14738e-13	6.53515e-11	6.05667e-11	2558	tags=33%, list=25%, signal=28%	ENSMUSG00000031818/ENSMUSG00000061518/ENSMUSG00000017778/ENSMUSG00000022354/ENSMUSG00000003072/ENSMUSG00000030647/ENSMUSG00000029632/ENSMUSG00000022174/ENSMUSG00000042747/ENSMUSG00000029775/ENSMUSG00000020267/ENSMUSG00000020994/ENSMUSG00000036372/ENSMUSG00000041697/ENSMUSG00000038690/ENSMUSG00000014313/ENSMUSG00000041881/ENSMUSG00000027673/ENSMUSG00000004667/ENSMUSG00000055839/ENSMUSG00000031622/…	433	activated	0.330787	0.330787	Abtb1 / Actb / Actg1 / Actl6a / Adrm1 / Afg3l1 / Ago3 / Aimp1 / Amn1 / Anapc11 / Anapc13 / Anapc15 / Anapc16 / Anapc2 / Aqr / Ascc2 / Ascc3 / Atf2 / Atg13 / Atg16l1 / Atp5a1 / Atp5c1 / Atp5d / Atp5e / Atp5g1 / Atp5g3 / Atp5h / Atp5j / Atp5j2 / Atp5md / Atp5mpl / Atp5pb / Atp6ap2 / Atp6v0a1 / Atp6v0a2 / Atp6v0b / Atp6v0c / Atp6v0e / Atp6v1f / Atp6v1g1 / Bckdha / Becn1 / Brcc3 / Brd8 / Brd9 / Brms1…
activated.GO:1990351	CC	GO:1990351	transporter complex	187	0.384501	1.66022	0.000191882	0.00932967	0.00864659	1757	tags=32%, list=17%, signal=27%	ENSMUSG00000022354/ENSMUSG00000030647/ENSMUSG00000029632/ENSMUSG00000041881/ENSMUSG00000027673/ENSMUSG00000024121/ENSMUSG00000031059/ENSMUSG00000055026/ENSMUSG00000044894/ENSMUSG00000005881/ENSMUSG00000006057/ENSMUSG00000063882/ENSMUSG00000002379/ENSMUSG00000030304/ENSMUSG00000059534/ENSMUSG00000020219/ENSMUSG00000007041/ENSMUSG00000059734/ENSMUSG00000063142/ENSMUSG00000033379/ENSMUSG00000007783/…	60	activated	0.320856	0.320856	Abcb8 / Akap9 / Atp11a / Atp11b / Atp5g1 / Atp5g3 / Atp6v0a2 / Atp6v0b / Atp6v0c / Atp6v0e / Atp6v1f / Atp6v1g1 / Atp8b2 / Calm3 / Chrna7 / Clcn2 / Clcn7 / Clic1 / Cpt1c / Dmac2 / Ergic2 / Ergic3 / Gabrg3 / Grin2d / Kcnip1 / Kcnma1 / Kcnq5 / Micu3 / Ndufa1 / Ndufa11 / Ndufa2 / Ndufa3 / Ndufa4 / Ndufa5 / Ndufa6 / Ndufa7 / Ndufa8 / Ndufa9 / Ndufb11 / Ndufb5 / Ndufb6 / Ndufb7 / Ndufb9 / Ndufc1 / Ndu…
suppressed.GO:0033002	BP	GO:0033002	muscle cell proliferation	131	-0.381839	-1.62662	0.000627879	0.0224852	0.0208389	2043	tags=32%, list=20%, signal=26%	ENSMUSG00000005871/ENSMUSG00000029648/ENSMUSG00000020900/ENSMUSG00000029287/ENSMUSG00000021796/ENSMUSG00000067336/ENSMUSG00000030774/ENSMUSG00000000149/ENSMUSG00000020184/ENSMUSG00000031841/ENSMUSG00000031257/ENSMUSG00000027646/ENSMUSG00000021944/ENSMUSG00000024789/ENSMUSG00000022905/ENSMUSG00000005533/ENSMUSG00000021109/ENSMUSG00000004099/ENSMUSG00000052920/ENSMUSG00000024014/ENSMUSG00000041417/…	42	suppressed	0.320611	0.320611	Apc / Bmpr1a / Bmpr2 / Ccnd2 / Cdh13 / Dnmt1 / Fgfr2 / Flt1 / Foxp1 / Frs2 / Gata4 / Gna12 / Hif1a / Igf1r / Jak2 / Jarid2 / Kpna1 / Mdm2 / Mtor / Myh10 / Nox1 / Nqo2 / Nrg1 / Ogn / Pak1 / Pdcd4 / Pde4d / Pik3ca / Pik3r1 / Pim1 / Prkdc / Prkg1 / Rbpj / Smad1 / Src / Tcf7l2 / Tgfbr3 / Timp3 / Vgll4 / Xrcc6 / Yap1 / Zfpm2
suppressed.GO:0050910	BP	GO:0050910	detection of mechanical stimulus involved in sensory perception of sound	10	-0.792458	-1.92189	0.00162752	0.0464442	0.0430438	480	tags=30%, list=5%, signal=29%	ENSMUSG00000009545/ENSMUSG00000035916/ENSMUSG00000052613	3	suppressed	0.3	0.3	Kcnq1 / Pcdh15 / Ptprq
suppressed.GO:0030029	BP	GO:0030029	actin filament-based process	457	-0.277671	-1.36663	0.00109359	0.0340635	0.0315695	2285	tags=30%, list=22%, signal=24%	ENSMUSG00000020152/ENSMUSG00000027940/ENSMUSG00000028068/ENSMUSG00000001552/ENSMUSG00000051586/ENSMUSG00000031523/ENSMUSG00000063531/ENSMUSG00000022865/ENSMUSG00000032625/ENSMUSG00000071176/ENSMUSG00000027002/ENSMUSG00000031558/ENSMUSG00000037552/ENSMUSG00000000631/ENSMUSG00000042678/ENSMUSG00000020580/ENSMUSG00000042121/ENSMUSG00000026812/ENSMUSG00000019831/ENSMUSG00000010154/ENSMUSG00000017291/…	137	suppressed	0.299781	0.299781	Abl1 / Ablim3 / Abr / Actn3 / Actr2 / Actr3 / Add3 / Alms1 / Ank2 / Arf6 / Arfgef1 / Arhgap12 / Arhgap28 / Arhgap6 / Arhgef10 / Arhgef10l / Arhgef18 / Baiap2l1 / Bcas3 / Bcr / Cacna1c / Cacna1d / Cacna2d1 / Cacnb2 / Capzb / Cdc42bpb / Clasp2 / Cnn3 / Crk / Ctnna1 / Ctnna3 / Cxadr / Cyrib / Daam1 / Dixdc1 / Dlc1 / Dstn / Eef2k / Efna5 / Ep300 / Epb41 / Epb41l1 / Epb41l2 / Epb41l4a / Epb41l5 / Fchs…
suppressed.GO:0098984	CC	GO:0098984	neuron to neuron synapse	322	-0.319562	-1.52719	0.000260048	0.0116061	0.0107563	2006	tags=29%, list=20%, signal=24%	ENSMUSG00000028176/ENSMUSG00000007617/ENSMUSG00000054693/ENSMUSG00000071424/ENSMUSG00000041415/ENSMUSG00000039943/ENSMUSG00000038453/ENSMUSG00000027680/ENSMUSG00000028906/ENSMUSG00000038459/ENSMUSG00000025656/ENSMUSG00000067336/ENSMUSG00000030774/ENSMUSG00000059005/ENSMUSG00000020349/ENSMUSG00000032076/ENSMUSG00000039166/ENSMUSG00000053931/ENSMUSG00000028456/ENSMUSG00000025855/ENSMUSG00000029053/…	93	suppressed	0.28882	0.28882	Abhd17c / Abr / Adam10 / Add3 / Adgrb3 / Akap7 / Ank2 / Arhgef9 / Bcl11a / Bcr / Bmpr2 / Bnip3 / Cacna1c / Cacng4 / Cadm1 / Capzb / Chd4 / Clstn1 / Clstn2 / Cnn3 / Cntnap2 / Dcc / Dgkb / Dicer1 / Disc1 / Dlg2 / Dlgap1 / Dlgap3 / Dmd / Eef2k / Epb41 / Epb41l1 / Erc1 / Exoc4 / Flrt3 / Frmpd4 / Fxr1 / Gria1 / Grid2 / Grik3 / Grik4 / Grip1 / Hnrnpa3 / Hnrnpd / Homer1 / Il1rapl1 / Insyn2a / Itpr1 / Kc…
activated.GO:0005730	CC	GO:0005730	nucleolus	656	0.310491	1.53801	5.33513e-06	0.000465792	0.000431688	2199	tags=28%, list=21%, signal=23%	ENSMUSG00000021477/ENSMUSG00000044783/ENSMUSG00000095567/ENSMUSG00000004667/ENSMUSG00000033020/ENSMUSG00000020076/ENSMUSG00000019715/ENSMUSG00000021500/ENSMUSG00000033813/ENSMUSG00000055762/ENSMUSG00000026516/ENSMUSG00000040688/ENSMUSG00000005698/ENSMUSG00000026234/ENSMUSG00000030204/ENSMUSG00000045273/ENSMUSG00000001674/ENSMUSG00000042354/ENSMUSG00000041057/ENSMUSG00000030304/ENSMUSG00000020719/…	182	activated	0.277439	0.277439	Abcb8 / Abtb1 / Adad2 / Aen / Akap8 / Anapc11 / Apex1 / Arl2 / Atp8b2 / Atxn3 / Bmyc / Bop1 / C1d / Camk4 / Cdc14b / Cdca7l / Cdk4 / Cdkn2a / Cenph / Chd3 / Ciapin1 / Clec3b / Coil / Cstb / Ctcf / Ctsl / Dctn3 / Ddrgk1 / Ddx18 / Ddx23 / Ddx24 / Ddx46 / Ddx47 / Ddx5 / Ddx50 / Ddx55 / Ddx56 / Deaf1 / Diaph2 / Dimt1 / Dnttip1 / E2f5 / Edf1 / Eef1a1 / Eef1d / Eef1e1 / Eif6 / Emg1 / Ergic2 / Ewsr1 / E…
activated.GO:0005576	CC	GO:0005576	extracellular region	517	0.416371	2.02402	2.04951e-14	1.3619e-11	1.26219e-11	1566	tags=28%, list=15%, signal=25%	ENSMUSG00000027445/ENSMUSG00000025351/ENSMUSG00000021477/ENSMUSG00000027447/ENSMUSG00000022108/ENSMUSG00000027443/ENSMUSG00000023046/ENSMUSG00000040856/ENSMUSG00000025289/ENSMUSG00000018593/ENSMUSG00000019929/ENSMUSG00000058135/ENSMUSG00000038274/ENSMUSG00000036256/ENSMUSG00000009281/ENSMUSG00000050074/ENSMUSG00000022037/ENSMUSG00000002985/ENSMUSG00000024661/ENSMUSG00000003038/ENSMUSG00000037706/…	143	activated	0.276596	0.276596	Actg1 / Adam15 / Adam17 / Adpgk / Aebp1 / Aggf1 / Aimp1 / Akr1b3 / Aldoa / Amh / Amy1 / Anxa2 / Anxa5 / Apoe / App / Arrdc1 / Asah1 / Atp5j / Atp6ap2 / Atrn / B2m / C1qbp / Calr / Cd47 / Cd63 / Cd81 / Cd9 / Clec3b / Clic1 / Clu / Col1a1 / Col1a2 / Col3a1 / Col4a1 / Col4a4 / Col5a1 / Col6a1 / Cpe / Cpq / Cpxm1 / Creg1 / Creld2 / Crlf2 / Cst12 / Cst3 / Cst9 / Cstb / Ctsf / Ctsl / Ctsz / Dbi / Dcn /…
suppressed.GO:0098839	CC	GO:0098839	postsynaptic density membrane	62	-0.50416	-1.87983	0.000491569	0.018725	0.017354	929	tags=27%, list=9%, signal=25%	ENSMUSG00000063434/ENSMUSG00000039953/ENSMUSG00000032336/ENSMUSG00000032017/ENSMUSG00000052372/ENSMUSG00000020458/ENSMUSG00000036095/ENSMUSG00000020723/ENSMUSG00000062991/ENSMUSG00000033569/ENSMUSG00000001985/ENSMUSG00000052572/ENSMUSG00000002489/ENSMUSG00000060534/ENSMUSG00000040276/ENSMUSG00000053141/ENSMUSG00000049939	17	suppressed	0.274194	0.274194	Adgrb3 / Cacng4 / Clstn1 / Dcc / Dgkb / Dlg2 / Grik3 / Grik4 / Il1rapl1 / Lrrc4 / Nptn / Nrg1 / Pacsin1 / Ptprt / Rtn4 / Sorcs3 / Tiam1
suppressed.GO:0035315	BP	GO:0035315	hair cell differentiation	34	-0.525082	-1.71949	0.0039122	0.0879583	0.0815184	956	tags=26%, list=9%, signal=24%	ENSMUSG00000012819/ENSMUSG00000039191/ENSMUSG00000020319/ENSMUSG00000029705/ENSMUSG00000009545/ENSMUSG00000025716/ENSMUSG00000040728/ENSMUSG00000035916/ENSMUSG00000052613	9	suppressed	0.264706	0.264706	Cdh23 / Cux1 / Esrp1 / Kcnq1 / Myo3a / Pcdh15 / Ptprq / Rbpj / Wdpcp
activated.GO:0048471	CC	GO:0048471	perinuclear region of cytoplasm	424	0.287505	1.37245	0.00317024	0.0749391	0.0694524	2204	tags=26%, list=22%, signal=22%	ENSMUSG00000032383/ENSMUSG00000027447/ENSMUSG00000022037/ENSMUSG00000026728/ENSMUSG00000001025/ENSMUSG00000003873/ENSMUSG00000026385/ENSMUSG00000015656/ENSMUSG00000069135/ENSMUSG00000020048/ENSMUSG00000027523/ENSMUSG00000035027/ENSMUSG00000020372/ENSMUSG00000024425/ENSMUSG00000002015/ENSMUSG00000013622/ENSMUSG00000024953/ENSMUSG00000023944/ENSMUSG00000060166/ENSMUSG00000007041/ENSMUSG00000063142/…	112	activated	0.264151	0.264151	Actn4 / Aggf1 / Akr1b3 / Anxa2 / Apba3 / Apbb1 / Apex1 / App / Arhgap1 / Asl / Atp6v0a1 / Atp6v0a2 / Atraid / Aurka / Bag1 / Bax / Bcap31 / Bicd1 / Bub1b / Calr / Cdc5l / Cdk4 / Cdk5rap2 / Cdkl5 / Cep43 / Cert1 / Cib1 / Clic1 / Clic4 / Clu / Cntrl / Cops3 / Cops8 / Cst3 / Cyba / Dbi / Dctn3 / Ddx4 / Dnm2 / Ehd4 / Fbxl5 / Flna / Fmr1 / Gabarap / Galnt1 / Galnt6 / Gdpd1 / Ggps1 / Gnas / Golga1 / Gs…
suppressed.GO:0060048	BP	GO:0060048	cardiac muscle contraction	61	-0.493221	-1.82425	0.000406666	0.0167152	0.0154914	1087	tags=26%, list=11%, signal=24%	ENSMUSG00000051331/ENSMUSG00000015968/ENSMUSG00000045103/ENSMUSG00000040118/ENSMUSG00000027665/ENSMUSG00000057914/ENSMUSG00000021699/ENSMUSG00000053965/ENSMUSG00000009545/ENSMUSG00000028991/ENSMUSG00000032826/ENSMUSG00000054477/ENSMUSG00000051747/ENSMUSG00000036438/ENSMUSG00000060843/ENSMUSG00000068457	16	suppressed	0.262295	0.262295	Ank2 / Cacna1c / Cacna1d / Cacna2d1 / Cacnb2 / Calm2 / Ctnna3 / Dmd / Kcnn2 / Kcnq1 / Mtor / Pde4d / Pde5a / Pik3ca / Ttn / Uty
suppressed.GO:0006941	BP	GO:0006941	striated muscle contraction	68	-0.46673	-1.77125	0.000789097	0.0266621	0.02471	1087	tags=25%, list=11%, signal=22%	ENSMUSG00000051331/ENSMUSG00000015968/ENSMUSG00000045103/ENSMUSG00000040118/ENSMUSG00000027665/ENSMUSG00000057914/ENSMUSG00000021699/ENSMUSG00000053965/ENSMUSG00000009545/ENSMUSG00000006457/ENSMUSG00000028991/ENSMUSG00000032826/ENSMUSG00000054477/ENSMUSG00000051747/ENSMUSG00000036438/ENSMUSG00000060843/ENSMUSG00000068457	17	suppressed	0.25	0.25	Actn3 / Ank2 / Cacna1c / Cacna1d / Cacna2d1 / Cacnb2 / Calm2 / Ctnna3 / Dmd / Kcnn2 / Kcnq1 / Mtor / Pde4d / Pde5a / Pik3ca / Ttn / Uty
suppressed.GO:0009887	BP	GO:0009887	animal organ morphogenesis	486	-0.300632	-1.47974	3.19105e-05	0.00216865	0.00200987	1765	tags=24%, list=17%, signal=21%	ENSMUSG00000067336/ENSMUSG00000028967/ENSMUSG00000051920/ENSMUSG00000037692/ENSMUSG00000020963/ENSMUSG00000034640/ENSMUSG00000052516/ENSMUSG00000020271/ENSMUSG00000025231/ENSMUSG00000020184/ENSMUSG00000032244/ENSMUSG00000025854/ENSMUSG00000024238/ENSMUSG00000001288/ENSMUSG00000041014/ENSMUSG00000027778/ENSMUSG00000025855/ENSMUSG00000009681/ENSMUSG00000026842/ENSMUSG00000027646/ENSMUSG00000059327/…	116	suppressed	0.238683	0.238683	Abl1 / Abr / Actn3 / Acvr2b / Adgrg6 / Ahdc1 / Akt3 / Alms1 / Alpk2 / Ankrd11 / Ap3b1 / Arid1a / Aspn / Bcar3 / Bcl11b / Bcl2l11 / Bcr / Bmp6 / Bmpr2 / Cdh23 / Crkl / Eda / Ep300 / Errfi1 / Esrp1 / Exoc4 / Fam20c / Fbxw11 / Fem1b / Fgfr2 / Flrt2 / Fmn1 / Foxo3 / Frs2 / Gata4 / Gli3 / Greb1l / Hif1a / Hipk2 / Hs2st1 / Htr2b / Ift80 / Igf1r / Intu / Itpr1 / Kcnq1 / Kdm5b / Kif26b / Klhl10 / Man2a1 …
activated.GO:0009986	CC	GO:0009986	cell surface	280	0.342788	1.5754	0.000286501	0.0124612	0.0115489	1399	tags=20%, list=14%, signal=18%	ENSMUSG00000025351/ENSMUSG00000021477/ENSMUSG00000040856/ENSMUSG00000018593/ENSMUSG00000054428/ENSMUSG00000022037/ENSMUSG00000002985/ENSMUSG00000027248/ENSMUSG00000068220/ENSMUSG00000041959/ENSMUSG00000015656/ENSMUSG00000033307/ENSMUSG00000032959/ENSMUSG00000025428/ENSMUSG00000026249/ENSMUSG00000022890/ENSMUSG00000026234/ENSMUSG00000029616/ENSMUSG00000029711/ENSMUSG00000023944/ENSMUSG00000046718/…	57	activated	0.203571	0.203571	Adam17 / Aimp1 / Anxa2 / Anxa5 / Apoe / App / Atp5a1 / Atp5j / Atp6ap2 / Atpif1 / B2m / Bst2 / C1qbp / Calr / Cd47 / Cd63 / Cd9 / Clu / Crlf2 / Ctsl / Ctsz / Dlk1 / Epcam / Epo / Erp29 / Gpc3 / H13 / Hmgb1 / Hnrnpu / Hsp90aa1 / Hsp90ab1 / Hspa8 / Hyal2 / Itgb1 / Kcnma1 / Lamp1 / Lgals1 / Lman2 / Lrp8 / Mif / Ncl / P4hb / Pdia3 / Pebp1 / Phb2 / Rer1 / S100a10 / Scube1 / Sdc2 / Sdc4 / Serpine2 / Sl…
suppressed.GO:0007507	BP	GO:0007507	heart development	360	-0.281276	-1.36035	0.00326401	0.0765387	0.0709348	1462	tags=20%, list=14%, signal=18%	ENSMUSG00000021127/ENSMUSG00000009569/ENSMUSG00000021944/ENSMUSG00000025907/ENSMUSG00000027684/ENSMUSG00000022141/ENSMUSG00000055027/ENSMUSG00000007817/ENSMUSG00000022883/ENSMUSG00000048109/ENSMUSG00000021318/ENSMUSG00000021109/ENSMUSG00000042323/ENSMUSG00000021816/ENSMUSG00000034295/ENSMUSG00000015755/ENSMUSG00000062373/ENSMUSG00000001870/ENSMUSG00000051379/ENSMUSG00000024014/ENSMUSG00000051331/…	71	suppressed	0.197222	0.197222	Acacb / Acadm / Acvr2b / Adgrg6 / Alpk2 / Ank2 / Arid1a / Bicc1 / Cacna1c / Ccnd2 / Cep290 / Crkl / Ep300 / Fgfr2 / Fhod3 / Flrt2 / Flrt3 / Foxp1 / Frs2 / Gab1 / Gata4 / Gli3 / Greb1l / Hdac9 / Hif1a / Htr2b / Invs / Jarid2 / Kcnq1 / Ltbp1 / Mecom / Mib1 / Mrtfb / Mtor / Neb / Nipbl / Nr3c1 / Nrg1 / Pbrm1 / Pdcd4 / Pim1 / Ppp3cb / Prickle1 / Prkdc / Rb1cc1 / Rbm15 / Rbpj / Robo1 / Rtn4 / Sema3c /…
suppressed.GO:1904893	BP	GO:1904893	negative regulation of receptor signaling pathway via STAT	16	-0.7068	-1.91027	0.00176696	0.04938	0.0457646	439	tags=19%, list=4%, signal=18%	ENSMUSG00000028399/ENSMUSG00000042105/ENSMUSG00000053141	3	suppressed	0.1875	0.1875	Inpp5f / Ptprd / Ptprt
suppressed.GO:0044666	CC	GO:0044666	MLL3/4 complex	11	-0.790366	-1.96415	0.000656434	0.023226	0.0215255	219	tags=18%, list=2%, signal=18%	ENSMUSG00000038056/ENSMUSG00000068457	2	suppressed	0.181818	0.181818	Kmt2c / Uty

## Sheet: P10_1_Diff_spermatogonia_3_GS
X	ONTOLOGY	ID	Description	setSize	enrichmentScore	NES	pvalue	p.adjust	qvalue	rank	leading_edge	core_enrichment	Count	.sign	GeneRatio	x	pasted_sorted_ogns
activated.GO:0005736	CC	GO:0005736	RNA polymerase I complex	11	0.767356	1.86888	0.000890365	0.0333522	0.0308732	1902	tags=82%, list=21%, signal=65%	ENSMUSG00000004667/ENSMUSG00000033020/ENSMUSG00000021018/ENSMUSG00000038489/ENSMUSG00000047649/ENSMUSG00000036315/ENSMUSG00000029642/ENSMUSG00000049553/ENSMUSG00000045996	9	activated	0.818182	0.818182	Cd3eap / Polr1a / Polr1d / Polr1h / Polr2e / Polr2f / Polr2h / Polr2k / Polr2l
activated.GO:0001527	CC	GO:0001527	microfibril	9	0.791604	1.80878	0.00079826	0.0306044	0.0283296	1693	tags=78%, list=19%, signal=63%	ENSMUSG00000024598/ENSMUSG00000068479/ENSMUSG00000040488/ENSMUSG00000042436/ENSMUSG00000024299/ENSMUSG00000048222/ENSMUSG00000024909	7	activated	0.777778	0.777778	Adamts10 / Efemp2 / Fbn2 / Ltbp4 / Mfap1a / Mfap1b / Mfap4
activated.GO:0070069	CC	GO:0070069	cytochrome complex	24	0.808033	2.43806	9.69075e-09	3.07547e-06	2.84687e-06	1085	tags=75%, list=12%, signal=66%	ENSMUSG00000031818/ENSMUSG00000061518/ENSMUSG00000029632/ENSMUSG00000051811/ENSMUSG00000017778/ENSMUSG00000041697/ENSMUSG00000014313/ENSMUSG00000063882/ENSMUSG00000021520/ENSMUSG00000032330/ENSMUSG00000036751/ENSMUSG00000031231/ENSMUSG00000038462/ENSMUSG00000044894/ENSMUSG00000035885/ENSMUSG00000020163/ENSMUSG00000059534/ENSMUSG00000024248	18	activated	0.75	0.75	Cox4i1 / Cox5b / Cox6a1 / Cox6b1 / Cox6b2 / Cox6c / Cox7a2 / Cox7a2l / Cox7b / Cox7c / Cox8a / Ndufa4 / Uqcr10 / Uqcr11 / Uqcrb / Uqcrfs1 / Uqcrh / Uqcrq
suppressed.GO:0003348	BP	GO:0003348	cardiac endothelial cell differentiation	4	-0.910514	-1.72558	0.00305917	0.0775069	0.0717459	817	tags=100%, list=9%, signal=91%	ENSMUSG00000026836/ENSMUSG00000042323/ENSMUSG00000062991	3	suppressed	0.75	0.75	Acvr1 / Nrg1 / Pbrm1
suppressed.GO:0061029	BP	GO:0061029	eyelid development in camera-type eye	7	-0.807581	-1.76384	0.00224404	0.0636183	0.0588896	1144	tags=71%, list=13%, signal=62%	ENSMUSG00000063632/ENSMUSG00000019777/ENSMUSG00000036158/ENSMUSG00000024241/ENSMUSG00000038056	5	suppressed	0.714286	0.714286	Hdac2 / Kmt2c / Prickle1 / Sos1 / Sox11
activated.GO:0070469	CC	GO:0070469	respirasome	68	0.693495	2.65119	8.40397e-13	6.40102e-10	5.92524e-10	1922	tags=71%, list=21%, signal=56%	ENSMUSG00000031818/ENSMUSG00000061518/ENSMUSG00000022354/ENSMUSG00000029632/ENSMUSG00000051811/ENSMUSG00000017778/ENSMUSG00000016427/ENSMUSG00000030647/ENSMUSG00000002379/ENSMUSG00000041697/ENSMUSG00000031059/ENSMUSG00000027673/ENSMUSG00000014313/ENSMUSG00000020153/ENSMUSG00000063882/ENSMUSG00000021520/ENSMUSG00000026895/ENSMUSG00000041881/ENSMUSG00000032330/ENSMUSG00000036751/ENSMUSG00000031231/…	48	activated	0.705882	0.705882	1810058I24Rik / Cox4i1 / Cox5b / Cox6a1 / Cox6b1 / Cox6b2 / Cox6c / Cox7a2 / Cox7a2l / Cox7b / Cox7c / Cox8a / Cyct / Dmac2 / Higd1a / Ndufa1 / Ndufa10 / Ndufa11 / Ndufa12 / Ndufa3 / Ndufa4 / Ndufa6 / Ndufa7 / Ndufa8 / Ndufb11 / Ndufb3 / Ndufb5 / Ndufb6 / Ndufb7 / Ndufb9 / Ndufc1 / Ndufc2 / Ndufs2 / Ndufs3 / Ndufs6 / Ndufs7 / Ndufv1 / Sdha / Sdhb / Sdhd / Ttc19 / Uqcr10 / Uqcr11 / Uqcrb / Uqcrc2 …
suppressed.GO:0048546	BP	GO:0048546	digestive tract morphogenesis	20	-0.614328	-1.81159	0.00328491	0.0808838	0.0748718	2804	tags=70%, list=31%, signal=48%	ENSMUSG00000006932/ENSMUSG00000021944/ENSMUSG00000024563/ENSMUSG00000057329/ENSMUSG00000026383/ENSMUSG00000061393/ENSMUSG00000032402/ENSMUSG00000022141/ENSMUSG00000021109/ENSMUSG00000063632/ENSMUSG00000024985/ENSMUSG00000021318/ENSMUSG00000029428/ENSMUSG00000030849	14	suppressed	0.7	0.7	Acvr2b / Bcl2 / Ctnnb1 / Epb41l5 / Fgfr2 / Gata4 / Gli3 / Hif1a / Nipbl / Smad2 / Smad3 / Sox11 / Stx2 / Tcf7l2
activated.GO:0005666	CC	GO:0005666	RNA polymerase III complex	18	0.676886	1.90724	0.00127623	0.0432669	0.0400509	1902	tags=67%, list=21%, signal=53%	ENSMUSG00000004667/ENSMUSG00000033020/ENSMUSG00000021018/ENSMUSG00000034453/ENSMUSG00000025280/ENSMUSG00000038489/ENSMUSG00000035834/ENSMUSG00000022476/ENSMUSG00000038628/ENSMUSG00000029642/ENSMUSG00000027427/ENSMUSG00000045996	12	activated	0.666667	0.666667	Polr1d / Polr2e / Polr2f / Polr2h / Polr2k / Polr2l / Polr3a / Polr3b / Polr3f / Polr3g / Polr3h / Polr3k
suppressed.GO:0060592	BP	GO:0060592	mammary gland formation	3	-0.940962	-1.61981	0.00168229	0.0523709	0.0484782	452	tags=67%, list=5%, signal=63%	ENSMUSG00000021318/ENSMUSG00000030849	2	suppressed	0.666667	0.666667	Fgfr2 / Gli3
suppressed.GO:0048382	BP	GO:0048382	mesendoderm development	3	-0.918556	-1.58124	0.00442267	0.0998596	0.0924372	621	tags=100%, list=7%, signal=93%	ENSMUSG00000021796/ENSMUSG00000021127	2	suppressed	0.666667	0.666667	Bmpr1a / Zfp36l1
suppressed.GO:0010092	BP	GO:0010092	specification of animal organ identity	10	-0.791047	-1.9151	0.00120826	0.0414547	0.0383734	958	tags=60%, list=11%, signal=54%	ENSMUSG00000000142/ENSMUSG00000022883/ENSMUSG00000039191/ENSMUSG00000021318/ENSMUSG00000030849/ENSMUSG00000005320	6	suppressed	0.6	0.6	Axin2 / Fgfr2 / Fgfr4 / Gli3 / Rbpj / Robo1
suppressed.GO:0005891	CC	GO:0005891	voltage-gated calcium channel complex	18	-0.648162	-1.8457	0.00320716	0.0800039	0.0740573	1511	tags=56%, list=17%, signal=46%	ENSMUSG00000051331/ENSMUSG00000040828/ENSMUSG00000047014/ENSMUSG00000017412/ENSMUSG00000057914/ENSMUSG00000040118/ENSMUSG00000102483/ENSMUSG00000021991/ENSMUSG00000021699/ENSMUSG00000091476	10	suppressed	0.555556	0.555556	Cacna1c / Cacna2d1 / Cacna2d3 / Cacnb2 / Cacnb4 / Catsperb / Catsperd / Catspere1 / Catspere2 / Pde4d
activated.GO:0005840	CC	GO:0005840	ribosome	100	0.521506	2.14598	1.63958e-07	4.25733e-05	3.94089e-05	2428	tags=54%, list=27%, signal=40%	ENSMUSG00000019505/ENSMUSG00000020477/ENSMUSG00000020775/ENSMUSG00000038274/ENSMUSG00000037740/ENSMUSG00000034211/ENSMUSG00000020372/ENSMUSG00000025208/ENSMUSG00000046756/ENSMUSG00000041881/ENSMUSG00000057113/ENSMUSG00000062981/ENSMUSG00000010406/ENSMUSG00000034932/ENSMUSG00000003299/ENSMUSG00000002767/ENSMUSG00000054312/ENSMUSG00000029918/ENSMUSG00000020368/ENSMUSG00000021967/ENSMUSG00000024829/…	54	activated	0.54	0.54	Aurkaip1 / Btf3 / Canx / Chchd1 / Eif3h / Fau / Fubp3 / Larp4b / Mrpl11 / Mrpl12 / Mrpl14 / Mrpl17 / Mrpl2 / Mrpl20 / Mrpl21 / Mrpl27 / Mrpl3 / Mrpl30 / Mrpl35 / Mrpl37 / Mrpl38 / Mrpl4 / Mrpl40 / Mrpl41 / Mrpl42 / Mrpl43 / Mrpl45 / Mrpl46 / Mrpl52 / Mrpl54 / Mrpl55 / Mrpl57 / Mrps10 / Mrps12 / Mrps15 / Mrps16 / Mrps17 / Mrps18b / Mrps18c / Mrps21 / Mrps22 / Mrps24 / Mrps26 / Mrps28 / Mrps33 / Mr…
activated.GO:0034364	CC	GO:0034364	high-density lipoprotein particle	4	0.912061	1.69067	0.00236482	0.0662476	0.0613235	32	tags=50%, list=0%, signal=50%	ENSMUSG00000002985/ENSMUSG00000022037	2	activated	0.5	0.5	Apoe / Clu
suppressed.GO:1990264	BP	GO:1990264	peptidyl-tyrosine dephosphorylation involved in inactivation of protein kinase activity	4	-0.925187	-1.75339	0.00153987	0.0496978	0.0460038	370	tags=50%, list=4%, signal=48%	ENSMUSG00000053141/ENSMUSG00000035916	2	suppressed	0.5	0.5	Ptprq / Ptprt
suppressed.GO:0001756	BP	GO:0001756	somitogenesis	32	-0.537253	-1.80354	0.00228414	0.0642767	0.059499	1710	tags=50%, list=19%, signal=41%	ENSMUSG00000032402/ENSMUSG00000019969/ENSMUSG00000024294/ENSMUSG00000020173/ENSMUSG00000027985/ENSMUSG00000022672/ENSMUSG00000000142/ENSMUSG00000037369/ENSMUSG00000024515/ENSMUSG00000013584/ENSMUSG00000051747/ENSMUSG00000021796/ENSMUSG00000039191/ENSMUSG00000055024/ENSMUSG00000026872/ENSMUSG00000028780	16	suppressed	0.5	0.5	Aldh1a2 / Axin2 / Bmpr1a / Cobl / Ep300 / Kdm6a / Lef1 / Mib1 / Prkdc / Psen1 / Rbpj / Sema3c / Smad3 / Smad4 / Ttn / Zeb2
suppressed.GO:0061053	BP	GO:0061053	somite development	39	-0.50934	-1.75702	0.00364821	0.0877492	0.0812268	1710	tags=46%, list=19%, signal=38%	ENSMUSG00000032402/ENSMUSG00000019969/ENSMUSG00000024294/ENSMUSG00000020173/ENSMUSG00000027985/ENSMUSG00000022672/ENSMUSG00000063632/ENSMUSG00000000142/ENSMUSG00000037369/ENSMUSG00000024515/ENSMUSG00000013584/ENSMUSG00000051747/ENSMUSG00000021796/ENSMUSG00000039191/ENSMUSG00000055024/ENSMUSG00000026872/ENSMUSG00000030779/ENSMUSG00000028780	18	suppressed	0.461538	0.461538	Aldh1a2 / Axin2 / Bmpr1a / Cobl / Ep300 / Kdm6a / Lef1 / Mib1 / Prkdc / Psen1 / Rbbp6 / Rbpj / Sema3c / Smad3 / Smad4 / Sox11 / Ttn / Zeb2
activated.GO:0005581	CC	GO:0005581	collagen trimer	18	0.716037	2.01755	0.000242859	0.0126121	0.0116747	843	tags=44%, list=9%, signal=40%	ENSMUSG00000029661/ENSMUSG00000019929/ENSMUSG00000026043/ENSMUSG00000001506/ENSMUSG00000031502/ENSMUSG00000001435/ENSMUSG00000001119/ENSMUSG00000026837	8	activated	0.444444	0.444444	Col18a1 / Col1a1 / Col1a2 / Col3a1 / Col4a1 / Col5a1 / Col6a1 / Dcn
activated.GO:0032994	CC	GO:0032994	protein-lipid complex	9	0.81043	1.8518	0.000397168	0.0182332	0.016878	435	tags=44%, list=5%, signal=42%	ENSMUSG00000002985/ENSMUSG00000022037/ENSMUSG00000026385/ENSMUSG00000075701	4	activated	0.444444	0.444444	Apoe / Clu / Dbi / Selenos
suppressed.GO:0060043	BP	GO:0060043	regulation of cardiac muscle cell proliferation	27	-0.615403	-1.95959	0.000481489	0.0209164	0.0193617	1365	tags=44%, list=15%, signal=38%	ENSMUSG00000032440/ENSMUSG00000024014/ENSMUSG00000005871/ENSMUSG00000053110/ENSMUSG00000019777/ENSMUSG00000021796/ENSMUSG00000039191/ENSMUSG00000062209/ENSMUSG00000030849/ENSMUSG00000062991/ENSMUSG00000038518/ENSMUSG00000030315	12	suppressed	0.444444	0.444444	Apc / Bmpr1a / Erbb4 / Fgfr2 / Hdac2 / Jarid2 / Nrg1 / Pim1 / Rbpj / Tgfbr2 / Vgll4 / Yap1
activated.GO:0005740	CC	GO:0005740	mitochondrial envelope	476	0.485582	2.43704	1.6083e-24	9.18741e-21	8.50451e-21	2132	tags=44%, list=23%, signal=35%	ENSMUSG00000031818/ENSMUSG00000061518/ENSMUSG00000019505/ENSMUSG00000022037/ENSMUSG00000022354/ENSMUSG00000006373/ENSMUSG00000020477/ENSMUSG00000038690/ENSMUSG00000027248/ENSMUSG00000029632/ENSMUSG00000075706/ENSMUSG00000018770/ENSMUSG00000020775/ENSMUSG00000030615/ENSMUSG00000051811/ENSMUSG00000022890/ENSMUSG00000017778/ENSMUSG00000049422/ENSMUSG00000016427/ENSMUSG00000008540/ENSMUSG00000030647/…	209	activated	0.439076	0.439076	1810058I24Rik / Abcb8 / Acaa2 / Acadl / Acsl1 / Afg3l1 / Agk / Agpat4 / Aifm3 / Ak2 / Akap1 / Atf2 / Atp5a1 / Atp5c1 / Atp5d / Atp5e / Atp5g1 / Atp5g2 / Atp5g3 / Atp5h / Atp5j / Atp5j2 / Atp5k / Atp5md / Atp5mpl / Atp5pb / Atxn3 / Aurkaip1 / Bax / Bri3bp / Calm1 / Calm3 / Ccdc58 / Chchd1 / Chchd10 / Chchd3 / Clpb / Clu / Coq10b / Coq2 / Coq3 / Coq4 / Coq5 / Coq7 / Cox19 / Cox4i1 / Cox5b / Cox6a1 …
suppressed.GO:0030315	CC	GO:0030315	T-tubule	23	-0.603318	-1.84331	0.00198836	0.0580998	0.0537813	1962	tags=43%, list=22%, signal=34%	ENSMUSG00000015968/ENSMUSG00000047126/ENSMUSG00000051331/ENSMUSG00000005533/ENSMUSG00000024304/ENSMUSG00000039166/ENSMUSG00000057914/ENSMUSG00000021816/ENSMUSG00000040118/ENSMUSG00000060882	10	suppressed	0.434783	0.434783	Akap7 / Cacna1c / Cacna1d / Cacna2d1 / Cacnb2 / Cdh2 / Cltc / Igf1r / Kcnd2 / Ppp3cb
activated.GO:1990904	CC	GO:1990904	ribonucleoprotein complex	504	0.375185	1.88934	7.87e-11	3.33017e-08	3.08265e-08	2608	tags=41%, list=29%, signal=31%	ENSMUSG00000057666/ENSMUSG00000019505/ENSMUSG00000026728/ENSMUSG00000003814/ENSMUSG00000020477/ENSMUSG00000015656/ENSMUSG00000020775/ENSMUSG00000029580/ENSMUSG00000026516/ENSMUSG00000038274/ENSMUSG00000020994/ENSMUSG00000037740/ENSMUSG00000045983/ENSMUSG00000034211/ENSMUSG00000003848/ENSMUSG00000020372/ENSMUSG00000095567/ENSMUSG00000025208/ENSMUSG00000020863/ENSMUSG00000029817/ENSMUSG00000031848/…	208	activated	0.412698	0.412698	Actb / Ago4 / Akap17b / Akap8l / Aqr / Arvcf / Aurkaip1 / BC005624 / Bcas2 / Btf3 / Bud31 / Calr / Ccdc12 / Cd2bp2 / Cdc5l / Celf4 / Chchd1 / Cirbp / Csnk1e / Cwc22 / Cwf19l2 / Ddx1 / Ddx23 / Ddx4 / Ddx5 / Dhx32 / Dhx35 / Dhx38 / Eif1 / Eif3h / Eif4a3 / Eif4e / Eif4g1 / Emg1 / Eprs / Fau / Fcf1 / Fubp3 / G3bp1 / Gapdh / Gcfc2 / Gcn1 / Gpkow / Grsf1 / Gtf3c1 / Hnrnpa2b1 / Hnrnph1 / Hnrnph2 / Hnrnp…
suppressed.GO:0035418	BP	GO:0035418	protein localization to synapse	63	-0.450872	-1.73478	0.00159401	0.0506724	0.046906	1405	tags=41%, list=15%, signal=35%	ENSMUSG00000027287/ENSMUSG00000022812/ENSMUSG00000031696/ENSMUSG00000026764/ENSMUSG00000009894/ENSMUSG00000046709/ENSMUSG00000025372/ENSMUSG00000039952/ENSMUSG00000020704/ENSMUSG00000063887/ENSMUSG00000052572/ENSMUSG00000024109/ENSMUSG00000028176/ENSMUSG00000066392/ENSMUSG00000059991/ENSMUSG00000007617/ENSMUSG00000018411/ENSMUSG00000025920/ENSMUSG00000039536/ENSMUSG00000058571/ENSMUSG00000040003/…	26	suppressed	0.412698	0.412698	Asic2 / Baiap2 / Dag1 / Dlg2 / Dlgap1 / Erbb4 / Gpc6 / Grip1 / Gsk3b / Homer1 / Kif5c / Lrrc7 / Magi2 / Mapk10 / Mapt / Nlgn1 / Nptx2 / Nrxn1 / Nrxn3 / Snap23 / Snap47 / Stau1 / Stau2 / Tnik / Vps35 / Zdhhc2
activated.GO:0016363	CC	GO:0016363	nuclear matrix	83	0.420197	1.66683	0.00316226	0.0792298	0.0733408	2269	tags=41%, list=25%, signal=31%	ENSMUSG00000018593/ENSMUSG00000026605/ENSMUSG00000029580/ENSMUSG00000041959/ENSMUSG00000027671/ENSMUSG00000045763/ENSMUSG00000032231/ENSMUSG00000024045/ENSMUSG00000026491/ENSMUSG00000057113/ENSMUSG00000021039/ENSMUSG00000037262/ENSMUSG00000002625/ENSMUSG00000031311/ENSMUSG00000024387/ENSMUSG00000021024/ENSMUSG00000023018/ENSMUSG00000024560/ENSMUSG00000037286/ENSMUSG00000021264/ENSMUSG00000001157/…	34	activated	0.409639	0.409639	Actb / Actl6a / Ahctf1 / Akap8 / Akap8l / Anp32a / Anxa2 / Basp1 / Cenpf / Csnk2b / Cxxc1 / Dnmt3a / Gmcl1 / Hlcs / Hnrnpa2b1 / Iffo1 / Kin / Maea / Men1 / Nono / Npm1 / Phb2 / Pias4 / Ppig / Psma6 / S100a10 / Smarcd1 / Smc3 / Snw1 / Sparc / Stag1 / Trp53 / Yy1 / Zfp326
activated.GO:0120114	CC	GO:0120114	Sm-like protein family complex	71	0.434889	1.68318	0.00259176	0.069837	0.0646461	2128	tags=41%, list=23%, signal=32%	ENSMUSG00000020863/ENSMUSG00000031848/ENSMUSG00000027404/ENSMUSG00000078348/ENSMUSG00000030512/ENSMUSG00000029823/ENSMUSG00000027905/ENSMUSG00000090553/ENSMUSG00000037296/ENSMUSG00000040824/ENSMUSG00000002129/ENSMUSG00000037361/ENSMUSG00000031683/ENSMUSG00000042502/ENSMUSG00000060288/ENSMUSG00000003360/ENSMUSG00000045752/ENSMUSG00000008373/ENSMUSG00000033732/ENSMUSG00000020180/ENSMUSG00000066148/…	29	activated	0.408451	0.408451	Cd2bp2 / Ddx20 / Ddx23 / Htatsf1 / Lsm1 / Lsm3 / Lsm4 / Lsm5 / Lsm6 / Luc7l2 / Luc7l3 / Ppih / Prpf31 / Prpf4 / Sf3a1 / Sf3b2 / Sf3b3 / Sf3b5 / Sf3b6 / Snrnp40 / Snrnp70 / Snrpa / Snrpa1 / Snrpb / Snrpd2 / Snrpd3 / Snrpe / Snrpf / Tssc4
suppressed.GO:0044666	CC	GO:0044666	MLL3/4 complex	10	-0.777023	-1.88114	0.00198356	0.0580998	0.0537813	821	tags=40%, list=9%, signal=36%	ENSMUSG00000037369/ENSMUSG00000038369/ENSMUSG00000038056/ENSMUSG00000068457	4	suppressed	0.4	0.4	Kdm6a / Kmt2c / Ncoa6 / Uty
suppressed.GO:0014855	BP	GO:0014855	striated muscle cell proliferation	45	-0.50098	-1.77479	0.00279128	0.0738203	0.0683333	1779	tags=40%, list=20%, signal=32%	ENSMUSG00000033237/ENSMUSG00000022306/ENSMUSG00000032537/ENSMUSG00000020063/ENSMUSG00000022905/ENSMUSG00000032440/ENSMUSG00000024014/ENSMUSG00000005871/ENSMUSG00000020900/ENSMUSG00000053110/ENSMUSG00000019777/ENSMUSG00000021796/ENSMUSG00000039191/ENSMUSG00000062209/ENSMUSG00000030849/ENSMUSG00000062991/ENSMUSG00000038518/ENSMUSG00000030315	18	suppressed	0.4	0.4	Apc / Arid2 / Bmpr1a / Ephb1 / Erbb4 / Fgfr2 / Hdac2 / Jarid2 / Kpna1 / Myh10 / Nrg1 / Pim1 / Rbpj / Sirt1 / Tgfbr2 / Vgll4 / Yap1 / Zfpm2
activated.GO:1990351	CC	GO:1990351	transporter complex	169	0.349716	1.54911	0.00226263	0.0639866	0.0592306	2039	tags=39%, list=22%, signal=31%	ENSMUSG00000024121/ENSMUSG00000022354/ENSMUSG00000005881/ENSMUSG00000029632/ENSMUSG00000018770/ENSMUSG00000016427/ENSMUSG00000030647/ENSMUSG00000002379/ENSMUSG00000006057/ENSMUSG00000031059/ENSMUSG00000027673/ENSMUSG00000020153/ENSMUSG00000063882/ENSMUSG00000021520/ENSMUSG00000026895/ENSMUSG00000030304/ENSMUSG00000007041/ENSMUSG00000041881/ENSMUSG00000007783/ENSMUSG00000022450/ENSMUSG00000033379/…	66	activated	0.390533	0.390533	Abcb8 / Abhd12 / Akap9 / Atp11b / Atp5g1 / Atp5g2 / Atp5g3 / Atp6v0a2 / Atp6v0b / Atp6v0c / Atp6v0e / Atp6v1c1 / Atp6v1g1 / Atp8b2 / Cacna1a / Calm1 / Calm3 / Clcn1 / Clic1 / Cpt1c / Cttn / Dmac2 / Ergic2 / Ergic3 / Gabrg3 / Grik5 / Kcnd3 / Micu1 / Micu2 / Micu3 / Ndufa1 / Ndufa10 / Ndufa11 / Ndufa12 / Ndufa3 / Ndufa4 / Ndufa6 / Ndufa7 / Ndufa8 / Ndufb10 / Ndufb11 / Ndufb3 / Ndufb5 / Ndufb6 / Ndu…
suppressed.GO:0098982	CC	GO:0098982	GABA-ergic synapse	52	-0.507469	-1.86467	0.000404198	0.0184719	0.0170989	1397	tags=38%, list=15%, signal=33%	ENSMUSG00000039952/ENSMUSG00000030102/ENSMUSG00000045962/ENSMUSG00000063887/ENSMUSG00000030774/ENSMUSG00000024109/ENSMUSG00000066392/ENSMUSG00000032336/ENSMUSG00000040640/ENSMUSG00000039488/ENSMUSG00000041078/ENSMUSG00000033676/ENSMUSG00000037386/ENSMUSG00000040003/ENSMUSG00000060882/ENSMUSG00000062209/ENSMUSG00000031618/ENSMUSG00000034813/ENSMUSG00000062991/ENSMUSG00000039419	20	suppressed	0.384615	0.384615	Cntn5 / Cntnap2 / Dag1 / Erbb4 / Erc2 / Gabrb3 / Grid1 / Grip1 / Itpr1 / Kcnd2 / Magi2 / Nlgn1 / Nptn / Nr3c2 / Nrg1 / Nrxn1 / Nrxn3 / Pak1 / Rims2 / Wnk1
suppressed.GO:0003002	BP	GO:0003002	regionalization	161	-0.339682	-1.53778	0.00188935	0.0562514	0.0520703	2288	tags=37%, list=25%, signal=28%	ENSMUSG00000026383/ENSMUSG00000040040/ENSMUSG00000018581/ENSMUSG00000026484/ENSMUSG00000073678/ENSMUSG00000067336/ENSMUSG00000028988/ENSMUSG00000028576/ENSMUSG00000061393/ENSMUSG00000038564/ENSMUSG00000060985/ENSMUSG00000024913/ENSMUSG00000030768/ENSMUSG00000032402/ENSMUSG00000032640/ENSMUSG00000019969/ENSMUSG00000024294/ENSMUSG00000005469/ENSMUSG00000004768/ENSMUSG00000020173/ENSMUSG00000014329/…	60	suppressed	0.372671	0.372671	Acvr1 / Acvr2a / Acvr2b / Aida / Aldh1a2 / Ap1b1 / Apc / Axin2 / Bicc1 / Bmpr1a / Bmpr2 / Bptf / Cc2d2a / Ccdc39 / Cep290 / Chsy1 / Cobl / Crkl / Ctnnbip1 / Dand5 / Disp1 / Dnah11 / Ep300 / Epb41l5 / Fgfr2 / Fgfr4 / Gli3 / Hif1a / Hipk2 / Ift172 / Ift74 / Ift88 / Intu / Invs / Kdm2b / Kdm6a / Lef1 / Lrp5 / Mib1 / Nme7 / Pgap1 / Prickle1 / Prkaca / Prkdc / Psen1 / Rab23 / Rbpj / Rfx3 / Rnf2 / Robo…
activated.GO:0000786	CC	GO:0000786	nucleosome	43	0.564357	1.97182	0.000285779	0.0142577	0.013198	1239	tags=37%, list=14%, signal=32%	ENSMUSG00000029580/ENSMUSG00000027671/ENSMUSG00000095567/ENSMUSG00000028759/ENSMUSG00000037894/ENSMUSG00000060743/ENSMUSG00000041126/ENSMUSG00000029177/ENSMUSG00000021597/ENSMUSG00000009640/ENSMUSG00000060032/ENSMUSG00000003778/ENSMUSG00000049539/ENSMUSG00000049932/ENSMUSG00000060639/ENSMUSG00000016559	16	activated	0.372093	0.372093	Actb / Actl6a / Brd8 / Cenpa / Dmap1 / H1f1 / H2aj / H2ax / H2az1 / H2az2 / H3f3a / H3f3b / H4c9 / Hp1bp3 / Noc2l / Slf1
activated.GO:0031975	CC	GO:0031975	envelope	745	0.402106	2.0769	6.86464e-20	7.84285e-17	7.2599e-17	2152	tags=36%, list=24%, signal=30%	ENSMUSG00000027447/ENSMUSG00000057666/ENSMUSG00000031818/ENSMUSG00000061518/ENSMUSG00000019505/ENSMUSG00000002985/ENSMUSG00000022037/ENSMUSG00000022354/ENSMUSG00000006373/ENSMUSG00000003814/ENSMUSG00000020477/ENSMUSG00000001025/ENSMUSG00000038690/ENSMUSG00000053929/ENSMUSG00000026605/ENSMUSG00000027248/ENSMUSG00000029632/ENSMUSG00000075706/ENSMUSG00000018770/ENSMUSG00000020775/ENSMUSG00000030615/…	270	activated	0.362416	0.362416	1810058I24Rik / Aaas / Abcb8 / Acaa2 / Acadl / Acsl1 / Aen / Afg3l1 / Agk / Agpat4 / Ahctf1 / Aifm3 / Ak2 / Akap1 / Akr7a5 / Apoe / Arl2 / Atf2 / Atp5a1 / Atp5c1 / Atp5d / Atp5e / Atp5g1 / Atp5g2 / Atp5g3 / Atp5h / Atp5j / Atp5j2 / Atp5k / Atp5md / Atp5mpl / Atp5pb / Atraid / Atxn3 / Aurkaip1 / Bax / Bri3bp / Calm1 / Calm3 / Calr / Canx / Ccar1 / Ccdc58 / Cenpf / Cenpv / Chchd1 / Chchd10 / Chchd3…
activated.GO:0043209	CC	GO:0043209	myelin sheath	136	0.552063	2.37577	1.59888e-11	7.61133e-09	7.04559e-09	1120	tags=36%, list=12%, signal=32%	ENSMUSG00000057666/ENSMUSG00000061518/ENSMUSG00000019505/ENSMUSG00000058135/ENSMUSG00000015656/ENSMUSG00000027248/ENSMUSG00000033307/ENSMUSG00000029580/ENSMUSG00000041697/ENSMUSG00000026864/ENSMUSG00000032959/ENSMUSG00000032231/ENSMUSG00000063694/ENSMUSG00000034566/ENSMUSG00000005161/ENSMUSG00000025428/ENSMUSG00000025781/ENSMUSG00000022234/ENSMUSG00000030246/ENSMUSG00000030695/ENSMUSG00000061904/…	49	activated	0.360294	0.360294	Aco2 / Actb / Actg1 / Akr1b3 / Aldoa / Anxa2 / Atp5a1 / Atp5c1 / Atp5h / Calm3 / Canx / Cct5 / Cox5b / Cox6a1 / Cycs / Eno1 / Gapdh / Gdi1 / Gsn / Gstm1 / Hnrnpk / Hsp90aa1 / Hspa5 / Hspa8 / Immt / Ldhb / Llgl1 / Mdh2 / Mif / Ndufa10 / Ndufs3 / Nsf / Pdia3 / Pebp1 / Pgam1 / Pkm / Ppia / Prdx1 / Prdx2 / Sdha / Slc25a3 / Slc25a4 / Sod2 / Tcp1 / Ubb / Ubc / Uchl1 / Uqcrfs1 / Ywhag
suppressed.GO:0007416	BP	GO:0007416	synapse assembly	104	-0.416202	-1.76312	0.000566495	0.0237949	0.0220262	1726	tags=36%, list=19%, signal=29%	ENSMUSG00000020902/ENSMUSG00000028289/ENSMUSG00000032537/ENSMUSG00000032076/ENSMUSG00000060275/ENSMUSG00000027950/ENSMUSG00000045083/ENSMUSG00000024304/ENSMUSG00000028664/ENSMUSG00000020704/ENSMUSG00000033577/ENSMUSG00000063887/ENSMUSG00000006134/ENSMUSG00000024109/ENSMUSG00000028556/ENSMUSG00000063870/ENSMUSG00000066392/ENSMUSG00000032336/ENSMUSG00000052372/ENSMUSG00000039488/ENSMUSG00000035764/…	37	suppressed	0.355769	0.355769	Adgrb3 / Adgrl3 / Asic2 / Cadm1 / Cdh2 / Chd4 / Chrnb2 / Cntn5 / Cntnap2 / Crkl / Dock7 / Epha7 / Ephb1 / Ephb2 / Erbb4 / Fbxo45 / Gabrb3 / Grid2 / Il1rapl1 / Il1rapl2 / Lingo2 / Lrrc4 / Magi2 / Mapt / Myo6 / Negr1 / Nlgn1 / Nptn / Nrg1 / Nrg2 / Nrxn1 / Nrxn3 / Ntn1 / Ptpn13 / Ptprd / Stau2 / Zdhhc2
suppressed.GO:0098984	CC	GO:0098984	neuron to neuron synapse	279	-0.310734	-1.51505	0.00103329	0.0374774	0.0346917	2233	tags=35%, list=25%, signal=27%	ENSMUSG00000027624/ENSMUSG00000020349/ENSMUSG00000028249/ENSMUSG00000056851/ENSMUSG00000059208/ENSMUSG00000039361/ENSMUSG00000067336/ENSMUSG00000028649/ENSMUSG00000028402/ENSMUSG00000059005/ENSMUSG00000009376/ENSMUSG00000022812/ENSMUSG00000032452/ENSMUSG00000031292/ENSMUSG00000031696/ENSMUSG00000027071/ENSMUSG00000032827/ENSMUSG00000022336/ENSMUSG00000029106/ENSMUSG00000030525/ENSMUSG00000020152/…	98	suppressed	0.351254	0.351254	Abhd17c / Abr / Actr2 / Add1 / Adgrb3 / Akap7 / Arhgef2 / Baiap2 / Bcl11a / Bmpr2 / Cacna1c / Cadm1 / Capzb / Cask / Cdh2 / Cdkl5 / Chd4 / Chrna7 / Clstn2 / Cntnap2 / Cpeb4 / Ctnna2 / Dbn1 / Dcc / Dgcr8 / Dlg2 / Dlgap1 / Dst / Eif3e / Epb41 / Epb41l1 / Epb41l3 / Epha7 / Ephb2 / Erbb4 / Erc2 / Fbxo45 / Fxr2 / Fyn / Grid1 / Grid2 / Grik3 / Grip1 / Gsk3b / Hnrnpa3 / Hnrnpm / Homer1 / Il1rapl1 / Itpr…
suppressed.GO:0098839	CC	GO:0098839	postsynaptic density membrane	52	-0.545454	-2.00424	5.78231e-05	0.00400381	0.00370621	862	tags=35%, list=9%, signal=32%	ENSMUSG00000052572/ENSMUSG00000020598/ENSMUSG00000028176/ENSMUSG00000032336/ENSMUSG00000052372/ENSMUSG00000050587/ENSMUSG00000001985/ENSMUSG00000041078/ENSMUSG00000053141/ENSMUSG00000020458/ENSMUSG00000062209/ENSMUSG00000002489/ENSMUSG00000060534/ENSMUSG00000033569/ENSMUSG00000071424/ENSMUSG00000049939/ENSMUSG00000040276/ENSMUSG00000062991	18	suppressed	0.346154	0.346154	Adgrb3 / Dcc / Dlg2 / Erbb4 / Grid1 / Grid2 / Grik3 / Il1rapl1 / Lrrc4 / Lrrc4c / Lrrc7 / Nptn / Nrcam / Nrg1 / Pacsin1 / Ptprt / Rtn4 / Tiam1
activated.GO:0098796	CC	GO:0098796	membrane protein complex	602	0.376051	1.91481	9.66252e-13	6.89965e-10	6.3868e-10	1930	tags=35%, list=21%, signal=29%	ENSMUSG00000031818/ENSMUSG00000061518/ENSMUSG00000022174/ENSMUSG00000024121/ENSMUSG00000002014/ENSMUSG00000022354/ENSMUSG00000003814/ENSMUSG00000036372/ENSMUSG00000038690/ENSMUSG00000035227/ENSMUSG00000027248/ENSMUSG00000029632/ENSMUSG00000018770/ENSMUSG00000026927/ENSMUSG00000030654/ENSMUSG00000041959/ENSMUSG00000026455/ENSMUSG00000051811/ENSMUSG00000025724/ENSMUSG00000022890/ENSMUSG00000017778/…	208	activated	0.345515	0.345515	Abhd12 / Afdn / Afg3l1 / Agk / Ahnak / Akap9 / Anxa2 / Ap1s1 / Ap1s3 / Ap2s1 / Arcn1 / Arl6ip1 / Atp5a1 / Atp5c1 / Atp5d / Atp5e / Atp5g1 / Atp5g2 / Atp5g3 / Atp5h / Atp5j / Atp5j2 / Atp5md / Atp5mpl / Atp5pb / Atp6ap2 / Atp6v0a2 / Atp6v0b / Atp6v0c / Atp6v0e / Atp6v1c1 / Atp6v1g1 / B2m / Bax / Becn1 / Cacna1a / Calm3 / Calr / Chchd10 / Chmp2a / Chmp3 / Chuk / Clcn1 / Clic1 / Clint1 / Cntfr / Cop…
activated.GO:0044815	CC	GO:0044815	DNA packaging complex	73	0.504814	1.95073	6.46667e-05	0.00439772	0.00407084	1239	tags=34%, list=14%, signal=30%	ENSMUSG00000029580/ENSMUSG00000027671/ENSMUSG00000095567/ENSMUSG00000028759/ENSMUSG00000037894/ENSMUSG00000060743/ENSMUSG00000035024/ENSMUSG00000041126/ENSMUSG00000029177/ENSMUSG00000022432/ENSMUSG00000028312/ENSMUSG00000021597/ENSMUSG00000009640/ENSMUSG00000060032/ENSMUSG00000003778/ENSMUSG00000024174/ENSMUSG00000020778/ENSMUSG00000038252/ENSMUSG00000049539/ENSMUSG00000049932/ENSMUSG00000022779/…	25	activated	0.342466	0.342466	Actb / Actl6a / Brd8 / Cenpa / Dmap1 / H1f1 / H2aj / H2ax / H2az1 / H2az2 / H3f3a / H3f3b / H4c9 / Hp1bp3 / Ncapd2 / Ncapd3 / Ncaph2 / Noc2l / Pot1b / Slf1 / Smc1b / Smc2 / Stag3 / Ten1 / Top3b
activated.GO:1902494	CC	GO:1902494	catalytic complex	1269	0.273313	1.46283	5.66449e-07	0.000119846	0.000110938	2564	tags=34%, list=28%, signal=28%	ENSMUSG00000031818/ENSMUSG00000061518/ENSMUSG00000022174/ENSMUSG00000024121/ENSMUSG00000022354/ENSMUSG00000036372/ENSMUSG00000038690/ENSMUSG00000035227/ENSMUSG00000029632/ENSMUSG00000018770/ENSMUSG00000029580/ENSMUSG00000026516/ENSMUSG00000031622/ENSMUSG00000026455/ENSMUSG00000051811/ENSMUSG00000025724/ENSMUSG00000022890/ENSMUSG00000025130/ENSMUSG00000017778/ENSMUSG00000016427/ENSMUSG00000025531/…	431	activated	0.339638	0.339638	Actb / Actg1 / Actl6a / Adrm1 / Afg3l1 / Ago4 / Aimp1 / Aimp2 / Ambra1 / Anapc1 / Anapc11 / Anapc15 / Anapc16 / Anapc2 / Anapc4 / Aqr / Atf2 / Atg13 / Atg16l1 / Atg3 / Atp5a1 / Atp5c1 / Atp5d / Atp5e / Atp5g1 / Atp5g2 / Atp5g3 / Atp5h / Atp5j / Atp5j2 / Atp5k / Atp5md / Atp5mpl / Atp5pb / Atp6ap2 / Atp6v0a2 / Atp6v0b / Atp6v0c / Atp6v0d1 / Atp6v0e / Atp6v1c1 / Atp6v1g1 / Bcas2 / Becn1 / Brd8 / Br…
activated.GO:0005681	CC	GO:0005681	spliceosomal complex	171	0.408337	1.8084	1.81891e-05	0.00164929	0.0015267	1728	tags=33%, list=19%, signal=28%	ENSMUSG00000015656/ENSMUSG00000020994/ENSMUSG00000020863/ENSMUSG00000029817/ENSMUSG00000031848/ENSMUSG00000068479/ENSMUSG00000073894/ENSMUSG00000020719/ENSMUSG00000021039/ENSMUSG00000027404/ENSMUSG00000032621/ENSMUSG00000019659/ENSMUSG00000061613/ENSMUSG00000078348/ENSMUSG00000030512/ENSMUSG00000029823/ENSMUSG00000027981/ENSMUSG00000034120/ENSMUSG00000090553/ENSMUSG00000026851/ENSMUSG00000040824/…	57	activated	0.333333	0.333333	Akap17b / BC005624 / Bcas2 / Bud31 / Ccdc12 / Cirbp / Cwf19l2 / Ddx23 / Ddx5 / Dhx32 / Eif4a3 / Gcfc2 / Gpkow / Hnrnph1 / Hnrnpk / Hspa8 / Lsm3 / Lsm4 / Lsm5 / Lsm6 / Luc7l2 / Luc7l3 / Mfap1a / Mfap1b / Ncl / Pnn / Ppie / Ppil2 / Prpf31 / Prpf4 / Ptbp2 / Rbmxl2 / Rnpc3 / Sf1 / Sf3a1 / Sf3b3 / Sf3b5 / Sf3b6 / Snrnp35 / Snrpa / Snrpa1 / Snrpb / Snrpd2 / Snrpd3 / Snrpe / Snrpf / Snw1 / Srek1 / Srsf2…
suppressed.GO:0046847	BP	GO:0046847	filopodium assembly	45	-0.490643	-1.73817	0.00379864	0.0900405	0.0833478	1428	tags=33%, list=16%, signal=28%	ENSMUSG00000023008/ENSMUSG00000028664/ENSMUSG00000034675/ENSMUSG00000028745/ENSMUSG00000063887/ENSMUSG00000037509/ENSMUSG00000024143/ENSMUSG00000027111/ENSMUSG00000024109/ENSMUSG00000018765/ENSMUSG00000039671/ENSMUSG00000021948/ENSMUSG00000025920/ENSMUSG00000025716/ENSMUSG00000059439	15	suppressed	0.333333	0.333333	Arhgef4 / Bcas3 / Capzb / Dbn1 / Ephb2 / Fmnl3 / Fxr2 / Itga6 / Myo3a / Nlgn1 / Nrxn1 / Prkcd / Rhoq / Stau2 / Zmynd8
activated.GO:0140535	CC	GO:0140535	intracellular protein-containing complex	686	0.26088	1.34271	0.00253063	0.0694392	0.0642778	2563	tags=33%, list=28%, signal=26%	ENSMUSG00000015656/ENSMUSG00000026605/ENSMUSG00000029580/ENSMUSG00000004460/ENSMUSG00000026455/ENSMUSG00000027671/ENSMUSG00000055839/ENSMUSG00000004667/ENSMUSG00000039041/ENSMUSG00000042737/ENSMUSG00000039615/ENSMUSG00000023980/ENSMUSG00000004951/ENSMUSG00000022559/ENSMUSG00000022193/ENSMUSG00000000374/ENSMUSG00000056820/ENSMUSG00000022216/ENSMUSG00000033020/ENSMUSG00000032301/ENSMUSG00000021018/…	227	activated	0.330904	0.330904	Actb / Actg1 / Actl6a / Adrm1 / Ago4 / Aimp1 / Aimp2 / Ambra1 / Anapc1 / Anapc11 / Anapc15 / Anapc16 / Anapc2 / Anapc4 / Arnt / Atf2 / Atg3 / Bloc1s2 / Brd8 / Camk2g / Cbx4 / Ccdc47 / Ccdc61 / Cct5 / Cct6a / Cct8 / Cd3eap / Cdc23 / Cdc37 / Cenpf / Cep89 / Ciao2b / Cnot10 / Cnot4 / Csde1 / Csnk2b / Cul4a / Cul4b / Cul5 / Dcaf1 / Dcaf11 / Dcaf15 / Dcaf17 / Dcaf7 / Ddb2 / Ddx1 / Derl1 / Derl2 / Dmac…
suppressed.GO:0051489	BP	GO:0051489	regulation of filopodium assembly	37	-0.518225	-1.76604	0.00378883	0.0899947	0.0833054	1255	tags=32%, list=14%, signal=28%	ENSMUSG00000028664/ENSMUSG00000034675/ENSMUSG00000028745/ENSMUSG00000063887/ENSMUSG00000024143/ENSMUSG00000024109/ENSMUSG00000018765/ENSMUSG00000039671/ENSMUSG00000021948/ENSMUSG00000025920/ENSMUSG00000025716/ENSMUSG00000059439	12	suppressed	0.324324	0.324324	Bcas3 / Capzb / Dbn1 / Ephb2 / Fxr2 / Myo3a / Nlgn1 / Nrxn1 / Prkcd / Rhoq / Stau2 / Zmynd8
activated.GO:0042175	CC	GO:0042175	nuclear outer membrane-endoplasmic reticulum membrane network	361	0.407726	1.99242	3.27453e-10	1.24705e-07	1.15436e-07	1801	tags=32%, list=20%, signal=27%	ENSMUSG00000023175/ENSMUSG00000022174/ENSMUSG00000002014/ENSMUSG00000003814/ENSMUSG00000036372/ENSMUSG00000041891/ENSMUSG00000035227/ENSMUSG00000005881/ENSMUSG00000027248/ENSMUSG00000030654/ENSMUSG00000025724/ENSMUSG00000006315/ENSMUSG00000052428/ENSMUSG00000042682/ENSMUSG00000005873/ENSMUSG00000042747/ENSMUSG00000026864/ENSMUSG00000042737/ENSMUSG00000021484/ENSMUSG00000021917/ENSMUSG00000020048/…	116	activated	0.32133	0.32133	1810037I17Rik / Abhd12 / Alg5 / Alg6 / Ankle2 / Arl6ip1 / Atl3 / Atp6ap2 / Atxn3 / Aup1 / B2m / Bax / Bcap29 / Bcap31 / Bsg / Calr / Calu / Canx / Ccdc47 / Cherp / Clptm1l / Cpt1c / Dad1 / Ddost / Ddrgk1 / Derl2 / Dnajb12 / Dpm3 / Eif5a / Emc10 / Emc3 / Emc4 / Emc6 / Eno1 / Ergic1 / Ergic3 / Erlin1 / Fam8a1 / Fkbp8 / Furin / Gdpd1 / Gpaa1 / Hacd1 / Hmgcr / Hsp90b1 / Hspa5 / Kdelr1 / Kdelr2 / Kdsr…
activated.GO:0030312	CC	GO:0030312	external encapsulating structure	138	0.489707	2.1174	2.52773e-08	7.40495e-06	6.85455e-06	1029	tags=32%, list=11%, signal=29%	ENSMUSG00000021477/ENSMUSG00000027447/ENSMUSG00000023046/ENSMUSG00000018593/ENSMUSG00000029661/ENSMUSG00000002985/ENSMUSG00000068220/ENSMUSG00000019929/ENSMUSG00000003814/ENSMUSG00000026043/ENSMUSG00000001025/ENSMUSG00000041891/ENSMUSG00000036256/ENSMUSG00000001506/ENSMUSG00000009281/ENSMUSG00000041959/ENSMUSG00000027907/ENSMUSG00000035783/ENSMUSG00000023886/ENSMUSG00000017466/ENSMUSG00000024598/…	44	activated	0.318841	0.318841	Acta2 / Anxa2 / Anxa5 / Apoe / Calr / Clec3b / Col18a1 / Col1a1 / Col1a2 / Col3a1 / Col4a1 / Col5a1 / Col6a1 / Cst3 / Cstb / Ctsb / Ctsl / Ctsz / Dcn / Fbln1 / Fbn2 / Gpc3 / Hsp90aa1 / Igf1 / Igfbp6 / Igfbp7 / Lama2 / Lgals1 / Lman1 / Ltbp4 / Mfap1a / Mfap4 / Mfge8 / Mgp / Pkm / Rarres2 / S100a10 / S100a11 / S100a6 / Serpine2 / Smoc2 / Sparc / Timp2 / Wnt6
activated.GO:0031012	CC	GO:0031012	extracellular matrix	138	0.489707	2.1174	2.52773e-08	7.40495e-06	6.85455e-06	1029	tags=32%, list=11%, signal=29%	ENSMUSG00000021477/ENSMUSG00000027447/ENSMUSG00000023046/ENSMUSG00000018593/ENSMUSG00000029661/ENSMUSG00000002985/ENSMUSG00000068220/ENSMUSG00000019929/ENSMUSG00000003814/ENSMUSG00000026043/ENSMUSG00000001025/ENSMUSG00000041891/ENSMUSG00000036256/ENSMUSG00000001506/ENSMUSG00000009281/ENSMUSG00000041959/ENSMUSG00000027907/ENSMUSG00000035783/ENSMUSG00000023886/ENSMUSG00000017466/ENSMUSG00000024598/…	44	activated	0.318841	0.318841	Acta2 / Anxa2 / Anxa5 / Apoe / Calr / Clec3b / Col18a1 / Col1a1 / Col1a2 / Col3a1 / Col4a1 / Col5a1 / Col6a1 / Cst3 / Cstb / Ctsb / Ctsl / Ctsz / Dcn / Fbln1 / Fbn2 / Gpc3 / Hsp90aa1 / Igf1 / Igfbp6 / Igfbp7 / Lama2 / Lgals1 / Lman1 / Ltbp4 / Mfap1a / Mfap4 / Mfge8 / Mgp / Pkm / Rarres2 / S100a10 / S100a11 / S100a6 / Serpine2 / Smoc2 / Sparc / Timp2 / Wnt6
suppressed.GO:0060076	CC	GO:0060076	excitatory synapse	44	-0.518831	-1.83731	0.000955787	0.034951	0.0323531	1019	tags=32%, list=11%, signal=28%	ENSMUSG00000025372/ENSMUSG00000034675/ENSMUSG00000063887/ENSMUSG00000039943/ENSMUSG00000024109/ENSMUSG00000063870/ENSMUSG00000007617/ENSMUSG00000063063/ENSMUSG00000033569/ENSMUSG00000071424/ENSMUSG00000049939/ENSMUSG00000030849/ENSMUSG00000039419/ENSMUSG00000059974	14	suppressed	0.318182	0.318182	Adgrb3 / Baiap2 / Chd4 / Cntnap2 / Ctnna2 / Dbn1 / Fgfr2 / Grid2 / Homer1 / Lrrc4 / Nlgn1 / Nrxn1 / Ntm / Plcb4
activated.GO:0031090	CC	GO:0031090	organelle membrane	1403	0.37298	2.00296	1.32296e-27	1.51148e-23	1.39913e-23	1878	tags=30%, list=21%, signal=28%	ENSMUSG00000025351/ENSMUSG00000027447/ENSMUSG00000022108/ENSMUSG00000023175/ENSMUSG00000057666/ENSMUSG00000031818/ENSMUSG00000061518/ENSMUSG00000019505/ENSMUSG00000018593/ENSMUSG00000034152/ENSMUSG00000022174/ENSMUSG00000022037/ENSMUSG00000024121/ENSMUSG00000002014/ENSMUSG00000022354/ENSMUSG00000006373/ENSMUSG00000003814/ENSMUSG00000036372/ENSMUSG00000020477/ENSMUSG00000038690/ENSMUSG00000041891/…	424	activated	0.30221	0.30221	1810037I17Rik / 1810058I24Rik / Aaas / Abca2 / Abhd12 / Abhd17a / Acaa2 / Acadl / Acsl1 / Adcy3 / Aen / Afg3l1 / Agk / Agpat4 / Ahctf1 / Aifm3 / Ak2 / Alg5 / Alg6 / Alg8 / Ankle2 / Anxa2 / Anxa5 / Ap1s1 / Ap1s3 / Ap2s1 / Arcn1 / Arfgap1 / Arl6ip1 / Atf2 / Atg16l1 / Atl3 / Atp11b / Atp13a3 / Atp2c1 / Atp5a1 / Atp5c1 / Atp5d / Atp5e / Atp5g1 / Atp5g2 / Atp5g3 / Atp5h / Atp5j / Atp5j2 / Atp5md / Atp…
suppressed.GO:0008543	BP	GO:0008543	fibroblast growth factor receptor signaling pathway	30	-0.567856	-1.85665	0.00119284	0.0411377	0.03808	877	tags=30%, list=10%, signal=27%	ENSMUSG00000006134/ENSMUSG00000079259/ENSMUSG00000024109/ENSMUSG00000032336/ENSMUSG00000024985/ENSMUSG00000024241/ENSMUSG00000030849/ENSMUSG00000005320/ENSMUSG00000039153	9	suppressed	0.3	0.3	Crkl / Fgfr2 / Fgfr4 / Nptn / Nrxn1 / Runx2 / Sos1 / Tcf7l2 / Trim71
suppressed.GO:0071774	BP	GO:0071774	response to fibroblast growth factor	35	-0.529298	-1.81284	0.00324603	0.0802726	0.074306	877	tags=29%, list=10%, signal=26%	ENSMUSG00000006134/ENSMUSG00000079259/ENSMUSG00000024109/ENSMUSG00000032336/ENSMUSG00000024985/ENSMUSG00000021127/ENSMUSG00000024241/ENSMUSG00000030849/ENSMUSG00000005320/ENSMUSG00000039153	10	suppressed	0.285714	0.285714	Crkl / Fgfr2 / Fgfr4 / Nptn / Nrxn1 / Runx2 / Sos1 / Tcf7l2 / Trim71 / Zfp36l1
suppressed.GO:0048863	BP	GO:0048863	stem cell differentiation	133	-0.376747	-1.66466	0.00115381	0.0403127	0.0373163	1484	tags=28%, list=16%, signal=24%	ENSMUSG00000029687/ENSMUSG00000004530/ENSMUSG00000015839/ENSMUSG00000066043/ENSMUSG00000024304/ENSMUSG00000024613/ENSMUSG00000053470/ENSMUSG00000021109/ENSMUSG00000022672/ENSMUSG00000063632/ENSMUSG00000057236/ENSMUSG00000064138/ENSMUSG00000026228/ENSMUSG00000027678/ENSMUSG00000053110/ENSMUSG00000024515/ENSMUSG00000063870/ENSMUSG00000044791/ENSMUSG00000026836/ENSMUSG00000013584/ENSMUSG00000019777/…	37	suppressed	0.278195	0.278195	Acvr1 / Aldh1a2 / Bmpr1a / Cdh2 / Cdk13 / Cdk6 / Chd4 / Coro1c / Erbb4 / Ezh2 / Fam172a / Fgfr2 / Gatad2b / Hdac2 / Hif1a / Htr2b / Jarid2 / Kdm3a / Lin28a / Ncoa3 / Nfe2l2 / Nrg1 / Nsun2 / Phactr4 / Prickle1 / Prkdc / Pus7 / Rbbp4 / Rbpj / Runx2 / Sema3c / Setd2 / Smad4 / Sox11 / Tcof1 / Yap1 / Zeb2
suppressed.GO:0030182	BP	GO:0030182	neuron differentiation	756	-0.251855	-1.34795	0.000504673	0.0216677	0.0200571	1953	tags=27%, list=22%, signal=23%	ENSMUSG00000019831/ENSMUSG00000031292/ENSMUSG00000031860/ENSMUSG00000019178/ENSMUSG00000009569/ENSMUSG00000024238/ENSMUSG00000029020/ENSMUSG00000032827/ENSMUSG00000026074/ENSMUSG00000038564/ENSMUSG00000020580/ENSMUSG00000031729/ENSMUSG00000020393/ENSMUSG00000030525/ENSMUSG00000020152/ENSMUSG00000029207/ENSMUSG00000025437/ENSMUSG00000026764/ENSMUSG00000063410/ENSMUSG00000038417/ENSMUSG00000021733/…	206	suppressed	0.272487	0.272487	Abi2 / Actr2 / Adgrb3 / Adnp2 / Alcam / Aldh1a2 / Alms1 / Apbb2 / Apc / Arhgef2 / Arl3 / Atl1 / Atp8a2 / Atxn2 / Baiap2 / Bcl11a / Bcl11b / Bmpr1a / Camk1d / Camsap2 / Caprin1 / Cask / Cdh2 / Cdh4 / Cdkl5 / Chl1 / Chrna7 / Chrnb2 / Cntn4 / Cntn5 / Cntnap2 / Cobl / Cpeb3 / Cpne9 / Crkl / Csmd3 / Ctnna2 / Cux1 / Cyfip2 / Dag1 / Dbn1 / Dcc / Dclk2 / Disp3 / Dixdc1 / Dleu2 / Dlg2 / Dnm1l / Dock7 / Ds…
activated.GO:0009986	CC	GO:0009986	cell surface	234	0.342643	1.59218	0.000625238	0.0256034	0.0237003	1492	tags=27%, list=16%, signal=23%	ENSMUSG00000025351/ENSMUSG00000021477/ENSMUSG00000018593/ENSMUSG00000002985/ENSMUSG00000022037/ENSMUSG00000068220/ENSMUSG00000040856/ENSMUSG00000003814/ENSMUSG00000015656/ENSMUSG00000027248/ENSMUSG00000033307/ENSMUSG00000041959/ENSMUSG00000029616/ENSMUSG00000022890/ENSMUSG00000025130/ENSMUSG00000045394/ENSMUSG00000029711/ENSMUSG00000026864/ENSMUSG00000017466/ENSMUSG00000021484/ENSMUSG00000032959/…	63	activated	0.269231	0.269231	Abca7 / Adam17 / Aimp1 / Anxa2 / Anxa5 / Apoe / Atp5a1 / Atp5j / Atpif1 / B2m / Bace1 / Bst2 / C1qbp / Calr / Cd151 / Cd63 / Cd9 / Clu / Cntfr / Ctsb / Ctsl / Ctsz / Dlk1 / Dscaml1 / Eno1 / Enox2 / Epcam / Epo / Erp29 / Furin / Gpc3 / H1f1 / Hmgb1 / Hsp90aa1 / Hsp90ab1 / Hspa5 / Hspa8 / Il6ra / Lamp1 / Lgals1 / Lman2 / Ly6k / Mfge8 / Mif / Ncl / P4hb / Pam / Pdia3 / Pdpn / Pebp1 / Rer1 / S100a10 …
activated.GO:0005576	CC	GO:0005576	extracellular region	428	0.443466	2.20781	1.79361e-17	1.70767e-14	1.58074e-14	1030	tags=26%, list=11%, signal=25%	ENSMUSG00000027445/ENSMUSG00000025351/ENSMUSG00000021477/ENSMUSG00000027447/ENSMUSG00000022108/ENSMUSG00000025289/ENSMUSG00000023046/ENSMUSG00000058135/ENSMUSG00000018593/ENSMUSG00000029661/ENSMUSG00000002985/ENSMUSG00000022037/ENSMUSG00000068220/ENSMUSG00000019929/ENSMUSG00000027239/ENSMUSG00000050074/ENSMUSG00000040856/ENSMUSG00000027443/ENSMUSG00000032311/ENSMUSG00000060126/ENSMUSG00000037706/…	113	activated	0.264019	0.264019	Actg1 / Adpgk / Aebp1 / Ahnak / Akr1b3 / Aldoa / Anxa2 / Anxa5 / Apoe / Atp5j / B2m / C1qbp / Calr / Cap1 / Cd63 / Cd81 / Clec3b / Clic1 / Clu / Col18a1 / Col1a1 / Col1a2 / Col3a1 / Col4a1 / Col5a1 / Col6a1 / Cpq / Cpxm1 / Creg1 / Creld2 / Cst12 / Cst3 / Cst9 / Cstb / Ctsb / Ctsl / Ctsz / Dbi / Dcn / Defb36 / Dlk1 / Dnajb11 / Draxin / Emc10 / Epo / Fau / Fbln1 / Fbn2 / Fth1 / Gm1673 / Gnas / Gsn …
activated.GO:0070062	CC	GO:0070062	extracellular exosome	38	0.519261	1.77638	0.00294892	0.0760865	0.070431	777	tags=26%, list=9%, signal=24%	ENSMUSG00000025351/ENSMUSG00000002985/ENSMUSG00000037706/ENSMUSG00000015656/ENSMUSG00000032231/ENSMUSG00000007041/ENSMUSG00000030695/ENSMUSG00000069833/ENSMUSG00000020361/ENSMUSG00000062825	10	activated	0.263158	0.263158	Actg1 / Ahnak / Aldoa / Anxa2 / Apoe / Cd63 / Cd81 / Clic1 / Hspa4 / Hspa8
activated.GO:0031982	CC	GO:0031982	vesicle	1047	0.277592	1.46836	9.93895e-07	0.000177741	0.000164529	1822	tags=24%, list=20%, signal=22%	ENSMUSG00000025351/ENSMUSG00000021477/ENSMUSG00000027447/ENSMUSG00000022108/ENSMUSG00000023175/ENSMUSG00000057666/ENSMUSG00000018593/ENSMUSG00000034152/ENSMUSG00000002985/ENSMUSG00000022037/ENSMUSG00000024121/ENSMUSG00000026728/ENSMUSG00000060126/ENSMUSG00000037706/ENSMUSG00000003814/ENSMUSG00000024661/ENSMUSG00000041891/ENSMUSG00000015656/ENSMUSG00000039323/ENSMUSG00000005881/ENSMUSG00000027248/…	250	activated	0.238777	0.238777	Abca2 / Abca7 / Abhd17a / Abhd2 / Acsbg1 / Actg1 / Adam17 / Ahnak / Aldoa / Anxa2 / Anxa5 / Ap1ar / Ap1s1 / Ap1s3 / Ap2s1 / Apoe / Arcn1 / Arrdc1 / Atg16l1 / Atp11b / Atp13a3 / Atp2c1 / Atp6ap2 / Atp6v0a2 / Atp6v0b / Atp6v0c / Atp6v1c1 / Atp6v1g1 / Atp8b5 / B2m / Bace1 / Baiap3 / Bcap31 / Becn1 / Birc6 / Bloc1s2 / Bsg / Bst2 / Btbd8 / C2cd5 / Calm3 / Calr / Cct6a / Cd164 / Cd63 / Cd81 / Cd9 / Chm…
suppressed.GO:0120035	BP	GO:0120035	regulation of plasma membrane bounded cell projection organization	416	-0.272243	-1.3854	0.0022369	0.0635737	0.0588483	1516	tags=24%, list=17%, signal=21%	ENSMUSG00000033904/ENSMUSG00000005533/ENSMUSG00000029687/ENSMUSG00000027950/ENSMUSG00000004530/ENSMUSG00000041272/ENSMUSG00000015839/ENSMUSG00000020173/ENSMUSG00000028161/ENSMUSG00000026782/ENSMUSG00000024304/ENSMUSG00000025372/ENSMUSG00000024589/ENSMUSG00000021301/ENSMUSG00000022682/ENSMUSG00000036353/ENSMUSG00000030102/ENSMUSG00000000305/ENSMUSG00000028664/ENSMUSG00000034675/ENSMUSG00000026028/…	98	suppressed	0.235577	0.235577	Abi2 / Adgrb3 / Apc / Atp8a2 / Baiap2 / Bcas3 / Bcl11a / Camk1d / Camsap2 / Caprin1 / Capzb / Ccp110 / Cdh2 / Cdh4 / Cenpj / Cep97 / Chrnb2 / Cntrob / Cobl / Coro1c / Crkl / Csmd3 / Ctnna2 / Cux1 / Cyld / Dbn1 / Dcc / Def8 / Dixdc1 / Dleu2 / Dnm1l / Dynlt1a / Ep300 / Ephb2 / Ezh2 / Fer / Fxr2 / Grid2 / Grip1 / Hdac2 / Hecw1 / Homer1 / Igf1r / Il1rapl1 / Inpp5f / Intu / Itga6 / Itpr1 / Kank1 / Kif…
suppressed.GO:0086003	BP	GO:0086003	cardiac muscle cell contraction	26	-0.576325	-1.82371	0.00297903	0.0761137	0.0704562	729	tags=23%, list=8%, signal=21%	ENSMUSG00000057914/ENSMUSG00000040118/ENSMUSG00000009545/ENSMUSG00000021699/ENSMUSG00000060843/ENSMUSG00000068457	6	suppressed	0.230769	0.230769	Cacna2d1 / Cacnb2 / Ctnna3 / Kcnq1 / Pde4d / Uty
suppressed.GO:0120036	BP	GO:0120036	plasma membrane bounded cell projection organization	858	-0.249596	-1.34334	0.000254531	0.0129822	0.0120173	1497	tags=21%, list=16%, signal=19%	ENSMUSG00000023826/ENSMUSG00000005533/ENSMUSG00000038987/ENSMUSG00000029687/ENSMUSG00000063810/ENSMUSG00000027950/ENSMUSG00000004768/ENSMUSG00000004530/ENSMUSG00000041272/ENSMUSG00000015839/ENSMUSG00000020173/ENSMUSG00000028161/ENSMUSG00000026782/ENSMUSG00000023008/ENSMUSG00000024304/ENSMUSG00000025372/ENSMUSG00000039952/ENSMUSG00000024667/ENSMUSG00000024589/ENSMUSG00000024077/ENSMUSG00000022957/…	180	suppressed	0.20979	0.20979	Abi2 / Adgrb3 / Alcam / Alms1 / Apc / Arhgef4 / Arl3 / Atp8a2 / Atxn2 / Bag4 / Baiap2 / Bbs7 / Bbs9 / Bcas3 / Bcl11a / Bcl11b / Camk1d / Camsap2 / Caprin1 / Capzb / Cc2d2a / Ccdc39 / Ccdc57 / Ccdc66 / Cdc14b / Cdh2 / Cdh4 / Cenpj / Cep126 / Cep19 / Cep290 / Cep97 / Cfap157 / Chl1 / Chrnb2 / Cntn4 / Cntn5 / Cntnap2 / Cntrob / Cobl / Coro1c / Cpeb3 / Cpne9 / Crkl / Csmd3 / Ctnna2 / Cux1 / Cyfip2 / …

## Sheet: P10_1_Foetal_Leydig_GSEA_ALL_
X	ONTOLOGY	ID	Description	setSize	enrichmentScore	NES	pvalue	p.adjust	qvalue	rank	leading_edge	core_enrichment	Count	.sign	GeneRatio	x	pasted_sorted_ogns
activated.GO:0042627	CC	GO:0042627	chylomicron	3	0.965112	1.6218	0.000590797	0.0383061	0.0363905	321	tags=100%, list=4%, signal=97%	ENSMUSG00000015568/ENSMUSG00000002985/ENSMUSG00000001247	3	activated	1	1	Apoe / Lpl / Lsr
suppressed.GO:0003129	BP	GO:0003129	heart induction	5	-0.935047	-1.85382	9.24738e-05	0.0101102	0.00960459	185	tags=80%, list=2%, signal=78%	ENSMUSG00000022883/ENSMUSG00000021835/ENSMUSG00000039191/ENSMUSG00000052516	4	suppressed	0.8	0.8	Bmp4 / Rbpj / Robo1 / Robo2
suppressed.GO:0048799	BP	GO:0048799	animal organ maturation	15	-0.688244	-1.90929	0.000998219	0.0538271	0.0511353	2005	tags=73%, list=22%, signal=57%	ENSMUSG00000027778/ENSMUSG00000037486/ENSMUSG00000038301/ENSMUSG00000047497/ENSMUSG00000032363/ENSMUSG00000046873/ENSMUSG00000020053/ENSMUSG00000061731/ENSMUSG00000064210/ENSMUSG00000046743/ENSMUSG00000066687	11	suppressed	0.733333	0.733333	Adamts12 / Adamts7 / Ano6 / Asxl2 / Ext1 / Fat4 / Ift80 / Igf1 / Mbtps2 / Snx10 / Zbtb16
suppressed.GO:0070977	BP	GO:0070977	bone maturation	15	-0.688244	-1.90929	0.000998219	0.0538271	0.0511353	2005	tags=73%, list=22%, signal=57%	ENSMUSG00000027778/ENSMUSG00000037486/ENSMUSG00000038301/ENSMUSG00000047497/ENSMUSG00000032363/ENSMUSG00000046873/ENSMUSG00000020053/ENSMUSG00000061731/ENSMUSG00000064210/ENSMUSG00000046743/ENSMUSG00000066687	11	suppressed	0.733333	0.733333	Adamts12 / Adamts7 / Ano6 / Asxl2 / Ext1 / Fat4 / Ift80 / Igf1 / Mbtps2 / Snx10 / Zbtb16
activated.GO:0034361	CC	GO:0034361	very-low-density lipoprotein particle	6	0.871472	1.82419	0.000596303	0.0383061	0.0363905	321	tags=67%, list=4%, signal=64%	ENSMUSG00000015568/ENSMUSG00000002985/ENSMUSG00000075701/ENSMUSG00000001247	4	activated	0.666667	0.666667	Apoe / Lpl / Lsr / Selenos
activated.GO:0034385	CC	GO:0034385	triglyceride-rich plasma lipoprotein particle	6	0.871472	1.82419	0.000596303	0.0383061	0.0363905	321	tags=67%, list=4%, signal=64%	ENSMUSG00000015568/ENSMUSG00000002985/ENSMUSG00000075701/ENSMUSG00000001247	4	activated	0.666667	0.666667	Apoe / Lpl / Lsr / Selenos
suppressed.GO:2000826	BP	GO:2000826	regulation of heart morphogenesis	6	-0.909396	-1.90457	6.05316e-05	0.00714212	0.00678496	185	tags=67%, list=2%, signal=65%	ENSMUSG00000022883/ENSMUSG00000021835/ENSMUSG00000039191/ENSMUSG00000052516	4	suppressed	0.666667	0.666667	Bmp4 / Rbpj / Robo1 / Robo2
suppressed.GO:0061047	BP	GO:0061047	positive regulation of branching involved in lung morphogenesis	3	-0.953166	-1.64186	0.00119148	0.0604209	0.0573993	138	tags=67%, list=2%, signal=66%	ENSMUSG00000021835/ENSMUSG00000029231	2	suppressed	0.666667	0.666667	Bmp4 / Pdgfra
suppressed.GO:0016198	BP	GO:0016198	axon choice point recognition	3	-0.936465	-1.61309	0.00254097	0.0992813	0.0943164	185	tags=100%, list=2%, signal=98%	ENSMUSG00000022883/ENSMUSG00000052516	2	suppressed	0.666667	0.666667	Robo1 / Robo2
suppressed.GO:0016199	BP	GO:0016199	axon midline choice point recognition	3	-0.936465	-1.61309	0.00254097	0.0992813	0.0943164	185	tags=100%, list=2%, signal=98%	ENSMUSG00000022883/ENSMUSG00000052516	2	suppressed	0.666667	0.666667	Robo1 / Robo2
activated.GO:0101031	CC	GO:0101031	chaperone complex	28	0.574904	1.8762	0.000821927	0.0486632	0.0462296	2784	tags=64%, list=31%, signal=45%	ENSMUSG00000015656/ENSMUSG00000023944/ENSMUSG00000002064/ENSMUSG00000039615/ENSMUSG00000003099/ENSMUSG00000022466/ENSMUSG00000068039/ENSMUSG00000071072/ENSMUSG00000019471/ENSMUSG00000025613/ENSMUSG00000022234/ENSMUSG00000004460/ENSMUSG00000034024/ENSMUSG00000059355/ENSMUSG00000003868/ENSMUSG00000078622/ENSMUSG00000022913/ENSMUSG00000029447	18	activated	0.642857	0.642857	Ccdc47 / Cct2 / Cct5 / Cct6a / Cct8 / Cdc37 / Dnajb11 / Hsp90ab1 / Hspa8 / Ppp5c / Psmg1 / Ptges3 / Rpap3 / Ruvbl2 / Sdf2 / Stub1 / Tcp1 / Wdr83os
activated.GO:0070069	CC	GO:0070069	cytochrome complex	24	0.721312	2.26347	1.04709e-06	0.000225887	0.000214591	1487	tags=62%, list=16%, signal=52%	ENSMUSG00000029632/ENSMUSG00000036751/ENSMUSG00000014313/ENSMUSG00000035885/ENSMUSG00000031818/ENSMUSG00000059534/ENSMUSG00000032330/ENSMUSG00000017778/ENSMUSG00000063882/ENSMUSG00000061518/ENSMUSG00000041697/ENSMUSG00000071654/ENSMUSG00000044894/ENSMUSG00000038462/ENSMUSG00000000088	15	activated	0.625	0.625	Cox4i1 / Cox5a / Cox5b / Cox6a1 / Cox6b1 / Cox6c / Cox7a2 / Cox7c / Cox8a / Ndufa4 / Uqcc3 / Uqcr10 / Uqcrfs1 / Uqcrh / Uqcrq
suppressed.GO:0003128	BP	GO:0003128	heart field specification	8	-0.845383	-1.95476	0.000225607	0.0194823	0.018508	457	tags=62%, list=5%, signal=59%	ENSMUSG00000061731/ENSMUSG00000022883/ENSMUSG00000021835/ENSMUSG00000039191/ENSMUSG00000052516	5	suppressed	0.625	0.625	Bmp4 / Ext1 / Rbpj / Robo1 / Robo2
suppressed.GO:0003177	BP	GO:0003177	pulmonary valve development	13	-0.755492	-2.0278	0.000142892	0.0138443	0.013152	1022	tags=62%, list=11%, signal=55%	ENSMUSG00000024563/ENSMUSG00000027276/ENSMUSG00000067336/ENSMUSG00000022894/ENSMUSG00000022883/ENSMUSG00000021835/ENSMUSG00000039191/ENSMUSG00000052516	8	suppressed	0.615385	0.615385	Adamts5 / Bmp4 / Bmpr2 / Jag1 / Rbpj / Robo1 / Robo2 / Smad2
activated.GO:0098803	CC	GO:0098803	respiratory chain complex	64	0.666177	2.60855	1.5593e-11	1.16139e-08	1.10331e-08	1827	tags=59%, list=20%, signal=48%	ENSMUSG00000029632/ENSMUSG00000036751/ENSMUSG00000033938/ENSMUSG00000030647/ENSMUSG00000014313/ENSMUSG00000035885/ENSMUSG00000031818/ENSMUSG00000002379/ENSMUSG00000022354/ENSMUSG00000059534/ENSMUSG00000027673/ENSMUSG00000032330/ENSMUSG00000113902/ENSMUSG00000017778/ENSMUSG00000020022/ENSMUSG00000041881/ENSMUSG00000023089/ENSMUSG00000021606/ENSMUSG00000026032/ENSMUSG00000013593/ENSMUSG00000063882/…	38	activated	0.59375	0.59375	Cox4i1 / Cox5a / Cox5b / Cox6a1 / Cox6b1 / Cox6c / Cox7a2 / Cox7c / Cox8a / Ndufa11 / Ndufa12 / Ndufa4 / Ndufa5 / Ndufa7 / Ndufa8 / Ndufb1 / Ndufb10 / Ndufb11 / Ndufb3 / Ndufb5 / Ndufb6 / Ndufb7 / Ndufb9 / Ndufc1 / Ndufc2 / Ndufs2 / Ndufs3 / Ndufs6 / Ndufs8 / Ndufv2 / Sdha / Sdhd / Uqcc3 / Uqcr10 / Uqcr11 / Uqcrfs1 / Uqcrh / Uqcrq
activated.GO:0070469	CC	GO:0070469	respirasome	68	0.654318	2.62772	1.07097e-11	8.50849e-09	8.08299e-09	1827	tags=59%, list=20%, signal=47%	ENSMUSG00000029632/ENSMUSG00000036751/ENSMUSG00000033938/ENSMUSG00000030647/ENSMUSG00000014313/ENSMUSG00000035885/ENSMUSG00000031818/ENSMUSG00000002379/ENSMUSG00000022354/ENSMUSG00000059534/ENSMUSG00000027673/ENSMUSG00000032330/ENSMUSG00000113902/ENSMUSG00000017778/ENSMUSG00000020022/ENSMUSG00000041881/ENSMUSG00000023089/ENSMUSG00000021606/ENSMUSG00000026032/ENSMUSG00000073155/ENSMUSG00000013593/…	40	activated	0.588235	0.588235	1810058I24Rik / Cox4i1 / Cox5a / Cox5b / Cox6a1 / Cox6b1 / Cox6c / Cox7a2 / Cox7c / Cox8a / Higd1a / Ndufa11 / Ndufa12 / Ndufa4 / Ndufa5 / Ndufa7 / Ndufa8 / Ndufb1 / Ndufb10 / Ndufb11 / Ndufb3 / Ndufb5 / Ndufb6 / Ndufb7 / Ndufb9 / Ndufc1 / Ndufc2 / Ndufs2 / Ndufs3 / Ndufs6 / Ndufs8 / Ndufv2 / Sdha / Sdhd / Uqcc3 / Uqcr10 / Uqcr11 / Uqcrfs1 / Uqcrh / Uqcrq
activated.GO:0005839	CC	GO:0005839	proteasome core complex	15	0.73938	2.0552	0.000199583	0.0177495	0.0168618	999	tags=53%, list=11%, signal=48%	ENSMUSG00000018286/ENSMUSG00000027566/ENSMUSG00000032301/ENSMUSG00000021024/ENSMUSG00000031897/ENSMUSG00000014769/ENSMUSG00000015671/ENSMUSG00000026750	8	activated	0.533333	0.533333	Psma2 / Psma4 / Psma6 / Psma7 / Psmb1 / Psmb10 / Psmb6 / Psmb7
activated.GO:0044815	CC	GO:0044815	DNA packaging complex	64	0.433788	1.69858	0.00151932	0.0691059	0.06565	2887	tags=52%, list=32%, signal=35%	ENSMUSG00000037894/ENSMUSG00000028759/ENSMUSG00000060743/ENSMUSG00000042029/ENSMUSG00000016559/ENSMUSG00000051627/ENSMUSG00000029580/ENSMUSG00000038252/ENSMUSG00000041126/ENSMUSG00000028312/ENSMUSG00000022779/ENSMUSG00000041133/ENSMUSG00000096210/ENSMUSG00000020167/ENSMUSG00000028863/ENSMUSG00000024174/ENSMUSG00000020898/ENSMUSG00000021597/ENSMUSG00000003778/ENSMUSG00000026039/ENSMUSG00000035024/…	33	activated	0.515625	0.515625	Actb / Actl6a / Brd8 / Ctc1 / H1f0 / H1f2 / H1f4 / H2aj / H2az1 / H2az2 / H3f3a / H3f3b / Hp1bp3 / Macroh2a1 / Macroh2a2 / Meaf6 / Mphosph8 / Ncapd2 / Ncapd3 / Ncapg2 / Ncaph2 / Pot1a / Pot1b / Ruvbl2 / Sgo2a / Slf1 / Smc1a / Smc2 / Smc3 / Tcf3 / Terf2ip / Top3b / Vps72
activated.GO:1990777	CC	GO:1990777	lipoprotein particle	12	0.724375	1.85216	0.00135989	0.0647708	0.0615317	321	tags=50%, list=4%, signal=48%	ENSMUSG00000015568/ENSMUSG00000002985/ENSMUSG00000022037/ENSMUSG00000032193/ENSMUSG00000075701/ENSMUSG00000001247	6	activated	0.5	0.5	Apoe / Clu / Ldlr / Lpl / Lsr / Selenos
suppressed.GO:0048133	BP	GO:0048133	male germ-line stem cell asymmetric division	4	-0.902659	-1.68704	0.0019743	0.0840274	0.0798254	7	tags=50%, list=0%, signal=50%	ENSMUSG00000013089/ENSMUSG00000066687	2	suppressed	0.5	0.5	Etv5 / Zbtb16
activated.GO:1990204	CC	GO:1990204	oxidoreductase complex	84	0.558848	2.32321	1.02993e-08	4.90947e-06	4.66396e-06	1991	tags=49%, list=22%, signal=39%	ENSMUSG00000029632/ENSMUSG00000033938/ENSMUSG00000030647/ENSMUSG00000002379/ENSMUSG00000022354/ENSMUSG00000059534/ENSMUSG00000006519/ENSMUSG00000027673/ENSMUSG00000113902/ENSMUSG00000020022/ENSMUSG00000041881/ENSMUSG00000023089/ENSMUSG00000021606/ENSMUSG00000026032/ENSMUSG00000013593/ENSMUSG00000027187/ENSMUSG00000032263/ENSMUSG00000027406/ENSMUSG00000063882/ENSMUSG00000063229/ENSMUSG00000037152/…	41	activated	0.488095	0.488095	Bckdhb / Cat / Cyba / Dlat / Etfa / Idh3b / Ldha / Ldhb / Ndufa11 / Ndufa12 / Ndufa4 / Ndufa5 / Ndufa6 / Ndufa7 / Ndufa8 / Ndufb1 / Ndufb10 / Ndufb11 / Ndufb3 / Ndufb5 / Ndufb6 / Ndufb7 / Ndufb9 / Ndufc1 / Ndufc2 / Ndufs2 / Ndufs3 / Ndufs6 / Ndufs8 / Ndufv2 / P4ha2 / Pdha1 / Rrm1 / Sdha / Sdhd / Uqcc3 / Uqcr10 / Uqcr11 / Uqcrfs1 / Uqcrh / Uqcrq
activated.GO:0043230	CC	GO:0043230	extracellular organelle	47	0.475374	1.74672	0.00159406	0.0716847	0.0680999	1798	tags=47%, list=20%, signal=38%	ENSMUSG00000015656/ENSMUSG00000025351/ENSMUSG00000030695/ENSMUSG00000002985/ENSMUSG00000003161/ENSMUSG00000041415/ENSMUSG00000032855/ENSMUSG00000020681/ENSMUSG00000027009/ENSMUSG00000021595/ENSMUSG00000028577/ENSMUSG00000036698/ENSMUSG00000007041/ENSMUSG00000026193/ENSMUSG00000023030/ENSMUSG00000028639/ENSMUSG00000025980/ENSMUSG00000040253/ENSMUSG00000062825/ENSMUSG00000004980/ENSMUSG00000032504/…	22	activated	0.468085	0.468085	Ace / Actg1 / Ago2 / Aldoa / Apoe / Bag6 / Cd63 / Clic1 / Dicer1 / Fn1 / Gbp7 / Hnrnpa2b1 / Hspa8 / Hspd1 / Itga4 / Nsun2 / Pdcd6ip / Pkd1 / Plaa / Slc11a2 / Sri / Ybx1
activated.GO:0065010	CC	GO:0065010	extracellular membrane-bounded organelle	47	0.475374	1.74672	0.00159406	0.0716847	0.0680999	1798	tags=47%, list=20%, signal=38%	ENSMUSG00000015656/ENSMUSG00000025351/ENSMUSG00000030695/ENSMUSG00000002985/ENSMUSG00000003161/ENSMUSG00000041415/ENSMUSG00000032855/ENSMUSG00000020681/ENSMUSG00000027009/ENSMUSG00000021595/ENSMUSG00000028577/ENSMUSG00000036698/ENSMUSG00000007041/ENSMUSG00000026193/ENSMUSG00000023030/ENSMUSG00000028639/ENSMUSG00000025980/ENSMUSG00000040253/ENSMUSG00000062825/ENSMUSG00000004980/ENSMUSG00000032504/…	22	activated	0.468085	0.468085	Ace / Actg1 / Ago2 / Aldoa / Apoe / Bag6 / Cd63 / Clic1 / Dicer1 / Fn1 / Gbp7 / Hnrnpa2b1 / Hspa8 / Hspd1 / Itga4 / Nsun2 / Pdcd6ip / Pkd1 / Plaa / Slc11a2 / Sri / Ybx1
activated.GO:0098798	CC	GO:0098798	mitochondrial protein-containing complex	232	0.528361	2.54241	1.06086e-18	1.26423e-14	1.201e-14	2046	tags=47%, list=22%, signal=37%	ENSMUSG00000029632/ENSMUSG00000036751/ENSMUSG00000038690/ENSMUSG00000003072/ENSMUSG00000033938/ENSMUSG00000030647/ENSMUSG00000014313/ENSMUSG00000035885/ENSMUSG00000031818/ENSMUSG00000002379/ENSMUSG00000022354/ENSMUSG00000059534/ENSMUSG00000034566/ENSMUSG00000027673/ENSMUSG00000032330/ENSMUSG00000113902/ENSMUSG00000017778/ENSMUSG00000020022/ENSMUSG00000041881/ENSMUSG00000021973/ENSMUSG00000023089/…	108	activated	0.465517	0.465517	Atp5a1 / Atp5b / Atp5c1 / Atp5d / Atp5e / Atp5g1 / Atp5h / Atp5j2 / Atp5k / Atp5l / Atp5md / Atp5pb / Bckdhb / Chchd1 / Chchd10 / Cox4i1 / Cox5a / Cox5b / Cox6a1 / Cox6b1 / Cox6c / Cox7a2 / Cox7c / Cox8a / Dlat / Dnajc15 / Etfa / Fxn / Gadd45gip1 / Grpel1 / Idh3b / Mccc1 / Mccc2 / Micos10 / Micos13 / Micu1 / Micu2 / Mrpl12 / Mrpl13 / Mrpl14 / Mrpl18 / Mrpl20 / Mrpl27 / Mrpl3 / Mrpl37 / Mrpl38 / M…
suppressed.GO:0044327	CC	GO:0044327	dendritic spine head	7	-0.852665	-1.8903	0.000409071	0.0293668	0.0278983	428	tags=43%, list=5%, signal=41%	ENSMUSG00000026425/ENSMUSG00000021719/ENSMUSG00000040265	3	suppressed	0.428571	0.428571	Dnm3 / Rgs7bp / Srgap2
suppressed.GO:0004714	MF	GO:0004714	transmembrane receptor protein tyrosine kinase activity	28	-0.544896	-1.77031	0.00136938	0.0647708	0.0615317	1259	tags=43%, list=14%, signal=37%	ENSMUSG00000021464/ENSMUSG00000052504/ENSMUSG00000030849/ENSMUSG00000005534/ENSMUSG00000062312/ENSMUSG00000020467/ENSMUSG00000026674/ENSMUSG00000028664/ENSMUSG00000029231/ENSMUSG00000025810/ENSMUSG00000035305/ENSMUSG00000020122	12	suppressed	0.428571	0.428571	Ddr2 / Efemp1 / Egfr / Epha3 / Ephb2 / Erbb2 / Fgfr2 / Insr / Nrp1 / Pdgfra / Ror1 / Ror2
suppressed.GO:0008038	BP	GO:0008038	neuron recognition	19	-0.682466	-2.01372	0.000167596	0.0157263	0.0149399	459	tags=42%, list=5%, signal=40%	ENSMUSG00000030123/ENSMUSG00000061731/ENSMUSG00000039419/ENSMUSG00000039542/ENSMUSG00000028664/ENSMUSG00000022883/ENSMUSG00000025810/ENSMUSG00000052516	8	suppressed	0.421053	0.421053	Cntnap2 / Ephb2 / Ext1 / Ncam1 / Nrp1 / Plxnd1 / Robo1 / Robo2
activated.GO:0043209	CC	GO:0043209	myelin sheath	150	0.424605	1.94597	1.84677e-06	0.000338583	0.000321651	2066	tags=42%, list=23%, signal=33%	ENSMUSG00000019505/ENSMUSG00000015656/ENSMUSG00000005161/ENSMUSG00000028691/ENSMUSG00000033161/ENSMUSG00000030695/ENSMUSG00000058135/ENSMUSG00000032294/ENSMUSG00000034566/ENSMUSG00000033307/ENSMUSG00000057666/ENSMUSG00000031633/ENSMUSG00000021771/ENSMUSG00000032959/ENSMUSG00000036752/ENSMUSG00000027248/ENSMUSG00000029580/ENSMUSG00000022568/ENSMUSG00000024581/ENSMUSG00000030805/ENSMUSG00000024359/…	63	activated	0.42	0.42	Actb / Actg1 / Aldoa / Ass1 / Atp1a1 / Atp5a1 / Atp5b / Atp5c1 / Atp5h / Atp5pb / Cct2 / Cct5 / Cldn11 / Cox5a / Cox5b / Cox6a1 / Cycs / Dlat / Eef1a1 / Gapdh / Gstm1 / Gsto1 / Hsp90aa1 / Hspa8 / Hspa9 / Hspd1 / Ldhb / Mdh1 / Mif / Msn / Myo1d / Napa / Napg / Ndufs3 / Ndufv2 / Nsf / Pdcd6ip / Pdha1 / Pdia3 / Pebp1 / Pgam1 / Phgdh / Pkm / Plec / Ppia / Prdx1 / Prdx2 / Prkci / Rtn4 / Scrib / Sdha /…
activated.GO:0005840	CC	GO:0005840	ribosome	99	0.422074	1.82099	0.000173183	0.0159986	0.0151985	2015	tags=37%, list=22%, signal=29%	ENSMUSG00000019505/ENSMUSG00000020372/ENSMUSG00000038274/ENSMUSG00000041881/ENSMUSG00000034994/ENSMUSG00000020775/ENSMUSG00000032563/ENSMUSG00000063787/ENSMUSG00000023939/ENSMUSG00000033499/ENSMUSG00000000787/ENSMUSG00000021967/ENSMUSG00000045103/ENSMUSG00000034932/ENSMUSG00000020477/ENSMUSG00000039640/ENSMUSG00000039069/ENSMUSG00000037740/ENSMUSG00000029066/ENSMUSG00000022370/ENSMUSG00000033751/…	37	activated	0.373737	0.373737	Chchd1 / Ddx3x / Dmd / Eef2 / Fau / Gadd45gip1 / Larp1 / Larp4b / Mrpl12 / Mrpl13 / Mrpl14 / Mrpl18 / Mrpl20 / Mrpl27 / Mrpl3 / Mrpl37 / Mrpl38 / Mrpl42 / Mrpl49 / Mrpl51 / Mrpl54 / Mrpl57 / Mrps16 / Mrps18a / Mrps18b / Mrps18c / Mrps24 / Mrps25 / Mrps26 / Mrps34 / Mrps5 / Mrps7 / Mtg2 / Ndufa7 / Npm1 / Rack1 / Ubb
suppressed.GO:0071276	BP	GO:0071276	cellular response to cadmium ion	11	-0.732868	-1.87822	0.00124266	0.0611932	0.058133	199	tags=36%, list=2%, signal=36%	ENSMUSG00000052684/ENSMUSG00000063358/ENSMUSG00000026879/ENSMUSG00000020122	4	suppressed	0.363636	0.363636	Egfr / Gsn / Jun / Mapk1
activated.GO:0031967	CC	GO:0031967	organelle envelope	757	0.361806	1.9465	6.91238e-16	2.42473e-12	2.30348e-12	2207	tags=35%, list=24%, signal=29%	ENSMUSG00000018796/ENSMUSG00000019505/ENSMUSG00000029632/ENSMUSG00000036751/ENSMUSG00000038690/ENSMUSG00000003072/ENSMUSG00000000184/ENSMUSG00000033938/ENSMUSG00000027447/ENSMUSG00000030647/ENSMUSG00000014313/ENSMUSG00000035885/ENSMUSG00000031818/ENSMUSG00000050953/ENSMUSG00000032261/ENSMUSG00000002985/ENSMUSG00000002379/ENSMUSG00000043940/ENSMUSG00000022354/ENSMUSG00000059534/ENSMUSG00000002346/…	266	activated	0.351387	0.351387	1810058I24Rik / Abcd3 / Acadl / Acsl1 / Acsl3 / Acsl4 / Ahctf1 / Ak2 / Ak3 / Apc / Apoe / Asl / Ass1 / Atp5a1 / Atp5b / Atp5c1 / Atp5d / Atp5e / Atp5g1 / Atp5h / Atp5j2 / Atp5k / Atp5l / Atp5md / Atp5pb / Atraid / Atxn3 / Bche / Bckdhb / Bicd2 / Bin1 / Bnip2 / Bok / Bri3bp / Calr / Capn10 / Cat / Cav2 / Ccar1 / Ccnd2 / Cdh5 / Cenpf / Cenpv / Cfl1 / Chchd1 / Chchd10 / Chmp2a / Chmp3 / Cisd2 / Clic…
activated.GO:0031975	CC	GO:0031975	envelope	757	0.361806	1.9465	6.91238e-16	2.42473e-12	2.30348e-12	2207	tags=35%, list=24%, signal=29%	ENSMUSG00000018796/ENSMUSG00000019505/ENSMUSG00000029632/ENSMUSG00000036751/ENSMUSG00000038690/ENSMUSG00000003072/ENSMUSG00000000184/ENSMUSG00000033938/ENSMUSG00000027447/ENSMUSG00000030647/ENSMUSG00000014313/ENSMUSG00000035885/ENSMUSG00000031818/ENSMUSG00000050953/ENSMUSG00000032261/ENSMUSG00000002985/ENSMUSG00000002379/ENSMUSG00000043940/ENSMUSG00000022354/ENSMUSG00000059534/ENSMUSG00000002346/…	266	activated	0.351387	0.351387	1810058I24Rik / Abcd3 / Acadl / Acsl1 / Acsl3 / Acsl4 / Ahctf1 / Ak2 / Ak3 / Apc / Apoe / Asl / Ass1 / Atp5a1 / Atp5b / Atp5c1 / Atp5d / Atp5e / Atp5g1 / Atp5h / Atp5j2 / Atp5k / Atp5l / Atp5md / Atp5pb / Atraid / Atxn3 / Bche / Bckdhb / Bicd2 / Bin1 / Bnip2 / Bok / Bri3bp / Calr / Capn10 / Cat / Cav2 / Ccar1 / Ccnd2 / Cdh5 / Cenpf / Cenpv / Cfl1 / Chchd1 / Chchd10 / Chmp2a / Chmp3 / Cisd2 / Clic…
activated.GO:0034399	CC	GO:0034399	nuclear periphery	107	0.393333	1.71331	0.000931386	0.0523553	0.0497371	2069	tags=35%, list=23%, signal=27%	ENSMUSG00000025006/ENSMUSG00000046876/ENSMUSG00000021024/ENSMUSG00000034667/ENSMUSG00000038271/ENSMUSG00000029290/ENSMUSG00000020661/ENSMUSG00000018593/ENSMUSG00000027342/ENSMUSG00000029580/ENSMUSG00000026999/ENSMUSG00000037935/ENSMUSG00000028729/ENSMUSG00000041959/ENSMUSG00000004264/ENSMUSG00000024045/ENSMUSG00000041133/ENSMUSG00000024561/ENSMUSG00000039630/ENSMUSG00000028809/ENSMUSG00000004880/…	37	activated	0.345794	0.345794	Actb / Actl6a / Ahctf1 / Akap8 / Atxn1 / Basp1 / Cenpf / Cxxc1 / Dnmt3a / Ebna1bp2 / Gmcl1 / Hnrnpa2b1 / Hnrnpu / Iffo1 / Lbr / Lmna / Mbd1 / Ncor2 / Npm1 / Nup35 / Pcna / Phb2 / Phf5a / Prpf40a / Psip1 / Psma6 / S100a10 / Sfpq / Smarca4 / Smarce1 / Smc1a / Smc3 / Sorbs1 / Sparc / Srrm1 / Xpot / Zfp326
activated.GO:0042175	CC	GO:0042175	nuclear outer membrane-endoplasmic reticulum membrane network	364	0.287104	1.44881	0.000765273	0.0458279	0.0435361	2434	tags=34%, list=27%, signal=26%	ENSMUSG00000022174/ENSMUSG00000035227/ENSMUSG00000060002/ENSMUSG00000029390/ENSMUSG00000042747/ENSMUSG00000042682/ENSMUSG00000023175/ENSMUSG00000075701/ENSMUSG00000021670/ENSMUSG00000020048/ENSMUSG00000003814/ENSMUSG00000030659/ENSMUSG00000024759/ENSMUSG00000040359/ENSMUSG00000052852/ENSMUSG00000060802/ENSMUSG00000056050/ENSMUSG00000053317/ENSMUSG00000027248/ENSMUSG00000028757/ENSMUSG00000005873/…	123	activated	0.337912	0.337912	1810037I17Rik / Abhd12 / Acer3 / Alg14 / Alg5 / Alg6 / Anxa7 / Arl6ip1 / Arv1 / Arxes1 / Atf6 / Atf6b / Atl3 / Atp13a1 / Atp2a2 / Atxn3 / Aup1 / B2m / Bcap29 / Bcap31 / Bicd2 / Bok / Bsg / Calr / Chpt1 / Cisd2 / Cnep1r1 / Cpt1c / Creb3 / Cyb5a / Dad1 / Ddost / Ddrgk1 / Dnajb2 / Dpm2 / Dpm3 / Dst / Edem1 / Elovl1 / Emc10 / Emc2 / Ero1a / Esyt2 / Fdft1 / Fkbp1a / Fkbp8 / Gabbr1 / Gba2 / Gosr2 / Hac…
suppressed.GO:0051219	MF	GO:0051219	phosphoprotein binding	64	-0.426842	-1.71663	0.0010348	0.0552989	0.0525335	1433	tags=31%, list=16%, signal=27%	ENSMUSG00000028991/ENSMUSG00000023830/ENSMUSG00000030421/ENSMUSG00000030357/ENSMUSG00000018326/ENSMUSG00000038764/ENSMUSG00000024576/ENSMUSG00000034462/ENSMUSG00000006134/ENSMUSG00000018909/ENSMUSG00000025217/ENSMUSG00000016933/ENSMUSG00000043962/ENSMUSG00000046201/ENSMUSG00000022637/ENSMUSG00000025626/ENSMUSG00000041417/ENSMUSG00000063358/ENSMUSG00000000266/ENSMUSG00000021549	20	suppressed	0.3125	0.3125	Arrb1 / Btrc / Cblb / Crkl / Csnk1a1 / Fkbp4 / Igf2r / Mapk1 / Mid2 / Mtor / Phf6 / Pik3r1 / Pkd2 / Plcg1 / Ptpn3 / Rasa1 / Scaf8 / Thrap3 / Uri1 / Ywhab
suppressed.GO:0043583	BP	GO:0043583	ear development	113	-0.382581	-1.69051	0.000363642	0.0272549	0.0258919	1345	tags=31%, list=15%, signal=27%	ENSMUSG00000026586/ENSMUSG00000009545/ENSMUSG00000027966/ENSMUSG00000021464/ENSMUSG00000048387/ENSMUSG00000021013/ENSMUSG00000023972/ENSMUSG00000020319/ENSMUSG00000007989/ENSMUSG00000030849/ENSMUSG00000021733/ENSMUSG00000027276/ENSMUSG00000048402/ENSMUSG00000024424/ENSMUSG00000001052/ENSMUSG00000020053/ENSMUSG00000021188/ENSMUSG00000020888/ENSMUSG00000024238/ENSMUSG00000001105/ENSMUSG00000030029/…	35	suppressed	0.309735	0.309735	Atp8a2 / Bcl2 / Bmp4 / Cebpd / Col11a1 / Dvl2 / Ephb2 / Fat4 / Fgfr2 / Fzd3 / Gas1 / Gli2 / Ift20 / Igf1 / Jag1 / Kcnq1 / Lrig1 / Maf / Mapk1 / Myo3a / Myo6 / Osr1 / Prrx1 / Ptk7 / Rbpj / Ror1 / Ror2 / Sec24b / Slc4a7 / Triobp / Trip11 / Ttc39c / Ttc8 / Wdpcp / Zeb1
activated.GO:1902495	CC	GO:1902495	transmembrane transporter complex	152	0.398233	1.82699	1.04683e-05	0.00150303	0.00142786	1233	tags=30%, list=14%, signal=27%	ENSMUSG00000060882/ENSMUSG00000029632/ENSMUSG00000028033/ENSMUSG00000033938/ENSMUSG00000030647/ENSMUSG00000033161/ENSMUSG00000002379/ENSMUSG00000022354/ENSMUSG00000059534/ENSMUSG00000027673/ENSMUSG00000113902/ENSMUSG00000024121/ENSMUSG00000020022/ENSMUSG00000041881/ENSMUSG00000021973/ENSMUSG00000046079/ENSMUSG00000023089/ENSMUSG00000006057/ENSMUSG00000021606/ENSMUSG00000026032/ENSMUSG00000013593/…	46	activated	0.302632	0.302632	Abhd12 / Atp1a1 / Atp1b2 / Atp5g1 / Atp6v0c / Atp6v0e / Atp6v1f / Cachd1 / Cacna1a / Cacna1c / Cacnb3 / Catsperb / Clic1 / Gria4 / Grin2a / Kcnd2 / Kcnq5 / Kcns3 / Lrrc8d / Micu1 / Micu2 / Ndufa11 / Ndufa12 / Ndufa4 / Ndufa5 / Ndufa7 / Ndufa8 / Ndufb1 / Ndufb10 / Ndufb11 / Ndufb3 / Ndufb5 / Ndufb7 / Ndufb9 / Ndufc1 / Ndufc2 / Ndufs2 / Ndufs6 / Ndufv2 / Pkd1 / Ptpa / Sacm1l / Uqcc3 / Uqcr10 / Uqcr…
activated.GO:1990351	CC	GO:1990351	transporter complex	168	0.378293	1.74528	6.20389e-05	0.00724821	0.00688574	1233	tags=29%, list=14%, signal=26%	ENSMUSG00000060882/ENSMUSG00000029632/ENSMUSG00000028033/ENSMUSG00000033938/ENSMUSG00000030647/ENSMUSG00000033161/ENSMUSG00000002379/ENSMUSG00000022354/ENSMUSG00000059534/ENSMUSG00000027673/ENSMUSG00000113902/ENSMUSG00000024121/ENSMUSG00000020022/ENSMUSG00000041881/ENSMUSG00000021973/ENSMUSG00000046079/ENSMUSG00000023089/ENSMUSG00000006057/ENSMUSG00000021606/ENSMUSG00000026032/ENSMUSG00000013593/…	49	activated	0.291667	0.291667	Abhd12 / Atp1a1 / Atp1b2 / Atp5g1 / Atp6v0c / Atp6v0e / Atp6v1f / Atp8a1 / Cachd1 / Cacna1a / Cacna1c / Cacnb3 / Catsperb / Clic1 / Gria4 / Grin2a / Kcnd2 / Kcnq5 / Kcns3 / Lrrc8d / Micu1 / Micu2 / Ndufa11 / Ndufa12 / Ndufa4 / Ndufa5 / Ndufa7 / Ndufa8 / Ndufb1 / Ndufb10 / Ndufb11 / Ndufb3 / Ndufb5 / Ndufb7 / Ndufb9 / Ndufc1 / Ndufc2 / Ndufs2 / Ndufs6 / Ndufv2 / Pkd1 / Ptpa / Sacm1l / Timm13 / Tme…
activated.GO:0099080	CC	GO:0099080	supramolecular complex	713	0.271084	1.45194	2.81304e-05	0.00376662	0.00357826	1936	tags=28%, list=21%, signal=24%	ENSMUSG00000067818/ENSMUSG00000018830/ENSMUSG00000035783/ENSMUSG00000026385/ENSMUSG00000031796/ENSMUSG00000055737/ENSMUSG00000015656/ENSMUSG00000022358/ENSMUSG00000060743/ENSMUSG00000035342/ENSMUSG00000027447/ENSMUSG00000021823/ENSMUSG00000050953/ENSMUSG00000030695/ENSMUSG00000032301/ENSMUSG00000027712/ENSMUSG00000002985/ENSMUSG00000052727/ENSMUSG00000021838/ENSMUSG00000026234/ENSMUSG00000035458/…	202	activated	0.28331	0.28331	Acta2 / Actb / Actg1 / Actn1 / Actn4 / Ago2 / Ago3 / Ago4 / Ahctf1 / Aldoa / Anapc16 / Anxa5 / Apc / Apoe / Arpc3 / Asb2 / Atp2b4 / Atxn2l / Bcas3 / Bin1 / Bod1 / Btbd1 / Bub1 / Cab39 / Cacna1c / Cald1 / Cct2 / Cct5 / Cct8 / Cenpf / Cenpv / Cenpw / Cep162 / Cep170b / Cfap20 / Cfdp1 / Cfl2 / Chmp2a / Cirbp / Ckap2 / Cldn11 / Clip4 / Clmp / Col27a1 / Col4a1 / Col4a2 / Col4a4 / Csrp1 / Cst3 / Dbi / …
activated.GO:0043292	CC	GO:0043292	contractile fiber	108	0.432266	1.88932	2.47657e-05	0.00335378	0.00318606	951	tags=28%, list=10%, signal=25%	ENSMUSG00000067818/ENSMUSG00000018830/ENSMUSG00000035783/ENSMUSG00000026385/ENSMUSG00000022358/ENSMUSG00000027447/ENSMUSG00000021823/ENSMUSG00000050953/ENSMUSG00000030695/ENSMUSG00000027712/ENSMUSG00000035458/ENSMUSG00000004951/ENSMUSG00000026626/ENSMUSG00000021024/ENSMUSG00000032366/ENSMUSG00000031328/ENSMUSG00000026421/ENSMUSG00000021377/ENSMUSG00000026131/ENSMUSG00000054808/ENSMUSG00000022565/…	30	activated	0.277778	0.277778	Acta2 / Actn1 / Actn4 / Aldoa / Anxa5 / Atp2b4 / Cacna1c / Csrp1 / Cst3 / Dbi / Dek / Dmd / Dst / Fbxo32 / Fhl2 / Flna / Gja1 / Hspb1 / Myh11 / Myl9 / Plec / Ppp2r5a / Psma6 / Sdc4 / Sri / Stub1 / Tnni3 / Tpm1 / Tpm2 / Vcl
suppressed.GO:0004888	MF	GO:0004888	transmembrane signaling receptor activity	161	-0.378792	-1.79121	2.27971e-05	0.00312268	0.00296652	1188	tags=27%, list=13%, signal=24%	ENSMUSG00000000532/ENSMUSG00000026656/ENSMUSG00000052504/ENSMUSG00000007989/ENSMUSG00000028444/ENSMUSG00000068037/ENSMUSG00000030849/ENSMUSG00000056679/ENSMUSG00000030201/ENSMUSG00000090961/ENSMUSG00000005534/ENSMUSG00000067336/ENSMUSG00000074743/ENSMUSG00000062312/ENSMUSG00000056755/ENSMUSG00000050377/ENSMUSG00000020467/ENSMUSG00000026674/ENSMUSG00000030123/ENSMUSG00000026616/ENSMUSG00000029530/…	44	suppressed	0.273292	0.273292	Abca1 / Acvr1b / Antxr1 / Antxr2 / Bmpr2 / Calcrl / Ccr9 / Cntfr / Cr2 / Dcc / Ddr2 / Efemp1 / Egfr / Epha3 / Ephb2 / Erbb2 / Fcgr2b / Fgfr2 / Fzd3 / Gabrb1 / Gpr173 / Grid2 / Grm7 / Htr1f / Htr2b / Il1rapl2 / Il31ra / Insr / Lifr / Lrp6 / Mas1 / Npr3 / Nrp1 / Pdgfra / Plxnd1 / Prlr / Robo1 / Robo2 / Ror1 / Rxfp1 / Thbd / Vmn2r12 / Vmn2r8 / Vmn2r9
activated.GO:0042641	CC	GO:0042641	actomyosin	65	0.474464	1.87867	0.000157295	0.0151168	0.0143609	963	tags=26%, list=11%, signal=24%	ENSMUSG00000025006/ENSMUSG00000067818/ENSMUSG00000018830/ENSMUSG00000035783/ENSMUSG00000004665/ENSMUSG00000022995/ENSMUSG00000021823/ENSMUSG00000006519/ENSMUSG00000032366/ENSMUSG00000022443/ENSMUSG00000029580/ENSMUSG00000026131/ENSMUSG00000054808/ENSMUSG00000007207/ENSMUSG00000037712/ENSMUSG00000015143/ENSMUSG00000001833	17	activated	0.261538	0.261538	Acta2 / Actb / Actn1 / Actn4 / Cnn2 / Cyba / Dst / Enah / Fermt2 / Myh11 / Myh9 / Myl9 / Septin7 / Sorbs1 / Stx1a / Tpm1 / Vcl
activated.GO:0031090	CC	GO:0031090	organelle membrane	1449	0.292201	1.6401	9.38095e-13	9.31607e-10	8.85019e-10	1863	tags=26%, list=20%, signal=25%	ENSMUSG00000059602/ENSMUSG00000018796/ENSMUSG00000019505/ENSMUSG00000022174/ENSMUSG00000029632/ENSMUSG00000036751/ENSMUSG00000007655/ENSMUSG00000038690/ENSMUSG00000015656/ENSMUSG00000003072/ENSMUSG00000000184/ENSMUSG00000035227/ENSMUSG00000033938/ENSMUSG00000027447/ENSMUSG00000030647/ENSMUSG00000014313/ENSMUSG00000060002/ENSMUSG00000020777/ENSMUSG00000035885/ENSMUSG00000031818/ENSMUSG00000025351/…	377	activated	0.260179	0.260179	1810037I17Rik / 1810058I24Rik / Abcd3 / Abhd12 / Abhd17b / Acadl / Acer3 / Acox1 / Acsl1 / Acsl3 / Acsl4 / Actn1 / Ahctf1 / Ak2 / Alg14 / Alg5 / Anxa3 / Anxa5 / Ap1s1 / Apc / Arcn1 / Arl6ip1 / Arxes1 / Ass1 / Atf6 / Atf6b / Atg14 / Atg16l1 / Atl3 / Atp1a1 / Atp5a1 / Atp5b / Atp5c1 / Atp5d / Atp5e / Atp5g1 / Atp5h / Atp5j2 / Atp5k / Atp5l / Atp5md / Atp6ap1 / Atp6v0c / Atp6v1f / Atp6v1g1 / Atp8a1 …
activated.GO:0044297	CC	GO:0044297	cell body	404	0.27139	1.38745	0.00150575	0.0690154	0.0655641	1703	tags=25%, list=19%, signal=21%	ENSMUSG00000060882/ENSMUSG00000019505/ENSMUSG00000020372/ENSMUSG00000055737/ENSMUSG00000032968/ENSMUSG00000015656/ENSMUSG00000027820/ENSMUSG00000027447/ENSMUSG00000042700/ENSMUSG00000037196/ENSMUSG00000027712/ENSMUSG00000002985/ENSMUSG00000021477/ENSMUSG00000052727/ENSMUSG00000002741/ENSMUSG00000004951/ENSMUSG00000006519/ENSMUSG00000029761/ENSMUSG00000006057/ENSMUSG00000031328/ENSMUSG00000032959/…	102	activated	0.252475	0.252475	Acsl4 / Agfg1 / Anxa3 / Anxa5 / Apc / Apoe / Atp1b2 / Atp5g1 / Bmpr1a / Bmpr1b / Bptf / Brd1 / Cacna1a / Cacna1c / Cald1 / Capzb / Cct5 / Cct8 / Cfl1 / Cnn3 / Comt / Cst3 / Ctsl / Cyba / Dctn1 / Dhx36 / Dlg2 / Dlgap4 / Dmd / Erbb4 / Flna / Gabbr1 / Ghr / Gnai2 / Gphn / Gria4 / Gripap1 / Gsto1 / Hdac6 / Hnrnpa2b1 / Hsp90ab1 / Hspa8 / Hspb1 / Inha / Itga4 / Kcnab1 / Kcnd2 / Kif5c / Map1b / Map1lc3b…
suppressed.GO:0048017	BP	GO:0048017	inositol lipid-mediated signaling	90	-0.430176	-1.86703	0.000105341	0.0113095	0.0107439	762	tags=24%, list=8%, signal=23%	ENSMUSG00000022973/ENSMUSG00000005534/ENSMUSG00000025326/ENSMUSG00000062312/ENSMUSG00000020053/ENSMUSG00000016933/ENSMUSG00000048960/ENSMUSG00000034573/ENSMUSG00000027695/ENSMUSG00000026674/ENSMUSG00000021127/ENSMUSG00000032006/ENSMUSG00000028864/ENSMUSG00000026228/ENSMUSG00000041417/ENSMUSG00000026879/ENSMUSG00000020716/ENSMUSG00000029231/ENSMUSG00000022206/ENSMUSG00000039943/ENSMUSG00000035305/…	22	suppressed	0.244444	0.244444	Ddr2 / Egfr / Erbb2 / Gsn / Hgf / Htr2b / Igf1 / Insr / Nf1 / Npr3 / Pdgfd / Pdgfra / Pik3r1 / Plcb4 / Plcg1 / Pld1 / Prex2 / Ptpn13 / Ror1 / Synj1 / Ube3a / Zfp36l1
activated.GO:0005615	CC	GO:0005615	extracellular space	427	0.308808	1.58583	4.80336e-06	0.000806221	0.000765903	1291	tags=23%, list=14%, signal=21%	ENSMUSG00000015568/ENSMUSG00000027445/ENSMUSG00000026385/ENSMUSG00000055737/ENSMUSG00000032968/ENSMUSG00000015656/ENSMUSG00000055172/ENSMUSG00000038274/ENSMUSG00000022371/ENSMUSG00000027447/ENSMUSG00000023046/ENSMUSG00000025351/ENSMUSG00000030695/ENSMUSG00000003123/ENSMUSG00000027712/ENSMUSG00000002985/ENSMUSG00000021477/ENSMUSG00000059187/ENSMUSG00000022037/ENSMUSG00000020044/ENSMUSG00000025289/…	100	activated	0.234192	0.234192	Ace / Adprh / Ago2 / Aldoa / Anxa5 / Apoe / B2m / Bche / C1ra / C3 / Calr / Cat / Ccn2 / Cd63 / Clic1 / Clu / Col14a1 / Col25a1 / Col27a1 / Col4a1 / Col4a2 / Col6a1 / Cp / Crispld1 / Cst3 / Cst9 / Cstb / Ctsl / Dbi / Dicer1 / Dlk1 / Eln / Eppin / Fabp5 / Fau / Fbln5 / Fcgrt / Fn1 / Ghr / Gpc4 / Hmgn2 / Hspa8 / Hspd1 / Igfbp2 / Igfbp4 / Igfbp6 / Il15 / Inha / Itga4 / Itm2b / Kitl / Lamb1 / Ldlr / …
activated.GO:0045121	CC	GO:0045121	membrane raft	187	0.324038	1.51944	0.00181063	0.079328	0.075361	900	tags=19%, list=10%, signal=18%	ENSMUSG00000060882/ENSMUSG00000025006/ENSMUSG00000007655/ENSMUSG00000015656/ENSMUSG00000027820/ENSMUSG00000021823/ENSMUSG00000050953/ENSMUSG00000033161/ENSMUSG00000003123/ENSMUSG00000021466/ENSMUSG00000023175/ENSMUSG00000032193/ENSMUSG00000031633/ENSMUSG00000021771/ENSMUSG00000034994/ENSMUSG00000021796/ENSMUSG00000029580/ENSMUSG00000062209/ENSMUSG00000028964/ENSMUSG00000037936/ENSMUSG00000043411/…	36	activated	0.192513	0.192513	Actb / Atp1a1 / Atp2b4 / Atp5a1 / Atp5b / Bmpr1a / Bsg / Cacna1c / Cav1 / Cavin1 / Dmd / Eef2 / Erbb4 / Gja1 / Gnai2 / Hdac6 / Hspa8 / Kcnd2 / Ldlr / Lipe / Mme / Myo1d / Park7 / Ppp2ca / Prkar2a / Ptch1 / S100a10 / Scarb1 / Sdc4 / Slc25a4 / Slc25a5 / Sorbs1 / Tubb5 / Usp48 / Vcl / Vdac2
activated.GO:0005886	CC	GO:0005886	plasma membrane	1951	0.214768	1.21999	0.00172345	0.0761718	0.0723626	1330	tags=18%, list=15%, signal=20%	ENSMUSG00000018796/ENSMUSG00000015568/ENSMUSG00000052920/ENSMUSG00000060882/ENSMUSG00000037110/ENSMUSG00000025006/ENSMUSG00000063063/ENSMUSG00000007655/ENSMUSG00000028681/ENSMUSG00000020372/ENSMUSG00000026385/ENSMUSG00000055737/ENSMUSG00000032968/ENSMUSG00000015656/ENSMUSG00000028033/ENSMUSG00000060961/ENSMUSG00000031996/ENSMUSG00000027820/ENSMUSG00000035342/ENSMUSG00000027447/ENSMUSG00000031659/…	355	activated	0.181958	0.181958	Abcb5 / Abhd12 / Abhd17b / Abr / Ace / Acin1 / Acsl1 / Acsl3 / Acsl4 / Actn1 / Actn4 / Adcy7 / Adcy9 / Adipor2 / Aig1 / Akr1a1 / Aldoa / Amhr2 / Anxa3 / Anxa5 / Ap1s1 / Apc / Aplp2 / Apoe / Arhgef5 / Asap2 / Atp1a1 / Atp1b2 / Atp2b4 / Atp5a1 / Atp5b / Atp8a1 / B2m / Bbs5 / Bbs7 / Bcap31 / Bche / Bmpr1a / Bmpr1b / Bsg / Bst2 / C3 / Cachd1 / Cacna1a / Cacna1c / Cacnb3 / Cadm1 / Cadps2 / Cald1 / Cal…
suppressed.GO:0090049	BP	GO:0090049	regulation of cell migration involved in sprouting angiogenesis	22	-0.596007	-1.85144	0.00208352	0.0871836	0.0828238	611	tags=18%, list=7%, signal=17%	ENSMUSG00000058444/ENSMUSG00000027351/ENSMUSG00000004698/ENSMUSG00000025810	4	suppressed	0.181818	0.181818	Hdac9 / Map2k5 / Nrp1 / Spred1

## Sheet: P10_1_Leptotene_and_Zygotene_
X	ONTOLOGY	ID	Description	setSize	enrichmentScore	NES	pvalue	p.adjust	qvalue	rank	leading_edge	core_enrichment	Count	.sign	GeneRatio	x	pasted_sorted_ogns
suppressed.GO:0005883	CC	GO:0005883	neurofilament	4	-0.91379	-1.69898	0.00178064	0.0671232	0.0624763	499	tags=75%, list=6%, signal=70%	ENSMUSG00000045103/ENSMUSG00000022897/ENSMUSG00000037541	3	suppressed	0.75	0.75	Dmd / Dyrk1a / Shank2
activated.GO:0015986	BP	GO:0015986	proton motive force-driven ATP synthesis	49	0.689499	2.57126	4.43126e-10	2.44905e-07	2.2795e-07	1756	tags=71%, list=23%, signal=56%	ENSMUSG00000031059/ENSMUSG00000034566/ENSMUSG00000006057/ENSMUSG00000016252/ENSMUSG00000027673/ENSMUSG00000038690/ENSMUSG00000002379/ENSMUSG00000023089/ENSMUSG00000030647/ENSMUSG00000022354/ENSMUSG00000000563/ENSMUSG00000018770/ENSMUSG00000026895/ENSMUSG00000016427/ENSMUSG00000022890/ENSMUSG00000041881/ENSMUSG00000020022/ENSMUSG00000025393/ENSMUSG00000113902/ENSMUSG00000028455/ENSMUSG00000014294/…	35	activated	0.714286	0.714286	Atp5a1 / Atp5b / Atp5d / Atp5e / Atp5g1 / Atp5g3 / Atp5h / Atp5j / Atp5j2 / Atp5pb / Ndufa1 / Ndufa11 / Ndufa12 / Ndufa2 / Ndufa3 / Ndufa5 / Ndufa6 / Ndufa7 / Ndufa8 / Ndufa9 / Ndufb1 / Ndufb10 / Ndufb11 / Ndufb2 / Ndufb5 / Ndufb6 / Ndufb9 / Ndufc2 / Ndufs1 / Ndufs2 / Ndufs3 / Ndufs4 / Ndufs8 / Sdhb / Stoml2
activated.GO:0070469	CC	GO:0070469	respirasome	65	0.693745	2.71497	6.29852e-13	5.65927e-10	5.26749e-10	1774	tags=71%, list=23%, signal=55%	ENSMUSG00000061518/ENSMUSG00000031818/ENSMUSG00000036751/ENSMUSG00000031059/ENSMUSG00000035885/ENSMUSG00000044894/ENSMUSG00000027673/ENSMUSG00000032330/ENSMUSG00000041697/ENSMUSG00000002379/ENSMUSG00000017778/ENSMUSG00000023089/ENSMUSG00000030647/ENSMUSG00000038412/ENSMUSG00000021520/ENSMUSG00000022354/ENSMUSG00000039048/ENSMUSG00000029632/ENSMUSG00000026895/ENSMUSG00000016427/ENSMUSG00000020163/…	46	activated	0.707692	0.707692	1810058I24Rik / Cox4i1 / Cox5a / Cox5b / Cox6a1 / Cox6b1 / Cox6c / Cox7a2 / Cox7c / Cox8a / Cyc1 / Foxred1 / Higd1a / Ndufa1 / Ndufa11 / Ndufa12 / Ndufa2 / Ndufa3 / Ndufa4 / Ndufa5 / Ndufa6 / Ndufa7 / Ndufa8 / Ndufa9 / Ndufb1 / Ndufb10 / Ndufb11 / Ndufb2 / Ndufb5 / Ndufb6 / Ndufb9 / Ndufc2 / Ndufs1 / Ndufs2 / Ndufs3 / Ndufs4 / Ndufs8 / Rab5if / Sdhb / Uqcr10 / Uqcr11 / Uqcrb / Uqcrc2 / Uqcrh / Uq…
activated.GO:0098803	CC	GO:0098803	respiratory chain complex	61	0.695699	2.69445	9.54525e-13	7.61687e-10	7.08956e-10	1774	tags=70%, list=23%, signal=55%	ENSMUSG00000061518/ENSMUSG00000031818/ENSMUSG00000036751/ENSMUSG00000031059/ENSMUSG00000035885/ENSMUSG00000044894/ENSMUSG00000027673/ENSMUSG00000032330/ENSMUSG00000041697/ENSMUSG00000002379/ENSMUSG00000017778/ENSMUSG00000023089/ENSMUSG00000030647/ENSMUSG00000021520/ENSMUSG00000022354/ENSMUSG00000039048/ENSMUSG00000029632/ENSMUSG00000026895/ENSMUSG00000016427/ENSMUSG00000020163/ENSMUSG00000041881/…	43	activated	0.704918	0.704918	Cox4i1 / Cox5a / Cox5b / Cox6a1 / Cox6b1 / Cox6c / Cox7a2 / Cox7c / Cox8a / Cyc1 / Foxred1 / Ndufa1 / Ndufa11 / Ndufa12 / Ndufa2 / Ndufa3 / Ndufa4 / Ndufa5 / Ndufa6 / Ndufa7 / Ndufa8 / Ndufa9 / Ndufb1 / Ndufb10 / Ndufb11 / Ndufb2 / Ndufb5 / Ndufb6 / Ndufb9 / Ndufc2 / Ndufs1 / Ndufs2 / Ndufs3 / Ndufs4 / Ndufs8 / Sdhb / Uqcr10 / Uqcr11 / Uqcrb / Uqcrc2 / Uqcrh / Uqcrq / Wdr93
activated.GO:0097487	CC	GO:0097487	multivesicular body, internal vesicle	3	0.992386	1.69102	9.01013e-06	0.00143463	0.00133531	40	tags=67%, list=1%, signal=66%	ENSMUSG00000025351/ENSMUSG00000002985	2	activated	0.666667	0.666667	Apoe / Cd63
activated.GO:0019774	CC	GO:0019774	proteasome core complex, beta-subunit complex	6	0.855159	1.81474	0.00162805	0.0638126	0.059395	641	tags=67%, list=8%, signal=61%	ENSMUSG00000018286/ENSMUSG00000069744/ENSMUSG00000005779/ENSMUSG00000022193	4	activated	0.666667	0.666667	Psmb3 / Psmb4 / Psmb5 / Psmb6
suppressed.GO:0071625	BP	GO:0071625	vocalization behavior	9	-0.840091	-1.97855	0.000133324	0.0111117	0.0103425	378	tags=67%, list=5%, signal=63%	ENSMUSG00000039419/ENSMUSG00000030067/ENSMUSG00000037541/ENSMUSG00000061731/ENSMUSG00000021318/ENSMUSG00000024109	6	suppressed	0.666667	0.666667	Cntnap2 / Ext1 / Foxp1 / Gli3 / Nrxn1 / Shank2
activated.GO:0006119	BP	GO:0006119	oxidative phosphorylation	92	0.639104	2.69115	8.54258e-14	1.30189e-10	1.21176e-10	1774	tags=64%, list=23%, signal=50%	ENSMUSG00000061518/ENSMUSG00000031818/ENSMUSG00000031059/ENSMUSG00000034566/ENSMUSG00000035885/ENSMUSG00000016252/ENSMUSG00000044894/ENSMUSG00000027673/ENSMUSG00000032330/ENSMUSG00000041697/ENSMUSG00000038690/ENSMUSG00000002379/ENSMUSG00000017778/ENSMUSG00000023089/ENSMUSG00000030647/ENSMUSG00000063694/ENSMUSG00000021520/ENSMUSG00000049422/ENSMUSG00000019942/ENSMUSG00000022354/ENSMUSG00000000563/…	59	activated	0.641304	0.641304	Atp5a1 / Atp5b / Atp5d / Atp5e / Atp5h / Atp5j / Atp5j2 / Atp5pb / Cdk1 / Chchd10 / Cox4i1 / Cox5a / Cox5b / Cox6a1 / Cox6c / Cox7a2 / Cox7c / Cox8a / Cyc1 / Cycs / Dguok / Dnajc15 / Macroh2a1 / Mlxipl / Ndufa1 / Ndufa11 / Ndufa12 / Ndufa2 / Ndufa3 / Ndufa5 / Ndufa6 / Ndufa7 / Ndufa8 / Ndufa9 / Ndufb1 / Ndufb10 / Ndufb11 / Ndufb2 / Ndufb5 / Ndufb6 / Ndufb9 / Ndufc2 / Ndufs1 / Ndufs2 / Ndufs3 / Nd…
activated.GO:0070069	CC	GO:0070069	cytochrome complex	25	0.767657	2.47494	4.27461e-08	1.47102e-05	1.36918e-05	1151	tags=64%, list=15%, signal=55%	ENSMUSG00000061518/ENSMUSG00000031818/ENSMUSG00000036751/ENSMUSG00000035885/ENSMUSG00000044894/ENSMUSG00000032330/ENSMUSG00000041697/ENSMUSG00000017778/ENSMUSG00000021520/ENSMUSG00000029632/ENSMUSG00000020163/ENSMUSG00000059534/ENSMUSG00000014313/ENSMUSG00000022551/ENSMUSG00000063882/ENSMUSG00000030884	16	activated	0.64	0.64	Cox4i1 / Cox5b / Cox6a1 / Cox6b1 / Cox6c / Cox7a2 / Cox7c / Cox8a / Cyc1 / Ndufa4 / Uqcr10 / Uqcr11 / Uqcrb / Uqcrc2 / Uqcrh / Uqcrq
suppressed.GO:0098831	CC	GO:0098831	presynaptic active zone cytoplasmic component	13	-0.682472	-1.82905	0.00298758	0.0951387	0.0885525	1434	tags=62%, list=18%, signal=50%	ENSMUSG00000037373/ENSMUSG00000032890/ENSMUSG00000040640/ENSMUSG00000061601/ENSMUSG00000041670/ENSMUSG00000031618/ENSMUSG00000041115/ENSMUSG00000037386	8	suppressed	0.615385	0.615385	Ctbp1 / Erc2 / Iqsec2 / Nr3c2 / Pclo / Rims1 / Rims2 / Rims3
suppressed.GO:0060076	CC	GO:0060076	excitatory synapse	33	-0.613114	-2.14946	4.11782e-05	0.00457593	0.00425915	1967	tags=61%, list=25%, signal=45%	ENSMUSG00000038738/ENSMUSG00000030849/ENSMUSG00000039361/ENSMUSG00000030447/ENSMUSG00000034160/ENSMUSG00000039943/ENSMUSG00000067889/ENSMUSG00000049044/ENSMUSG00000007617/ENSMUSG00000061601/ENSMUSG00000008489/ENSMUSG00000039419/ENSMUSG00000063870/ENSMUSG00000023033/ENSMUSG00000017978/ENSMUSG00000024109/ENSMUSG00000071424/ENSMUSG00000049939/ENSMUSG00000033569/ENSMUSG00000059974	20	suppressed	0.606061	0.606061	Adgrb3 / Cadps2 / Chd4 / Cntnap2 / Cyfip1 / Elavl2 / Fgfr2 / Grid2 / Homer1 / Lrrc4 / Nrxn1 / Ntm / Ogt / Pclo / Picalm / Plcb4 / Rapgef4 / Scn8a / Shank1 / Sptbn2
activated.GO:0098800	CC	GO:0098800	inner mitochondrial membrane protein complex	106	0.640091	2.76421	5.33466e-16	1.897e-12	1.76568e-12	1774	tags=60%, list=23%, signal=47%	ENSMUSG00000061518/ENSMUSG00000031818/ENSMUSG00000036751/ENSMUSG00000031059/ENSMUSG00000034566/ENSMUSG00000006057/ENSMUSG00000035885/ENSMUSG00000016252/ENSMUSG00000044894/ENSMUSG00000027673/ENSMUSG00000032330/ENSMUSG00000041697/ENSMUSG00000038690/ENSMUSG00000002379/ENSMUSG00000017778/ENSMUSG00000023089/ENSMUSG00000030647/ENSMUSG00000021520/ENSMUSG00000049422/ENSMUSG00000022354/ENSMUSG00000000563/…	64	activated	0.603774	0.603774	Atp5a1 / Atp5b / Atp5d / Atp5e / Atp5g1 / Atp5g3 / Atp5h / Atp5j / Atp5j2 / Atp5md / Atp5pb / Chchd10 / Cox4i1 / Cox5a / Cox5b / Cox6a1 / Cox6b1 / Cox6c / Cox7a2 / Cox7c / Cox8a / Cyc1 / Dnajc15 / Foxred1 / Micos13 / Micu2 / Ndufa1 / Ndufa11 / Ndufa12 / Ndufa2 / Ndufa3 / Ndufa4 / Ndufa5 / Ndufa6 / Ndufa7 / Ndufa8 / Ndufa9 / Ndufb1 / Ndufb10 / Ndufb11 / Ndufb2 / Ndufb5 / Ndufb6 / Ndufb9 / Ndufc2 /…
activated.GO:0009060	BP	GO:0009060	aerobic respiration	121	0.57464	2.53438	4.75792e-13	5.07575e-10	4.72436e-10	2004	tags=60%, list=26%, signal=45%	ENSMUSG00000061518/ENSMUSG00000031818/ENSMUSG00000031059/ENSMUSG00000034566/ENSMUSG00000035885/ENSMUSG00000016252/ENSMUSG00000044894/ENSMUSG00000027673/ENSMUSG00000032330/ENSMUSG00000041697/ENSMUSG00000038690/ENSMUSG00000002379/ENSMUSG00000017778/ENSMUSG00000023089/ENSMUSG00000030647/ENSMUSG00000063694/ENSMUSG00000021520/ENSMUSG00000049422/ENSMUSG00000019942/ENSMUSG00000022354/ENSMUSG00000000563/…	72	activated	0.595041	0.595041	Aco2 / Atp5a1 / Atp5b / Atp5d / Atp5e / Atp5h / Atp5j / Atp5j2 / Atp5pb / Cdk1 / Chchd10 / Cox10 / Cox4i1 / Cox5a / Cox5b / Cox6a1 / Cox6c / Cox7a2 / Cox7a2l / Cox7c / Cox8a / Cyc1 / Cycs / Dguok / Dnajc15 / Fh1 / Hif1a / Idh1 / Idh3b / Macroh2a1 / Mdh2 / Mlxipl / Mtfr1l / Mtfr2 / Ndufa1 / Ndufa11 / Ndufa12 / Ndufa2 / Ndufa3 / Ndufa5 / Ndufa6 / Ndufa7 / Ndufa8 / Ndufa9 / Ndufb1 / Ndufb10 / Ndufb1…
activated.GO:1990204	CC	GO:1990204	oxidoreductase complex	69	0.615578	2.43277	2.27277e-09	1.10209e-06	1.02579e-06	1818	tags=58%, list=23%, signal=45%	ENSMUSG00000030246/ENSMUSG00000031059/ENSMUSG00000025130/ENSMUSG00000044894/ENSMUSG00000027673/ENSMUSG00000002379/ENSMUSG00000023089/ENSMUSG00000030647/ENSMUSG00000021520/ENSMUSG00000032314/ENSMUSG00000022354/ENSMUSG00000039048/ENSMUSG00000029632/ENSMUSG00000026895/ENSMUSG00000016427/ENSMUSG00000020163/ENSMUSG00000041881/ENSMUSG00000020022/ENSMUSG00000059534/ENSMUSG00000113902/ENSMUSG00000006519/…	40	activated	0.57971	0.57971	Cyb5b / Cyba / Cyc1 / Etfa / Foxred1 / Idh3b / Ldhb / Ndufa1 / Ndufa11 / Ndufa12 / Ndufa2 / Ndufa3 / Ndufa4 / Ndufa5 / Ndufa6 / Ndufa7 / Ndufa8 / Ndufa9 / Ndufb1 / Ndufb10 / Ndufb11 / Ndufb2 / Ndufb5 / Ndufb6 / Ndufb9 / Ndufc2 / Ndufs1 / Ndufs2 / Ndufs3 / Ndufs4 / Ndufs8 / P4hb / Sdhb / Uqcr10 / Uqcr11 / Uqcrb / Uqcrc2 / Uqcrh / Uqcrq / Wdr93
activated.GO:0005581	CC	GO:0005581	collagen trimer	14	0.775175	2.15663	5.98927e-05	0.00626407	0.00583042	1125	tags=57%, list=14%, signal=49%	ENSMUSG00000019929/ENSMUSG00000029661/ENSMUSG00000031502/ENSMUSG00000026043/ENSMUSG00000067158/ENSMUSG00000031274/ENSMUSG00000001119/ENSMUSG00000001506	8	activated	0.571429	0.571429	Col1a1 / Col1a2 / Col3a1 / Col4a1 / Col4a4 / Col4a5 / Col6a1 / Dcn
suppressed.GO:0097119	BP	GO:0097119	postsynaptic density protein 95 clustering	7	-0.909358	-2.00906	1.75577e-05	0.00256583	0.0023882	452	tags=57%, list=6%, signal=54%	ENSMUSG00000024304/ENSMUSG00000042453/ENSMUSG00000024109/ENSMUSG00000049939	4	suppressed	0.571429	0.571429	Cdh2 / Lrrc4 / Nrxn1 / Reln
suppressed.GO:0007156	BP	GO:0007156	homophilic cell adhesion via plasma membrane adhesion molecules	20	-0.675863	-2.03716	0.000198209	0.0143843	0.0133885	1428	tags=55%, list=18%, signal=45%	ENSMUSG00000052613/ENSMUSG00000054385/ENSMUSG00000039488/ENSMUSG00000020598/ENSMUSG00000022883/ENSMUSG00000024304/ENSMUSG00000053141/ENSMUSG00000012819/ENSMUSG00000022656/ENSMUSG00000032076/ENSMUSG00000032452	11	suppressed	0.55	0.55	Cadm1 / Cdh2 / Cdh23 / Ceacam2 / Clstn2 / Cntn5 / Nectin3 / Nrcam / Pcdh15 / Ptprt / Robo1
suppressed.GO:0035418	BP	GO:0035418	protein localization to synapse	52	-0.473779	-1.83961	0.00136479	0.0573076	0.0533403	2173	tags=52%, list=28%, signal=38%	ENSMUSG00000062209/ENSMUSG00000022770/ENSMUSG00000025240/ENSMUSG00000054693/ENSMUSG00000047454/ENSMUSG00000003279/ENSMUSG00000038738/ENSMUSG00000034160/ENSMUSG00000049044/ENSMUSG00000009894/ENSMUSG00000029126/ENSMUSG00000061751/ENSMUSG00000034813/ENSMUSG00000007617/ENSMUSG00000020894/ENSMUSG00000033389/ENSMUSG00000027692/ENSMUSG00000033906/ENSMUSG00000061601/ENSMUSG00000052572/ENSMUSG00000039470/…	27	suppressed	0.519231	0.519231	Adam10 / Arhgap44 / Dlg1 / Dlg2 / Dlgap1 / Erbb4 / Gpc6 / Gphn / Grip1 / Homer1 / Iqsec2 / Kalrn / Magi2 / Nrxn1 / Nsg1 / Ogt / Pclo / Rapgef4 / Reln / Sacm1l / Shank1 / Snap47 / Stau2 / Tnik / Vamp2 / Zdhhc15 / Zdhhc2
activated.GO:0031904	CC	GO:0031904	endosome lumen	6	0.857243	1.81916	0.00150072	0.0606427	0.0564445	52	tags=50%, list=1%, signal=50%	ENSMUSG00000025351/ENSMUSG00000015656/ENSMUSG00000057666	3	activated	0.5	0.5	Cd63 / Gapdh / Hspa8
suppressed.GO:0005891	CC	GO:0005891	voltage-gated calcium channel complex	17	-0.689416	-2.01032	0.000594349	0.031081	0.0289293	1066	tags=47%, list=14%, signal=41%	ENSMUSG00000040118/ENSMUSG00000015968/ENSMUSG00000021699/ENSMUSG00000021991/ENSMUSG00000047014/ENSMUSG00000102483/ENSMUSG00000051331/ENSMUSG00000091476	8	suppressed	0.470588	0.470588	Cacna1c / Cacna1d / Cacna2d1 / Cacna2d3 / Catsperb / Catspere1 / Catspere2 / Pde4d
activated.GO:0120114	CC	GO:0120114	Sm-like protein family complex	70	0.448272	1.7849	0.000920186	0.0436291	0.0406087	2034	tags=43%, list=26%, signal=32%	ENSMUSG00000020863/ENSMUSG00000063511/ENSMUSG00000027404/ENSMUSG00000007050/ENSMUSG00000074088/ENSMUSG00000078348/ENSMUSG00000000838/ENSMUSG00000037361/ENSMUSG00000091625/ENSMUSG00000024853/ENSMUSG00000027905/ENSMUSG00000061479/ENSMUSG00000029823/ENSMUSG00000020018/ENSMUSG00000020180/ENSMUSG00000015176/ENSMUSG00000030512/ENSMUSG00000001383/ENSMUSG00000067873/ENSMUSG00000033732/ENSMUSG00000037296/…	30	activated	0.428571	0.428571	Ddx20 / Ddx23 / Eftud2 / Fmr1 / Gemin2 / Htatsf1 / Lsm1 / Lsm2 / Lsm4 / Lsm5 / Lsm6 / Lsm7 / Luc7l2 / Luc7l3 / Nolc1 / Sf3b2 / Sf3b3 / Sf3b5 / Sf3b6 / Snrnp40 / Snrnp70 / Snrpa / Snrpa1 / Snrpb / Snrpd2 / Snrpd3 / Snrpe / Snrpf / Tssc4 / Zmat2
suppressed.GO:0048786	CC	GO:0048786	presynaptic active zone	52	-0.517349	-2.00879	0.000137301	0.0113544	0.0105684	1434	tags=42%, list=18%, signal=35%	ENSMUSG00000037373/ENSMUSG00000032890/ENSMUSG00000009894/ENSMUSG00000040640/ENSMUSG00000040118/ENSMUSG00000047854/ENSMUSG00000034813/ENSMUSG00000015968/ENSMUSG00000033389/ENSMUSG00000061601/ENSMUSG00000022263/ENSMUSG00000041670/ENSMUSG00000022892/ENSMUSG00000024304/ENSMUSG00000054277/ENSMUSG00000031618/ENSMUSG00000041115/ENSMUSG00000039419/ENSMUSG00000037541/ENSMUSG00000023033/ENSMUSG00000037386/…	22	suppressed	0.423077	0.423077	App / Arfgap3 / Arhgap44 / Cacna1d / Cacna2d1 / Cdh2 / Cntnap2 / Ctbp1 / Erc2 / Grip1 / Iqsec2 / Nr3c2 / Nrxn1 / Pclo / Rims1 / Rims2 / Rims3 / Scn8a / Shank2 / Snap47 / Stx19 / Trio
suppressed.GO:0007411	BP	GO:0007411	axon guidance	64	-0.461318	-1.88705	0.000625207	0.0323772	0.0301358	1316	tags=41%, list=17%, signal=34%	ENSMUSG00000022231/ENSMUSG00000022636/ENSMUSG00000056427/ENSMUSG00000038970/ENSMUSG00000020900/ENSMUSG00000025959/ENSMUSG00000061751/ENSMUSG00000039488/ENSMUSG00000020598/ENSMUSG00000022263/ENSMUSG00000051379/ENSMUSG00000055540/ENSMUSG00000024515/ENSMUSG00000032796/ENSMUSG00000026640/ENSMUSG00000022883/ENSMUSG00000022892/ENSMUSG00000031558/ENSMUSG00000064293/ENSMUSG00000030067/ENSMUSG00000042453/…	26	suppressed	0.40625	0.40625	Alcam / App / Chl1 / Cntn4 / Cntn5 / Epha6 / Ext1 / Flrt3 / Foxp1 / Gli3 / Kalrn / Klf7 / Lama1 / Lmtk2 / Myh10 / Nrcam / Plxna2 / Reln / Robo1 / Sema3c / Sema5a / Slit2 / Slit3 / Smad4 / Trio / Unc5d
suppressed.GO:0097485	BP	GO:0097485	neuron projection guidance	64	-0.461318	-1.88705	0.000625207	0.0323772	0.0301358	1316	tags=41%, list=17%, signal=34%	ENSMUSG00000022231/ENSMUSG00000022636/ENSMUSG00000056427/ENSMUSG00000038970/ENSMUSG00000020900/ENSMUSG00000025959/ENSMUSG00000061751/ENSMUSG00000039488/ENSMUSG00000020598/ENSMUSG00000022263/ENSMUSG00000051379/ENSMUSG00000055540/ENSMUSG00000024515/ENSMUSG00000032796/ENSMUSG00000026640/ENSMUSG00000022883/ENSMUSG00000022892/ENSMUSG00000031558/ENSMUSG00000064293/ENSMUSG00000030067/ENSMUSG00000042453/…	26	suppressed	0.40625	0.40625	Alcam / App / Chl1 / Cntn4 / Cntn5 / Epha6 / Ext1 / Flrt3 / Foxp1 / Gli3 / Kalrn / Klf7 / Lama1 / Lmtk2 / Myh10 / Nrcam / Plxna2 / Reln / Robo1 / Sema3c / Sema5a / Slit2 / Slit3 / Smad4 / Trio / Unc5d
suppressed.GO:0090630	BP	GO:0090630	activation of GTPase activity	52	-0.494143	-1.91868	0.000492592	0.026675	0.0248283	1370	tags=40%, list=18%, signal=33%	ENSMUSG00000042473/ENSMUSG00000018736/ENSMUSG00000055013/ENSMUSG00000033083/ENSMUSG00000028030/ENSMUSG00000028126/ENSMUSG00000059146/ENSMUSG00000001995/ENSMUSG00000022391/ENSMUSG00000023353/ENSMUSG00000026721/ENSMUSG00000021549/ENSMUSG00000039046/ENSMUSG00000004530/ENSMUSG00000023923/ENSMUSG00000059439/ENSMUSG00000029174/ENSMUSG00000002489/ENSMUSG00000030583/ENSMUSG00000023800/ENSMUSG00000017631	21	suppressed	0.403846	0.403846	Abr / Agap1 / Agap3 / Bcas3 / Coro1c / Ndel1 / Ntrk3 / Pip5k1a / Rabgap1l / Rangap1 / Rasa1 / Sipa1l2 / Sipa1l3 / Tbc1d1 / Tbc1d4 / Tbc1d5 / Tbc1d8b / Tbck / Tiam1 / Tiam2 / Usp6nl
suppressed.GO:0099537	BP	GO:0099537	trans-synaptic signaling	287	-0.351323	-1.76991	2.24754e-06	0.000444014	0.000413276	2034	tags=40%, list=26%, signal=31%	ENSMUSG00000063077/ENSMUSG00000002413/ENSMUSG00000039782/ENSMUSG00000037434/ENSMUSG00000003279/ENSMUSG00000038738/ENSMUSG00000055670/ENSMUSG00000013663/ENSMUSG00000034520/ENSMUSG00000057614/ENSMUSG00000006476/ENSMUSG00000022607/ENSMUSG00000006024/ENSMUSG00000028161/ENSMUSG00000030447/ENSMUSG00000022280/ENSMUSG00000000881/ENSMUSG00000028991/ENSMUSG00000037992/ENSMUSG00000022789/ENSMUSG00000036062/…	115	suppressed	0.400697	0.400697	Abr / Akap12 / Anks1b / App / Arhgap44 / Arid1b / Bcl2l1 / Braf / Cacna1c / Cacnb2 / Cadm1 / Cadps2 / Cask / Cdh2 / Clstn2 / Cntnap2 / Cpeb2 / Cpeb3 / Creb1 / Ctnnd2 / Cux2 / Cx3cr1 / Cyfip1 / Dagla / Dlg2 / Dlg3 / Dlgap1 / Dmxl2 / Dnm1l / Eif2ak4 / Eif4e / Eif4ebp2 / Erc2 / Exoc4 / Ext1 / Gabrb3 / Gjc1 / Gm21985 / Gnai1 / Grid1 / Grid2 / Grip1 / Hip1 / Homer1 / Htr1f / Htr2b / Igf1r / Insyn2a / …
suppressed.GO:0003015	BP	GO:0003015	heart process	78	-0.428156	-1.80143	0.000470153	0.0262269	0.0244113	1928	tags=40%, list=25%, signal=30%	ENSMUSG00000034520/ENSMUSG00000027198/ENSMUSG00000018932/ENSMUSG00000041957/ENSMUSG00000020354/ENSMUSG00000028991/ENSMUSG00000038160/ENSMUSG00000022789/ENSMUSG00000057914/ENSMUSG00000071573/ENSMUSG00000021540/ENSMUSG00000027665/ENSMUSG00000054387/ENSMUSG00000024789/ENSMUSG00000053110/ENSMUSG00000040118/ENSMUSG00000027803/ENSMUSG00000031748/ENSMUSG00000015968/ENSMUSG00000060843/ENSMUSG00000035762/…	31	suppressed	0.397436	0.397436	Atg5 / Cacna1c / Cacna1d / Cacna2d1 / Cacnb2 / Calm2 / Calm3 / Ctnna3 / Dmd / Dnm1l / Ext1 / Ext2 / Gjc1 / Gnao1 / Jak2 / Kcnd3 / Kcnq1 / Map2k3 / Mdm4 / Mef2a / Mtor / Pde4d / Pik3ca / Pkp2 / Rnls / Sgcd / Smad5 / Tmem161b / Uty / Wwtr1 / Yap1
activated.GO:0043230	CC	GO:0043230	extracellular organelle	38	0.530267	1.86565	0.00104103	0.0474604	0.0441748	1673	tags=39%, list=22%, signal=31%	ENSMUSG00000025351/ENSMUSG00000015656/ENSMUSG00000037706/ENSMUSG00000002985/ENSMUSG00000030342/ENSMUSG00000020361/ENSMUSG00000032855/ENSMUSG00000028639/ENSMUSG00000032231/ENSMUSG00000007041/ENSMUSG00000030695/ENSMUSG00000026193/ENSMUSG00000026972/ENSMUSG00000000711/ENSMUSG00000022797	15	activated	0.394737	0.394737	Aldoa / Anxa2 / Apoe / Arrdc1 / Cd63 / Cd81 / Cd9 / Clic1 / Fn1 / Hspa4 / Hspa8 / Pkd1 / Rab5b / Tfrc / Ybx1
activated.GO:0065010	CC	GO:0065010	extracellular membrane-bounded organelle	38	0.530267	1.86565	0.00104103	0.0474604	0.0441748	1673	tags=39%, list=22%, signal=31%	ENSMUSG00000025351/ENSMUSG00000015656/ENSMUSG00000037706/ENSMUSG00000002985/ENSMUSG00000030342/ENSMUSG00000020361/ENSMUSG00000032855/ENSMUSG00000028639/ENSMUSG00000032231/ENSMUSG00000007041/ENSMUSG00000030695/ENSMUSG00000026193/ENSMUSG00000026972/ENSMUSG00000000711/ENSMUSG00000022797	15	activated	0.394737	0.394737	Aldoa / Anxa2 / Apoe / Arrdc1 / Cd63 / Cd81 / Cd9 / Clic1 / Fn1 / Hspa4 / Hspa8 / Pkd1 / Rab5b / Tfrc / Ybx1
activated.GO:1903561	CC	GO:1903561	extracellular vesicle	38	0.530267	1.86565	0.00104103	0.0474604	0.0441748	1673	tags=39%, list=22%, signal=31%	ENSMUSG00000025351/ENSMUSG00000015656/ENSMUSG00000037706/ENSMUSG00000002985/ENSMUSG00000030342/ENSMUSG00000020361/ENSMUSG00000032855/ENSMUSG00000028639/ENSMUSG00000032231/ENSMUSG00000007041/ENSMUSG00000030695/ENSMUSG00000026193/ENSMUSG00000026972/ENSMUSG00000000711/ENSMUSG00000022797	15	activated	0.394737	0.394737	Aldoa / Anxa2 / Apoe / Arrdc1 / Cd63 / Cd81 / Cd9 / Clic1 / Fn1 / Hspa4 / Hspa8 / Pkd1 / Rab5b / Tfrc / Ybx1
activated.GO:0044391	CC	GO:0044391	ribosomal subunit	76	0.429847	1.74199	0.0019694	0.0717968	0.0668264	1762	tags=39%, list=23%, signal=31%	ENSMUSG00000019505/ENSMUSG00000038274/ENSMUSG00000030706/ENSMUSG00000057113/ENSMUSG00000010406/ENSMUSG00000025208/ENSMUSG00000054312/ENSMUSG00000030335/ENSMUSG00000020372/ENSMUSG00000020775/ENSMUSG00000034211/ENSMUSG00000027810/ENSMUSG00000049960/ENSMUSG00000030879/ENSMUSG00000036860/ENSMUSG00000062981/ENSMUSG00000046756/ENSMUSG00000034729/ENSMUSG00000063787/ENSMUSG00000026087/ENSMUSG00000032563/…	30	activated	0.394737	0.394737	Aurkaip1 / Chchd1 / Eif2a / Fau / Malsu1 / Mrpl17 / Mrpl20 / Mrpl3 / Mrpl30 / Mrpl38 / Mrpl42 / Mrpl43 / Mrpl48 / Mrpl51 / Mrpl52 / Mrpl54 / Mrpl55 / Mrps10 / Mrps12 / Mrps15 / Mrps16 / Mrps17 / Mrps18c / Mrps21 / Mrps22 / Mrps24 / Mrps7 / Npm1 / Rack1 / Ubb
activated.GO:0042175	CC	GO:0042175	nuclear outer membrane-endoplasmic reticulum membrane network	310	0.36411	1.81718	6.00981e-07	0.000145711	0.000135623	1946	tags=38%, list=25%, signal=30%	ENSMUSG00000023175/ENSMUSG00000022174/ENSMUSG00000059355/ENSMUSG00000005873/ENSMUSG00000042747/ENSMUSG00000021917/ENSMUSG00000027248/ENSMUSG00000006315/ENSMUSG00000025724/ENSMUSG00000002014/ENSMUSG00000068290/ENSMUSG00000026864/ENSMUSG00000078812/ENSMUSG00000066735/ENSMUSG00000036372/ENSMUSG00000022940/ENSMUSG00000028826/ENSMUSG00000005881/ENSMUSG00000075701/ENSMUSG00000062169/ENSMUSG00000042682/…	118	activated	0.380645	0.380645	1810037I17Rik / Acer3 / Anxa7 / Arl6ip1 / Atf6b / Atl1 / Atl3 / Bax / Bcap29 / Bnip1 / Bsg / Calr / Clcn4 / Clptm1l / Cnep1r1 / Cnih4 / Cyb5a / Dad1 / Ddost / Ddrgk1 / Dgat1 / Dpm3 / Eif5a / Emc10 / Emc2 / Emc3 / Emc4 / Emc7 / Epm2aip1 / Ergic1 / Ergic3 / Ero1a / Erp44 / Faf2 / Fkbp1a / Fkbp8 / Gdpd1 / Gosr2 / Gpaa1 / Hacd4 / Hmgcr / Hsd17b12 / Hsp90b1 / Hspa5 / Jagn1 / Krtcap2 / Lbr / Lman1 / Ln…
suppressed.GO:0050804	BP	GO:0050804	modulation of chemical synaptic transmission	220	-0.317483	-1.56154	0.000767021	0.0377078	0.0350973	2026	tags=37%, list=26%, signal=28%	ENSMUSG00000002413/ENSMUSG00000039782/ENSMUSG00000037434/ENSMUSG00000003279/ENSMUSG00000038738/ENSMUSG00000055670/ENSMUSG00000013663/ENSMUSG00000057614/ENSMUSG00000006476/ENSMUSG00000022607/ENSMUSG00000028161/ENSMUSG00000030447/ENSMUSG00000022280/ENSMUSG00000028991/ENSMUSG00000037992/ENSMUSG00000022789/ENSMUSG00000036062/ENSMUSG00000021217/ENSMUSG00000020716/ENSMUSG00000038587/ENSMUSG00000002997/…	82	suppressed	0.372727	0.372727	Abr / Akap12 / App / Arhgap44 / Bcl2l1 / Braf / Cask / Cdh2 / Clstn2 / Cntnap2 / Cpeb2 / Cpeb3 / Creb1 / Ctnnd2 / Cux2 / Cx3cr1 / Cyfip1 / Dlgap1 / Dnm1l / Eif2ak4 / Eif4e / Eif4ebp2 / Erc2 / Gnai1 / Grid1 / Grid2 / Grip1 / Hip1 / Homer1 / Igf1r / Iqsec2 / Jak2 / Kmo / Lnpep / Lrrc4 / Mapk1 / Mctp1 / Mtor / Myo5a / Myo6 / Nf1 / Nr3c1 / Nr3c2 / Nrxn1 / Nsg1 / Nsmf / Pacsin2 / Pafah1b1 / Pclo / Phf…
suppressed.GO:0099177	BP	GO:0099177	regulation of trans-synaptic signaling	220	-0.317483	-1.56154	0.000767021	0.0377078	0.0350973	2026	tags=37%, list=26%, signal=28%	ENSMUSG00000002413/ENSMUSG00000039782/ENSMUSG00000037434/ENSMUSG00000003279/ENSMUSG00000038738/ENSMUSG00000055670/ENSMUSG00000013663/ENSMUSG00000057614/ENSMUSG00000006476/ENSMUSG00000022607/ENSMUSG00000028161/ENSMUSG00000030447/ENSMUSG00000022280/ENSMUSG00000028991/ENSMUSG00000037992/ENSMUSG00000022789/ENSMUSG00000036062/ENSMUSG00000021217/ENSMUSG00000020716/ENSMUSG00000038587/ENSMUSG00000002997/…	82	suppressed	0.372727	0.372727	Abr / Akap12 / App / Arhgap44 / Bcl2l1 / Braf / Cask / Cdh2 / Clstn2 / Cntnap2 / Cpeb2 / Cpeb3 / Creb1 / Ctnnd2 / Cux2 / Cx3cr1 / Cyfip1 / Dlgap1 / Dnm1l / Eif2ak4 / Eif4e / Eif4ebp2 / Erc2 / Gnai1 / Grid1 / Grid2 / Grip1 / Hip1 / Homer1 / Igf1r / Iqsec2 / Jak2 / Kmo / Lnpep / Lrrc4 / Mapk1 / Mctp1 / Mtor / Myo5a / Myo6 / Nf1 / Nr3c1 / Nr3c2 / Nrxn1 / Nsg1 / Nsmf / Pacsin2 / Pafah1b1 / Pclo / Phf…
activated.GO:0030312	CC	GO:0030312	external encapsulating structure	116	0.422646	1.85624	5.27994e-05	0.00557687	0.0051908	1297	tags=37%, list=17%, signal=31%	ENSMUSG00000019929/ENSMUSG00000027447/ENSMUSG00000001025/ENSMUSG00000036256/ENSMUSG00000018593/ENSMUSG00000021477/ENSMUSG00000009281/ENSMUSG00000023046/ENSMUSG00000046169/ENSMUSG00000029661/ENSMUSG00000002985/ENSMUSG00000068220/ENSMUSG00000041959/ENSMUSG00000070436/ENSMUSG00000040488/ENSMUSG00000027907/ENSMUSG00000035783/ENSMUSG00000016256/ENSMUSG00000019899/ENSMUSG00000003814/ENSMUSG00000031502/…	43	activated	0.37069	0.37069	Acta2 / Adamts5 / Adamts6 / Anxa2 / Anxa5 / Anxa7 / Apoe / Calr / Col1a1 / Col1a2 / Col3a1 / Col4a1 / Col4a4 / Col4a5 / Col6a1 / Cst3 / Ctsb / Ctsl / Ctsz / Dag1 / Dcn / Hsd17b12 / Hsp90aa1 / Igfbp6 / Igfbp7 / Lama2 / Lamb1 / Lgals1 / Lman1 / Lrig1 / Ltbp4 / Mfap4 / Ngly1 / Rarres2 / S100a10 / S100a11 / S100a6 / Serpine2 / Serping1 / Serpinh1 / Sparc / Sparcl1 / Wnt6
activated.GO:0031012	CC	GO:0031012	extracellular matrix	116	0.422646	1.85624	5.27994e-05	0.00557687	0.0051908	1297	tags=37%, list=17%, signal=31%	ENSMUSG00000019929/ENSMUSG00000027447/ENSMUSG00000001025/ENSMUSG00000036256/ENSMUSG00000018593/ENSMUSG00000021477/ENSMUSG00000009281/ENSMUSG00000023046/ENSMUSG00000046169/ENSMUSG00000029661/ENSMUSG00000002985/ENSMUSG00000068220/ENSMUSG00000041959/ENSMUSG00000070436/ENSMUSG00000040488/ENSMUSG00000027907/ENSMUSG00000035783/ENSMUSG00000016256/ENSMUSG00000019899/ENSMUSG00000003814/ENSMUSG00000031502/…	43	activated	0.37069	0.37069	Acta2 / Adamts5 / Adamts6 / Anxa2 / Anxa5 / Anxa7 / Apoe / Calr / Col1a1 / Col1a2 / Col3a1 / Col4a1 / Col4a4 / Col4a5 / Col6a1 / Cst3 / Ctsb / Ctsl / Ctsz / Dag1 / Dcn / Hsd17b12 / Hsp90aa1 / Igfbp6 / Igfbp7 / Lama2 / Lamb1 / Lgals1 / Lman1 / Lrig1 / Ltbp4 / Mfap4 / Ngly1 / Rarres2 / S100a10 / S100a11 / S100a6 / Serpine2 / Serping1 / Serpinh1 / Sparc / Sparcl1 / Wnt6
activated.GO:0006457	BP	GO:0006457	protein folding	109	0.519812	2.26407	2.06538e-08	7.34449e-06	6.83604e-06	1401	tags=37%, list=18%, signal=31%	ENSMUSG00000032383/ENSMUSG00000025289/ENSMUSG00000056629/ENSMUSG00000015656/ENSMUSG00000025130/ENSMUSG00000027248/ENSMUSG00000001289/ENSMUSG00000026864/ENSMUSG00000022037/ENSMUSG00000024538/ENSMUSG00000031701/ENSMUSG00000004937/ENSMUSG00000003814/ENSMUSG00000023944/ENSMUSG00000028851/ENSMUSG00000032525/ENSMUSG00000020048/ENSMUSG00000028035/ENSMUSG00000030417/ENSMUSG00000020361/ENSMUSG00000073676/…	40	activated	0.366972	0.366972	Ahsa1 / Calr / Cct4 / Cct5 / Clu / Dnaja2 / Dnajb11 / Dnajb4 / Ero1a / Fkbp2 / Fkbp6 / Hsp90aa1 / Hsp90ab1 / Hsp90b1 / Hspa4 / Hspa5 / Hspa8 / Hspa9 / Hspb1 / Hspe1 / Nktr / Nudc / P4hb / Pdcd5 / Pdia3 / Pdia4 / Pdrg1 / Pfdn5 / Pfdn6 / Pofut2 / Ppib / Ppic / Ppid / Ppie / Ppig / Ppil2 / Prdx4 / Qsox2 / Selenof / Sgta
suppressed.GO:0007605	BP	GO:0007605	sensory perception of sound	45	-0.48947	-1.8545	0.00195906	0.0717968	0.0668264	963	tags=36%, list=12%, signal=31%	ENSMUSG00000015968/ENSMUSG00000040648/ENSMUSG00000039488/ENSMUSG00000029821/ENSMUSG00000073678/ENSMUSG00000009545/ENSMUSG00000030516/ENSMUSG00000033676/ENSMUSG00000024597/ENSMUSG00000012819/ENSMUSG00000025716/ENSMUSG00000021733/ENSMUSG00000021665/ENSMUSG00000023033/ENSMUSG00000005371/ENSMUSG00000035916	16	suppressed	0.355556	0.355556	Cacna1d / Cdh23 / Cntn5 / Fbxo11 / Gabrb3 / Gsdme / Hexb / Kcnq1 / Myo3a / Pgap1 / Ppip5k2 / Ptprq / Scn8a / Slc12a2 / Slc4a7 / Tjp1
activated.GO:0005615	CC	GO:0005615	extracellular space	242	0.457245	2.22629	4.30007e-12	2.86707e-09	2.66859e-09	1363	tags=36%, list=18%, signal=30%	ENSMUSG00000027445/ENSMUSG00000019929/ENSMUSG00000027447/ENSMUSG00000036256/ENSMUSG00000018593/ENSMUSG00000021477/ENSMUSG00000025351/ENSMUSG00000009281/ENSMUSG00000025289/ENSMUSG00000023046/ENSMUSG00000022108/ENSMUSG00000029661/ENSMUSG00000015656/ENSMUSG00000037706/ENSMUSG00000002985/ENSMUSG00000038274/ENSMUSG00000068220/ENSMUSG00000041959/ENSMUSG00000039323/ENSMUSG00000032968/ENSMUSG00000029711/…	86	activated	0.355372	0.355372	Adam9 / Adamts5 / Aimp1 / Aldoa / Anxa2 / Anxa5 / Apoe / Arhgdia / Atp5j / C1qbp / C1s1 / Calr / Ccl25 / Cd63 / Cd81 / Cd9 / Clic1 / Clu / Col1a1 / Col1a2 / Col3a1 / Col4a1 / Col4a4 / Col4a5 / Col6a1 / Copa / Cpe / Cpxm1 / Creld2 / Cst3 / Cst9 / Ctsb / Ctsl / Ctsz / Dag1 / Dbi / Dcn / Dlk1 / Dnajb11 / Epo / Ero1a / Fau / Ghr / Hmgb1 / Hmgn2 / Hspa4 / Hspa8 / Igfbp2 / Igfbp4 / Igfbp6 / Igfbp7 / In…
suppressed.GO:0030054	CC	GO:0030054	cell junction	916	-0.239665	-1.3396	0.000356301	0.0211199	0.0196578	2105	tags=35%, list=27%, signal=29%	ENSMUSG00000006386/ENSMUSG00000002983/ENSMUSG00000022443/ENSMUSG00000027411/ENSMUSG00000043411/ENSMUSG00000004364/ENSMUSG00000037098/ENSMUSG00000046574/ENSMUSG00000049184/ENSMUSG00000032386/ENSMUSG00000017132/ENSMUSG00000022246/ENSMUSG00000025437/ENSMUSG00000022191/ENSMUSG00000025240/ENSMUSG00000063077/ENSMUSG00000020572/ENSMUSG00000036452/ENSMUSG00000023505/ENSMUSG00000033793/ENSMUSG00000054693/…	323	suppressed	0.35262	0.35262	Abhd17c / Abi2 / Abr / Adam10 / Adam15 / Add3 / Adgrb3 / Adgrl1 / Akap12 / Ambra1 / Anks1b / Apc / App / Arfgap3 / Arfgef2 / Arhgap26 / Arhgap32 / Arhgap39 / Arhgap44 / Arhgef7 / Arl8b / Asap1 / Ash1l / Atp6v0a2 / Atp6v1h / Atp7a / Atp7b / Atp8a1 / B4galt1 / Bcar3 / Bcl2l1 / Cacna1c / Cacna1d / Cacna2d1 / Cacnb2 / Cadm1 / Cadps2 / Calm2 / Calm3 / Camk2g / Caprin1 / Cask / Cast / Cbl / Ccdc88c / C…
activated.GO:0005681	CC	GO:0005681	spliceosomal complex	160	0.413655	1.91043	4.14768e-06	0.000725368	0.000675152	1579	tags=35%, list=20%, signal=28%	ENSMUSG00000015656/ENSMUSG00000027981/ENSMUSG00000020863/ENSMUSG00000029817/ENSMUSG00000007850/ENSMUSG00000063511/ENSMUSG00000027404/ENSMUSG00000032621/ENSMUSG00000020719/ENSMUSG00000021039/ENSMUSG00000007050/ENSMUSG00000074088/ENSMUSG00000026234/ENSMUSG00000078348/ENSMUSG00000037361/ENSMUSG00000091625/ENSMUSG00000073894/ENSMUSG00000024853/ENSMUSG00000061479/ENSMUSG00000020994/ENSMUSG00000034120/…	56	activated	0.35	0.35	Api5 / BC005624 / Casc3 / Ccdc12 / Cdc40 / Cirbp / Crnkl1 / Cwc25 / Ddx23 / Ddx5 / Gpkow / Hnrnpf / Hnrnph1 / Hspa8 / Htatsf1 / Lsm2 / Lsm5 / Lsm6 / Luc7l2 / Luc7l3 / Ncl / Pnn / Ppie / Ppil2 / Rbmxl1 / Rbmxl2 / Rheb / Rnpc3 / Sf1 / Sf3b2 / Sf3b3 / Sf3b5 / Sf3b6 / Snrnp40 / Snrnp70 / Snrpa / Snrpa1 / Snrpb / Snrpd2 / Snrpd3 / Snrpe / Snrpf / Snw1 / Srek1 / Srrm1 / Srsf2 / Sugp1 / Syf2 / Tra2a / T…
activated.GO:0005739	CC	GO:0005739	mitochondrion	972	0.362623	1.98951	4.25577e-20	4.54006e-16	4.22576e-16	1781	tags=33%, list=23%, signal=29%	ENSMUSG00000019505/ENSMUSG00000001983/ENSMUSG00000025289/ENSMUSG00000023175/ENSMUSG00000027770/ENSMUSG00000030246/ENSMUSG00000030861/ENSMUSG00000061518/ENSMUSG00000031818/ENSMUSG00000009013/ENSMUSG00000036751/ENSMUSG00000057666/ENSMUSG00000031059/ENSMUSG00000034566/ENSMUSG00000002346/ENSMUSG00000006057/ENSMUSG00000030706/ENSMUSG00000028691/ENSMUSG00000037499/ENSMUSG00000035885/ENSMUSG00000016252/…	321	activated	0.330247	0.330247	1810058I24Rik / Abcb10 / Abhd10 / Acaa2 / Acad10 / Acadsb / Acat1 / Aco2 / Acsf3 / Acsl1 / Acsl3 / Adck5 / Adprs / Adss / Agpat4 / Akap8 / Akt2 / Aldh2 / Aldoa / Ammecr1 / Arglu1 / Arhgap11a / Arl2bp / Atf2 / Atp5a1 / Atp5b / Atp5d / Atp5e / Atp5g1 / Atp5g3 / Atp5h / Atp5j / Atp5j2 / Atp5md / Atp5pb / Atp6v1e1 / Atpif1 / Aurkaip1 / Bax / Bclaf3 / Becn1 / Bloc1s2 / Bnip1 / Brd8 / Bsg / C1qbp / Cal…
activated.GO:1990904	CC	GO:1990904	ribonucleoprotein complex	464	0.336424	1.74165	8.65935e-08	2.79933e-05	2.60554e-05	1773	tags=33%, list=23%, signal=27%	ENSMUSG00000019505/ENSMUSG00000015656/ENSMUSG00000027981/ENSMUSG00000038274/ENSMUSG00000057666/ENSMUSG00000020863/ENSMUSG00000026728/ENSMUSG00000029817/ENSMUSG00000030706/ENSMUSG00000007850/ENSMUSG00000021428/ENSMUSG00000029580/ENSMUSG00000057113/ENSMUSG00000063511/ENSMUSG00000035139/ENSMUSG00000027404/ENSMUSG00000036323/ENSMUSG00000032621/ENSMUSG00000020719/ENSMUSG00000021039/ENSMUSG00000042729/…	151	activated	0.325431	0.325431	Actb / Ago3 / Ak6 / Akap8l / Api5 / Arvcf / Aurkaip1 / BC005624 / Calr / Casc3 / Ccdc12 / Cdc40 / Chchd1 / Cirbp / Cpsf6 / Crnkl1 / Cwc25 / Ddx17 / Ddx23 / Ddx5 / Ebna1bp2 / Eef2 / Eefsec / Eftud2 / Eif1 / Eif1b / Eif2a / Eif3h / Eif4g1 / Emg1 / Fau / Fcf1 / Fmr1 / Gapdh / Gpkow / Heatr1 / Hnrnpa1 / Hnrnpab / Hnrnpd / Hnrnpf / Hnrnph1 / Hnrnph2 / Hnrnph3 / Hnrnpl / Hspa8 / Htatsf1 / Ilf2 / Imp3 /…
activated.GO:0031975	CC	GO:0031975	envelope	650	0.35262	1.88246	1.07099e-12	7.61687e-10	7.08956e-10	1762	tags=32%, list=23%, signal=27%	ENSMUSG00000027447/ENSMUSG00000001025/ENSMUSG00000019505/ENSMUSG00000030246/ENSMUSG00000061518/ENSMUSG00000026605/ENSMUSG00000002985/ENSMUSG00000031818/ENSMUSG00000036751/ENSMUSG00000057666/ENSMUSG00000031059/ENSMUSG00000034566/ENSMUSG00000002346/ENSMUSG00000006057/ENSMUSG00000030706/ENSMUSG00000019715/ENSMUSG00000035885/ENSMUSG00000016252/ENSMUSG00000008540/ENSMUSG00000044894/ENSMUSG00000027673/…	208	activated	0.32	0.32	1810058I24Rik / Aaas / Abcb10 / Acaa2 / Acat1 / Acsl1 / Acsl3 / Agpat4 / Alox5 / Anxa7 / Apoe / Arl2bp / Atf2 / Atp5a1 / Atp5b / Atp5d / Atp5e / Atp5g1 / Atp5g3 / Atp5h / Atp5j / Atp5j2 / Atp5md / Atp5pb / Atraid / Aurkaip1 / Bax / Bnip1 / Cacybp / Calm1 / Calr / Casc3 / Ccdc58 / Cenpf / Cfl1 / Chchd1 / Chchd10 / Chmp2a / Clic1 / Clu / Cnep1r1 / Coq3 / Cox10 / Cox4i1 / Cox5b / Cox6a1 / Cox6b1 / C…
suppressed.GO:0048731	BP	GO:0048731	system development	1513	-0.238615	-1.36797	2.313e-06	0.000448638	0.00041758	1986	tags=32%, list=26%, signal=29%	ENSMUSG00000039230/ENSMUSG00000017721/ENSMUSG00000026585/ENSMUSG00000038485/ENSMUSG00000022678/ENSMUSG00000036617/ENSMUSG00000038738/ENSMUSG00000011958/ENSMUSG00000027660/ENSMUSG00000039834/ENSMUSG00000060147/ENSMUSG00000055670/ENSMUSG00000025949/ENSMUSG00000074272/ENSMUSG00000024454/ENSMUSG00000013663/ENSMUSG00000032558/ENSMUSG00000034520/ENSMUSG00000021576/ENSMUSG00000030849/ENSMUSG00000028291/…	481	suppressed	0.317911	0.317911	Abi2 / Abr / Acsl4 / Acvr2b / Adam15 / Adar / Adgrb3 / Adgrl1 / Adnp2 / Agtpbp1 / Ahr / Akirin2 / Alcam / Aldh1a2 / Ambra1 / Angpt2 / Ankrd11 / Ankrd17 / Ap3b1 / Apc / Apcdd1 / App / Appl2 / Arhgap32 / Arhgap44 / Arhgef7 / Arid1a / Arid1b / Arid2 / Arl3 / Asap1 / Ash1l / Asxl1 / Atg5 / Atp7a / Atp8a2 / Atxn2 / Auts2 / B4galt1 / Bbx / Bcar3 / Bcas3 / Bcl2l1 / Bmi1 / Bmpr1a / Bnc2 / Bnip2 / Bpnt2 /…
suppressed.GO:0048869	BP	GO:0048869	cellular developmental process	1680	-0.22421	-1.29002	1.90244e-05	0.0026705	0.00248562	2018	tags=31%, list=26%, signal=30%	ENSMUSG00000054693/ENSMUSG00000020770/ENSMUSG00000014763/ENSMUSG00000022702/ENSMUSG00000052534/ENSMUSG00000032119/ENSMUSG00000035455/ENSMUSG00000032185/ENSMUSG00000043252/ENSMUSG00000039230/ENSMUSG00000017721/ENSMUSG00000026585/ENSMUSG00000038485/ENSMUSG00000022678/ENSMUSG00000038738/ENSMUSG00000011958/ENSMUSG00000027660/ENSMUSG00000039834/ENSMUSG00000011349/ENSMUSG00000055670/ENSMUSG00000013846/…	527	suppressed	0.31369	0.31369	4932438A13Rik / Abi2 / Acp6 / Acsl4 / Acvr2b / Adam10 / Adam15 / Adar / Adgrb3 / Adnp2 / Agfg1 / Agpat5 / Agtpbp1 / Ahr / Akirin2 / Alcam / Aldh1a2 / Ambra1 / Angpt2 / Ankrd17 / Ap3b1 / Apc / Apcdd1 / App / Appl2 / Arhgap32 / Arhgap44 / Arhgef7 / Arid1a / Arid1b / Arid2 / Arl3 / Asap1 / Asxl1 / Atg5 / Atp11a / Atp11c / Atp7a / Atp8a2 / Atxn2 / Auts2 / B4galt1 / Bbs9 / Bcl2l1 / Bicral / Bin3 / Blm…
suppressed.GO:0009653	BP	GO:0009653	anatomical structure morphogenesis	1044	-0.245187	-1.37859	3.90134e-05	0.00442761	0.00412109	1900	tags=31%, list=24%, signal=27%	ENSMUSG00000048756/ENSMUSG00000006476/ENSMUSG00000026872/ENSMUSG00000026782/ENSMUSG00000019256/ENSMUSG00000039361/ENSMUSG00000022607/ENSMUSG00000027198/ENSMUSG00000036478/ENSMUSG00000041957/ENSMUSG00000041444/ENSMUSG00000020640/ENSMUSG00000028161/ENSMUSG00000042608/ENSMUSG00000057672/ENSMUSG00000030447/ENSMUSG00000058444/ENSMUSG00000062991/ENSMUSG00000037062/ENSMUSG00000001052/ENSMUSG00000007880/…	327	suppressed	0.313218	0.313218	Abi2 / Abr / Acvr2b / Adam15 / Adck1 / Adgrb3 / Aff3 / Agfg1 / Agtpbp1 / Ahr / Alcam / Aldh1a2 / Angpt2 / Ankrd11 / Ap3b1 / Apc / Apcdd1 / App / Arhgap32 / Arhgap44 / Arhgef18 / Arid1a / Arid2 / Ash1l / Aspn / Asxl1 / Asxl3 / Atp7a / Atp8a2 / Atxn2 / Auts2 / B4galt1 / Bcar3 / Bcas3 / Bcl2l1 / Bin3 / Bmi1 / Bmpr1a / Bpnt2 / Brca1 / Brwd1 / Btbd3 / Btg1 / C1galt1c1 / C2cd3 / Cacna1c / Cadm1 / Capri…
activated.GO:0031090	CC	GO:0031090	organelle membrane	1232	0.30704	1.7089	4.38475e-13	5.07575e-10	4.72436e-10	1834	tags=31%, list=24%, signal=28%	ENSMUSG00000027447/ENSMUSG00000019505/ENSMUSG00000018593/ENSMUSG00000025351/ENSMUSG00000022108/ENSMUSG00000023175/ENSMUSG00000022174/ENSMUSG00000024121/ENSMUSG00000015656/ENSMUSG00000030246/ENSMUSG00000061518/ENSMUSG00000027523/ENSMUSG00000031818/ENSMUSG00000036751/ENSMUSG00000057666/ENSMUSG00000059355/ENSMUSG00000031059/ENSMUSG00000034566/ENSMUSG00000062773/ENSMUSG00000005873/ENSMUSG00000002346/…	385	activated	0.3125	0.3125	1810037I17Rik / 1810058I24Rik / Aaas / Abca2 / Abcb10 / Acaa2 / Acat1 / Acer3 / Acsl1 / Acsl3 / Agpat4 / Alox5 / Anxa2 / Anxa5 / Anxa7 / Ap1m1 / Ap2b1 / Ap3d1 / Arcn1 / Arl6ip1 / Asb14 / Atf2 / Atf6b / Atg14 / Atl3 / Atp2c1 / Atp5a1 / Atp5b / Atp5d / Atp5e / Atp5g1 / Atp5g3 / Atp5h / Atp5j / Atp5j2 / Atp5md / Atp5pb / Atp6ap1 / Atp6v0c / Atp6v0d1 / Atp6v1e1 / Atp6v1f / Atp6v1g1 / Atraid / Aurkaip…
suppressed.GO:0005886	CC	GO:0005886	plasma membrane	1435	-0.221747	-1.27145	0.000301612	0.0191524	0.0178265	1989	tags=31%, list=26%, signal=28%	ENSMUSG00000041313/ENSMUSG00000039230/ENSMUSG00000026999/ENSMUSG00000006567/ENSMUSG00000026585/ENSMUSG00000038485/ENSMUSG00000021759/ENSMUSG00000018547/ENSMUSG00000038738/ENSMUSG00000029686/ENSMUSG00000053799/ENSMUSG00000021279/ENSMUSG00000042046/ENSMUSG00000074272/ENSMUSG00000024454/ENSMUSG00000013663/ENSMUSG00000020654/ENSMUSG00000021990/ENSMUSG00000034520/ENSMUSG00000035459/ENSMUSG00000030849/…	438	suppressed	0.305226	0.305226	4932438A13Rik / Abca1 / Abcc5 / Abhd17c / Abr / Acp1 / Acsl4 / Acvr2b / Adcy3 / Adcy7 / Adcy9 / Add3 / Adgra3 / Adgrb3 / Adgrl1 / Akap12 / Alcam / Angpt2 / Anks1b / Ap1s3 / Apc / Apcdd1 / App / Appl2 / Arhgap44 / Arhgef18 / Arhgef7 / Arid1b / Arid2 / Atp11a / Atp11c / Atp6v0a2 / Atp7a / Atp7b / Atp8a1 / Atp8a2 / Atrnl1 / B4galt1 / Bbs9 / Bcl2l1 / Bicd2 / Bin2 / Bmpr1a / Brca1 / Cacna1c / Cacna1d …
suppressed.GO:0120036	BP	GO:0120036	plasma membrane bounded cell projection organization	732	-0.242499	-1.3284	0.00137521	0.0573076	0.0533403	1967	tags=30%, list=25%, signal=25%	ENSMUSG00000038738/ENSMUSG00000027660/ENSMUSG00000039834/ENSMUSG00000013663/ENSMUSG00000021990/ENSMUSG00000032558/ENSMUSG00000030849/ENSMUSG00000049550/ENSMUSG00000043987/ENSMUSG00000006476/ENSMUSG00000026872/ENSMUSG00000026782/ENSMUSG00000048799/ENSMUSG00000039361/ENSMUSG00000022607/ENSMUSG00000041444/ENSMUSG00000020640/ENSMUSG00000028161/ENSMUSG00000030447/ENSMUSG00000062991/ENSMUSG00000037062/…	223	suppressed	0.304645	0.304645	2700049A03Rik / Abi2 / Acsl4 / Adgrb3 / Alcam / Apc / App / Arhgap32 / Arhgap44 / Arhgef7 / Arid1b / Arl3 / Asap1 / Atg3 / Atg5 / Atp7a / Atp8a2 / Atxn2 / Auts2 / Bbs9 / Bcas3 / Bin3 / Btbd3 / C2cd3 / Camk1d / Camk2g / Caprin1 / Carmil1 / Cask / Cbfa2t2 / Cc2d2a / Cdh2 / Cdh23 / Cdk16 / Cep120 / Cep164 / Cep290 / Cfap43 / Cfap54 / Cfap69 / Chl1 / Cit / Clip1 / Cntn4 / Cntn5 / Cntnap2 / Cobl / Cor…
suppressed.GO:0007416	BP	GO:0007416	synapse assembly	83	-0.46336	-1.96958	0.000105492	0.00907573	0.00844743	868	tags=30%, list=11%, signal=27%	ENSMUSG00000039488/ENSMUSG00000045083/ENSMUSG00000059146/ENSMUSG00000061601/ENSMUSG00000051379/ENSMUSG00000033676/ENSMUSG00000008489/ENSMUSG00000039470/ENSMUSG00000022892/ENSMUSG00000024304/ENSMUSG00000039419/ENSMUSG00000032827/ENSMUSG00000042453/ENSMUSG00000037541/ENSMUSG00000059203/ENSMUSG00000063870/ENSMUSG00000036295/ENSMUSG00000032076/ENSMUSG00000040003/ENSMUSG00000024109/ENSMUSG00000025920/…	25	suppressed	0.301205	0.301205	Adgrb3 / App / Cadm1 / Cdh2 / Chd4 / Clstn2 / Cntn5 / Cntnap2 / Elavl2 / Flrt3 / Gabrb3 / Grid2 / Il1rapl2 / Lingo2 / Lrrc4 / Lrrn3 / Magi2 / Nrxn1 / Ntrk3 / Pclo / Ppp1r9a / Reln / Shank2 / Stau2 / Zdhhc2
suppressed.GO:0098984	CC	GO:0098984	neuron to neuron synapse	235	-0.374559	-1.85688	1.09821e-06	0.000254689	0.000237057	1213	tags=29%, list=16%, signal=25%	ENSMUSG00000019790/ENSMUSG00000020458/ENSMUSG00000028402/ENSMUSG00000009894/ENSMUSG00000042757/ENSMUSG00000040640/ENSMUSG00000061751/ENSMUSG00000026425/ENSMUSG00000034813/ENSMUSG00000007617/ENSMUSG00000020300/ENSMUSG00000028906/ENSMUSG00000035168/ENSMUSG00000033389/ENSMUSG00000023826/ENSMUSG00000066877/ENSMUSG00000020598/ENSMUSG00000029763/ENSMUSG00000031012/ENSMUSG00000027692/ENSMUSG00000061601/…	68	suppressed	0.289362	0.289362	Abhd17c / Abr / Adgrb3 / Anks1b / Arhgap44 / Cacna1c / Cadm1 / Cask / Cdh2 / Chd4 / Clstn2 / Cnksr2 / Cntnap2 / Cpeb4 / Ctnnd2 / Dicer1 / Dlg2 / Dmd / Elavl2 / Epb41 / Erc2 / Exoc4 / Flrt3 / Frmpd4 / Fxr1 / Grid1 / Grid2 / Grip1 / Homer1 / Iqsec2 / Kalrn / Kcnd3 / Lrrc4 / Magi2 / Map1b / Mib1 / Mpdz / Nck2 / Nectin3 / Nr3c1 / Nr3c2 / Nrcam / Nrxn1 / Nsf / Pclo / Pdzd2 / Ppp1r9a / Ppp2ca / Prkn / …
suppressed.GO:0050877	BP	GO:0050877	nervous system process	319	-0.280109	-1.43029	0.001719	0.0659652	0.0613986	1505	tags=28%, list=19%, signal=23%	ENSMUSG00000002997/ENSMUSG00000021557/ENSMUSG00000038084/ENSMUSG00000042589/ENSMUSG00000073805/ENSMUSG00000033577/ENSMUSG00000063358/ENSMUSG00000052613/ENSMUSG00000071072/ENSMUSG00000049044/ENSMUSG00000020745/ENSMUSG00000033396/ENSMUSG00000022231/ENSMUSG00000062762/ENSMUSG00000022521/ENSMUSG00000020091/ENSMUSG00000020458/ENSMUSG00000096356/ENSMUSG00000037685/ENSMUSG00000022951/ENSMUSG00000048349/…	89	suppressed	0.278997	0.278997	Abr / Adgrb3 / Agtpbp1 / Anks1b / App / Atp8a1 / Atp8a2 / Cacna1c / Cacna1d / Camta1 / Cdh23 / Cfap43 / Cfap54 / Cfap69 / Chl1 / Cntn5 / Cntnap2 / Cpeb3 / Creb1 / Crebbp / Ctnnd2 / Cux2 / Cx3cr1 / Dicer1 / Dlg2 / Dmd / Dmxl2 / Ei24 / Eif2ak3 / Eif2ak4 / Eif4ebp2 / Ep300 / Fbxo11 / Gabrb3 / Gnb1 / Grid2 / Gsdme / Hexb / Hipk2 / Homer1 / Insyn2a / Jam3 / Kalrn / Kcnq1 / Mapk1 / Myh10 / Myo3a / Myo5…
suppressed.GO:0042995	CC	GO:0042995	cell projection	1057	-0.234709	-1.32238	0.000514709	0.0277319	0.0258121	1725	tags=27%, list=22%, signal=24%	ENSMUSG00000028991/ENSMUSG00000061322/ENSMUSG00000038160/ENSMUSG00000038564/ENSMUSG00000059981/ENSMUSG00000066043/ENSMUSG00000037992/ENSMUSG00000031337/ENSMUSG00000034848/ENSMUSG00000026228/ENSMUSG00000025314/ENSMUSG00000020271/ENSMUSG00000037815/ENSMUSG00000063142/ENSMUSG00000021061/ENSMUSG00000031511/ENSMUSG00000021217/ENSMUSG00000021112/ENSMUSG00000031065/ENSMUSG00000004637/ENSMUSG00000096141/…	287	suppressed	0.271523	0.271523	2700049A03Rik / Abhd17c / Abr / Acap2 / Acp1 / Actr3b / Adam15 / Adcy9 / Agfg1 / Ahcyl2 / Ak2 / Alcam / Ambra1 / Angpt2 / Anks1b / Apc / App / Appl2 / Arfgef2 / Arhgap44 / Arhgef7 / Arl3 / Arl8b / Asap1 / Aspn / Atg5 / Atp7a / Atp8a2 / Auts2 / B4galt1 / Bbs9 / Bmpr1a / C2cd3 / Cacna1c / Cacna1d / Cadm1 / Calm2 / Calm3 / Camk2g / Caprin1 / Carmil1 / Cask / Catsperb / Catspere1 / Catspere2 / Cc2d2a…
suppressed.GO:0014069	CC	GO:0014069	postsynaptic density	211	-0.372468	-1.81226	3.81738e-06	0.000678729	0.000631742	1015	tags=27%, list=13%, signal=24%	ENSMUSG00000061751/ENSMUSG00000026425/ENSMUSG00000034813/ENSMUSG00000007617/ENSMUSG00000020300/ENSMUSG00000028906/ENSMUSG00000035168/ENSMUSG00000033389/ENSMUSG00000023826/ENSMUSG00000066877/ENSMUSG00000020598/ENSMUSG00000029763/ENSMUSG00000031012/ENSMUSG00000027692/ENSMUSG00000061601/ENSMUSG00000034187/ENSMUSG00000027680/ENSMUSG00000051379/ENSMUSG00000041415/ENSMUSG00000052572/ENSMUSG00000041670/…	57	suppressed	0.270142	0.270142	Abhd17c / Abr / Adgrb3 / Anks1b / Arhgap44 / Cacna1c / Cadm1 / Cask / Cdh2 / Clstn2 / Cnksr2 / Cpeb4 / Ctnnd2 / Dicer1 / Dlg2 / Dmd / Epb41 / Exoc4 / Flrt3 / Frmpd4 / Fxr1 / Grid1 / Grid2 / Grip1 / Homer1 / Iqsec2 / Kalrn / Kcnd3 / Lrrc4 / Magi2 / Map1b / Mib1 / Nck2 / Nectin3 / Nr3c1 / Nr3c2 / Nrcam / Nsf / Pclo / Pdzd2 / Ppp1r9a / Ppp2ca / Prkn / Ptprt / Rims1 / Scn8a / Sh3gl3 / Shank2 / Sos1 /…
activated.GO:0012505	CC	GO:0012505	endomembrane system	1782	0.230796	1.30546	6.88381e-05	0.00692797	0.00644836	1834	tags=26%, list=24%, signal=26%	ENSMUSG00000027447/ENSMUSG00000001025/ENSMUSG00000032383/ENSMUSG00000018593/ENSMUSG00000021477/ENSMUSG00000025351/ENSMUSG00000025289/ENSMUSG00000023046/ENSMUSG00000022108/ENSMUSG00000023175/ENSMUSG00000029661/ENSMUSG00000022174/ENSMUSG00000024121/ENSMUSG00000056629/ENSMUSG00000015656/ENSMUSG00000041355/ENSMUSG00000026605/ENSMUSG00000002985/ENSMUSG00000027523/ENSMUSG00000009013/ENSMUSG00000057666/…	470	activated	0.263749	0.263749	1810037I17Rik / Aaas / Aak1 / Abca2 / Abca5 / Acer3 / Acsl1 / Acsl3 / Agbl4 / Agpat4 / Ahcyl1 / Ahsa1 / Aimp1 / Akap8 / Akt2 / Alox5 / Als2 / Anp32a / Anxa2 / Anxa5 / Anxa7 / Ap1m1 / Ap2b1 / Ap3d1 / Ap3s2 / Ap4e1 / Apoe / Arcn1 / Arf5 / Arfgap2 / Arl1 / Arl6ip1 / Arpc2 / Asb14 / Atat1 / Atf6b / Atg14 / Atl3 / Atp2c1 / Atp5j2 / Atp6ap1 / Atp6v0c / Atp6v0d1 / Atp6v1e1 / Atp6v1f / Atp6v1g1 / Atp8b5 …
activated.GO:0009986	CC	GO:0009986	cell surface	186	0.347192	1.62767	0.000707239	0.0362801	0.0337685	928	tags=26%, list=12%, signal=23%	ENSMUSG00000018593/ENSMUSG00000021477/ENSMUSG00000025351/ENSMUSG00000015656/ENSMUSG00000002985/ENSMUSG00000068220/ENSMUSG00000041959/ENSMUSG00000045394/ENSMUSG00000029711/ENSMUSG00000025130/ENSMUSG00000054428/ENSMUSG00000040010/ENSMUSG00000030342/ENSMUSG00000027248/ENSMUSG00000026864/ENSMUSG00000022037/ENSMUSG00000044678/ENSMUSG00000060703/ENSMUSG00000040856/ENSMUSG00000016256/ENSMUSG00000029616/…	48	activated	0.258065	0.258065	Acvr2a / Adam9 / Aimp1 / Anxa5 / Apoe / Atp5b / Atp5j / Atpif1 / C1qbp / Calr / Cd302 / Cd63 / Cd9 / Clcn3 / Clic4 / Clu / Ctsb / Ctsl / Ctsz / Dip2a / Dlk1 / Epcam / Epo / Erp29 / Hmgb1 / Hsp90ab1 / Hspa5 / Hspa8 / Itgav / Jam2 / Lgals1 / Ly6k / Mif / Ncl / P4hb / Pdia3 / Pdia4 / Pdpn / Pkd1 / Rer1 / S100a10 / Scarb1 / Sdc4 / Serpine2 / Slc3a2 / Slc7a5 / Sparc / Wnt6
suppressed.GO:0120039	BP	GO:0120039	plasma membrane bounded cell projection morphogenesis	314	-0.279769	-1.42512	0.00178965	0.0672252	0.0625713	1344	tags=25%, list=17%, signal=22%	ENSMUSG00000018736/ENSMUSG00000020745/ENSMUSG00000033396/ENSMUSG00000022231/ENSMUSG00000005533/ENSMUSG00000026452/ENSMUSG00000022636/ENSMUSG00000056427/ENSMUSG00000019790/ENSMUSG00000020458/ENSMUSG00000027184/ENSMUSG00000020671/ENSMUSG00000038970/ENSMUSG00000042757/ENSMUSG00000020900/ENSMUSG00000025423/ENSMUSG00000013415/ENSMUSG00000025959/ENSMUSG00000061751/ENSMUSG00000026425/ENSMUSG00000034813/…	80	suppressed	0.254777	0.254777	Adgrb3 / Alcam / Apc / App / Arhgap44 / Atp7a / Atp8a2 / Btbd3 / Caprin1 / Cask / Cdh2 / Chl1 / Cntn4 / Cntn5 / Cntnap2 / Cobl / Coro1c / Cpne9 / Creb1 / Ctnnd2 / Cux1 / Dicer1 / Dmd / Eif2ak4 / Ep300 / Epha6 / Ext1 / Flrt3 / Foxp1 / Gli3 / Golga4 / Grip1 / Igf1r / Igf2bp1 / Kalrn / Klf7 / Lama1 / Lmtk2 / Map1b / Map4k4 / Mef2a / Myh10 / Ndel1 / Nrcam / Nrxn1 / Ntrk3 / Pafah1b1 / Pias2 / Plxna2 /…
suppressed.GO:0090128	BP	GO:0090128	regulation of synapse maturation	14	-0.699483	-1.93732	0.00129169	0.0564742	0.0525646	304	tags=21%, list=4%, signal=21%	ENSMUSG00000042453/ENSMUSG00000024109/ENSMUSG00000033569	3	suppressed	0.214286	0.214286	Adgrb3 / Nrxn1 / Reln
activated.GO:0043209	CC	GO:0043209	myelin sheath	118	0.430418	1.89131	2.734e-05	0.00355687	0.00331064	732	tags=21%, list=9%, signal=19%	ENSMUSG00000019505/ENSMUSG00000015656/ENSMUSG00000030246/ENSMUSG00000061518/ENSMUSG00000027858/ENSMUSG00000058135/ENSMUSG00000057666/ENSMUSG00000034566/ENSMUSG00000028691/ENSMUSG00000029580/ENSMUSG00000027248/ENSMUSG00000041697/ENSMUSG00000026864/ENSMUSG00000063694/ENSMUSG00000000563/ENSMUSG00000008348/ENSMUSG00000019179/ENSMUSG00000031633/ENSMUSG00000021218/ENSMUSG00000061904/ENSMUSG00000022234/…	25	activated	0.211864	0.211864	Actb / Atp5b / Atp5h / Atp5pb / Calm1 / Cct5 / Cox5b / Cox6a1 / Cycs / Gapdh / Gdi2 / Gstm1 / Hspa5 / Hspa8 / Hspa9 / Ldhb / Mdh2 / Mif / Pdia3 / Prdx1 / Slc25a3 / Slc25a4 / Tspan2 / Ubb / Ubc

## Sheet: P10_1_Leydig_GSEA_ALL_dotplot
X	ONTOLOGY	ID	Description	setSize	enrichmentScore	NES	pvalue	p.adjust	qvalue	rank	leading_edge	core_enrichment	Count	.sign	GeneRatio	x	pasted_sorted_ogns
suppressed.GO:0090031	BP	GO:0090031	positive regulation of steroid hormone biosynthetic process	6	-0.962057	-2.04297	3.21381e-06	0.00305639	0.0028452	256	tags=83%, list=3%, signal=81%	ENSMUSG00000020053/ENSMUSG00000039004/ENSMUSG00000005533/ENSMUSG00000005514/ENSMUSG00000003555	5	suppressed	0.833333	0.833333	Bmp6 / Cyp17a1 / Igf1 / Igf1r / Por
suppressed.GO:0046885	BP	GO:0046885	regulation of hormone biosynthetic process	18	-0.794698	-2.2894	4.06996e-06	0.00305639	0.0028452	852	tags=50%, list=9%, signal=45%	ENSMUSG00000021684/ENSMUSG00000024431/ENSMUSG00000027358/ENSMUSG00000028163/ENSMUSG00000020053/ENSMUSG00000039004/ENSMUSG00000005533/ENSMUSG00000005514/ENSMUSG00000003555	9	suppressed	0.5	0.5	Bmp2 / Bmp6 / Cyp17a1 / Igf1 / Igf1r / Nfkb1 / Nr3c1 / Pde8b / Por
suppressed.GO:0032885	BP	GO:0032885	regulation of polysaccharide biosynthetic process	16	-0.761062	-2.11261	3.94776e-05	0.00958668	0.00892427	880	tags=50%, list=10%, signal=45%	ENSMUSG00000028991/ENSMUSG00000014956/ENSMUSG00000060279/ENSMUSG00000047126/ENSMUSG00000028163/ENSMUSG00000038894/ENSMUSG00000020176/ENSMUSG00000020053	8	suppressed	0.5	0.5	Ap2a1 / Cltc / Grb10 / Igf1 / Irs2 / Mtor / Nfkb1 / Ppp1cb
suppressed.GO:0034775	BP	GO:0034775	glutathione transmembrane transport	4	-0.963857	-1.80323	0.000173636	0.0265978	0.02476	11	tags=50%, list=0%, signal=50%	ENSMUSG00000022822/ENSMUSG00000027737	2	suppressed	0.5	0.5	Abcc5 / Slc7a11
suppressed.GO:0006029	BP	GO:0006029	proteoglycan metabolic process	47	-0.586032	-2.10871	2.18813e-05	0.00749141	0.00697378	1711	tags=49%, list=19%, signal=40%	ENSMUSG00000002250/ENSMUSG00000021665/ENSMUSG00000058297/ENSMUSG00000037260/ENSMUSG00000028521/ENSMUSG00000066324/ENSMUSG00000025534/ENSMUSG00000045216/ENSMUSG00000030657/ENSMUSG00000057337/ENSMUSG00000027198/ENSMUSG00000061731/ENSMUSG00000058152/ENSMUSG00000027358/ENSMUSG00000040151/ENSMUSG00000032252/ENSMUSG00000053465/ENSMUSG00000042082/ENSMUSG00000032640/ENSMUSG00000020053/ENSMUSG00000051022/…	23	suppressed	0.489362	0.489362	Arsb / Bmp2 / Bpnt2 / Chst3 / Chst8 / Chsy1 / Chsy3 / Ext1 / Ext2 / Glce / Gusb / Hexb / Hgsnat / Hs2st1 / Hs3st1 / Hs6st1 / Hs6st3 / Igf1 / Ppard / Slc35d1 / Spock2 / Ugdh / Xylt1
activated.GO:0038084	BP	GO:0038084	vascular endothelial growth factor signaling pathway	23	0.587443	1.92286	0.000779697	0.0696707	0.0648566	1794	tags=48%, list=20%, signal=38%	ENSMUSG00000023886/ENSMUSG00000046318/ENSMUSG00000002688/ENSMUSG00000025969/ENSMUSG00000033960/ENSMUSG00000053477/ENSMUSG00000026883/ENSMUSG00000004951/ENSMUSG00000031714/ENSMUSG00000019929/ENSMUSG00000025351	11	activated	0.478261	0.478261	Ccbe1 / Cd63 / Dab2ip / Dcn / Gab1 / Hspb1 / Jcad / Nrp2 / Prkd1 / Smoc2 / Tcf4
suppressed.GO:0045940	BP	GO:0045940	positive regulation of steroid metabolic process	13	-0.844834	-2.21932	5.85164e-06	0.00356484	0.00331852	256	tags=46%, list=3%, signal=45%	ENSMUSG00000020053/ENSMUSG00000039004/ENSMUSG00000005533/ENSMUSG00000005514/ENSMUSG00000031574/ENSMUSG00000003555	6	suppressed	0.461538	0.461538	Bmp6 / Cyp17a1 / Igf1 / Igf1r / Por / Star
suppressed.GO:0030166	BP	GO:0030166	proteoglycan biosynthetic process	31	-0.67738	-2.2278	6.64913e-06	0.00356484	0.00331852	1140	tags=45%, list=13%, signal=40%	ENSMUSG00000045216/ENSMUSG00000030657/ENSMUSG00000057337/ENSMUSG00000027198/ENSMUSG00000061731/ENSMUSG00000058152/ENSMUSG00000040151/ENSMUSG00000032252/ENSMUSG00000053465/ENSMUSG00000032640/ENSMUSG00000020053/ENSMUSG00000051022/ENSMUSG00000029201/ENSMUSG00000060402	14	suppressed	0.451613	0.451613	Chst3 / Chst8 / Chsy1 / Chsy3 / Ext1 / Ext2 / Glce / Hs2st1 / Hs3st1 / Hs6st1 / Hs6st3 / Igf1 / Ugdh / Xylt1
suppressed.GO:0042446	BP	GO:0042446	hormone biosynthetic process	27	-0.810434	-2.5741	3.23376e-09	3.81422e-05	3.55067e-05	609	tags=44%, list=7%, signal=42%	ENSMUSG00000024431/ENSMUSG00000027358/ENSMUSG00000028163/ENSMUSG00000020053/ENSMUSG00000039004/ENSMUSG00000005533/ENSMUSG00000005514/ENSMUSG00000037936/ENSMUSG00000031574/ENSMUSG00000032323/ENSMUSG00000032051/ENSMUSG00000003555	12	suppressed	0.444444	0.444444	Bmp2 / Bmp6 / Cyp11a1 / Cyp17a1 / Fdx1 / Igf1 / Igf1r / Nfkb1 / Nr3c1 / Por / Scarb1 / Star
suppressed.GO:0007186	BP	GO:0007186	G protein-coupled receptor signaling pathway	178	-0.423317	-1.91986	3.95533e-06	0.00305639	0.0028452	2266	tags=43%, list=25%, signal=33%	ENSMUSG00000096356/ENSMUSG00000000276/ENSMUSG00000033446/ENSMUSG00000016150/ENSMUSG00000040249/ENSMUSG00000052397/ENSMUSG00000021814/ENSMUSG00000037386/ENSMUSG00000033569/ENSMUSG00000020963/ENSMUSG00000051177/ENSMUSG00000003573/ENSMUSG00000010660/ENSMUSG00000004207/ENSMUSG00000034781/ENSMUSG00000050199/ENSMUSG00000015968/ENSMUSG00000036402/ENSMUSG00000042804/ENSMUSG00000029090/ENSMUSG00000024789/…	77	suppressed	0.432584	0.432584	Abca1 / Adcy2 / Adgra3 / Adgrb3 / Adgrl2 / Agrp / Akap12 / Akap13 / Anxa7 / App / Arrdc3 / Atrnl1 / Cacna1d / Ccl25 / Ccr9 / Crkl / Cry1 / Dgka / Dgke / Drd4 / Ece1 / Esr1 / Ezr / Glp2r / Gna11 / Gna12 / Gna13 / Gna14 / Gnai1 / Gnai2 / Gnai3 / Gnas / Gnb1 / Gng12 / Gng5 / Gpr153 / Gpsm1 / Grk5 / Homer1 / Homer3 / Htr1f / Htr2b / Iqgap2 / Jak2 / Kcnq1 / Lgr4 / Lpar6 / Lrp1 / Met / Mgll / Mgrn1 / M…
suppressed.GO:0120178	BP	GO:0120178	steroid hormone biosynthetic process	17	-0.811994	-2.2969	3.40608e-06	0.00305639	0.0028452	609	tags=41%, list=7%, signal=38%	ENSMUSG00000024431/ENSMUSG00000027358/ENSMUSG00000039004/ENSMUSG00000037936/ENSMUSG00000031574/ENSMUSG00000032323/ENSMUSG00000003555	7	suppressed	0.411765	0.411765	Bmp2 / Bmp6 / Cyp11a1 / Cyp17a1 / Nr3c1 / Scarb1 / Star
activated.GO:0019065	BP	GO:0019065	receptor-mediated endocytosis of virus by host cell	5	0.892292	1.88707	0.000970629	0.0778814	0.0725	708	tags=40%, list=8%, signal=37%	ENSMUSG00000028830/ENSMUSG00000007655	2	activated	0.4	0.4	AU040320 / Cav1
activated.GO:0098798	CC	GO:0098798	mitochondrial protein-containing complex	215	0.30855	1.60353	0.000270113	0.0353999	0.0329538	2739	tags=38%, list=30%, signal=27%	ENSMUSG00000022013/ENSMUSG00000022354/ENSMUSG00000049960/ENSMUSG00000024829/ENSMUSG00000021606/ENSMUSG00000029918/ENSMUSG00000006057/ENSMUSG00000023939/ENSMUSG00000031059/ENSMUSG00000027374/ENSMUSG00000034566/ENSMUSG00000024181/ENSMUSG00000002767/ENSMUSG00000020111/ENSMUSG00000029066/ENSMUSG00000053768/ENSMUSG00000021764/ENSMUSG00000013593/ENSMUSG00000060376/ENSMUSG00000038880/ENSMUSG00000049422/…	82	activated	0.381395	0.381395	Afg3l1 / Agk / Atp5a1 / Atp5b / Atp5c1 / Atp5e / Atp5g1 / Atp5h / Atp5j / Atp5mpl / Atp5pb / Bax / Bckdha / Bckdk / Chchd10 / Chchd3 / Cox5a / Cox5b / Cox7a2 / Cox7a2l / Cox7b / Dmac2 / Dnajc15 / Dnajc19 / Etfdh / Hadha / Idh3b / Malsu1 / Mccc1 / Mcu / Micu1 / Mrpl14 / Mrpl17 / Mrpl2 / Mrpl20 / Mrpl21 / Mrpl24 / Mrpl27 / Mrpl28 / Mrpl32 / Mrpl40 / Mrpl42 / Mrpl43 / Mrpl54 / Mrpl58 / Mrps16 / Mrps…
suppressed.GO:0007623	BP	GO:0007623	circadian rhythm	121	-0.437566	-1.87464	7.5933e-05	0.0151802	0.0141313	1600	tags=36%, list=18%, signal=30%	ENSMUSG00000025496/ENSMUSG00000020271/ENSMUSG00000020644/ENSMUSG00000020893/ENSMUSG00000032010/ENSMUSG00000046709/ENSMUSG00000039419/ENSMUSG00000000568/ENSMUSG00000023110/ENSMUSG00000042207/ENSMUSG00000021775/ENSMUSG00000002983/ENSMUSG00000036432/ENSMUSG00000021936/ENSMUSG00000022812/ENSMUSG00000043535/ENSMUSG00000028991/ENSMUSG00000031010/ENSMUSG00000050697/ENSMUSG00000025217/ENSMUSG00000056749/…	44	suppressed	0.363636	0.363636	Ass1 / Atf4 / Btbd9 / Btrc / Cntnap2 / Crem / Cry1 / Csnk1d / Dhx9 / Drd4 / Dyrk1a / Ezh2 / Fbxw11 / Gsk3b / Hnrnpd / Id2 / Igf1 / Kdm5b / Maged1 / Mapk10 / Mapk8 / Mat2a / Mtor / Mybbp1a / Nfil3 / Nr1d2 / Ntrk2 / Per1 / Per2 / Ppara / Ppp1cb / Prkaa1 / Prmt5 / Rai1 / Relb / Setx / Siah2 / Sik1 / Top1 / Top2a / Ube3a / Usp2 / Usp7 / Usp9x
suppressed.GO:0048589	BP	GO:0048589	developmental growth	449	-0.32395	-1.64185	3.03084e-05	0.00777147	0.00723449	2187	tags=34%, list=24%, signal=27%	ENSMUSG00000040249/ENSMUSG00000026819/ENSMUSG00000023345/ENSMUSG00000029322/ENSMUSG00000036334/ENSMUSG00000024454/ENSMUSG00000043733/ENSMUSG00000027381/ENSMUSG00000020745/ENSMUSG00000052397/ENSMUSG00000055024/ENSMUSG00000020150/ENSMUSG00000037992/ENSMUSG00000034675/ENSMUSG00000061353/ENSMUSG00000037386/ENSMUSG00000021270/ENSMUSG00000002250/ENSMUSG00000020963/ENSMUSG00000041936/ENSMUSG00000051177/…	152	suppressed	0.33853	0.33853	Abl2 / Agrn / Akap13 / Akirin1 / Alkbh1 / Ankrd11 / Ankrd26 / App / Ar / Atxn2 / Bcl2l11 / Bmpr1a / Bnc2 / Ccm2 / Ccn4 / Ccnd2 / Cdkn1b / Celf1 / Clasp2 / Clic4 / Cntnap2 / Ctr9 / Cttn / Cxcl12 / Cyfip1 / Dbn1 / Ddr2 / Dhcr7 / Dip2b / Dlg1 / Efna5 / Eif4g2 / Ep300 / Epb41l5 / Ercc5 / Esr1 / Etnk2 / Ext1 / Ezh2 / Ezr / Fgf1 / Fgfr1 / Fgfr2 / Fmn1 / Fn1 / Foxp1 / Fubp1 / Gamt / Gas1 / Gdi1 / Gigyf2…
suppressed.GO:0032612	BP	GO:0032612	interleukin-1 production	30	-0.626402	-2.04368	0.000193658	0.0289139	0.026916	1054	tags=33%, list=12%, signal=30%	ENSMUSG00000044734/ENSMUSG00000027364/ENSMUSG00000004040/ENSMUSG00000030067/ENSMUSG00000022892/ENSMUSG00000021248/ENSMUSG00000067586/ENSMUSG00000020053/ENSMUSG00000062210/ENSMUSG00000028967	10	suppressed	0.333333	0.333333	App / Errfi1 / Foxp1 / Igf1 / S1pr3 / Serpinb1a / Stat3 / Tmed10 / Tnfaip8 / Usp50
suppressed.GO:0040007	BP	GO:0040007	growth	604	-0.295466	-1.52862	6.13444e-05	0.0129207	0.0120279	2187	tags=32%, list=24%, signal=26%	ENSMUSG00000040249/ENSMUSG00000026819/ENSMUSG00000023345/ENSMUSG00000029322/ENSMUSG00000036334/ENSMUSG00000024454/ENSMUSG00000043733/ENSMUSG00000022105/ENSMUSG00000025272/ENSMUSG00000027381/ENSMUSG00000020745/ENSMUSG00000052397/ENSMUSG00000055024/ENSMUSG00000020150/ENSMUSG00000037992/ENSMUSG00000034675/ENSMUSG00000061353/ENSMUSG00000037386/ENSMUSG00000021270/ENSMUSG00000002250/ENSMUSG00000020963/…	193	suppressed	0.319536	0.319536	4932438A13Rik / Abl2 / Acvrl1 / Adam17 / Adipor2 / Agrn / Ahi1 / Akap13 / Akirin1 / Alkbh1 / Ankrd11 / Ankrd26 / App / Ar / Atxn2 / Bap1 / Bcl2l11 / Bmpr1a / Bnc2 / Ccm2 / Ccn4 / Ccnd2 / Cdkn1b / Celf1 / Clasp2 / Clic4 / Clstn1 / Clstn3 / Cntnap2 / Creb3 / Creg1 / Crk / Crkl / Ctr9 / Cttn / Cxcl12 / Cyfip1 / Dbn1 / Ddr2 / Dhcr7 / Dip2b / Dlg1 / Dnajb2 / Dnajc2 / Eaf2 / Efna5 / Egfr / Eif4g1 / Eif…
suppressed.GO:0060322	BP	GO:0060322	head development	395	-0.335145	-1.67816	2.78113e-05	0.00762872	0.00710159	1626	tags=28%, list=18%, signal=24%	ENSMUSG00000027298/ENSMUSG00000031825/ENSMUSG00000069539/ENSMUSG00000027646/ENSMUSG00000051768/ENSMUSG00000020271/ENSMUSG00000040040/ENSMUSG00000001506/ENSMUSG00000020170/ENSMUSG00000073678/ENSMUSG00000020644/ENSMUSG00000028291/ENSMUSG00000063450/ENSMUSG00000037892/ENSMUSG00000024098/ENSMUSG00000039419/ENSMUSG00000019979/ENSMUSG00000006134/ENSMUSG00000030265/ENSMUSG00000040936/ENSMUSG00000031996/…	111	suppressed	0.281013	0.281013	Abl2 / Adgrl2 / Agtpbp1 / Ahi1 / Akirin2 / Ankrd11 / Apaf1 / Aplp2 / App / Arid1a / Arsb / Atg16l1 / Atxn2 / Bcr / Bmp2 / Bmp7 / Bmpr1a / Braf / Btg2 / Celf1 / Cntnap2 / Col1a1 / Col4a1 / Crebbp / Crispld2 / Crk / Crkl / Csnk1d / Ctnna2 / Diaph1 / Dmxl2 / Efna5 / Egfr / Ext1 / Ezh2 / Fbxw11 / Fgfr1 / Fgfr2 / Frs2 / Gak / Gli1 / Gli2 / Gli3 / Grid2 / Gsk3b / Hook3 / Hspa5 / Hspg2 / Id2 / Ift88 / I…
activated.GO:0033764	MF	GO:0033764	steroid dehydrogenase activity, acting on the CH-OH group of donors, NAD or NADP as acceptor	11	0.725282	1.94285	0.00133257	0.0935573	0.0870928	181	tags=27%, list=2%, signal=27%	ENSMUSG00000025955/ENSMUSG00000027871/ENSMUSG00000024507	3	activated	0.272727	0.272727	Akr1cl / Hsd17b4 / Hsd3b1
suppressed.GO:0009888	BP	GO:0009888	tissue development	962	-0.266858	-1.41503	0.000202956	0.0299234	0.0278558	1909	tags=26%, list=21%, signal=23%	ENSMUSG00000026674/ENSMUSG00000028487/ENSMUSG00000036040/ENSMUSG00000004207/ENSMUSG00000029104/ENSMUSG00000021024/ENSMUSG00000027002/ENSMUSG00000024909/ENSMUSG00000050199/ENSMUSG00000044791/ENSMUSG00000025223/ENSMUSG00000052613/ENSMUSG00000031154/ENSMUSG00000021250/ENSMUSG00000030774/ENSMUSG00000018209/ENSMUSG00000003032/ENSMUSG00000025153/ENSMUSG00000038545/ENSMUSG00000021224/ENSMUSG00000058230/…	254	suppressed	0.264033	0.264033	4932438A13Rik / Abi1 / Abl2 / Acvr1 / Acvrl1 / Adamts9 / Adamtsl2 / Ahi1 / Akap13 / Akirin1 / Alg10b / Ankrd17 / Ap3b1 / Apaf1 / Ar / Arhgap35 / Arid1a / Arrdc3 / Atf4 / Atg4b / Bcl10 / Bcr / Bmp2 / Bmp6 / Bmp7 / Bmpr1a / Bnc2 / Boc / Bpnt2 / Brd2 / Brpf1 / Btbd7 / Btg1 / Btg2 / Btrc / Cacybp / Cbfa2t2 / Ccm2 / Ccn4 / Ccnd2 / Cdh23 / Cdkn1b / Chsy1 / Chuk / Clasp2 / Clic4 / Cntnap2 / Col1a1 / Col…
suppressed.GO:0048666	BP	GO:0048666	neuron development	678	-0.293641	-1.53353	3.01358e-05	0.00777147	0.00723449	1601	tags=26%, list=18%, signal=23%	ENSMUSG00000027254/ENSMUSG00000018217/ENSMUSG00000075470/ENSMUSG00000012819/ENSMUSG00000069539/ENSMUSG00000041570/ENSMUSG00000026014/ENSMUSG00000038780/ENSMUSG00000020484/ENSMUSG00000040040/ENSMUSG00000022324/ENSMUSG00000023800/ENSMUSG00000035513/ENSMUSG00000020644/ENSMUSG00000024077/ENSMUSG00000023206/ENSMUSG00000034708/ENSMUSG00000020152/ENSMUSG00000031342/ENSMUSG00000030020/ENSMUSG00000001833/…	177	suppressed	0.261062	0.261062	Abi1 / Abl2 / Actr2 / Adamts1 / Agtpbp1 / Ahi1 / Alg10b / Alkbh1 / Ank3 / Ap2a1 / Aplp2 / App / Arsb / Atxn2 / Becn1 / Bloc1s2 / Bmp7 / Boc / Braf / Btg2 / Camk1d / Camsap2 / Cbfa2t2 / Cdh23 / Clasp2 / Clmn / Cntn5 / Cntnap2 / Cpeb3 / Creb3l2 / Crebbp / Crk / Crkl / Crppa / Ctnna2 / Cttn / Cyfip1 / Diaph1 / Dip2b / Dst / Dtnbp1 / Ece1 / Efemp1 / Efhd1 / Efna5 / Egfr / Eif4g2 / Epb41l3 / Ext1 / Ez…
suppressed.GO:0010033	BP	GO:0010033	response to organic substance	1280	-0.268006	-1.4381	1.12787e-05	0.00474096	0.00441337	1864	tags=26%, list=21%, signal=24%	ENSMUSG00000034781/ENSMUSG00000044791/ENSMUSG00000052613/ENSMUSG00000015968/ENSMUSG00000031154/ENSMUSG00000008540/ENSMUSG00000004451/ENSMUSG00000021250/ENSMUSG00000037722/ENSMUSG00000030774/ENSMUSG00000050069/ENSMUSG00000003032/ENSMUSG00000056673/ENSMUSG00000020715/ENSMUSG00000025153/ENSMUSG00000052593/ENSMUSG00000036646/ENSMUSG00000035399/ENSMUSG00000003099/ENSMUSG00000028530/ENSMUSG00000013858/…	329	suppressed	0.257031	0.257031	Abca1 / Abhd2 / Abl2 / Acaca / Acsl1 / Actr2 / Adam17 / Adcy2 / Adipor2 / Agrp / Akap13 / Akirin2 / Alas1 / Apex1 / App / Appl1 / Aqp2 / Ar / Arid1a / Arsb / Ash2l / Ass1 / Atf4 / Atp2a2 / Bag3 / Bcl10 / Bcr / Bmp2 / Bmp6 / Bmp7 / Braf / Btrc / C1qtnf12 / Cacna1d / Cacna1e / Cacybp / Capn2 / Card9 / Ccdc47 / Ccl25 / Cdip1 / Cdkn1b / Chuk / Ciita / Clic4 / Cnot7 / Cntnap2 / Col1a1 / Col4a1 / Col5a…
suppressed.GO:0009653	BP	GO:0009653	anatomical structure morphogenesis	1360	-0.280213	-1.50676	3.08357e-07	0.00181854	0.00169288	1677	tags=25%, list=19%, signal=24%	ENSMUSG00000026473/ENSMUSG00000019969/ENSMUSG00000021549/ENSMUSG00000041483/ENSMUSG00000029512/ENSMUSG00000007613/ENSMUSG00000015839/ENSMUSG00000028577/ENSMUSG00000034295/ENSMUSG00000021488/ENSMUSG00000025982/ENSMUSG00000029287/ENSMUSG00000037876/ENSMUSG00000031825/ENSMUSG00000025239/ENSMUSG00000027254/ENSMUSG00000018217/ENSMUSG00000026383/ENSMUSG00000012819/ENSMUSG00000026014/ENSMUSG00000038780/…	339	suppressed	0.249265	0.249265	2610005L07Rik / Abi1 / Abl2 / Actn1 / Actr2 / Acvr1 / Acvrl1 / Adam12 / Adamts1 / Adamts9 / Adipor2 / Agfg1 / Agtpbp1 / Ahi1 / Akap13 / Aldoa / Amotl2 / Ank3 / Ankrd11 / Ap3b1 / Apaf1 / Aplp2 / App / Aqp5 / Ar / Arid1a / Atf4 / Atxn2 / Bap1 / Bcr / Becn1 / Bmp2 / Bmp6 / Bmp7 / Bmpr1a / Boc / Bpnt2 / Braf / Brd2 / Brpf1 / Btbd7 / Btg1 / Btrc / Capn2 / Ccm2 / Cd59a / Cdc42ep5 / Cdc42se2 / Cdh23 / C…
suppressed.GO:0034248	BP	GO:0034248	regulation of amide metabolic process	294	-0.343837	-1.67072	5.2254e-05	0.011629	0.0108254	1555	tags=25%, list=17%, signal=21%	ENSMUSG00000032410/ENSMUSG00000027695/ENSMUSG00000027993/ENSMUSG00000027808/ENSMUSG00000022370/ENSMUSG00000034575/ENSMUSG00000020893/ENSMUSG00000018446/ENSMUSG00000025962/ENSMUSG00000000568/ENSMUSG00000028790/ENSMUSG00000045983/ENSMUSG00000035632/ENSMUSG00000062203/ENSMUSG00000028842/ENSMUSG00000015176/ENSMUSG00000039652/ENSMUSG00000022136/ENSMUSG00000018765/ENSMUSG00000028639/ENSMUSG00000054256/…	73	suppressed	0.248299	0.248299	Ago3 / Alkbh1 / App / Btg2 / Bzw1 / C1qbp / Celf1 / Cnot3 / Cnot7 / Cpeb3 / Cpeb4 / Cyfip1 / Ddx6 / Dhx9 / Dnajc1 / Dnajc3 / Eif3e / Eif4e / Eif4g1 / Eif4g2 / Eif4g3 / Eprs / Etf1 / Fastkd2 / Fmr1 / Fxr1 / Fxr2 / Gigyf2 / Gspt1 / Hnrnpd / Igf1 / Impact / Khdrbs1 / Larp4 / Lrpprc / Mapk1 / Mrpl13 / Msi1 / Msi2 / Mtor / Niban1 / Nolc1 / Ntrk2 / Pabpc1 / Paip1 / Per1 / Per2 / Pld1 / Pnpt1 / Poldip3 …
suppressed.GO:0051246	BP	GO:0051246	regulation of protein metabolic process	1392	-0.264632	-1.42317	4.14601e-06	0.00305639	0.0028452	1833	tags=24%, list=20%, signal=23%	ENSMUSG00000030774/ENSMUSG00000033430/ENSMUSG00000018209/ENSMUSG00000030888/ENSMUSG00000003032/ENSMUSG00000020715/ENSMUSG00000039515/ENSMUSG00000005417/ENSMUSG00000052593/ENSMUSG00000036698/ENSMUSG00000024576/ENSMUSG00000003099/ENSMUSG00000045409/ENSMUSG00000074227/ENSMUSG00000013858/ENSMUSG00000022204/ENSMUSG00000068742/ENSMUSG00000028191/ENSMUSG00000031337/ENSMUSG00000028669/ENSMUSG00000016984/…	340	suppressed	0.244253	0.244253	Abi1 / Acsl1 / Acvr1 / Acvrl1 / Adam17 / Adipor2 / Ago2 / Ago3 / Agtpbp1 / Aifm1 / Akap13 / Akirin2 / Alkbh1 / Apaf1 / Aplp2 / App / Araf / Arih1 / Arrdc3 / Atg101 / Atg13 / Atg4b / Azin1 / Azin2 / Baz2a / Bcl10 / Bmp2 / Bmp6 / Bmp7 / Bmpr1a / Braf / Btg2 / Btrc / Bzw1 / C1qbp / Cab39 / Cacul1 / Camkk2 / Card9 / Cast / Cbl / Ccnd2 / Ccni / Ccnjl / Ccnk / Ccnl1 / Ccnyl1 / Cdkn1b / Celf1 / Chfr / C…
suppressed.GO:0023051	BP	GO:0023051	regulation of signaling	1685	-0.245508	-1.32606	0.000135937	0.0225827	0.0210223	1086	tags=24%, list=12%, signal=26%	ENSMUSG00000034781/ENSMUSG00000050199/ENSMUSG00000039783/ENSMUSG00000015968/ENSMUSG00000031154/ENSMUSG00000048612/ENSMUSG00000004451/ENSMUSG00000053641/ENSMUSG00000030774/ENSMUSG00000036057/ENSMUSG00000067377/ENSMUSG00000033430/ENSMUSG00000018209/ENSMUSG00000026283/ENSMUSG00000050069/ENSMUSG00000003032/ENSMUSG00000056673/ENSMUSG00000020715/ENSMUSG00000052593/ENSMUSG00000021224/ENSMUSG00000024576/…	404	suppressed	0.239763	0.239763	Aak1 / Abca1 / Abl2 / Acvr1 / Acvrl1 / Adam17 / Afap1l2 / Ago3 / Akap12 / Akap13 / Alg13 / Alpk1 / Ank3 / Ankrd17 / Apaf1 / Apip / Aplp2 / App / Appl1 / Ar / Araf / Arfgap1 / Arhgap28 / Arhgap35 / Arrdc3 / Atad1 / Atf4 / Atp2a2 / Atr / Atxn7 / Bcl10 / Bcr / Becn1 / Bmp2 / Bmp6 / Bmp7 / Bmpr1a / Braf / Btbd9 / Btrc / C1qbp / C1qtnf12 / Cabp1 / Cacna1d / Cacna1e / Card9 / Cbfa2t2 / Cbl / Ccl25 / Cc…
suppressed.GO:0010646	BP	GO:0010646	regulation of cell communication	1682	-0.244304	-1.31963	0.000152485	0.0243049	0.0226255	1864	tags=24%, list=21%, signal=23%	ENSMUSG00000034781/ENSMUSG00000050199/ENSMUSG00000039783/ENSMUSG00000015968/ENSMUSG00000031154/ENSMUSG00000048612/ENSMUSG00000004451/ENSMUSG00000053641/ENSMUSG00000030774/ENSMUSG00000036057/ENSMUSG00000067377/ENSMUSG00000033430/ENSMUSG00000018209/ENSMUSG00000026283/ENSMUSG00000050069/ENSMUSG00000003032/ENSMUSG00000056673/ENSMUSG00000020715/ENSMUSG00000052593/ENSMUSG00000021224/ENSMUSG00000024576/…	402	suppressed	0.239001	0.239001	Aak1 / Abca1 / Abl2 / Acvr1 / Acvrl1 / Adam17 / Afap1l2 / Ago3 / Akap12 / Akap13 / Alg13 / Alpk1 / Ank3 / Ankrd17 / Apaf1 / Apip / Aplp2 / App / Appl1 / Ar / Araf / Arfgap1 / Arhgap28 / Arhgap35 / Arrdc3 / Atad1 / Atf4 / Atp2a2 / Atr / Atxn7 / Bcl10 / Bcr / Becn1 / Bmp2 / Bmp6 / Bmp7 / Bmpr1a / Braf / Btbd9 / Btrc / C1qbp / C1qtnf12 / Cabp1 / Cacna1d / Cacna1e / Card9 / Cbfa2t2 / Cbl / Ccl25 / Cc…
suppressed.GO:0031325	BP	GO:0031325	positive regulation of cellular metabolic process	1676	-0.264518	-1.42898	6.62096e-07	0.00260314	0.00242327	1726	tags=24%, list=19%, signal=23%	ENSMUSG00000028466/ENSMUSG00000032411/ENSMUSG00000035960/ENSMUSG00000026701/ENSMUSG00000001127/ENSMUSG00000069495/ENSMUSG00000037204/ENSMUSG00000024789/ENSMUSG00000000184/ENSMUSG00000033644/ENSMUSG00000019969/ENSMUSG00000021549/ENSMUSG00000041483/ENSMUSG00000029512/ENSMUSG00000007613/ENSMUSG00000070808/ENSMUSG00000037935/ENSMUSG00000054823/ENSMUSG00000015839/ENSMUSG00000031575/ENSMUSG00000041417/…	394	suppressed	0.235084	0.235084	a / Abi1 / Acsl1 / Actr2 / Acvr1 / Acvrl1 / Adipor2 / Afap1l2 / Agtpbp1 / Ahi1 / Akap13 / Akirin1 / Akirin2 / Ankrd31 / Ap3b1 / Apex1 / App / Appl1 / Ar / Araf / Arid1a / Arih1 / Armcx3 / Ash2l / Ass1 / Atad2b / Atf4 / Atg101 / Atg13 / Atg16l1 / Atg2a / Atr / Atxn7 / Bag3 / Baz1a / Baz2a / Becn1 / Bicra / Bloc1s2 / Bmp2 / Bmp6 / Bmp7 / Bmpr1a / Braf / Brf1 / Brpf1 / Btg2 / Btrc / C1qbp / Cab39 / …
suppressed.GO:0010604	BP	GO:0010604	positive regulation of macromolecule metabolic process	1858	-0.255152	-1.38175	5.12708e-06	0.00335966	0.00312752	1727	tags=23%, list=19%, signal=24%	ENSMUSG00000040010/ENSMUSG00000028466/ENSMUSG00000032411/ENSMUSG00000035960/ENSMUSG00000020755/ENSMUSG00000026701/ENSMUSG00000001127/ENSMUSG00000069495/ENSMUSG00000032265/ENSMUSG00000024789/ENSMUSG00000000184/ENSMUSG00000033644/ENSMUSG00000019969/ENSMUSG00000021549/ENSMUSG00000041483/ENSMUSG00000007613/ENSMUSG00000070808/ENSMUSG00000037935/ENSMUSG00000054823/ENSMUSG00000015839/ENSMUSG00000031575/…	431	suppressed	0.23197	0.23197	Abi1 / Abl2 / Acsl1 / Actr2 / Acvr1 / Acvrl1 / Adipor2 / Afap1l2 / Ago3 / Agtpbp1 / Ahi1 / Aifm1 / Akap12 / Akap13 / Akirin1 / Akirin2 / Ank3 / Ankrd31 / Ap3b1 / Apaf1 / Apex1 / App / Appl1 / Ar / Araf / Arid1a / Arih1 / Armcx3 / Arrdc3 / Ash2l / Atad2b / Atf4 / Atg4b / Atr / Atxn7 / Baz1a / Baz2a / Bicra / Bloc1s2 / Bmp2 / Bmp6 / Bmp7 / Bmpr1a / Braf / Brf1 / Brpf1 / Btg2 / Btrc / C1qbp / Cab39 …
suppressed.GO:0009891	BP	GO:0009891	positive regulation of biosynthetic process	1100	-0.266398	-1.41914	7.01096e-05	0.0145078	0.0135053	1664	tags=23%, list=18%, signal=22%	ENSMUSG00000041483/ENSMUSG00000007613/ENSMUSG00000070808/ENSMUSG00000054823/ENSMUSG00000015839/ENSMUSG00000031575/ENSMUSG00000041417/ENSMUSG00000021488/ENSMUSG00000025982/ENSMUSG00000021258/ENSMUSG00000061360/ENSMUSG00000025613/ENSMUSG00000027646/ENSMUSG00000031529/ENSMUSG00000020271/ENSMUSG00000020484/ENSMUSG00000040943/ENSMUSG00000060206/ENSMUSG00000056962/ENSMUSG00000001506/ENSMUSG00000027695/…	255	suppressed	0.231818	0.231818	a / Actr2 / Acvr1 / Acvrl1 / Afap1l2 / Ahi1 / Akap12 / Akirin1 / Akirin2 / Ap3b1 / App / Appl1 / Ar / Arid1a / Armcx3 / Ash2l / Ass1 / Atad2b / Atf4 / Atr / Atxn7 / Bicra / Bloc1s2 / Bmp2 / Bmp6 / Bmp7 / Bmpr1a / Brf1 / Brpf1 / Btrc / C1qbp / Cand1 / Capn2 / Ccnk / Cct2 / Cct8 / Cdk13 / Chp1 / Chuk / Ciita / Cnot7 / Col1a1 / Cpeb3 / Creb3l1 / Creb3l2 / Crebbp / Crem / Cry1 / Ctcf / Cyp17a1 / Ddx2…
suppressed.GO:0048731	BP	GO:0048731	system development	1932	-0.260215	-1.4128	8.88155e-07	0.00261895	0.00243798	1659	tags=23%, list=18%, signal=24%	ENSMUSG00000029512/ENSMUSG00000007613/ENSMUSG00000028521/ENSMUSG00000030541/ENSMUSG00000037935/ENSMUSG00000015839/ENSMUSG00000028577/ENSMUSG00000041417/ENSMUSG00000034295/ENSMUSG00000027298/ENSMUSG00000029287/ENSMUSG00000037876/ENSMUSG00000028456/ENSMUSG00000027254/ENSMUSG00000018217/ENSMUSG00000026383/ENSMUSG00000075470/ENSMUSG00000012819/ENSMUSG00000069539/ENSMUSG00000041570/ENSMUSG00000026014/…	445	suppressed	0.230331	0.230331	2610005L07Rik / Abi1 / Abl2 / Acer3 / Actr2 / Acvr1 / Acvrl1 / Adam12 / Adamts1 / Adamts9 / Adgrl2 / Adipor2 / Agtpbp1 / Ahi1 / Aifm1 / Akap13 / Akirin2 / Alg10b / Alkbh1 / Amotl2 / Ank3 / Ankrd11 / Ap2a1 / Ap3b1 / Apaf1 / Aplp2 / App / Aqp2 / Aqp5 / Ar / Arid1a / Arsb / Atf4 / Atg16l1 / Atxn2 / Bcr / Becn1 / Bloc1s2 / Bmp2 / Bmp6 / Bmp7 / Bmpr1a / Boc / Bpnt2 / Braf / Brd2 / Brpf1 / Btbd7 / Btg1…
suppressed.GO:0008202	BP	GO:0008202	steroid metabolic process	132	-0.418385	-1.81953	0.000160724	0.024944	0.0232204	1170	tags=23%, list=13%, signal=20%	ENSMUSG00000121345/ENSMUSG00000028127/ENSMUSG00000025198/ENSMUSG00000032193/ENSMUSG00000037514/ENSMUSG00000024913/ENSMUSG00000026170/ENSMUSG00000052534/ENSMUSG00000021684/ENSMUSG00000050697/ENSMUSG00000024431/ENSMUSG00000022892/ENSMUSG00000015243/ENSMUSG00000027358/ENSMUSG00000028163/ENSMUSG00000022351/ENSMUSG00000079262/ENSMUSG00000020053/ENSMUSG00000058454/ENSMUSG00000031565/ENSMUSG00000039004/…	30	suppressed	0.227273	0.227273	2610005L07Rik / Abca1 / Abcd3 / App / Bmp2 / Bmp6 / Cyp11a1 / Cyp17a1 / Cyp27a1 / Dhcr7 / Erlin1 / Fdx1 / Fgfr1 / Igf1 / Igf1r / Ldlr / Lrp5 / Nfkb1 / Nr3c1 / Pank2 / Pbx1 / Pde8b / Por / Prkaa1 / Scarb1 / Slco1a6 / Soat1 / Sqle / Star / Tiparp
suppressed.GO:0051173	BP	GO:0051173	positive regulation of nitrogen compound metabolic process	1716	-0.253157	-1.36723	2.29052e-05	0.00750462	0.00698608	1644	tags=22%, list=18%, signal=23%	ENSMUSG00000037935/ENSMUSG00000054823/ENSMUSG00000015839/ENSMUSG00000031575/ENSMUSG00000041417/ENSMUSG00000021488/ENSMUSG00000025982/ENSMUSG00000021258/ENSMUSG00000061360/ENSMUSG00000025496/ENSMUSG00000025613/ENSMUSG00000038780/ENSMUSG00000027646/ENSMUSG00000051768/ENSMUSG00000031529/ENSMUSG00000020271/ENSMUSG00000020484/ENSMUSG00000040943/ENSMUSG00000060206/ENSMUSG00000056962/ENSMUSG00000060860/…	383	suppressed	0.223193	0.223193	Abi1 / Acsl1 / Actr2 / Acvr1 / Acvrl1 / Adipor2 / Afap1l2 / Agtpbp1 / Ahi1 / Aifm1 / Akap13 / Akirin1 / Akirin2 / Ankrd31 / Ap3b1 / Apaf1 / App / Ar / Arid1a / Arih1 / Armcx3 / Arrdc3 / Ash2l / Ass1 / Atad2b / Atf4 / Atg4b / Atr / Atxn7 / Baz1a / Baz2a / Bloc1s2 / Bmp2 / Bmp6 / Bmp7 / Bmpr1a / Braf / Brf1 / Brpf1 / Btg2 / Btrc / C1qbp / Cab39 / Cacul1 / Cacybp / Camkk2 / Cand1 / Capn2 / Card9 / C…
suppressed.GO:0007267	BP	GO:0007267	cell-cell signaling	745	-0.290332	-1.52153	2.48942e-05	0.00762872	0.00710159	1231	tags=21%, list=14%, signal=20%	ENSMUSG00000001847/ENSMUSG00000067786/ENSMUSG00000042207/ENSMUSG00000032562/ENSMUSG00000019790/ENSMUSG00000061689/ENSMUSG00000008153/ENSMUSG00000022935/ENSMUSG00000057531/ENSMUSG00000034813/ENSMUSG00000036432/ENSMUSG00000025786/ENSMUSG00000021318/ENSMUSG00000021936/ENSMUSG00000038580/ENSMUSG00000061559/ENSMUSG00000050953/ENSMUSG00000026228/ENSMUSG00000022770/ENSMUSG00000056342/ENSMUSG00000029063/…	156	suppressed	0.209396	0.209396	Abca1 / Abi1 / Abl2 / Akap12 / Alg13 / Amotl2 / Anks1b / App / Atad1 / Atf4 / Atp2a2 / Bcr / Bmp2 / Bmp6 / Braf / Btbd9 / Btrc / C1qtnf12 / Cabp1 / Cacna1e / Ccn4 / Clstn3 / Cry1 / Csnk1d / Csnk1g3 / Ctr9 / Cul3 / Cyfip1 / Dgat1 / Dlg1 / Dlgap4 / Dmxl2 / Dtnbp1 / Eda / Efna5 / Egfr / Eif4e / Emd / Ext1 / Ezh2 / Farp1 / Fbn1 / Fgfr1 / Fgfr2 / Fmr1 / Furin / Gja1 / Gli1 / Gli2 / Gli3 / Gnai1 / Gnai…

## Sheet: P10_1_Pertibular_GSEA_ALL_dot
X	ONTOLOGY	ID	Description	setSize	enrichmentScore	NES	pvalue	p.adjust	qvalue	rank	leading_edge	core_enrichment	Count	.sign	GeneRatio	x	pasted_sorted_ogns
suppressed.GO:0032185	BP	GO:0032185	septin cytoskeleton organization	3	-0.983045	-1.69144	0.000109396	0.0764096	0.074809	86	tags=67%, list=1%, signal=66%	ENSMUSG00000034930/ENSMUSG00000036777	2	suppressed	0.666667	0.666667	Anln / Rtkn
suppressed.GO:0061608	MF	GO:0061608	nuclear import signal receptor activity	12	-0.775252	-2.06503	0.000108266	0.0764096	0.074809	856	tags=50%, list=9%, signal=45%	ENSMUSG00000031691/ENSMUSG00000055334/ENSMUSG00000003731/ENSMUSG00000042590/ENSMUSG00000041879/ENSMUSG00000009470	6	suppressed	0.5	0.5	Ipo11 / Ipo9 / Kpna6 / Snupn / Tnpo1 / Tnpo2
activated.GO:0008174	MF	GO:0008174	mRNA methyltransferase activity	7	0.888306	2.05178	8.57124e-05	0.0764096	0.074809	284	tags=43%, list=3%, signal=42%	ENSMUSG00000009535/ENSMUSG00000041975/ENSMUSG00000010554	3	activated	0.428571	0.428571	Mettl16 / Mettl8 / Rnmt
suppressed.GO:0072686	CC	GO:0072686	mitotic spindle	131	-0.402452	-1.88121	2.66329e-05	0.0351906	0.0344534	1621	tags=34%, list=18%, signal=28%	ENSMUSG00000031529/ENSMUSG00000058070/ENSMUSG00000048327/ENSMUSG00000036223/ENSMUSG00000038416/ENSMUSG00000037725/ENSMUSG00000036752/ENSMUSG00000001473/ENSMUSG00000049811/ENSMUSG00000031176/ENSMUSG00000021365/ENSMUSG00000024426/ENSMUSG00000001525/ENSMUSG00000027496/ENSMUSG00000020608/ENSMUSG00000037313/ENSMUSG00000066568/ENSMUSG00000024454/ENSMUSG00000022571/ENSMUSG00000006699/ENSMUSG00000031371/…	44	suppressed	0.335878	0.335878	Aspm / Atat1 / Aurka / Cd180 / Cdc16 / Cdc42 / Cenpe / Ckap2 / Ckap2l / Clasp1 / Clasp2 / Dynlt3 / Efhc1 / Eml1 / Fam161a / Gem / Haus1 / Haus7 / Hdac3 / Kat14 / Kif11 / Kif18b / Kif23 / Kifc5b / Lsm14a / Map4 / Mapkbp1 / Nedd9 / Nsmce1 / Pkd2 / Prc1 / Pycrl / Rangap1 / Sirt2 / Ska1 / Smc6 / Tacc3 / Tada2a / Tbck / Tnks / Tpx2 / Tubb4b / Tubb5 / Tubb6
suppressed.GO:1903047	BP	GO:1903047	mitotic cell cycle process	523	-0.284241	-1.54973	3.61393e-05	0.0390107	0.0381935	2406	tags=33%, list=26%, signal=26%	ENSMUSG00000021701/ENSMUSG00000000902/ENSMUSG00000034311/ENSMUSG00000069910/ENSMUSG00000007812/ENSMUSG00000034154/ENSMUSG00000027323/ENSMUSG00000036768/ENSMUSG00000028161/ENSMUSG00000027331/ENSMUSG00000021103/ENSMUSG00000025583/ENSMUSG00000032400/ENSMUSG00000020900/ENSMUSG00000022018/ENSMUSG00000031878/ENSMUSG00000045817/ENSMUSG00000029104/ENSMUSG00000041431/ENSMUSG00000074476/ENSMUSG00000028832/…	172	suppressed	0.328872	0.328872	Abraxas1 / Adam17 / Akap8l / Akt1 / Ank3 / Anln / Appl1 / Arhgef10 / Aurka / Banf1 / Bmyc / Bora / Brca1 / Brca2 / Brd7 / Bub1 / Bub1b / Cacul1 / Calm2 / Ccna2 / Ccnb1 / Ccnj / Ccnjl / Cdc16 / Cdc25b / Cdc26 / Cdc42 / Cdca2 / Cdk11b / Cdk14 / Cdk17 / Cdkn2d / Cenpa / Cenpe / Cenpf / Cep55 / Chek2 / Chmp2b / Cit / Ckap2 / Ckap5 / Clasp1 / Clasp2 / Cpsf3 / Cradd / Crebbp / Ctdsp1 / Ctdsp2 / Cul7 / …
suppressed.GO:0007059	BP	GO:0007059	chromosome segregation	302	-0.313567	-1.61287	0.000107094	0.0764096	0.074809	2186	tags=32%, list=24%, signal=26%	ENSMUSG00000041431/ENSMUSG00000074476/ENSMUSG00000024926/ENSMUSG00000026039/ENSMUSG00000009628/ENSMUSG00000024921/ENSMUSG00000027699/ENSMUSG00000029521/ENSMUSG00000016319/ENSMUSG00000022141/ENSMUSG00000033705/ENSMUSG00000034252/ENSMUSG00000031928/ENSMUSG00000031879/ENSMUSG00000034349/ENSMUSG00000033900/ENSMUSG00000037286/ENSMUSG00000021958/ENSMUSG00000028580/ENSMUSG00000035367/ENSMUSG00000034023/…	98	suppressed	0.324503	0.324503	4930447C04Rik / Abraxas1 / Actr2 / Akap8l / Arhgef10 / Aspm / Aurka / Brca1 / Brca2 / Brd7 / Brip1 / Bub1 / Bub1b / Ccnb1 / Cdc16 / Cdc26 / Cdc42 / Cdca2 / Cenpe / Cenpf / Chek2 / Chmp2b / Ciao2b / Cit / Clasp1 / Clasp2 / Cpeb1 / Csnk1d / Ctcf / Dlgap5 / Dmc1 / Dpf3 / Dsn1 / Ect2 / Esco1 / Fancd2 / Gem / Gen1 / Haus1 / Haus7 / Hdac3 / Hdac8 / Incenp / Kat5 / Kif11 / Kif18b / Kif23 / Kif2c / Kifc5…
activated.GO:0005743	CC	GO:0005743	mitochondrial inner membrane	353	0.30915	1.7329	4.97716e-07	0.00329962	0.0032305	2149	tags=32%, list=23%, signal=26%	ENSMUSG00000033938/ENSMUSG00000024038/ENSMUSG00000023089/ENSMUSG00000031333/ENSMUSG00000022890/ENSMUSG00000026170/ENSMUSG00000061518/ENSMUSG00000015357/ENSMUSG00000039016/ENSMUSG00000107283/ENSMUSG00000029036/ENSMUSG00000037772/ENSMUSG00000073481/ENSMUSG00000017778/ENSMUSG00000025745/ENSMUSG00000010025/ENSMUSG00000027871/ENSMUSG00000044894/ENSMUSG00000020402/ENSMUSG00000026270/ENSMUSG00000030652/…	114	activated	0.322946	0.322946	1810058I24Rik / Abca8b / Abcb7 / Acat1 / Afg3l1 / Aldh3a2 / Apool / Atad3a / Atp5b / Atp5c1 / Atp5d / Atp5g1 / Atp5h / Atp5j / Aurkaip1 / Bckdhb / Bok / Capn10 / Chchd10 / Cibar1 / Clpx / Clu / Coq10b / Coq2 / Coq3 / Coq7 / Coq9 / Cox5a / Cox5b / Cox6a1 / Cox6b1 / Cox7b / Cox7c / Cyc1 / Cyp11a1 / Cyp27a1 / Dele1 / Dnajc11 / Dnajc19 / Eci1 / Fahd1 / Fdx1 / Glud1 / Got2 / Gpx4 / Grpel2 / Hadha / Hm…
activated.GO:0005740	CC	GO:0005740	mitochondrial envelope	482	0.288423	1.65625	5.55773e-07	0.00329962	0.0032305	2154	tags=32%, list=23%, signal=25%	ENSMUSG00000033938/ENSMUSG00000024038/ENSMUSG00000028766/ENSMUSG00000033460/ENSMUSG00000023089/ENSMUSG00000031333/ENSMUSG00000022890/ENSMUSG00000026170/ENSMUSG00000061518/ENSMUSG00000015357/ENSMUSG00000039016/ENSMUSG00000019505/ENSMUSG00000107283/ENSMUSG00000029036/ENSMUSG00000037772/ENSMUSG00000075229/ENSMUSG00000051671/ENSMUSG00000073481/ENSMUSG00000017778/ENSMUSG00000025745/ENSMUSG00000010025/…	152	activated	0.315353	0.315353	1810058I24Rik / Abca8b / Abcb7 / Acadl / Acadm / Acat1 / Adap2 / Afg1l / Afg3l1 / Aldh3a2 / Alpl / Apool / Armcx1 / Armcx2 / Armcx3 / Asl / Atad3a / Atf2 / Atp5b / Atp5c1 / Atp5d / Atp5g1 / Atp5h / Atp5j / Aurkaip1 / Bckdhb / Bok / Capn10 / Ccdc58 / Chchd10 / Cibar1 / Clpb / Clpx / Clu / Cmc4 / Coa6 / Coa7 / Coq10b / Coq2 / Coq3 / Coq7 / Coq9 / Cox19 / Cox5a / Cox5b / Cox6a1 / Cox6b1 / Cox7b / Co…
activated.GO:0016491	MF	GO:0016491	oxidoreductase activity	320	0.295401	1.62101	3.4667e-05	0.0390107	0.0381935	1883	tags=30%, list=20%, signal=24%	ENSMUSG00000038168/ENSMUSG00000015806/ENSMUSG00000024583/ENSMUSG00000026170/ENSMUSG00000061518/ENSMUSG00000028367/ENSMUSG00000025130/ENSMUSG00000031257/ENSMUSG00000073481/ENSMUSG00000024661/ENSMUSG00000032018/ENSMUSG00000021831/ENSMUSG00000017778/ENSMUSG00000025745/ENSMUSG00000063415/ENSMUSG00000010025/ENSMUSG00000027871/ENSMUSG00000026687/ENSMUSG00000036940/ENSMUSG00000057666/ENSMUSG00000022982/…	95	activated	0.296875	0.296875	Acadl / Ado / Akr1b10 / Akr1b3 / Akr1cl / Aldh16a1 / Aldh3a2 / Aldh6a1 / Aldh9a1 / Alkbh6 / Bckdhb / Bdh2 / Blvrb / Coq7 / Cox5a / Cox5b / Cox6a1 / Cox7b / Cox7c / Cp / Cyb5a / Cyb5r1 / Cyc1 / Cyp11a1 / Cyp26b1 / Cyp27a1 / D2hgdh / Dhrs7 / Dhrs7b / Egln1 / Ero1a / Fads1 / Fth1 / Fto / Gapdh / Glrx2 / Glud1 / Gmpr / Gpx4 / Gpx8 / Hadha / Heph / Hibadh / Hsd3b1 / Hsdl2 / Kcnab1 / Kdm1a / Kdm3b / Kd…
activated.GO:0031975	CC	GO:0031975	envelope	745	0.245286	1.4634	1.74909e-05	0.0296696	0.0290481	2158	tags=29%, list=23%, signal=24%	ENSMUSG00000033938/ENSMUSG00000024038/ENSMUSG00000020189/ENSMUSG00000028766/ENSMUSG00000033460/ENSMUSG00000023089/ENSMUSG00000031333/ENSMUSG00000022890/ENSMUSG00000026170/ENSMUSG00000061518/ENSMUSG00000015357/ENSMUSG00000039016/ENSMUSG00000024068/ENSMUSG00000019505/ENSMUSG00000107283/ENSMUSG00000032590/ENSMUSG00000029036/ENSMUSG00000007207/ENSMUSG00000037772/ENSMUSG00000075229/ENSMUSG00000022338/…	218	activated	0.292617	0.292617	1810058I24Rik / Abca8b / Abcb7 / Acadl / Acadm / Acat1 / Adap2 / Afg1l / Afg3l1 / Agpat3 / Akap6 / Aldh3a2 / Alpl / Anxa11 / Apc / Apeh / Apool / Arl6ip6 / Armcx1 / Armcx2 / Armcx3 / Asl / Atad3a / Atf2 / Atp5b / Atp5c1 / Atp5d / Atp5g1 / Atp5h / Atp5j / Atraid / Aurkaip1 / Bckdhb / Bnip2 / Bok / Cacybp / Calr / Canx / Capn10 / Ccdc58 / Cdh5 / Chchd10 / Chmp3 / Chmp5 / Cibar1 / Clpb / Clpx / Clu …
activated.GO:0031090	CC	GO:0031090	organelle membrane	1414	0.214649	1.323	2.6673e-05	0.0351906	0.0344534	1913	tags=24%, list=21%, signal=23%	ENSMUSG00000025607/ENSMUSG00000022199/ENSMUSG00000033938/ENSMUSG00000024038/ENSMUSG00000020189/ENSMUSG00000028766/ENSMUSG00000024759/ENSMUSG00000033460/ENSMUSG00000023089/ENSMUSG00000031333/ENSMUSG00000024713/ENSMUSG00000032096/ENSMUSG00000060002/ENSMUSG00000022890/ENSMUSG00000026170/ENSMUSG00000061518/ENSMUSG00000015357/ENSMUSG00000060279/ENSMUSG00000039016/ENSMUSG00000024068/ENSMUSG00000071649/…	346	activated	0.244696	0.244696	1810058I24Rik / 2610002M06Rik / Abca6 / Abca8b / Abcb7 / Acadl / Acat1 / Acbd3 / Afg1l / Aftph / Agpat3 / Akap6 / Aldh3a2 / Alpl / Anxa3 / Anxa6 / Ap2a1 / Apc / Apeh / Apool / Appbp2 / Arcn1 / Arf1 / Arhgap1 / Arl6ip6 / Arl8b / Armcx1 / Armcx2 / Armcx3 / Arxes2 / Asl / Atad3a / Atf2 / Atl3 / Atp11b / Atp13a3 / Atp1a2 / Atp2a2 / Atp2b1 / Atp5b / Atp5d / Atp5g1 / Atp5h / Atp5j / Atp6ap1 / Atp6ap2 /…

## Sheet: P10_1_Sertoli_GSEA_ALL_dotplo
X	ONTOLOGY	ID	Description	setSize	enrichmentScore	NES	pvalue	p.adjust	qvalue	rank	leading_edge	core_enrichment	Count	.sign	GeneRatio	x	pasted_sorted_ogns
suppressed.GO:0044666	CC	GO:0044666	MLL3/4 complex	11	-0.805345	-1.98323	0.000224854	0.0171745	0.016333	216	tags=27%, list=2%, signal=27%	ENSMUSG00000048154/ENSMUSG00000038056/ENSMUSG00000068457	3	suppressed	0.272727	0.272727	Kmt2c / Kmt2d / Uty
suppressed.GO:0005516	MF	GO:0005516	calmodulin binding	85	-0.481864	-1.89213	0.000133615	0.0113803	0.0108227	1982	tags=41%, list=20%, signal=33%	ENSMUSG00000001151/ENSMUSG00000005615/ENSMUSG00000033577/ENSMUSG00000041308/ENSMUSG00000022272/ENSMUSG00000030516/ENSMUSG00000024743/ENSMUSG00000028906/ENSMUSG00000009545/ENSMUSG00000022836/ENSMUSG00000029106/ENSMUSG00000019943/ENSMUSG00000032577/ENSMUSG00000021820/ENSMUSG00000016528/ENSMUSG00000024077/ENSMUSG00000026933/ENSMUSG00000004677/ENSMUSG00000020954/ENSMUSG00000028854/ENSMUSG00000032507/…	35	suppressed	0.411765	0.411765	Add1 / Add3 / Akap12 / Atp2b1 / Camk1d / Camk2d / Camk2g / Camsap1 / Epb41 / Fbxl2 / Iqgap1 / Kcnq1 / Mapkapk2 / Mapkapk3 / Mylk / Myo10 / Myo1d / Myo3a / Myo5a / Myo5b / Myo6 / Myo9b / Pcnt / Pcyt1a / Pde1c / Phka1 / Plcb1 / Ppp3ca / Slc9a1 / Sntb2 / Strn / Strn3 / Syt7 / Tjp1 / Ubr4
suppressed.GO:2000479	BP	GO:2000479	regulation of cAMP-dependent protein kinase activity	11	-0.753473	-1.85549	0.00162138	0.076782	0.0730201	469	tags=27%, list=5%, signal=26%	ENSMUSG00000028893/ENSMUSG00000061603/ENSMUSG00000027499	3	suppressed	0.272727	0.272727	Akap6 / Pkia / Sesn2
suppressed.GO:0005246	MF	GO:0005246	calcium channel regulator activity	15	-0.684801	-1.85146	0.00229097	0.0982709	0.0934561	1093	tags=47%, list=11%, signal=41%	ENSMUSG00000039156/ENSMUSG00000037434/ENSMUSG00000057914/ENSMUSG00000030987/ENSMUSG00000052920/ENSMUSG00000051177/ENSMUSG00000036438	7	suppressed	0.466667	0.466667	Cacnb2 / Calm2 / Plcb1 / Prkg1 / Slc30a1 / Stim1 / Stim2
suppressed.GO:0008179	MF	GO:0008179	adenylate cyclase binding	8	-0.823585	-1.83672	0.00225667	0.0975063	0.092729	144	tags=50%, list=1%, signal=49%	ENSMUSG00000019370/ENSMUSG00000061603/ENSMUSG00000038587/ENSMUSG00000036438	4	suppressed	0.5	0.5	Akap12 / Akap6 / Calm2 / Calm3
suppressed.GO:0050885	BP	GO:0050885	neuromuscular process controlling balance	34	-0.565777	-1.83195	0.0014444	0.0712733	0.0677812	804	tags=29%, list=8%, signal=27%	ENSMUSG00000031960/ENSMUSG00000026596/ENSMUSG00000030720/ENSMUSG00000014592/ENSMUSG00000017631/ENSMUSG00000021665/ENSMUSG00000035916/ENSMUSG00000021684/ENSMUSG00000034593/ENSMUSG00000008658	10	suppressed	0.294118	0.294118	Aars / Abl2 / Abr / Camta1 / Cln3 / Hexb / Myo5a / Pde8b / Ptprq / Rbfox1
suppressed.GO:0099179	BP	GO:0099179	regulation of synaptic membrane adhesion	5	-0.931216	-1.81971	0.00024863	0.0182828	0.0173871	491	tags=80%, list=5%, signal=76%	ENSMUSG00000053436/ENSMUSG00000043557/ENSMUSG00000034912/ENSMUSG00000040003	4	suppressed	0.8	0.8	Magi2 / Mapk14 / Mdga1 / Mdga2
suppressed.GO:0051864	MF	GO:0051864	histone H3K36 demethylase activity	9	-0.775055	-1.781	0.00216684	0.0943285	0.0897069	1024	tags=33%, list=11%, signal=30%	ENSMUSG00000033326/ENSMUSG00000028397/ENSMUSG00000068457	3	suppressed	0.333333	0.333333	Kdm4a / Kdm4c / Uty
suppressed.GO:0006941	BP	GO:0006941	striated muscle contraction	64	-0.467293	-1.74275	0.00126428	0.0647954	0.0616208	821	tags=20%, list=8%, signal=19%	ENSMUSG00000057914/ENSMUSG00000028854/ENSMUSG00000026313/ENSMUSG00000007617/ENSMUSG00000028991/ENSMUSG00000021699/ENSMUSG00000053819/ENSMUSG00000061603/ENSMUSG00000026576/ENSMUSG00000021983/ENSMUSG00000036438/ENSMUSG00000060843/ENSMUSG00000068457	13	suppressed	0.203125	0.203125	Akap6 / Atp1b1 / Atp8a2 / Cacnb2 / Calm2 / Camk2d / Ctnna3 / Hdac4 / Homer1 / Mtor / Pde4d / Slc9a1 / Uty
suppressed.GO:0071558	MF	GO:0071558	histone H3K27me2/H3K27me3 demethylase activity	5	-0.889575	-1.73834	0.00201866	0.0898454	0.0854434	2	tags=40%, list=0%, signal=40%	ENSMUSG00000037369/ENSMUSG00000068457	2	suppressed	0.4	0.4	Kdm6a / Uty
suppressed.GO:0030695	MF	GO:0030695	GTPase regulator activity	278	-0.314576	-1.46499	0.00160966	0.076782	0.0730201	1912	tags=27%, list=20%, signal=22%	ENSMUSG00000027255/ENSMUSG00000071176/ENSMUSG00000057315/ENSMUSG00000060090/ENSMUSG00000025656/ENSMUSG00000026930/ENSMUSG00000036501/ENSMUSG00000004633/ENSMUSG00000035992/ENSMUSG00000061979/ENSMUSG00000038658/ENSMUSG00000039831/ENSMUSG00000026425/ENSMUSG00000019790/ENSMUSG00000003226/ENSMUSG00000059495/ENSMUSG00000030727/ENSMUSG00000025340/ENSMUSG00000056268/ENSMUSG00000024639/ENSMUSG00000026867/…	74	suppressed	0.266187	0.266187	Abr / Agfg1 / Akap13 / Arap2 / Arfgap2 / Arhgap12 / Arhgap17 / Arhgap18 / Arhgap23 / Arhgap24 / Arhgap29 / Arhgap31 / Arhgap32 / Arhgap39 / Arhgef10 / Arhgef12 / Arhgef33 / Arhgef40 / Arhgef9 / Bcar3 / Chn2 / Cyth3 / Dennd1b / Dennd5a / Dnmbp / Dock11 / Eif2b3 / Elmo1 / Evi5l / Fam13b / Fgd4 / Fnip1 / Gapvd1 / Gnaq / Gpsm1 / Grb2 / Htr2b / Iqgap1 / Kalrn / Krit1 / Mcf2 / Myo9b / Nf1 / Plcb1 / Ple…
suppressed.GO:0060589	MF	GO:0060589	nucleoside-triphosphatase regulator activity	278	-0.314576	-1.46499	0.00160966	0.076782	0.0730201	1912	tags=27%, list=20%, signal=22%	ENSMUSG00000027255/ENSMUSG00000071176/ENSMUSG00000057315/ENSMUSG00000060090/ENSMUSG00000025656/ENSMUSG00000026930/ENSMUSG00000036501/ENSMUSG00000004633/ENSMUSG00000035992/ENSMUSG00000061979/ENSMUSG00000038658/ENSMUSG00000039831/ENSMUSG00000026425/ENSMUSG00000019790/ENSMUSG00000003226/ENSMUSG00000059495/ENSMUSG00000030727/ENSMUSG00000025340/ENSMUSG00000056268/ENSMUSG00000024639/ENSMUSG00000026867/…	74	suppressed	0.266187	0.266187	Abr / Agfg1 / Akap13 / Arap2 / Arfgap2 / Arhgap12 / Arhgap17 / Arhgap18 / Arhgap23 / Arhgap24 / Arhgap29 / Arhgap31 / Arhgap32 / Arhgap39 / Arhgef10 / Arhgef12 / Arhgef33 / Arhgef40 / Arhgef9 / Bcar3 / Chn2 / Cyth3 / Dennd1b / Dennd5a / Dnmbp / Dock11 / Eif2b3 / Elmo1 / Evi5l / Fam13b / Fgd4 / Fnip1 / Gapvd1 / Gnaq / Gpsm1 / Grb2 / Htr2b / Iqgap1 / Kalrn / Krit1 / Mcf2 / Myo9b / Nf1 / Plcb1 / Ple…
activated.GO:0008219	BP	GO:0008219	cell death	1143	0.26905	1.47193	8.50823e-08	2.05569e-05	1.95497e-05	1572	tags=21%, list=16%, signal=20%	ENSMUSG00000019505/ENSMUSG00000027239/ENSMUSG00000021477/ENSMUSG00000027447/ENSMUSG00000060126/ENSMUSG00000002985/ENSMUSG00000022037/ENSMUSG00000022174/ENSMUSG00000049422/ENSMUSG00000024661/ENSMUSG00000006360/ENSMUSG00000051951/ENSMUSG00000030647/ENSMUSG00000005161/ENSMUSG00000028613/ENSMUSG00000068220/ENSMUSG00000028367/ENSMUSG00000027248/ENSMUSG00000007872/ENSMUSG00000027712/ENSMUSG00000024121/…	245	activated	0.214348	0.214348	Aamdc / Acaa2 / Acer3 / Acp2 / Actl6a / Ahi1 / Akap1 / Aldh2 / Alkbh1 / Ank2 / Anp32a / Anxa5 / Apip / Apoe / Ar / Arhgap10 / Arhgef7 / Arnt2 / Atp6v0c / Atpif1 / Bax / Bcap29 / Bcap31 / Bcl2l11 / Bex2 / Bex3 / Birc2 / Bmyc / Bnip3l / Bok / C1d / C1qbp / Cacybp / Chchd10 / Chst11 / Cited1 / Cited2 / Clu / Crip1 / Cst3 / Ctsb / Ctsh / Ctsl / Ctsz / Cul1 / Cycs / Cyp26b1 / Dab2ip / Dad1 / Dapk3 / D…
activated.GO:1990904	CC	GO:1990904	ribonucleoprotein complex	518	0.287106	1.47942	5.45899e-05	0.00534123	0.00507954	2724	tags=37%, list=28%, signal=28%	ENSMUSG00000019505/ENSMUSG00000015656/ENSMUSG00000038274/ENSMUSG00000020477/ENSMUSG00000057666/ENSMUSG00000032621/ENSMUSG00000045983/ENSMUSG00000026728/ENSMUSG00000020994/ENSMUSG00000020863/ENSMUSG00000063785/ENSMUSG00000035530/ENSMUSG00000022023/ENSMUSG00000071337/ENSMUSG00000026516/ENSMUSG00000003814/ENSMUSG00000033216/ENSMUSG00000021660/ENSMUSG00000034932/ENSMUSG00000038299/ENSMUSG00000026511/…	193	activated	0.372587	0.372587	Ago1 / Aurkaip1 / Btf3 / Calr / Ccdc12 / Cdc40 / Chchd1 / Cirbp / Csnk1e / Cwc15 / Ddx1 / Ddx23 / Dhx38 / Eefsec / Efl1 / Eif1 / Eif1b / Eif4a3 / Eif4e / Eif4g1 / Eif6 / Elavl1 / Eprs / Fam207a / Fau / Fbl / Fcf1 / Ftsj3 / Fubp3 / Fxr2 / G3bp1 / Gadd45gip1 / Gapdh / Gcfc2 / Gpkow / Gtf3c1 / Hnrnpa2b1 / Hnrnpd / Hnrnpf / Hnrnph2 / Hnrnph3 / Hnrnpk / Hnrnpl / Hnrnpu / Hspa8 / Ighmbp2 / Ilf2 / Ilf3 …
activated.GO:0010941	BP	GO:0010941	regulation of cell death	907	0.278884	1.50382	2.20411e-07	5.01815e-05	4.77229e-05	1582	tags=22%, list=16%, signal=20%	ENSMUSG00000019505/ENSMUSG00000027239/ENSMUSG00000021477/ENSMUSG00000027447/ENSMUSG00000060126/ENSMUSG00000002985/ENSMUSG00000022037/ENSMUSG00000022174/ENSMUSG00000024661/ENSMUSG00000030647/ENSMUSG00000005161/ENSMUSG00000028613/ENSMUSG00000068220/ENSMUSG00000028367/ENSMUSG00000027248/ENSMUSG00000007872/ENSMUSG00000027712/ENSMUSG00000024121/ENSMUSG00000037148/ENSMUSG00000029474/ENSMUSG00000057666/…	201	activated	0.22161	0.22161	Aamdc / Acaa2 / Acer3 / Actl6a / Ahi1 / Aldh2 / Alkbh1 / Ank2 / Anp32a / Anxa5 / Apip / Apoe / Ar / Arhgap10 / Arhgef7 / Arnt2 / Atp6v0c / Bax / Bcap31 / Bcl2l11 / Birc2 / Bmyc / Bnip3l / Bok / C1qbp / Cacybp / Chst11 / Cited1 / Cited2 / Clu / Cst3 / Ctsb / Ctsh / Ctsl / Ctsz / Dab2ip / Dad1 / Dapk3 / Dcun1d3 / Ddit4 / Ddrgk1 / Ddx42 / Deptor / Dnajb6 / Dock8 / Eef1d / Eef2k / Egln1 / Eif4g1 / En…
activated.GO:0005681	CC	GO:0005681	spliceosomal complex	172	0.337029	1.53329	0.0010444	0.0567185	0.0539396	2524	tags=40%, list=26%, signal=30%	ENSMUSG00000015656/ENSMUSG00000032621/ENSMUSG00000020994/ENSMUSG00000020863/ENSMUSG00000022023/ENSMUSG00000063800/ENSMUSG00000090553/ENSMUSG00000020018/ENSMUSG00000074088/ENSMUSG00000028639/ENSMUSG00000057130/ENSMUSG00000026234/ENSMUSG00000003208/ENSMUSG00000001383/ENSMUSG00000031683/ENSMUSG00000031848/ENSMUSG00000020850/ENSMUSG00000034120/ENSMUSG00000031433/ENSMUSG00000038374/ENSMUSG00000037070/…	69	activated	0.401163	0.401163	Ccdc12 / Cdc40 / Cirbp / Cwc15 / Ddx23 / Dhx38 / Eif4a3 / Gpkow / Hnrnpa2b1 / Hnrnpk / Hnrnpu / Hspa8 / Khdc4 / Lsm2 / Lsm3 / Lsm4 / Lsm5 / Lsm6 / Lsm7 / Luc7l2 / Luc7l3 / Mfap1b / Ncl / Phf5a / Pnn / Ppie / Ppil2 / Prpf31 / Prpf38a / Prpf38b / Prpf8 / Rbm22 / Rbm41 / Rbm8a / Rbmx / Rbmxl1 / Rbmxl2 / Rheb / Rnpc3 / Sart1 / Sf3a2 / Sf3b1 / Sf3b2 / Sf3b3 / Sf3b5 / Sf3b6 / Snrnp40 / Snrnp48 / Snrpa …
activated.GO:0042175	CC	GO:0042175	nuclear outer membrane-endoplasmic reticulum membrane network	380	0.330817	1.65715	1.90759e-06	0.000305189	0.000290236	2107	tags=30%, list=22%, signal=24%	ENSMUSG00000023175/ENSMUSG00000021917/ENSMUSG00000022174/ENSMUSG00000005881/ENSMUSG00000028757/ENSMUSG00000027248/ENSMUSG00000003873/ENSMUSG00000028173/ENSMUSG00000060802/ENSMUSG00000021720/ENSMUSG00000036372/ENSMUSG00000038648/ENSMUSG00000002014/ENSMUSG00000025935/ENSMUSG00000003814/ENSMUSG00000025816/ENSMUSG00000022940/ENSMUSG00000010607/ENSMUSG00000026278/ENSMUSG00000041891/ENSMUSG00000030760/…	113	activated	0.297368	0.297368	1810037I17Rik / Acer3 / Agpat3 / Agpat5 / Alg5 / Alg8 / Atf6b / Atl1 / Atl3 / Atp13a1 / Atp13a4 / Atp2a2 / Atp6ap2 / B2m / Bax / Bcap29 / Bcap31 / Bok / Bsg / Calr / Calu / Caml / Ccdc47 / Cisd2 / Cnep1r1 / Cnih4 / Creb3l2 / Dad1 / Ddost / Ddrgk1 / Eda / Elovl6 / Eno1 / Erap1 / Ergic3 / Erp44 / Fkbp1a / Fkbp8 / Fmn1 / Gdpd1 / Gramd1b / Hsp90b1 / Hspa5 / Insig2 / Itpr2 / Kdelr1 / Krtcap2 / Lman1 /…
activated.GO:0043209	CC	GO:0043209	myelin sheath	144	0.388326	1.71569	0.000195708	0.0152434	0.0144965	1182	tags=25%, list=12%, signal=22%	ENSMUSG00000061518/ENSMUSG00000019505/ENSMUSG00000015656/ENSMUSG00000058135/ENSMUSG00000005161/ENSMUSG00000027248/ENSMUSG00000057666/ENSMUSG00000041697/ENSMUSG00000028691/ENSMUSG00000019179/ENSMUSG00000025228/ENSMUSG00000026473/ENSMUSG00000025812/ENSMUSG00000021270/ENSMUSG00000005510/ENSMUSG00000032294/ENSMUSG00000021771/ENSMUSG00000063694/ENSMUSG00000051391/ENSMUSG00000026879/ENSMUSG00000063524/…	36	activated	0.25	0.25	Actr1a / Aldoa / Anxa2 / Atp5b / Cox5b / Cox6a1 / Cycs / Eno1 / Gapdh / Gdi2 / Glul / Gsn / Gstm1 / Hsp90aa1 / Hspa5 / Hspa8 / Igsf8 / Itpr2 / Ldhb / Mdh2 / Ndufs3 / Pard3 / Pdia3 / Pebp1 / Pkm / Ppia / Prdx1 / Prdx2 / Pten / Rap1a / Sod2 / Stip1 / Ubb / Vdac1 / Vdac2 / Ywhag
activated.GO:0031090	CC	GO:0031090	organelle membrane	1542	0.316934	1.76924	3.90295e-20	1.54024e-16	1.46477e-16	2107	tags=29%, list=22%, signal=27%	ENSMUSG00000096054/ENSMUSG00000025351/ENSMUSG00000061518/ENSMUSG00000019505/ENSMUSG00000031818/ENSMUSG00000017778/ENSMUSG00000027447/ENSMUSG00000015656/ENSMUSG00000023175/ENSMUSG00000021917/ENSMUSG00000014313/ENSMUSG00000031231/ENSMUSG00000022037/ENSMUSG00000022174/ENSMUSG00000049422/ENSMUSG00000022354/ENSMUSG00000041881/ENSMUSG00000030647/ENSMUSG00000027523/ENSMUSG00000013236/ENSMUSG00000021606/…	442	activated	0.286641	0.286641	1810037I17Rik / Abcb10 / Abcb8 / Abhd17a / Abhd17b / Abhd17c / Acaa2 / Acadl / Acap2 / Acer3 / Acsl3 / Actn1 / Actr3 / Agpat3 / Agpat5 / Ak2 / Akap1 / Alg5 / Alg8 / Anxa2 / Anxa3 / Anxa5 / Ap2a1 / Appl2 / Arl6ip6 / Armcx1 / Aspscr1 / Atf6b / Atl1 / Atl3 / Atp13a1 / Atp13a4 / Atp2a2 / Atp5a1 / Atp5b / Atp5d / Atp5e / Atp5g1 / Atp5g2 / Atp5g3 / Atp5j / Atp5j2 / Atp5l / Atp5md / Atp6ap2 / Atp6v0b / …
activated.GO:0031091	CC	GO:0031091	platelet alpha granule	7	0.832825	1.83282	0.00148099	0.0724523	0.0689025	1103	tags=71%, list=11%, signal=63%	ENSMUSG00000026249/ENSMUSG00000018593/ENSMUSG00000020053/ENSMUSG00000027882/ENSMUSG00000041550	5	activated	0.714286	0.714286	Igf1 / Serpina5 / Serpine2 / Sparc / Stxbp3
activated.GO:0044391	CC	GO:0044391	ribosomal subunit	92	0.443476	1.84574	0.000149792	0.0125772	0.011961	2285	tags=36%, list=23%, signal=28%	ENSMUSG00000019505/ENSMUSG00000038274/ENSMUSG00000020477/ENSMUSG00000034932/ENSMUSG00000049960/ENSMUSG00000020372/ENSMUSG00000034880/ENSMUSG00000050312/ENSMUSG00000029815/ENSMUSG00000057113/ENSMUSG00000010406/ENSMUSG00000054312/ENSMUSG00000022706/ENSMUSG00000024683/ENSMUSG00000030879/ENSMUSG00000030611/ENSMUSG00000015672/ENSMUSG00000003299/ENSMUSG00000033751/ENSMUSG00000036860/ENSMUSG00000024414/…	33	activated	0.358696	0.358696	Aurkaip1 / Chchd1 / Fau / Gadd45gip1 / Malsu1 / Mrpl1 / Mrpl14 / Mrpl16 / Mrpl17 / Mrpl2 / Mrpl27 / Mrpl32 / Mrpl34 / Mrpl38 / Mrpl4 / Mrpl40 / Mrpl49 / Mrpl52 / Mrpl54 / Mrpl55 / Mrps11 / Mrps14 / Mrps16 / Mrps18b / Mrps21 / Mrps24 / Mrps35 / Mterf4 / Npm1 / Nsun3 / Ptcd3 / Rack1 / Ubb
activated.GO:0009897	CC	GO:0009897	external side of plasma membrane	88	0.455492	1.87074	3.67806e-05	0.00375384	0.00356992	1318	tags=36%, list=14%, signal=32%	ENSMUSG00000021477/ENSMUSG00000026249/ENSMUSG00000002985/ENSMUSG00000040856/ENSMUSG00000027712/ENSMUSG00000060802/ENSMUSG00000029231/ENSMUSG00000063142/ENSMUSG00000003814/ENSMUSG00000028583/ENSMUSG00000024030/ENSMUSG00000031007/ENSMUSG00000025130/ENSMUSG00000041926/ENSMUSG00000040010/ENSMUSG00000023169/ENSMUSG00000033420/ENSMUSG00000039115/ENSMUSG00000041329/ENSMUSG00000031447/ENSMUSG00000021939/…	32	activated	0.363636	0.363636	Abcg1 / Abcg2 / Antxr1 / Anxa5 / Apoe / Atp1b2 / Atp6ap2 / B2m / Bmpr1a / Calr / Cr1l / Ctsb / Ctsl / Dlk1 / Folr1 / Gpc4 / Itga9 / Itgae / Kcnma1 / Lamp1 / Ldlr / P4hb / Pdgfra / Pdpn / Rnpep / Sema7a / Serpina5 / Serpine2 / Slc38a1 / Slc4a3 / Slc7a5 / Vcam1
activated.GO:0044815	CC	GO:0044815	DNA packaging complex	71	0.478186	1.90431	0.000101633	0.00891283	0.00847615	1923	tags=32%, list=20%, signal=26%	ENSMUSG00000016559/ENSMUSG00000051627/ENSMUSG00000037894/ENSMUSG00000041126/ENSMUSG00000058773/ENSMUSG00000024174/ENSMUSG00000031422/ENSMUSG00000060743/ENSMUSG00000027671/ENSMUSG00000030079/ENSMUSG00000096210/ENSMUSG00000025862/ENSMUSG00000020167/ENSMUSG00000021597/ENSMUSG00000029676/ENSMUSG00000020778/ENSMUSG00000057342/ENSMUSG00000028863/ENSMUSG00000008958/ENSMUSG00000003778/ENSMUSG00000042029/…	23	activated	0.323944	0.323944	Actl6a / Brd8 / H1f0 / H1f4 / H1f5 / H2ax / H2az1 / H2az2 / H3f3a / H3f3b / Meaf6 / Morf4l1 / Morf4l2 / Ncapg2 / Pot1a / Pot1b / Ruvbl1 / Slf1 / Sphk2 / Stag2 / Tcf3 / Ten1 / Vps72
activated.GO:0009986	CC	GO:0009986	cell surface	276	0.397549	1.93339	1.62053e-08	4.91933e-06	4.67831e-06	1722	tags=34%, list=18%, signal=29%	ENSMUSG00000025351/ENSMUSG00000021477/ENSMUSG00000015656/ENSMUSG00000026249/ENSMUSG00000002985/ENSMUSG00000040856/ENSMUSG00000022037/ENSMUSG00000028613/ENSMUSG00000068220/ENSMUSG00000027248/ENSMUSG00000027712/ENSMUSG00000029616/ENSMUSG00000018593/ENSMUSG00000033227/ENSMUSG00000060802/ENSMUSG00000041959/ENSMUSG00000029711/ENSMUSG00000029231/ENSMUSG00000019889/ENSMUSG00000054428/ENSMUSG00000029048/…	94	activated	0.34058	0.34058	Abcg1 / Abcg2 / Adgrv1 / Ank3 / Antxr1 / Anxa2 / Anxa5 / Apmap / Apoe / Atp1b2 / Atp5b / Atp5j / Atp6ap2 / Atpif1 / Axl / B2m / Bgn / Bmpr1a / Bst2 / C1qbp / Calr / Cd302 / Cd46 / Cd47 / Cd63 / Clic4 / Clu / Cr1l / Ctsb / Ctsl / Ctsz / Dag1 / Dlk1 / Eno1 / Epcam / Epo / Erp29 / Erp44 / Folr1 / Fshr / Gpc4 / Hmgb1 / Hnrnpu / Hsp90aa1 / Hsp90ab1 / Hspa5 / Hspa8 / Igf2r / Itga9 / Itgae / Itgb5 / Kcn…
activated.GO:0031975	CC	GO:0031975	envelope	822	0.361643	1.93414	2.0682e-17	2.44854e-14	2.32857e-14	2213	tags=33%, list=23%, signal=28%	ENSMUSG00000096054/ENSMUSG00000061518/ENSMUSG00000019505/ENSMUSG00000031818/ENSMUSG00000017778/ENSMUSG00000027447/ENSMUSG00000002985/ENSMUSG00000014313/ENSMUSG00000031231/ENSMUSG00000022037/ENSMUSG00000001025/ENSMUSG00000049422/ENSMUSG00000022354/ENSMUSG00000041881/ENSMUSG00000030647/ENSMUSG00000021606/ENSMUSG00000036751/ENSMUSG00000020477/ENSMUSG00000024208/ENSMUSG00000014294/ENSMUSG00000027248/…	271	activated	0.329684	0.329684	Abcb10 / Abcb8 / Acaa2 / Acadl / Acsl3 / Agk / Agpat3 / Agpat4 / Agpat5 / Ak2 / Akap1 / Akr7a5 / Anxa7 / Apoe / Arl2bp / Arl6ip6 / Armcx1 / Ass1 / Atp5a1 / Atp5b / Atp5d / Atp5e / Atp5g1 / Atp5g2 / Atp5g3 / Atp5j / Atp5j2 / Atp5l / Atp5md / Atraid / Aurkaip1 / Bax / Bckdhb / Bnip3l / Bok / Cacybp / Calr / Capn2 / Cbx3 / Ccdc51 / Cenpv / Cetn3 / Cfl1 / Chchd1 / Chchd10 / Chchd6 / Chmp2b / Cisd2 / …
activated.GO:1990351	CC	GO:1990351	transporter complex	165	0.436823	1.97804	2.68951e-07	5.89651e-05	5.60761e-05	1802	tags=45%, list=18%, signal=37%	ENSMUSG00000053930/ENSMUSG00000092083/ENSMUSG00000015766/ENSMUSG00000022354/ENSMUSG00000041881/ENSMUSG00000030647/ENSMUSG00000028532/ENSMUSG00000021606/ENSMUSG00000005881/ENSMUSG00000014294/ENSMUSG00000024121/ENSMUSG00000029632/ENSMUSG00000020153/ENSMUSG00000018770/ENSMUSG00000027673/ENSMUSG00000002379/ENSMUSG00000021520/ENSMUSG00000007041/ENSMUSG00000015575/ENSMUSG00000006057/ENSMUSG00000070639/…	74	activated	0.448485	0.448485	Abcb8 / Ano6 / Atp11a / Atp1b2 / Atp5g1 / Atp5g2 / Atp5g3 / Atp6v0b / Atp6v0c / Atp6v0d1 / Atp6v0e / Atp6v1a / Atp6v1f / Cachd1 / Cacna2d1 / Cacnb4 / Clcn2 / Clic1 / Clic4 / Cyc1 / Dmac1 / Dmac2 / Eps8 / Ergic3 / Kcnb2 / Kcng2 / Kcnma1 / Kcnmb4 / Kcnq3 / Lrrc8b / Micu2 / Ndufa11 / Ndufa12 / Ndufa2 / Ndufa3 / Ndufa4 / Ndufa5 / Ndufa6 / Ndufa7 / Ndufb1 / Ndufb10 / Ndufb11 / Ndufb5 / Ndufb6 / Ndufb7…
activated.GO:0000786	CC	GO:0000786	nucleosome	45	0.561799	2.02323	0.000163598	0.0133575	0.012703	1923	tags=40%, list=20%, signal=32%	ENSMUSG00000016559/ENSMUSG00000051627/ENSMUSG00000037894/ENSMUSG00000041126/ENSMUSG00000058773/ENSMUSG00000031422/ENSMUSG00000060743/ENSMUSG00000027671/ENSMUSG00000030079/ENSMUSG00000096210/ENSMUSG00000020167/ENSMUSG00000021597/ENSMUSG00000057342/ENSMUSG00000028863/ENSMUSG00000008958/ENSMUSG00000003778/ENSMUSG00000049932/ENSMUSG00000062270	18	activated	0.4	0.4	Actl6a / Brd8 / H1f0 / H1f4 / H1f5 / H2ax / H2az1 / H2az2 / H3f3a / H3f3b / Meaf6 / Morf4l1 / Morf4l2 / Ruvbl1 / Slf1 / Sphk2 / Tcf3 / Vps72
activated.GO:0098796	CC	GO:0098796	membrane protein complex	615	0.386589	2.02437	6.72498e-17	6.63475e-14	6.30968e-14	2069	tags=35%, list=21%, signal=29%	ENSMUSG00000096054/ENSMUSG00000061518/ENSMUSG00000031818/ENSMUSG00000053930/ENSMUSG00000017778/ENSMUSG00000021917/ENSMUSG00000092083/ENSMUSG00000014313/ENSMUSG00000031231/ENSMUSG00000020027/ENSMUSG00000015766/ENSMUSG00000022174/ENSMUSG00000049422/ENSMUSG00000022354/ENSMUSG00000041881/ENSMUSG00000030647/ENSMUSG00000027523/ENSMUSG00000028532/ENSMUSG00000021606/ENSMUSG00000036751/ENSMUSG00000028757/…	213	activated	0.346341	0.346341	Abcb8 / Ahnak / Ano6 / Anxa2 / Ap2a1 / Ap3s1 / Atp1b2 / Atp1b3 / Atp2a2 / Atp5b / Atp5d / Atp5e / Atp5g1 / Atp5g2 / Atp5g3 / Atp5j / Atp5j2 / Atp5l / Atp5md / Atp6ap2 / Atp6v0b / Atp6v0c / Atp6v0d1 / Atp6v0e / Atp6v1a / Atp6v1f / B2m / Bax / Becn1 / Birc2 / Cachd1 / Cacna2d1 / Cacnb4 / Calr / Ccdc51 / Cd34 / Cdh10 / Chchd10 / Chchd6 / Chmp2b / Cish / Clcc1 / Clcn2 / Clic1 / Clic4 / Clta / Cnep1r1…
activated.GO:1902495	CC	GO:1902495	transmembrane transporter complex	151	0.457427	2.03774	2.61772e-07	5.8474e-05	5.56091e-05	1802	tags=46%, list=18%, signal=38%	ENSMUSG00000053930/ENSMUSG00000092083/ENSMUSG00000015766/ENSMUSG00000022354/ENSMUSG00000041881/ENSMUSG00000030647/ENSMUSG00000028532/ENSMUSG00000021606/ENSMUSG00000014294/ENSMUSG00000024121/ENSMUSG00000029632/ENSMUSG00000020153/ENSMUSG00000018770/ENSMUSG00000027673/ENSMUSG00000002379/ENSMUSG00000021520/ENSMUSG00000007041/ENSMUSG00000015575/ENSMUSG00000006057/ENSMUSG00000070639/ENSMUSG00000063882/…	70	activated	0.463576	0.463576	Abcb8 / Ano6 / Atp1b2 / Atp5g1 / Atp5g2 / Atp5g3 / Atp6v0b / Atp6v0c / Atp6v0d1 / Atp6v0e / Atp6v1a / Atp6v1f / Cachd1 / Cacna2d1 / Cacnb4 / Clcn2 / Clic1 / Clic4 / Cyc1 / Dmac1 / Dmac2 / Eps8 / Kcnb2 / Kcng2 / Kcnma1 / Kcnmb4 / Kcnq3 / Lrrc8b / Micu2 / Ndufa11 / Ndufa12 / Ndufa2 / Ndufa3 / Ndufa4 / Ndufa5 / Ndufa6 / Ndufa7 / Ndufb1 / Ndufb10 / Ndufb11 / Ndufb5 / Ndufb6 / Ndufb7 / Ndufb9 / Ndufc1…
activated.GO:0005576	CC	GO:0005576	extracellular region	531	0.408516	2.10278	3.2638e-17	3.51274e-14	3.34063e-14	2004	tags=37%, list=21%, signal=31%	ENSMUSG00000027445/ENSMUSG00000025351/ENSMUSG00000009281/ENSMUSG00000027239/ENSMUSG00000005202/ENSMUSG00000021477/ENSMUSG00000027447/ENSMUSG00000060126/ENSMUSG00000015656/ENSMUSG00000023046/ENSMUSG00000038274/ENSMUSG00000026249/ENSMUSG00000001506/ENSMUSG00000002985/ENSMUSG00000040488/ENSMUSG00000027907/ENSMUSG00000052613/ENSMUSG00000040856/ENSMUSG00000027443/ENSMUSG00000058135/ENSMUSG00000022037/…	195	activated	0.367232	0.367232	Acp7 / Adamts10 / Adamts5 / Adgrv1 / Adpgk / Adprh / Aebp1 / Ahnak / Ahsg / Aimp1 / Aldoa / Amh / Anxa2 / Anxa5 / Apoe / Atp5j / Atp6ap2 / Axl / B2m / Bgn / Bmp1 / C1qbp / C1qtnf12 / C1ra / C1s1 / Calr / Calu / Ccl25 / Cd34 / Cd46 / Cd47 / Cd63 / Cfl1 / Chid1 / Cklf / Clic1 / Clu / Cmtm7 / Cntn4 / Col1a1 / Col1a2 / Col3a1 / Col4a1 / Col4a2 / Col4a5 / Col6a1 / Corin / Cpe / Cpxm1 / Cr1l / Cst12 / …
activated.GO:0005581	CC	GO:0005581	collagen trimer	21	0.73534	2.20707	2.10489e-05	0.00228622	0.00217421	443	tags=43%, list=5%, signal=41%	ENSMUSG00000001506/ENSMUSG00000031503/ENSMUSG00000001119/ENSMUSG00000026043/ENSMUSG00000019929/ENSMUSG00000031274/ENSMUSG00000031502/ENSMUSG00000029661/ENSMUSG00000059327	9	activated	0.428571	0.428571	Col1a1 / Col1a2 / Col3a1 / Col4a1 / Col4a2 / Col4a5 / Col6a1 / Dcn / Eda
activated.GO:0010257	BP	GO:0010257	NADH dehydrogenase complex assembly	49	0.648977	2.37624	6.36792e-08	1.57062e-05	1.49367e-05	1903	tags=59%, list=20%, signal=48%	ENSMUSG00000022354/ENSMUSG00000030647/ENSMUSG00000021606/ENSMUSG00000014294/ENSMUSG00000030615/ENSMUSG00000020153/ENSMUSG00000027673/ENSMUSG00000002379/ENSMUSG00000000959/ENSMUSG00000037152/ENSMUSG00000022450/ENSMUSG00000005510/ENSMUSG00000033938/ENSMUSG00000059734/ENSMUSG00000057229/ENSMUSG00000020022/ENSMUSG00000028648/ENSMUSG00000071014/ENSMUSG00000024082/ENSMUSG00000028398/ENSMUSG00000031059/…	29	activated	0.591837	0.591837	Dmac1 / Dmac2 / Ndufa11 / Ndufa12 / Ndufa2 / Ndufa3 / Ndufa5 / Ndufa6 / Ndufa8 / Ndufaf5 / Ndufaf7 / Ndufaf8 / Ndufb1 / Ndufb10 / Ndufb11 / Ndufb5 / Ndufb6 / Ndufb7 / Ndufb9 / Ndufc1 / Ndufc2 / Ndufs2 / Ndufs3 / Ndufs5 / Ndufs6 / Ndufs7 / Ndufs8 / Oxa1l / Tmem126a
activated.GO:0032981	BP	GO:0032981	mitochondrial respiratory chain complex I assembly	49	0.648977	2.37624	6.36792e-08	1.57062e-05	1.49367e-05	1903	tags=59%, list=20%, signal=48%	ENSMUSG00000022354/ENSMUSG00000030647/ENSMUSG00000021606/ENSMUSG00000014294/ENSMUSG00000030615/ENSMUSG00000020153/ENSMUSG00000027673/ENSMUSG00000002379/ENSMUSG00000000959/ENSMUSG00000037152/ENSMUSG00000022450/ENSMUSG00000005510/ENSMUSG00000033938/ENSMUSG00000059734/ENSMUSG00000057229/ENSMUSG00000020022/ENSMUSG00000028648/ENSMUSG00000071014/ENSMUSG00000024082/ENSMUSG00000028398/ENSMUSG00000031059/…	29	activated	0.591837	0.591837	Dmac1 / Dmac2 / Ndufa11 / Ndufa12 / Ndufa2 / Ndufa3 / Ndufa5 / Ndufa6 / Ndufa8 / Ndufaf5 / Ndufaf7 / Ndufaf8 / Ndufb1 / Ndufb10 / Ndufb11 / Ndufb5 / Ndufb6 / Ndufb7 / Ndufb9 / Ndufc1 / Ndufc2 / Ndufs2 / Ndufs3 / Ndufs5 / Ndufs6 / Ndufs7 / Ndufs8 / Oxa1l / Tmem126a
activated.GO:1990204	CC	GO:1990204	oxidoreductase complex	86	0.609934	2.50314	8.35016e-11	3.80221e-08	3.61592e-08	1802	tags=52%, list=18%, signal=43%	ENSMUSG00000022354/ENSMUSG00000041881/ENSMUSG00000030647/ENSMUSG00000021606/ENSMUSG00000014294/ENSMUSG00000029632/ENSMUSG00000020153/ENSMUSG00000027673/ENSMUSG00000002379/ENSMUSG00000021520/ENSMUSG00000063882/ENSMUSG00000037152/ENSMUSG00000024038/ENSMUSG00000022450/ENSMUSG00000005510/ENSMUSG00000006519/ENSMUSG00000059534/ENSMUSG00000025130/ENSMUSG00000044894/ENSMUSG00000033938/ENSMUSG00000059734/…	45	activated	0.523256	0.523256	Bckdha / Bckdhb / Cyba / Cyc1 / Dmac1 / Dmac2 / Gcsh / Gpd2 / Ldhb / Mrps36 / Ndufa11 / Ndufa12 / Ndufa2 / Ndufa3 / Ndufa4 / Ndufa5 / Ndufa6 / Ndufa7 / Ndufb1 / Ndufb10 / Ndufb11 / Ndufb5 / Ndufb6 / Ndufb7 / Ndufb9 / Ndufc1 / Ndufc2 / Ndufs2 / Ndufs3 / Ndufs5 / Ndufs6 / Ndufs7 / Ndufs8 / Ndufv1 / Ndufv3 / P4hb / Sdhc / Sdhd / Uqcc3 / Uqcr10 / Uqcr11 / Uqcrb / Uqcrfs1 / Uqcrh / Uqcrq
activated.GO:0045333	BP	GO:0045333	cellular respiration	170	0.558002	2.54694	1.14668e-15	8.48468e-13	8.06897e-13	2120	tags=47%, list=22%, signal=37%	ENSMUSG00000061518/ENSMUSG00000031818/ENSMUSG00000017778/ENSMUSG00000014313/ENSMUSG00000049422/ENSMUSG00000022354/ENSMUSG00000041881/ENSMUSG00000030647/ENSMUSG00000021606/ENSMUSG00000024208/ENSMUSG00000014294/ENSMUSG00000020153/ENSMUSG00000003873/ENSMUSG00000027673/ENSMUSG00000002379/ENSMUSG00000041697/ENSMUSG00000021520/ENSMUSG00000029432/ENSMUSG00000032330/ENSMUSG00000000959/ENSMUSG00000016252/…	80	activated	0.470588	0.470588	Atp5a1 / Atp5b / Atp5d / Atp5e / Atp5j / Atp5j2 / Bax / Ccnb1 / Chchd10 / Coq10b / Cox4i1 / Cox5a / Cox5b / Cox6a1 / Cox6c / Cox7a2 / Cox7c / Cox8a / Cyc1 / Cycs / Dnajc15 / Fh1 / Gadd45gip1 / Idh2 / Ifnar1 / Il10rb / Iscu / Mdh1 / Mdh2 / Mfn2 / Mrps36 / Mtch2 / Mtfr1l / Mybbp1a / Ndufa11 / Ndufa12 / Ndufa2 / Ndufa3 / Ndufa5 / Ndufa6 / Ndufa7 / Ndufa8 / Ndufb1 / Ndufb10 / Ndufb11 / Ndufb5 / Ndufb…
activated.GO:0062023	CC	GO:0062023	collagen-containing extracellular matrix	140	0.583136	2.55769	8.81853e-15	5.22013e-12	4.96437e-12	814	tags=34%, list=8%, signal=32%	ENSMUSG00000009281/ENSMUSG00000021477/ENSMUSG00000027447/ENSMUSG00000023046/ENSMUSG00000026249/ENSMUSG00000001506/ENSMUSG00000040488/ENSMUSG00000027907/ENSMUSG00000001025/ENSMUSG00000034687/ENSMUSG00000031503/ENSMUSG00000035783/ENSMUSG00000001119/ENSMUSG00000068220/ENSMUSG00000036256/ENSMUSG00000027712/ENSMUSG00000026043/ENSMUSG00000018593/ENSMUSG00000022894/ENSMUSG00000042436/ENSMUSG00000019929/…	48	activated	0.342857	0.342857	Acta2 / Adamts10 / Adamts5 / Anxa5 / Bgn / Calr / Col1a1 / Col1a2 / Col3a1 / Col4a1 / Col4a2 / Col4a5 / Col6a1 / Cst3 / Cstb / Ctsb / Ctsl / Ctsz / Dcn / Fbln2 / Fbn2 / Fras1 / Gpc4 / Hsp90aa1 / Hspg2 / Igf1 / Igfbp6 / Igfbp7 / Lama4 / Lamb1 / Lgals1 / Lman1 / Ltbp4 / Mfap2 / Mfap4 / Mgp / Ogn / Pkm / Plxdc2 / Rarres2 / S100a10 / S100a11 / S100a6 / Serpine2 / Serpinh1 / Smoc2 / Sparc / Timp2
activated.GO:0070069	CC	GO:0070069	cytochrome complex	24	0.828893	2.56476	1.16309e-09	4.44189e-07	4.22426e-07	1053	tags=75%, list=11%, signal=67%	ENSMUSG00000061518/ENSMUSG00000031818/ENSMUSG00000017778/ENSMUSG00000014313/ENSMUSG00000031231/ENSMUSG00000036751/ENSMUSG00000029632/ENSMUSG00000041697/ENSMUSG00000021520/ENSMUSG00000032330/ENSMUSG00000063882/ENSMUSG00000059534/ENSMUSG00000044894/ENSMUSG00000035885/ENSMUSG00000040018/ENSMUSG00000020163/ENSMUSG00000071654/ENSMUSG00000022551	18	activated	0.75	0.75	Cox15 / Cox4i1 / Cox5b / Cox6a1 / Cox6b1 / Cox6c / Cox7a2 / Cox7b / Cox7c / Cox8a / Cyc1 / Ndufa4 / Uqcc3 / Uqcr10 / Uqcr11 / Uqcrb / Uqcrh / Uqcrq
activated.GO:0015986	BP	GO:0015986	proton motive force-driven ATP synthesis	55	0.698432	2.63351	1.81165e-10	7.5774e-08	7.20614e-08	2120	tags=71%, list=22%, signal=56%	ENSMUSG00000022354/ENSMUSG00000041881/ENSMUSG00000030647/ENSMUSG00000021606/ENSMUSG00000014294/ENSMUSG00000020153/ENSMUSG00000018770/ENSMUSG00000027673/ENSMUSG00000002379/ENSMUSG00000006057/ENSMUSG00000016252/ENSMUSG00000037152/ENSMUSG00000038690/ENSMUSG00000024038/ENSMUSG00000022450/ENSMUSG00000005510/ENSMUSG00000033938/ENSMUSG00000059734/ENSMUSG00000003072/ENSMUSG00000020022/ENSMUSG00000028648/…	39	activated	0.709091	0.709091	Atp5a1 / Atp5b / Atp5d / Atp5e / Atp5g1 / Atp5g2 / Atp5g3 / Atp5j / Atp5j2 / Atp5l / Ndufa11 / Ndufa12 / Ndufa2 / Ndufa3 / Ndufa5 / Ndufa6 / Ndufa7 / Ndufa8 / Ndufb1 / Ndufb10 / Ndufb11 / Ndufb5 / Ndufb6 / Ndufb7 / Ndufb9 / Ndufc1 / Ndufc2 / Ndufs2 / Ndufs3 / Ndufs4 / Ndufs5 / Ndufs6 / Ndufs7 / Ndufs8 / Ndufv1 / Ndufv3 / Sdha / Sdhc / Sdhd
activated.GO:0098798	CC	GO:0098798	mitochondrial protein-containing complex	245	0.568676	2.72175	2.31129e-23	2.73634e-19	2.60227e-19	2286	tags=51%, list=23%, signal=40%	ENSMUSG00000061518/ENSMUSG00000031818/ENSMUSG00000017778/ENSMUSG00000014313/ENSMUSG00000031231/ENSMUSG00000049422/ENSMUSG00000022354/ENSMUSG00000041881/ENSMUSG00000030647/ENSMUSG00000021606/ENSMUSG00000036751/ENSMUSG00000020477/ENSMUSG00000014294/ENSMUSG00000029632/ENSMUSG00000020153/ENSMUSG00000003873/ENSMUSG00000018770/ENSMUSG00000027673/ENSMUSG00000002379/ENSMUSG00000041697/ENSMUSG00000021520/…	125	activated	0.510204	0.510204	Agk / Atp5a1 / Atp5b / Atp5d / Atp5e / Atp5g1 / Atp5g2 / Atp5g3 / Atp5j / Atp5j2 / Atp5l / Atp5md / Aurkaip1 / Bax / Bckdha / Bckdhb / Chchd1 / Chchd10 / Chchd6 / Cox4i1 / Cox5a / Cox5b / Cox6a1 / Cox6b1 / Cox6c / Cox7a2 / Cox7b / Cox7c / Cox8a / Cyc1 / Dmac1 / Dmac2 / Dnajc15 / Dnajc19 / Gadd45gip1 / Grpel1 / Grpel2 / Hadha / Hadhb / Idh3b / Iscu / Malsu1 / Mccc2 / Micos13 / Micu2 / Mrpl1 / Mrpl…
activated.GO:0006119	BP	GO:0006119	oxidative phosphorylation	100	0.664825	2.80407	6.75869e-16	5.71544e-13	5.43541e-13	2120	tags=63%, list=22%, signal=50%	ENSMUSG00000061518/ENSMUSG00000031818/ENSMUSG00000017778/ENSMUSG00000014313/ENSMUSG00000049422/ENSMUSG00000022354/ENSMUSG00000041881/ENSMUSG00000030647/ENSMUSG00000021606/ENSMUSG00000024208/ENSMUSG00000014294/ENSMUSG00000020153/ENSMUSG00000027673/ENSMUSG00000002379/ENSMUSG00000041697/ENSMUSG00000021520/ENSMUSG00000029432/ENSMUSG00000032330/ENSMUSG00000016252/ENSMUSG00000063882/ENSMUSG00000037152/…	63	activated	0.63	0.63	Atp5a1 / Atp5b / Atp5d / Atp5e / Atp5j / Atp5j2 / Ccnb1 / Chchd10 / Cox4i1 / Cox5a / Cox5b / Cox6a1 / Cox6c / Cox7a2 / Cox7c / Cox8a / Cyc1 / Cycs / Dnajc15 / Gadd45gip1 / Iscu / Mtch2 / Ndufa11 / Ndufa12 / Ndufa2 / Ndufa3 / Ndufa5 / Ndufa6 / Ndufa7 / Ndufa8 / Ndufb1 / Ndufb10 / Ndufb11 / Ndufb5 / Ndufb6 / Ndufb7 / Ndufb9 / Ndufc1 / Ndufc2 / Ndufs2 / Ndufs3 / Ndufs4 / Ndufs5 / Ndufs6 / Ndufs7 / N…
activated.GO:0070469	CC	GO:0070469	respirasome	68	0.730404	2.88014	1.5759e-15	1.09748e-12	1.04371e-12	1802	tags=69%, list=18%, signal=57%	ENSMUSG00000061518/ENSMUSG00000031818/ENSMUSG00000017778/ENSMUSG00000014313/ENSMUSG00000031231/ENSMUSG00000022354/ENSMUSG00000041881/ENSMUSG00000030647/ENSMUSG00000021606/ENSMUSG00000036751/ENSMUSG00000014294/ENSMUSG00000029632/ENSMUSG00000020153/ENSMUSG00000027673/ENSMUSG00000002379/ENSMUSG00000041697/ENSMUSG00000021520/ENSMUSG00000032330/ENSMUSG00000063882/ENSMUSG00000037152/ENSMUSG00000024038/…	47	activated	0.691176	0.691176	Cox4i1 / Cox5b / Cox6a1 / Cox6b1 / Cox6c / Cox7a2 / Cox7b / Cox7c / Cox8a / Cyc1 / Dmac1 / Dmac2 / Higd1a / Ndufa11 / Ndufa12 / Ndufa2 / Ndufa3 / Ndufa4 / Ndufa5 / Ndufa6 / Ndufa7 / Ndufb1 / Ndufb10 / Ndufb11 / Ndufb5 / Ndufb6 / Ndufb7 / Ndufb9 / Ndufc1 / Ndufc2 / Ndufs2 / Ndufs3 / Ndufs5 / Ndufs6 / Ndufs7 / Ndufs8 / Ndufv1 / Ndufv3 / Sdhc / Sdhd / Uqcc3 / Uqcr10 / Uqcr11 / Uqcrb / Uqcrfs1 / Uqcr…
activated.GO:0098800	CC	GO:0098800	inner mitochondrial membrane protein complex	115	0.680218	2.93719	3.36609e-20	1.54024e-16	1.46477e-16	2120	tags=67%, list=22%, signal=53%	ENSMUSG00000061518/ENSMUSG00000031818/ENSMUSG00000017778/ENSMUSG00000014313/ENSMUSG00000031231/ENSMUSG00000049422/ENSMUSG00000022354/ENSMUSG00000041881/ENSMUSG00000030647/ENSMUSG00000021606/ENSMUSG00000036751/ENSMUSG00000014294/ENSMUSG00000029632/ENSMUSG00000020153/ENSMUSG00000018770/ENSMUSG00000027673/ENSMUSG00000002379/ENSMUSG00000041697/ENSMUSG00000021520/ENSMUSG00000006057/ENSMUSG00000032330/…	77	activated	0.669565	0.669565	Atp5a1 / Atp5b / Atp5d / Atp5e / Atp5g1 / Atp5g2 / Atp5g3 / Atp5j / Atp5j2 / Atp5l / Atp5md / Chchd10 / Chchd6 / Cox4i1 / Cox5a / Cox5b / Cox6a1 / Cox6b1 / Cox6c / Cox7a2 / Cox7b / Cox7c / Cox8a / Cyc1 / Dmac1 / Dmac2 / Dnajc15 / Dnajc19 / Grpel1 / Grpel2 / Micos13 / Micu2 / Ndufa11 / Ndufa12 / Ndufa2 / Ndufa3 / Ndufa4 / Ndufa5 / Ndufa6 / Ndufa7 / Ndufa8 / Ndufb1 / Ndufb10 / Ndufb11 / Ndufb5 / Nd…

## Sheet: P10_1_Undiff_spermatogonia_1_
X	ONTOLOGY	ID	Description	setSize	enrichmentScore	NES	pvalue	p.adjust	qvalue	rank	leading_edge	core_enrichment	Count	.sign	GeneRatio	x	pasted_sorted_ogns
activated.GO:0097524	CC	GO:0097524	sperm plasma membrane	5	0.880339	1.69997	0.00227418	0.0494331	0.0451574	953	tags=80%, list=10%, signal=72%	ENSMUSG00000023944/ENSMUSG00000020048/ENSMUSG00000025980/ENSMUSG00000021270	4	activated	0.8	0.8	Hsp90aa1 / Hsp90ab1 / Hsp90b1 / Hspd1
suppressed.GO:0043194	CC	GO:0043194	axon initial segment	12	-0.726964	-1.86692	0.00243934	0.0524435	0.0479074	1964	tags=75%, list=20%, signal=60%	ENSMUSG00000028176/ENSMUSG00000053819/ENSMUSG00000039419/ENSMUSG00000056258/ENSMUSG00000052572/ENSMUSG00000009418/ENSMUSG00000069601/ENSMUSG00000023033/ENSMUSG00000026442	9	suppressed	0.75	0.75	Ank3 / Camk2d / Cntnap2 / Dlg2 / Kcnq3 / Lrrc7 / Nav1 / Nfasc / Scn8a
suppressed.GO:2000324	BP	GO:2000324	positive regulation of glucocorticoid receptor signaling pathway	4	-0.927594	-1.72003	0.000969198	0.0283155	0.0258663	678	tags=75%, list=7%, signal=70%	ENSMUSG00000005886/ENSMUSG00000024431/ENSMUSG00000030226	3	suppressed	0.75	0.75	Lmo3 / Ncoa2 / Nr3c1
activated.GO:0070469	CC	GO:0070469	respirasome	69	0.688688	2.7185	2.45165e-13	1.80855e-10	1.65212e-10	2247	tags=74%, list=23%, signal=58%	ENSMUSG00000061518/ENSMUSG00000031818/ENSMUSG00000017778/ENSMUSG00000030647/ENSMUSG00000022354/ENSMUSG00000029632/ENSMUSG00000035885/ENSMUSG00000036751/ENSMUSG00000044894/ENSMUSG00000056436/ENSMUSG00000031059/ENSMUSG00000063882/ENSMUSG00000032330/ENSMUSG00000014313/ENSMUSG00000041881/ENSMUSG00000071014/ENSMUSG00000026032/ENSMUSG00000042298/ENSMUSG00000059534/ENSMUSG00000035674/ENSMUSG00000037152/…	51	activated	0.73913	0.73913	1810058I24Rik / Cox4i1 / Cox5a / Cox5b / Cox6a1 / Cox6b1 / Cox6c / Cox7a2 / Cox7a2l / Cox7b / Cox7c / Cox8a / Cyc1 / Cyct / Higd1a / Ndufa1 / Ndufa11 / Ndufa12 / Ndufa2 / Ndufa3 / Ndufa4 / Ndufa5 / Ndufa6 / Ndufa7 / Ndufa8 / Ndufb1 / Ndufb10 / Ndufb11 / Ndufb3 / Ndufb5 / Ndufb6 / Ndufb7 / Ndufb9 / Ndufc1 / Ndufc2 / Ndufs1 / Ndufs2 / Ndufs3 / Ndufs4 / Ndufs6 / Ndufs7 / Rab5if / Sdha / Sdhb / Sdhc …
suppressed.GO:0090427	BP	GO:0090427	activation of meiosis	3	-0.960817	-1.62683	0.000798041	0.0246578	0.022525	192	tags=100%, list=2%, signal=98%	ENSMUSG00000051177/ENSMUSG00000029848	2	suppressed	0.666667	0.666667	Plcb1 / Stra8
suppressed.GO:0140291	BP	GO:0140291	peptidyl-glutamate ADP-deribosylation	3	-0.956057	-1.61877	0.00116573	0.0322983	0.0295047	390	tags=100%, list=4%, signal=96%	ENSMUSG00000068205/ENSMUSG00000036278	2	suppressed	0.666667	0.666667	Macrod1 / Macrod2
suppressed.GO:0005891	CC	GO:0005891	voltage-gated calcium channel complex	17	-0.655398	-1.84357	0.00272786	0.0569857	0.0520568	2237	tags=65%, list=23%, signal=50%	ENSMUSG00000040828/ENSMUSG00000102483/ENSMUSG00000020723/ENSMUSG00000057914/ENSMUSG00000004113/ENSMUSG00000034656/ENSMUSG00000040118/ENSMUSG00000021991/ENSMUSG00000021699/ENSMUSG00000051331/ENSMUSG00000091476	11	suppressed	0.647059	0.647059	Cacna1a / Cacna1b / Cacna1c / Cacna2d1 / Cacna2d3 / Cacnb2 / Cacng4 / Catsperd / Catspere1 / Catspere2 / Pde4d
activated.GO:0034709	CC	GO:0034709	methylosome	11	0.754512	1.91646	0.00162752	0.0399367	0.0364824	1946	tags=64%, list=20%, signal=51%	ENSMUSG00000109324/ENSMUSG00000021131/ENSMUSG00000020180/ENSMUSG00000027404/ENSMUSG00000090553/ENSMUSG00000002477/ENSMUSG00000020018	7	activated	0.636364	0.636364	Erh / Prmt1 / Snrpb / Snrpd1 / Snrpd3 / Snrpe / Snrpf
suppressed.GO:0051965	BP	GO:0051965	positive regulation of synapse assembly	36	-0.573582	-1.94041	0.000392629	0.0140006	0.0127896	2468	tags=58%, list=25%, signal=44%	ENSMUSG00000042589/ENSMUSG00000033569/ENSMUSG00000026341/ENSMUSG00000072964/ENSMUSG00000024647/ENSMUSG00000039953/ENSMUSG00000024109/ENSMUSG00000041417/ENSMUSG00000013033/ENSMUSG00000034648/ENSMUSG00000020704/ENSMUSG00000052372/ENSMUSG00000045083/ENSMUSG00000071424/ENSMUSG00000051379/ENSMUSG00000063887/ENSMUSG00000028399/ENSMUSG00000036295/ENSMUSG00000048915/ENSMUSG00000037605/ENSMUSG00000032452	21	suppressed	0.583333	0.583333	Actr3 / Adgrb3 / Adgrl1 / Adgrl3 / Asic2 / Bhlhb9 / Cbln2 / Clstn1 / Clstn2 / Cux2 / Efna5 / Flrt3 / Grid2 / Il1rapl1 / Lingo2 / Lrrn1 / Lrrn3 / Nlgn1 / Nrxn1 / Pik3r1 / Ptprd
activated.GO:0098798	CC	GO:0098798	mitochondrial protein-containing complex	235	0.588667	2.79858	1.02463e-25	9.00475e-22	8.22589e-22	2412	tags=55%, list=24%, signal=43%	ENSMUSG00000061518/ENSMUSG00000031818/ENSMUSG00000017778/ENSMUSG00000030647/ENSMUSG00000022354/ENSMUSG00000029632/ENSMUSG00000035885/ENSMUSG00000036751/ENSMUSG00000044894/ENSMUSG00000049422/ENSMUSG00000038690/ENSMUSG00000031059/ENSMUSG00000022452/ENSMUSG00000020477/ENSMUSG00000063882/ENSMUSG00000020219/ENSMUSG00000003873/ENSMUSG00000016252/ENSMUSG00000010406/ENSMUSG00000032330/ENSMUSG00000014313/…	129	activated	0.548936	0.548936	Afg3l1 / Afg3l2 / Agk / Atp5a1 / Atp5c1 / Atp5e / Atp5g1 / Atp5g3 / Atp5h / Atp5j2 / Atp5k / Atp5l / Atp5md / Atp5pb / Aurkaip1 / Bax / Bckdha / Chchd1 / Chchd10 / Cox4i1 / Cox5a / Cox5b / Cox6a1 / Cox6b1 / Cox6c / Cox7a2 / Cox7a2l / Cox7b / Cox7c / Cox8a / Cyc1 / Dnajc11 / Etfa / Hadha / Hsd17b10 / Immt / Iscu / Micos13 / Micu3 / Mrpl10 / Mrpl12 / Mrpl14 / Mrpl16 / Mrpl17 / Mrpl2 / Mrpl20 / Mrpl…
suppressed.GO:0030315	CC	GO:0030315	T-tubule	34	-0.549538	-1.82712	0.00477027	0.0819556	0.0748669	1648	tags=53%, list=17%, signal=44%	ENSMUSG00000060882/ENSMUSG00000020723/ENSMUSG00000053819/ENSMUSG00000005533/ENSMUSG00000054640/ENSMUSG00000047126/ENSMUSG00000061603/ENSMUSG00000057914/ENSMUSG00000021816/ENSMUSG00000038473/ENSMUSG00000069601/ENSMUSG00000029361/ENSMUSG00000040118/ENSMUSG00000019768/ENSMUSG00000037432/ENSMUSG00000026463/ENSMUSG00000032826/ENSMUSG00000051331	18	suppressed	0.529412	0.529412	Akap6 / Ank2 / Ank3 / Atp2b4 / Cacna1c / Cacna2d1 / Cacnb2 / Cacng4 / Camk2d / Cltc / Esr1 / Fer1l5 / Igf1r / Kcnd2 / Nos1 / Nos1ap / Ppp3cb / Slc8a1
activated.GO:0070069	CC	GO:0070069	cytochrome complex	25	0.759787	2.39167	2.49343e-07	4.15713e-05	3.79756e-05	846	tags=52%, list=9%, signal=48%	ENSMUSG00000061518/ENSMUSG00000031818/ENSMUSG00000017778/ENSMUSG00000029632/ENSMUSG00000035885/ENSMUSG00000036751/ENSMUSG00000044894/ENSMUSG00000063882/ENSMUSG00000032330/ENSMUSG00000014313/ENSMUSG00000059534/ENSMUSG00000041697/ENSMUSG00000031231	13	activated	0.52	0.52	Cox4i1 / Cox5b / Cox6a1 / Cox6b1 / Cox6c / Cox7a2 / Cox7b / Cox7c / Cox8a / Ndufa4 / Uqcr10 / Uqcrh / Uqcrq
suppressed.GO:0031646	BP	GO:0031646	positive regulation of nervous system process	22	-0.657654	-1.95777	0.000639335	0.0205615	0.018783	1531	tags=50%, list=15%, signal=42%	ENSMUSG00000057880/ENSMUSG00000041740/ENSMUSG00000028991/ENSMUSG00000039419/ENSMUSG00000041415/ENSMUSG00000043924/ENSMUSG00000027010/ENSMUSG00000028456/ENSMUSG00000049044/ENSMUSG00000025812/ENSMUSG00000037386	11	suppressed	0.5	0.5	Abat / Cntnap2 / Dicer1 / Mtor / Ncmap / Pard3 / Rapgef4 / Rims2 / Rnf10 / Slc25a12 / Unc13b
suppressed.GO:0008543	BP	GO:0008543	fibroblast growth factor receptor signaling pathway	30	-0.578041	-1.87385	0.00119148	0.0328577	0.0300157	1540	tags=50%, list=16%, signal=42%	ENSMUSG00000059923/ENSMUSG00000043535/ENSMUSG00000021974/ENSMUSG00000024109/ENSMUSG00000024985/ENSMUSG00000079259/ENSMUSG00000024241/ENSMUSG00000038844/ENSMUSG00000000489/ENSMUSG00000006134/ENSMUSG00000061731/ENSMUSG00000051379/ENSMUSG00000016918/ENSMUSG00000039153/ENSMUSG00000030849	15	suppressed	0.5	0.5	Crkl / Ext1 / Fgf9 / Fgfr2 / Flrt3 / Grb2 / Kif16b / Nrxn1 / Pdgfb / Runx2 / Setx / Sos1 / Sulf1 / Tcf7l2 / Trim71
suppressed.GO:0031594	CC	GO:0031594	neuromuscular junction	54	-0.470146	-1.73608	0.00181394	0.0434117	0.0396568	1799	tags=48%, list=18%, signal=40%	ENSMUSG00000056222/ENSMUSG00000030806/ENSMUSG00000061601/ENSMUSG00000030691/ENSMUSG00000015647/ENSMUSG00000061665/ENSMUSG00000024109/ENSMUSG00000027488/ENSMUSG00000053819/ENSMUSG00000026452/ENSMUSG00000000794/ENSMUSG00000022865/ENSMUSG00000052572/ENSMUSG00000069601/ENSMUSG00000020886/ENSMUSG00000032386/ENSMUSG00000006134/ENSMUSG00000062209/ENSMUSG00000004069/ENSMUSG00000019820/ENSMUSG00000063887/…	26	suppressed	0.481481	0.481481	Ank3 / Camk2d / Cd2ap / Crkl / Cxadr / Dlg2 / Dlg4 / Dlgap4 / Dnaja3 / Dock7 / Erbb4 / Fchsd2 / Kcnn3 / Lama5 / Nlgn1 / Nrg1 / Nrxn1 / Pclo / Prkcq / Snta1 / Spock1 / Stx1b / Syt2 / Trip4 / Unc13b / Utrn
activated.GO:0030880	CC	GO:0030880	RNA polymerase complex	98	0.396704	1.63704	0.00229851	0.04987	0.0455565	2868	tags=46%, list=29%, signal=33%	ENSMUSG00000004667/ENSMUSG00000033813/ENSMUSG00000037343/ENSMUSG00000022338/ENSMUSG00000027304/ENSMUSG00000025280/ENSMUSG00000021738/ENSMUSG00000020962/ENSMUSG00000028099/ENSMUSG00000002658/ENSMUSG00000024382/ENSMUSG00000034345/ENSMUSG00000067148/ENSMUSG00000020708/ENSMUSG00000034269/ENSMUSG00000033773/ENSMUSG00000031783/ENSMUSG00000071662/ENSMUSG00000033020/ENSMUSG00000071359/ENSMUSG00000033543/…	45	activated	0.459184	0.459184	Atxn7 / Cdk7 / Ctr9 / Eny2 / Ercc3 / Gtf2a1 / Gtf2a2 / Gtf2e1 / Gtf2f1 / Gtf2h1 / Gtf2h5 / Leo1 / Polr1c / Polr1d / Polr1f / Polr2c / Polr2e / Polr2f / Polr2g / Polr2i / Polr2j / Polr2k / Polr2m / Polr3a / Polr3b / Polr3c / Polr3e / Polr3g / Polr3h / Polrmt / Psmc5 / Rpap2 / Rprd1b / Rtf1 / Setd5 / Taf2 / Taf3 / Taf4b / Taf5l / Taf6 / Taf7 / Taf8 / Tbpl1 / Tcea1 / Znfx1
activated.GO:0032994	CC	GO:0032994	protein-lipid complex	12	0.741098	1.92203	0.00147034	0.0377271	0.0344639	501	tags=42%, list=5%, signal=40%	ENSMUSG00000022037/ENSMUSG00000002985/ENSMUSG00000026385/ENSMUSG00000075701/ENSMUSG00000022892	5	activated	0.416667	0.416667	Apoe / App / Clu / Dbi / Selenos
activated.GO:0044815	CC	GO:0044815	DNA packaging complex	71	0.565025	2.23865	3.52339e-07	5.26412e-05	4.8088e-05	1352	tags=41%, list=14%, signal=36%	ENSMUSG00000016559/ENSMUSG00000028312/ENSMUSG00000037894/ENSMUSG00000029580/ENSMUSG00000038252/ENSMUSG00000027671/ENSMUSG00000060743/ENSMUSG00000008958/ENSMUSG00000024174/ENSMUSG00000095567/ENSMUSG00000034349/ENSMUSG00000025925/ENSMUSG00000035024/ENSMUSG00000022432/ENSMUSG00000036928/ENSMUSG00000041126/ENSMUSG00000020167/ENSMUSG00000028759/ENSMUSG00000051627/ENSMUSG00000022314/ENSMUSG00000037286/…	29	activated	0.408451	0.408451	Actb / Actl6a / Dmap1 / Ep400 / H1f1 / H1f4 / H2aj / H2az1 / H2az2 / H3f3a / H3f3b / Hp1bp3 / Mphosph8 / Ncapd2 / Ncapd3 / Ncapg / Noc2l / Pot1b / Rad21 / Slf1 / Smc1b / Smc2 / Smc3 / Smc4 / Stag1 / Stag3 / Tcf3 / Terf1 / Vps72
activated.GO:0031967	CC	GO:0031967	organelle envelope	779	0.39154	2.06574	9.60114e-21	2.83306e-17	2.58801e-17	2683	tags=39%, list=27%, signal=31%	ENSMUSG00000027447/ENSMUSG00000061518/ENSMUSG00000031818/ENSMUSG00000017778/ENSMUSG00000022037/ENSMUSG00000057666/ENSMUSG00000030647/ENSMUSG00000027248/ENSMUSG00000022354/ENSMUSG00000002985/ENSMUSG00000019505/ENSMUSG00000029632/ENSMUSG00000035885/ENSMUSG00000036678/ENSMUSG00000036751/ENSMUSG00000008540/ENSMUSG00000044894/ENSMUSG00000001025/ENSMUSG00000026281/ENSMUSG00000056436/ENSMUSG00000049422/…	307	activated	0.394095	0.394095	1810058I24Rik / Aaas / Abcb10 / Abcb8 / Acaa2 / Acadl / Aen / Afg3l1 / Afg3l2 / Agk / Ahctf1 / Aifm1 / Ak2 / Akap1 / Apoe / App / Arl2 / Arl6ip6 / Atad3a / Atf2 / Atp5a1 / Atp5c1 / Atp5d / Atp5e / Atp5g1 / Atp5g3 / Atp5h / Atp5j2 / Atp5k / Atp5l / Atp5md / Atp5pb / Atpsckmt / Atraid / Aurkaip1 / Bax / Bcl2l1 / Bnip1 / Bri3bp / Cacybp / Calm3 / Calr / Canx / Casc3 / Cbx3 / Ccdc58 / Cenpf / Cenpv /…
activated.GO:0031975	CC	GO:0031975	envelope	779	0.39154	2.06574	9.60114e-21	2.83306e-17	2.58801e-17	2683	tags=39%, list=27%, signal=31%	ENSMUSG00000027447/ENSMUSG00000061518/ENSMUSG00000031818/ENSMUSG00000017778/ENSMUSG00000022037/ENSMUSG00000057666/ENSMUSG00000030647/ENSMUSG00000027248/ENSMUSG00000022354/ENSMUSG00000002985/ENSMUSG00000019505/ENSMUSG00000029632/ENSMUSG00000035885/ENSMUSG00000036678/ENSMUSG00000036751/ENSMUSG00000008540/ENSMUSG00000044894/ENSMUSG00000001025/ENSMUSG00000026281/ENSMUSG00000056436/ENSMUSG00000049422/…	307	activated	0.394095	0.394095	1810058I24Rik / Aaas / Abcb10 / Abcb8 / Acaa2 / Acadl / Aen / Afg3l1 / Afg3l2 / Agk / Ahctf1 / Aifm1 / Ak2 / Akap1 / Apoe / App / Arl2 / Arl6ip6 / Atad3a / Atf2 / Atp5a1 / Atp5c1 / Atp5d / Atp5e / Atp5g1 / Atp5g3 / Atp5h / Atp5j2 / Atp5k / Atp5l / Atp5md / Atp5pb / Atpsckmt / Atraid / Aurkaip1 / Bax / Bcl2l1 / Bnip1 / Bri3bp / Cacybp / Calm3 / Calr / Canx / Casc3 / Cbx3 / Ccdc58 / Cenpf / Cenpv /…
suppressed.GO:0098742	BP	GO:0098742	cell-cell adhesion via plasma-membrane adhesion molecules	82	-0.546539	-2.16869	2.79001e-07	4.45007e-05	4.06516e-05	1231	tags=39%, list=12%, signal=34%	ENSMUSG00000013033/ENSMUSG00000058056/ENSMUSG00000016028/ENSMUSG00000033278/ENSMUSG00000040972/ENSMUSG00000041592/ENSMUSG00000022865/ENSMUSG00000032087/ENSMUSG00000050587/ENSMUSG00000000303/ENSMUSG00000020067/ENSMUSG00000039488/ENSMUSG00000052372/ENSMUSG00000031841/ENSMUSG00000022636/ENSMUSG00000071424/ENSMUSG00000051379/ENSMUSG00000040420/ENSMUSG00000040003/ENSMUSG00000063887/ENSMUSG00000028399/…	32	suppressed	0.390244	0.390244	Adgrl1 / Adgrl3 / Alcam / Cdh1 / Cdh13 / Cdh18 / Cdh20 / Celsr1 / Clstn2 / Cntn5 / Cntn6 / Cxadr / Dab1 / Dscaml1 / Efna5 / Flrt3 / Grid2 / Igsf21 / Il1rapl1 / Lrrc4 / Lrrc4c / Magi2 / Mypn / Nlgn1 / Nrg1 / Palld / Pcdh15 / Ptprd / Ptprm / Ptprt / Sdk2 / Tenm2
suppressed.GO:0030534	BP	GO:0030534	adult behavior	85	-0.539159	-2.14751	1.28007e-06	0.000140685	0.000128517	1531	tags=39%, list=15%, signal=33%	ENSMUSG00000057880/ENSMUSG00000024109/ENSMUSG00000026596/ENSMUSG00000007617/ENSMUSG00000039419/ENSMUSG00000006782/ENSMUSG00000031393/ENSMUSG00000023826/ENSMUSG00000022307/ENSMUSG00000034656/ENSMUSG00000015766/ENSMUSG00000029361/ENSMUSG00000027596/ENSMUSG00000038718/ENSMUSG00000020745/ENSMUSG00000023033/ENSMUSG00000018411/ENSMUSG00000058153/ENSMUSG00000040936/ENSMUSG00000025813/ENSMUSG00000000766/…	33	suppressed	0.388235	0.388235	a / Abat / Abl2 / Agrp / Atxn1 / Cacna1a / Cacna1c / Chl1 / Cnp / Cntnap2 / Dab1 / Eps8 / Fgf12 / Fgf14 / Hipk2 / Homer1 / Homer2 / Kalrn / Mapt / Mecp2 / Nos1 / Nrxn1 / Oprm1 / Oxr1 / Pafah1b1 / Pbx3 / Pcdh15 / Prkn / Scn8a / Sdk1 / Sez6l / Shank2 / Ulk4
suppressed.GO:0007626	BP	GO:0007626	locomotory behavior	136	-0.451519	-1.97144	1.4646e-06	0.000150957	0.0001379	1816	tags=38%, list=18%, signal=32%	ENSMUSG00000024413/ENSMUSG00000059003/ENSMUSG00000042105/ENSMUSG00000060882/ENSMUSG00000047773/ENSMUSG00000034593/ENSMUSG00000021010/ENSMUSG00000057880/ENSMUSG00000026596/ENSMUSG00000028991/ENSMUSG00000024897/ENSMUSG00000039419/ENSMUSG00000006782/ENSMUSG00000016028/ENSMUSG00000021816/ENSMUSG00000031393/ENSMUSG00000023826/ENSMUSG00000004113/ENSMUSG00000018501/ENSMUSG00000022307/ENSMUSG00000034656/…	52	suppressed	0.382353	0.382353	Abat / Abl2 / Adgrl3 / Ankfn1 / Apba1 / Apba2 / Atxn1 / Cacna1a / Cacna1b / Cacna1c / Celsr1 / Chl1 / Cnp / Cntnap2 / Crbn / Dab1 / Dlg4 / Eps8 / Etv5 / Fgf12 / Fgf14 / Fign / Grin2a / Hexb / Hipk2 / Inpp5f / Kalrn / Kcnd2 / Lsamp / Mapk10 / Mapt / Mecp2 / Mtor / Myo5a / Nav2 / Ncoa2 / Ncor1 / Npas3 / Npc1 / Nrg1 / Oprm1 / Oxr1 / Pafah1b1 / Pbx3 / Pcdh15 / Ppp3cb / Prkn / Rcan1 / Scn8a / Sez6l / …
activated.GO:0120114	CC	GO:0120114	Sm-like protein family complex	74	0.501678	1.98721	3.10909e-05	0.00190138	0.00173692	1946	tags=38%, list=20%, signal=31%	ENSMUSG00000027905/ENSMUSG00000031848/ENSMUSG00000031683/ENSMUSG00000030512/ENSMUSG00000020180/ENSMUSG00000024853/ENSMUSG00000020863/ENSMUSG00000000838/ENSMUSG00000018974/ENSMUSG00000078348/ENSMUSG00000074088/ENSMUSG00000007050/ENSMUSG00000027404/ENSMUSG00000040621/ENSMUSG00000063511/ENSMUSG00000033732/ENSMUSG00000063480/ENSMUSG00000090553/ENSMUSG00000003360/ENSMUSG00000002477/ENSMUSG00000061479/…	28	activated	0.378378	0.378378	Cd2bp2 / Ddx20 / Ddx23 / Fmr1 / Gemin8 / Lsm1 / Lsm2 / Lsm4 / Lsm5 / Lsm6 / Lsm7 / Luc7l3 / Prpf3 / Sart3 / Sf3b2 / Sf3b3 / Sf3b5 / Sf3b6 / Snrnp40 / Snrnp70 / Snrpa / Snrpa1 / Snrpb / Snrpd1 / Snrpd3 / Snrpe / Snrpf / Snu13
suppressed.GO:0001508	BP	GO:0001508	action potential	61	-0.473067	-1.7787	0.00135397	0.035912	0.0328059	1808	tags=38%, list=18%, signal=31%	ENSMUSG00000059003/ENSMUSG00000009545/ENSMUSG00000024639/ENSMUSG00000060882/ENSMUSG00000061576/ENSMUSG00000027488/ENSMUSG00000053819/ENSMUSG00000028991/ENSMUSG00000039419/ENSMUSG00000057914/ENSMUSG00000031393/ENSMUSG00000022865/ENSMUSG00000069601/ENSMUSG00000040118/ENSMUSG00000023033/ENSMUSG00000035681/ENSMUSG00000024589/ENSMUSG00000049044/ENSMUSG00000032826/ENSMUSG00000045103/ENSMUSG00000060843/…	23	suppressed	0.377049	0.377049	Ank2 / Ank3 / Cacna1c / Cacna2d1 / Cacnb2 / Camk2d / Cntnap2 / Ctnna3 / Cxadr / Dmd / Dpp6 / Fgf12 / Gnaq / Grin2a / Kcnc2 / Kcnd2 / Kcnq1 / Mecp2 / Mtor / Nedd4l / Rapgef4 / Scn8a / Snta1
activated.GO:0042175	CC	GO:0042175	nuclear outer membrane-endoplasmic reticulum membrane network	376	0.385788	1.91948	1.38848e-09	5.12133e-07	4.67837e-07	2392	tags=37%, list=24%, signal=29%	ENSMUSG00000022174/ENSMUSG00000042747/ENSMUSG00000027248/ENSMUSG00000023175/ENSMUSG00000029390/ENSMUSG00000002014/ENSMUSG00000075701/ENSMUSG00000036372/ENSMUSG00000024759/ENSMUSG00000003873/ENSMUSG00000022255/ENSMUSG00000052428/ENSMUSG00000042682/ENSMUSG00000006315/ENSMUSG00000026864/ENSMUSG00000005873/ENSMUSG00000003814/ENSMUSG00000030588/ENSMUSG00000028757/ENSMUSG00000040813/ENSMUSG00000005881/…	139	activated	0.369681	0.369681	1810037I17Rik / Alg12 / Alg5 / Alg8 / Alg9 / Ankle2 / Arv1 / Atl1 / Atl3 / Aup1 / B2m / Bax / Bcap31 / Bnip1 / Bsg / Calr / Canx / Cherp / Cnep1r1 / Cnih4 / Cpt1c / Creb3 / Dad1 / Ddost / Ddrgk1 / Derl1 / Dhrs7 / Dnajb12 / Dpm3 / Eif5a / Emc10 / Emc3 / Emc4 / Emc6 / Epm2a / Ergic1 / Ergic3 / Fdft1 / Fkbp1a / Fkbp8 / Gpaa1 / Hacd4 / Hmgcr / Hsd17b12 / Hsp90b1 / Hspa5 / Insig1 / Itpr3 / Jagn1 / Kds…
activated.GO:0005771	CC	GO:0005771	multivesicular body	25	0.738148	2.32355	1.11055e-06	0.000123659	0.000112963	509	tags=36%, list=5%, signal=34%	ENSMUSG00000025351/ENSMUSG00000027447/ENSMUSG00000021477/ENSMUSG00000002985/ENSMUSG00000060126/ENSMUSG00000033916/ENSMUSG00000046718/ENSMUSG00000050953/ENSMUSG00000031447	9	activated	0.36	0.36	Apoe / Bst2 / Cd63 / Chmp2a / Cst3 / Ctsl / Gja1 / Lamp1 / Tpt1
suppressed.GO:0035725	BP	GO:0035725	sodium ion transmembrane transport	60	-0.486847	-1.82306	0.000414837	0.0146159	0.0133517	1489	tags=35%, list=15%, signal=30%	ENSMUSG00000027488/ENSMUSG00000015202/ENSMUSG00000053819/ENSMUSG00000054640/ENSMUSG00000048677/ENSMUSG00000020704/ENSMUSG00000069601/ENSMUSG00000029361/ENSMUSG00000031129/ENSMUSG00000023033/ENSMUSG00000037341/ENSMUSG00000024589/ENSMUSG00000064210/ENSMUSG00000026463/ENSMUSG00000027202/ENSMUSG00000034813/ENSMUSG00000014077/ENSMUSG00000042807/ENSMUSG00000045103/ENSMUSG00000025551/ENSMUSG00000022523	21	suppressed	0.35	0.35	Ank3 / Ano6 / Asic2 / Atp2b4 / Camk2d / Chp1 / Cnksr3 / Dmd / Fgf12 / Fgf14 / Grip1 / Hecw2 / Nedd4l / Nos1 / Scn8a / Slc12a1 / Slc8a1 / Slc9a7 / Slc9a9 / Snta1 / Tpcn2
activated.GO:0070062	CC	GO:0070062	extracellular exosome	43	0.584973	2.06526	4.18442e-05	0.00240957	0.00220116	832	tags=35%, list=8%, signal=32%	ENSMUSG00000025351/ENSMUSG00000015656/ENSMUSG00000002985/ENSMUSG00000020361/ENSMUSG00000037706/ENSMUSG00000007041/ENSMUSG00000032231/ENSMUSG00000062825/ENSMUSG00000028577/ENSMUSG00000030695/ENSMUSG00000016534/ENSMUSG00000028639/ENSMUSG00000025980/ENSMUSG00000032855/ENSMUSG00000014402	15	activated	0.348837	0.348837	Actg1 / Aldoa / Anxa2 / Apoe / Cd63 / Cd81 / Clic1 / Hspa4 / Hspa8 / Hspd1 / Lamp2 / Pkd1 / Plaa / Tsg101 / Ybx1
suppressed.GO:0070252	BP	GO:0070252	actin-mediated cell contraction	46	-0.529794	-1.90215	0.000721866	0.0226601	0.0207001	1489	tags=35%, list=15%, signal=30%	ENSMUSG00000027488/ENSMUSG00000053819/ENSMUSG00000027665/ENSMUSG00000061603/ENSMUSG00000057914/ENSMUSG00000029361/ENSMUSG00000040118/ENSMUSG00000030770/ENSMUSG00000024589/ENSMUSG00000021699/ENSMUSG00000026383/ENSMUSG00000025812/ENSMUSG00000032826/ENSMUSG00000060843/ENSMUSG00000051331/ENSMUSG00000068457	16	suppressed	0.347826	0.347826	Akap6 / Ank2 / Cacna1c / Cacna2d1 / Cacnb2 / Camk2d / Ctnna3 / Epb41l5 / Nedd4l / Nos1 / Pard3 / Parva / Pde4d / Pik3ca / Snta1 / Uty
activated.GO:0031090	CC	GO:0031090	organelle membrane	1469	0.350917	1.9297	1.52584e-25	9.00475e-22	8.22589e-22	2541	tags=35%, list=26%, signal=30%	ENSMUSG00000025351/ENSMUSG00000027447/ENSMUSG00000018593/ENSMUSG00000061518/ENSMUSG00000031818/ENSMUSG00000015656/ENSMUSG00000017778/ENSMUSG00000022037/ENSMUSG00000022174/ENSMUSG00000022108/ENSMUSG00000042747/ENSMUSG00000057666/ENSMUSG00000030647/ENSMUSG00000027248/ENSMUSG00000022354/ENSMUSG00000034152/ENSMUSG00000019505/ENSMUSG00000029632/ENSMUSG00000035885/ENSMUSG00000036678/ENSMUSG00000023175/…	507	activated	0.345133	0.345133	1810037I17Rik / 1810058I24Rik / 2610002M06Rik / Aaas / Abcb10 / Abcc8 / Abhd17b / Abhd6 / Acaa2 / Acadl / Acbd3 / Aen / Afg3l1 / Afg3l2 / Agk / Ahctf1 / Aifm1 / Ak2 / Akap1 / Alg12 / Alg5 / Alg8 / Alg9 / Ankle2 / Anxa2 / Anxa5 / Ap1m1 / Ap1s3 / Ap2a1 / Ap2a2 / Arf1 / Arfgap1 / Arhgap1 / Arl6ip6 / Arv1 / Atad3a / Atf2 / Atg16l1 / Atl1 / Atl3 / Atp11b / Atp13a3 / Atp2c1 / Atp5a1 / Atp5c1 / Atp5d / …
activated.GO:0005694	CC	GO:0005694	chromosome	986	0.302463	1.62089	9.84824e-10	3.74964e-07	3.42531e-07	2705	tags=34%, list=27%, signal=28%	ENSMUSG00000027770/ENSMUSG00000016559/ENSMUSG00000028691/ENSMUSG00000057649/ENSMUSG00000031245/ENSMUSG00000044783/ENSMUSG00000031697/ENSMUSG00000028312/ENSMUSG00000027387/ENSMUSG00000022387/ENSMUSG00000034311/ENSMUSG00000027855/ENSMUSG00000037894/ENSMUSG00000066979/ENSMUSG00000079036/ENSMUSG00000039396/ENSMUSG00000034120/ENSMUSG00000029757/ENSMUSG00000009013/ENSMUSG00000029580/ENSMUSG00000042354/…	340	activated	0.344828	0.344828	4930447C04Rik / Actb / Actg1 / Actl6a / Adprs / Ago3 / Ahctf1 / Akap8 / Aldoa / Alkbh1 / Arid1b / Arid4b / Atad5 / Atf2 / Atxn7 / Aurkb / Banf1 / Basp1 / BC005624 / Bcl6 / Bend3 / Birc5 / Bod1l / Bop1 / Brca1 / Brd1 / Brd3 / Brd9 / Brdt / Bub1 / Bub3 / Bud31 / Carm1 / Cbx3 / Ccdc86 / Ccnb1 / Cdc45 / Cdc5l / Cdk2ap1 / Cdk2ap2 / Cdkn2a / Cenpa / Cenpc1 / Cenpe / Cenpf / Cenph / Cenpo / Cenps / Cenp…
activated.GO:0098796	CC	GO:0098796	membrane protein complex	623	0.362461	1.89396	8.3761e-13	5.81548e-10	5.31247e-10	2200	tags=34%, list=22%, signal=28%	ENSMUSG00000061518/ENSMUSG00000031818/ENSMUSG00000017778/ENSMUSG00000022174/ENSMUSG00000042747/ENSMUSG00000030647/ENSMUSG00000027248/ENSMUSG00000000305/ENSMUSG00000022354/ENSMUSG00000032968/ENSMUSG00000029632/ENSMUSG00000035885/ENSMUSG00000024121/ENSMUSG00000036751/ENSMUSG00000044894/ENSMUSG00000010095/ENSMUSG00000037234/ENSMUSG00000049422/ENSMUSG00000038690/ENSMUSG00000041959/ENSMUSG00000031059/…	213	activated	0.341894	0.341894	2610002M06Rik / Abcc8 / Abhd6 / Afdn / Afg3l1 / Afg3l2 / Agk / Anxa2 / Ap1m1 / Ap1s3 / Ap2a1 / Ap2a2 / Ap3m2 / Atp5a1 / Atp5c1 / Atp5e / Atp5g1 / Atp5g3 / Atp5h / Atp5j2 / Atp5k / Atp5l / Atp5md / Atp5pb / Atp6ap1 / Atp6v0b / Atp6v0c / Atp6v1f / Atp6v1g1 / B2m / Bax / Bnip1 / Calm3 / Calr / Catsperg1 / Cd34 / Cdh2 / Cdh4 / Chchd10 / Chmp1a / Chmp2a / Clcn2 / Clcn7 / Clic1 / Clic4 / Cnep1r1 / Cope…
suppressed.GO:0019722	BP	GO:0019722	calcium-mediated signaling	79	-0.471964	-1.85526	0.000280928	0.01124	0.0102678	1387	tags=34%, list=14%, signal=30%	ENSMUSG00000028991/ENSMUSG00000006526/ENSMUSG00000054640/ENSMUSG00000027544/ENSMUSG00000061603/ENSMUSG00000048677/ENSMUSG00000036353/ENSMUSG00000013033/ENSMUSG00000021816/ENSMUSG00000031668/ENSMUSG00000018411/ENSMUSG00000016933/ENSMUSG00000031841/ENSMUSG00000023931/ENSMUSG00000022951/ENSMUSG00000026463/ENSMUSG00000025813/ENSMUSG00000028161/ENSMUSG00000026228/ENSMUSG00000014077/ENSMUSG00000047419/…	27	suppressed	0.341772	0.341772	Adgrl1 / Akap6 / Ank2 / Atp2b4 / Cdh13 / Chp1 / Cmya5 / Dmd / Efhb / Eif2ak3 / Exoc4 / Homer2 / Htr2b / Ksr2 / Mapt / Mtor / Nfatc2 / Nrg1 / P2ry12 / Plcg1 / Ppp3ca / Ppp3cb / Rcan1 / Slc8a1 / Stimate / Tenm2 / Tpcn2
activated.GO:0140535	CC	GO:0140535	intracellular protein-containing complex	709	0.305515	1.6028	1.01619e-07	1.87407e-05	1.71198e-05	2691	tags=34%, list=27%, signal=27%	ENSMUSG00000015656/ENSMUSG00000029775/ENSMUSG00000027699/ENSMUSG00000022387/ENSMUSG00000004951/ENSMUSG00000055839/ENSMUSG00000004667/ENSMUSG00000029580/ENSMUSG00000033813/ENSMUSG00000022325/ENSMUSG00000027671/ENSMUSG00000069744/ENSMUSG00000035395/ENSMUSG00000008958/ENSMUSG00000042541/ENSMUSG00000026455/ENSMUSG00000023286/ENSMUSG00000029276/ENSMUSG00000023944/ENSMUSG00000030751/ENSMUSG00000026605/…	241	activated	0.339915	0.339915	Abtb1 / Actb / Actg1 / Actl6a / Adrm1 / Ago3 / Aimp1 / Aimp2 / Aip / Amn1 / Anapc11 / Anapc15 / Anapc4 / Arnt / Atf2 / Atxn7 / Bard1 / Bcor / Bloc1s2 / Borcs5 / Borcs7 / Brca1 / Brd1 / Cacybp / Cbx4 / Ccnf / Cct4 / Cct5 / Cct6a / Cct8 / Cdc16 / Cdc27 / Cdk7 / Cenpf / Cep128 / Cep164 / Cep89 / Cks2 / Cnot10 / Cnot11 / Cnot4 / Cnot6l / Cntrl / Csnk2b / Ctr9 / Dcaf12 / Dcaf15 / Dcaf8 / Dcaf8l / Dcun…
activated.GO:0043209	CC	GO:0043209	myelin sheath	147	0.492128	2.20249	6.86428e-09	1.84134e-06	1.68208e-06	1347	tags=33%, list=14%, signal=29%	ENSMUSG00000061518/ENSMUSG00000015656/ENSMUSG00000057666/ENSMUSG00000027248/ENSMUSG00000058135/ENSMUSG00000019505/ENSMUSG00000028691/ENSMUSG00000030246/ENSMUSG00000005161/ENSMUSG00000029580/ENSMUSG00000032231/ENSMUSG00000034566/ENSMUSG00000025809/ENSMUSG00000026864/ENSMUSG00000019370/ENSMUSG00000062825/ENSMUSG00000052337/ENSMUSG00000051391/ENSMUSG00000019179/ENSMUSG00000030695/ENSMUSG00000027669/…	49	activated	0.333333	0.333333	Actb / Actg1 / Aldoa / Anxa2 / Atp5a1 / Atp5c1 / Atp5h / Calm3 / Canx / Cct5 / Cdc42 / Cox5b / Cox6a1 / Cycs / Eef1a1 / Gapdh / Glul / Gnb1 / Gnb4 / Gpm6b / Gsn / Gstm1 / Hsp90aa1 / Hspa5 / Hspa8 / Hspa9 / Hspd1 / Immt / Itgb1 / Ldhb / Mdh2 / Mif / Mpdz / Msn / Napg / Pdia3 / Pebp1 / Phgdh / Prdx1 / Prdx2 / Sdha / Slc25a3 / Slc25a4 / Slc25a5 / Tcp1 / Tuba1b / Ubb / Uchl1 / Ywhag
suppressed.GO:0099572	CC	GO:0099572	postsynaptic specialization	279	-0.353421	-1.72353	1.91505e-05	0.00127941	0.00116875	1843	tags=33%, list=19%, signal=28%	ENSMUSG00000038459/ENSMUSG00000022790/ENSMUSG00000034075/ENSMUSG00000028176/ENSMUSG00000040276/ENSMUSG00000046182/ENSMUSG00000028136/ENSMUSG00000032382/ENSMUSG00000059003/ENSMUSG00000024758/ENSMUSG00000039943/ENSMUSG00000073805/ENSMUSG00000024294/ENSMUSG00000021820/ENSMUSG00000060882/ENSMUSG00000029212/ENSMUSG00000020723/ENSMUSG00000022905/ENSMUSG00000053931/ENSMUSG00000039953/ENSMUSG00000026113/…	93	suppressed	0.333333	0.333333	Abhd17c / Adgrl1 / Ank2 / Ank3 / Arhgap44 / Arhgef9 / Bcl11a / Cacna1c / Cacng4 / Camk2g / Cdkl5 / Clstn1 / Clstn2 / Cnn3 / Cpeb1 / Cpeb4 / Ctnnd2 / Dab1 / Dapk1 / Dicer1 / Dlg2 / Dlg4 / Dlgap1 / Dlgap4 / Dmd / Dnm3 / Dst / Epb41 / Epb41l1 / Epb41l3 / Eps8 / Erbb4 / Erc1 / Exoc4 / Fbxo45 / Flrt3 / Fxr2 / Gabrb1 / Gabrb3 / Grid2 / Grik4 / Grin2a / Grip1 / Grk3 / Gsg1l / Hnrnpa3 / Homer1 / Homer2 /…
suppressed.GO:0007416	BP	GO:0007416	synapse assembly	112	-0.457755	-1.93496	1.07745e-05	0.000810007	0.000739946	1302	tags=33%, list=13%, signal=29%	ENSMUSG00000041417/ENSMUSG00000039419/ENSMUSG00000013033/ENSMUSG00000000489/ENSMUSG00000031393/ENSMUSG00000033676/ENSMUSG00000041592/ENSMUSG00000034648/ENSMUSG00000020704/ENSMUSG00000038453/ENSMUSG00000034656/ENSMUSG00000006134/ENSMUSG00000000303/ENSMUSG00000062209/ENSMUSG00000018411/ENSMUSG00000039488/ENSMUSG00000052372/ENSMUSG00000045083/ENSMUSG00000071424/ENSMUSG00000051379/ENSMUSG00000035764/…	37	suppressed	0.330357	0.330357	Adgrl1 / Adgrl3 / Arhgef9 / Asic2 / Cacna1a / Cdh1 / Clstn2 / Cntn5 / Cntnap2 / Crkl / Dnm3 / Dock7 / Efna5 / Erbb4 / Fbxo45 / Flrt3 / Gabrb3 / Grid2 / Il1rapl1 / Il1rapl2 / Lingo2 / Lrrc4 / Lrrn1 / Lrrn3 / Magi2 / Mapt / Mecp2 / Nlgn1 / Nrg1 / Ntn1 / Pdgfb / Pik3r1 / Ptprd / Sdk2 / Shank2 / Srcin1 / Zdhhc2
activated.GO:1990904	CC	GO:1990904	ribonucleoprotein complex	508	0.406252	2.0846	4.95269e-15	4.49666e-12	4.10772e-12	2009	tags=33%, list=20%, signal=27%	ENSMUSG00000038274/ENSMUSG00000015656/ENSMUSG00000057666/ENSMUSG00000019505/ENSMUSG00000035530/ENSMUSG00000073894/ENSMUSG00000026516/ENSMUSG00000034120/ENSMUSG00000020477/ENSMUSG00000025024/ENSMUSG00000026728/ENSMUSG00000029580/ENSMUSG00000001415/ENSMUSG00000022325/ENSMUSG00000020372/ENSMUSG00000021243/ENSMUSG00000010406/ENSMUSG00000057113/ENSMUSG00000024474/ENSMUSG00000095567/ENSMUSG00000025208/…	166	activated	0.326772	0.326772	Actb / Actn4 / Ago3 / Aqr / BC005624 / Bop1 / Brca1 / Bud31 / Cactin / Calr / Cd2bp2 / Cdc5l / Celf1 / Chchd1 / Cirbp / Cwc15 / Dazap1 / Dcp2 / Ddx1 / Ddx23 / Ddx4 / Ddx5 / Dhx16 / Dhx32 / Dkc1 / Ebna1bp2 / Eefsec / Eif1 / Eif2s1 / Eif3h / Eif4g1 / Emg1 / Epm2a / Eprs / Fau / Fcf1 / Fmr1 / Ftsj3 / G3bp1 / G3bp2 / Gapdh / Gtf3c1 / Hnrnpa1 / Hnrnpd / Hnrnph2 / Hnrnpu / Hsd17b10 / Hspa8 / Ik / Ilf2 …
suppressed.GO:0099536	BP	GO:0099536	synaptic signaling	392	-0.325831	-1.64177	6.80733e-06	0.000582224	0.000531865	2307	tags=32%, list=23%, signal=26%	ENSMUSG00000030806/ENSMUSG00000061601/ENSMUSG00000019843/ENSMUSG00000002496/ENSMUSG00000029104/ENSMUSG00000030774/ENSMUSG00000022765/ENSMUSG00000026179/ENSMUSG00000020366/ENSMUSG00000040640/ENSMUSG00000058589/ENSMUSG00000056755/ENSMUSG00000030691/ENSMUSG00000096764/ENSMUSG00000022462/ENSMUSG00000027287/ENSMUSG00000042121/ENSMUSG00000023034/ENSMUSG00000026849/ENSMUSG00000039166/ENSMUSG00000022790/…	126	suppressed	0.321429	0.321429	Abat / Abl1 / Akap7 / Anks1b / Apba1 / Apba2 / Arhgap44 / Atxn1 / Braf / Cacna1a / Cacna1b / Cacna1c / Cacnb2 / Cacng4 / Cbln2 / Cdh1 / Cdkl5 / Clstn1 / Clstn2 / Cntnap2 / Cpeb1 / Cpeb3 / Crkl / Ctnnd2 / Cx3cr1 / Dlg2 / Dlg4 / Dlgap1 / Dlgap4 / Dmd / Erbb4 / Erc1 / Erc2 / Etv5 / Exoc4 / Ext1 / Fbxl20 / Fbxo45 / Fchsd2 / Fgf12 / Fgf14 / Fyn / Gabrb1 / Gabrb3 / Gls / Gm21985 / Gnaq / Grid2 / Grik4 …
activated.GO:0065010	CC	GO:0065010	extracellular membrane-bounded organelle	47	0.565072	2.01722	4.47596e-05	0.00255216	0.00233141	832	tags=32%, list=8%, signal=29%	ENSMUSG00000025351/ENSMUSG00000015656/ENSMUSG00000002985/ENSMUSG00000020361/ENSMUSG00000037706/ENSMUSG00000007041/ENSMUSG00000032231/ENSMUSG00000062825/ENSMUSG00000028577/ENSMUSG00000030695/ENSMUSG00000016534/ENSMUSG00000028639/ENSMUSG00000025980/ENSMUSG00000032855/ENSMUSG00000014402	15	activated	0.319149	0.319149	Actg1 / Aldoa / Anxa2 / Apoe / Cd63 / Cd81 / Clic1 / Hspa4 / Hspa8 / Hspd1 / Lamp2 / Pkd1 / Plaa / Tsg101 / Ybx1
activated.GO:0030496	CC	GO:0030496	midbody	129	0.401307	1.73628	0.000307775	0.0120287	0.0109883	1682	tags=32%, list=17%, signal=27%	ENSMUSG00000027699/ENSMUSG00000034311/ENSMUSG00000019942/ENSMUSG00000028851/ENSMUSG00000042354/ENSMUSG00000020372/ENSMUSG00000032231/ENSMUSG00000033916/ENSMUSG00000024989/ENSMUSG00000017716/ENSMUSG00000040945/ENSMUSG00000026864/ENSMUSG00000026605/ENSMUSG00000027937/ENSMUSG00000026966/ENSMUSG00000020048/ENSMUSG00000021131/ENSMUSG00000033952/ENSMUSG00000018509/ENSMUSG00000012429/ENSMUSG00000020897/…	41	activated	0.317829	0.317829	Anxa2 / Aspm / Aurkb / Birc5 / Birc6 / Cdc42 / Cdk1 / Cenpc1 / Cenpe / Cenpf / Cenpv / Cep55 / Chmp2a / Cit / Clic4 / Ect2 / Entr1 / Erh / Gdi1 / Gnl3 / Hnrnpu / Hsp90b1 / Hspa5 / Jtb / Katna1 / Kif14 / Kif20b / Kif23 / Kif3b / Kif4 / Mplkip / Nudc / Pin1 / Pkp4 / Poldip2 / Prc1 / Rack1 / Rad21 / Rcc2 / Ssna1 / Tex14
activated.GO:0005819	CC	GO:0005819	spindle	272	0.348574	1.67867	2.18633e-05	0.00141787	0.00129523	2049	tags=32%, list=21%, signal=26%	ENSMUSG00000060126/ENSMUSG00000027699/ENSMUSG00000036678/ENSMUSG00000019942/ENSMUSG00000029757/ENSMUSG00000009013/ENSMUSG00000028851/ENSMUSG00000022391/ENSMUSG00000057113/ENSMUSG00000024474/ENSMUSG00000033916/ENSMUSG00000006005/ENSMUSG00000020608/ENSMUSG00000025925/ENSMUSG00000017716/ENSMUSG00000040945/ENSMUSG00000026605/ENSMUSG00000020330/ENSMUSG00000019370/ENSMUSG00000027937/ENSMUSG00000048327/…	86	activated	0.316176	0.316176	Aaas / App / Aspm / Aurka / Aurkb / Birc5 / Birc6 / Bora / Calm3 / Cdc14b / Cdc16 / Cdc27 / Cdc42 / Cdc7 / Cdk1 / Cdk5rap2 / Cenpe / Cenpf / Cenpv / Cep250 / Cep89 / Cep95 / Chmp2a / Ckap2l / Clasp1 / Dync1i1 / Dynll1 / E4f1 / Ect2 / Espl1 / Haus4 / Hmmr / Hnrnpu / Ik / Incenp / Jtb / Katna1 / Kif14 / Kif18a / Kif18b / Kif20b / Kif23 / Kif2a / Kif2c / Kif3a / Kif3b / Kifap3 / Kifc1 / Kifc5b / Kns…
activated.GO:1902494	CC	GO:1902494	catalytic complex	1295	0.334762	1.83502	5.05174e-19	5.96257e-16	5.44684e-16	2302	tags=32%, list=23%, signal=28%	ENSMUSG00000061518/ENSMUSG00000031818/ENSMUSG00000017778/ENSMUSG00000022174/ENSMUSG00000042747/ENSMUSG00000030647/ENSMUSG00000029775/ENSMUSG00000022354/ENSMUSG00000029632/ENSMUSG00000057649/ENSMUSG00000035885/ENSMUSG00000024121/ENSMUSG00000036751/ENSMUSG00000022387/ENSMUSG00000044894/ENSMUSG00000004951/ENSMUSG00000055839/ENSMUSG00000004667/ENSMUSG00000038690/ENSMUSG00000026516/ENSMUSG00000030246/…	409	activated	0.31583	0.31583	Abtb1 / Actb / Actg1 / Actl6a / Adrm1 / Afg3l1 / Afg3l2 / Ago3 / Aimp1 / Aimp2 / Amn1 / Anapc11 / Anapc15 / Anapc4 / Aqr / Arid1b / Ascc2 / Atad5 / Atf2 / Atg16l1 / Atg5 / Atp5a1 / Atp5c1 / Atp5e / Atp5g1 / Atp5g3 / Atp5h / Atp5j2 / Atp5k / Atp5l / Atp5md / Atp5pb / Atp6ap1 / Atp6v0b / Atp6v0c / Atp6v1f / Atp6v1g1 / Atxn7 / Bard1 / Bckdha / Bcor / Brca1 / Brd1 / Brd9 / Bud31 / Cab39 / Cactin / Ca…
suppressed.GO:0003008	BP	GO:0003008	system process	732	-0.263865	-1.39753	0.000470629	0.0162422	0.0148373	2397	tags=31%, list=24%, signal=26%	ENSMUSG00000034171/ENSMUSG00000040721/ENSMUSG00000002028/ENSMUSG00000040687/ENSMUSG00000031748/ENSMUSG00000027676/ENSMUSG00000026031/ENSMUSG00000031918/ENSMUSG00000032239/ENSMUSG00000053965/ENSMUSG00000022836/ENSMUSG00000030806/ENSMUSG00000061601/ENSMUSG00000019843/ENSMUSG00000039217/ENSMUSG00000055320/ENSMUSG00000029104/ENSMUSG00000030774/ENSMUSG00000033965/ENSMUSG00000068323/ENSMUSG00000069170/…	229	suppressed	0.312842	0.312842	Abat / Abcg2 / Abl1 / Abl2 / Acvr2a / Adgrv1 / Akap11 / Akap13 / Akap6 / Alms1 / Amot / Ank2 / Ank3 / Ankfn1 / Anks1b / Ano1 / Ap3b1 / Arhgap35 / Arhgap42 / Asic2 / Atf6 / Atp2b4 / Atp8a2 / Atxn1 / Atxn2 / Bhlhb9 / Braf / Cacna1a / Cacna1b / Cacna1c / Cacna2d1 / Cacnb2 / Cacng4 / Camk2d / Camk2g / Camta1 / Ccdc39 / Ccdc66 / Cdh1 / Cfap54 / Cflar / Chl1 / Cmya5 / Cntn5 / Cntnap2 / Col14a1 / Cpeb3 …
suppressed.GO:0006941	BP	GO:0006941	striated muscle contraction	64	-0.526228	-1.98749	5.4429e-05	0.00300355	0.00274376	1489	tags=31%, list=15%, signal=27%	ENSMUSG00000027488/ENSMUSG00000053819/ENSMUSG00000028991/ENSMUSG00000007617/ENSMUSG00000027665/ENSMUSG00000054640/ENSMUSG00000061603/ENSMUSG00000057914/ENSMUSG00000029361/ENSMUSG00000040118/ENSMUSG00000024589/ENSMUSG00000021983/ENSMUSG00000021699/ENSMUSG00000032826/ENSMUSG00000045103/ENSMUSG00000057378/ENSMUSG00000060843/ENSMUSG00000051331/ENSMUSG00000051747/ENSMUSG00000068457	20	suppressed	0.3125	0.3125	Akap6 / Ank2 / Atp8a2 / Cacna1c / Cacna2d1 / Cacnb2 / Camk2d / Ctnna3 / Dmd / Homer1 / Mtor / Nedd4l / Nos1 / Pde4d / Pik3ca / Ryr3 / Slc8a1 / Snta1 / Ttn / Uty
suppressed.GO:0098984	CC	GO:0098984	neuron to neuron synapse	301	-0.351761	-1.73508	1.26248e-05	0.000916205	0.000836959	1843	tags=31%, list=19%, signal=26%	ENSMUSG00000046182/ENSMUSG00000028136/ENSMUSG00000032382/ENSMUSG00000059003/ENSMUSG00000024758/ENSMUSG00000039943/ENSMUSG00000073805/ENSMUSG00000024294/ENSMUSG00000021820/ENSMUSG00000060882/ENSMUSG00000068747/ENSMUSG00000020723/ENSMUSG00000022905/ENSMUSG00000053931/ENSMUSG00000039953/ENSMUSG00000026113/ENSMUSG00000021559/ENSMUSG00000025586/ENSMUSG00000024109/ENSMUSG00000028249/ENSMUSG00000031292/…	94	suppressed	0.312292	0.312292	Adgrl1 / Ank2 / Ank3 / Arhgap44 / Arhgef9 / Bcl11a / Cacna1c / Cacng4 / Camk2g / Cdkl5 / Clstn1 / Clstn2 / Cnn3 / Cntnap2 / Cpeb1 / Cpeb4 / Ctnnd2 / Dab1 / Dapk1 / Dicer1 / Dlg2 / Dlg4 / Dlgap1 / Dmd / Dnm3 / Dst / Epb41 / Epb41l1 / Epb41l3 / Eps8 / Erbb4 / Erc1 / Exoc4 / Fbxo45 / Flrt3 / Fxr2 / Grid2 / Grik4 / Grin2a / Grip1 / Grk3 / Gsg1l / Hnrnpa3 / Homer1 / Homer2 / Il1rapl1 / Inpp4a / Insyn2…
activated.GO:0062023	CC	GO:0062023	collagen-containing extracellular matrix	138	0.390283	1.7148	0.000346801	0.0129126	0.0117957	1003	tags=31%, list=10%, signal=28%	ENSMUSG00000027447/ENSMUSG00000018593/ENSMUSG00000023046/ENSMUSG00000036256/ENSMUSG00000021477/ENSMUSG00000009281/ENSMUSG00000029661/ENSMUSG00000019929/ENSMUSG00000068220/ENSMUSG00000001025/ENSMUSG00000041959/ENSMUSG00000032231/ENSMUSG00000042436/ENSMUSG00000001506/ENSMUSG00000027712/ENSMUSG00000025809/ENSMUSG00000003814/ENSMUSG00000024598/ENSMUSG00000036103/ENSMUSG00000035783/ENSMUSG00000070436/…	43	activated	0.311594	0.311594	Acta2 / Adamts10 / Anxa2 / Anxa5 / Calr / Cd151 / Col1a1 / Col1a2 / Col5a1 / Col6a1 / Col6a2 / Colec12 / Cst3 / Cstb / Ctsl / Ctsz / Dcn / Egflam / Fbln1 / Fbn2 / Fras1 / Gpc5 / Hsp90aa1 / Igfbp6 / Igfbp7 / Itgb1 / Lgals1 / Lman1 / Ltbp4 / Mfap4 / Mfge8 / Mgp / Rarres2 / Reln / S100a10 / S100a11 / S100a6 / Serpinb6a / Serpinh1 / Smc3 / Sparc / Tgfb1 / Timp2
activated.GO:0140513	CC	GO:0140513	nuclear protein-containing complex	1015	0.291248	1.56713	8.11501e-09	2.08221e-06	1.90211e-06	2405	tags=31%, list=24%, signal=26%	ENSMUSG00000015656/ENSMUSG00000057649/ENSMUSG00000036678/ENSMUSG00000073894/ENSMUSG00000024914/ENSMUSG00000031697/ENSMUSG00000027387/ENSMUSG00000022387/ENSMUSG00000055839/ENSMUSG00000004667/ENSMUSG00000018433/ENSMUSG00000066979/ENSMUSG00000026398/ENSMUSG00000026516/ENSMUSG00000041959/ENSMUSG00000034120/ENSMUSG00000009013/ENSMUSG00000025024/ENSMUSG00000029580/ENSMUSG00000033813/ENSMUSG00000031622/…	310	activated	0.305419	0.305419	Aaas / Actb / Actl6a / Ahctf1 / Anapc11 / Anapc15 / Anapc4 / Anxa2 / Aqr / Arid1b / Arnt / Ascc2 / Atf2 / Atp5a1 / Atxn7 / Babam1 / Bap1 / Bard1 / Basp1 / BC005624 / Bccip / Bcor / Birc5 / Bod1l / Bop1 / Brca1 / Brd1 / Brd9 / Bub3 / Bud31 / Cactin / Cbx4 / Ccdc12 / Cd2bp2 / Cdc16 / Cdc27 / Cdc45 / Cdc5l / Cdk12 / Cdk2ap1 / Cdk2ap2 / Cdk7 / Cdk9 / Cebpz / Cenps / Chd3 / Chd8 / Chmp1a / Chmp2a / Ch…
suppressed.GO:0060048	BP	GO:0060048	cardiac muscle contraction	55	-0.539245	-1.99974	9.52893e-05	0.00464752	0.00424553	1489	tags=29%, list=15%, signal=25%	ENSMUSG00000027488/ENSMUSG00000053819/ENSMUSG00000028991/ENSMUSG00000027665/ENSMUSG00000054640/ENSMUSG00000061603/ENSMUSG00000057914/ENSMUSG00000040118/ENSMUSG00000024589/ENSMUSG00000021699/ENSMUSG00000032826/ENSMUSG00000045103/ENSMUSG00000060843/ENSMUSG00000051331/ENSMUSG00000051747/ENSMUSG00000068457	16	suppressed	0.290909	0.290909	Akap6 / Ank2 / Cacna1c / Cacna2d1 / Cacnb2 / Camk2d / Ctnna3 / Dmd / Mtor / Nedd4l / Pde4d / Pik3ca / Slc8a1 / Snta1 / Ttn / Uty
activated.GO:0005730	CC	GO:0005730	nucleolus	651	0.309617	1.61606	1.68886e-07	2.93141e-05	2.67786e-05	2077	tags=28%, list=21%, signal=24%	ENSMUSG00000021477/ENSMUSG00000030304/ENSMUSG00000028691/ENSMUSG00000044783/ENSMUSG00000031697/ENSMUSG00000028312/ENSMUSG00000004667/ENSMUSG00000018433/ENSMUSG00000020076/ENSMUSG00000026516/ENSMUSG00000033813/ENSMUSG00000042354/ENSMUSG00000022325/ENSMUSG00000020219/ENSMUSG00000021243/ENSMUSG00000057113/ENSMUSG00000022255/ENSMUSG00000095567/ENSMUSG00000025925/ENSMUSG00000009079/ENSMUSG00000027133/…	183	activated	0.281106	0.281106	Abtb1 / Adad2 / Adarb2 / Akap8 / Alkbh2 / Anapc11 / Anp32b / Apex1 / Atxn1l / Bcl6 / Bend3 / Bnc1 / Bop1 / Brwd1 / Cd2bp2 / Cdc14b / Cdk7 / Cdkn2a / Cdkn2aip / Cemip2 / Cenph / Chchd1 / Chd3 / Clock / Cstb / Ctcf / Ctsl / Dctn3 / Ddrgk1 / Ddx18 / Ddx23 / Ddx24 / Ddx27 / Ddx46 / Ddx47 / Ddx5 / Ddx50 / Dkc1 / Dnajb9 / Dnajc2 / Dnttip1 / Ebna1bp2 / Edf1 / Eef1a1 / Eef1d / Eef1e1 / Emg1 / Ercc6 / Erg…
activated.GO:0099080	CC	GO:0099080	supramolecular complex	789	0.271458	1.43247	3.17889e-05	0.00192912	0.00176226	2199	tags=28%, list=22%, signal=24%	ENSMUSG00000027447/ENSMUSG00000052374/ENSMUSG00000015656/ENSMUSG00000027770/ENSMUSG00000029661/ENSMUSG00000019929/ENSMUSG00000002985/ENSMUSG00000060126/ENSMUSG00000044783/ENSMUSG00000032289/ENSMUSG00000004951/ENSMUSG00000034311/ENSMUSG00000066979/ENSMUSG00000037234/ENSMUSG00000036768/ENSMUSG00000026385/ENSMUSG00000019942/ENSMUSG00000029757/ENSMUSG00000017009/ENSMUSG00000009013/ENSMUSG00000026728/…	221	activated	0.280101	0.280101	Acta2 / Actb / Actg1 / Actl6a / Actn2 / Actn4 / Adamts10 / Ago3 / Ahctf1 / Aldoa / Anxa5 / Apoe / Arf1 / Arpc2 / Arpc3 / Aspm / Atxn2l / Aurka / Aurkb / Bard1 / Birc5 / Btbd1 / Bub1 / Bub3 / Cab39 / Cald1 / Calm3 / Cct4 / Cct5 / Cct6a / Cct8 / Cdc42 / Cdk1 / Cdk5rap2 / Cdk9 / Celf1 / Cenpc1 / Cenpe / Cenpf / Cenph / Cenps / Cenpt / Cenpv / Cenpw / Cep162 / Cfl2 / Chmp1a / Chmp2a / Cirbp / Clasp1 …
suppressed.GO:0097060	CC	GO:0097060	synaptic membrane	228	-0.340757	-1.60801	0.000572407	0.0189247	0.0172878	1648	tags=28%, list=17%, signal=24%	ENSMUSG00000060882/ENSMUSG00000029212/ENSMUSG00000020723/ENSMUSG00000025178/ENSMUSG00000039953/ENSMUSG00000024109/ENSMUSG00000027488/ENSMUSG00000041740/ENSMUSG00000054640/ENSMUSG00000024897/ENSMUSG00000047126/ENSMUSG00000039419/ENSMUSG00000013033/ENSMUSG00000020689/ENSMUSG00000033676/ENSMUSG00000024743/ENSMUSG00000040972/ENSMUSG00000068923/ENSMUSG00000052572/ENSMUSG00000027624/ENSMUSG00000026527/…	63	suppressed	0.276316	0.276316	Adgrl1 / Adgrl3 / Ank2 / Ank3 / Ano6 / Apba1 / Atp2b4 / Cacna1a / Cacna1c / Cacna2d1 / Cacng4 / Clstn1 / Clstn2 / Cltc / Cntn5 / Cntn6 / Cntnap2 / Crkl / Dlg2 / Dlg4 / Dlgap1 / Dmd / Dnaja3 / Dnm3 / Epb41l1 / Erbb4 / Fbxo45 / Flrt3 / Gabrb1 / Gabrb3 / Grid2 / Grik4 / Grip1 / Htr7 / Igsf21 / Il1rapl1 / Itgb3 / Kcnc2 / Kcnd2 / Lrrc4 / Lrrc4c / Magi2 / Nlgn1 / Nrg1 / Nrxn1 / Nt5e / Oprm1 / Pi4k2a / …
activated.GO:0005615	CC	GO:0005615	extracellular space	337	0.404768	1.9931	2.48097e-10	1.22012e-07	1.11459e-07	986	tags=25%, list=10%, signal=24%	ENSMUSG00000027445/ENSMUSG00000025351/ENSMUSG00000027447/ENSMUSG00000018593/ENSMUSG00000023046/ENSMUSG00000038274/ENSMUSG00000036256/ENSMUSG00000040856/ENSMUSG00000021477/ENSMUSG00000009281/ENSMUSG00000015656/ENSMUSG00000022037/ENSMUSG00000022108/ENSMUSG00000029661/ENSMUSG00000019929/ENSMUSG00000027248/ENSMUSG00000068220/ENSMUSG00000002985/ENSMUSG00000032968/ENSMUSG00000060126/ENSMUSG00000003038/…	85	activated	0.252226	0.252226	Actg1 / Aebp1 / Aimp1 / Aldoa / Amh / Anxa2 / Anxa5 / Apoe / App / Arhgdia / B2m / C1qtnf4 / Calr / Cd63 / Cd81 / Clic1 / Clu / Col1a1 / Col1a2 / Col5a1 / Col6a1 / Col6a2 / Cpa6 / Creld2 / Cst3 / Cst9 / Cstb / Ctsl / Ctsz / Dbi / Dcn / Dlk1 / Epo / Fau / Fbln1 / Fbn2 / Fgf1 / Fst / Fstl1 / Gfra1 / Gsn / Hmgb1 / Hmgb2 / Hmgn2 / Hspa4 / Hspa8 / Hspd1 / Igfbp2 / Igfbp6 / Igfbp7 / Inha / Itm2b / Lamp…
activated.GO:0032993	CC	GO:0032993	protein-DNA complex	128	0.378121	1.63588	0.0010937	0.0308731	0.0282027	1455	tags=24%, list=15%, signal=21%	ENSMUSG00000016559/ENSMUSG00000037894/ENSMUSG00000029580/ENSMUSG00000027671/ENSMUSG00000060743/ENSMUSG00000008958/ENSMUSG00000057113/ENSMUSG00000024174/ENSMUSG00000095567/ENSMUSG00000025925/ENSMUSG00000033740/ENSMUSG00000041126/ENSMUSG00000020167/ENSMUSG00000070544/ENSMUSG00000028759/ENSMUSG00000071076/ENSMUSG00000059436/ENSMUSG00000020962/ENSMUSG00000051627/ENSMUSG00000024382/ENSMUSG00000049539/…	31	activated	0.242188	0.242188	Actb / Actl6a / Cdc5l / Dmap1 / Ep400 / Ercc3 / Gtf2a1 / H1f1 / H1f4 / H2aj / H2az1 / H2az2 / H3f3a / H3f3b / Hp1bp3 / Jund / Max / Mcm4 / Mphosph8 / Nfyc / Noc2l / Npm1 / Pot1b / Rpa1 / Slf1 / St18 / Tcf3 / Terf1 / Top1 / Vps72 / Wdr18
suppressed.GO:0006935	BP	GO:0006935	chemotaxis	232	-0.345281	-1.63835	0.000187837	0.00803274	0.00733795	1236	tags=23%, list=12%, signal=21%	ENSMUSG00000036353/ENSMUSG00000000489/ENSMUSG00000033278/ENSMUSG00000029005/ENSMUSG00000020689/ENSMUSG00000028266/ENSMUSG00000025224/ENSMUSG00000031714/ENSMUSG00000056427/ENSMUSG00000022865/ENSMUSG00000032087/ENSMUSG00000069601/ENSMUSG00000030770/ENSMUSG00000045636/ENSMUSG00000006134/ENSMUSG00000021466/ENSMUSG00000020067/ENSMUSG00000036006/ENSMUSG00000021948/ENSMUSG00000039488/ENSMUSG00000031841/…	54	suppressed	0.232759	0.232759	Ackr4 / Alcam / Amot / Angpt2 / Ank3 / Ano6 / Arhgap35 / Camk1d / Ccr9 / Cdh13 / Chl1 / Cntn5 / Cntn6 / Crkl / Cx3cr1 / Cxadr / Cxcl17 / Dapk2 / Draxin / Dscaml1 / Efna5 / Epha6 / Ext1 / Flrt3 / Gab1 / Gbf1 / Gpr183 / Hc / Itgb3 / Kalrn / Lama3 / Lhx1 / Lmo4 / Mtus1 / Mypn / Nfasc / Nrg1 / Ntn1 / P2ry12 / Parva / Pde4d / Pdgfb / Prkcd / Prkcq / Ptch1 / Ptprm / Rin3 / Ripor2 / Sema3c / Sema5b / Sl…
suppressed.GO:0042330	BP	GO:0042330	taxis	232	-0.345281	-1.63835	0.000187837	0.00803274	0.00733795	1236	tags=23%, list=12%, signal=21%	ENSMUSG00000036353/ENSMUSG00000000489/ENSMUSG00000033278/ENSMUSG00000029005/ENSMUSG00000020689/ENSMUSG00000028266/ENSMUSG00000025224/ENSMUSG00000031714/ENSMUSG00000056427/ENSMUSG00000022865/ENSMUSG00000032087/ENSMUSG00000069601/ENSMUSG00000030770/ENSMUSG00000045636/ENSMUSG00000006134/ENSMUSG00000021466/ENSMUSG00000020067/ENSMUSG00000036006/ENSMUSG00000021948/ENSMUSG00000039488/ENSMUSG00000031841/…	54	suppressed	0.232759	0.232759	Ackr4 / Alcam / Amot / Angpt2 / Ank3 / Ano6 / Arhgap35 / Camk1d / Ccr9 / Cdh13 / Chl1 / Cntn5 / Cntn6 / Crkl / Cx3cr1 / Cxadr / Cxcl17 / Dapk2 / Draxin / Dscaml1 / Efna5 / Epha6 / Ext1 / Flrt3 / Gab1 / Gbf1 / Gpr183 / Hc / Itgb3 / Kalrn / Lama3 / Lhx1 / Lmo4 / Mtus1 / Mypn / Nfasc / Nrg1 / Ntn1 / P2ry12 / Parva / Pde4d / Pdgfb / Prkcd / Prkcq / Ptch1 / Ptprm / Rin3 / Ripor2 / Sema3c / Sema5b / Sl…
suppressed.GO:0016577	BP	GO:0016577	histone demethylation	15	-0.689852	-1.85137	0.00147439	0.0377489	0.0344838	442	tags=20%, list=4%, signal=19%	ENSMUSG00000037876/ENSMUSG00000022724/ENSMUSG00000068457	3	suppressed	0.2	0.2	Jmjd1c / Riox2 / Uty
suppressed.GO:0048731	BP	GO:0048731	system development	1989	-0.21873	-1.22536	0.00107454	0.0304184	0.0277874	1547	tags=19%, list=16%, signal=20%	ENSMUSG00000025586/ENSMUSG00000002413/ENSMUSG00000053950/ENSMUSG00000071757/ENSMUSG00000029381/ENSMUSG00000033326/ENSMUSG00000003131/ENSMUSG00000027012/ENSMUSG00000043535/ENSMUSG00000021974/ENSMUSG00000020594/ENSMUSG00000016520/ENSMUSG00000024109/ENSMUSG00000038533/ENSMUSG00000029512/ENSMUSG00000026663/ENSMUSG00000066043/ENSMUSG00000024985/ENSMUSG00000029050/ENSMUSG00000013584/ENSMUSG00000028249/…	369	suppressed	0.18552	0.18552	Abl2 / Acp2 / Adamts9 / Adgrl1 / Adgrl3 / Adnp2 / Ago2 / Akap13 / Akap6 / Alcam / Aldh1a2 / Amot / Angpt2 / Angptl3 / Ank2 / Ank3 / Ano6 / Ap3b1 / Appl2 / Arhgap35 / Arhgap44 / Arhgef9 / Arid2 / Arid4a / Arl3 / Ash1l / Asic2 / Astn2 / Atf6 / Atp2b4 / Atp8a2 / Atxn1 / Atxn2 / AU040320 / B4galt1 / Bak1 / Bbx / Bcl10 / Bcl11a / Bcl2l11 / Bik / Bnc2 / Braf / Brca2 / Btbd3 / Btg1 / Cacna1a / Cacna1c /…
suppressed.GO:0044666	CC	GO:0044666	MLL3/4 complex	11	-0.736796	-1.84878	0.00376692	0.0715045	0.0653197	2	tags=18%, list=0%, signal=18%	ENSMUSG00000037369/ENSMUSG00000068457	2	suppressed	0.181818	0.181818	Kdm6a / Uty

[truncated: 3 more sheets: P10_1_Undiff_spermatogonia_2_, P10_1_Unknown_1_GSEA_ALL_dotp, P10_1_Unknown_2_GSEA_ALL_dotp]
