# Supplementary material for: Systematic identification of Y-chromosome gene functions in mouse spermatogenesis
Source: Science. Author manuscript; Available in PMC 2025 Feb 9. (PMC7617377; doi:10.1126/science.ads6495)
Supplement: Supplementary Table 11 [file EMS202884-supplement-Supplementary_Table_11.xlsx]

## Sheet: guide
Supplementary Table 11: Gene set enrichment analysis (GSEA) for Zfy1-KO comapred to control. Analysis was performed for each cell type (cluster) and the data is presented in different tabs.

## Sheet: differentiating_spermatogonia
X	ONTOLOGY	ID	Description	setSize	enrichmentScore	NES	pvalue	p.adjust	qvalue	rank	leading_edge	core_enrichment	Count	.sign	GeneRatio	x	pasted_sorted_ogns
suppressed.GO:0031254	CC	GO:0031254	cell trailing edge	5	-0.886244	-1.83339	0.00241873	0.0582312	0.0522592	1019	tags=100%, list=11%, signal=89%	ENSMUSG00000052397/ENSMUSG00000036158/ENSMUSG00000022443/ENSMUSG00000024867	4	suppressed	0.8	0.8	Ezr / Myh9 / Pip5k1b / Prickle1
activated.GO:0051775	BP	GO:0051775	response to redox state	3	0.937737	1.59819	0.00357504	0.0748096	0.0671374	372	tags=67%, list=4%, signal=64%	ENSMUSG00000031906/ENSMUSG00000029238	2	activated	0.666667	0.666667	Clock / Smpd3
suppressed.GO:0098683	CC	GO:0098683	cochlear hair cell ribbon synapse	3	-0.94453	-1.64494	0.00501201	0.0901941	0.0809441	312	tags=100%, list=4%, signal=97%	ENSMUSG00000015968/ENSMUSG00000033577	2	suppressed	0.666667	0.666667	Cacna1d / Myo6
suppressed.GO:0005581	CC	GO:0005581	collagen trimer	11	-0.718596	-1.83292	0.00561727	0.0969401	0.0869983	1846	tags=64%, list=21%, signal=51%	ENSMUSG00000036103/ENSMUSG00000026837/ENSMUSG00000016356/ENSMUSG00000067158/ENSMUSG00000031274/ENSMUSG00000034164/ENSMUSG00000046318	7	suppressed	0.636364	0.636364	Ccbe1 / Col20a1 / Col4a4 / Col4a5 / Col5a1 / Colec12 / Emid1
activated.GO:0034508	BP	GO:0034508	centromere complex assembly	27	0.673688	2.17226	9.44231e-06	0.00109865	0.000985973	1673	tags=59%, list=19%, signal=48%	ENSMUSG00000029414/ENSMUSG00000036672/ENSMUSG00000034252/ENSMUSG00000073705/ENSMUSG00000029253/ENSMUSG00000045328/ENSMUSG00000029177/ENSMUSG00000031262/ENSMUSG00000020652/ENSMUSG00000028693/ENSMUSG00000041415/ENSMUSG00000021714/ENSMUSG00000045273/ENSMUSG00000016559/ENSMUSG00000031756/ENSMUSG00000029110	16	activated	0.592593	0.592593	Cenpa / Cenpc1 / Cenpe / Cenph / Cenpi / Cenpk / Cenpn / Cenpo / Cenps / Cenpt / Dicer1 / H3f3b / Kntc1 / Nasp / Rnf4 / Senp6
activated.GO:0031054	BP	GO:0031054	pre-miRNA processing	12	0.734778	1.94187	0.000791627	0.0262007	0.0235136	1489	tags=58%, list=17%, signal=49%	ENSMUSG00000050966/ENSMUSG00000034610/ENSMUSG00000028842/ENSMUSG00000042500/ENSMUSG00000041415/ENSMUSG00000023051/ENSMUSG00000063804	7	activated	0.583333	0.583333	Ago3 / Ago4 / Dicer1 / Lin28a / Lin28b / Tarbp2 / Tut4
activated.GO:0071404	BP	GO:0071404	cellular response to low-density lipoprotein particle stimulus	12	0.690311	1.82435	0.00323243	0.0709107	0.0636384	1357	tags=58%, list=15%, signal=50%	ENSMUSG00000031906/ENSMUSG00000025809/ENSMUSG00000031841/ENSMUSG00000024413/ENSMUSG00000037706/ENSMUSG00000037104/ENSMUSG00000030342	7	activated	0.583333	0.583333	Cd81 / Cd9 / Cdh13 / Itgb1 / Npc1 / Smpd3 / Socs5
activated.GO:0007076	BP	GO:0007076	mitotic chromosome condensation	12	0.682188	1.80289	0.00427331	0.0830888	0.0745676	1187	tags=58%, list=13%, signal=51%	ENSMUSG00000015880/ENSMUSG00000000743/ENSMUSG00000002625/ENSMUSG00000035024/ENSMUSG00000034349/ENSMUSG00000034906/ENSMUSG00000028312	7	activated	0.583333	0.583333	Akap8l / Chmp1a / Ncapd3 / Ncapg / Ncaph / Smc2 / Smc4
suppressed.GO:0043083	CC	GO:0043083	synaptic cleft	7	-0.827152	-1.81236	0.00475506	0.0889117	0.0797933	308	tags=57%, list=3%, signal=55%	ENSMUSG00000015647/ENSMUSG00000026478/ENSMUSG00000034813/ENSMUSG00000002985	4	suppressed	0.571429	0.571429	Apoe / Grip1 / Lama5 / Lamc1
activated.GO:0051957	BP	GO:0051957	positive regulation of amino acid transport	11	0.758816	1.94158	0.00128597	0.0375712	0.0337181	797	tags=55%, list=9%, signal=50%	ENSMUSG00000022935/ENSMUSG00000025809/ENSMUSG00000024431/ENSMUSG00000031980/ENSMUSG00000019969/ENSMUSG00000057531	6	activated	0.545455	0.545455	Agt / Dtnbp1 / Grik1 / Itgb1 / Nr3c1 / Psen1
activated.GO:0071763	BP	GO:0071763	nuclear membrane organization	25	0.574638	1.82489	0.0016531	0.0444752	0.039914	1927	tags=52%, list=22%, signal=41%	ENSMUSG00000024068/ENSMUSG00000000743/ENSMUSG00000002625/ENSMUSG00000040195/ENSMUSG00000027536/ENSMUSG00000028243/ENSMUSG00000018736/ENSMUSG00000029501/ENSMUSG00000001964/ENSMUSG00000031865/ENSMUSG00000024844/ENSMUSG00000033916/ENSMUSG00000020745	13	activated	0.52	0.52	Akap8l / Ankle2 / Banf1 / Chmp1a / Chmp2a / Chmp4c / Dctn1 / Emd / Ndel1 / Nemp1 / Pafah1b1 / Spast / Ubxn2b
activated.GO:0035520	BP	GO:0035520	monoubiquitinated protein deubiquitination	29	0.526417	1.72398	0.00313365	0.0695666	0.0624321	2492	tags=52%, list=28%, signal=37%	ENSMUSG00000033732/ENSMUSG00000022338/ENSMUSG00000038954/ENSMUSG00000036980/ENSMUSG00000062627/ENSMUSG00000020124/ENSMUSG00000039117/ENSMUSG00000028560/ENSMUSG00000037343/ENSMUSG00000045482/ENSMUSG00000051316/ENSMUSG00000025049/ENSMUSG00000025616/ENSMUSG00000021189/ENSMUSG00000042506	15	activated	0.517241	0.517241	Atxn3 / Eny2 / Mysm1 / Sf3b3 / Supt3 / Taf2 / Taf4 / Taf5 / Taf6 / Taf7 / Trrap / Usp1 / Usp15 / Usp16 / Usp22
activated.GO:0022417	BP	GO:0022417	protein maturation by protein folding	4	0.887955	1.67386	0.00369651	0.075963	0.0681725	407	tags=50%, list=5%, signal=48%	ENSMUSG00000025289/ENSMUSG00000021831	2	activated	0.5	0.5	Ero1a / Prdx4
suppressed.GO:0090665	CC	GO:0090665	glycoprotein complex	10	-0.757731	-1.87997	0.00369693	0.075963	0.0681725	108	tags=50%, list=1%, signal=49%	ENSMUSG00000025909/ENSMUSG00000031328/ENSMUSG00000039539/ENSMUSG00000045103/ENSMUSG00000020354	5	suppressed	0.5	0.5	Dmd / Flna / Sgcd / Sgcz / Sntg1
activated.GO:1905820	BP	GO:1905820	positive regulation of chromosome separation	23	0.630845	1.96107	0.000651009	0.0233801	0.0209824	1496	tags=48%, list=17%, signal=40%	ENSMUSG00000029466/ENSMUSG00000028873/ENSMUSG00000015880/ENSMUSG00000045328/ENSMUSG00000035024/ENSMUSG00000034349/ENSMUSG00000022105/ENSMUSG00000034906/ENSMUSG00000028312/ENSMUSG00000042029/ENSMUSG00000066306	11	activated	0.478261	0.478261	Anapc7 / Cdca8 / Cenpe / Ncapd3 / Ncapg / Ncapg2 / Ncaph / Numa1 / Rb1 / Smc2 / Smc4
activated.GO:0140527	BP	GO:0140527	reciprocal homologous recombination	46	0.585656	2.16437	8.82341e-06	0.00106483	0.000955622	1438	tags=46%, list=16%, signal=38%	ENSMUSG00000027855/ENSMUSG00000112858/ENSMUSG00000021098/ENSMUSG00000043410/ENSMUSG00000051977/ENSMUSG00000022429/ENSMUSG00000046295/ENSMUSG00000109561/ENSMUSG00000020914/ENSMUSG00000073705/ENSMUSG00000071691/ENSMUSG00000009670/ENSMUSG00000032555/ENSMUSG00000038598/ENSMUSG00000024786/ENSMUSG00000039738/ENSMUSG00000078773/ENSMUSG00000017485/ENSMUSG00000055385/ENSMUSG00000032534/ENSMUSG00000035367	21	activated	0.456522	0.456522	4930447C04Rik / Ankle1 / Ankrd31 / Cenps / Cep63 / Dmc1 / Gm960 / Hfm1 / Majin / Prdm9 / Rad54b / Rmi1 / Rnf212 / Rnf212b / Shoc1 / Slx4 / Sycp1 / Tex11 / Top2a / Top2b / Topbp1
activated.GO:0007127	BP	GO:0007127	meiosis I	105	0.55336	2.40149	5.57421e-11	1.04228e-07	9.35392e-08	1618	tags=44%, list=18%, signal=36%	ENSMUSG00000019505/ENSMUSG00000027855/ENSMUSG00000112858/ENSMUSG00000068117/ENSMUSG00000021098/ENSMUSG00000043410/ENSMUSG00000036928/ENSMUSG00000051455/ENSMUSG00000015365/ENSMUSG00000028614/ENSMUSG00000030041/ENSMUSG00000051977/ENSMUSG00000069041/ENSMUSG00000021758/ENSMUSG00000054003/ENSMUSG00000022429/ENSMUSG00000046295/ENSMUSG00000109561/ENSMUSG00000020914/ENSMUSG00000073705/ENSMUSG00000029253/…	46	activated	0.438095	0.438095	4930447C04Rik / Ago4 / Ankle1 / Ankrd31 / Atm / BC005624 / Bcl2l11 / Brdt / Cenpc1 / Cenpe / Cenps / Cep63 / Cpeb1 / Ddx4 / Dmc1 / Foxj3 / Gm960 / Hfm1 / Hormad1 / M1ap / Mael / Majin / Mei1 / Meioc / Mov10l1 / Ndc1 / Prdm9 / Rad54b / Rmi1 / Rnf212 / Rnf212b / Sgo2a / Shoc1 / Sirt7 / Slc25a31 / Slx4 / Stag3 / Sycp1 / Tdrd9 / Terb1 / Tex11 / Top2a / Top2b / Topbp1 / Ubb / Zcwpw1
activated.GO:0044815	CC	GO:0044815	DNA packaging complex	78	0.44609	1.82871	0.000215909	0.0106473	0.00955533	1974	tags=42%, list=22%, signal=33%	ENSMUSG00000037894/ENSMUSG00000036928/ENSMUSG00000003778/ENSMUSG00000035266/ENSMUSG00000079184/ENSMUSG00000069308/ENSMUSG00000015880/ENSMUSG00000020171/ENSMUSG00000035024/ENSMUSG00000045022/ENSMUSG00000022432/ENSMUSG00000034349/ENSMUSG00000021597/ENSMUSG00000029177/ENSMUSG00000026039/ENSMUSG00000022536/ENSMUSG00000034906/ENSMUSG00000028759/ENSMUSG00000024174/ENSMUSG00000027671/ENSMUSG00000028312/…	33	activated	0.423077	0.423077	Actl6a / Brd8 / Cenpa / Glyr1 / H2ax / H2az1 / H2az2 / H2bc22 / H2bl1 / H3f3b / H4c1 / Helq / Hp1bp3 / Mphosph8 / Mrgbp / Ncapd3 / Ncapg / Ncapg2 / Ncaph / Pot1b / Prm3 / Sgo2a / Slf1 / Smc1b / Smc2 / Smc3 / Smc4 / Stag2 / Stag3 / Stn1 / Terb1 / Trrap / Yeats4
activated.GO:0000794	CC	GO:0000794	condensed nuclear chromosome	68	0.54755	2.2174	6.99842e-07	0.000135371	0.000121488	1517	tags=41%, list=17%, signal=34%	ENSMUSG00000060445/ENSMUSG00000058328/ENSMUSG00000027855/ENSMUSG00000054727/ENSMUSG00000112858/ENSMUSG00000021098/ENSMUSG00000036928/ENSMUSG00000022429/ENSMUSG00000015880/ENSMUSG00000000743/ENSMUSG00000020380/ENSMUSG00000009670/ENSMUSG00000035024/ENSMUSG00000028842/ENSMUSG00000032555/ENSMUSG00000022432/ENSMUSG00000034349/ENSMUSG00000038598/ENSMUSG00000028109/ENSMUSG00000034906/ENSMUSG00000020419/…	28	activated	0.411765	0.411765	1700013H16Rik / 4930447C04Rik / Ago3 / Blm / Chmp1a / Dmc1 / H2ax / Hormad1 / Hormad2 / Lig3 / Ncapd3 / Ncapg / Ncapg2 / Ncaph / Rad50 / Rnf212 / Rnf212b / Shoc1 / Smc1b / Smc2 / Smc4 / Stag3 / Sun2 / Sycp1 / Sycp2 / Tex11 / Topbp1 / Xlr5a
suppressed.GO:0036126	CC	GO:0036126	sperm flagellum	105	-0.416691	-1.76633	0.000366259	0.0156303	0.0140274	1881	tags=39%, list=21%, signal=31%	ENSMUSG00000004364/ENSMUSG00000024175/ENSMUSG00000061099/ENSMUSG00000024430/ENSMUSG00000038709/ENSMUSG00000068798/ENSMUSG00000063229/ENSMUSG00000039202/ENSMUSG00000038564/ENSMUSG00000050089/ENSMUSG00000031727/ENSMUSG00000034401/ENSMUSG00000015837/ENSMUSG00000030695/ENSMUSG00000064202/ENSMUSG00000028141/ENSMUSG00000044056/ENSMUSG00000026679/ENSMUSG00000021040/ENSMUSG00000022783/ENSMUSG00000001175/…	41	suppressed	0.390476	0.390476	Abhd2 / Ak8 / Akap4 / Aldoa / Atp1a1 / Atp1b1 / Atp2b4 / Cabcoco1 / Cabyr / Calm1 / Catsperb / Cd52 / Cfap53 / Cul3 / Dnah2 / Dnah8 / Efcab9 / Enkur / Gapdhs / Hspd1 / Ift172 / Kif2a / Ldha / Met / Nme5 / Oaz3 / Odf1 / Pde1a / Pgk2 / Pmfbp1 / Rap1a / Slirp / Spag16 / Spag6l / Spata33 / Spata6 / Spata6l / Sqstm1 / Tcp11 / Tekt4 / Txndc8
suppressed.GO:0030016	CC	GO:0030016	myofibril	81	-0.497447	-1.9965	2.93811e-05	0.00249717	0.00224107	1288	tags=38%, list=14%, signal=33%	ENSMUSG00000030890/ENSMUSG00000050089/ENSMUSG00000030695/ENSMUSG00000031328/ENSMUSG00000032511/ENSMUSG00000025791/ENSMUSG00000041671/ENSMUSG00000001175/ENSMUSG00000015143/ENSMUSG00000026626/ENSMUSG00000021024/ENSMUSG00000058056/ENSMUSG00000021823/ENSMUSG00000041361/ENSMUSG00000020315/ENSMUSG00000000708/ENSMUSG00000026463/ENSMUSG00000055044/ENSMUSG00000038170/ENSMUSG00000015968/ENSMUSG00000024236/…	31	suppressed	0.382716	0.382716	Actn1 / Akap4 / Aldoa / Ank3 / Atp2b4 / Cacna1d / Calm1 / Dmd / Dst / Fhod3 / Flna / Ilk / Kat2b / Myzap / Nos1ap / Palld / Pde4d / Pde4dip / Pdlim1 / Pgm1 / Ppp2r5a / Ppp3ca / Psma6 / Pyroxd1 / Scn5a / Slc8a1 / Sptbn1 / Svil / Syne1 / Syne2 / Vcl
suppressed.GO:0045121	CC	GO:0045121	membrane raft	152	-0.392755	-1.75638	0.00011537	0.00723095	0.00648937	1834	tags=38%, list=21%, signal=30%	ENSMUSG00000043411/ENSMUSG00000039952/ENSMUSG00000030720/ENSMUSG00000031808/ENSMUSG00000032826/ENSMUSG00000060882/ENSMUSG00000037815/ENSMUSG00000030246/ENSMUSG00000024639/ENSMUSG00000031161/ENSMUSG00000069833/ENSMUSG00000035441/ENSMUSG00000040896/ENSMUSG00000030987/ENSMUSG00000002997/ENSMUSG00000037012/ENSMUSG00000029580/ENSMUSG00000032511/ENSMUSG00000057367/ENSMUSG00000001761/ENSMUSG00000031633/…	57	suppressed	0.375	0.375	Abca1 / Abcg2 / Actb / Ahnak / Ank2 / Ano1 / Anxa2 / App / Atp1a1 / Atp1b1 / Atp2b4 / Atp7a / Birc2 / Cacna1h / Cblb / Cblc / Cln3 / Ctnna1 / Dag1 / Dlc1 / Dmd / Egfr / Erbb4 / Ezr / Flot2 / Fyb2 / Gnaq / Gnas / Grip1 / Hck / Hdac6 / Hk1 / Hspd1 / Igf1r / Insr / Itpr1 / Kcnd2 / Kcnd3 / Kcnma1 / Ldhb / Mapt / Myo1d / Myof / Nos1ap / Pikfyve / Plpp3 / Prkar2b / Prkca / Rftn1 / Scn5a / Skap1 / Slc25…
suppressed.GO:0098857	CC	GO:0098857	membrane microdomain	152	-0.392755	-1.75638	0.00011537	0.00723095	0.00648937	1834	tags=38%, list=21%, signal=30%	ENSMUSG00000043411/ENSMUSG00000039952/ENSMUSG00000030720/ENSMUSG00000031808/ENSMUSG00000032826/ENSMUSG00000060882/ENSMUSG00000037815/ENSMUSG00000030246/ENSMUSG00000024639/ENSMUSG00000031161/ENSMUSG00000069833/ENSMUSG00000035441/ENSMUSG00000040896/ENSMUSG00000030987/ENSMUSG00000002997/ENSMUSG00000037012/ENSMUSG00000029580/ENSMUSG00000032511/ENSMUSG00000057367/ENSMUSG00000001761/ENSMUSG00000031633/…	57	suppressed	0.375	0.375	Abca1 / Abcg2 / Actb / Ahnak / Ank2 / Ano1 / Anxa2 / App / Atp1a1 / Atp1b1 / Atp2b4 / Atp7a / Birc2 / Cacna1h / Cblb / Cblc / Cln3 / Ctnna1 / Dag1 / Dlc1 / Dmd / Egfr / Erbb4 / Ezr / Flot2 / Fyb2 / Gnaq / Gnas / Grip1 / Hck / Hdac6 / Hk1 / Hspd1 / Igf1r / Insr / Itpr1 / Kcnd2 / Kcnd3 / Kcnma1 / Ldhb / Mapt / Myo1d / Myof / Nos1ap / Pikfyve / Plpp3 / Prkar2b / Prkca / Rftn1 / Scn5a / Skap1 / Slc25…
activated.GO:0071826	BP	GO:0071826	ribonucleoprotein complex subunit organization	124	0.347817	1.55419	0.00492448	0.0896909	0.0804926	2066	tags=36%, list=23%, signal=28%	ENSMUSG00000040549/ENSMUSG00000028137/ENSMUSG00000034820/ENSMUSG00000069049/ENSMUSG00000018379/ENSMUSG00000028134/ENSMUSG00000033983/ENSMUSG00000027905/ENSMUSG00000004865/ENSMUSG00000090553/ENSMUSG00000020863/ENSMUSG00000074182/ENSMUSG00000028842/ENSMUSG00000058006/ENSMUSG00000020255/ENSMUSG00000063480/ENSMUSG00000003660/ENSMUSG00000034278/ENSMUSG00000023106/ENSMUSG00000026427/ENSMUSG00000042500/…	45	activated	0.362903	0.362903	Ago3 / Ago4 / Atm / Atr / Bop1 / Celf3 / Celf5 / Ckap5 / Coil / Cpsf7 / Ddx20 / Denr / Dicer1 / Dnajc17 / Eif2d / Eif2s3y / Eif5 / Klc1 / Luc7l / Luc7l2 / Luc7l3 / Mdn1 / Nopchap1 / Nudt21 / Pih1d1 / Prmt5 / Prmt7 / Psip1 / Ptbp2 / Rbm5 / Sart3 / Snrnp200 / Snrpd1 / Snrpd2 / Snrpe / Snu13 / Srpk1 / Srsf1 / Srsf10 / Srsf6 / Tarbp2 / Tfip11 / Traf7 / Tssc4 / Znhit6
activated.GO:0006974	BP	GO:0006974	cellular response to DNA damage stimulus	607	0.258085	1.38816	0.000338779	0.014789	0.0132723	2654	tags=35%, list=30%, signal=27%	ENSMUSG00000021276/ENSMUSG00000045102/ENSMUSG00000027855/ENSMUSG00000058761/ENSMUSG00000022160/ENSMUSG00000021098/ENSMUSG00000033596/ENSMUSG00000003778/ENSMUSG00000003068/ENSMUSG00000035266/ENSMUSG00000051455/ENSMUSG00000033732/ENSMUSG00000050996/ENSMUSG00000043733/ENSMUSG00000068205/ENSMUSG00000018750/ENSMUSG00000051977/ENSMUSG00000023104/ENSMUSG00000042489/ENSMUSG00000021911/ENSMUSG00000022338/…	215	activated	0.354201	0.354201	4930447C04Rik / Actl6a / Adprs / Alkbh3 / Ankle1 / Apbb1 / Ascc3 / Ash2l / Atad5 / Atf2 / Atm / Atr / Babam1 / Bach1 / Bcl2l11 / Bid / Blm / Brat1 / Brd8 / Brip1 / Casp9 / Cbx5 / Cdc7 / Cdk5rap3 / Cdkn2a / Cenps / Cep63 / Cetn1 / Chaf1a / Chchd6 / Chek1 / Cinp / Clock / Clspn / Cops3 / Cul4b / Ddb2 / Ddx11 / Dmc1 / Donson / Dtl / Dyrk1a / E2f1 / Eme1 / Emsy / Endov / Eny2 / Ercc6l2 / Esco2 / Etaa…
activated.GO:1990234	CC	GO:1990234	transferase complex	616	0.255826	1.38068	0.000878059	0.0279856	0.0251155	2758	tags=35%, list=31%, signal=26%	ENSMUSG00000035395/ENSMUSG00000034645/ENSMUSG00000018415/ENSMUSG00000026134/ENSMUSG00000022160/ENSMUSG00000029466/ENSMUSG00000003778/ENSMUSG00000003068/ENSMUSG00000034055/ENSMUSG00000018651/ENSMUSG00000033732/ENSMUSG00000035521/ENSMUSG00000022000/ENSMUSG00000026484/ENSMUSG00000022338/ENSMUSG00000060450/ENSMUSG00000041084/ENSMUSG00000029775/ENSMUSG00000042747/ENSMUSG00000028757/ENSMUSG00000031095/…	217	activated	0.352273	0.352273	4921509C19Rik / Actl6a / Anapc10 / Anapc2 / Anapc7 / Ankib1 / Arih2 / Armc8 / Ash2l / Atf2 / Atg14 / Atg16l1 / Atg5 / Becn1 / Brd8 / Brpf1 / Btrc / C9orf72 / Cbx5 / Cbx7 / Ccnc / Ccnh / Ccnl2 / Ccny / Cdk11b / Cdk12 / Ceacam2 / Chuk / Crbn / Crcp / Csnk2a1 / Cul4b / Cul7 / Dcaf1 / Dcaf10 / Dcaf15 / Dcaf5 / Dcaf6 / Dcaf8l / Ddb2 / Ddost / Depdc5 / Derl2 / Det1 / Dlst / Dmac2 / Dtl / E2f6 / Eny2 / …
activated.GO:0005694	CC	GO:0005694	chromosome	928	0.282177	1.55829	2.05995e-08	1.00481e-05	9.01758e-06	2553	tags=34%, list=29%, signal=27%	ENSMUSG00000060445/ENSMUSG00000058328/ENSMUSG00000020647/ENSMUSG00000027855/ENSMUSG00000054727/ENSMUSG00000034311/ENSMUSG00000037894/ENSMUSG00000029414/ENSMUSG00000112858/ENSMUSG00000058761/ENSMUSG00000026134/ENSMUSG00000005045/ENSMUSG00000021098/ENSMUSG00000033596/ENSMUSG00000029466/ENSMUSG00000036928/ENSMUSG00000003778/ENSMUSG00000024293/ENSMUSG00000035266/ENSMUSG00000018651/ENSMUSG00000040549/…	316	activated	0.340517	0.340517	1700013H16Rik / 4930447C04Rik / Actl6a / Adprs / Ago3 / Akap8l / Anapc7 / Ankrd31 / Arid4a / Arid4b / Ash2l / Atad5 / Atf2 / Atm / Atr / Banf1 / Baz1a / Baz2a / BC005624 / Bcl11b / Blm / Bms1 / Bop1 / Brd8 / Brd9 / Brdt / Brms1l / Brpf1 / Bub1 / Bud31 / Camta2 / Casz1 / Cbx5 / Cbx7 / Ccdc137 / Cdca8 / Cdk2ap1 / Cdkn2a / Cenpa / Cenpc1 / Cenpe / Cenpf / Cenph / Cenpi / Cenpk / Cenpl / Cenpn / Cenp…
activated.GO:0021886	BP	GO:0021886	hypothalamus gonadotrophin-releasing hormone neuron differentiation	3	0.930372	1.58564	0.00482603	0.0893452	0.0801823	27	tags=33%, list=0%, signal=33%	ENSMUSG00000019505	1	activated	0.333333	0.333333	Ubb
activated.GO:0021888	BP	GO:0021888	hypothalamus gonadotrophin-releasing hormone neuron development	3	0.930372	1.58564	0.00482603	0.0893452	0.0801823	27	tags=33%, list=0%, signal=33%	ENSMUSG00000019505	1	activated	0.333333	0.333333	Ubb
activated.GO:0021979	BP	GO:0021979	hypothalamus cell differentiation	3	0.930372	1.58564	0.00482603	0.0893452	0.0801823	27	tags=33%, list=0%, signal=33%	ENSMUSG00000019505	1	activated	0.333333	0.333333	Ubb
activated.GO:0140535	CC	GO:0140535	intracellular protein-containing complex	663	0.238977	1.29614	0.0029899	0.0673568	0.060449	2674	tags=33%, list=30%, signal=25%	ENSMUSG00000035395/ENSMUSG00000034645/ENSMUSG00000000374/ENSMUSG00000018415/ENSMUSG00000026134/ENSMUSG00000029466/ENSMUSG00000003778/ENSMUSG00000003068/ENSMUSG00000018651/ENSMUSG00000033732/ENSMUSG00000020024/ENSMUSG00000026484/ENSMUSG00000022338/ENSMUSG00000022193/ENSMUSG00000060450/ENSMUSG00000029775/ENSMUSG00000057110/ENSMUSG00000031095/ENSMUSG00000026605/ENSMUSG00000033813/ENSMUSG00000002109/…	219	activated	0.330317	0.330317	4921509C19Rik / Actl6a / Adrm1 / Ago3 / Ago4 / AI597479 / Anapc10 / Anapc2 / Anapc7 / Ankib1 / Arih2 / Armc8 / Arnt / Atf2 / Bloc1s2 / Borcs5 / Brd8 / Brpf1 / Btrc / C9orf72 / Cbx7 / Ccdc47 / Ccnh / Cct6b / Cct7 / Cenpf / Cep128 / Cep83 / Cnot2 / Cnot6 / Cnot7 / Cntrl / Crbn / Crcp / Csnk2a1 / Ctnnbip1 / Cul4b / Cul7 / Dcaf1 / Dcaf10 / Dcaf15 / Dcaf5 / Dcaf6 / Dcaf8l / Dctn1 / Ddb2 / Depdc5 / Der…
activated.GO:0048232	BP	GO:0048232	male gamete generation	387	0.335077	1.73158	7.44392e-07	0.000141548	0.000127031	2123	tags=33%, list=24%, signal=26%	ENSMUSG00000060445/ENSMUSG00000058328/ENSMUSG00000089911/ENSMUSG00000019505/ENSMUSG00000027855/ENSMUSG00000025289/ENSMUSG00000023175/ENSMUSG00000054727/ENSMUSG00000034653/ENSMUSG00000023403/ENSMUSG00000068117/ENSMUSG00000022160/ENSMUSG00000063810/ENSMUSG00000005045/ENSMUSG00000021098/ENSMUSG00000043410/ENSMUSG00000036928/ENSMUSG00000003068/ENSMUSG00000037058/ENSMUSG00000024266/ENSMUSG00000051455/…	127	activated	0.328165	0.328165	1700013H16Rik / 4930447C04Rik / 4932438A13Rik / Ace / Acrbp / Adad2 / Adrm1 / Ago4 / Ak7 / Akap9 / Alms1 / Ankrd49 / Ap3b1 / Arid4a / Arid4b / Armc12 / Asz1 / Atm / AU040320 / Bbs4 / Bcl2l11 / Brdt / Bsg / Catsperd / Ccnyl1 / Celf3 / Cfap65 / Chd5 / Cip2a / Clgn / Clock / Cnbd2 / Crem / Dazap1 / Ddx4 / Dhx36 / Dicer1 / Dmc1 / Dmrt1 / Fanca / Fndc3a / Foxj3 / Fsip2 / Gmcl1 / Gorasp2 / Gtsf1 / H2ax…
activated.GO:0022412	BP	GO:0022412	cellular process involved in reproduction in multicellular organism	295	0.327156	1.6512	2.55867e-05	0.00227823	0.00204458	2098	tags=32%, list=24%, signal=25%	ENSMUSG00000060445/ENSMUSG00000058328/ENSMUSG00000050966/ENSMUSG00000089911/ENSMUSG00000019505/ENSMUSG00000027855/ENSMUSG00000025289/ENSMUSG00000054727/ENSMUSG00000034653/ENSMUSG00000068117/ENSMUSG00000022160/ENSMUSG00000063810/ENSMUSG00000005045/ENSMUSG00000021098/ENSMUSG00000043410/ENSMUSG00000036928/ENSMUSG00000003068/ENSMUSG00000024266/ENSMUSG00000051455/ENSMUSG00000025809/ENSMUSG00000030846/…	93	activated	0.315254	0.315254	1700013H16Rik / 1700029I15Rik / 4930447C04Rik / Acrbp / Adad2 / Adrm1 / Ago4 / Alms1 / Armc12 / Asz1 / Atm / AU040320 / Bbs4 / Brdt / Catsperd / Cd9 / Cenpe / Cfap65 / Chd5 / Cntrl / Cyp51 / Ddx20 / Ddx4 / Dicer1 / Dmc1 / Dmrt1 / Fanca / Fndc3a / Foxj3 / Fsip2 / Gmcl1 / Grk2 / H3f3b / Hfm1 / Hook1 / Hormad1 / Hsf2bp / Ing2 / Itgb1 / Kash5 / Lin28a / Llcfc1 / M1ap / Mael / Majin / Mast2 / Mei1 / M…
activated.GO:0044260	BP	GO:0044260	cellular macromolecule metabolic process	1941	0.214274	1.23586	0.00033401	0.0146951	0.013188	2547	tags=31%, list=29%, signal=28%	ENSMUSG00000021276/ENSMUSG00000045102/ENSMUSG00000050966/ENSMUSG00000036620/ENSMUSG00000031906/ENSMUSG00000024135/ENSMUSG00000019505/ENSMUSG00000027855/ENSMUSG00000011877/ENSMUSG00000027447/ENSMUSG00000112858/ENSMUSG00000018415/ENSMUSG00000058761/ENSMUSG00000026134/ENSMUSG00000022160/ENSMUSG00000028577/ENSMUSG00000003814/ENSMUSG00000005045/ENSMUSG00000021098/ENSMUSG00000033596/ENSMUSG00000043410/…	601	activated	0.309634	0.309634	4930447C04Rik / Aatf / Abcb10 / Abce1 / Abcf1 / Actl6a / Add1 / Adprs / Agbl4 / Agl / Ago3 / Ago4 / Agtpbp1 / Alg6 / Alg8 / Alkbh3 / Anapc10 / Anapc2 / Ankib1 / Ankle1 / Ankrd31 / Ap1ar / Apaf1 / Apbb1 / Arid4a / Arid4b / Arih2 / Armc8 / Ascc3 / Ash2l / Asz1 / Atad5 / Atg16l1 / Atm / Atr / Atxn3 / Aurkaip1 / B3galnt2 / B3galt2 / B4galnt2 / Babam1 / Bach1 / Banf1 / Baz1a / Baz2a / Bcar3 / Bcl11b /…
activated.GO:0000280	BP	GO:0000280	nuclear division	335	0.319001	1.62949	2.32347e-05	0.00210218	0.00188659	1796	tags=30%, list=20%, signal=25%	ENSMUSG00000060445/ENSMUSG00000031906/ENSMUSG00000019505/ENSMUSG00000027855/ENSMUSG00000029414/ENSMUSG00000112858/ENSMUSG00000068117/ENSMUSG00000003814/ENSMUSG00000021098/ENSMUSG00000043410/ENSMUSG00000029466/ENSMUSG00000036928/ENSMUSG00000024293/ENSMUSG00000051455/ENSMUSG00000031529/ENSMUSG00000015365/ENSMUSG00000028614/ENSMUSG00000030041/ENSMUSG00000051977/ENSMUSG00000069041/ENSMUSG00000038943/…	101	activated	0.301493	0.301493	4930447C04Rik / Ago4 / Akap8l / Anapc7 / Ankle1 / Ankle2 / Ankrd31 / Atm / Banf1 / BC005624 / Bcl2l11 / Becn1 / Bora / Brdt / Calr / Cdca8 / Cenpc1 / Cenpe / Cenpk / Cenps / Cep192 / Cep63 / Cep97 / Chmp1a / Chmp2a / Chmp4c / Cpeb1 / Cul7 / Ddx4 / Dmc1 / Dmrt1 / Esco1 / Esco2 / Fanca / Foxj3 / Gm960 / Hfm1 / Hormad1 / Hormad2 / Kif14 / Kif20b / Kif23 / Kntc1 / M1ap / Mael / Majin / Mapre1 / Mei1 …
activated.GO:0051276	BP	GO:0051276	chromosome organization	447	0.301792	1.58368	1.58577e-05	0.00163715	0.00146925	2069	tags=30%, list=23%, signal=24%	ENSMUSG00000027855/ENSMUSG00000029414/ENSMUSG00000068117/ENSMUSG00000021098/ENSMUSG00000029466/ENSMUSG00000036928/ENSMUSG00000024293/ENSMUSG00000051455/ENSMUSG00000027509/ENSMUSG00000031529/ENSMUSG00000028614/ENSMUSG00000051977/ENSMUSG00000038943/ENSMUSG00000027469/ENSMUSG00000071350/ENSMUSG00000079184/ENSMUSG00000022429/ENSMUSG00000036202/ENSMUSG00000036672/ENSMUSG00000034252/ENSMUSG00000028873/…	134	activated	0.299776	0.299776	4930447C04Rik / Actl6a / Ago4 / Akap8l / Anapc7 / Ankrd31 / Ascc3 / Atm / Atr / Becn1 / Blm / Cdca8 / Cenpa / Cenpc1 / Cenpe / Cenph / Cenpi / Cenpk / Cenpn / Cenpo / Cenps / Cenpt / Cep192 / Cep63 / Cep97 / Chmp1a / Chmp2a / Chmp4c / Cpeb1 / Ddx11 / Dhx36 / Dicer1 / Dmc1 / Dnmt1 / Dtd1 / Esco1 / Esco2 / Ezh2 / Fbxw7 / Gins2 / Gins3 / Gnl3 / H1f10 / H3f3b / Hormad1 / Hormad2 / Itgb3bp / Kash5 / K…
suppressed.GO:0003008	BP	GO:0003008	system process	629	-0.351218	-1.83095	1.56832e-10	1.97576e-07	1.77313e-07	1637	tags=29%, list=18%, signal=26%	ENSMUSG00000055320/ENSMUSG00000023832/ENSMUSG00000021007/ENSMUSG00000023079/ENSMUSG00000024639/ENSMUSG00000032220/ENSMUSG00000037541/ENSMUSG00000042473/ENSMUSG00000030224/ENSMUSG00000022285/ENSMUSG00000020538/ENSMUSG00000057530/ENSMUSG00000001642/ENSMUSG00000035873/ENSMUSG00000026546/ENSMUSG00000073678/ENSMUSG00000029821/ENSMUSG00000007207/ENSMUSG00000002771/ENSMUSG00000039361/ENSMUSG00000055932/…	184	suppressed	0.292528	0.292528	Abcg2 / Acat2 / Adgrv1 / Ahr / Akr1b3 / Akt1 / Aldoa / Ank3 / Anks1b / Ano1 / Apbb2 / Apoe / App / Ar / Asic2 / Atf6 / Atp1a1 / Atp1b1 / Atp2b4 / Atxn1 / B2m / Cacna1d / Cacna1h / Cacna2d1 / Cacnb2 / Cacnb4 / Calm1 / Camk2b / Camk2d / Ccbe1 / Ccdc50 / Cdk5 / Cfap43 / Cfap45 / Cfap53 / Csmd1 / Cttn / Cyp19a1 / Dab2 / Ddx39b / Dgat1 / Dgki / Dmd / Dnm1l / Dock4 / Ece1 / Egfr / Eif4a3 / Epb41 / Espn…
activated.GO:0022414	BP	GO:0022414	reproductive process	762	0.239254	1.30332	0.00150001	0.0419666	0.0376627	2123	tags=29%, list=24%, signal=24%	ENSMUSG00000060445/ENSMUSG00000058328/ENSMUSG00000050966/ENSMUSG00000020647/ENSMUSG00000089911/ENSMUSG00000019505/ENSMUSG00000027855/ENSMUSG00000062773/ENSMUSG00000028476/ENSMUSG00000025289/ENSMUSG00000023175/ENSMUSG00000054727/ENSMUSG00000112858/ENSMUSG00000034653/ENSMUSG00000023403/ENSMUSG00000068117/ENSMUSG00000022160/ENSMUSG00000063810/ENSMUSG00000003814/ENSMUSG00000005045/ENSMUSG00000021098/…	218	activated	0.286089	0.286089	1700013H16Rik / 1700029I15Rik / 4930447C04Rik / 4932438A13Rik / Abl2 / Ace / Acrbp / Adad2 / Adrm1 / Ago4 / Agt / Ak7 / Akap9 / Alms1 / Ankle1 / Ankrd31 / Ankrd49 / Ap3b1 / Arid4a / Arid4b / Armc12 / Asz1 / Atm / Atr / AU040320 / Bbs4 / BC005624 / Bcl2l11 / Brdt / Bsg / Calr / Catsperd / Ccdc39 / Ccnyl1 / Cd9 / Celf3 / Cenpc1 / Cenpe / Cenps / Cep63 / Cfap65 / Chd5 / Cip2a / Clgn / Clic4 / Clock …
activated.GO:0007059	BP	GO:0007059	chromosome segregation	341	0.339225	1.73654	1.89055e-06	0.000307392	0.000275867	1673	tags=27%, list=19%, signal=23%	ENSMUSG00000027855/ENSMUSG00000034311/ENSMUSG00000029414/ENSMUSG00000068117/ENSMUSG00000021098/ENSMUSG00000043410/ENSMUSG00000029466/ENSMUSG00000036928/ENSMUSG00000024293/ENSMUSG00000051455/ENSMUSG00000031529/ENSMUSG00000028614/ENSMUSG00000030041/ENSMUSG00000051977/ENSMUSG00000038943/ENSMUSG00000027469/ENSMUSG00000071350/ENSMUSG00000022429/ENSMUSG00000046295/ENSMUSG00000036672/ENSMUSG00000026605/…	93	activated	0.272727	0.272727	4930447C04Rik / Actl6a / Ago4 / Akap8l / Anapc7 / Ankle1 / Ankrd31 / Atm / BC005624 / Becn1 / Cdca8 / Cenpc1 / Cenpe / Cenpf / Cenph / Cenpk / Cenpn / Cenps / Cenpt / Cep192 / Cep63 / Cep97 / Chmp1a / Chmp4c / Cpeb1 / Dicer1 / Dmc1 / Ect2 / Esco1 / Esco2 / Haus1 / Haus8 / Hdac3 / Hfm1 / Hormad1 / Hormad2 / Kif14 / Kif23 / Kif4 / Knl1 / Kntc1 / M1ap / Mael / Majin / Map1s / Mapre1 / Mei1 / Meioc /…
suppressed.GO:0005938	CC	GO:0005938	cell cortex	156	-0.356526	-1.59227	0.00390741	0.0791285	0.0710134	1457	tags=27%, list=16%, signal=23%	ENSMUSG00000002688/ENSMUSG00000028207/ENSMUSG00000024969/ENSMUSG00000030987/ENSMUSG00000028478/ENSMUSG00000031328/ENSMUSG00000052889/ENSMUSG00000029580/ENSMUSG00000061981/ENSMUSG00000015804/ENSMUSG00000031799/ENSMUSG00000031523/ENSMUSG00000015143/ENSMUSG00000056755/ENSMUSG00000031078/ENSMUSG00000061665/ENSMUSG00000035027/ENSMUSG00000025885/ENSMUSG00000041361/ENSMUSG00000040640/ENSMUSG00000015932/…	42	suppressed	0.269231	0.269231	Actb / Actn1 / Anxa2 / Asph / Capza3 / Cd2ap / Clta / Cttn / Dlc1 / Dstn / Epb41 / Erc2 / Exoc3l2 / Fgfr2 / Flna / Flot2 / Fryl / Grip1 / Grm7 / Itpr2 / Macf1 / Map2k2 / Mark2 / Med28 / Myh9 / Myo5b / Myrip / Myzap / Nr3c2 / Pard3 / Pard3b / Pde4dip / Phldb2 / Ppp1r9a / Prkcb / Prkd1 / Rims2 / Septin9 / Shroom3 / Sptbn1 / Stim1 / Tpm4
activated.GO:0098813	BP	GO:0098813	nuclear chromosome segregation	275	0.338215	1.69522	1.74636e-05	0.00170369	0.00152896	1618	tags=27%, list=18%, signal=23%	ENSMUSG00000027855/ENSMUSG00000034311/ENSMUSG00000029414/ENSMUSG00000068117/ENSMUSG00000021098/ENSMUSG00000043410/ENSMUSG00000029466/ENSMUSG00000036928/ENSMUSG00000024293/ENSMUSG00000051455/ENSMUSG00000031529/ENSMUSG00000028614/ENSMUSG00000030041/ENSMUSG00000051977/ENSMUSG00000038943/ENSMUSG00000027469/ENSMUSG00000022429/ENSMUSG00000046295/ENSMUSG00000026605/ENSMUSG00000028873/ENSMUSG00000109561/…	74	activated	0.269091	0.269091	4930447C04Rik / Actl6a / Ago4 / Akap8l / Anapc7 / Ankle1 / Ankrd31 / Atm / BC005624 / Becn1 / Cdca8 / Cenpc1 / Cenpe / Cenpf / Cenpk / Cenps / Cep192 / Cep63 / Cep97 / Chmp1a / Chmp4c / Cpeb1 / Dmc1 / Ect2 / Esco1 / Esco2 / Hfm1 / Hormad1 / Hormad2 / Kif14 / Kif23 / Kif4 / Knl1 / Kntc1 / M1ap / Mael / Majin / Map1s / Mapre1 / Mei1 / Meioc / Ncapd3 / Ncapg / Ncapg2 / Ncaph / Ndc1 / Nipbl / Nudc / …
suppressed.GO:0051240	BP	GO:0051240	positive regulation of multicellular organismal process	657	-0.346618	-1.81664	1.1349e-10	1.81892e-07	1.63238e-07	1479	tags=26%, list=17%, signal=24%	ENSMUSG00000039361/ENSMUSG00000018341/ENSMUSG00000005161/ENSMUSG00000018446/ENSMUSG00000002688/ENSMUSG00000019432/ENSMUSG00000041605/ENSMUSG00000028416/ENSMUSG00000017146/ENSMUSG00000029438/ENSMUSG00000035834/ENSMUSG00000030987/ENSMUSG00000020115/ENSMUSG00000032274/ENSMUSG00000001729/ENSMUSG00000027010/ENSMUSG00000021576/ENSMUSG00000076431/ENSMUSG00000002489/ENSMUSG00000051790/ENSMUSG00000052934/…	174	suppressed	0.26484	0.26484	Abca1 / Acsl1 / Actb / Adam12 / Adgrv1 / Akt1 / Ambra1 / Ano6 / Anxa2 / Anxa3 / Apoe / App / Ar / Asic2 / Atp1a1 / Atxn1 / Axin2 / B2m / Bag1 / Bcl7a / Bcl7c / Bicral / Bmpr1b / Brca1 / C1qbp / Cacna2d1 / Camk2b / Camk2d / Cblb / Ccbe1 / Cd27 / Cdon / Cnot3 / Cttn / Cxcl17 / Cyp19a1 / Dab2 / Ddx39b / Dgat1 / Dnm1l / Eef2k / Efna5 / Egfr / Elovl6 / Erbb4 / Esrrg / Ets1 / Exosc3 / Ezr / Fbxo31 / Fg…
suppressed.GO:0016528	CC	GO:0016528	sarcoplasm	42	-0.55174	-1.95532	0.000366412	0.0156303	0.0140274	302	tags=26%, list=3%, signal=25%	ENSMUSG00000028773/ENSMUSG00000040118/ENSMUSG00000030102/ENSMUSG00000038473/ENSMUSG00000057897/ENSMUSG00000030287/ENSMUSG00000063450/ENSMUSG00000000628/ENSMUSG00000020354/ENSMUSG00000063142/ENSMUSG00000069601	11	suppressed	0.261905	0.261905	Ank3 / Cacna2d1 / Camk2b / Fabp3 / Hk2 / Itpr1 / Itpr2 / Kcnma1 / Nos1ap / Sgcd / Syne2
suppressed.GO:0098552	CC	GO:0098552	side of membrane	182	-0.37535	-1.71297	0.000190255	0.00997417	0.00895126	1165	tags=26%, list=13%, signal=23%	ENSMUSG00000031584/ENSMUSG00000057367/ENSMUSG00000025089/ENSMUSG00000020611/ENSMUSG00000003283/ENSMUSG00000035152/ENSMUSG00000055737/ENSMUSG00000027111/ENSMUSG00000037681/ENSMUSG00000030336/ENSMUSG00000029064/ENSMUSG00000071369/ENSMUSG00000029802/ENSMUSG00000027827/ENSMUSG00000035027/ENSMUSG00000052397/ENSMUSG00000055553/ENSMUSG00000060802/ENSMUSG00000031119/ENSMUSG00000021171/ENSMUSG00000041361/…	47	suppressed	0.258242	0.258242	Abca1 / Abcc4 / Abcg2 / Ano1 / Ap2a2 / Ap2b1 / Apoe / B2m / Birc2 / Cd27 / Dmd / Dst / Efna5 / Enox1 / Enox2 / Entpd1 / Epb41 / Epn1 / Esyt2 / Esyt3 / Ezr / Gfra1 / Ghr / Gna13 / Gnas / Gnb1 / Gng12 / Gpc4 / Gsr / Hck / Heg1 / Insr / Itga6 / Itga9 / Itgae / Kcnab1 / Kcnma1 / Kxd1 / Map2k2 / Map3k5 / Mapt / Myh9 / Myzap / Ncam1 / Nlgn1 / Ppp3ca / Tgfbr3
suppressed.GO:0043025	CC	GO:0043025	neuronal cell body	350	-0.302539	-1.50266	0.000731558	0.0248708	0.0223201	1567	tags=25%, list=18%, signal=22%	ENSMUSG00000004980/ENSMUSG00000035873/ENSMUSG00000025437/ENSMUSG00000028822/ENSMUSG00000031161/ENSMUSG00000025278/ENSMUSG00000032078/ENSMUSG00000039361/ENSMUSG00000028969/ENSMUSG00000025892/ENSMUSG00000030795/ENSMUSG00000035441/ENSMUSG00000040896/ENSMUSG00000002997/ENSMUSG00000032274/ENSMUSG00000002489/ENSMUSG00000052934/ENSMUSG00000030890/ENSMUSG00000031153/ENSMUSG00000031328/ENSMUSG00000032968/…	88	suppressed	0.251429	0.251429	Acsl4 / Adcy10 / Anxa3 / Apoe / Asic2 / Atp7a / Bmpr1b / Boc / Cacna1d / Cacna1h / Cad / Cadm2 / Camk2b / Camk2d / Cdk5 / Cyp19a1 / Dgki / Dmd / Dynlt1a / Eif4a3 / Entpd1 / Erbb4 / Erc2 / Esr1 / Fbxo31 / Flna / Flnb / Flrt1 / Fus / Gfra1 / Ghr / Gnas / Got2 / Gria4 / Grik4 / Grip1 / Gripap1 / Grm7 / Hdac6 / Hnrnpa2b1 / Igf1r / Ilk / Inha / Insr / Itpr1 / Kalrn / Kcnab1 / Kcnd3 / Kcnma1 / Map2 / M…
suppressed.GO:0016529	CC	GO:0016529	sarcoplasmic reticulum	32	-0.60804	-2.02384	0.000361971	0.0155921	0.0139931	302	tags=25%, list=3%, signal=24%	ENSMUSG00000030102/ENSMUSG00000038473/ENSMUSG00000057897/ENSMUSG00000030287/ENSMUSG00000063450/ENSMUSG00000000628/ENSMUSG00000020354/ENSMUSG00000069601	8	suppressed	0.25	0.25	Ank3 / Camk2b / Hk2 / Itpr1 / Itpr2 / Nos1ap / Sgcd / Syne2
suppressed.GO:0044297	CC	GO:0044297	cell body	392	-0.299976	-1.50535	0.000819975	0.0268985	0.0241399	1605	tags=25%, list=18%, signal=21%	ENSMUSG00000024639/ENSMUSG00000037541/ENSMUSG00000004980/ENSMUSG00000035873/ENSMUSG00000025437/ENSMUSG00000028822/ENSMUSG00000031161/ENSMUSG00000025278/ENSMUSG00000032078/ENSMUSG00000039361/ENSMUSG00000028969/ENSMUSG00000025892/ENSMUSG00000030795/ENSMUSG00000035441/ENSMUSG00000040896/ENSMUSG00000002997/ENSMUSG00000032274/ENSMUSG00000002489/ENSMUSG00000052934/ENSMUSG00000030890/ENSMUSG00000031153/…	98	suppressed	0.25	0.25	Acsl4 / Adcy10 / Anxa3 / Apoe / App / Asic2 / Atp7a / Bmpr1b / Boc / Bptf / Cacna1d / Cacna1h / Cad / Cadm2 / Camk2b / Camk2d / Cct4 / Cdk5 / Cyp19a1 / Dgki / Dmd / Dynlt1a / Eif4a3 / Entpd1 / Erbb4 / Erc2 / Esr1 / Ezr / Fbxo31 / Flna / Flnb / Flrt1 / Fus / Gfra1 / Ghr / Gnaq / Gnas / Gnb1 / Got2 / Gria4 / Grik4 / Grip1 / Gripap1 / Grm7 / Hdac6 / Hnrnpa2b1 / Igf1r / Ilk / Inha / Insr / Itpr1 / Ka…
suppressed.GO:0009986	CC	GO:0009986	cell surface	227	-0.36105	-1.6985	6.65976e-05	0.00485168	0.00435411	1183	tags=25%, list=13%, signal=22%	ENSMUSG00000032511/ENSMUSG00000031584/ENSMUSG00000033307/ENSMUSG00000025089/ENSMUSG00000032959/ENSMUSG00000004264/ENSMUSG00000043939/ENSMUSG00000055737/ENSMUSG00000025980/ENSMUSG00000027111/ENSMUSG00000031558/ENSMUSG00000056755/ENSMUSG00000070509/ENSMUSG00000030336/ENSMUSG00000031672/ENSMUSG00000071369/ENSMUSG00000029802/ENSMUSG00000060802/ENSMUSG00000031119/ENSMUSG00000068220/ENSMUSG00000024812/…	56	suppressed	0.246696	0.246696	A530064D06Rik / Abca1 / Abcc4 / Abcg2 / Adgrv1 / Ank3 / Ano1 / Anxa2 / Apoe / App / B2m / Boc / Cacna1d / Cd27 / Cdon / Dmd / Efna5 / Egfr / Enox1 / Enox2 / Entpd1 / Fgfr2 / Gfra1 / Ghr / Got2 / Gpc4 / Grm7 / Gsr / Heg1 / Hspd1 / Il1rapl1 / Insr / Itga6 / Itga9 / Itgae / Kcnma1 / Lgals1 / Map3k5 / Mif / Ncam1 / Nlgn1 / Pam / Pebp1 / Phb2 / Ptprj / Ptprk / Ptprt / Rgma / Robo1 / Scn5a / Slit2 / Sp…
suppressed.GO:0030175	CC	GO:0030175	filopodium	57	-0.445721	-1.69289	0.0045938	0.086473	0.0776046	929	tags=25%, list=10%, signal=22%	ENSMUSG00000027111/ENSMUSG00000022788/ENSMUSG00000031137/ENSMUSG00000018417/ENSMUSG00000052397/ENSMUSG00000058056/ENSMUSG00000022272/ENSMUSG00000032827/ENSMUSG00000063887/ENSMUSG00000058835/ENSMUSG00000015222/ENSMUSG00000022892/ENSMUSG00000045103/ENSMUSG00000063450	14	suppressed	0.245614	0.245614	Abi1 / App / Dmd / Ezr / Fgd4 / Fgf13 / Itga6 / Map2 / Myo10 / Myo1b / Nlgn1 / Palld / Ppp1r9a / Syne2
suppressed.GO:0042995	CC	GO:0042995	cell projection	1277	-0.291337	-1.59533	9.93499e-10	1.11461e-06	1.0003e-06	1618	tags=24%, list=18%, signal=23%	ENSMUSG00000021007/ENSMUSG00000066151/ENSMUSG00000040479/ENSMUSG00000068798/ENSMUSG00000021990/ENSMUSG00000024639/ENSMUSG00000032220/ENSMUSG00000037541/ENSMUSG00000042797/ENSMUSG00000063229/ENSMUSG00000020483/ENSMUSG00000004980/ENSMUSG00000001642/ENSMUSG00000035873/ENSMUSG00000026546/ENSMUSG00000028822/ENSMUSG00000020096/ENSMUSG00000035798/ENSMUSG00000031161/ENSMUSG00000007207/ENSMUSG00000025278/…	308	suppressed	0.24119	0.24119	1700012B09Rik / Abcg2 / Abhd2 / Abi1 / Acadm / Actb / Actn1 / Adcy10 / Adgrv1 / Ak8 / Akap4 / Akr1b3 / Akt1 / Aldh1a1 / Aldoa / Ambra1 / Ank3 / Anks1b / Ano1 / Anxa2 / Anxa3 / Apoe / App / Aqp11 / Ar / Arf1 / Arhgap18 / Arhgap24 / Arhgap31 / Arl13b / Arl8b / Armc9 / Asic2 / Atp1a1 / Atp1b1 / Atp2b4 / Atp7a / Basp1 / Bbof1 / Bbs5 / Bbs9 / Bmpr1b / Boc / Bptf / Cabcoco1 / Cables1 / Cacna1d / Cacna1…
suppressed.GO:0045178	CC	GO:0045178	basal part of cell	118	-0.425299	-1.82807	0.000130537	0.00774864	0.00695397	733	tags=24%, list=8%, signal=22%	ENSMUSG00000052397/ENSMUSG00000042616/ENSMUSG00000018900/ENSMUSG00000032356/ENSMUSG00000021709/ENSMUSG00000033792/ENSMUSG00000048120/ENSMUSG00000026463/ENSMUSG00000062209/ENSMUSG00000026576/ENSMUSG00000032204/ENSMUSG00000028906/ENSMUSG00000041313/ENSMUSG00000032849/ENSMUSG00000025790/ENSMUSG00000015243/ENSMUSG00000033149/ENSMUSG00000028517/ENSMUSG00000032231/ENSMUSG00000027030/ENSMUSG00000022180/…	28	suppressed	0.237288	0.237288	Abca1 / Abcc4 / Ank3 / Anxa2 / Aqp9 / Atp1a1 / Atp1b1 / Atp2b4 / Atp7a / Egfr / Entpd1 / Epb41 / Erbb4 / Erbin / Ezr / Itga9 / Oscp1 / Phldb2 / Plpp3 / Rasgrf1 / Slc22a5 / Slc6a6 / Slc7a1 / Slc7a8 / Slc8a1 / Slco2a1 / Slco3a1 / Stk39
suppressed.GO:0071944	CC	GO:0071944	cell periphery	1829	-0.300027	-1.67038	2.8504e-15	3.19786e-11	2.8699e-11	1479	tags=23%, list=17%, signal=24%	ENSMUSG00000039361/ENSMUSG00000018341/ENSMUSG00000055932/ENSMUSG00000074794/ENSMUSG00000058145/ENSMUSG00000018446/ENSMUSG00000032030/ENSMUSG00000047193/ENSMUSG00000002688/ENSMUSG00000069833/ENSMUSG00000027122/ENSMUSG00000034412/ENSMUSG00000028969/ENSMUSG00000025892/ENSMUSG00000028207/ENSMUSG00000016487/ENSMUSG00000074886/ENSMUSG00000031257/ENSMUSG00000017146/ENSMUSG00000024186/ENSMUSG00000020102/…	423	suppressed	0.231274	0.231274	Abca1 / Abca3 / Abcb5 / Abcc4 / Abcg2 / Abhd2 / Abhd6 / Acsl1 / Acsl4 / Actb / Actg2 / Actn1 / Adam12 / Adam23 / Adamts17 / Adamts19 / Adamtsl1 / Adcy10 / Adgrd1 / Adgrv1 / Ahnak / Akt1 / Aldoa / Ank3 / Anks1b / Ano1 / Ano6 / Anxa2 / Anxa3 / Ap2a2 / Ap2b1 / Apoe / App / Aqp9 / Ar / Arhgap10 / Arhgap18 / Arhgef1 / Arhgef40 / Arl13b / Arl14ep / Arl4a / Arrdc3 / Asic2 / Asph / Atp10d / Atp1a1 / Atp1…
suppressed.GO:0005886	CC	GO:0005886	plasma membrane	1700	-0.294978	-1.63721	7.86125e-14	4.40977e-10	3.95752e-10	1479	tags=23%, list=17%, signal=24%	ENSMUSG00000039361/ENSMUSG00000018341/ENSMUSG00000055932/ENSMUSG00000074794/ENSMUSG00000018446/ENSMUSG00000032030/ENSMUSG00000047193/ENSMUSG00000002688/ENSMUSG00000069833/ENSMUSG00000027122/ENSMUSG00000034412/ENSMUSG00000028969/ENSMUSG00000025892/ENSMUSG00000028207/ENSMUSG00000016487/ENSMUSG00000074886/ENSMUSG00000031257/ENSMUSG00000017146/ENSMUSG00000024186/ENSMUSG00000020102/ENSMUSG00000035441/…	389	suppressed	0.228824	0.228824	Abca1 / Abca3 / Abcb5 / Abcc4 / Abcg2 / Abhd2 / Abhd6 / Acsl1 / Acsl4 / Actn1 / Adam12 / Adam23 / Adcy10 / Adgrd1 / Adgrv1 / Ahnak / Akt1 / Aldoa / Ank3 / Anks1b / Ano1 / Ano6 / Anxa2 / Anxa3 / Ap2a2 / Ap2b1 / Apoe / App / Aqp9 / Ar / Arhgap10 / Arhgap18 / Arhgef1 / Arhgef40 / Arl13b / Arl14ep / Arl4a / Arrdc3 / Asic2 / Asph / Atp10d / Atp1a1 / Atp1b1 / Atp2b4 / Atp6v0a1 / Atp7a / Atrnl1 / Axin2 …
suppressed.GO:0031252	CC	GO:0031252	cell leading edge	225	-0.379479	-1.77939	9.23053e-06	0.00109008	0.000978283	948	tags=23%, list=11%, signal=21%	ENSMUSG00000031523/ENSMUSG00000015143/ENSMUSG00000022788/ENSMUSG00000031078/ENSMUSG00000030733/ENSMUSG00000019471/ENSMUSG00000032702/ENSMUSG00000061665/ENSMUSG00000052397/ENSMUSG00000058056/ENSMUSG00000022272/ENSMUSG00000027523/ENSMUSG00000020315/ENSMUSG00000092074/ENSMUSG00000033792/ENSMUSG00000032827/ENSMUSG00000037643/ENSMUSG00000030269/ENSMUSG00000058835/ENSMUSG00000040276/ENSMUSG00000031642/…	51	suppressed	0.226667	0.226667	Abi1 / Actn1 / Anxa2 / App / Arhgap18 / Arhgap31 / Atp7a / Cacna1d / Carmil1 / Cd2ap / Cdc37 / Cttn / Dlc1 / Dmd / Dst / Dynlt1a / Egfr / Epb41l3 / Ezr / Fgd1 / Fgd4 / Frmd4b / Gnas / Insr / Kank1 / Lima1 / Macf1 / Map2 / Mapt / Mtmr14 / Myh9 / Myo10 / Myo6 / Pacsin1 / Palld / Phldb2 / Plce1 / Plcg2 / Ppp1r9a / Prkci / Ptpn13 / Ptprj / Ptprk / Robo1 / Sh2b1 / Sh3rf1 / Sptbn1 / Syne2 / Tln2 / Wls …
suppressed.GO:0009653	BP	GO:0009653	anatomical structure morphogenesis	1205	-0.315639	-1.71985	3.26988e-13	1.22283e-09	1.09742e-09	1312	tags=22%, list=15%, signal=21%	ENSMUSG00000021606/ENSMUSG00000021576/ENSMUSG00000076431/ENSMUSG00000002489/ENSMUSG00000052934/ENSMUSG00000030890/ENSMUSG00000020770/ENSMUSG00000021217/ENSMUSG00000055319/ENSMUSG00000035632/ENSMUSG00000000378/ENSMUSG00000056050/ENSMUSG00000032244/ENSMUSG00000062175/ENSMUSG00000030695/ENSMUSG00000042757/ENSMUSG00000031328/ENSMUSG00000025982/ENSMUSG00000027315/ENSMUSG00000021733/ENSMUSG00000052889/…	261	suppressed	0.216598	0.216598	2610005L07Rik / Abi1 / Actb / Actn1 / Adam12 / Aff3 / Ahr / Aldh1a1 / Aldoa / Ank3 / Ano1 / Anxa2 / Anxa3 / Apbb2 / Apoe / App / Ar / Arhgap18 / Arhgap24 / Arid5b / Arl13b / Atp2b4 / Atp7a / Axin2 / Bcl2l1 / Bmpr1b / Boc / Camk2b / Ccbe1 / Ccm2 / Cdc42ep3 / Cdon / Cnot3 / Cntn4 / Cntn6 / Crppa / Csmd1 / Cttn / Cxcl17 / Dab2 / Dlc1 / Dmd / Dnm1l / Dock1 / Dock7 / Dst / Dync2i1 / Dynlt1a / Eef2k / …
suppressed.GO:0036477	CC	GO:0036477	somatodendritic compartment	511	-0.301543	-1.54718	1.44633e-05	0.00151648	0.00136096	1433	tags=22%, list=16%, signal=19%	ENSMUSG00000028969/ENSMUSG00000025892/ENSMUSG00000024186/ENSMUSG00000030795/ENSMUSG00000035441/ENSMUSG00000024969/ENSMUSG00000040896/ENSMUSG00000059436/ENSMUSG00000002997/ENSMUSG00000032274/ENSMUSG00000002489/ENSMUSG00000051790/ENSMUSG00000052934/ENSMUSG00000030890/ENSMUSG00000031153/ENSMUSG00000064181/ENSMUSG00000042757/ENSMUSG00000031328/ENSMUSG00000032968/ENSMUSG00000038780/ENSMUSG00000026567/…	110	suppressed	0.215264	0.215264	Acsl4 / Actn1 / Adcy10 / Ank3 / Anxa3 / Apoe / Ar / Asic2 / Atp7a / Bmpr1b / Boc / Bptf / Cacna1d / Cacna1h / Cad / Cadm2 / Camk2b / Camk2d / Cd2ap / Cdk5 / Cyp19a1 / Dgki / Dmd / Dynlt1a / Eef2k / Eif4a3 / Entpd1 / Erbb4 / Erc2 / Esr1 / Fbxo31 / Fgf13 / Flna / Flrt1 / Frmpd4 / Fus / Gabrb1 / Gfra1 / Ghr / Gnas / Gnb1 / Got2 / Gria4 / Grik4 / Grip1 / Gripap1 / Grm7 / Ica1 / Ift57 / Igf1r / Il1rap…
suppressed.GO:0030054	CC	GO:0030054	cell junction	1057	-0.305033	-1.65122	1.85911e-09	1.60441e-06	1.43987e-06	1303	tags=21%, list=15%, signal=20%	ENSMUSG00000056851/ENSMUSG00000004771/ENSMUSG00000002489/ENSMUSG00000051790/ENSMUSG00000030890/ENSMUSG00000021585/ENSMUSG00000031153/ENSMUSG00000028478/ENSMUSG00000074656/ENSMUSG00000042757/ENSMUSG00000027506/ENSMUSG00000031328/ENSMUSG00000021733/ENSMUSG00000052889/ENSMUSG00000028943/ENSMUSG00000019920/ENSMUSG00000015647/ENSMUSG00000029580/ENSMUSG00000036528/ENSMUSG00000032511/ENSMUSG00000034912/…	223	suppressed	0.210974	0.210974	Abhd6 / Abi1 / Actb / Actn1 / Adam23 / Adgrv1 / Aldh1a1 / Ambra1 / Ank3 / Anks1b / Ano1 / Ano6 / Anxa2 / Ap2a2 / Ap2b1 / Apoe / App / Arhgap24 / Arhgap31 / Arl8b / Asic2 / Atp1a1 / Atp1b1 / Atp2b4 / Atp6v0a1 / Atp7a / Basp1 / Bcl2l1 / Cacna1d / Cacna1h / Cacna2d1 / Cacnb2 / Cacnb4 / Cad / Cadm2 / Calm1 / Camk2b / Camk2d / Cast / Cd2ap / Cdc42bpb / Cgnl1 / Clta / Cltc / Cntn6 / Col4a5 / Cops5 / Cp…
suppressed.GO:0045177	CC	GO:0045177	apical part of cell	174	-0.356743	-1.61468	0.00143041	0.0405247	0.0363687	887	tags=20%, list=10%, signal=18%	ENSMUSG00000021112/ENSMUSG00000030562/ENSMUSG00000041771/ENSMUSG00000029802/ENSMUSG00000018417/ENSMUSG00000052397/ENSMUSG00000025885/ENSMUSG00000030583/ENSMUSG00000018900/ENSMUSG00000001323/ENSMUSG00000033792/ENSMUSG00000037643/ENSMUSG00000026576/ENSMUSG00000031075/ENSMUSG00000041313/ENSMUSG00000041794/ENSMUSG00000022443/ENSMUSG00000032849/ENSMUSG00000015968/ENSMUSG00000022892/ENSMUSG00000027030/…	34	suppressed	0.195402	0.195402	Abcc4 / Abcg2 / Ano1 / App / Atp1a1 / Atp1b1 / Atp7a / Cacna1d / Dab2 / Egfr / Ezr / Kcnma1 / Myh9 / Myo1b / Myo5b / Myo6 / Myrip / Nox4 / Nrg1 / Pals1 / Pard3 / Pard3b / Pkhd1 / Prkca / Prkci / Shroom3 / Sipa1l3 / Slc22a5 / Slc24a4 / Slc6a6 / Slc7a1 / Slc7a8 / Srr / Stk39
suppressed.GO:0034330	BP	GO:0034330	cell junction organization	395	-0.385168	-1.9338	1.45882e-09	1.48787e-06	1.33528e-06	793	tags=19%, list=9%, signal=18%	ENSMUSG00000032036/ENSMUSG00000035764/ENSMUSG00000031137/ENSMUSG00000031283/ENSMUSG00000061665/ENSMUSG00000052397/ENSMUSG00000025885/ENSMUSG00000058056/ENSMUSG00000038235/ENSMUSG00000021823/ENSMUSG00000031119/ENSMUSG00000035357/ENSMUSG00000005533/ENSMUSG00000040640/ENSMUSG00000024812/ENSMUSG00000029249/ENSMUSG00000036158/ENSMUSG00000047787/ENSMUSG00000061751/ENSMUSG00000057914/ENSMUSG00000032827/…	76	suppressed	0.192405	0.192405	Ank3 / Apoe / App / Arhgap6 / Asic2 / Cacnb2 / Camk2b / Cd2ap / Chrdl1 / Col4a5 / Dnm1l / Dock7 / Dst / Eef2k / Efna5 / Epb41l3 / Erbb4 / Erc2 / Ezr / F11r / Fbxo45 / Fgf13 / Fgfr2 / Flrt1 / Flrt2 / Frmpd4 / Gpc4 / Heg1 / Igf1r / Il1rapl1 / Insr / Kalrn / Kirrel3 / Lamc1 / Limch1 / Macf1 / Malat1 / Map4k4 / Mapt / Mecp2 / Myh9 / Myo5b / Myo6 / Nedd4l / Nfia / Nlgn1 / Nos1ap / Nrg1 / Nrxn3 / Ntrk3…
suppressed.GO:0048731	BP	GO:0048731	system development	1734	-0.286367	-1.5888	6.41379e-12	1.79891e-08	1.61442e-08	949	tags=16%, list=11%, signal=18%	ENSMUSG00000040003/ENSMUSG00000031523/ENSMUSG00000026380/ENSMUSG00000028224/ENSMUSG00000027079/ENSMUSG00000029482/ENSMUSG00000025980/ENSMUSG00000027111/ENSMUSG00000001419/ENSMUSG00000032965/ENSMUSG00000017417/ENSMUSG00000004233/ENSMUSG00000020235/ENSMUSG00000009376/ENSMUSG00000034687/ENSMUSG00000031558/ENSMUSG00000056755/ENSMUSG00000070509/ENSMUSG00000071176/ENSMUSG00000074733/ENSMUSG00000021112/…	279	suppressed	0.1609	0.1609	2610005L07Rik / Aacs / Abca3 / Abcb5 / Abi1 / Acsl4 / Adam12 / Adgrv1 / Ak8 / Aldh1a1 / Ambra1 / Ank3 / Ano1 / Ano6 / Anxa2 / Anxa3 / Apbb2 / Apoe / App / Ar / Arhgap24 / Arhgef10 / Arid5b / Arl13b / Asic2 / Atf6 / Atp2b4 / Atp7a / Atxn1 / Axin2 / B2m / Basp1 / Bcl2l1 / Bicc1 / Bmpr1b / Boc / Bptf / Cables1 / Cadm2 / Camk1d / Camk2b / Camk2d / Casp7 / Cblb / Ccbe1 / Cdon / Cfap43 / Chrdl1 / Clmn …

## Sheet: elongating_spermatid_2_GSEA_A
X	ONTOLOGY	ID	Description	setSize	enrichmentScore	NES	pvalue	p.adjust	qvalue	rank	leading_edge	core_enrichment	Count	.sign	GeneRatio	x	pasted_sorted_ogns
suppressed.GO:0030235	MF	GO:0030235	nitric-oxide synthase regulator activity	5	-0.921026	-1.85909	0.000270185	0.0215559	0.0202265	197	tags=80%, list=4%, signal=77%	ENSMUSG00000001175/ENSMUSG00000019370/ENSMUSG00000036438/ENSMUSG00000021270	4	suppressed	0.8	0.8	Calm1 / Calm2 / Calm3 / Hsp90aa1
suppressed.GO:0010851	MF	GO:0010851	cyclase regulator activity	5	-0.874246	-1.76467	0.0027659	0.0977528	0.0917242	218	tags=80%, list=4%, signal=77%	ENSMUSG00000056755/ENSMUSG00000001175/ENSMUSG00000019370/ENSMUSG00000036438	4	suppressed	0.8	0.8	Calm1 / Calm2 / Calm3 / Grm7
suppressed.GO:0010854	MF	GO:0010854	adenylate cyclase regulator activity	5	-0.874246	-1.76467	0.0027659	0.0977528	0.0917242	218	tags=80%, list=4%, signal=77%	ENSMUSG00000056755/ENSMUSG00000001175/ENSMUSG00000019370/ENSMUSG00000036438	4	suppressed	0.8	0.8	Calm1 / Calm2 / Calm3 / Grm7
suppressed.GO:0050998	MF	GO:0050998	nitric-oxide synthase binding	6	-0.898009	-1.94231	0.000134264	0.0144322	0.0135422	197	tags=67%, list=4%, signal=64%	ENSMUSG00000001175/ENSMUSG00000029580/ENSMUSG00000019370/ENSMUSG00000036438	4	suppressed	0.666667	0.666667	Actb / Calm1 / Calm2 / Calm3
suppressed.GO:0032552	MF	GO:0032552	deoxyribonucleotide binding	3	-0.964822	-1.69572	0.00148306	0.0676055	0.0634362	182	tags=100%, list=4%, signal=96%	ENSMUSG00000021270/ENSMUSG00000023944	2	suppressed	0.666667	0.666667	Hsp90aa1 / Hsp90ab1
suppressed.GO:0032554	MF	GO:0032554	purine deoxyribonucleotide binding	3	-0.964822	-1.69572	0.00148306	0.0676055	0.0634362	182	tags=100%, list=4%, signal=96%	ENSMUSG00000021270/ENSMUSG00000023944	2	suppressed	0.666667	0.666667	Hsp90aa1 / Hsp90ab1
suppressed.GO:0032558	MF	GO:0032558	adenyl deoxyribonucleotide binding	3	-0.964822	-1.69572	0.00148306	0.0676055	0.0634362	182	tags=100%, list=4%, signal=96%	ENSMUSG00000021270/ENSMUSG00000023944	2	suppressed	0.666667	0.666667	Hsp90aa1 / Hsp90ab1
suppressed.GO:0032564	MF	GO:0032564	dATP binding	3	-0.964822	-1.69572	0.00148306	0.0676055	0.0634362	182	tags=100%, list=4%, signal=96%	ENSMUSG00000021270/ENSMUSG00000023944	2	suppressed	0.666667	0.666667	Hsp90aa1 / Hsp90ab1
suppressed.GO:0031432	MF	GO:0031432	titin binding	3	-0.961858	-1.69051	0.00178866	0.0742939	0.0697121	197	tags=100%, list=4%, signal=96%	ENSMUSG00000019370/ENSMUSG00000036438	2	suppressed	0.666667	0.666667	Calm2 / Calm3
suppressed.GO:0031800	MF	GO:0031800	type 3 metabotropic glutamate receptor binding	3	-0.961858	-1.69051	0.00178866	0.0742939	0.0697121	197	tags=100%, list=4%, signal=96%	ENSMUSG00000019370/ENSMUSG00000036438	2	suppressed	0.666667	0.666667	Calm2 / Calm3
suppressed.GO:0035256	MF	GO:0035256	G protein-coupled glutamate receptor binding	3	-0.961858	-1.69051	0.00178866	0.0742939	0.0697121	197	tags=100%, list=4%, signal=96%	ENSMUSG00000019370/ENSMUSG00000036438	2	suppressed	0.666667	0.666667	Calm2 / Calm3
suppressed.GO:0015986	BP	GO:0015986	proton motive force-driven ATP synthesis	24	-0.715446	-2.31866	1.99849e-06	0.00076685	0.000719557	915	tags=67%, list=18%, signal=55%	ENSMUSG00000041881/ENSMUSG00000038690/ENSMUSG00000023089/ENSMUSG00000000399/ENSMUSG00000022890/ENSMUSG00000050856/ENSMUSG00000000563/ENSMUSG00000021606/ENSMUSG00000025393/ENSMUSG00000020022/ENSMUSG00000113902/ENSMUSG00000022450/ENSMUSG00000033938/ENSMUSG00000034566/ENSMUSG00000022354/ENSMUSG00000037152	16	suppressed	0.666667	0.666667	Atp5b / Atp5h / Atp5j / Atp5j2 / Atp5k / Atp5pb / Ndufa12 / Ndufa5 / Ndufa6 / Ndufa7 / Ndufa9 / Ndufb1 / Ndufb7 / Ndufb9 / Ndufc1 / Ndufs6
activated.GO:0005802	CC	GO:0005802	trans-Golgi network	60	0.508311	1.9498	0.000120025	0.0132488	0.0124317	1612	tags=60%, list=32%, signal=41%	ENSMUSG00000032570/ENSMUSG00000024566/ENSMUSG00000022946/ENSMUSG00000038039/ENSMUSG00000033392/ENSMUSG00000047921/ENSMUSG00000040040/ENSMUSG00000036613/ENSMUSG00000029186/ENSMUSG00000074582/ENSMUSG00000002459/ENSMUSG00000022428/ENSMUSG00000025178/ENSMUSG00000066324/ENSMUSG00000020140/ENSMUSG00000024073/ENSMUSG00000061414/ENSMUSG00000056515/ENSMUSG00000032589/ENSMUSG00000056429/ENSMUSG00000034006/…	36	activated	0.6	0.6	Arfgef2 / Arl5c / Atp2c1 / Atp9a / Atp9b / Azin2 / Birc6 / Bpnt2 / Bsn / Caln1 / Cby1 / Clasp2 / Cracr2a / Dop1b / Eipr1 / Gcc2 / Gga3 / Gnas / Golph3 / Ift88 / Lamp2 / Lgr5 / Mmp24 / Pcsk7 / Pi4k2a / Pi4k2b / Rab30 / Rab31 / Rbfox1 / Rgs20 / Slc66a2 / Slc9a8 / Tbc1d23 / Tgoln1 / Trappc9 / Vps51
suppressed.GO:0006119	BP	GO:0006119	oxidative phosphorylation	50	-0.657033	-2.54277	1.43288e-09	3.84872e-06	3.61137e-06	1050	tags=58%, list=21%, signal=46%	ENSMUSG00000025651/ENSMUSG00000118889/ENSMUSG00000056436/ENSMUSG00000041881/ENSMUSG00000038690/ENSMUSG00000041697/ENSMUSG00000023089/ENSMUSG00000000399/ENSMUSG00000024208/ENSMUSG00000022890/ENSMUSG00000050856/ENSMUSG00000000563/ENSMUSG00000021606/ENSMUSG00000025393/ENSMUSG00000022013/ENSMUSG00000020022/ENSMUSG00000113902/ENSMUSG00000022450/ENSMUSG00000033938/ENSMUSG00000038462/ENSMUSG00000034566/…	29	suppressed	0.58	0.58	Atp5b / Atp5h / Atp5j / Atp5j2 / Atp5k / Atp5pb / Cox4i1 / Cox6a1 / Cox6c / Cox7c / Cox8c / Cyct / Dnajc15 / Mir451a / Ndufa12 / Ndufa5 / Ndufa6 / Ndufa7 / Ndufa9 / Ndufb1 / Ndufb7 / Ndufb9 / Ndufc1 / Ndufs6 / Park7 / Uqcc2 / Uqcrc1 / Uqcrfs1 / Uqcrq
suppressed.GO:0009060	BP	GO:0009060	aerobic respiration	62	-0.600723	-2.40958	1.1393e-08	1.53008e-05	1.43571e-05	1062	tags=55%, list=21%, signal=44%	ENSMUSG00000047674/ENSMUSG00000025651/ENSMUSG00000118889/ENSMUSG00000056436/ENSMUSG00000041881/ENSMUSG00000038690/ENSMUSG00000041697/ENSMUSG00000023089/ENSMUSG00000000399/ENSMUSG00000027601/ENSMUSG00000024208/ENSMUSG00000022890/ENSMUSG00000021748/ENSMUSG00000050856/ENSMUSG00000000563/ENSMUSG00000021606/ENSMUSG00000025393/ENSMUSG00000061474/ENSMUSG00000052738/ENSMUSG00000022013/ENSMUSG00000020022/…	34	suppressed	0.548387	0.548387	Atp5b / Atp5h / Atp5j / Atp5j2 / Atp5k / Atp5pb / Cox4i1 / Cox6a1 / Cox6c / Cox7c / Cox8c / Cyct / Dnajc15 / Mir451a / Mrps36 / Mtfr1 / Ndufa12 / Ndufa5 / Ndufa6 / Ndufa7 / Ndufa9 / Ndufb1 / Ndufb7 / Ndufb9 / Ndufc1 / Ndufs6 / Park7 / Pdha2 / Pdhb / Suclg1 / Uqcc2 / Uqcrc1 / Uqcrfs1 / Uqcrq
suppressed.GO:0044183	MF	GO:0044183	protein folding chaperone	22	-0.742337	-2.35404	1.75639e-06	0.00076685	0.000719557	639	tags=55%, list=13%, signal=48%	ENSMUSG00000001416/ENSMUSG00000020048/ENSMUSG00000022234/ENSMUSG00000002190/ENSMUSG00000048206/ENSMUSG00000018593/ENSMUSG00000068039/ENSMUSG00000030007/ENSMUSG00000059970/ENSMUSG00000026864/ENSMUSG00000021270/ENSMUSG00000023944	12	suppressed	0.545455	0.545455	Cct3 / Cct5 / Cct7 / Clgn / Dnajb8 / Hsp90aa1 / Hsp90ab1 / Hsp90b1 / Hspa2 / Hspa5 / Sparc / Tcp1
suppressed.GO:0070469	CC	GO:0070469	respirasome	40	-0.654006	-2.42399	1.56957e-07	0.000126476	0.000118676	1050	tags=52%, list=21%, signal=42%	ENSMUSG00000025651/ENSMUSG00000056436/ENSMUSG00000041881/ENSMUSG00000041697/ENSMUSG00000023089/ENSMUSG00000000399/ENSMUSG00000021606/ENSMUSG00000020022/ENSMUSG00000113902/ENSMUSG00000022450/ENSMUSG00000033938/ENSMUSG00000038462/ENSMUSG00000033213/ENSMUSG00000022354/ENSMUSG00000031818/ENSMUSG00000044894/ENSMUSG00000017778/ENSMUSG00000049387/ENSMUSG00000037152/ENSMUSG00000014313/ENSMUSG00000043319	21	suppressed	0.525	0.525	AA467197 / Cox4i1 / Cox6a1 / Cox6c / Cox7b2 / Cox7c / Cox8c / Cyct / Ndufa12 / Ndufa5 / Ndufa6 / Ndufa7 / Ndufa9 / Ndufb1 / Ndufb7 / Ndufb9 / Ndufc1 / Ndufs6 / Uqcrc1 / Uqcrfs1 / Uqcrq
activated.GO:0046548	BP	GO:0046548	retinal rod cell development	6	0.933421	1.93629	1.0651e-05	0.00226448	0.00212482	109	tags=50%, list=2%, signal=49%	ENSMUSG00000019986/ENSMUSG00000063810/ENSMUSG00000033282	3	activated	0.5	0.5	Ahi1 / Alms1 / Rpgrip1l
suppressed.GO:0098803	CC	GO:0098803	respiratory chain complex	38	-0.668739	-2.43215	2.66969e-07	0.000195567	0.000183506	915	tags=50%, list=18%, signal=41%	ENSMUSG00000041881/ENSMUSG00000041697/ENSMUSG00000023089/ENSMUSG00000000399/ENSMUSG00000021606/ENSMUSG00000020022/ENSMUSG00000113902/ENSMUSG00000022450/ENSMUSG00000033938/ENSMUSG00000038462/ENSMUSG00000033213/ENSMUSG00000022354/ENSMUSG00000031818/ENSMUSG00000044894/ENSMUSG00000017778/ENSMUSG00000049387/ENSMUSG00000037152/ENSMUSG00000014313/ENSMUSG00000043319	19	suppressed	0.5	0.5	AA467197 / Cox4i1 / Cox6a1 / Cox6c / Cox7b2 / Cox7c / Cox8c / Ndufa12 / Ndufa5 / Ndufa6 / Ndufa7 / Ndufa9 / Ndufb1 / Ndufb7 / Ndufb9 / Ndufc1 / Ndufs6 / Uqcrfs1 / Uqcrq
suppressed.GO:1990204	CC	GO:1990204	oxidoreductase complex	34	-0.574384	-2.03087	0.000151014	0.0156009	0.0146387	1062	tags=50%, list=21%, signal=40%	ENSMUSG00000047674/ENSMUSG00000025651/ENSMUSG00000041881/ENSMUSG00000023089/ENSMUSG00000000399/ENSMUSG00000021748/ENSMUSG00000021606/ENSMUSG00000061474/ENSMUSG00000020022/ENSMUSG00000113902/ENSMUSG00000022450/ENSMUSG00000033938/ENSMUSG00000038462/ENSMUSG00000063229/ENSMUSG00000022354/ENSMUSG00000044894/ENSMUSG00000037152	17	suppressed	0.5	0.5	Ldha / Mrps36 / Ndufa12 / Ndufa5 / Ndufa6 / Ndufa7 / Ndufa9 / Ndufb1 / Ndufb7 / Ndufb9 / Ndufc1 / Ndufs6 / Pdha2 / Pdhb / Uqcrc1 / Uqcrfs1 / Uqcrq
suppressed.GO:0043209	CC	GO:0043209	myelin sheath	67	-0.533321	-2.21812	7.86942e-07	0.000422745	0.000396674	980	tags=49%, list=19%, signal=40%	ENSMUSG00000006818/ENSMUSG00000055022/ENSMUSG00000032679/ENSMUSG00000028691/ENSMUSG00000041697/ENSMUSG00000029223/ENSMUSG00000025228/ENSMUSG00000021771/ENSMUSG00000032294/ENSMUSG00000026473/ENSMUSG00000001416/ENSMUSG00000000563/ENSMUSG00000058135/ENSMUSG00000071866/ENSMUSG00000025393/ENSMUSG00000022565/ENSMUSG00000021546/ENSMUSG00000022234/ENSMUSG00000038462/ENSMUSG00000034566/ENSMUSG00000022982/…	33	suppressed	0.492537	0.492537	Actb / Actr1a / Atp5b / Atp5h / Atp5pb / Calm1 / Calm2 / Calm3 / Cct3 / Cct5 / Cd59a / Cntn1 / Cox6a1 / Glul / Gstm1 / Hnrnpk / Hsp90aa1 / Hspa2 / Hspa5 / Pebp1 / Pkm / Plec / Pllp / Ppia / Prdx1 / Sod1 / Sod2 / Tcp1 / Tubb4b / Ubc / Uchl1 / Uqcrfs1 / Vdac2
activated.GO:0017124	MF	GO:0017124	SH3 domain binding	27	0.557142	1.80988	0.00227469	0.0877008	0.0822922	1037	tags=48%, list=20%, signal=38%	ENSMUSG00000038346/ENSMUSG00000021262/ENSMUSG00000023805/ENSMUSG00000022995/ENSMUSG00000024242/ENSMUSG00000028967/ENSMUSG00000003200/ENSMUSG00000038738/ENSMUSG00000028524/ENSMUSG00000039361/ENSMUSG00000018411/ENSMUSG00000028868/ENSMUSG00000029094	13	activated	0.481481	0.481481	Afap1 / Enah / Errfi1 / Evl / Map4k3 / Mapt / Picalm / Sgip1 / Sh3gl1 / Shank1 / Synj2 / Wasf2 / Zfp384
suppressed.GO:0071013	CC	GO:0071013	catalytic step 2 spliceosome	25	-0.612645	-1.99556	0.000354131	0.0250249	0.0234816	1294	tags=48%, list=26%, signal=36%	ENSMUSG00000040824/ENSMUSG00000060373/ENSMUSG00000038722/ENSMUSG00000039630/ENSMUSG00000039218/ENSMUSG00000086727/ENSMUSG00000020018/ENSMUSG00000005687/ENSMUSG00000021546/ENSMUSG00000007050/ENSMUSG00000022283/ENSMUSG00000004980	12	suppressed	0.48	0.48	4931428L18Rik / Bcas2 / Bud31 / Hnrnpa2b1 / Hnrnpc / Hnrnpk / Hnrnpu / Lsm2 / Pabpc1 / Snrpd2 / Snrpf / Srrm2
suppressed.GO:0051082	MF	GO:0051082	unfolded protein binding	42	-0.717891	-2.67146	3.51103e-10	1.41459e-06	1.32735e-06	639	tags=48%, list=13%, signal=42%	ENSMUSG00000001416/ENSMUSG00000020048/ENSMUSG00000001289/ENSMUSG00000026203/ENSMUSG00000022234/ENSMUSG00000071072/ENSMUSG00000061315/ENSMUSG00000002190/ENSMUSG00000048206/ENSMUSG00000022037/ENSMUSG00000022403/ENSMUSG00000003814/ENSMUSG00000068039/ENSMUSG00000030007/ENSMUSG00000028960/ENSMUSG00000059970/ENSMUSG00000026864/ENSMUSG00000021270/ENSMUSG00000070436/ENSMUSG00000023944	20	suppressed	0.47619	0.47619	Calr / Cct3 / Cct5 / Cct7 / Clgn / Clu / Dnajb2 / Dnajb8 / Hsp90aa1 / Hsp90ab1 / Hsp90b1 / Hspa2 / Hspa5 / Naca / Pfdn5 / Ptges3 / Serpinh1 / St13 / Tcp1 / Ube4b
suppressed.GO:0008380	BP	GO:0008380	RNA splicing	127	-0.435223	-2.04034	1.26777e-06	0.000600925	0.000563865	1375	tags=45%, list=27%, signal=34%	ENSMUSG00000034120/ENSMUSG00000026034/ENSMUSG00000002052/ENSMUSG00000030435/ENSMUSG00000028484/ENSMUSG00000059995/ENSMUSG00000025576/ENSMUSG00000040824/ENSMUSG00000022185/ENSMUSG00000053453/ENSMUSG00000022961/ENSMUSG00000060373/ENSMUSG00000034818/ENSMUSG00000022858/ENSMUSG00000002107/ENSMUSG00000057113/ENSMUSG00000024097/ENSMUSG00000028639/ENSMUSG00000014776/ENSMUSG00000030016/ENSMUSG00000038722/…	57	suppressed	0.448819	0.448819	Acin1 / Atxn7l3 / Bcas2 / Bud31 / Ccnl1 / Celf2 / Celf5 / Clk1 / Clk2 / Ddx46 / Fxr1 / Hnrnpa0 / Hnrnpa2b1 / Hnrnpc / Hnrnpk / Hnrnpu / Khdrbs2 / Larp7 / Lsm2 / Luc7l2 / Nol3 / Npm1 / Nrde2 / Obi1 / Pabpc1 / Polr2a / Prkrip1 / Psip1 / Rbfox3 / Rp9 / Sde2 / Setx / Sf1 / Slc38a2 / Slirp / Snrnp70 / Snrpd2 / Snrpf / Son / Srpk2 / Srrm2 / Srsf2 / Srsf3 / Srsf5 / Srsf7 / Supt20 / Supt6 / Tdrd6 / Thoc7…
activated.GO:0021915	BP	GO:0021915	neural tube development	53	0.491717	1.85009	0.000505547	0.0313362	0.0294036	1121	tags=43%, list=22%, signal=34%	ENSMUSG00000026640/ENSMUSG00000020716/ENSMUSG00000033282/ENSMUSG00000047248/ENSMUSG00000007880/ENSMUSG00000028191/ENSMUSG00000022995/ENSMUSG00000032965/ENSMUSG00000028677/ENSMUSG00000028780/ENSMUSG00000025231/ENSMUSG00000001089/ENSMUSG00000022428/ENSMUSG00000030323/ENSMUSG00000024985/ENSMUSG00000029071/ENSMUSG00000004231/ENSMUSG00000040506/ENSMUSG00000037992/ENSMUSG00000029475/ENSMUSG00000031523/…	23	activated	0.433962	0.433962	Ambra1 / Arid1a / Bcl10 / C2cd3 / Cby1 / Dlc1 / Dvl1 / Enah / Ift122 / Ift57 / Kdm2a / Kdm2b / Luzp1 / Nf1 / Pax2 / Plxna2 / Rara / Rnf220 / Rpgrip1l / Sema3c / Sufu / Tcf7l2 / Zic5
activated.GO:0004181	MF	GO:0004181	metallocarboxypeptidase activity	7	0.80492	1.76651	0.00198685	0.0804525	0.0754909	297	tags=43%, list=6%, signal=40%	ENSMUSG00000061298/ENSMUSG00000043943/ENSMUSG00000038836	3	activated	0.428571	0.428571	Agbl3 / Agbl4 / Naalad2
suppressed.GO:0097718	MF	GO:0097718	disordered domain specific binding	14	-0.840576	-2.32722	8.39648e-07	0.000422868	0.000396789	197	tags=43%, list=4%, signal=41%	ENSMUSG00000001175/ENSMUSG00000059970/ENSMUSG00000019370/ENSMUSG00000036438/ENSMUSG00000021270/ENSMUSG00000023944	6	suppressed	0.428571	0.428571	Calm1 / Calm2 / Calm3 / Hsp90aa1 / Hsp90ab1 / Hspa2
activated.GO:0098609	BP	GO:0098609	cell-cell adhesion	173	0.360506	1.63323	0.000555697	0.0334165	0.0313556	1419	tags=42%, list=28%, signal=31%	ENSMUSG00000021699/ENSMUSG00000024109/ENSMUSG00000033278/ENSMUSG00000060843/ENSMUSG00000028399/ENSMUSG00000044813/ENSMUSG00000016493/ENSMUSG00000035356/ENSMUSG00000032570/ENSMUSG00000031841/ENSMUSG00000036712/ENSMUSG00000037995/ENSMUSG00000007880/ENSMUSG00000025701/ENSMUSG00000033730/ENSMUSG00000069601/ENSMUSG00000037605/ENSMUSG00000026181/ENSMUSG00000063681/ENSMUSG00000032087/ENSMUSG00000028191/…	73	activated	0.421965	0.421965	Adgrl3 / Adk / Akna / Alox5 / Ambra1 / Ank3 / Arid1a / Astn2 / Atp2c1 / Bcl10 / Ccr7 / Cd37 / Cd46 / Cd55 / Cdh13 / Cdh6 / Ceacam2 / Col13a1 / Crb1 / Ctnna3 / Cyld / Cyp1b1 / Dennd6a / Dscaml1 / Dsg2 / Efnb2 / Egr3 / Gnas / Golph3 / Grid2 / Igsf9 / Il4ra / Itga9 / Izumo1 / Kif26b / Kifc3 / Lims1 / Lpp / Magi1 / Malt1 / Mapk14 / Mex3b / Mink1 / Mmp24 / Ndfip1 / Nectin1 / Nectin3 / Nexn / Nfkbiz / …
suppressed.GO:0070069	CC	GO:0070069	cytochrome complex	19	-0.734149	-2.22518	9.75867e-06	0.00226448	0.00212482	362	tags=42%, list=7%, signal=39%	ENSMUSG00000038462/ENSMUSG00000033213/ENSMUSG00000031818/ENSMUSG00000044894/ENSMUSG00000017778/ENSMUSG00000049387/ENSMUSG00000014313/ENSMUSG00000043319	8	suppressed	0.421053	0.421053	AA467197 / Cox4i1 / Cox6c / Cox7b2 / Cox7c / Cox8c / Uqcrfs1 / Uqcrq
suppressed.GO:0036126	CC	GO:0036126	sperm flagellum	81	-0.435977	-1.89662	5.65304e-05	0.00854828	0.0080211	1014	tags=42%, list=20%, signal=34%	ENSMUSG00000040220/ENSMUSG00000075249/ENSMUSG00000020612/ENSMUSG00000018567/ENSMUSG00000029430/ENSMUSG00000008813/ENSMUSG00000020681/ENSMUSG00000021040/ENSMUSG00000035696/ENSMUSG00000032221/ENSMUSG00000021771/ENSMUSG00000047021/ENSMUSG00000038709/ENSMUSG00000050623/ENSMUSG00000033826/ENSMUSG00000046230/ENSMUSG00000007107/ENSMUSG00000000682/ENSMUSG00000026495/ENSMUSG00000024033/ENSMUSG00000063229/…	34	suppressed	0.419753	0.419753	Ace / Atp1a4 / Cabyr / Calm1 / Catsperb / Catsperz / Cd52 / Cfap65 / Dnah8 / Efcab2 / Fsip2 / Gabarap / Gapdhs / Gas8 / Gstm5 / Hsp90aa1 / Ldha / Mns1 / Oaz3 / Odf1 / Pgk2 / Prkar1a / Ran / Rnf38 / Rsph1 / Saxo2 / Slirp / Spata19 / Tcp11 / Tekt4 / Tppp2 / Txndc8 / Vdac2 / Vps13a
activated.GO:0048167	BP	GO:0048167	regulation of synaptic plasticity	66	0.481403	1.8664	0.000195252	0.0189559	0.0177868	1310	tags=41%, list=26%, signal=31%	ENSMUSG00000040549/ENSMUSG00000028664/ENSMUSG00000020716/ENSMUSG00000030172/ENSMUSG00000042644/ENSMUSG00000039652/ENSMUSG00000027071/ENSMUSG00000028456/ENSMUSG00000057897/ENSMUSG00000062232/ENSMUSG00000042700/ENSMUSG00000015605/ENSMUSG00000035390/ENSMUSG00000033396/ENSMUSG00000029361/ENSMUSG00000025551/ENSMUSG00000034452/ENSMUSG00000071424/ENSMUSG00000022935/ENSMUSG00000018411/ENSMUSG00000037992/…	27	activated	0.409091	0.409091	Adgrb1 / Brsk1 / Camk2b / Ckap5 / Cpeb3 / Ephb2 / Erc1 / Fgf14 / Grid2 / Grik1 / Itpr3 / Mapk1 / Mapt / Neurl1a / Nf1 / Nos1 / P2rx3 / Prkcz / Rapgef2 / Rara / Sipa1l1 / Slc24a1 / Spg11 / Srf / Syt7 / Unc13b / Zdhhc2
suppressed.GO:0005740	CC	GO:0005740	mitochondrial envelope	194	-0.443959	-2.17106	2.53168e-10	1.41459e-06	1.32735e-06	980	tags=41%, list=19%, signal=34%	ENSMUSG00000006818/ENSMUSG00000056436/ENSMUSG00000015357/ENSMUSG00000062373/ENSMUSG00000013662/ENSMUSG00000041881/ENSMUSG00000038690/ENSMUSG00000014301/ENSMUSG00000027374/ENSMUSG00000041697/ENSMUSG00000032519/ENSMUSG00000023089/ENSMUSG00000000399/ENSMUSG00000038612/ENSMUSG00000018677/ENSMUSG00000037710/ENSMUSG00000037363/ENSMUSG00000024208/ENSMUSG00000021771/ENSMUSG00000041028/ENSMUSG00000027944/…	79	suppressed	0.407216	0.407216	1700034I23Rik / AA467197 / Arl2bp / Atad1 / Atp5b / Atp5h / Atp5j / Atp5j2 / Atp5k / Atp5md / Atp5mpl / Atp5pb / Bri3bp / Calm1 / Calm2 / Calm3 / Cfl1 / Cisd1 / Clpx / Clu / Cox4i1 / Cox6a1 / Cox6c / Cox7c / Cox8c / Crls1 / Cyct / Cyp11a1 / Dnajc15 / Foxo3 / Ghitm / Gpx4 / Hax1 / Hk2 / Letm2 / Lpin1 / Mcl1 / Mrpl20 / Mrpl51 / Mrps12 / Mrps18b / Mrps5 / Ndufa12 / Ndufa5 / Ndufa6 / Ndufa7 / Ndufa9 …
suppressed.GO:0006457	BP	GO:0006457	protein folding	62	-0.586647	-2.35312	3.97615e-08	4.1034e-05	3.85034e-05	719	tags=40%, list=14%, signal=35%	ENSMUSG00000028416/ENSMUSG00000001416/ENSMUSG00000020048/ENSMUSG00000030357/ENSMUSG00000071866/ENSMUSG00000001289/ENSMUSG00000026203/ENSMUSG00000022234/ENSMUSG00000071072/ENSMUSG00000002190/ENSMUSG00000048206/ENSMUSG00000037062/ENSMUSG00000022037/ENSMUSG00000030417/ENSMUSG00000049792/ENSMUSG00000022403/ENSMUSG00000003814/ENSMUSG00000068039/ENSMUSG00000030007/ENSMUSG00000028960/ENSMUSG00000059970/…	25	suppressed	0.403226	0.403226	Bag1 / Bag5 / Calr / Cct3 / Cct5 / Cct7 / Clgn / Clu / Dnajb2 / Dnajb8 / Fkbp4 / Hsp90aa1 / Hsp90ab1 / Hsp90b1 / Hspa2 / Hspa5 / Pdcd5 / Pdcl2 / Pfdn5 / Ppia / Ptges3 / Sh3glb1 / St13 / Tcp1 / Ube4b
activated.GO:0099565	BP	GO:0099565	chemical synaptic transmission, postsynaptic	26	0.647366	2.08655	8.78466e-05	0.010644	0.0099876	828	tags=38%, list=16%, signal=32%	ENSMUSG00000042757/ENSMUSG00000040549/ENSMUSG00000024109/ENSMUSG00000058589/ENSMUSG00000028456/ENSMUSG00000003200/ENSMUSG00000038738/ENSMUSG00000071424/ENSMUSG00000029071/ENSMUSG00000022935	10	activated	0.384615	0.384615	Anks1b / Ckap5 / Dvl1 / Grid2 / Grik1 / Nrxn1 / Sh3gl1 / Shank1 / Tmem108 / Unc13b
activated.GO:0060078	BP	GO:0060078	regulation of postsynaptic membrane potential	29	0.615873	2.02085	0.000247039	0.0204008	0.0191427	828	tags=38%, list=16%, signal=32%	ENSMUSG00000042757/ENSMUSG00000040549/ENSMUSG00000024109/ENSMUSG00000028456/ENSMUSG00000029361/ENSMUSG00000025551/ENSMUSG00000003200/ENSMUSG00000038738/ENSMUSG00000071424/ENSMUSG00000029071/ENSMUSG00000022935	11	activated	0.37931	0.37931	Ckap5 / Dvl1 / Fgf14 / Grid2 / Grik1 / Nos1 / Nrxn1 / Sh3gl1 / Shank1 / Tmem108 / Unc13b
activated.GO:0030695	MF	GO:0030695	GTPase regulator activity	130	0.395349	1.70627	0.00024037	0.0201761	0.0189318	1146	tags=36%, list=23%, signal=29%	ENSMUSG00000022957/ENSMUSG00000038371/ENSMUSG00000020716/ENSMUSG00000037999/ENSMUSG00000059495/ENSMUSG00000023800/ENSMUSG00000009621/ENSMUSG00000041225/ENSMUSG00000038351/ENSMUSG00000023923/ENSMUSG00000030583/ENSMUSG00000034312/ENSMUSG00000020121/ENSMUSG00000035437/ENSMUSG00000030465/ENSMUSG00000028896/ENSMUSG00000022263/ENSMUSG00000028068/ENSMUSG00000026930/ENSMUSG00000036995/ENSMUSG00000026482/…	47	activated	0.361538	0.361538	Arap2 / Arfgap3 / Arfgef2 / Arhgap12 / Arhgap30 / Arhgef10l / Arhgef12 / Arhgef2 / Asap3 / Cavin4 / Ccdc88c / Chn2 / Cyth1 / Cyth3 / Dennd6a / Depdc5 / Dlc1 / Gpsm1 / Iqgap3 / Iqsec1 / Itsn1 / Lamtor1 / Nf1 / Prr5 / Psd / Psd3 / Rab3il1 / Rabgap1 / Ralbp1 / Ranbp10 / Rapgef2 / Rapgef6 / Rasgef1b / Rcc1 / Rgl1 / Rgs20 / Rtkn / Sbf2 / Sec23a / Sgsm2 / Sipa1l1 / Sipa1l3 / Srgap1 / Tbc1d5 / Tiam2 / T…
activated.GO:0060589	MF	GO:0060589	nucleoside-triphosphatase regulator activity	130	0.395349	1.70627	0.00024037	0.0201761	0.0189318	1146	tags=36%, list=23%, signal=29%	ENSMUSG00000022957/ENSMUSG00000038371/ENSMUSG00000020716/ENSMUSG00000037999/ENSMUSG00000059495/ENSMUSG00000023800/ENSMUSG00000009621/ENSMUSG00000041225/ENSMUSG00000038351/ENSMUSG00000023923/ENSMUSG00000030583/ENSMUSG00000034312/ENSMUSG00000020121/ENSMUSG00000035437/ENSMUSG00000030465/ENSMUSG00000028896/ENSMUSG00000022263/ENSMUSG00000028068/ENSMUSG00000026930/ENSMUSG00000036995/ENSMUSG00000026482/…	47	activated	0.361538	0.361538	Arap2 / Arfgap3 / Arfgef2 / Arhgap12 / Arhgap30 / Arhgef10l / Arhgef12 / Arhgef2 / Asap3 / Cavin4 / Ccdc88c / Chn2 / Cyth1 / Cyth3 / Dennd6a / Depdc5 / Dlc1 / Gpsm1 / Iqgap3 / Iqsec1 / Itsn1 / Lamtor1 / Nf1 / Prr5 / Psd / Psd3 / Rab3il1 / Rabgap1 / Ralbp1 / Ranbp10 / Rapgef2 / Rapgef6 / Rasgef1b / Rcc1 / Rgl1 / Rgs20 / Rtkn / Sbf2 / Sec23a / Sgsm2 / Sipa1l1 / Sipa1l3 / Srgap1 / Tbc1d5 / Tiam2 / T…
suppressed.GO:0003723	MF	GO:0003723	RNA binding	294	-0.292997	-1.51231	0.000518859	0.0319158	0.0299475	1224	tags=33%, list=24%, signal=26%	ENSMUSG00000038279/ENSMUSG00000018428/ENSMUSG00000053453/ENSMUSG00000039108/ENSMUSG00000061286/ENSMUSG00000022961/ENSMUSG00000020184/ENSMUSG00000014329/ENSMUSG00000040731/ENSMUSG00000026511/ENSMUSG00000026107/ENSMUSG00000060373/ENSMUSG00000053411/ENSMUSG00000018565/ENSMUSG00000009549/ENSMUSG00000025047/ENSMUSG00000028322/ENSMUSG00000034818/ENSMUSG00000022858/ENSMUSG00000002107/ENSMUSG00000005610/…	96	suppressed	0.326531	0.326531	4931428L18Rik / Akap1 / Aptx / Bicc1 / Calr / Cbx7 / Cct5 / Celf2 / Celf5 / Ddx21 / Ddx25 / Ddx46 / Eif1 / Eif1ax / Eif1b / Eif2s2 / Eif4g1 / Eif4g2 / Eif4h / Eif5a / Elp5 / Ewsr1 / Exosc2 / Exosc3 / Exosc5 / Fars2 / Fxr1 / Fyttd1 / Hbp1 / Hnrnpa0 / Hnrnpa2b1 / Hnrnpc / Hnrnpk / Hnrnpu / Hsp90aa1 / Hsp90ab1 / Hsp90b1 / Impdh2 / Khdrbs2 / Larp7 / Lsm14b / Lsm2 / Luc7l2 / Mdm2 / Mex3d / Mrpl20 / Mr…
activated.GO:0060429	BP	GO:0060429	epithelium development	238	0.326924	1.54246	0.000651163	0.0380222	0.0356774	1151	tags=32%, list=23%, signal=26%	ENSMUSG00000021699/ENSMUSG00000019986/ENSMUSG00000026640/ENSMUSG00000063810/ENSMUSG00000020716/ENSMUSG00000035356/ENSMUSG00000017491/ENSMUSG00000041301/ENSMUSG00000040929/ENSMUSG00000052727/ENSMUSG00000033282/ENSMUSG00000041225/ENSMUSG00000047248/ENSMUSG00000021108/ENSMUSG00000033392/ENSMUSG00000030583/ENSMUSG00000055024/ENSMUSG00000007880/ENSMUSG00000046186/ENSMUSG00000028191/ENSMUSG00000022995/…	77	activated	0.323529	0.323529	Ahi1 / Alms1 / Ambra1 / Arhgap12 / Arid1a / Arid4b / Astn2 / Bcl10 / Brsk1 / Btbd7 / C2cd3 / Cby1 / Ccdc88c / Cd109 / Cftr / Chd7 / Clasp2 / Col5a1 / Dlc1 / Dvl1 / Efnb2 / Enah / Ep300 / Errfi1 / Exoc5 / Fa2h / Flnb / Hmga2 / Hydin / Ift122 / Ift57 / Ift88 / Invs / Iqgap3 / Kazn / Kcnma1 / Kcnq1 / Kdm2a / Kdm2b / Kif26b / Lgr5 / Luzp1 / Map1b / Mapk1 / Meox1 / Myo1e / Nf1 / Nfkbiz / Pax1 / Pax2 /…
suppressed.GO:0031975	CC	GO:0031975	envelope	322	-0.329178	-1.70327	3.21562e-06	0.00108618	0.00101919	980	tags=32%, list=19%, signal=28%	ENSMUSG00000006818/ENSMUSG00000056436/ENSMUSG00000015357/ENSMUSG00000062373/ENSMUSG00000013662/ENSMUSG00000028419/ENSMUSG00000041881/ENSMUSG00000029430/ENSMUSG00000002718/ENSMUSG00000074604/ENSMUSG00000038690/ENSMUSG00000014301/ENSMUSG00000027374/ENSMUSG00000041697/ENSMUSG00000032519/ENSMUSG00000023089/ENSMUSG00000000399/ENSMUSG00000038612/ENSMUSG00000001964/ENSMUSG00000018677/ENSMUSG00000063065/…	104	suppressed	0.322981	0.322981	1700034I23Rik / AA467197 / Abcf1 / Akirin1 / Anxa11 / Arl2bp / Atad1 / Atp5b / Atp5h / Atp5j / Atp5j2 / Atp5k / Atp5md / Atp5mpl / Atp5pb / Bri3bp / Calm1 / Calm2 / Calm3 / Calr / Cbx3 / Cenpv / Cetn3 / Cfl1 / Chmp2a / Chmp5 / Cisd1 / Clpx / Clu / Cox4i1 / Cox6a1 / Cox6c / Cox7c / Cox8c / Crls1 / Cse1l / Cst3 / Cyct / Cyp11a1 / Dnajb2 / Dnajc15 / Emd / Foxo3 / Ghitm / Gpx4 / Hax1 / Hk2 / Jpt1 / L…
activated.GO:0098984	CC	GO:0098984	neuron to neuron synapse	151	0.401315	1.77916	5.72856e-05	0.00854828	0.0080211	955	tags=30%, list=19%, signal=25%	ENSMUSG00000042757/ENSMUSG00000024109/ENSMUSG00000009394/ENSMUSG00000024983/ENSMUSG00000021087/ENSMUSG00000042846/ENSMUSG00000028664/ENSMUSG00000028399/ENSMUSG00000020716/ENSMUSG00000030172/ENSMUSG00000052727/ENSMUSG00000028176/ENSMUSG00000027692/ENSMUSG00000058589/ENSMUSG00000034312/ENSMUSG00000021373/ENSMUSG00000069601/ENSMUSG00000027071/ENSMUSG00000020102/ENSMUSG00000027624/ENSMUSG00000028456/…	46	activated	0.304636	0.304636	Ank3 / Anks1b / Arfgef2 / Arhgef2 / Bsn / Cacna1c / Camk2b / Cap2 / Cdkl5 / Dlgap1 / Dvl1 / Efnb2 / Epb41l1 / Ephb2 / Erc1 / Grid2 / Grik1 / Iqsec1 / Lrrc7 / Lrrtm3 / Map1b / Mapt / Nectin3 / Nf1 / Nos1 / Nrxn1 / P2rx3 / Pak2 / Pdpk1 / Picalm / Psd / Ptprd / Rtn1 / Rtn3 / Rtn4 / Sh3gl1 / Shank1 / Sipa1l1 / Slc16a7 / Slc4a8 / Srcin1 / Syn2 / Tmem108 / Tnik / Unc13b / Vti1a
activated.GO:0000977	MF	GO:0000977	RNA polymerase II transcription regulatory region sequence-specific DNA binding	181	0.3454	1.57448	0.000548059	0.033205	0.0311572	1061	tags=30%, list=21%, signal=24%	ENSMUSG00000014039/ENSMUSG00000062939/ENSMUSG00000033740/ENSMUSG00000035356/ENSMUSG00000017491/ENSMUSG00000040209/ENSMUSG00000040929/ENSMUSG00000038346/ENSMUSG00000018143/ENSMUSG00000092225/ENSMUSG00000063889/ENSMUSG00000055024/ENSMUSG00000000134/ENSMUSG00000033730/ENSMUSG00000030001/ENSMUSG00000020647/ENSMUSG00000058186/ENSMUSG00000048904/ENSMUSG00000028423/ENSMUSG00000044876/ENSMUSG00000026826/…	54	activated	0.298343	0.298343	Cc2d1b / Chd2 / Chd7 / Crem / Egr3 / Ep300 / Figla / Fubp1 / Gm2381 / H3f3a / Hivep3 / Hmga2 / Kdm2b / Klf12 / Litaf / Lmx1b / Mafk / Meox1 / Ncoa1 / Neurog1 / Nfatc2 / Nfkbiz / Nfx1 / Nr4a2 / Nr6a1 / Pax1 / Pax2 / Pax5 / Prdm15 / Rara / Rarb / Rfx3 / Safb / Scrt1 / Sp1 / Sp2 / Srf / St18 / Stat4 / Tcf7l2 / Tfe3 / Trim24 / Usp3 / Zbtb11 / Zbtb4 / Zfhx4 / Zfp263 / Zfp384 / Zfp444 / Zfp536 / Zfp639…
activated.GO:0007610	BP	GO:0007610	behavior	174	0.376177	1.70218	0.000101034	0.0116304	0.0109131	941	tags=29%, list=19%, signal=24%	ENSMUSG00000040549/ENSMUSG00000021699/ENSMUSG00000061080/ENSMUSG00000024109/ENSMUSG00000019986/ENSMUSG00000028664/ENSMUSG00000020716/ENSMUSG00000042678/ENSMUSG00000042644/ENSMUSG00000062202/ENSMUSG00000036564/ENSMUSG00000025583/ENSMUSG00000055024/ENSMUSG00000039652/ENSMUSG00000061436/ENSMUSG00000004319/ENSMUSG00000027071/ENSMUSG00000020926/ENSMUSG00000037605/ENSMUSG00000026915/ENSMUSG00000027827/…	50	activated	0.287356	0.287356	Adam11 / Adgrl3 / Ahi1 / Alk / Ankfn1 / Atp8a2 / Brsk1 / Btbd9 / Cacna1c / Chd7 / Chl1 / Ckap5 / Clcn3 / Cpeb3 / Dvl1 / Ep300 / Ephb2 / Fgf14 / Glp1r / Grik1 / Hipk2 / Ift88 / Itpr3 / Kcnab1 / Kcnma1 / Kcnq1 / Lmx1b / Lsamp / Mapt / Mbd5 / Myo15 / Ncoa1 / Ndrg4 / Neurog1 / Nf1 / Nos1 / Nr4a2 / Nrxn1 / P2rx3 / Pax5 / Pde4d / Picalm / Rptor / Sgip1 / Shank1 / Spg11 / Sptbn4 / Srf / Strbp / Tmod1
activated.GO:0009653	BP	GO:0009653	anatomical structure morphogenesis	611	0.285471	1.45815	6.12429e-05	0.00897265	0.00841929	1137	tags=28%, list=22%, signal=25%	ENSMUSG00000042757/ENSMUSG00000040549/ENSMUSG00000024109/ENSMUSG00000033278/ENSMUSG00000058897/ENSMUSG00000020099/ENSMUSG00000019986/ENSMUSG00000041014/ENSMUSG00000026640/ENSMUSG00000063810/ENSMUSG00000028664/ENSMUSG00000028399/ENSMUSG00000020716/ENSMUSG00000044813/ENSMUSG00000032846/ENSMUSG00000017491/ENSMUSG00000041301/ENSMUSG00000023800/ENSMUSG00000052727/ENSMUSG00000042678/ENSMUSG00000033282/…	172	activated	0.281506	0.281506	Adamts9 / Ahi1 / Alms1 / Alox5 / Amotl1 / Ank3 / Arhgap12 / Arhgef2 / Arid1a / Astn2 / Asxl2 / Asxl3 / Atp8a2 / B4galt5 / Bambi / Bcl10 / Bpnt2 / Brca1 / Brsk1 / Btbd7 / C2cd3 / Cacna1c / Camk2b / Cap2 / Cavin4 / Ccdc88c / Cd109 / Cdh13 / Cdkl5 / Cftr / Chd7 / Chl1 / Ckap5 / Clasp2 / Cntn4 / Col13a1 / Col25a1 / Col27a1 / Col5a1 / Crb1 / Csgalnact1 / Ctr9 / Cyp1b1 / Dapk3 / Ddhd1 / Dlc1 / Dscaml1 …
activated.GO:0048699	BP	GO:0048699	generation of neurons	385	0.334162	1.64779	3.23508e-06	0.00108618	0.00101919	969	tags=28%, list=19%, signal=25%	ENSMUSG00000042757/ENSMUSG00000022957/ENSMUSG00000061298/ENSMUSG00000024109/ENSMUSG00000033278/ENSMUSG00000058897/ENSMUSG00000021087/ENSMUSG00000020099/ENSMUSG00000019986/ENSMUSG00000041014/ENSMUSG00000026640/ENSMUSG00000063810/ENSMUSG00000028664/ENSMUSG00000028399/ENSMUSG00000020716/ENSMUSG00000032846/ENSMUSG00000023800/ENSMUSG00000052727/ENSMUSG00000021097/ENSMUSG00000028176/ENSMUSG00000033282/…	108	activated	0.280519	0.280519	Adgrl3 / Agbl4 / Ahi1 / Akna / Alk / Alms1 / Ank3 / Arhgef2 / Astn2 / Atp8a2 / Brinp3 / Brsk1 / Camk2b / Camsap2 / Cdkl5 / Cep85l / Chd5 / Chl1 / Clasp2 / Clmn / Cntn4 / Col25a1 / Cpeb3 / Crb1 / Dhfr / Dscaml1 / Dvl1 / Efemp1 / Efhc2 / Efnb2 / Enah / Ep300 / Ephb2 / Evl / Grid2 / Hecw1 / Herc1 / Hipk2 / Ift88 / Igfals / Igsf9 / Iqsec1 / Itsn1 / Kcnma1 / Kcnq1 / Kif1a / Kif5c / Lmx1b / Lrrc7 / Map…
activated.GO:0030054	CC	GO:0030054	cell junction	541	0.269869	1.36595	0.00194409	0.0791186	0.0742392	1137	tags=28%, list=22%, signal=24%	ENSMUSG00000042757/ENSMUSG00000022957/ENSMUSG00000024109/ENSMUSG00000033278/ENSMUSG00000060843/ENSMUSG00000009394/ENSMUSG00000024983/ENSMUSG00000021087/ENSMUSG00000042846/ENSMUSG00000019986/ENSMUSG00000041014/ENSMUSG00000028664/ENSMUSG00000028399/ENSMUSG00000020716/ENSMUSG00000030172/ENSMUSG00000023800/ENSMUSG00000052727/ENSMUSG00000000605/ENSMUSG00000028176/ENSMUSG00000033282/ENSMUSG00000042644/…	150	activated	0.277264	0.277264	Adam11 / Adgrl3 / Adra1a / Afap1 / Ahi1 / Ambra1 / Amotl1 / Ank3 / Anks1b / Ano2 / Apc2 / Arfgef2 / Arhgef2 / Asap3 / Brsk1 / Bsn / Btbd9 / Cacna1c / Cacnb1 / Camk2b / Cap2 / Cass4 / Ccdc88c / Cdh13 / Cdkl5 / Cep112 / Chn2 / Chrne / Clasp2 / Clcn3 / Clcn4 / Col13a1 / Coro2b / Cpeb3 / Crb1 / Ctnna3 / Cyth1 / Cyth3 / Dlc1 / Dlgap1 / Dscaml1 / Dvl1 / Efnb2 / Enah / Epb41l1 / Ephb2 / Erc1 / Evl / Fil…
activated.GO:0071944	CC	GO:0071944	cell periphery	1014	0.259703	1.36984	0.00010771	0.0122243	0.0114704	1137	tags=27%, list=22%, signal=27%	ENSMUSG00000040549/ENSMUSG00000021699/ENSMUSG00000022957/ENSMUSG00000061080/ENSMUSG00000049252/ENSMUSG00000024109/ENSMUSG00000033278/ENSMUSG00000058897/ENSMUSG00000009394/ENSMUSG00000020099/ENSMUSG00000042846/ENSMUSG00000044340/ENSMUSG00000041014/ENSMUSG00000020440/ENSMUSG00000092083/ENSMUSG00000026640/ENSMUSG00000028664/ENSMUSG00000028399/ENSMUSG00000020716/ENSMUSG00000022112/ENSMUSG00000044813/…	278	activated	0.274162	0.274162	Abhd2 / Abra / Acsl1 / Adam11 / Adam18 / Adamts9 / Adamtsl1 / Adgrl3 / Adk / Adra1a / Alk / Alox5 / Amn1 / Amotl1 / Ank3 / Anks1b / Ano2 / Apc2 / Arf5 / Arhgap12 / Arhgef2 / Atp2c1 / Atp8a2 / Atp9b / Bambi / Bbs9 / Bcl10 / Brca1 / Bsn / Cacna1c / Cacna2d2 / Cacna2d3 / Cacna2d4 / Cacnb1 / Caln1 / Cap2 / Car12 / Cass4 / Cavin4 / Ccdc25 / Cd109 / Cd180 / Cd37 / Cd46 / Cd55 / Cdh13 / Cdk14 / Cdkl5 / …
activated.GO:0005886	CC	GO:0005886	plasma membrane	935	0.25912	1.36433	0.000407175	0.0265232	0.0248875	1137	tags=27%, list=22%, signal=26%	ENSMUSG00000040549/ENSMUSG00000021699/ENSMUSG00000022957/ENSMUSG00000061080/ENSMUSG00000049252/ENSMUSG00000024109/ENSMUSG00000033278/ENSMUSG00000058897/ENSMUSG00000009394/ENSMUSG00000020099/ENSMUSG00000042846/ENSMUSG00000044340/ENSMUSG00000041014/ENSMUSG00000020440/ENSMUSG00000092083/ENSMUSG00000026640/ENSMUSG00000028664/ENSMUSG00000028399/ENSMUSG00000020716/ENSMUSG00000022112/ENSMUSG00000044813/…	253	activated	0.270588	0.270588	Abhd2 / Abra / Acsl1 / Adam11 / Adam18 / Adgrl3 / Adk / Adra1a / Alk / Alox5 / Amn1 / Amotl1 / Ank3 / Anks1b / Ano2 / Apc2 / Arf5 / Arhgap12 / Arhgef2 / Atp2c1 / Atp8a2 / Atp9b / Bambi / Bbs9 / Bcl10 / Brca1 / Bsn / Cacna1c / Cacna2d2 / Cacna2d3 / Cacna2d4 / Cacnb1 / Caln1 / Cap2 / Car12 / Cass4 / Cavin4 / Ccdc25 / Cd109 / Cd180 / Cd37 / Cd46 / Cd55 / Cdh13 / Cdk14 / Cdkl5 / Cep112 / Cfap157 / Cf…
activated.GO:0023052	BP	GO:0023052	signaling	1112	0.266508	1.41448	7.71201e-06	0.00199991	0.00187657	1139	tags=27%, list=22%, signal=27%	ENSMUSG00000042757/ENSMUSG00000040549/ENSMUSG00000021699/ENSMUSG00000022957/ENSMUSG00000024109/ENSMUSG00000033278/ENSMUSG00000014039/ENSMUSG00000009394/ENSMUSG00000049489/ENSMUSG00000062939/ENSMUSG00000033740/ENSMUSG00000020099/ENSMUSG00000029314/ENSMUSG00000019986/ENSMUSG00000044340/ENSMUSG00000041014/ENSMUSG00000034751/ENSMUSG00000026640/ENSMUSG00000063810/ENSMUSG00000034610/ENSMUSG00000028664/…	298	activated	0.267986	0.267986	Aatf / Abhd2 / Abra / Acsl1 / Adgrl3 / Adra1a / Afap1 / Ahi1 / Alk / Alms1 / Alox5 / Amotl1 / Ank3 / Ankrd17 / Anks1b / Apc2 / Arap2 / Arfgef2 / Arhgap12 / Arhgap30 / Arhgef10l / Arhgef12 / Arhgef2 / Arid1a / Arid4b / Armc10 / Asxl2 / Bambi / Bcl10 / Birc6 / Brca1 / Brsk1 / Bsn / Btbd9 / C2cd3 / Cab39 / Cacna1c / Cacna2d2 / Cacnb1 / Camk2b / Camta1 / Cap2 / Cass4 / Cavin4 / Cby1 / Ccdc88c / Ccnq …
activated.GO:0050877	BP	GO:0050877	nervous system process	258	0.353492	1.6914	5.06759e-05	0.00785281	0.00736852	949	tags=27%, list=19%, signal=23%	ENSMUSG00000042757/ENSMUSG00000040549/ENSMUSG00000021699/ENSMUSG00000024109/ENSMUSG00000024983/ENSMUSG00000063810/ENSMUSG00000028664/ENSMUSG00000020716/ENSMUSG00000014592/ENSMUSG00000042678/ENSMUSG00000042644/ENSMUSG00000022946/ENSMUSG00000062202/ENSMUSG00000014609/ENSMUSG00000036564/ENSMUSG00000055024/ENSMUSG00000058589/ENSMUSG00000036251/ENSMUSG00000039652/ENSMUSG00000025701/ENSMUSG00000061436/…	69	activated	0.267442	0.267442	Adra1a / Alms1 / Alox5 / Ank3 / Ankfn1 / Anks1b / Atp8a2 / Brsk1 / Btbd9 / Cacna1c / Cacna2d4 / Camk2b / Camta1 / Cdc14a / Cfap54 / Chd7 / Chl1 / Chrne / Ckap5 / Cpeb3 / Crb1 / Dlgap1 / Dop1b / Dvl1 / Ep300 / Ephb2 / Fgf14 / Glp1r / Grid2 / Grik1 / Herc1 / Hipk2 / Itpr3 / Kcnab1 / Kcnma1 / Kcnq1 / Lmx1b / Mapt / Myo15 / Ndrg4 / Neurog1 / Nf1 / Nipbl / Nos1 / Nr4a2 / Nrxn1 / Nyx / Olfr128 / P2rx3 …
suppressed.GO:0030426	CC	GO:0030426	growth cone	60	-0.427816	-1.70807	0.00247025	0.092154	0.0864708	615	tags=27%, list=12%, signal=24%	ENSMUSG00000002489/ENSMUSG00000030357/ENSMUSG00000020745/ENSMUSG00000056201/ENSMUSG00000055421/ENSMUSG00000019794/ENSMUSG00000030987/ENSMUSG00000027680/ENSMUSG00000022037/ENSMUSG00000001175/ENSMUSG00000043535/ENSMUSG00000019370/ENSMUSG00000020900/ENSMUSG00000036438/ENSMUSG00000021270/ENSMUSG00000023944	16	suppressed	0.266667	0.266667	Calm1 / Calm2 / Calm3 / Cfl1 / Clu / Fkbp4 / Fxr1 / Hsp90aa1 / Hsp90ab1 / Katna1 / Myh10 / Pafah1b1 / Pcdh9 / Setx / Stim1 / Tiam1
activated.GO:0098794	CC	GO:0098794	postsynapse	215	0.344657	1.60651	0.000387426	0.0260852	0.0244765	955	tags=26%, list=19%, signal=22%	ENSMUSG00000042757/ENSMUSG00000022957/ENSMUSG00000009394/ENSMUSG00000021087/ENSMUSG00000042846/ENSMUSG00000028664/ENSMUSG00000020716/ENSMUSG00000030172/ENSMUSG00000052727/ENSMUSG00000028176/ENSMUSG00000027692/ENSMUSG00000014609/ENSMUSG00000058589/ENSMUSG00000034312/ENSMUSG00000039652/ENSMUSG00000021373/ENSMUSG00000004319/ENSMUSG00000069601/ENSMUSG00000027071/ENSMUSG00000037605/ENSMUSG00000020135/…	56	activated	0.260465	0.260465	Adgrl3 / Adra1a / Ank3 / Anks1b / Apc2 / Arfgef2 / Arhgef2 / Bsn / Cacna1c / Cacnb1 / Camk2b / Cap2 / Cdkl5 / Chrne / Clcn3 / Cpeb3 / Dlgap1 / Dvl1 / Efnb2 / Epb41l1 / Ephb2 / Erc1 / Filip1 / Gabbr2 / Grid2 / Grik1 / Iqsec1 / Itsn1 / Kcnma1 / Kif1a / Kif5c / Lrrc7 / Lrrtm3 / Map1b / Mapt / Nectin3 / Nf1 / Nos1 / P2rx3 / Pak2 / Parn / Pdpk1 / Picalm / Psd / Rtn1 / Rtn3 / Rtn4 / Sh3gl1 / Shank1 / S…
activated.GO:0120039	BP	GO:0120039	plasma membrane bounded cell projection morphogenesis	186	0.364792	1.66151	0.000113092	0.0126569	0.0118763	823	tags=26%, list=16%, signal=22%	ENSMUSG00000042757/ENSMUSG00000024109/ENSMUSG00000033278/ENSMUSG00000058897/ENSMUSG00000020099/ENSMUSG00000026640/ENSMUSG00000028664/ENSMUSG00000028399/ENSMUSG00000032846/ENSMUSG00000023800/ENSMUSG00000052727/ENSMUSG00000027692/ENSMUSG00000033392/ENSMUSG00000055024/ENSMUSG00000056427/ENSMUSG00000064293/ENSMUSG00000021262/ENSMUSG00000069601/ENSMUSG00000021301/ENSMUSG00000032087/ENSMUSG00000022995/…	48	activated	0.258065	0.258065	Ank3 / Atp8a2 / Brsk1 / Camk2b / Cdkl5 / Chl1 / Clasp2 / Cntn4 / Col25a1 / Dscaml1 / Dvl1 / Efnb2 / Enah / Ep300 / Ephb2 / Evl / Hecw1 / Igfals / Kif5c / Map1b / Mink1 / Nexn / Nr4a2 / Nrxn1 / Pak2 / Picalm / Pitpna / Plekho1 / Plxna2 / Ptprd / Ptprm / Rapgef2 / Rtn4 / Sema3c / Shank1 / Sipa1l1 / Slit3 / Spag9 / Spg11 / Sptbn4 / Srf / Tiam2 / Tmem108 / Tnik / Trim46 / Trio / Unc5b / Zswim6
activated.GO:0098978	CC	GO:0098978	glutamatergic synapse	196	0.320242	1.47878	0.00281317	0.0989892	0.0928844	903	tags=26%, list=18%, signal=22%	ENSMUSG00000022957/ENSMUSG00000024109/ENSMUSG00000009394/ENSMUSG00000042846/ENSMUSG00000041014/ENSMUSG00000028664/ENSMUSG00000028399/ENSMUSG00000020716/ENSMUSG00000030172/ENSMUSG00000028176/ENSMUSG00000062202/ENSMUSG00000027692/ENSMUSG00000058589/ENSMUSG00000034312/ENSMUSG00000004319/ENSMUSG00000037605/ENSMUSG00000020102/ENSMUSG00000022263/ENSMUSG00000034898/ENSMUSG00000028456/ENSMUSG00000038115/…	50	activated	0.255102	0.255102	Adgrl3 / Adra1a / Anks1b / Ano2 / Arfgef2 / Arhgef2 / Bsn / Btbd9 / Cacna1c / Cacnb1 / Camk2b / Cdkl5 / Clcn3 / Dlgap1 / Dvl1 / Efnb2 / Ephb2 / Erc1 / Filip1 / Gabbr2 / Grid2 / Grik1 / Iqsec1 / Itsn1 / Kcnma1 / Lrrc7 / Lrrtm3 / Mapk14 / Nf1 / Nos1 / Nrg3 / Nrxn1 / Pak2 / Parn / Ppfia4 / Prkar2a / Ptprd / Rimbp2 / Rtn3 / Rtn4 / Sh3gl1 / Shank1 / Sipa1l1 / Slc16a7 / Slc4a8 / Stk38l / Syn2 / Tnik / …
activated.GO:0007268	BP	GO:0007268	chemical synaptic transmission	189	0.365606	1.67353	8.54944e-05	0.0105987	0.00994504	849	tags=25%, list=17%, signal=22%	ENSMUSG00000042757/ENSMUSG00000040549/ENSMUSG00000024109/ENSMUSG00000009394/ENSMUSG00000041014/ENSMUSG00000028664/ENSMUSG00000028399/ENSMUSG00000020716/ENSMUSG00000030172/ENSMUSG00000042644/ENSMUSG00000062202/ENSMUSG00000014609/ENSMUSG00000058589/ENSMUSG00000034312/ENSMUSG00000039652/ENSMUSG00000004319/ENSMUSG00000033730/ENSMUSG00000027071/ENSMUSG00000020827/ENSMUSG00000022263/ENSMUSG00000024534/…	47	activated	0.248677	0.248677	Adra1a / Anks1b / Brsk1 / Btbd9 / Cacna1c / Camk2b / Cdkl5 / Chrne / Ckap5 / Clcn3 / Cpeb3 / Dlgap1 / Dvl1 / Egr3 / Ephb2 / Erc1 / Fgf14 / Gabbr2 / Grid2 / Grik1 / Iqsec1 / Itpr3 / Kcnma1 / Mink1 / Nf1 / Nos1 / Nrg3 / Nrxn1 / P2rx3 / Prkar2a / Ptprd / Ptprn2 / Rapgef2 / Rimbp2 / Rtn4 / Sh3gl1 / Shank1 / Sipa1l1 / Slc24a1 / Slc4a8 / Sncaip / Spg11 / Srf / Syn2 / Tmem108 / Trio / Unc13b
activated.GO:0098916	BP	GO:0098916	anterograde trans-synaptic signaling	189	0.365606	1.67353	8.54944e-05	0.0105987	0.00994504	849	tags=25%, list=17%, signal=22%	ENSMUSG00000042757/ENSMUSG00000040549/ENSMUSG00000024109/ENSMUSG00000009394/ENSMUSG00000041014/ENSMUSG00000028664/ENSMUSG00000028399/ENSMUSG00000020716/ENSMUSG00000030172/ENSMUSG00000042644/ENSMUSG00000062202/ENSMUSG00000014609/ENSMUSG00000058589/ENSMUSG00000034312/ENSMUSG00000039652/ENSMUSG00000004319/ENSMUSG00000033730/ENSMUSG00000027071/ENSMUSG00000020827/ENSMUSG00000022263/ENSMUSG00000024534/…	47	activated	0.248677	0.248677	Adra1a / Anks1b / Brsk1 / Btbd9 / Cacna1c / Camk2b / Cdkl5 / Chrne / Ckap5 / Clcn3 / Cpeb3 / Dlgap1 / Dvl1 / Egr3 / Ephb2 / Erc1 / Fgf14 / Gabbr2 / Grid2 / Grik1 / Iqsec1 / Itpr3 / Kcnma1 / Mink1 / Nf1 / Nos1 / Nrg3 / Nrxn1 / P2rx3 / Prkar2a / Ptprd / Ptprn2 / Rapgef2 / Rimbp2 / Rtn4 / Sh3gl1 / Shank1 / Sipa1l1 / Slc24a1 / Slc4a8 / Sncaip / Spg11 / Srf / Syn2 / Tmem108 / Trio / Unc13b
activated.GO:0007154	BP	GO:0007154	cell communication	1138	0.259535	1.3792	6.81097e-05	0.00914713	0.00858302	984	tags=23%, list=19%, signal=24%	ENSMUSG00000042757/ENSMUSG00000040549/ENSMUSG00000021699/ENSMUSG00000022957/ENSMUSG00000024109/ENSMUSG00000033278/ENSMUSG00000060843/ENSMUSG00000014039/ENSMUSG00000009394/ENSMUSG00000049489/ENSMUSG00000062939/ENSMUSG00000033740/ENSMUSG00000020099/ENSMUSG00000029314/ENSMUSG00000019986/ENSMUSG00000044340/ENSMUSG00000041014/ENSMUSG00000034751/ENSMUSG00000026640/ENSMUSG00000063810/ENSMUSG00000034610/…	266	activated	0.233743	0.233743	Aatf / Abhd2 / Abra / Acsl1 / Adgrl3 / Adra1a / Ahi1 / Alk / Alms1 / Alox5 / Amotl1 / Ank3 / Ankrd17 / Anks1b / Apc2 / Arap2 / Arfgef2 / Arhgap12 / Arhgap30 / Arhgef10l / Arhgef12 / Arhgef2 / Arid1a / Arid4b / Armc10 / Asxl2 / Bcl10 / Birc6 / Brca1 / Brsk1 / Bsn / Btbd9 / C2cd3 / Cab39 / Cacna1c / Cacna2d2 / Cacnb1 / Camk2b / Camta1 / Cap2 / Cass4 / Cavin4 / Cby1 / Ccdc88c / Ccnq / Cd109 / Cd46 /…
activated.GO:0007166	BP	GO:0007166	cell surface receptor signaling pathway	478	0.305766	1.53563	4.34171e-05	0.00744373	0.00698466	867	tags=23%, list=17%, signal=21%	ENSMUSG00000042757/ENSMUSG00000040549/ENSMUSG00000021699/ENSMUSG00000024109/ENSMUSG00000014039/ENSMUSG00000062939/ENSMUSG00000033740/ENSMUSG00000020099/ENSMUSG00000019986/ENSMUSG00000041014/ENSMUSG00000026640/ENSMUSG00000034610/ENSMUSG00000028664/ENSMUSG00000028399/ENSMUSG00000020716/ENSMUSG00000022112/ENSMUSG00000044813/ENSMUSG00000016493/ENSMUSG00000035356/ENSMUSG00000028926/ENSMUSG00000037112/…	111	activated	0.232218	0.232218	Adgrl3 / Ahi1 / Alk / Amotl1 / Anks1b / Apc2 / Arid4b / Bcl10 / Birc6 / Brca1 / C2cd3 / Cass4 / Cby1 / Ccdc88c / Cd109 / Cd46 / Cd55 / Cdh13 / Cdk14 / Ckap5 / Clasp2 / Ctdspl2 / Cyld / Cyp1b1 / Dact3 / Dcp1a / Dok2 / Dvl1 / Efemp1 / Efnb2 / Ep300 / Ephb2 / Errfi1 / Fbxl15 / Fbxw4 / Gab2 / Gipr / Gpc5 / Grid2 / Grik1 / Hipk2 / Hmga2 / Ift122 / Ift57 / Ift88 / Invs / Irak2 / Lgr5 / Limd1 / Lims1 / …
activated.GO:0120036	BP	GO:0120036	plasma membrane bounded cell projection organization	449	0.294569	1.46923	0.000254744	0.0206178	0.0193462	823	tags=22%, list=16%, signal=20%	ENSMUSG00000042757/ENSMUSG00000040549/ENSMUSG00000022957/ENSMUSG00000024109/ENSMUSG00000033278/ENSMUSG00000058897/ENSMUSG00000020099/ENSMUSG00000019986/ENSMUSG00000026640/ENSMUSG00000063810/ENSMUSG00000028664/ENSMUSG00000028399/ENSMUSG00000020716/ENSMUSG00000032846/ENSMUSG00000040929/ENSMUSG00000023800/ENSMUSG00000052727/ENSMUSG00000000605/ENSMUSG00000021097/ENSMUSG00000028176/ENSMUSG00000033282/…	100	activated	0.222717	0.222717	Ahi1 / Alk / Alms1 / Ank3 / Atp8a2 / Bbs9 / Brsk1 / C2cd3 / Camk2b / Cby1 / Cdc14a / Cdh13 / Cdkl5 / Cep135 / Cep70 / Cfap157 / Cfap54 / Chl1 / Ckap5 / Clasp2 / Clcn4 / Clmn / Cntn4 / Col25a1 / Cpeb3 / Cyld / Dhfr / Dscaml1 / Dvl1 / Efemp1 / Efhc2 / Efnb2 / Enah / Ep300 / Ephb2 / Evl / Exoc5 / Gmnc / Grid2 / Hecw1 / Herc1 / Hydin / Ift122 / Ift57 / Ift88 / Igfals / Igsf9 / Iqsec1 / Itsn1 / Kif5c …

## Sheet: leptotene_GSEA_ALL_dotplot_da
X	ONTOLOGY	ID	Description	setSize	enrichmentScore	NES	pvalue	p.adjust	qvalue	rank	leading_edge	core_enrichment	Count	.sign	GeneRatio	x	pasted_sorted_ogns
activated.GO:0005231	MF	GO:0005231	excitatory extracellular ligand-gated monoatomic ion channel activity	3	0.980927	1.73106	0.000109275	0.0684129	0.0672697	117	tags=100%, list=2%, signal=98%	ENSMUSG00000022935/ENSMUSG00000014609/ENSMUSG00000027071	3	activated	1	1	Chrne / Grik1 / P2rx3
suppressed.GO:0034505	BP	GO:0034505	tooth mineralization	5	-0.935346	-1.87206	9.72592e-05	0.0684129	0.0672697	243	tags=80%, list=4%, signal=77%	ENSMUSG00000041415/ENSMUSG00000030987/ENSMUSG00000041301/ENSMUSG00000021388	4	suppressed	0.8	0.8	Aspn / Cftr / Dicer1 / Stim1
suppressed.GO:1900153	BP	GO:1900153	positive regulation of nuclear-transcribed mRNA catabolic process, deadenylation-dependent decay	8	-0.863612	-1.97717	9.13488e-05	0.0684129	0.0672697	272	tags=50%, list=5%, signal=48%	ENSMUSG00000036550/ENSMUSG00000039652/ENSMUSG00000036698/ENSMUSG00000022283	4	suppressed	0.5	0.5	Ago2 / Cnot1 / Cpeb3 / Pabpc1
suppressed.GO:0097729	CC	GO:0097729	9+2 motile cilium	94	-0.474036	-2.01723	4.65336e-06	0.0435136	0.0427864	1443	tags=46%, list=24%, signal=35%	ENSMUSG00000033826/ENSMUSG00000034401/ENSMUSG00000021270/ENSMUSG00000047014/ENSMUSG00000020486/ENSMUSG00000038709/ENSMUSG00000028792/ENSMUSG00000024033/ENSMUSG00000019945/ENSMUSG00000007107/ENSMUSG00000032412/ENSMUSG00000040473/ENSMUSG00000061322/ENSMUSG00000026578/ENSMUSG00000029430/ENSMUSG00000044948/ENSMUSG00000022832/ENSMUSG00000026679/ENSMUSG00000030695/ENSMUSG00000026807/ENSMUSG00000056598/…	43	suppressed	0.457447	0.457447	Ak2 / Ak8 / Aldoa / Atp1a4 / Atp1b3 / Cabcoco1 / Catsper2 / Catsperb / Catsperg1 / Ccdc172 / Ccdc181 / Cfap43 / Cfap47 / Cfap69 / Cul3 / Ddx6 / Dnah8 / Dnai1 / Drc3 / Enkur / Gapdhs / Gstm5 / Hsp90aa1 / Ift172 / Ldha / Oaz3 / Odf1 / Odf2 / Pacrg / Pgk2 / Ran / Ropn1 / Rsph1 / Septin4 / Slirp / Spata18 / Spata19 / Spata33 / Spata6 / Tcp11 / Tekt4 / Tppp2 / Txndc8
suppressed.GO:0005844	CC	GO:0005844	polysome	36	-0.590877	-2.04443	4.67568e-05	0.0684129	0.0672697	816	tags=42%, list=14%, signal=36%	ENSMUSG00000026843/ENSMUSG00000027680/ENSMUSG00000021024/ENSMUSG00000036282/ENSMUSG00000020900/ENSMUSG00000020464/ENSMUSG00000003814/ENSMUSG00000010592/ENSMUSG00000037570/ENSMUSG00000034088/ENSMUSG00000036698/ENSMUSG00000037331/ENSMUSG00000030795/ENSMUSG00000027968/ENSMUSG00000042605	15	suppressed	0.416667	0.416667	Ago2 / Atxn2 / Calr / Dazl / Fubp3 / Fus / Fxr1 / Hdlbp / Larp1 / Larp7 / Mcrs1 / Myh10 / Naa30 / Pnpt1 / Psma6
activated.GO:0070192	BP	GO:0070192	chromosome organization involved in meiotic cell cycle	63	0.474222	1.94596	0.000166753	0.0896639	0.0881655	1106	tags=41%, list=18%, signal=34%	ENSMUSG00000068117/ENSMUSG00000022429/ENSMUSG00000047220/ENSMUSG00000024786/ENSMUSG00000009670/ENSMUSG00000034218/ENSMUSG00000027323/ENSMUSG00000036817/ENSMUSG00000034329/ENSMUSG00000055385/ENSMUSG00000036928/ENSMUSG00000028212/ENSMUSG00000038598/ENSMUSG00000021098/ENSMUSG00000028312/ENSMUSG00000051977/ENSMUSG00000051455/ENSMUSG00000025138/ENSMUSG00000032065/ENSMUSG00000025586/ENSMUSG00000042500/…	26	activated	0.412698	0.412698	4930447C04Rik / Ago4 / Atm / Brip1 / Ccne2 / Cpeb1 / Dmc1 / Iho1 / Majin / Mei1 / Meioc / Mlh1 / Ncapd2 / Ncapd3 / Prdm9 / Rad51 / Rnf212 / Shoc1 / Sirt7 / Smc2 / Stag3 / Sun1 / Syce3 / Terb1 / Tex11 / Tex12
activated.GO:0099094	MF	GO:0099094	ligand-gated monoatomic cation channel activity	9	0.843679	2.07401	4.81643e-05	0.0684129	0.0672697	117	tags=33%, list=2%, signal=33%	ENSMUSG00000022935/ENSMUSG00000014609/ENSMUSG00000027071	3	activated	0.333333	0.333333	Chrne / Grik1 / P2rx3
suppressed.GO:1900151	BP	GO:1900151	regulation of nuclear-transcribed mRNA catabolic process, deadenylation-dependent decay	16	-0.747599	-2.10864	3.41706e-05	0.0684129	0.0672697	272	tags=31%, list=5%, signal=30%	ENSMUSG00000036550/ENSMUSG00000039652/ENSMUSG00000036698/ENSMUSG00000022283/ENSMUSG00000025451	5	suppressed	0.3125	0.3125	Ago2 / Cnot1 / Cpeb3 / Pabpc1 / Paip1
suppressed.GO:0010558	BP	GO:0010558	negative regulation of macromolecule biosynthetic process	501	-0.282023	-1.49475	7.38998e-05	0.0684129	0.0672697	1509	tags=31%, list=25%, signal=25%	ENSMUSG00000041477/ENSMUSG00000028156/ENSMUSG00000030067/ENSMUSG00000025246/ENSMUSG00000078796/ENSMUSG00000057236/ENSMUSG00000036779/ENSMUSG00000031921/ENSMUSG00000054823/ENSMUSG00000066568/ENSMUSG00000032293/ENSMUSG00000039275/ENSMUSG00000000568/ENSMUSG00000030544/ENSMUSG00000010554/ENSMUSG00000040025/ENSMUSG00000029833/ENSMUSG00000042851/ENSMUSG00000004069/ENSMUSG00000040097/ENSMUSG00000022652/…	154	suppressed	0.307385	0.307385	1810024B03Rik / Acot8 / Ago2 / Atf2 / Atf7ip / Bclaf1 / Bmpr2 / Btrc / Calr / Caprin1 / Caprin2 / Cbx3 / Cc2d1b / Cdk2 / Cic / Cir1 / Cnbp / Cnot1 / Cnot2 / Cnot3 / Cnot6 / Cpeb3 / Crebbp / Ctnnb1 / Ctr9 / Cul3 / Dbi / Dcp1b / Ddx6 / Dicer1 / Dnaja3 / Dnajb6 / Eif2ak1 / Eif4a2 / Eif4a3 / Eif4e / Ep300 / Fbxw11 / Flywch1 / Fnip2 / Foxk2 / Foxp1 / Fxr1 / Gfpt1 / Hcfc2 / Hdgf / Hipk1 / Hipk3 / Hivep…
suppressed.GO:0031327	BP	GO:0031327	negative regulation of cellular biosynthetic process	515	-0.278856	-1.48193	7.62798e-05	0.0684129	0.0672697	1409	tags=30%, list=24%, signal=25%	ENSMUSG00000057236/ENSMUSG00000036779/ENSMUSG00000031921/ENSMUSG00000054823/ENSMUSG00000066568/ENSMUSG00000032293/ENSMUSG00000039275/ENSMUSG00000000568/ENSMUSG00000030544/ENSMUSG00000010554/ENSMUSG00000040025/ENSMUSG00000029833/ENSMUSG00000042851/ENSMUSG00000004069/ENSMUSG00000040097/ENSMUSG00000022652/ENSMUSG00000058318/ENSMUSG00000067336/ENSMUSG00000018160/ENSMUSG00000020184/ENSMUSG00000071477/…	152	suppressed	0.295146	0.295146	1810024B03Rik / Acot8 / Ago2 / Atf2 / Atf7ip / Bclaf1 / Bmpr2 / Btrc / Calr / Caprin1 / Caprin2 / Cbx3 / Cc2d1b / Cdk2 / Cic / Cir1 / Cnbp / Cnot1 / Cnot2 / Cnot3 / Cnot6 / Cpeb3 / Crebbp / Ctnnb1 / Ctr9 / Cul3 / Dbi / Ddx6 / Dicer1 / Dnaja3 / Dnajb6 / Dynll1 / Eif2ak1 / Eif4a2 / Eif4a3 / Ep300 / Fbxw11 / Flywch1 / Fnip2 / Foxk2 / Fxr1 / Gfpt1 / Hcfc2 / Hdgf / Hipk1 / Hipk3 / Hivep1 / Hmgb2 / Hnr…
suppressed.GO:1903507	BP	GO:1903507	negative regulation of nucleic acid-templated transcription	379	-0.296062	-1.51842	0.000125143	0.0731382	0.071916	1348	tags=28%, list=23%, signal=24%	ENSMUSG00000029833/ENSMUSG00000042851/ENSMUSG00000004069/ENSMUSG00000040097/ENSMUSG00000022652/ENSMUSG00000058318/ENSMUSG00000018160/ENSMUSG00000020184/ENSMUSG00000071477/ENSMUSG00000020166/ENSMUSG00000024515/ENSMUSG00000039191/ENSMUSG00000043991/ENSMUSG00000030224/ENSMUSG00000017548/ENSMUSG00000072872/ENSMUSG00000002968/ENSMUSG00000026182/ENSMUSG00000068966/ENSMUSG00000024563/ENSMUSG00000041560/…	108	suppressed	0.28496	0.28496	Atf2 / Atf7ip / Bclaf1 / Btrc / Calr / Cbx3 / Cc2d1b / Cdk2 / Cic / Cir1 / Cnbp / Cnot1 / Cnot2 / Cpeb3 / Crebbp / Ctnnb1 / Ctr9 / Cul3 / Dicer1 / Dnaja3 / Dnajb6 / Eif4a2 / Ep300 / Fbxw11 / Flywch1 / Fnip2 / Hcfc2 / Hdgf / Hipk1 / Hipk3 / Hivep1 / Hmgb2 / Hnrnpa2b1 / Ift172 / Ilf3 / Ing2 / Jarid2 / Jazf1 / Kat6a / Kdm5b / Larp7 / Limd1 / Lims1 / Lyar / Map2k5 / Maz / Mdm2 / Med1 / Med25 / Mef2a …
suppressed.GO:0045934	BP	GO:0045934	negative regulation of nucleobase-containing compound metabolic process	500	-0.281581	-1.49101	0.000106616	0.0684129	0.0672697	1348	tags=28%, list=23%, signal=24%	ENSMUSG00000029833/ENSMUSG00000042851/ENSMUSG00000004069/ENSMUSG00000040097/ENSMUSG00000022652/ENSMUSG00000058318/ENSMUSG00000067336/ENSMUSG00000018160/ENSMUSG00000037487/ENSMUSG00000020184/ENSMUSG00000071477/ENSMUSG00000020166/ENSMUSG00000024515/ENSMUSG00000039191/ENSMUSG00000021595/ENSMUSG00000028991/ENSMUSG00000043991/ENSMUSG00000030224/ENSMUSG00000017548/ENSMUSG00000004056/ENSMUSG00000072872/…	141	suppressed	0.282	0.282	Akt2 / Angel2 / Atf2 / Atf7ip / Bclaf1 / Bmpr2 / Boll / Btrc / Calr / Cbx3 / Cc2d1b / Cdk2 / Celf4 / Cic / Cir1 / Cnbp / Cnot1 / Cnot2 / Cpeb3 / Crebbp / Ctnnb1 / Ctr9 / Cul3 / Dazl / Dicer1 / Dnaja3 / Dnajb6 / Dyrk1a / Eif4a2 / Ep300 / Ercc6 / Fbxw11 / Flywch1 / Fnip2 / Fus / Hcfc2 / Hdgf / Hipk1 / Hipk3 / Hivep1 / Hmgb2 / Hnrnpa2b1 / Hnrnpc / Ift172 / Ilf3 / Ing2 / Jarid2 / Jazf1 / Kat6a / Kdm5…
activated.GO:0007268	BP	GO:0007268	chemical synaptic transmission	197	0.345334	1.68704	0.000109742	0.0684129	0.0672697	921	tags=25%, list=15%, signal=22%	ENSMUSG00000022935/ENSMUSG00000025551/ENSMUSG00000034312/ENSMUSG00000020262/ENSMUSG00000028664/ENSMUSG00000022462/ENSMUSG00000014609/ENSMUSG00000041014/ENSMUSG00000022829/ENSMUSG00000027071/ENSMUSG00000041556/ENSMUSG00000030691/ENSMUSG00000022240/ENSMUSG00000049044/ENSMUSG00000032086/ENSMUSG00000030265/ENSMUSG00000025809/ENSMUSG00000005533/ENSMUSG00000042757/ENSMUSG00000063077/ENSMUSG00000022523/…	50	activated	0.253807	0.253807	Adarb1 / Alg13 / Bace1 / Bcl2l1 / Cacna1a / Cacna1c / Cfl1 / Chrne / Clcn3 / Cntnap2 / Cpeb1 / Creb1 / Ctnnd2 / Cyth1 / Dgkz / Dvl1 / Ephb2 / Erc1 / Exoc4 / Fbxo2 / Fbxo45 / Fchsd2 / Fgf12 / Fgf14 / Git1 / Grid2 / Grik1 / Igf1r / Iqsec1 / Itgb1 / Kif1b / Kras / Mapt / Nrg3 / P2rx3 / Pclo / Pten / Ptk2 / Ptpra / Ptprn2 / Ptprs / Rapgef4 / Ric3 / Rnf216 / Shank2 / Slc38a2 / Stxbp5l / Synj1 / Tmem10…
activated.GO:0098916	BP	GO:0098916	anterograde trans-synaptic signaling	197	0.345334	1.68704	0.000109742	0.0684129	0.0672697	921	tags=25%, list=15%, signal=22%	ENSMUSG00000022935/ENSMUSG00000025551/ENSMUSG00000034312/ENSMUSG00000020262/ENSMUSG00000028664/ENSMUSG00000022462/ENSMUSG00000014609/ENSMUSG00000041014/ENSMUSG00000022829/ENSMUSG00000027071/ENSMUSG00000041556/ENSMUSG00000030691/ENSMUSG00000022240/ENSMUSG00000049044/ENSMUSG00000032086/ENSMUSG00000030265/ENSMUSG00000025809/ENSMUSG00000005533/ENSMUSG00000042757/ENSMUSG00000063077/ENSMUSG00000022523/…	50	activated	0.253807	0.253807	Adarb1 / Alg13 / Bace1 / Bcl2l1 / Cacna1a / Cacna1c / Cfl1 / Chrne / Clcn3 / Cntnap2 / Cpeb1 / Creb1 / Ctnnd2 / Cyth1 / Dgkz / Dvl1 / Ephb2 / Erc1 / Exoc4 / Fbxo2 / Fbxo45 / Fchsd2 / Fgf12 / Fgf14 / Git1 / Grid2 / Grik1 / Igf1r / Iqsec1 / Itgb1 / Kif1b / Kras / Mapt / Nrg3 / P2rx3 / Pclo / Pten / Ptk2 / Ptpra / Ptprn2 / Ptprs / Rapgef4 / Ric3 / Rnf216 / Shank2 / Slc38a2 / Stxbp5l / Synj1 / Tmem10…
activated.GO:0099537	BP	GO:0099537	trans-synaptic signaling	200	0.34035	1.6701	8.75305e-05	0.0684129	0.0672697	921	tags=25%, list=15%, signal=22%	ENSMUSG00000022935/ENSMUSG00000025551/ENSMUSG00000034312/ENSMUSG00000020262/ENSMUSG00000028664/ENSMUSG00000022462/ENSMUSG00000014609/ENSMUSG00000041014/ENSMUSG00000022829/ENSMUSG00000027071/ENSMUSG00000041556/ENSMUSG00000030691/ENSMUSG00000022240/ENSMUSG00000049044/ENSMUSG00000032086/ENSMUSG00000030265/ENSMUSG00000025809/ENSMUSG00000005533/ENSMUSG00000042757/ENSMUSG00000063077/ENSMUSG00000022523/…	50	activated	0.25	0.25	Adarb1 / Alg13 / Bace1 / Bcl2l1 / Cacna1a / Cacna1c / Cfl1 / Chrne / Clcn3 / Cntnap2 / Cpeb1 / Creb1 / Ctnnd2 / Cyth1 / Dgkz / Dvl1 / Ephb2 / Erc1 / Exoc4 / Fbxo2 / Fbxo45 / Fchsd2 / Fgf12 / Fgf14 / Git1 / Grid2 / Grik1 / Igf1r / Iqsec1 / Itgb1 / Kif1b / Kras / Mapt / Nrg3 / P2rx3 / Pclo / Pten / Ptk2 / Ptpra / Ptprn2 / Ptprs / Rapgef4 / Ric3 / Rnf216 / Shank2 / Slc38a2 / Stxbp5l / Synj1 / Tmem10…

## Sheet: leydig_GSEA_ALL_dotplot_data.
X	ONTOLOGY	ID	Description	setSize	enrichmentScore	NES	pvalue	p.adjust	qvalue	rank	leading_edge	core_enrichment	Count	.sign	GeneRatio	x	pasted_sorted_ogns
suppressed.GO:0044241	BP	GO:0044241	lipid digestion	6	-0.893421	-2.17995	0.000173603	0.0278621	0.0269553	980	tags=83%, list=9%, signal=76%	ENSMUSG00000024887/ENSMUSG00000023832/ENSMUSG00000002944/ENSMUSG00000004270/ENSMUSG00000032193	5	suppressed	0.833333	0.833333	Acat2 / Asah2 / Cd36 / Ldlr / Lpcat3
activated.GO:0043046	BP	GO:0043046	DNA methylation involved in gamete generation	10	0.768516	1.84932	0.000898953	0.0838814	0.0811515	1892	tags=80%, list=17%, signal=66%	ENSMUSG00000015365/ENSMUSG00000033644/ENSMUSG00000054003/ENSMUSG00000030491/ENSMUSG00000021758/ENSMUSG00000040013/ENSMUSG00000010796/ENSMUSG00000040629	8	activated	0.8	0.8	Asz1 / Ddx4 / Fkbp6 / Mael / Mov10l1 / Piwil2 / Tdrd12 / Tdrd9
suppressed.GO:0030299	BP	GO:0030299	intestinal cholesterol absorption	5	-0.925151	-2.10227	0.000129826	0.0226481	0.021911	595	tags=80%, list=5%, signal=76%	ENSMUSG00000023832/ENSMUSG00000002944/ENSMUSG00000004270/ENSMUSG00000032193	4	suppressed	0.8	0.8	Acat2 / Cd36 / Ldlr / Lpcat3
suppressed.GO:0016114	BP	GO:0016114	terpenoid biosynthetic process	8	-0.80749	-2.1577	0.000322867	0.0431817	0.0417764	2027	tags=75%, list=18%, signal=61%	ENSMUSG00000046402/ENSMUSG00000013584/ENSMUSG00000033105/ENSMUSG00000053279/ENSMUSG00000027875/ENSMUSG00000093930	6	suppressed	0.75	0.75	Aldh1a1 / Aldh1a2 / Hmgcs1 / Hmgcs2 / Lss / Rbp1
suppressed.GO:0006721	BP	GO:0006721	terpenoid metabolic process	25	-0.600798	-2.29321	5.59625e-05	0.0125782	0.0121689	1084	tags=56%, list=10%, signal=51%	ENSMUSG00000022555/ENSMUSG00000010025/ENSMUSG00000021094/ENSMUSG00000046402/ENSMUSG00000013584/ENSMUSG00000033105/ENSMUSG00000053279/ENSMUSG00000021273/ENSMUSG00000056666/ENSMUSG00000026189/ENSMUSG00000066026/ENSMUSG00000074207/ENSMUSG00000027875/ENSMUSG00000093930	14	suppressed	0.56	0.56	Adh1 / Aldh1a1 / Aldh1a2 / Aldh3a2 / Dgat1 / Dhrs3 / Dhrs7 / Fdft1 / Hmgcs1 / Hmgcs2 / Lss / Pecr / Rbp1 / Retsat
activated.GO:0000795	CC	GO:0000795	synaptonemal complex	31	0.700524	2.2068	4.6404e-07	0.000228905	0.000221456	1301	tags=55%, list=12%, signal=49%	ENSMUSG00000027855/ENSMUSG00000020419/ENSMUSG00000060445/ENSMUSG00000028109/ENSMUSG00000036928/ENSMUSG00000084063/ENSMUSG00000022432/ENSMUSG00000020059/ENSMUSG00000038292/ENSMUSG00000040013/ENSMUSG00000005493/ENSMUSG00000112858/ENSMUSG00000020697/ENSMUSG00000030528/ENSMUSG00000058328/ENSMUSG00000007035/ENSMUSG00000021098	17	activated	0.548387	0.548387	4930447C04Rik / Blm / Fkbp6 / Gm5934 / Hormad1 / Hormad2 / Kash5 / Lig3 / Msh4 / Msh5 / Rnf212b / Smc1b / Stag3 / Sycp1 / Sycp2 / Sycp3 / Xlr5a
activated.GO:0099086	CC	GO:0099086	synaptonemal structure	31	0.700524	2.2068	4.6404e-07	0.000228905	0.000221456	1301	tags=55%, list=12%, signal=49%	ENSMUSG00000027855/ENSMUSG00000020419/ENSMUSG00000060445/ENSMUSG00000028109/ENSMUSG00000036928/ENSMUSG00000084063/ENSMUSG00000022432/ENSMUSG00000020059/ENSMUSG00000038292/ENSMUSG00000040013/ENSMUSG00000005493/ENSMUSG00000112858/ENSMUSG00000020697/ENSMUSG00000030528/ENSMUSG00000058328/ENSMUSG00000007035/ENSMUSG00000021098	17	activated	0.548387	0.548387	4930447C04Rik / Blm / Fkbp6 / Gm5934 / Hormad1 / Hormad2 / Kash5 / Lig3 / Msh4 / Msh5 / Rnf212b / Smc1b / Stag3 / Sycp1 / Sycp2 / Sycp3 / Xlr5a
activated.GO:0051959	MF	GO:0051959	dynein light intermediate chain binding	24	0.650325	1.91964	0.00024286	0.0356501	0.0344899	1939	tags=54%, list=17%, signal=45%	ENSMUSG00000047369/ENSMUSG00000101337/ENSMUSG00000096141/ENSMUSG00000033826/ENSMUSG00000041144/ENSMUSG00000047193/ENSMUSG00000021879/ENSMUSG00000028572/ENSMUSG00000032740/ENSMUSG00000029392/ENSMUSG00000033987/ENSMUSG00000037234/ENSMUSG00000021182	13	activated	0.541667	0.541667	Ccdc88a / Ccdc88c / Dnah12 / Dnah14 / Dnah17 / Dnah7a / Dnah7b / Dnah7c / Dnah8 / Dync2h1 / Hook1 / Hook3 / Rilpl1
suppressed.GO:0005746	CC	GO:0005746	mitochondrial respirasome	69	-0.368615	-1.78265	0.000339648	0.0439606	0.04253	2521	tags=46%, list=23%, signal=36%	ENSMUSG00000021606/ENSMUSG00000035885/ENSMUSG00000071654/ENSMUSG00000026895/ENSMUSG00000024248/ENSMUSG00000059734/ENSMUSG00000038462/ENSMUSG00000022551/ENSMUSG00000024099/ENSMUSG00000021520/ENSMUSG00000014313/ENSMUSG00000020163/ENSMUSG00000039048/ENSMUSG00000036751/ENSMUSG00000032330/ENSMUSG00000059534/ENSMUSG00000031818/ENSMUSG00000000399/ENSMUSG00000029632/ENSMUSG00000014294/ENSMUSG00000031059/…	32	suppressed	0.463768	0.463768	1810058I24Rik / Cox4i1 / Cox5b / Cox6a1 / Cox6b1 / Cox6c / Cox7a2 / Cox7a2l / Cox8a / Cyc1 / Foxred1 / Ndufa12 / Ndufa2 / Ndufa3 / Ndufa4 / Ndufa5 / Ndufa6 / Ndufa7 / Ndufa8 / Ndufa9 / Ndufb11 / Ndufb9 / Ndufc2 / Ndufs6 / Ndufs7 / Ndufs8 / Ndufv2 / Uqcc3 / Uqcr10 / Uqcr11 / Uqcrb / Uqcrfs1
activated.GO:0140527	BP	GO:0140527	reciprocal homologous recombination	39	0.608603	1.99447	2.30221e-05	0.00554235	0.00536197	2130	tags=46%, list=19%, signal=37%	ENSMUSG00000027855/ENSMUSG00000043410/ENSMUSG00000032534/ENSMUSG00000109561/ENSMUSG00000020914/ENSMUSG00000007646/ENSMUSG00000034023/ENSMUSG00000024155/ENSMUSG00000051977/ENSMUSG00000020059/ENSMUSG00000005493/ENSMUSG00000112858/ENSMUSG00000007035/ENSMUSG00000021098/ENSMUSG00000005883/ENSMUSG00000020390/ENSMUSG00000030346/ENSMUSG00000035367	18	activated	0.461538	0.461538	4930447C04Rik / Ankrd31 / Cep63 / Fancd2 / Hfm1 / Meiob / Msh4 / Msh5 / Prdm9 / Rad51ap1 / Rad51c / Rmi1 / Rnf212b / Spo11 / Sycp1 / Sycp3 / Top2a / Ube2b
suppressed.GO:0006694	BP	GO:0006694	steroid biosynthetic process	79	-0.455678	-2.27104	4.54277e-07	0.000228905	0.000221456	2087	tags=46%, list=19%, signal=37%	ENSMUSG00000026170/ENSMUSG00000036256/ENSMUSG00000004815/ENSMUSG00000028163/ENSMUSG00000031574/ENSMUSG00000029311/ENSMUSG00000024112/ENSMUSG00000004880/ENSMUSG00000018160/ENSMUSG00000025260/ENSMUSG00000050697/ENSMUSG00000028518/ENSMUSG00000024431/ENSMUSG00000033105/ENSMUSG00000021273/ENSMUSG00000031604/ENSMUSG00000056973/ENSMUSG00000005320/ENSMUSG00000005514/ENSMUSG00000031349/ENSMUSG00000039004/…	36	suppressed	0.455696	0.455696	Asah1 / Atp1a1 / Bmp6 / Cacna1h / Ces1d / Cyp27a1 / Ddx20 / Dgkq / Dhcr24 / Erg28 / Fdft1 / Fgf1 / Fgfr4 / Hmgcs1 / Hmgcs2 / Hsd17b10 / Hsd17b11 / Hsd17b7 / Hsd3b1 / Igfbp7 / Lbr / Lpcat3 / Lss / Med1 / Msmo1 / Nfkb1 / Nr3c1 / Nsdhl / Pde8b / Por / Prkaa1 / Prkaa2 / Scap / Sqle / Star / Tspo
suppressed.GO:0008202	BP	GO:0008202	steroid metabolic process	138	-0.483938	-2.63429	8.70455e-14	1.04777e-09	1.01367e-09	2093	tags=45%, list=19%, signal=37%	ENSMUSG00000021928/ENSMUSG00000026170/ENSMUSG00000036256/ENSMUSG00000019768/ENSMUSG00000004815/ENSMUSG00000028163/ENSMUSG00000031574/ENSMUSG00000026003/ENSMUSG00000029311/ENSMUSG00000003123/ENSMUSG00000024112/ENSMUSG00000004880/ENSMUSG00000027187/ENSMUSG00000031996/ENSMUSG00000018160/ENSMUSG00000025260/ENSMUSG00000024588/ENSMUSG00000032238/ENSMUSG00000050697/ENSMUSG00000028518/ENSMUSG00000024431/…	62	suppressed	0.449275	0.449275	Abca1 / Abca2 / Acadl / Akr1cl / Aplp2 / Apoc1 / Asah1 / Atp1a1 / Bmp6 / Cacna1h / Cat / Ces1d / Cyp27a1 / Cyp2d22 / Ddx20 / Dgkq / Dhcr24 / Ebpl / Ephx2 / Erg28 / Esr1 / Fdft1 / Fech / Fgf1 / Fgfr4 / Gba2 / Hmgcs1 / Hmgcs2 / Hsd17b10 / Hsd17b11 / Hsd17b7 / Hsd3b1 / Igfbp7 / Kit / Lbr / Ldlr / Lipe / Lmf1 / Lpcat3 / Lrp1 / Lss / Mbtps1 / Mecp2 / Med1 / Msmo1 / Nfkb1 / Npc2 / Nr3c1 / Nsdhl / Pde8b…
activated.GO:0003774	MF	GO:0003774	cytoskeletal motor activity	78	0.486772	1.75507	0.000168255	0.0273687	0.026478	2782	tags=45%, list=25%, signal=34%	ENSMUSG00000047369/ENSMUSG00000101337/ENSMUSG00000096141/ENSMUSG00000033826/ENSMUSG00000041144/ENSMUSG00000032489/ENSMUSG00000027475/ENSMUSG00000047193/ENSMUSG00000039585/ENSMUSG00000021879/ENSMUSG00000028438/ENSMUSG00000039715/ENSMUSG00000061322/ENSMUSG00000045328/ENSMUSG00000018417/ENSMUSG00000000631/ENSMUSG00000020900/ENSMUSG00000021693/ENSMUSG00000026764/ENSMUSG00000024301/ENSMUSG00000025885/…	35	activated	0.448718	0.448718	Cenpe / Dnah12 / Dnah14 / Dnah17 / Dnah3 / Dnah6 / Dnah7a / Dnah7b / Dnah7c / Dnah8 / Dnai1 / Dync1h1 / Dync2h1 / Dync2i2 / Kif15 / Kif16b / Kif17 / Kif18a / Kif24 / Kif27 / Kif2a / Kif3a / Kif3b / Kif5c / Kif9 / Kifc5b / Myh10 / Myh9 / Myo18a / Myo1b / Myo1f / Myo3b / Myo5a / Myo5b / Myo9a
suppressed.GO:0046165	BP	GO:0046165	alcohol biosynthetic process	70	-0.39602	-1.93953	0.000115699	0.021101	0.0204143	2087	tags=43%, list=19%, signal=35%	ENSMUSG00000026170/ENSMUSG00000004815/ENSMUSG00000028163/ENSMUSG00000060733/ENSMUSG00000040618/ENSMUSG00000024112/ENSMUSG00000004880/ENSMUSG00000050697/ENSMUSG00000028518/ENSMUSG00000015806/ENSMUSG00000016933/ENSMUSG00000033105/ENSMUSG00000024887/ENSMUSG00000043445/ENSMUSG00000026944/ENSMUSG00000021273/ENSMUSG00000031604/ENSMUSG00000056973/ENSMUSG00000005514/ENSMUSG00000031349/ENSMUSG00000039004/…	30	suppressed	0.428571	0.428571	Abca2 / Asah1 / Asah2 / Bmp6 / Cacna1h / Ces1d / Cyp27a1 / Dgkq / Dhcr24 / Fdft1 / Fgf1 / Hmgcs1 / Hmgcs2 / Hsd17b7 / Ipmk / Itpkb / Lbr / Lpcat3 / Lss / Msmo1 / Nfkb1 / Nsdhl / Pck2 / Pgp / Plcg1 / Por / Prkaa1 / Prkaa2 / Qdpr / Scap
activated.GO:0099568	CC	GO:0099568	cytoplasmic region	169	0.408526	1.61992	0.000253681	0.0363519	0.0351689	3546	tags=43%, list=32%, signal=29%	ENSMUSG00000053153/ENSMUSG00000101337/ENSMUSG00000059854/ENSMUSG00000096141/ENSMUSG00000033826/ENSMUSG00000027676/ENSMUSG00000041144/ENSMUSG00000028456/ENSMUSG00000027867/ENSMUSG00000040549/ENSMUSG00000039536/ENSMUSG00000063358/ENSMUSG00000047193/ENSMUSG00000037386/ENSMUSG00000021879/ENSMUSG00000006464/ENSMUSG00000063063/ENSMUSG00000061802/ENSMUSG00000064302/ENSMUSG00000056598/ENSMUSG00000039715/…	72	activated	0.426036	0.426036	Abhd12 / Ak8 / Bbs1 / Bsn / Canx / Ccdc39 / Cep162 / Cfap36 / Cfap43 / Cfap69 / Ckap5 / Clasp1 / Ctnna2 / Ctnnb1 / Dctn1 / Dnah12 / Dnah17 / Dnah3 / Dnah6 / Dnah7a / Dnah7b / Dnah7c / Dnah8 / Dnai1 / Dnai4 / Dnal1 / Dnhd1 / Drc3 / Dync2h1 / Dync2i2 / Efcab1 / Erc1 / Fmr1 / Gli2 / Hnrnpa2b1 / Hpca / Hydin / Ift140 / Ift88 / Iqsec2 / Kif17 / Kif3a / Kifap3 / Map2k1 / Map4 / Mapk1 / Mapk8 / Mapt / M…
suppressed.GO:0051287	MF	GO:0051287	NAD binding	48	-0.552031	-2.50502	4.7542e-07	0.000228905	0.000221456	1760	tags=42%, list=16%, signal=35%	ENSMUSG00000025745/ENSMUSG00000054021/ENSMUSG00000022853/ENSMUSG00000025486/ENSMUSG00000025260/ENSMUSG00000002010/ENSMUSG00000015806/ENSMUSG00000015149/ENSMUSG00000064294/ENSMUSG00000053279/ENSMUSG00000079554/ENSMUSG00000039745/ENSMUSG00000030246/ENSMUSG00000032418/ENSMUSG00000021947/ENSMUSG00000031613/ENSMUSG00000074207/ENSMUSG00000063558/ENSMUSG00000025950/ENSMUSG00000027871	20	suppressed	0.416667	0.416667	Adh1 / Aldh1a1 / Aox1 / Aox2 / Aox3 / Cryl1 / Ehhadh / Hadha / Hpgd / Hsd17b10 / Hsd3b1 / Htatip2 / Idh1 / Idh3g / Ldhb / Me1 / Qdpr / Sirt2 / Sirt3 / Sirt5
suppressed.GO:0006066	BP	GO:0006066	alcohol metabolic process	172	-0.411571	-2.33161	7.88908e-12	3.19315e-08	3.08923e-08	1546	tags=41%, list=14%, signal=36%	ENSMUSG00000026170/ENSMUSG00000041440/ENSMUSG00000004815/ENSMUSG00000032122/ENSMUSG00000046402/ENSMUSG00000028163/ENSMUSG00000026003/ENSMUSG00000060733/ENSMUSG00000040618/ENSMUSG00000028517/ENSMUSG00000003123/ENSMUSG00000024112/ENSMUSG00000004880/ENSMUSG00000027187/ENSMUSG00000031996/ENSMUSG00000024588/ENSMUSG00000050697/ENSMUSG00000028518/ENSMUSG00000002010/ENSMUSG00000015806/ENSMUSG00000053624/…	71	suppressed	0.412791	0.412791	Abca1 / Abca2 / Acadl / Adh1 / Akr1cl / Aldh1a1 / Aplp2 / Apoc1 / Asah1 / Asah2 / Bmp6 / Cacna1h / Cat / Ces1d / Cyp27a1 / Dgkq / Dhcr24 / Dhrs3 / Dpm3 / Ephx2 / Fdft1 / Fech / Fgf1 / Fgfr4 / Gba2 / Gde1 / Gk5 / Gykl1 / Hmgcs1 / Hmgcs2 / Hsd17b7 / Idh1 / Idh3g / Inppl1 / Ipmk / Itpk1 / Itpkb / Lbr / Ldlr / Lipe / Lmf1 / Lpcat3 / Lrp1 / Lss / Mbtps1 / Mecp2 / Msmo1 / Nfkb1 / Npc2 / Nsdhl / Nudt4 /…
activated.GO:0008569	MF	GO:0008569	minus-end-directed microtubule motor activity	17	0.746792	2.03195	1.75422e-05	0.00486564	0.00470729	507	tags=41%, list=5%, signal=39%	ENSMUSG00000047369/ENSMUSG00000101337/ENSMUSG00000096141/ENSMUSG00000033826/ENSMUSG00000041144/ENSMUSG00000047193/ENSMUSG00000021879	7	activated	0.411765	0.411765	Dnah12 / Dnah14 / Dnah7a / Dnah7b / Dnah7c / Dnah8 / Dync2h1
suppressed.GO:0042445	BP	GO:0042445	hormone metabolic process	93	-0.443712	-2.25508	8.8897e-08	7.64323e-05	7.39449e-05	2060	tags=41%, list=19%, signal=34%	ENSMUSG00000019768/ENSMUSG00000004815/ENSMUSG00000046402/ENSMUSG00000028163/ENSMUSG00000031574/ENSMUSG00000031980/ENSMUSG00000029311/ENSMUSG00000019838/ENSMUSG00000024112/ENSMUSG00000013584/ENSMUSG00000021629/ENSMUSG00000043733/ENSMUSG00000018160/ENSMUSG00000025260/ENSMUSG00000030530/ENSMUSG00000024431/ENSMUSG00000025130/ENSMUSG00000026751/ENSMUSG00000055737/ENSMUSG00000053279/ENSMUSG00000056666/…	38	suppressed	0.408602	0.408602	Adh1 / Agt / Akr1cl / Aldh1a1 / Aldh1a2 / Atp1a1 / Bmp6 / Cacna1h / Cpe / Ctsl / Cyp2d22 / Dgkq / Dhrs3 / Esr1 / Furin / Ghr / Hsd17b10 / Hsd17b11 / Hsd17b7 / Hsd3b1 / Med1 / Mme / Nfkb1 / Nr3c1 / Nr5a1 / P4hb / Papss2 / Pde8b / Por / Ptpn11 / Rbp1 / Retsat / Slc16a10 / Slc30a5 / Star / Sult1a1 / Sult1e1 / Yipf5
suppressed.GO:0006119	BP	GO:0006119	oxidative phosphorylation	97	-0.31974	-1.64889	0.000886108	0.0838814	0.0811515	2521	tags=40%, list=23%, signal=31%	ENSMUSG00000021606/ENSMUSG00000035885/ENSMUSG00000071654/ENSMUSG00000026895/ENSMUSG00000024248/ENSMUSG00000059734/ENSMUSG00000038462/ENSMUSG00000024668/ENSMUSG00000000563/ENSMUSG00000022551/ENSMUSG00000050856/ENSMUSG00000024099/ENSMUSG00000021520/ENSMUSG00000014313/ENSMUSG00000046329/ENSMUSG00000038690/ENSMUSG00000028756/ENSMUSG00000038302/ENSMUSG00000020163/ENSMUSG00000032330/ENSMUSG00000059534/…	39	suppressed	0.402062	0.402062	Afg1l / Atp5b / Atp5e / Atp5j2 / Atp5k / Atp5pb / Cox4i1 / Cox5b / Cox6a1 / Cox6c / Cox7a2 / Cox7a2l / Cox8a / Cyc1 / Mlxipl / Ndufa12 / Ndufa2 / Ndufa3 / Ndufa5 / Ndufa6 / Ndufa7 / Ndufa8 / Ndufa9 / Ndufb11 / Ndufb9 / Ndufc2 / Ndufs6 / Ndufs7 / Ndufs8 / Ndufv2 / Nipsnap2 / Pink1 / Sdhaf2 / Slc25a23 / Uqcc3 / Uqcr10 / Uqcr11 / Uqcrb / Uqcrfs1
suppressed.GO:0006631	BP	GO:0006631	fatty acid metabolic process	214	-0.293796	-1.76195	2.88675e-06	0.00105296	0.0010187	2646	tags=39%, list=24%, signal=30%	ENSMUSG00000024132/ENSMUSG00000073424/ENSMUSG00000022555/ENSMUSG00000034853/ENSMUSG00000037514/ENSMUSG00000027809/ENSMUSG00000023921/ENSMUSG00000025202/ENSMUSG00000011305/ENSMUSG00000021606/ENSMUSG00000028910/ENSMUSG00000042010/ENSMUSG00000010025/ENSMUSG00000071072/ENSMUSG00000030935/ENSMUSG00000036257/ENSMUSG00000015090/ENSMUSG00000055866/ENSMUSG00000028773/ENSMUSG00000063275/ENSMUSG00000067713/…	84	suppressed	0.392523	0.392523	Aacs / Acaa2 / Acacb / Acadl / Acat2 / Acat3 / Acbd4 / Acot11 / Acox3 / Acsbg1 / Acsm3 / Adipor2 / Adtrp / Agt / Akr1cl / Aldh3a2 / Apoc1 / Asah1 / Asah2 / Auh / Ces1d / Cpt1a / Cryl1 / Cyp2a12 / Cyp2d22 / Cyp4f13 / Cyp4f15 / Dbi / Dbil5 / Dgat1 / Echdc3 / Echs1 / Eci1 / Eci2 / Ehhadh / Eif2ak3 / Elovl5 / Elovl6 / Ephx2 / Etfdh / Fabp3 / Fads6 / Gpx1 / Gpx4 / Gstm1 / Gstm2 / Gstm6 / Hacd1 / Hadha…
suppressed.GO:0032373	BP	GO:0032373	positive regulation of sterol transport	18	-0.678743	-2.32712	5.7473e-05	0.0125782	0.0121689	703	tags=39%, list=6%, signal=36%	ENSMUSG00000056973/ENSMUSG00000023832/ENSMUSG00000036611/ENSMUSG00000053846/ENSMUSG00000004270/ENSMUSG00000040249/ENSMUSG00000015243	7	suppressed	0.388889	0.388889	Abca1 / Acat2 / Ces1d / Eepd1 / Lipg / Lpcat3 / Lrp1
suppressed.GO:0032376	BP	GO:0032376	positive regulation of cholesterol transport	18	-0.678743	-2.32712	5.7473e-05	0.0125782	0.0121689	703	tags=39%, list=6%, signal=36%	ENSMUSG00000056973/ENSMUSG00000023832/ENSMUSG00000036611/ENSMUSG00000053846/ENSMUSG00000004270/ENSMUSG00000040249/ENSMUSG00000015243	7	suppressed	0.388889	0.388889	Abca1 / Acat2 / Ces1d / Eepd1 / Lipg / Lpcat3 / Lrp1
suppressed.GO:0009636	BP	GO:0009636	response to toxic substance	76	-0.402926	-1.98677	3.19458e-05	0.00753985	0.00729447	1707	tags=38%, list=15%, signal=33%	ENSMUSG00000028756/ENSMUSG00000050114/ENSMUSG00000024079/ENSMUSG00000005802/ENSMUSG00000027187/ENSMUSG00000038332/ENSMUSG00000004032/ENSMUSG00000068762/ENSMUSG00000025934/ENSMUSG00000022040/ENSMUSG00000024096/ENSMUSG00000053279/ENSMUSG00000054051/ENSMUSG00000063856/ENSMUSG00000056973/ENSMUSG00000032724/ENSMUSG00000021996/ENSMUSG00000073481/ENSMUSG00000073988/ENSMUSG00000002944/ENSMUSG00000024747/…	29	suppressed	0.381579	0.381579	Abtb2 / Aldh1a1 / Aldh1a7 / Cat / Cd36 / Ces1d / Eif2ak2 / Ephx2 / Ercc6 / Esd / Gpx1 / Gsta3 / Gstm1 / Gstm2 / Gstm5 / Gstm6 / Lcn2 / Mt2 / Mtarc2 / Pink1 / Prdx1 / Prdx6b / Ralbp1 / Sesn1 / Slc30a4 / Slc47a1 / Slc7a11 / Ttpa / Xpa
suppressed.GO:0072337	BP	GO:0072337	modified amino acid transport	21	-0.600208	-2.19436	0.000259609	0.0367637	0.0355672	764	tags=38%, list=7%, signal=36%	ENSMUSG00000001827/ENSMUSG00000022822/ENSMUSG00000027737/ENSMUSG00000018900/ENSMUSG00000022462/ENSMUSG00000041313/ENSMUSG00000047789/ENSMUSG00000032602	8	suppressed	0.380952	0.380952	Abcc5 / Folr1 / Slc22a5 / Slc25a20 / Slc38a2 / Slc38a9 / Slc7a1 / Slc7a11
activated.GO:0000793	CC	GO:0000793	condensed chromosome	195	0.411197	1.65672	6.16452e-05	0.0132504	0.0128192	2840	tags=38%, list=26%, signal=29%	ENSMUSG00000027855/ENSMUSG00000020419/ENSMUSG00000010342/ENSMUSG00000060445/ENSMUSG00000028109/ENSMUSG00000040549/ENSMUSG00000036928/ENSMUSG00000032400/ENSMUSG00000020914/ENSMUSG00000084063/ENSMUSG00000022432/ENSMUSG00000021958/ENSMUSG00000029253/ENSMUSG00000028896/ENSMUSG00000027379/ENSMUSG00000028549/ENSMUSG00000034023/ENSMUSG00000038569/ENSMUSG00000018412/ENSMUSG00000064302/ENSMUSG00000022521/…	74	activated	0.379487	0.379487	4930447C04Rik / Ahctf1 / Anapc16 / Blm / Bub1 / Bub1b / Cenpc1 / Cenpe / Cenpi / Cenpk / Cenpn / Chmp1a / Ckap5 / Clasp1 / Crebbp / Dctn1 / Dctn5 / Fancd2 / Fkbp6 / Gm5934 / Gpatch11 / H3f3a / Hormad1 / Hormad2 / Itgb3bp / Kansl1 / Kash5 / Kif18a / Knl1 / Knstrn / Lig3 / Macroh2a1 / Mis12 / Mlh1 / Msh4 / Msh5 / Mtbp / Ncapd2 / Ndel1 / Nsmce2 / Nup160 / Nup37 / Nup98 / Pafah1b1 / Pbrm1 / Phf10 / P…
suppressed.GO:0001823	BP	GO:0001823	mesonephros development	37	-0.460789	-1.90709	0.000539895	0.0596213	0.0576809	2297	tags=38%, list=21%, signal=30%	ENSMUSG00000027439/ENSMUSG00000055653/ENSMUSG00000031980/ENSMUSG00000050199/ENSMUSG00000033227/ENSMUSG00000027187/ENSMUSG00000031558/ENSMUSG00000025934/ENSMUSG00000025151/ENSMUSG00000036585/ENSMUSG00000042942/ENSMUSG00000022330/ENSMUSG00000025932/ENSMUSG00000066687	14	suppressed	0.378378	0.378378	Agt / Cat / Eya1 / Fgf1 / Gpc3 / Greb1l / Gsta3 / Gzf1 / Lgr4 / Maged1 / Osr2 / Slit2 / Wnt6 / Zbtb16
activated.GO:0098813	BP	GO:0098813	nuclear chromosome segregation	224	0.41048	1.66865	1.24832e-05	0.00385283	0.00372744	2739	tags=38%, list=25%, signal=29%	ENSMUSG00000027855/ENSMUSG00000020419/ENSMUSG00000010342/ENSMUSG00000028109/ENSMUSG00000069733/ENSMUSG00000043410/ENSMUSG00000038416/ENSMUSG00000032534/ENSMUSG00000109561/ENSMUSG00000027475/ENSMUSG00000036928/ENSMUSG00000032624/ENSMUSG00000032400/ENSMUSG00000020914/ENSMUSG00000021958/ENSMUSG00000029253/ENSMUSG00000051455/ENSMUSG00000007646/ENSMUSG00000020020/ENSMUSG00000027379/ENSMUSG00000034023/…	84	activated	0.375	0.375	4930447C04Rik / Anapc1 / Anapc15 / Anapc5 / Ankrd31 / Bcl7b / Bub1 / Bub1b / Cdc16 / Cdca8 / Cenpc1 / Cenpe / Cenpk / Cep192 / Cep63 / Chmp1a / Clasp1 / Cltc / Dis3l2 / Dync1h1 / Ect2 / Eml4 / Fancd2 / Golga2 / Hfm1 / Hormad1 / Hormad2 / Kash5 / Kif15 / Kif18a / Kif2a / Kif3b / Kifc5b / Knl1 / Knstrn / Kpnb1 / Macroh2a1 / Mad2l1bp / Mael / Mapre1 / Meiob / Meioc / Mis12 / Msh4 / Msh5 / Naa50 / Nc…
suppressed.GO:1901615	BP	GO:1901615	organic hydroxy compound metabolic process	259	-0.355391	-2.11899	7.95833e-12	3.19315e-08	3.08923e-08	2093	tags=37%, list=19%, signal=30%	ENSMUSG00000021928/ENSMUSG00000026170/ENSMUSG00000041440/ENSMUSG00000004815/ENSMUSG00000032122/ENSMUSG00000046402/ENSMUSG00000028163/ENSMUSG00000024055/ENSMUSG00000031574/ENSMUSG00000026003/ENSMUSG00000060733/ENSMUSG00000027360/ENSMUSG00000040618/ENSMUSG00000028517/ENSMUSG00000019838/ENSMUSG00000003123/ENSMUSG00000024112/ENSMUSG00000032788/ENSMUSG00000004880/ENSMUSG00000027187/ENSMUSG00000031996/…	95	suppressed	0.366795	0.366795	Abat / Abca1 / Abca2 / Acadl / Adh1 / Akr1cl / Aldh1a1 / Aplp2 / Apoc1 / Asah1 / Asah2 / Bmp6 / Cacna1h / Cat / Ces1d / Ctsl / Cyp27a1 / Cyp2d22 / Cyp4f13 / Dgkq / Dhcr24 / Dhrs3 / Dpm3 / Ebpl / Ednra / Ephx2 / Erg28 / Fdft1 / Fech / Fgf1 / Fgfr4 / Gba2 / Gde1 / Gk5 / Gykl1 / Hdc / Hmgcs1 / Hmgcs2 / Hsd17b10 / Hsd17b7 / Idh1 / Idh3g / Inppl1 / Ipmk / Itpk1 / Itpkb / Kit / Lbr / Ldhb / Ldlr / Lipe…
activated.GO:0001829	BP	GO:0001829	trophectodermal cell differentiation	11	0.823829	2.03755	5.16663e-05	0.0119598	0.0115705	283	tags=36%, list=3%, signal=35%	ENSMUSG00000033882/ENSMUSG00000053110/ENSMUSG00000001280/ENSMUSG00000020166	4	activated	0.363636	0.363636	Cnot2 / Rbm46 / Sp1 / Yap1
activated.GO:0000280	BP	GO:0000280	nuclear division	280	0.429203	1.75487	4.3392e-08	4.74827e-05	4.59374e-05	2380	tags=35%, list=21%, signal=28%	ENSMUSG00000015365/ENSMUSG00000027855/ENSMUSG00000020419/ENSMUSG00000010342/ENSMUSG00000060445/ENSMUSG00000028109/ENSMUSG00000033644/ENSMUSG00000043410/ENSMUSG00000038416/ENSMUSG00000032534/ENSMUSG00000025912/ENSMUSG00000109561/ENSMUSG00000027475/ENSMUSG00000036928/ENSMUSG00000032624/ENSMUSG00000005533/ENSMUSG00000032400/ENSMUSG00000020914/ENSMUSG00000021958/ENSMUSG00000029253/ENSMUSG00000051455/…	99	activated	0.353571	0.353571	4930447C04Rik / Anapc15 / Anapc5 / Ankrd31 / Asz1 / Bcl2l11 / Brdt / Bub1 / Cdc14a / Cdc16 / Cdca2 / Cdca8 / Cenpc1 / Cenpe / Cenpk / Cep192 / Cep63 / Cep85 / Chmp1a / Cks2 / Clasp1 / Cltc / Ddx4 / Dis3l2 / Dmrtc2 / Eml4 / Eps8 / Fancd2 / Fbxo43 / Hfm1 / Hormad1 / Hormad2 / Igf1r / Kash5 / Kif15 / Kif18a / Kif2a / Kif3b / Kifc5b / Knstrn / Kpnb1 / Macroh2a1 / Mad2l1bp / Mael / Meiob / Meioc / Mis…
suppressed.GO:0009060	BP	GO:0009060	aerobic respiration	133	-0.291742	-1.58757	0.000855801	0.0817562	0.0790955	2443	tags=35%, list=22%, signal=28%	ENSMUSG00000035885/ENSMUSG00000071654/ENSMUSG00000026895/ENSMUSG00000024248/ENSMUSG00000059734/ENSMUSG00000038462/ENSMUSG00000024668/ENSMUSG00000078566/ENSMUSG00000000563/ENSMUSG00000022551/ENSMUSG00000050856/ENSMUSG00000024099/ENSMUSG00000021520/ENSMUSG00000014313/ENSMUSG00000046329/ENSMUSG00000038690/ENSMUSG00000028756/ENSMUSG00000041560/ENSMUSG00000025486/ENSMUSG00000038302/ENSMUSG00000027187/…	47	suppressed	0.353383	0.353383	Aco1 / Afg1l / Atp5b / Atp5e / Atp5j2 / Atp5k / Atp5pb / Bnip3 / Cat / Cox4i1 / Cox5b / Cox6a1 / Cox6c / Cox7a2 / Cox7a2l / Cox8a / Cs / Cyc1 / Dlat / Idh1 / Idh3g / Mlxipl / Ndufa12 / Ndufa2 / Ndufa3 / Ndufa5 / Ndufa6 / Ndufa7 / Ndufa8 / Ndufa9 / Ndufb11 / Ndufb9 / Ndufc2 / Ndufs7 / Ndufs8 / Ndufv2 / Nipsnap2 / Nop53 / Pink1 / Sdhaf2 / Sirt3 / Slc25a23 / Uqcc3 / Uqcr10 / Uqcr11 / Uqcrb / Uqcrfs1
activated.GO:0001578	BP	GO:0001578	microtubule bundle formation	88	0.50688	1.87492	2.07228e-05	0.00542262	0.00524615	1972	tags=35%, list=18%, signal=29%	ENSMUSG00000053153/ENSMUSG00000101337/ENSMUSG00000059854/ENSMUSG00000096141/ENSMUSG00000033826/ENSMUSG00000027676/ENSMUSG00000041144/ENSMUSG00000027867/ENSMUSG00000047021/ENSMUSG00000033949/ENSMUSG00000037617/ENSMUSG00000075249/ENSMUSG00000041323/ENSMUSG00000061802/ENSMUSG00000064302/ENSMUSG00000040936/ENSMUSG00000061322/ENSMUSG00000056832/ENSMUSG00000040040/ENSMUSG00000012609/ENSMUSG00000024068/…	31	activated	0.352273	0.352273	Ak7 / Ccdc39 / Cfap43 / Cfap65 / Cfap69 / Clasp1 / Dnaaf3 / Dnah17 / Dnah7a / Dnah7b / Dnah7c / Dnah8 / Dnai1 / Fsip2 / Hydin / Ift88 / Lrguk / Lrrc6 / Nav1 / Odad2 / Prc1 / Spag1 / Spag16 / Spag17 / Spag6l / Spast / Trim36 / Ttc26 / Ttll5 / Ube2b / Ulk4
suppressed.GO:1903426	BP	GO:1903426	regulation of reactive oxygen species biosynthetic process	32	-0.493784	-1.94101	0.000666353	0.0679737	0.0657615	993	tags=34%, list=9%, signal=31%	ENSMUSG00000026313/ENSMUSG00000002996/ENSMUSG00000031333/ENSMUSG00000030647/ENSMUSG00000002944/ENSMUSG00000032202/ENSMUSG00000034160/ENSMUSG00000026822/ENSMUSG00000026031/ENSMUSG00000048756/ENSMUSG00000019843	11	suppressed	0.34375	0.34375	Abcb7 / Cd36 / Cflar / Foxo3 / Fyn / Hbp1 / Hdac4 / Lcn2 / Ndufc2 / Ogt / Rab27a
activated.GO:0000819	BP	GO:0000819	sister chromatid segregation	166	0.403951	1.6041	0.000440143	0.0521022	0.0504065	2477	tags=34%, list=22%, signal=27%	ENSMUSG00000020419/ENSMUSG00000010342/ENSMUSG00000028109/ENSMUSG00000069733/ENSMUSG00000038416/ENSMUSG00000027475/ENSMUSG00000036928/ENSMUSG00000032624/ENSMUSG00000032400/ENSMUSG00000020914/ENSMUSG00000021958/ENSMUSG00000029253/ENSMUSG00000007646/ENSMUSG00000020020/ENSMUSG00000027379/ENSMUSG00000022141/ENSMUSG00000028873/ENSMUSG00000064302/ENSMUSG00000029472/ENSMUSG00000031529/ENSMUSG00000020059/…	57	activated	0.343373	0.343373	Anapc1 / Anapc15 / Anapc5 / Bcl7b / Bub1 / Bub1b / Cdc16 / Cdca8 / Cenpc1 / Cenpe / Cenpk / Cep192 / Chmp1a / Clasp1 / Cltc / Dis3l2 / Eml4 / Hormad1 / Hormad2 / Kif15 / Kif18a / Kif2a / Kif3b / Kifc5b / Knstrn / Kpnb1 / Macroh2a1 / Mad2l1bp / Mis12 / Naa50 / Ncapd2 / Nipbl / Nsmce2 / Pbrm1 / Pds5a / Pibf1 / Pinx1 / Poldip2 / Prc1 / Rad51c / Rhoa / Seh1l / Slf1 / Smarcb1 / Smarcd2 / Smc2 / Spag5 …
activated.GO:0003341	BP	GO:0003341	cilium movement	149	0.47567	1.86918	6.55263e-07	0.000281693	0.000272525	1926	tags=34%, list=17%, signal=29%	ENSMUSG00000053153/ENSMUSG00000101337/ENSMUSG00000059854/ENSMUSG00000096141/ENSMUSG00000027676/ENSMUSG00000041144/ENSMUSG00000032489/ENSMUSG00000027867/ENSMUSG00000047021/ENSMUSG00000040714/ENSMUSG00000031553/ENSMUSG00000028137/ENSMUSG00000102483/ENSMUSG00000050150/ENSMUSG00000075249/ENSMUSG00000041323/ENSMUSG00000021879/ENSMUSG00000006464/ENSMUSG00000061802/ENSMUSG00000040828/ENSMUSG00000040936/…	51	activated	0.342282	0.342282	Adam3 / Ak7 / Armc12 / Ash1l / Atp2b4 / Bbs1 / C2cd6 / Catsperd / Catspere1 / Ccdc39 / Ccnyl1 / Celf3 / Celsr2 / Cfap20 / Cfap43 / Cfap65 / Cfap69 / Ddx4 / Dnah12 / Dnah17 / Dnah7a / Dnah7b / Dnah7c / Dnai1 / Dnaja1 / Fsip2 / Hydin / Ift88 / Invs / Katnip / Kif3a / Kif9 / Klc3 / Lrrc6 / Odad2 / Prm3 / Prss55 / Rfx3 / Slc9b1 / Spag16 / Spag17 / Spag6l / Spata33 / Tekt1 / Tex43 / Ttll3 / Ttll5 / Tt…
suppressed.GO:0019218	BP	GO:0019218	regulation of steroid metabolic process	56	-0.486532	-2.27275	6.49197e-06	0.00223268	0.00216002	1119	tags=34%, list=10%, signal=31%	ENSMUSG00000024431/ENSMUSG00000002279/ENSMUSG00000022040/ENSMUSG00000026944/ENSMUSG00000056973/ENSMUSG00000005320/ENSMUSG00000021779/ENSMUSG00000005514/ENSMUSG00000039004/ENSMUSG00000032485/ENSMUSG00000041736/ENSMUSG00000027905/ENSMUSG00000036585/ENSMUSG00000004270/ENSMUSG00000032193/ENSMUSG00000021684/ENSMUSG00000031591/ENSMUSG00000033161/ENSMUSG00000005672	19	suppressed	0.339286	0.339286	Abca2 / Asah1 / Atp1a1 / Bmp6 / Ces1d / Ddx20 / Ephx2 / Fgf1 / Fgfr4 / Kit / Ldlr / Lmf1 / Lpcat3 / Nr3c1 / Pde8b / Por / Scap / Thrb / Tspo
activated.GO:0051321	BP	GO:0051321	meiotic cell cycle	183	0.468085	1.87158	5.12619e-08	4.77077e-05	4.61551e-05	2138	tags=34%, list=19%, signal=28%	ENSMUSG00000015365/ENSMUSG00000025977/ENSMUSG00000027855/ENSMUSG00000020419/ENSMUSG00000010342/ENSMUSG00000060445/ENSMUSG00000028109/ENSMUSG00000056758/ENSMUSG00000026611/ENSMUSG00000033644/ENSMUSG00000043410/ENSMUSG00000032534/ENSMUSG00000025912/ENSMUSG00000109561/ENSMUSG00000036928/ENSMUSG00000005533/ENSMUSG00000020914/ENSMUSG00000084063/ENSMUSG00000022432/ENSMUSG00000029253/ENSMUSG00000051455/…	62	activated	0.338798	0.338798	4930447C04Rik / Ankrd31 / Asz1 / Bcl2l11 / Boll / Brdt / Bub1 / Ccna1 / Cenpc1 / Cenpe / Cep63 / Ddx4 / Dmrtc2 / Exd1 / Fancd2 / Fbxo43 / Fkbp6 / Gm5934 / Hfm1 / Hmga2 / Hormad1 / Hormad2 / Igf1r / Kash5 / Kif18a / Mael / Meiob / Meioc / Mov10l1 / Msh4 / Msh5 / Mybl1 / Myh9 / Nr2c2 / Piwil2 / Prdm9 / Prkacb / Psma8 / Rad51ap1 / Rad51c / Rmi1 / Rnf212b / Smc1b / Smc2 / Spata17 / Spdya / Spire2 / S…
suppressed.GO:0016616	MF	GO:0016616	oxidoreductase activity, acting on the CH-OH group of donors, NAD or NADP as acceptor	66	-0.490539	-2.34819	2.25135e-07	0.000150553	0.000145653	1947	tags=33%, list=18%, signal=28%	ENSMUSG00000029311/ENSMUSG00000009905/ENSMUSG00000025745/ENSMUSG00000022853/ENSMUSG00000003500/ENSMUSG00000025911/ENSMUSG00000025260/ENSMUSG00000002010/ENSMUSG00000022570/ENSMUSG00000049090/ENSMUSG00000066026/ENSMUSG00000031349/ENSMUSG00000026675/ENSMUSG00000030246/ENSMUSG00000032418/ENSMUSG00000021947/ENSMUSG00000031613/ENSMUSG00000074207/ENSMUSG00000027827/ENSMUSG00000025955/ENSMUSG00000025950/…	22	suppressed	0.333333	0.333333	Adh1 / Adhfe1 / Akr1cl / Cryl1 / Dhrs3 / Ehhadh / Gfus / Hadha / Hpgd / Hsd17b10 / Hsd17b11 / Hsd17b7 / Hsd3b1 / Idh1 / Idh3g / Impdh1 / Kcnab1 / Kdsr / Ldhb / Me1 / Nsdhl / Zadh2
suppressed.GO:0070663	BP	GO:0070663	regulation of leukocyte proliferation	98	-0.313817	-1.65301	0.000752996	0.0730952	0.0707164	1523	tags=33%, list=14%, signal=28%	ENSMUSG00000031217/ENSMUSG00000024425/ENSMUSG00000029711/ENSMUSG00000033767/ENSMUSG00000028962/ENSMUSG00000037706/ENSMUSG00000022637/ENSMUSG00000018899/ENSMUSG00000031712/ENSMUSG00000021782/ENSMUSG00000028042/ENSMUSG00000022885/ENSMUSG00000031628/ENSMUSG00000032175/ENSMUSG00000020134/ENSMUSG00000002147/ENSMUSG00000022568/ENSMUSG00000005583/ENSMUSG00000060038/ENSMUSG00000059518/ENSMUSG00000030793/…	32	suppressed	0.326531	0.326531	Casp3 / Cblb / Cd81 / Dhps / Dlg5 / Efnb1 / Epo / Il15 / Irf1 / Kit / Kitl / Marchf7 / Mef2c / Ndfip1 / Pde5a / Peli1 / Ppp3ca / Prlr / Pten / Pycard / Scrib / Selenok / Slc4a2 / Slc7a1 / Sos1 / St6gal1 / Stat6 / Tmem131l / Tyk2 / Vcam1 / Zbtb7b / Znhit1
suppressed.GO:0042098	BP	GO:0042098	T cell proliferation	93	-0.330635	-1.68039	0.000390177	0.0499634	0.0483374	1523	tags=32%, list=14%, signal=28%	ENSMUSG00000031217/ENSMUSG00000024425/ENSMUSG00000029711/ENSMUSG00000033767/ENSMUSG00000028962/ENSMUSG00000037706/ENSMUSG00000022637/ENSMUSG00000018899/ENSMUSG00000031712/ENSMUSG00000021782/ENSMUSG00000028042/ENSMUSG00000031628/ENSMUSG00000032175/ENSMUSG00000020134/ENSMUSG00000022568/ENSMUSG00000060038/ENSMUSG00000059518/ENSMUSG00000030793/ENSMUSG00000028161/ENSMUSG00000024241/ENSMUSG00000026977/…	30	suppressed	0.322581	0.322581	Casp3 / Cblb / Cd81 / Dhps / Dlg5 / Dock8 / Efnb1 / Epo / Fyn / Gja1 / Il15 / Irf1 / Kitl / Marchf7 / Ndfip1 / Pde5a / Peli1 / Ppp3ca / Pten / Pycard / Scrib / Selenok / Slc4a2 / Slc7a1 / Sos1 / Tmem131l / Tyk2 / Vcam1 / Zbtb7b / Znhit1
activated.GO:0048232	BP	GO:0048232	male gamete generation	417	0.424851	1.77096	1.71788e-10	5.16953e-07	5.00129e-07	2210	tags=32%, list=20%, signal=27%	ENSMUSG00000039335/ENSMUSG00000037196/ENSMUSG00000043535/ENSMUSG00000053153/ENSMUSG00000015365/ENSMUSG00000025977/ENSMUSG00000027855/ENSMUSG00000041301/ENSMUSG00000023403/ENSMUSG00000010342/ENSMUSG00000060445/ENSMUSG00000031552/ENSMUSG00000037270/ENSMUSG00000020193/ENSMUSG00000028109/ENSMUSG00000056758/ENSMUSG00000027867/ENSMUSG00000047021/ENSMUSG00000040714/ENSMUSG00000033644/ENSMUSG00000049387/…	134	activated	0.321343	0.321343	4930447C04Rik / 4932438A13Rik / Acox1 / Adad2 / Adam18 / Aff4 / Agfg1 / Ak7 / Alkbh5 / Alms1 / Arid4b / Armc12 / Asz1 / Bcl2l1 / Bcl2l11 / Boll / Brdt / Bscl2 / C2cd6 / Cadm1 / Calr3 / Catsperb / Catsperd / Catspere1 / Catsperg2 / Ccna1 / Ccnyl1 / Cdyl / Celf3 / Cfap43 / Cfap65 / Cfap69 / Cftr / Chd5 / Clock / Cnbd2 / Cox7b2 / Crem / Dazap1 / Ddias / Ddx4 / Dhx36 / Dmrtc2 / Dnaja1 / Fkbp6 / Fndc3…
activated.GO:0097722	BP	GO:0097722	sperm motility	109	0.429168	1.62844	0.000815261	0.0785063	0.0759514	1926	tags=32%, list=17%, signal=27%	ENSMUSG00000053153/ENSMUSG00000027676/ENSMUSG00000032489/ENSMUSG00000047021/ENSMUSG00000040714/ENSMUSG00000049387/ENSMUSG00000031553/ENSMUSG00000028137/ENSMUSG00000102483/ENSMUSG00000050150/ENSMUSG00000075249/ENSMUSG00000040828/ENSMUSG00000021758/ENSMUSG00000046230/ENSMUSG00000030276/ENSMUSG00000048478/ENSMUSG00000061322/ENSMUSG00000070871/ENSMUSG00000024223/ENSMUSG00000050058/ENSMUSG00000040040/…	35	activated	0.321101	0.321101	Adam3 / Armc12 / Ash1l / Atp2b4 / C2cd6 / Catsperd / Catspere1 / Ccdc39 / Ccnyl1 / Celf3 / Cfap43 / Cfap65 / Cfap69 / Cox7b2 / Ddx4 / Dnai1 / Dnaja1 / Fsip2 / Ift88 / Kif9 / Klc3 / Lrrc6 / Pdilt / Prm3 / Prss55 / Slc9b1 / Spag16 / Spag6l / Spata33 / Tex43 / Ttll3 / Ttll5 / Ttll8 / Ube2b / Vps13a
activated.GO:0001539	BP	GO:0001539	cilium or flagellum-dependent cell motility	116	0.430392	1.65007	0.000428547	0.0521022	0.0504065	1926	tags=32%, list=17%, signal=27%	ENSMUSG00000053153/ENSMUSG00000027676/ENSMUSG00000032489/ENSMUSG00000047021/ENSMUSG00000040714/ENSMUSG00000031553/ENSMUSG00000028137/ENSMUSG00000102483/ENSMUSG00000050150/ENSMUSG00000075249/ENSMUSG00000006464/ENSMUSG00000040828/ENSMUSG00000031796/ENSMUSG00000021758/ENSMUSG00000046230/ENSMUSG00000030276/ENSMUSG00000048478/ENSMUSG00000061322/ENSMUSG00000070871/ENSMUSG00000024223/ENSMUSG00000050058/…	37	activated	0.318966	0.318966	Adam3 / Armc12 / Ash1l / Atp2b4 / Bbs1 / C2cd6 / Catsperd / Catspere1 / Ccdc39 / Ccnyl1 / Celf3 / Cfap20 / Cfap43 / Cfap65 / Cfap69 / Ddx4 / Dnai1 / Dnaja1 / Fsip2 / Ift88 / Kif9 / Klc3 / Lrrc6 / Prm3 / Prss55 / Rfx3 / Slc9b1 / Spag16 / Spag6l / Spata33 / Tekt1 / Tex43 / Ttll3 / Ttll5 / Ttll8 / Ube2b / Vps13a
activated.GO:0060285	BP	GO:0060285	cilium-dependent cell motility	116	0.430392	1.65007	0.000428547	0.0521022	0.0504065	1926	tags=32%, list=17%, signal=27%	ENSMUSG00000053153/ENSMUSG00000027676/ENSMUSG00000032489/ENSMUSG00000047021/ENSMUSG00000040714/ENSMUSG00000031553/ENSMUSG00000028137/ENSMUSG00000102483/ENSMUSG00000050150/ENSMUSG00000075249/ENSMUSG00000006464/ENSMUSG00000040828/ENSMUSG00000031796/ENSMUSG00000021758/ENSMUSG00000046230/ENSMUSG00000030276/ENSMUSG00000048478/ENSMUSG00000061322/ENSMUSG00000070871/ENSMUSG00000024223/ENSMUSG00000050058/…	37	activated	0.318966	0.318966	Adam3 / Armc12 / Ash1l / Atp2b4 / Bbs1 / C2cd6 / Catsperd / Catspere1 / Ccdc39 / Ccnyl1 / Celf3 / Cfap20 / Cfap43 / Cfap65 / Cfap69 / Ddx4 / Dnai1 / Dnaja1 / Fsip2 / Ift88 / Kif9 / Klc3 / Lrrc6 / Prm3 / Prss55 / Rfx3 / Slc9b1 / Spag16 / Spag6l / Spata33 / Tekt1 / Tex43 / Ttll3 / Ttll5 / Ttll8 / Ube2b / Vps13a
suppressed.GO:0009410	BP	GO:0009410	response to xenobiotic stimulus	130	-0.294503	-1.61082	0.000468796	0.0532349	0.0515024	1645	tags=31%, list=15%, signal=27%	ENSMUSG00000033577/ENSMUSG00000037166/ENSMUSG00000038160/ENSMUSG00000028393/ENSMUSG00000026228/ENSMUSG00000060407/ENSMUSG00000029482/ENSMUSG00000004032/ENSMUSG00000068762/ENSMUSG00000032238/ENSMUSG00000028518/ENSMUSG00000027342/ENSMUSG00000028124/ENSMUSG00000001663/ENSMUSG00000053907/ENSMUSG00000020366/ENSMUSG00000025934/ENSMUSG00000026313/ENSMUSG00000057880/ENSMUSG00000055026/ENSMUSG00000053279/…	40	suppressed	0.307692	0.307692	Aacs / Abat / Alad / Aldh1a1 / Aox1 / Atg5 / Atp1a1 / Cyp2a12 / Cyp2d22 / Ehmt2 / Ei24 / Gabrg3 / Gata4 / Gclm / Ggh / Gpx1 / Gsta3 / Gstm1 / Gstm2 / Gstm5 / Gstm6 / Gstt1 / Hdac4 / Htr2b / Kcnk3 / Lcn2 / Mapk9 / Mat2a / Mef2c / Mgst1 / Myo6 / Pam / Pcna / Ppp1r14a / Prickle1 / Prkaa2 / Rora / Sult1a1 / Tigar / Traf3ip2
activated.GO:0005929	CC	GO:0005929	cilium	504	0.371913	1.55574	2.03393e-07	0.000145507	0.000140771	2484	tags=31%, list=22%, signal=25%	ENSMUSG00000061298/ENSMUSG00000037196/ENSMUSG00000004347/ENSMUSG00000053153/ENSMUSG00000059834/ENSMUSG00000101337/ENSMUSG00000059854/ENSMUSG00000096141/ENSMUSG00000061533/ENSMUSG00000033826/ENSMUSG00000027676/ENSMUSG00000041144/ENSMUSG00000032489/ENSMUSG00000027867/ENSMUSG00000047021/ENSMUSG00000040714/ENSMUSG00000057265/ENSMUSG00000026609/ENSMUSG00000034342/ENSMUSG00000027475/ENSMUSG00000040729/…	155	activated	0.30754	0.30754	Adam15 / Agbl4 / Ahi1 / Ak1 / Ak2 / Ak7 / Ak8 / Alms1 / Armc9 / Atp2b4 / Bbof1 / Bbs1 / Bbs9 / Bsg / C2cd3 / C2cd6 / Catsperb / Catsperd / Catspere1 / Catspere2 / Catsperg1 / Catsperg2 / Cbl / Cc2d2b / Ccdc172 / Ccdc181 / Ccdc39 / Ccdc88a / Cct4 / Cdc14a / Cep126 / Cep128 / Cep170 / Cep19 / Cep250 / Cfap20 / Cfap36 / Cfap43 / Cfap65 / Cfap69 / Cplane1 / Crb1 / Csnk2b / Dctn1 / Ddx6 / Disc1 / Dnah…
suppressed.GO:0016042	BP	GO:0016042	lipid catabolic process	168	-0.264014	-1.50659	0.000433633	0.0521022	0.0504065	2123	tags=30%, list=19%, signal=24%	ENSMUSG00000021460/ENSMUSG00000026170/ENSMUSG00000027412/ENSMUSG00000024055/ENSMUSG00000026003/ENSMUSG00000029311/ENSMUSG00000042105/ENSMUSG00000040618/ENSMUSG00000025465/ENSMUSG00000003123/ENSMUSG00000025745/ENSMUSG00000022853/ENSMUSG00000042632/ENSMUSG00000050114/ENSMUSG00000058756/ENSMUSG00000028657/ENSMUSG00000025260/ENSMUSG00000050697/ENSMUSG00000022186/ENSMUSG00000029098/ENSMUSG00000004207/…	50	suppressed	0.297619	0.297619	Acadl / Acat2 / Acat3 / Acox3 / Adtrp / Apoc1 / Asah1 / Asah2 / Auh / Ces1d / Cpt1a / Cyp27a1 / Cyp4f13 / Dbi / Ddhd2 / Echs1 / Eci2 / Ehhadh / Gba2 / Hadha / Hpgd / Hsd17b10 / Hsd17b11 / Idh1 / Ilvbl / Inpp5f / Irs1 / Ldlr / Lipe / Lipg / Lpin3 / Lrp1 / Naga / Oxct1 / Pck2 / Pex13 / Pex7 / Pla1a / Pla2g6 / Plaat3 / Plcg1 / Ppt1 / Prdx6b / Prkaa1 / Prkce / Psap / Sirt2 / Sorl1 / Sult1e1 / Thra
activated.GO:0005814	CC	GO:0005814	centriole	109	0.459514	1.74359	0.000102818	0.0193378	0.0187084	1582	tags=29%, list=14%, signal=25%	ENSMUSG00000061298/ENSMUSG00000059834/ENSMUSG00000061533/ENSMUSG00000069135/ENSMUSG00000032534/ENSMUSG00000023345/ENSMUSG00000020914/ENSMUSG00000057335/ENSMUSG00000046111/ENSMUSG00000048445/ENSMUSG00000059891/ENSMUSG00000033671/ENSMUSG00000019986/ENSMUSG00000040312/ENSMUSG00000028438/ENSMUSG00000039715/ENSMUSG00000031796/ENSMUSG00000040040/ENSMUSG00000026790/ENSMUSG00000038241/ENSMUSG00000032782/…	32	activated	0.293578	0.293578	Agbl4 / Ahi1 / Akna / Alms1 / C2cd3 / Ccdc57 / Ccdc88a / Cchcr1 / Cep128 / Cep170 / Cep250 / Cep295 / Cep350 / Cep43 / Cep63 / Cfap20 / Cntrob / Dctn1 / Dync2i2 / Enkd1 / Gle1 / Ift88 / Kif24 / Kif2a / Kif3a / Odf2 / Poc1a / Sclt1 / Sdccag8 / Ssna1 / Top2a / Tsks
activated.GO:0060271	BP	GO:0060271	cilium assembly	275	0.409611	1.67499	2.23857e-06	0.000869215	0.000840927	1926	tags=29%, list=17%, signal=25%	ENSMUSG00000053153/ENSMUSG00000059834/ENSMUSG00000101337/ENSMUSG00000059854/ENSMUSG00000096141/ENSMUSG00000033826/ENSMUSG00000027676/ENSMUSG00000041144/ENSMUSG00000027867/ENSMUSG00000047021/ENSMUSG00000040714/ENSMUSG00000027475/ENSMUSG00000053110/ENSMUSG00000040729/ENSMUSG00000023345/ENSMUSG00000096054/ENSMUSG00000048445/ENSMUSG00000047193/ENSMUSG00000037617/ENSMUSG00000033671/ENSMUSG00000075249/…	80	activated	0.290909	0.290909	Ahi1 / Ak7 / Alms1 / Armc12 / Bbs1 / Bbs9 / C2cd3 / Cc2d2b / Ccdc39 / Ccdc57 / Ccdc88a / Cdc14a / Celsr2 / Cep126 / Cep250 / Cep350 / Cep70 / Cfap20 / Cfap43 / Cfap65 / Cfap69 / Cntrob / Dctn1 / Disc1 / Dnaaf3 / Dnah17 / Dnah7a / Dnah7b / Dnah7c / Dnah8 / Dnai1 / Dync2h1 / Dync2i2 / Enkd1 / Fsip2 / Hydin / Ift43 / Ift74 / Ift88 / Iqcb1 / Iqub / Kcnq1 / Kif24 / Kif3a / Kif3b / Klc3 / Lrguk / Lrrc6…
suppressed.GO:0070661	BP	GO:0070661	leukocyte proliferation	138	-0.304986	-1.66018	9.10548e-05	0.0173972	0.0168311	1523	tags=29%, list=14%, signal=25%	ENSMUSG00000031217/ENSMUSG00000024425/ENSMUSG00000029711/ENSMUSG00000033767/ENSMUSG00000028962/ENSMUSG00000037706/ENSMUSG00000022637/ENSMUSG00000018899/ENSMUSG00000031712/ENSMUSG00000001750/ENSMUSG00000021782/ENSMUSG00000021624/ENSMUSG00000028042/ENSMUSG00000022885/ENSMUSG00000031628/ENSMUSG00000032175/ENSMUSG00000039285/ENSMUSG00000020134/ENSMUSG00000002147/ENSMUSG00000022568/ENSMUSG00000005583/…	40	suppressed	0.289855	0.289855	Azi2 / Casp3 / Cblb / Cd180 / Cd27 / Cd81 / Clu / Dhps / Dlg5 / Dock8 / Efnb1 / Epo / Fyn / Gja1 / Il15 / Irf1 / Kit / Kitl / Marchf7 / Mef2c / Ndfip1 / Pde5a / Peli1 / Ppp3ca / Prlr / Pten / Pycard / Scrib / Selenok / Slc4a2 / Slc7a1 / Sos1 / St6gal1 / Stat6 / Tcirg1 / Tmem131l / Tyk2 / Vcam1 / Zbtb7b / Znhit1
activated.GO:0044782	BP	GO:0044782	cilium organization	295	0.404405	1.66276	2.22734e-06	0.000869215	0.000840927	1926	tags=29%, list=17%, signal=24%	ENSMUSG00000053153/ENSMUSG00000059834/ENSMUSG00000101337/ENSMUSG00000059854/ENSMUSG00000096141/ENSMUSG00000033826/ENSMUSG00000027676/ENSMUSG00000041144/ENSMUSG00000027867/ENSMUSG00000047021/ENSMUSG00000040714/ENSMUSG00000027475/ENSMUSG00000053110/ENSMUSG00000040729/ENSMUSG00000023345/ENSMUSG00000096054/ENSMUSG00000048445/ENSMUSG00000047193/ENSMUSG00000037617/ENSMUSG00000062300/ENSMUSG00000033671/…	85	activated	0.288136	0.288136	Ahi1 / Ak7 / Alms1 / Armc12 / Bbs1 / Bbs9 / C2cd3 / Cc2d2b / Ccdc39 / Ccdc57 / Ccdc88a / Cdc14a / Celsr2 / Cep126 / Cep250 / Cep350 / Cep70 / Cfap20 / Cfap43 / Cfap65 / Cfap69 / Cntrob / Dctn1 / Disc1 / Dnaaf3 / Dnah17 / Dnah7a / Dnah7b / Dnah7c / Dnah8 / Dnai1 / Dync2h1 / Dync2i2 / Enkd1 / Fsip2 / Hydin / Ift43 / Ift74 / Ift88 / Iqcb1 / Iqub / Kcnq1 / Kif24 / Kif3a / Kif3b / Klc3 / Lrguk / Lrrc6…
activated.GO:0005930	CC	GO:0005930	axoneme	107	0.45169	1.70931	0.000210412	0.0324709	0.0314142	1926	tags=28%, list=17%, signal=23%	ENSMUSG00000053153/ENSMUSG00000101337/ENSMUSG00000059854/ENSMUSG00000096141/ENSMUSG00000033826/ENSMUSG00000027676/ENSMUSG00000041144/ENSMUSG00000027867/ENSMUSG00000047193/ENSMUSG00000021879/ENSMUSG00000006464/ENSMUSG00000061802/ENSMUSG00000056598/ENSMUSG00000039715/ENSMUSG00000026807/ENSMUSG00000032601/ENSMUSG00000030276/ENSMUSG00000061322/ENSMUSG00000040040/ENSMUSG00000001833/ENSMUSG00000032479/…	30	activated	0.280374	0.280374	Ak8 / Bbs1 / Ccdc39 / Cfap36 / Cfap43 / Cfap69 / Dnah12 / Dnah17 / Dnah7a / Dnah7b / Dnah7c / Dnah8 / Dnai1 / Drc3 / Dync2h1 / Dync2i2 / Hydin / Ift88 / Kif3a / Map4 / Odad2 / Prkar2a / Rpgrip1l / Septin7 / Spag16 / Spag17 / Spag6l / Ssna1 / Ttll3 / Ttll8
activated.GO:0022412	BP	GO:0022412	cellular process involved in reproduction in multicellular organism	318	0.355344	1.46273	0.000441507	0.0521022	0.0504065	2210	tags=28%, list=20%, signal=23%	ENSMUSG00000039335/ENSMUSG00000037196/ENSMUSG00000053153/ENSMUSG00000015365/ENSMUSG00000027855/ENSMUSG00000041301/ENSMUSG00000010342/ENSMUSG00000060445/ENSMUSG00000020193/ENSMUSG00000028109/ENSMUSG00000027867/ENSMUSG00000047021/ENSMUSG00000040714/ENSMUSG00000033644/ENSMUSG00000043410/ENSMUSG00000018554/ENSMUSG00000025912/ENSMUSG00000036928/ENSMUSG00000020914/ENSMUSG00000102483/ENSMUSG00000084063/…	89	activated	0.279874	0.279874	4930447C04Rik / Adad2 / Aff4 / Agfg1 / Alms1 / Armc12 / Asz1 / Bcl2l1 / Brdt / Bscl2 / C2cd6 / Catsperb / Catsperd / Catspere1 / Cd9 / Cdyl / Cenpe / Cfap43 / Cfap65 / Cfap69 / Cftr / Chd5 / Ddias / Ddx4 / Dmrtc2 / Fkbp6 / Fndc3a / Fsip2 / Gm5934 / Gopc / H3f3a / Hfm1 / Hook1 / Hormad1 / Ift88 / Kash5 / Kif18a / Klc3 / Kmt2b / Mael / Meiob / Meioc / Mfn2 / Mov10l1 / Mybl1 / Myh9 / Nectin2 / Necti…
activated.GO:0007059	BP	GO:0007059	chromosome segregation	290	0.35361	1.45086	0.000898373	0.0838814	0.0811515	2130	tags=28%, list=19%, signal=23%	ENSMUSG00000027855/ENSMUSG00000020419/ENSMUSG00000010342/ENSMUSG00000028109/ENSMUSG00000069733/ENSMUSG00000043410/ENSMUSG00000038416/ENSMUSG00000032534/ENSMUSG00000109561/ENSMUSG00000027475/ENSMUSG00000036928/ENSMUSG00000032624/ENSMUSG00000032400/ENSMUSG00000020914/ENSMUSG00000021958/ENSMUSG00000029253/ENSMUSG00000051455/ENSMUSG00000028896/ENSMUSG00000007646/ENSMUSG00000020020/ENSMUSG00000027379/…	81	activated	0.27931	0.27931	4930447C04Rik / Anapc1 / Anapc5 / Ankrd31 / Bcl7b / Bub1 / Cdc16 / Cdca8 / Cenpc1 / Cenpe / Cenpk / Cenpn / Cep192 / Cep63 / Cep85 / Chmp1a / Clasp1 / Cltc / Dis3l2 / Ect2 / Eml4 / Fancd2 / Hfm1 / Hormad1 / Hormad2 / Kash5 / Kif18a / Kif2a / Kif3b / Kifc5b / Knl1 / Knstrn / Kpnb1 / Macroh2a1 / Mad2l1bp / Mael / Meiob / Meioc / Mis12 / Msh4 / Msh5 / Naa50 / Naa60 / Ndel1 / Nipbl / Nsmce2 / Nup37 /…
activated.GO:0022414	BP	GO:0022414	reproductive process	838	0.347088	1.46246	9.80509e-08	7.86825e-05	7.61219e-05	2138	tags=26%, list=19%, signal=23%	ENSMUSG00000039335/ENSMUSG00000037196/ENSMUSG00000043535/ENSMUSG00000053153/ENSMUSG00000015365/ENSMUSG00000025977/ENSMUSG00000027855/ENSMUSG00000020419/ENSMUSG00000041301/ENSMUSG00000023403/ENSMUSG00000027676/ENSMUSG00000037437/ENSMUSG00000032489/ENSMUSG00000010342/ENSMUSG00000060445/ENSMUSG00000031552/ENSMUSG00000037270/ENSMUSG00000020193/ENSMUSG00000028109/ENSMUSG00000056758/ENSMUSG00000028456/…	220	activated	0.26253	0.26253	4930447C04Rik / 4932438A13Rik / Abcg2 / Acox1 / Adam18 / Adam2 / Adam3 / Adam32 / Adam5 / Aff4 / Agfg1 / Ak7 / Alkbh5 / Alms1 / Ankrd31 / Arid4b / Armc12 / Ash1l / Asz1 / Atp2b4 / Atr / Bbs1 / Bcl2l1 / Bcl2l11 / Boll / Brdt / Bub1 / C2cd6 / Cadm1 / Calr3 / Catsperb / Catsperd / Catspere1 / Catsperg2 / Ccdc39 / Ccna1 / Ccnyl1 / Cd46 / Cd9 / Cdyl / Cecr2 / Celf3 / Cenpc1 / Cenpe / Cep63 / Cfap43 / …
activated.GO:0051276	BP	GO:0051276	chromosome organization	379	0.369102	1.53187	1.77858e-05	0.00486564	0.00470729	1892	tags=26%, list=17%, signal=22%	ENSMUSG00000021391/ENSMUSG00000027855/ENSMUSG00000020419/ENSMUSG00000010342/ENSMUSG00000028109/ENSMUSG00000056758/ENSMUSG00000069733/ENSMUSG00000038416/ENSMUSG00000032534/ENSMUSG00000032409/ENSMUSG00000109561/ENSMUSG00000027475/ENSMUSG00000036928/ENSMUSG00000032624/ENSMUSG00000032400/ENSMUSG00000020914/ENSMUSG00000024054/ENSMUSG00000063358/ENSMUSG00000022432/ENSMUSG00000021958/ENSMUSG00000029253/…	98	activated	0.258575	0.258575	4930447C04Rik / Acin1 / Anapc1 / Anapc5 / Ankrd31 / Ascc3 / Atf7ip2 / Atr / Bcl7b / Blm / Bub1 / Cdc16 / Cdca8 / Cenpc1 / Cenpe / Cenpk / Cenpn / Cenpp / Cep63 / Chmp1a / Clasp1 / Cltc / Dclre1c / Dhx36 / Dhx9 / Dis3l2 / Eml4 / Fancd2 / Fbxw7 / Gnl3 / H3f3a / Hmga2 / Hnrnpa2b1 / Hnrnpc / Hormad1 / Hormad2 / Itgb3bp / Kash5 / Kif18a / Kif2a / Kif3b / Kifc5b / Knstrn / Kpnb1 / Macroh2a1 / Mad2l1bp …
activated.GO:0007017	BP	GO:0007017	microtubule-based process	644	0.326573	1.3718	8.6297e-05	0.016975	0.0164226	1979	tags=24%, list=18%, signal=21%	ENSMUSG00000061298/ENSMUSG00000053153/ENSMUSG00000047369/ENSMUSG00000101337/ENSMUSG00000059854/ENSMUSG00000096141/ENSMUSG00000033826/ENSMUSG00000027676/ENSMUSG00000041144/ENSMUSG00000032489/ENSMUSG00000027867/ENSMUSG00000069135/ENSMUSG00000026611/ENSMUSG00000047021/ENSMUSG00000040714/ENSMUSG00000040549/ENSMUSG00000032534/ENSMUSG00000027475/ENSMUSG00000039536/ENSMUSG00000040729/ENSMUSG00000031553/…	154	activated	0.23913	0.23913	Actr10 / Adam3 / Agbl4 / Ak7 / Alms1 / Ap3m1 / Arhgef7 / Arl2 / Armc12 / Ash1l / Atp2b4 / Atxn7 / Azin1 / Bbs1 / Bcas3 / Bloc1s5 / C2cd3 / C2cd6 / Catsperd / Catspere1 / Ccdc187 / Ccdc39 / Ccdc57 / Ccdc88a / Ccdc88c / Ccnyl1 / Cdc14a / Cdca8 / Celf3 / Celsr2 / Cenpe / Cep126 / Cep250 / Cep295 / Cep350 / Cep43 / Cep63 / Cep68 / Cep70 / Cep85 / Cfap20 / Cfap43 / Cfap65 / Cfap69 / Chmp1a / Ckap5 / C…
suppressed.GO:0042110	BP	GO:0042110	T cell activation	246	-0.244073	-1.46196	0.000651146	0.0669901	0.06481	1416	tags=23%, list=13%, signal=20%	ENSMUSG00000029711/ENSMUSG00000036712/ENSMUSG00000032238/ENSMUSG00000033767/ENSMUSG00000022967/ENSMUSG00000004207/ENSMUSG00000028962/ENSMUSG00000037706/ENSMUSG00000022637/ENSMUSG00000005871/ENSMUSG00000018899/ENSMUSG00000031712/ENSMUSG00000001750/ENSMUSG00000021127/ENSMUSG00000032312/ENSMUSG00000021782/ENSMUSG00000002778/ENSMUSG00000028042/ENSMUSG00000031628/ENSMUSG00000032175/ENSMUSG00000039285/…	56	suppressed	0.227642	0.227642	Apc / Arid1b / Azi2 / Casp3 / Cblb / Cd27 / Cd47 / Cd81 / Csk / Ctsl / Cyld / Dhps / Dlg5 / Dock8 / Drosha / Dusp3 / Epo / Foxp1 / Fyn / Gadd45g / Gja1 / Gsn / Ifnar1 / Il15 / Irf1 / Itpkb / Kdelr1 / Kit / Kitl / Lgals8 / Marchf7 / Pde5a / Peli1 / Ppp3ca / Psap / Pten / Pycard / Rab27a / Rora / Scrib / Selenok / Slc4a2 / Slc7a1 / Smarcc2 / Sos1 / Stat6 / Tcirg1 / Tmem131l / Traf3ip2 / Tyk2 / Vcam…
suppressed.GO:0009259	BP	GO:0009259	ribonucleotide metabolic process	278	-0.236266	-1.40481	0.000192489	0.0300908	0.0291115	1388	tags=20%, list=13%, signal=18%	ENSMUSG00000025817/ENSMUSG00000032238/ENSMUSG00000050697/ENSMUSG00000028518/ENSMUSG00000031360/ENSMUSG00000029780/ENSMUSG00000011752/ENSMUSG00000037012/ENSMUSG00000016252/ENSMUSG00000018846/ENSMUSG00000005580/ENSMUSG00000024142/ENSMUSG00000000399/ENSMUSG00000034371/ENSMUSG00000025393/ENSMUSG00000026313/ENSMUSG00000005534/ENSMUSG00000014294/ENSMUSG00000021236/ENSMUSG00000022962/ENSMUSG00000031059/…	55	suppressed	0.197842	0.197842	Adcy9 / Atp5b / Atp5e / Atp5g1 / Atp6v1a / Cacnb4 / Ces1d / Ctps2 / Dlat / Entpd5 / Fis1 / Gart / Gucy1a1 / Hdac4 / Hint1 / Hk1 / Hk2 / Hmgcs1 / Hmgcs2 / Insr / Mcee / Mlst8 / Mlxipl / Ndufa12 / Ndufa2 / Ndufa3 / Ndufa5 / Ndufa6 / Ndufa7 / Ndufa9 / Ndufb11 / Ndufb9 / Ndufc2 / Ndufs7 / Nt5c1b / Nt5c3 / Nudt4 / Nudt5 / Ogt / Pank1 / Pank3 / Papss2 / Pde5a / Pdk2 / Pgam1 / Prkaa1 / Prkaa2 / Rora / S…

## Sheet: macrophage_GSEA_ALL_dotplot_d
X	ONTOLOGY	ID	Description	setSize	enrichmentScore	NES	pvalue	p.adjust	qvalue	rank	leading_edge	core_enrichment	Count	.sign	GeneRatio	x	pasted_sorted_ogns
activated.GO:0001977	BP	GO:0001977	renal system process involved in regulation of blood volume	6	0.856806	1.9324	0.000469838	0.0995964	0.096227	1009	tags=83%, list=13%, signal=72%	ENSMUSG00000000489/ENSMUSG00000031618/ENSMUSG00000041729/ENSMUSG00000030223/ENSMUSG00000031451	5	activated	0.833333	0.833333	Coro2b / Gas6 / Nr3c2 / Pdgfb / Ptpro
suppressed.GO:0032743	BP	GO:0032743	positive regulation of interleukin-2 production	16	-0.724597	-2.21627	1.93466e-05	0.0386635	0.0373555	1557	tags=75%, list=21%, signal=60%	ENSMUSG00000041135/ENSMUSG00000020315/ENSMUSG00000028284/ENSMUSG00000026395/ENSMUSG00000032688/ENSMUSG00000041187/ENSMUSG00000034330/ENSMUSG00000027164/ENSMUSG00000028525/ENSMUSG00000021699/ENSMUSG00000049103/ENSMUSG00000022952	12	suppressed	0.75	0.75	Ccr2 / Malt1 / Map3k7 / Pde4b / Pde4d / Plcg2 / Prkd2 / Ptprc / Ripk2 / Runx1 / Sptbn1 / Traf6
suppressed.GO:0033631	BP	GO:0033631	cell-cell adhesion mediated by integrin	9	-0.892366	-2.25845	3.28735e-06	0.0355395	0.0343372	398	tags=67%, list=5%, signal=63%	ENSMUSG00000024965/ENSMUSG00000000555/ENSMUSG00000014444/ENSMUSG00000035042/ENSMUSG00000027009/ENSMUSG00000057058	6	suppressed	0.666667	0.666667	Ccl5 / Fermt3 / Itga4 / Itga5 / Piezo1 / Skap1
suppressed.GO:0033632	BP	GO:0033632	regulation of cell-cell adhesion mediated by integrin	6	-0.93415	-2.0382	1.62074e-05	0.0386635	0.0373555	398	tags=67%, list=5%, signal=63%	ENSMUSG00000024965/ENSMUSG00000014444/ENSMUSG00000035042/ENSMUSG00000057058	4	suppressed	0.666667	0.666667	Ccl5 / Fermt3 / Piezo1 / Skap1
suppressed.GO:0021747	BP	GO:0021747	cochlear nucleus development	3	-0.978213	-1.71652	0.000115732	0.0583209	0.0563479	4	tags=67%, list=0%, signal=67%	ENSMUSG00000001052/ENSMUSG00000057329	2	suppressed	0.666667	0.666667	Bcl2 / Sec24b
suppressed.GO:0045454	BP	GO:0045454	cell redox homeostasis	19	-0.670951	-2.15353	5.60738e-05	0.0494204	0.0477485	935	tags=63%, list=12%, signal=55%	ENSMUSG00000024953/ENSMUSG00000026701/ENSMUSG00000050114/ENSMUSG00000024997/ENSMUSG00000058709/ENSMUSG00000015839/ENSMUSG00000028691/ENSMUSG00000000600/ENSMUSG00000075701/ENSMUSG00000063856/ENSMUSG00000031068/ENSMUSG00000057069	12	suppressed	0.631579	0.631579	Egln2 / Ero1b / Glrx3 / Gpx1 / Krit1 / Nfe2l2 / Prdx1 / Prdx3 / Prdx5 / Prdx6 / Prdx6b / Selenos
suppressed.GO:0043368	BP	GO:0043368	positive T cell selection	21	-0.668655	-2.17884	3.13316e-05	0.0386635	0.0373555	1187	tags=57%, list=16%, signal=48%	ENSMUSG00000015314/ENSMUSG00000020143/ENSMUSG00000021477/ENSMUSG00000051457/ENSMUSG00000026395/ENSMUSG00000027947/ENSMUSG00000028991/ENSMUSG00000004040/ENSMUSG00000032094/ENSMUSG00000041272/ENSMUSG00000024539/ENSMUSG00000057329	12	suppressed	0.571429	0.571429	Bcl2 / Cd3d / Ctsl / Dock2 / Il6ra / Mtor / Ptpn2 / Ptprc / Slamf6 / Spn / Stat3 / Tox
suppressed.GO:0006334	BP	GO:0006334	nucleosome assembly	29	-0.587812	-2.08315	5.96872e-05	0.0494204	0.0477485	1700	tags=55%, list=23%, signal=43%	ENSMUSG00000058799/ENSMUSG00000059119/ENSMUSG00000032187/ENSMUSG00000036181/ENSMUSG00000020196/ENSMUSG00000057236/ENSMUSG00000031715/ENSMUSG00000027018/ENSMUSG00000031540/ENSMUSG00000068391/ENSMUSG00000062651/ENSMUSG00000038994/ENSMUSG00000028759/ENSMUSG00000035021/ENSMUSG00000021767/ENSMUSG00000028693	16	suppressed	0.551724	0.551724	Baz1a / Cabin1 / Chrac1 / H1f2 / H1f9 / H2al2a / Hat1 / Hp1bp3 / Kat6a / Kat6b / Nap1l1 / Nap1l4 / Nasp / Rbbp4 / Smarca4 / Smarca5
suppressed.GO:0051082	MF	GO:0051082	unfolded protein binding	57	-0.459912	-1.93737	0.000247798	0.0792022	0.0765227	2138	tags=53%, list=29%, signal=38%	ENSMUSG00000037470/ENSMUSG00000001416/ENSMUSG00000004460/ENSMUSG00000028960/ENSMUSG00000068039/ENSMUSG00000002190/ENSMUSG00000029198/ENSMUSG00000028035/ENSMUSG00000029447/ENSMUSG00000024780/ENSMUSG00000022403/ENSMUSG00000032285/ENSMUSG00000053838/ENSMUSG00000028676/ENSMUSG00000109865/ENSMUSG00000019471/ENSMUSG00000071072/ENSMUSG00000007739/ENSMUSG00000023236/ENSMUSG00000034024/ENSMUSG00000023944/…	30	suppressed	0.526316	0.526316	Calr / Cct2 / Cct3 / Cct4 / Cct5 / Cct6a / Cct7 / Cdc37 / Cdc37l1 / Clgn / Clu / Dnaja4 / Dnajb11 / Dnajb4 / Dnajb6 / Grpel1 / Hsp90ab1 / Hsp90b1 / Hspa14 / Hspa5 / Naca / Nudcd3 / Pfdn1 / Ptges3 / Scg5 / Srsf10 / St13 / Tcp1 / Ube4b / Uggt1
suppressed.GO:0034728	BP	GO:0034728	nucleosome organization	42	-0.53153	-2.06947	4.80528e-05	0.0494204	0.0477485	1921	tags=52%, list=26%, signal=39%	ENSMUSG00000058799/ENSMUSG00000026182/ENSMUSG00000056216/ENSMUSG00000059119/ENSMUSG00000032187/ENSMUSG00000036181/ENSMUSG00000020196/ENSMUSG00000057236/ENSMUSG00000033237/ENSMUSG00000031715/ENSMUSG00000027018/ENSMUSG00000031540/ENSMUSG00000068391/ENSMUSG00000062651/ENSMUSG00000032481/ENSMUSG00000038994/ENSMUSG00000007880/ENSMUSG00000028759/ENSMUSG00000001150/ENSMUSG00000035021/ENSMUSG00000021767/…	22	suppressed	0.52381	0.52381	Arid1a / Arid2 / Baz1a / Cabin1 / Cebpg / Chrac1 / H1f2 / H1f9 / H2al2a / Hat1 / Hp1bp3 / Kat6a / Kat6b / Mcm3ap / Nap1l1 / Nap1l4 / Nasp / Rbbp4 / Smarca4 / Smarca5 / Smarcc1 / Tnp1
activated.GO:0045296	MF	GO:0045296	cadherin binding	24	0.644415	2.23717	0.00011844	0.0583209	0.0563479	954	tags=50%, list=13%, signal=44%	ENSMUSG00000060843/ENSMUSG00000001552/ENSMUSG00000000127/ENSMUSG00000026836/ENSMUSG00000027612/ENSMUSG00000045394/ENSMUSG00000025314/ENSMUSG00000020458/ENSMUSG00000063063/ENSMUSG00000030223/ENSMUSG00000025370/ENSMUSG00000016493	12	activated	0.5	0.5	Acvr1 / Cd46 / Cdh9 / Ctnna2 / Ctnna3 / Epcam / Fer / Jup / Mmp24 / Ptprj / Ptpro / Rtn4
suppressed.GO:0044815	CC	GO:0044815	DNA packaging complex	59	-0.435956	-1.84015	0.000238303	0.0792022	0.0765227	1924	tags=46%, list=26%, signal=34%	ENSMUSG00000021597/ENSMUSG00000026182/ENSMUSG00000037894/ENSMUSG00000029505/ENSMUSG00000020171/ENSMUSG00000024174/ENSMUSG00000036181/ENSMUSG00000040456/ENSMUSG00000022536/ENSMUSG00000027569/ENSMUSG00000024240/ENSMUSG00000025862/ENSMUSG00000060093/ENSMUSG00000037286/ENSMUSG00000031540/ENSMUSG00000029670/ENSMUSG00000062651/ENSMUSG00000038252/ENSMUSG00000028863/ENSMUSG00000029580/ENSMUSG00000038994/…	27	suppressed	0.457627	0.457627	Actb / Cenpa / Ep400 / Epc1 / Glyr1 / H1f2 / H1f9 / H2al2a / H2ap / H2az1 / H4c1 / Hp1bp3 / Ing3 / Kat6a / Kat6b / Meaf6 / Mrgbp / Ncapd2 / Pot1b / Slf1 / Smc1b / Smc3 / Stag1 / Stag2 / Tnp1 / Yeats4 / Znhit1
suppressed.GO:0055037	CC	GO:0055037	recycling endosome	77	-0.429497	-1.89134	6.96706e-05	0.050214	0.0485152	1630	tags=44%, list=22%, signal=35%	ENSMUSG00000029430/ENSMUSG00000028879/ENSMUSG00000030894/ENSMUSG00000032554/ENSMUSG00000016496/ENSMUSG00000004319/ENSMUSG00000000605/ENSMUSG00000036499/ENSMUSG00000001847/ENSMUSG00000017288/ENSMUSG00000074582/ENSMUSG00000029093/ENSMUSG00000022892/ENSMUSG00000022533/ENSMUSG00000020740/ENSMUSG00000066150/ENSMUSG00000031731/ENSMUSG00000022797/ENSMUSG00000029192/ENSMUSG00000021124/ENSMUSG00000021038/…	34	suppressed	0.441558	0.441558	Abhd17b / Ap1g1 / App / Arfgef2 / Atp13a3 / Avl9 / Cd274 / Clcn3 / Clcn4 / Eea1 / Fcgr2b / Fchsd2 / Gga3 / Gnas / Lmtk2 / Rab11b / Rab11fip5 / Rab5a / Rab8a / Rac1 / Ran / Slc11a2 / Slc31a1 / Snx18 / Sorcs2 / Stx12 / Stx8 / Tbc1d14 / Tfrc / Tpp1 / Trf / Vipas39 / Vps53 / Vti1b
suppressed.GO:0042393	MF	GO:0042393	histone binding	143	-0.37565	-1.85935	1.84606e-05	0.0386635	0.0373555	1999	tags=43%, list=27%, signal=32%	ENSMUSG00000038909/ENSMUSG00000051316/ENSMUSG00000058799/ENSMUSG00000034154/ENSMUSG00000026918/ENSMUSG00000063870/ENSMUSG00000022360/ENSMUSG00000041879/ENSMUSG00000059439/ENSMUSG00000026238/ENSMUSG00000025616/ENSMUSG00000024789/ENSMUSG00000038095/ENSMUSG00000023883/ENSMUSG00000029014/ENSMUSG00000049502/ENSMUSG00000059119/ENSMUSG00000029004/ENSMUSG00000032187/ENSMUSG00000020171/ENSMUSG00000024817/…	61	suppressed	0.426573	0.426573	Atad2 / Baz1b / Bcas3 / Brd3 / Brd9 / Cbx3 / Cbx4 / Cdyl2 / Chd4 / Ctsl / Dnajc2 / Dtx3l / Glyr1 / H1f9 / H2al2a / Hat1 / Hinfp / Ing3 / Ing5 / Ino80 / Ipo9 / Jak2 / Jarid2 / Kat6a / Kat6b / Kat7 / Kdm7a / Kmt2a / Kmt2d / Kmt2e / Mcm3ap / Morc2a / Morc3 / Nap1l1 / Nap1l4 / Nasp / Ncapd2 / Phf10 / Phf6 / Ptma / Rbbp4 / Sap30l / Sbno1 / Sbno2 / Sgf29 / Smarca4 / Smarca5 / Smarcc1 / Spin1 / Taf1 / T…
suppressed.GO:0048741	BP	GO:0048741	skeletal muscle fiber development	18	-0.671722	-2.11601	0.000121455	0.0583209	0.0563479	437	tags=33%, list=6%, signal=31%	ENSMUSG00000007617/ENSMUSG00000018217/ENSMUSG00000063856/ENSMUSG00000022565/ENSMUSG00000061315/ENSMUSG00000057329	6	suppressed	0.333333	0.333333	Bcl2 / Gpx1 / Homer1 / Naca / Plec / Pmp22
suppressed.GO:0000785	CC	GO:0000785	chromatin	390	-0.272713	-1.55148	3.15099e-05	0.0386635	0.0373555	1945	tags=33%, list=26%, signal=26%	ENSMUSG00000068039/ENSMUSG00000042496/ENSMUSG00000021597/ENSMUSG00000058799/ENSMUSG00000061374/ENSMUSG00000034154/ENSMUSG00000026918/ENSMUSG00000063870/ENSMUSG00000020661/ENSMUSG00000018160/ENSMUSG00000026182/ENSMUSG00000037894/ENSMUSG00000059439/ENSMUSG00000023075/ENSMUSG00000034269/ENSMUSG00000024563/ENSMUSG00000017774/ENSMUSG00000032097/ENSMUSG00000032402/ENSMUSG00000037992/ENSMUSG00000024789/…	129	suppressed	0.330769	0.330769	Actb / Aff4 / Akirin1 / Arid1a / Arid2 / Atf2 / Baz1a / Baz1b / Bcas3 / Bicra / Brd3 / Brd9 / Cbx3 / Cebpb / Cenpa / Chaserr / Chd4 / Chrac1 / Cpsf6 / Crebbp / Csnk2a1 / Csnk2b / Ddx21 / Ddx6 / Dnmt3a / Ell / Ep400 / Epc1 / Etv3 / Fam111a / Fancc / Fank1 / Fiz1 / Gabpa / Gatad2a / Gatad2b / Glyr1 / H1f2 / H1f7 / H1f9 / H2al2a / H2ap / H2az1 / H4c1 / Hat1 / Hes1 / Hnrnpk / Hnrnpl / Hp1bp3 / Ing3 /…
suppressed.GO:0003682	MF	GO:0003682	chromatin binding	343	-0.263869	-1.48927	0.000393286	0.0904642	0.0874038	1921	tags=33%, list=26%, signal=25%	ENSMUSG00000058799/ENSMUSG00000037111/ENSMUSG00000026918/ENSMUSG00000058761/ENSMUSG00000063870/ENSMUSG00000022360/ENSMUSG00000020661/ENSMUSG00000048756/ENSMUSG00000018160/ENSMUSG00000042063/ENSMUSG00000031311/ENSMUSG00000037894/ENSMUSG00000059439/ENSMUSG00000016087/ENSMUSG00000024563/ENSMUSG00000032402/ENSMUSG00000026803/ENSMUSG00000037992/ENSMUSG00000038095/ENSMUSG00000027109/ENSMUSG00000036792/…	112	suppressed	0.326531	0.326531	App / Arid1a / Arid3a / Asxl1 / Atad2 / Atf2 / Bcas3 / Brd3 / Cabin1 / Cbx3 / Cbx4 / Ccnt1 / Cdk9 / Cebpb / Chd4 / Cic / Coq7 / Crebbp / Csnk2b / Ddx5 / Dnajc2 / Dnmt3a / Ecsit / Elk4 / Ep400 / Fli1 / Fosl2 / Foxo3 / Foxp1 / Gabpa / Glyr1 / Gtf2b / H1f2 / H1f9 / H2az1 / Hdac8 / Hes1 / Hinfp / Hnrnpd / Hnrnpu / Hp1bp3 / Ikzf3 / Ing5 / Jarid2 / Jdp2 / Kat6a / Kdm1a / Klf4 / Kmt2a / Lcor / Lemd3 / M…
suppressed.GO:0000977	MF	GO:0000977	RNA polymerase II transcription regulatory region sequence-specific DNA binding	359	-0.262733	-1.47832	0.000378257	0.090431	0.0873717	1876	tags=33%, list=25%, signal=26%	ENSMUSG00000048249/ENSMUSG00000020661/ENSMUSG00000048756/ENSMUSG00000018160/ENSMUSG00000042063/ENSMUSG00000037894/ENSMUSG00000016087/ENSMUSG00000056216/ENSMUSG00000002325/ENSMUSG00000024563/ENSMUSG00000032402/ENSMUSG00000037992/ENSMUSG00000027109/ENSMUSG00000074622/ENSMUSG00000039191/ENSMUSG00000040363/ENSMUSG00000095432/ENSMUSG00000039630/ENSMUSG00000054737/ENSMUSG00000032187/ENSMUSG00000059475/…	117	suppressed	0.325905	0.325905	App / Atf2 / Bach2 / Bcor / Cc2d1b / Cdc5l / Cdk9 / Cebpb / Cebpg / Cic / Crebbp / Crebrf / Crem / Dhx36 / Dmrtb1 / Dnmt3a / Ebf1 / Elf4 / Elk4 / Esrra / Ets1 / Etv3 / Etv6 / Fli1 / Fosl2 / Foxj2 / Foxo3 / Foxp1 / Fubp1 / Gabpa / Glis2 / Gm7072 / Gmeb1 / Gtf2a1 / Gtf2b / H2az1 / Hdgf / Hes1 / Hinfp / Hivep2 / Hnf1b / Hnrnpu / Ikzf2 / Ikzf3 / Irf9 / Jdp2 / Junb / Kdm1a / Klf13 / Klf2 / Klf3 / Klf4…
suppressed.GO:0050852	BP	GO:0050852	T cell receptor signaling pathway	59	-0.424992	-1.79387	0.00043802	0.0966414	0.0933721	807	tags=32%, list=11%, signal=29%	ENSMUSG00000023915/ENSMUSG00000024927/ENSMUSG00000027843/ENSMUSG00000026395/ENSMUSG00000032688/ENSMUSG00000047098/ENSMUSG00000041187/ENSMUSG00000034330/ENSMUSG00000034652/ENSMUSG00000020395/ENSMUSG00000027164/ENSMUSG00000004221/ENSMUSG00000019843/ENSMUSG00000028525/ENSMUSG00000021699/ENSMUSG00000034833/ENSMUSG00000024539/ENSMUSG00000057058/ENSMUSG00000005763	19	suppressed	0.322034	0.322034	Cd247 / Cd300a / Fyn / Ikbkg / Itk / Malt1 / Pde4b / Pde4d / Plcg2 / Prkd2 / Ptpn2 / Ptpn22 / Ptprc / Rela / Rnf31 / Skap1 / Tespa1 / Tnfrsf21 / Traf6
suppressed.GO:0043067	BP	GO:0043067	regulation of programmed cell death	671	-0.238168	-1.43115	7.85548e-05	0.052001	0.0502418	1858	tags=31%, list=25%, signal=25%	ENSMUSG00000048756/ENSMUSG00000018160/ENSMUSG00000031311/ENSMUSG00000060126/ENSMUSG00000020307/ENSMUSG00000003873/ENSMUSG00000009291/ENSMUSG00000026238/ENSMUSG00000063273/ENSMUSG00000028718/ENSMUSG00000001151/ENSMUSG00000032402/ENSMUSG00000007815/ENSMUSG00000039515/ENSMUSG00000037992/ENSMUSG00000004056/ENSMUSG00000031887/ENSMUSG00000030763/ENSMUSG00000024789/ENSMUSG00000036980/ENSMUSG00000051413/…	205	suppressed	0.305514	0.305514	4930453N24Rik / Ace / Actb / Adrb1 / Akap12 / Akt1s1 / Akt2 / Ank2 / Ankle2 / App / Arl6ip1 / Arl6ip5 / Atf2 / Atg5 / Atg7 / Atox1 / Atp2a2 / Bad / Bag4 / Bag5 / Bax / Bcap31 / Bcl2 / Bcl2l12 / Bcl2l14 / Bcl3 / Becn1 / Btg2 / Camk1d / Cat / Ccl5 / Cd27 / Cd274 / Cd38 / Cd40 / Cd44 / Cdc34 / Cdk11b / Cebpb / Cerkl / Cln8 / Clu / Ctsd / Ctsl / Dapk1 / Dcps / Ddb1 / Dedd2 / Dkkl1 / Dnajb6 / Dyrk3 / …
suppressed.GO:0032774	BP	GO:0032774	RNA biosynthetic process	1294	-0.210386	-1.31284	0.000204906	0.0791157	0.0764392	1876	tags=29%, list=25%, signal=26%	ENSMUSG00000048249/ENSMUSG00000063870/ENSMUSG00000022360/ENSMUSG00000020661/ENSMUSG00000048756/ENSMUSG00000018160/ENSMUSG00000042063/ENSMUSG00000031311/ENSMUSG00000026182/ENSMUSG00000037894/ENSMUSG00000059439/ENSMUSG00000023075/ENSMUSG00000016087/ENSMUSG00000034269/ENSMUSG00000056216/ENSMUSG00000026238/ENSMUSG00000002325/ENSMUSG00000036555/ENSMUSG00000025616/ENSMUSG00000024563/ENSMUSG00000063273/…	372	suppressed	0.287481	0.287481	A630001G21Rik / Ablim1 / Actb / Acvr2a / Aebp2 / Aff1 / Aff3 / Ago2 / Ahrr / AI987944 / Akirin1 / Akt2 / Ankrd42 / Ankrd49 / Anxa3 / Apobec3 / App / Arid1a / Arid2 / Arid3a / Asxl1 / Atad2 / Atf2 / Atg16l2 / Atg5 / Atg7 / Atmin / Atp2b4 / Bach2 / Baz1a / Baz1b / Bcas3 / Bcl2l12 / Bcl3 / Bclaf3 / Bcor / Bdp1 / Bicra / Brd9 / Btg2 / Calr / Camk1d / Cat / Cbx3 / Cbx4 / Cc2d1b / Ccnd3 / Ccnt1 / Cd38 …
suppressed.GO:0044271	BP	GO:0044271	cellular nitrogen compound biosynthetic process	1761	-0.201309	-1.28287	0.000236862	0.0792022	0.0765227	1887	tags=28%, list=25%, signal=28%	ENSMUSG00000026918/ENSMUSG00000025208/ENSMUSG00000029642/ENSMUSG00000048249/ENSMUSG00000063870/ENSMUSG00000028292/ENSMUSG00000022360/ENSMUSG00000020661/ENSMUSG00000048756/ENSMUSG00000039783/ENSMUSG00000018160/ENSMUSG00000042063/ENSMUSG00000031311/ENSMUSG00000026182/ENSMUSG00000037894/ENSMUSG00000059439/ENSMUSG00000023075/ENSMUSG00000016087/ENSMUSG00000034269/ENSMUSG00000056216/ENSMUSG00000026238/…	497	suppressed	0.282226	0.282226	A630001G21Rik / Abcb7 / Abce1 / Abcf1 / Ablim1 / Acat1 / Acly / Acss2 / Actb / Acvr2a / Aebp2 / Aff1 / Aff3 / Agk / Ago2 / Ahrr / AI987944 / Aimp1 / Ak7 / Akirin1 / Akt2 / Ankrd42 / Ankrd49 / Anxa3 / Apobec3 / App / Arid1a / Arid2 / Arid3a / Ascc3 / Asl / Asxl1 / Atad2 / Atf2 / Atg16l2 / Atg5 / Atg7 / Atmin / Atp2b4 / Atp5j / Atp5pb / Aurkaip1 / Azin2 / B4galt5 / B4galt6 / Bach2 / Bank1 / Baz1a /…
suppressed.GO:0018130	BP	GO:0018130	heterocycle biosynthetic process	1481	-0.203528	-1.28715	0.000305847	0.0826627	0.0798663	1862	tags=28%, list=25%, signal=26%	ENSMUSG00000020661/ENSMUSG00000048756/ENSMUSG00000039783/ENSMUSG00000018160/ENSMUSG00000042063/ENSMUSG00000031311/ENSMUSG00000026182/ENSMUSG00000037894/ENSMUSG00000059439/ENSMUSG00000023075/ENSMUSG00000016087/ENSMUSG00000034269/ENSMUSG00000056216/ENSMUSG00000026238/ENSMUSG00000002325/ENSMUSG00000036555/ENSMUSG00000025616/ENSMUSG00000024563/ENSMUSG00000063273/ENSMUSG00000028035/ENSMUSG00000035268/…	414	suppressed	0.279541	0.279541	A630001G21Rik / Abcb7 / Ablim1 / Acat1 / Acly / Acss2 / Actb / Acvr2a / Aebp2 / Aff1 / Aff3 / Ago2 / Ahrr / AI987944 / Ak7 / Akirin1 / Akr1a1 / Akt2 / Ankrd42 / Ankrd49 / Anxa3 / Apobec3 / App / Arid1a / Arid2 / Arid3a / Asxl1 / Atf2 / Atg16l2 / Atg5 / Atg7 / Atmin / Atp2b4 / Atp5j / Atp5pb / Bach2 / Baz1a / Baz1b / Bcas3 / Bcl2l12 / Bcl3 / Bclaf3 / Bcor / Bdp1 / Bicra / Brd9 / Btg2 / Calr / Camk…
suppressed.GO:0019219	BP	GO:0019219	regulation of nucleobase-containing compound metabolic process	1561	-0.198848	-1.25975	0.000409214	0.0921669	0.0890489	1862	tags=28%, list=25%, signal=26%	ENSMUSG00000020661/ENSMUSG00000048756/ENSMUSG00000018160/ENSMUSG00000042063/ENSMUSG00000031311/ENSMUSG00000026182/ENSMUSG00000073894/ENSMUSG00000037894/ENSMUSG00000059439/ENSMUSG00000023075/ENSMUSG00000003873/ENSMUSG00000016087/ENSMUSG00000034269/ENSMUSG00000056216/ENSMUSG00000026238/ENSMUSG00000020580/ENSMUSG00000002325/ENSMUSG00000036555/ENSMUSG00000025616/ENSMUSG00000024563/ENSMUSG00000063273/…	432	suppressed	0.276746	0.276746	A630001G21Rik / Abce1 / Ablim1 / Actb / Acvr2a / Adam3 / Aebp2 / Aff1 / Aff3 / Ago2 / Ahnak / Ahrr / AI987944 / Akirin1 / Akt2 / Alkbh5 / Ankrd42 / Ankrd49 / Anxa3 / Apobec3 / App / Arid1a / Arid2 / Arid3a / Asxl1 / Atf2 / Atg7 / Atmin / Atp2b4 / Bach2 / Bag4 / Bax / Baz1a / Baz1b / Bcas3 / Bcl2l12 / Bcl3 / Bclaf3 / Bcor / Bdp1 / Bicra / Brd9 / Btg2 / Calr / Camk1d / Casc3 / Cat / Cbx3 / Cbx4 / C…
suppressed.GO:0022409	BP	GO:0022409	positive regulation of cell-cell adhesion	131	-0.381638	-1.85192	2.63235e-05	0.0386635	0.0373555	836	tags=27%, list=11%, signal=25%	ENSMUSG00000051457/ENSMUSG00000022272/ENSMUSG00000024927/ENSMUSG00000027843/ENSMUSG00000029204/ENSMUSG00000026395/ENSMUSG00000028530/ENSMUSG00000022797/ENSMUSG00000024053/ENSMUSG00000032688/ENSMUSG00000021457/ENSMUSG00000027947/ENSMUSG00000003847/ENSMUSG00000005087/ENSMUSG00000032481/ENSMUSG00000068220/ENSMUSG00000042323/ENSMUSG00000024959/ENSMUSG00000029580/ENSMUSG00000007880/ENSMUSG00000004709/…	36	suppressed	0.274809	0.274809	Actb / Arid1a / Bad / Ccl5 / Ccr2 / Cd244a / Cd27 / Cd44 / Emilin2 / Ets1 / Hes1 / Il6ra / Itga4 / Itgal / Jak1 / Lgals1 / Malt1 / Myo10 / Nfat5 / Pbrm1 / Pde4d / Piezo1 / Ptpn22 / Ptprc / Pycard / Rasgrp1 / Rela / Rhoh / Runx1 / Skap1 / Smarcc1 / Spn / Syk / Tespa1 / Tfrc / Traf6
suppressed.GO:0009059	BP	GO:0009059	macromolecule biosynthetic process	1753	-0.200682	-1.2767	0.000249086	0.0792022	0.0765227	1824	tags=27%, list=24%, signal=27%	ENSMUSG00000016087/ENSMUSG00000034269/ENSMUSG00000056216/ENSMUSG00000026238/ENSMUSG00000019710/ENSMUSG00000068882/ENSMUSG00000020580/ENSMUSG00000002325/ENSMUSG00000036555/ENSMUSG00000025616/ENSMUSG00000024563/ENSMUSG00000063273/ENSMUSG00000028035/ENSMUSG00000035268/ENSMUSG00000029313/ENSMUSG00000045103/ENSMUSG00000017774/ENSMUSG00000020246/ENSMUSG00000032097/ENSMUSG00000032402/ENSMUSG00000026803/…	478	suppressed	0.272675	0.272675	A4galt / A630001G21Rik / Abca7 / Abce1 / Abcf1 / Ablim1 / Actb / Acvr2a / Aebp2 / Aff1 / Aff3 / Ago2 / Ahrr / AI987944 / Aimp1 / Akap12 / Akt2 / Ankrd42 / Ankrd49 / Anxa3 / Apobec3 / App / Arid1a / Arid2 / Arid3a / Ascc3 / Asxl1 / Atf2 / Atg16l2 / Atg5 / Atg7 / Atmin / Atp2b4 / Aurkaip1 / B4galt5 / Bach2 / Bank1 / Baz1a / Baz1b / Bcl2 / Bcl2l12 / Bcl3 / Bclaf3 / Bcor / Bdp1 / Bicra / Brd9 / Btg2 …
suppressed.GO:0090304	BP	GO:0090304	nucleic acid metabolic process	1969	-0.194521	-1.24162	0.000330604	0.0871747	0.0842255	1845	tags=27%, list=25%, signal=28%	ENSMUSG00000031311/ENSMUSG00000026182/ENSMUSG00000073894/ENSMUSG00000037894/ENSMUSG00000042208/ENSMUSG00000059439/ENSMUSG00000023075/ENSMUSG00000003873/ENSMUSG00000016087/ENSMUSG00000034269/ENSMUSG00000056216/ENSMUSG00000026238/ENSMUSG00000068882/ENSMUSG00000020580/ENSMUSG00000002325/ENSMUSG00000036555/ENSMUSG00000025616/ENSMUSG00000024563/ENSMUSG00000063273/ENSMUSG00000028035/ENSMUSG00000035268/…	532	suppressed	0.270188	0.270188	A630001G21Rik / Abce1 / Ablim1 / Actb / Acvr2a / Adam3 / Aebp2 / Aff1 / Aff3 / Ago2 / Ahnak / Ahrr / AI987944 / Akirin1 / Akt2 / Alkbh5 / Ankrd42 / Ankrd49 / Anxa3 / Apobec3 / App / Arid1a / Arid2 / Arid3a / Ascc3 / Asxl1 / Atf2 / Atg16l2 / Atg5 / Atg7 / Atmin / Atp2b4 / Bach2 / Bag4 / Bax / Baz1a / Baz1b / Bcas3 / Bcl2l12 / Bcl3 / Bclaf3 / Bcor / Bdp1 / Bicra / Bod1l / Brd9 / Brix1 / Btg2 / Calr…
activated.GO:0071944	CC	GO:0071944	cell periphery	1691	0.20526	1.27686	0.000347603	0.0873938	0.0844372	1653	tags=26%, list=22%, signal=26%	ENSMUSG00000031613/ENSMUSG00000042846/ENSMUSG00000040229/ENSMUSG00000038168/ENSMUSG00000015340/ENSMUSG00000031246/ENSMUSG00000028524/ENSMUSG00000041014/ENSMUSG00000039704/ENSMUSG00000001552/ENSMUSG00000022180/ENSMUSG00000020189/ENSMUSG00000060477/ENSMUSG00000025810/ENSMUSG00000004631/ENSMUSG00000032827/ENSMUSG00000033446/ENSMUSG00000002699/ENSMUSG00000041556/ENSMUSG00000028328/ENSMUSG00000022667/…	442	activated	0.261384	0.261384	1700019D03Rik / 4930451I11Rik / Aak1 / Abca1 / Abca2 / Abcb1b / Abcb4 / Abcc3 / Abcg1 / Abhd12 / Abhd6 / Abr / Acin1 / Actn1 / Actn4 / Actr1a / Acvr1 / Adam2 / Adam34 / Adamtsl5 / Adap2 / Adcy2 / Adcy3 / Adgre1 / Adgrl2 / Adgrv1 / Afdn / Akap10 / Akap6 / Akap9 / Aldoa / Alk / Amn1 / Angpt2 / Angptl3 / Anks1b / Ano10 / Ano2 / Ap2a1 / Apbb1ip / Aplp2 / Apoe / Appl1 / Appl2 / Arf4 / Arf5 / Arhgap18 …
suppressed.GO:0007159	BP	GO:0007159	leukocyte cell-cell adhesion	163	-0.36194	-1.84149	1.19424e-05	0.0386635	0.0373555	836	tags=25%, list=11%, signal=23%	ENSMUSG00000051457/ENSMUSG00000024927/ENSMUSG00000027843/ENSMUSG00000029204/ENSMUSG00000026395/ENSMUSG00000022797/ENSMUSG00000032688/ENSMUSG00000021457/ENSMUSG00000056501/ENSMUSG00000027387/ENSMUSG00000003847/ENSMUSG00000001281/ENSMUSG00000005087/ENSMUSG00000032481/ENSMUSG00000068220/ENSMUSG00000042323/ENSMUSG00000034652/ENSMUSG00000024959/ENSMUSG00000029580/ENSMUSG00000007880/ENSMUSG00000024965/…	41	suppressed	0.251534	0.251534	Actb / Arid1a / Bad / Ccl5 / Ccr2 / Cd244a / Cd27 / Cd300a / Cd44 / Cebpb / Ets1 / Fermt3 / Hes1 / Itga4 / Itga5 / Itgal / Itgb7 / Lgals1 / Malt1 / Ndfip1 / Nfat5 / Pag1 / Pbrm1 / Ptpn2 / Ptpn22 / Ptprc / Pycard / Rasgrp1 / Rela / Rhoh / Runx1 / Selplg / Skap1 / Smarcc1 / Spn / Stk10 / Syk / Tespa1 / Tfrc / Traf6 / Zc3h8
suppressed.GO:1903037	BP	GO:1903037	regulation of leukocyte cell-cell adhesion	149	-0.360322	-1.78824	3.21868e-05	0.0386635	0.0373555	836	tags=24%, list=11%, signal=22%	ENSMUSG00000051457/ENSMUSG00000024927/ENSMUSG00000027843/ENSMUSG00000029204/ENSMUSG00000026395/ENSMUSG00000022797/ENSMUSG00000032688/ENSMUSG00000021457/ENSMUSG00000056501/ENSMUSG00000027387/ENSMUSG00000003847/ENSMUSG00000005087/ENSMUSG00000032481/ENSMUSG00000068220/ENSMUSG00000042323/ENSMUSG00000034652/ENSMUSG00000024959/ENSMUSG00000029580/ENSMUSG00000007880/ENSMUSG00000004709/ENSMUSG00000027508/…	36	suppressed	0.241611	0.241611	Actb / Arid1a / Bad / Ccl5 / Ccr2 / Cd244a / Cd27 / Cd300a / Cd44 / Cebpb / Ets1 / Hes1 / Itga4 / Itgal / Lgals1 / Malt1 / Ndfip1 / Nfat5 / Pag1 / Pbrm1 / Ptpn2 / Ptpn22 / Ptprc / Pycard / Rasgrp1 / Rela / Rhoh / Runx1 / Skap1 / Smarcc1 / Spn / Syk / Tespa1 / Tfrc / Traf6 / Zc3h8
suppressed.GO:0050863	BP	GO:0050863	regulation of T cell activation	149	-0.332699	-1.65115	0.000346081	0.0873938	0.0844372	836	tags=23%, list=11%, signal=21%	ENSMUSG00000051457/ENSMUSG00000027843/ENSMUSG00000029204/ENSMUSG00000026395/ENSMUSG00000022797/ENSMUSG00000032688/ENSMUSG00000021457/ENSMUSG00000056501/ENSMUSG00000027387/ENSMUSG00000005087/ENSMUSG00000032481/ENSMUSG00000068220/ENSMUSG00000042323/ENSMUSG00000034652/ENSMUSG00000024959/ENSMUSG00000029580/ENSMUSG00000007880/ENSMUSG00000004709/ENSMUSG00000027508/ENSMUSG00000027164/ENSMUSG00000059518/…	34	suppressed	0.228188	0.228188	Actb / Arid1a / Bad / Ccl5 / Ccr2 / Cd244a / Cd27 / Cd300a / Cd44 / Cebpb / Hes1 / Itgal / Lgals1 / Malt1 / Ndfip1 / Pag1 / Pbrm1 / Ptpn2 / Ptpn22 / Ptprc / Pycard / Rasgrp1 / Rhoh / Runx1 / Smarcc1 / Spn / Syk / Tespa1 / Tfrc / Tnfrsf1b / Tox / Traf6 / Zc3h8 / Znhit1
suppressed.GO:0042110	BP	GO:0042110	T cell activation	237	-0.309073	-1.66482	6.06585e-05	0.0494204	0.0477485	894	tags=22%, list=12%, signal=20%	ENSMUSG00000027104/ENSMUSG00000039942/ENSMUSG00000021477/ENSMUSG00000051457/ENSMUSG00000027843/ENSMUSG00000029204/ENSMUSG00000026879/ENSMUSG00000026395/ENSMUSG00000022797/ENSMUSG00000032688/ENSMUSG00000021457/ENSMUSG00000056501/ENSMUSG00000027947/ENSMUSG00000027387/ENSMUSG00000031103/ENSMUSG00000005087/ENSMUSG00000028064/ENSMUSG00000032481/ENSMUSG00000068220/ENSMUSG00000042323/ENSMUSG00000034652/…	51	suppressed	0.21519	0.21519	Actb / Arid1a / Atf2 / Bad / Bcl2 / Ccl5 / Ccnd3 / Ccr2 / Cd244a / Cd27 / Cd300a / Cd3d / Cd44 / Cebpb / Ctsl / Elf4 / Fyn / Gsn / Hes1 / Ikzf3 / Il6ra / Itgal / Itk / Kmt2a / Lgals1 / Malt1 / Mtor / Ndfip1 / Pag1 / Pbrm1 / Prkdc / Ptger4 / Ptpn2 / Ptpn22 / Ptprc / Pycard / Rasgrp1 / Rhoh / Runx1 / Sema4a / Smarcc1 / Spn / Stat3 / Syk / Tespa1 / Tfrc / Tnfrsf1b / Tox / Traf6 / Zc3h8 / Znhit1

## Sheet: metaphase-secondary_spermatoc
X	ONTOLOGY	ID	Description	setSize	enrichmentScore	NES	pvalue	p.adjust	qvalue	rank	leading_edge	core_enrichment	Count	.sign	GeneRatio	x	pasted_sorted_ogns
activated.GO:0010842	BP	GO:0010842	retina layer formation	10	0.742762	1.82607	0.00243549	0.0653834	0.0602117	1460	tags=70%, list=16%, signal=59%	ENSMUSG00000061436/ENSMUSG00000019986/ENSMUSG00000024935/ENSMUSG00000074505/ENSMUSG00000022722/ENSMUSG00000008730/ENSMUSG00000021983	7	activated	0.7	0.7	Ahi1 / Arl6 / Atp8a2 / Fat3 / Hipk1 / Hipk2 / Slc1a1
activated.GO:0039019	BP	GO:0039019	pronephric nephron development	3	0.948545	1.6836	0.00200051	0.0566183	0.0521399	261	tags=67%, list=3%, signal=65%	ENSMUSG00000019986/ENSMUSG00000030082	2	activated	0.666667	0.666667	Ahi1 / Sec61a1
activated.GO:0070735	MF	GO:0070735	protein-glycine ligase activity	3	0.943712	1.67502	0.00244098	0.0653834	0.0602117	102	tags=67%, list=1%, signal=66%	ENSMUSG00000030276/ENSMUSG00000029074	2	activated	0.666667	0.666667	Ttll10 / Ttll3
activated.GO:0099560	BP	GO:0099560	synaptic membrane adhesion	14	0.753057	2.08643	0.000102598	0.00648964	0.00597632	1243	tags=57%, list=14%, signal=49%	ENSMUSG00000024109/ENSMUSG00000032076/ENSMUSG00000053436/ENSMUSG00000028399/ENSMUSG00000013236/ENSMUSG00000048915/ENSMUSG00000040003/ENSMUSG00000034912	8	activated	0.571429	0.571429	Cadm1 / Efna5 / Magi2 / Mapk14 / Mdga2 / Nrxn1 / Ptprd / Ptprs
activated.GO:0099151	BP	GO:0099151	regulation of postsynaptic density assembly	6	0.870598	1.86521	0.00105348	0.0365362	0.0336462	503	tags=50%, list=6%, signal=47%	ENSMUSG00000024109/ENSMUSG00000028399/ENSMUSG00000013236	3	activated	0.5	0.5	Nrxn1 / Ptprd / Ptprs
activated.GO:2000310	BP	GO:2000310	regulation of NMDA receptor activity	10	0.763531	1.87713	0.00111783	0.0382319	0.0352079	1197	tags=50%, list=13%, signal=43%	ENSMUSG00000024109/ENSMUSG00000020599/ENSMUSG00000028664/ENSMUSG00000024873/ENSMUSG00000028964	5	activated	0.5	0.5	Cnih2 / Ephb2 / Nrxn1 / Park7 / Rgs9
activated.GO:1901890	BP	GO:1901890	positive regulation of cell junction assembly	43	0.47252	1.73583	0.00324437	0.0795376	0.0732464	2236	tags=49%, list=25%, signal=37%	ENSMUSG00000042846/ENSMUSG00000024109/ENSMUSG00000048482/ENSMUSG00000032011/ENSMUSG00000028399/ENSMUSG00000040690/ENSMUSG00000048915/ENSMUSG00000028664/ENSMUSG00000064177/ENSMUSG00000026812/ENSMUSG00000028064/ENSMUSG00000037605/ENSMUSG00000013033/ENSMUSG00000028184/ENSMUSG00000030536/ENSMUSG00000001100/ENSMUSG00000047787/ENSMUSG00000006386/ENSMUSG00000039419/ENSMUSG00000039577/ENSMUSG00000022812	21	activated	0.488372	0.488372	Adgrl1 / Adgrl2 / Adgrl3 / Bdnf / Cntnap2 / Col16a1 / Efna5 / Ephb2 / Flrt1 / Ghrl / Gsk3b / Iqgap1 / Lrrtm3 / Nphp4 / Nrxn1 / Poldip2 / Ptprd / Sema4a / Tek / Thy1 / Tsc1
activated.GO:1905874	BP	GO:1905874	regulation of postsynaptic density organization	9	0.799871	1.9178	0.000605385	0.0245615	0.0226187	503	tags=44%, list=6%, signal=42%	ENSMUSG00000024109/ENSMUSG00000039671/ENSMUSG00000028399/ENSMUSG00000013236	4	activated	0.444444	0.444444	Nrxn1 / Ptprd / Ptprs / Zmynd8
suppressed.GO:0140014	BP	GO:0140014	mitotic nuclear division	184	-0.384349	-1.88216	1.45732e-06	0.000228386	0.000210321	1827	tags=39%, list=20%, signal=31%	ENSMUSG00000031858/ENSMUSG00000040651/ENSMUSG00000038615/ENSMUSG00000004364/ENSMUSG00000004771/ENSMUSG00000015095/ENSMUSG00000026622/ENSMUSG00000017716/ENSMUSG00000058290/ENSMUSG00000022678/ENSMUSG00000024795/ENSMUSG00000033186/ENSMUSG00000029472/ENSMUSG00000036678/ENSMUSG00000029501/ENSMUSG00000030763/ENSMUSG00000051378/ENSMUSG00000022105/ENSMUSG00000036006/ENSMUSG00000020457/ENSMUSG00000035852/…	71	suppressed	0.38587	0.38587	Aaas / Anapc5 / Ankle2 / Apc / Arhgap33os / Atm / Aurka / Birc5 / Ccnb1 / Cdc42 / Cdca2 / Cenpc1 / Cenpe / Cenpk / Cep192 / Champ1 / Chmp2a / Chmp2b / Cul3 / Dctn2 / Drg1 / Esco1 / Espl1 / Fbxw5 / Gen1 / Golga2 / Ik / Ino80 / Kif18b / Kif20b / Kif2c / Kifc1 / Knstrn / Kntc1 / Kpnb1 / L3mbtl1 / Lcmt1 / Map10 / Mau2 / Misp / Mzt1 / Ncapd2 / Ncaph2 / Nde1 / Nek2 / Nfe2l1 / Nfia / Nsmce2 / Nusap1 / P…
activated.GO:0098631	MF	GO:0098631	cell adhesion mediator activity	13	0.708276	1.91701	0.00124777	0.0414609	0.0381814	878	tags=38%, list=10%, signal=35%	ENSMUSG00000030092/ENSMUSG00000032087/ENSMUSG00000050272/ENSMUSG00000045394/ENSMUSG00000042284	5	activated	0.384615	0.384615	Cntn6 / Dscam / Dscaml1 / Epcam / Itga1
activated.GO:0098742	BP	GO:0098742	cell-cell adhesion via plasma-membrane adhesion molecules	64	0.435627	1.73769	0.00164848	0.0494544	0.0455426	1788	tags=38%, list=20%, signal=30%	ENSMUSG00000024109/ENSMUSG00000030092/ENSMUSG00000012819/ENSMUSG00000032076/ENSMUSG00000053436/ENSMUSG00000028399/ENSMUSG00000049336/ENSMUSG00000032087/ENSMUSG00000013236/ENSMUSG00000050272/ENSMUSG00000054385/ENSMUSG00000045394/ENSMUSG00000048915/ENSMUSG00000062300/ENSMUSG00000074505/ENSMUSG00000040003/ENSMUSG00000034912/ENSMUSG00000037605/ENSMUSG00000013033/ENSMUSG00000036606/ENSMUSG00000058717/…	24	activated	0.375	0.375	Adgrl1 / Adgrl3 / Cadm1 / Cdh13 / Cdh23 / Ceacam2 / Cntn6 / Dscam / Dscaml1 / Efna5 / Epcam / Fat3 / Lypd11 / Magi2 / Mapk14 / Mdga2 / Nectin2 / Nrxn1 / Plxnb2 / Ptpn23 / Ptprd / Ptprs / Tenm2 / Tenm4
suppressed.GO:0000280	BP	GO:0000280	nuclear division	291	-0.350955	-1.81916	2.37317e-07	5.30177e-05	4.88241e-05	2197	tags=37%, list=24%, signal=29%	ENSMUSG00000034349/ENSMUSG00000028702/ENSMUSG00000038416/ENSMUSG00000022545/ENSMUSG00000031858/ENSMUSG00000024905/ENSMUSG00000040651/ENSMUSG00000038615/ENSMUSG00000033952/ENSMUSG00000004364/ENSMUSG00000004771/ENSMUSG00000015095/ENSMUSG00000051977/ENSMUSG00000037108/ENSMUSG00000026622/ENSMUSG00000017716/ENSMUSG00000058290/ENSMUSG00000022678/ENSMUSG00000024795/ENSMUSG00000028109/ENSMUSG00000033186/…	107	suppressed	0.367698	0.367698	Aaas / Anapc5 / Ankle2 / Apc / Arhgap33os / Aspm / Atm / Aurka / Birc5 / Calr / Ccnb1 / Ccnb2 / Cdc16 / Cdc42 / Cdca2 / Cenpc1 / Cenpe / Cenpk / Cep192 / Cep63 / Champ1 / Chmp2a / Chmp2b / Cul3 / Dctn2 / Dmc1 / Drg1 / Ercc4 / Esco1 / Espl1 / Fanca / Fbxw5 / Fignl1 / Fzr1 / Gen1 / Golga2 / Gtf2b / Hfm1 / Hormad1 / Hsf2bp / Hspa2 / Ik / Ino80 / Kif18b / Kif20b / Kif2c / Kifc1 / Knstrn / Kntc1 / Kpn…
activated.GO:0022836	MF	GO:0022836	gated channel activity	85	0.370219	1.55935	0.00446978	0.0953916	0.0878463	2246	tags=36%, list=25%, signal=28%	ENSMUSG00000048677/ENSMUSG00000022935/ENSMUSG00000029088/ENSMUSG00000014609/ENSMUSG00000027827/ENSMUSG00000027071/ENSMUSG00000058975/ENSMUSG00000008932/ENSMUSG00000031576/ENSMUSG00000009545/ENSMUSG00000035681/ENSMUSG00000003378/ENSMUSG00000020723/ENSMUSG00000006057/ENSMUSG00000027674/ENSMUSG00000038498/ENSMUSG00000024749/ENSMUSG00000022843/ENSMUSG00000029205/ENSMUSG00000015968/ENSMUSG00000039579/…	31	activated	0.364706	0.364706	Anxa6 / Atp5g1 / Cacna1a / Cacna1c / Cacna1d / Cacna1h / Cacna2d1 / Cacng4 / Catsper1 / Chrna9 / Chrne / Clcn2 / Glra1 / Gria4 / Grik1 / Grik5 / Grin3a / Itpr2 / Kcnab1 / Kcnc1 / Kcnc2 / Kcnh1 / Kcnip4 / Kcnmb4 / Kcnq1 / Kcnu1 / P2rx3 / Pex5l / Slc1a7 / Tmc1 / Tpcn2
suppressed.GO:0140694	BP	GO:0140694	non-membrane-bounded organelle assembly	208	-0.376749	-1.87486	7.35989e-07	0.000134232	0.000123615	2001	tags=36%, list=22%, signal=29%	ENSMUSG00000033952/ENSMUSG00000004771/ENSMUSG00000068394/ENSMUSG00000022247/ENSMUSG00000026622/ENSMUSG00000017716/ENSMUSG00000039224/ENSMUSG00000049493/ENSMUSG00000036672/ENSMUSG00000033186/ENSMUSG00000036678/ENSMUSG00000029647/ENSMUSG00000022350/ENSMUSG00000032489/ENSMUSG00000047084/ENSMUSG00000036006/ENSMUSG00000020457/ENSMUSG00000035852/ENSMUSG00000033705/ENSMUSG00000021936/ENSMUSG00000073542/…	75	suppressed	0.360577	0.360577	Aaas / Actg1 / Alms1 / Aspm / Aurka / Birc5 / Brix1 / C2cd3 / Ccdc57 / Ccnb2 / Cds1 / Cenpc1 / Cenpe / Cenph / Cenpk / Cenpt / Cenpw / Cep152 / Cep192 / Cep295 / Cep63 / Cep72 / Cep76 / Chmp2a / Chmp2b / Cirbp / Cnot1 / Csde1 / D1Pas1 / D7Ertd443e / Dhx30 / Drg1 / Farp2 / Golga2 / Gtf2b / Haus2 / Ino80 / Kif9 / Kifc1 / Kntc1 / Kpnb1 / Limd1 / Lsm4 / Map10 / Mapk8 / Mapre3 / Mdn1 / Misp / Mterf3 /…
suppressed.GO:2001020	BP	GO:2001020	regulation of response to DNA damage stimulus	180	-0.391922	-1.9131	9.65991e-07	0.000166277	0.000153125	1949	tags=35%, list=21%, signal=28%	ENSMUSG00000038909/ENSMUSG00000030641/ENSMUSG00000037108/ENSMUSG00000058761/ENSMUSG00000008958/ENSMUSG00000078941/ENSMUSG00000078619/ENSMUSG00000019432/ENSMUSG00000028914/ENSMUSG00000035455/ENSMUSG00000003190/ENSMUSG00000030034/ENSMUSG00000032409/ENSMUSG00000016526/ENSMUSG00000000838/ENSMUSG00000059263/ENSMUSG00000027342/ENSMUSG00000031715/ENSMUSG00000021546/ENSMUSG00000025049/ENSMUSG00000017146/…	63	suppressed	0.35	0.35	Actb / Ak6 / Atm / Atr / Bcl2l1 / Bcl2l12 / Bclaf1 / Brca1 / Brd4 / Casp9 / Ccdc117 / Clu / Cul4a / Ddias / Ddx39b / Dyrk3 / Ep400 / Eya3 / Fignl1 / Fmr1 / Hmgb1 / Hnrnpk / Ino80 / Ino80b / Kat7 / Kmt5b / Mbtd1 / Meaf6 / Morf4l1 / Nek4 / Npm1 / Parg / Parpbp / Pbrm1 / Pcna / Phf10 / Pias4 / Rfwd3 / Rnf169 / Setd2 / Sirt1 / Slf1 / Slf2 / Smarca2 / Smarca5 / Smarcb1 / Smarcd2 / Supt20 / Taf12 / Taf…
activated.GO:0051963	BP	GO:0051963	regulation of synapse assembly	46	0.495701	1.81543	0.0011761	0.0397077	0.0365669	1464	tags=35%, list=16%, signal=29%	ENSMUSG00000042846/ENSMUSG00000024109/ENSMUSG00000048482/ENSMUSG00000028399/ENSMUSG00000037126/ENSMUSG00000013236/ENSMUSG00000048915/ENSMUSG00000028664/ENSMUSG00000064177/ENSMUSG00000040037/ENSMUSG00000028289/ENSMUSG00000028064/ENSMUSG00000034912/ENSMUSG00000037605/ENSMUSG00000013033/ENSMUSG00000028184	16	activated	0.347826	0.347826	Adgrl1 / Adgrl2 / Adgrl3 / Bdnf / Efna5 / Epha7 / Ephb2 / Ghrl / Lrrtm3 / Mdga2 / Negr1 / Nrxn1 / Psd / Ptprd / Ptprs / Sema4a
suppressed.GO:0007059	BP	GO:0007059	chromosome segregation	296	-0.354676	-1.84107	3.21702e-08	1.20638e-05	1.11096e-05	2001	tags=34%, list=22%, signal=28%	ENSMUSG00000033952/ENSMUSG00000027699/ENSMUSG00000004364/ENSMUSG00000004771/ENSMUSG00000069733/ENSMUSG00000051977/ENSMUSG00000037108/ENSMUSG00000026622/ENSMUSG00000017716/ENSMUSG00000039224/ENSMUSG00000058290/ENSMUSG00000022678/ENSMUSG00000028109/ENSMUSG00000078619/ENSMUSG00000036672/ENSMUSG00000033186/ENSMUSG00000029472/ENSMUSG00000036678/ENSMUSG00000005493/ENSMUSG00000020390/ENSMUSG00000028614/…	102	suppressed	0.344595	0.344595	Aaas / Actb / Anapc5 / Apc / Arhgap33os / Arl8b / Aspm / Atm / Aurka / Birc5 / Brca1 / Brd4 / Ccnb1 / Ccnb2 / Cdc42 / Cdca2 / Cenpc1 / Cenpe / Cenph / Cenpk / Cenpt / Cenpw / Cep192 / Cep63 / Champ1 / Chmp2a / Chmp2b / Csnk2a2 / Cul3 / D1Pas1 / Dctn2 / Dmc1 / Drg1 / Ect2 / Esco1 / Espl1 / Gen1 / Golga2 / Gtf2b / Haus2 / Hfm1 / Hormad1 / Ik / Ino80 / Kif18b / Kif2b / Kif2c / Kifc1 / Knstrn / Kntc1…
activated.GO:0045211	CC	GO:0045211	postsynaptic membrane	125	0.368455	1.65984	0.00129908	0.042338	0.0389892	1822	tags=34%, list=20%, signal=28%	ENSMUSG00000042846/ENSMUSG00000022935/ENSMUSG00000014609/ENSMUSG00000052572/ENSMUSG00000063063/ENSMUSG00000032076/ENSMUSG00000058975/ENSMUSG00000008932/ENSMUSG00000040407/ENSMUSG00000039542/ENSMUSG00000049336/ENSMUSG00000054640/ENSMUSG00000051401/ENSMUSG00000019906/ENSMUSG00000020599/ENSMUSG00000013236/ENSMUSG00000027799/ENSMUSG00000034686/ENSMUSG00000028664/ENSMUSG00000024873/ENSMUSG00000035681/…	43	activated	0.344	0.344	Adam22 / Adgrl2 / Adgrl3 / Akap9 / Ank3 / Atad1 / Cacng4 / Cadm1 / Chrna9 / Chrne / Cnih2 / Ctnna2 / Dgkb / Dgki / Dlg2 / Dmd / Epha7 / Ephb2 / Glra1 / Gria4 / Grik1 / Grik5 / Grin3a / Grm1 / Hip1 / Kcnc1 / Kcnc2 / Kcnh1 / Kctd16 / Lin7a / Lin7c / Lrrtm3 / Magi2 / Nbea / Ncam1 / Prr7 / Ptprs / Rgs9 / Rnf10 / Slc16a3 / Slc1a7 / Slc8a1 / Tenm2
suppressed.GO:0022402	BP	GO:0022402	cell cycle process	714	-0.312845	-1.75558	2.11605e-11	1.11093e-07	1.02306e-07	1827	tags=34%, list=20%, signal=29%	ENSMUSG00000066357/ENSMUSG00000034349/ENSMUSG00000028702/ENSMUSG00000032481/ENSMUSG00000038416/ENSMUSG00000023919/ENSMUSG00000022545/ENSMUSG00000035032/ENSMUSG00000025758/ENSMUSG00000021068/ENSMUSG00000072082/ENSMUSG00000058301/ENSMUSG00000031858/ENSMUSG00000024905/ENSMUSG00000040651/ENSMUSG00000044066/ENSMUSG00000038615/ENSMUSG00000074749/ENSMUSG00000033417/ENSMUSG00000033952/ENSMUSG00000027699/…	241	suppressed	0.337535	0.337535	Aaas / Actb / Alms1 / Ambra1 / Anapc5 / Ankle2 / Ankrd17 / Anln / Apc / Arhgap33os / Arl8b / Aspm / Atm / Atr / Aurka / Azin1 / Bbs4 / Bcl2l1 / Bin3 / Birc5 / Brca1 / Brd4 / Brsk1 / C2cd3 / Cacul1 / Calm1 / Calm2 / Calr / Ccdc57 / Ccnb1 / Ccnb2 / Ccnf / Cdc16 / Cdc25c / Cdc42 / Cdc73 / Cdca2 / Cdk7 / Cenpc1 / Cenpe / Cenph / Cenpk / Cenpq / Cenpt / Cenpw / Cep152 / Cep192 / Cep295 / Cep63 / Cep68…
activated.GO:0099172	BP	GO:0099172	presynapse organization	24	0.609285	1.96048	0.000904198	0.0328515	0.030253	1243	tags=33%, list=14%, signal=29%	ENSMUSG00000042846/ENSMUSG00000024109/ENSMUSG00000032076/ENSMUSG00000028399/ENSMUSG00000013236/ENSMUSG00000021373/ENSMUSG00000028249/ENSMUSG00000034912	8	activated	0.333333	0.333333	Cadm1 / Cap2 / Lrrtm3 / Mdga2 / Nrxn1 / Ptprd / Ptprs / Sdcbp
activated.GO:1900073	BP	GO:1900073	regulation of neuromuscular synaptic transmission	3	0.955319	1.69563	0.00139712	0.0442985	0.0407946	8	tags=33%, list=0%, signal=33%	ENSMUSG00000024109	1	activated	0.333333	0.333333	Nrxn1
activated.GO:1900075	BP	GO:1900075	positive regulation of neuromuscular synaptic transmission	3	0.955319	1.69563	0.00139712	0.0442985	0.0407946	8	tags=33%, list=0%, signal=33%	ENSMUSG00000024109	1	activated	0.333333	0.333333	Nrxn1
activated.GO:0005614	CC	GO:0005614	interstitial matrix	9	0.802675	1.92452	0.000549071	0.0227875	0.0209851	150	tags=33%, list=2%, signal=33%	ENSMUSG00000024076/ENSMUSG00000033207/ENSMUSG00000028364	3	activated	0.333333	0.333333	Mamdc2 / Tnc / Vit
suppressed.GO:0051726	BP	GO:0051726	regulation of cell cycle	545	-0.321059	-1.76748	5.14404e-10	6.00138e-07	5.52669e-07	2044	tags=33%, list=22%, signal=27%	ENSMUSG00000037992/ENSMUSG00000020372/ENSMUSG00000038615/ENSMUSG00000033952/ENSMUSG00000029127/ENSMUSG00000027699/ENSMUSG00000004364/ENSMUSG00000004771/ENSMUSG00000038909/ENSMUSG00000017291/ENSMUSG00000069733/ENSMUSG00000030641/ENSMUSG00000015095/ENSMUSG00000037458/ENSMUSG00000032056/ENSMUSG00000051977/ENSMUSG00000026622/ENSMUSG00000017716/ENSMUSG00000039224/ENSMUSG00000008958/ENSMUSG00000054115/…	181	suppressed	0.33211	0.33211	Actb / Alms1 / Ambra1 / Anapc5 / Ankrd17 / Apc / Arhgap33os / Aspm / Atm / Atr / Aurka / Azin1 / Bap1 / Bbs4 / Bcl2l1 / Birc2 / Birc5 / Brca1 / Brd4 / Brsk1 / Btg1 / Btg4 / Calm1 / Calm2 / Calr / Ccdc57 / Ccnb1 / Ccnb2 / Cdc25c / Cdc42 / Cdc73 / Cdca2 / Cdk7 / Cenpe / Cep192 / Cep295 / Cep76 / Chmp2a / Chmp2b / Cirbp / Clic1 / Cops5 / Csf1r / Csnk2a2 / Cul3 / Cul4a / Cul4b / D1Pas1 / D7Ertd443e /…
suppressed.GO:0044265	BP	GO:0044265	cellular macromolecule catabolic process	572	-0.282027	-1.56063	2.04145e-06	0.000285804	0.000263197	2112	tags=32%, list=23%, signal=26%	ENSMUSG00000072082/ENSMUSG00000058301/ENSMUSG00000035139/ENSMUSG00000034177/ENSMUSG00000025977/ENSMUSG00000031479/ENSMUSG00000026705/ENSMUSG00000030591/ENSMUSG00000020372/ENSMUSG00000060073/ENSMUSG00000040782/ENSMUSG00000032612/ENSMUSG00000036698/ENSMUSG00000033417/ENSMUSG00000018554/ENSMUSG00000031483/ENSMUSG00000004364/ENSMUSG00000024290/ENSMUSG00000026942/ENSMUSG00000069733/ENSMUSG00000015095/…	182	suppressed	0.318182	0.318182	1700016K19Rik / Ago2 / Ak6 / Alkbh5 / Anapc10 / Anapc5 / Ankzf1 / Apc / Atg7 / Atm / Aurka / Bap1 / Bbs7 / Birc2 / Boll / Brf1 / Cacul1 / Calr / Canx / Carhsp1 / Cbl / Ccnf / Chmp2a / Chmp2b / Cirbp / Clgn / Clu / Cnot1 / Cnot10 / Cop1 / Crbn / Csde1 / Csnk1a1 / Csnk2a2 / Cst3 / Ctif / Ctsl / Cul3 / Cul4a / Cul4b / Dis3 / Dtl / Eif3h / Eif4a3 / Elavl1 / Elavl4 / Erlin2 / Faf2 / Fbxl19 / Fbxl20 / …
suppressed.GO:0051172	BP	GO:0051172	negative regulation of nitrogen compound metabolic process	963	-0.247741	-1.4302	2.18628e-06	0.000302052	0.000278161	1680	tags=31%, list=18%, signal=28%	ENSMUSG00000022781/ENSMUSG00000054387/ENSMUSG00000037395/ENSMUSG00000022983/ENSMUSG00000027104/ENSMUSG00000037486/ENSMUSG00000032187/ENSMUSG00000026715/ENSMUSG00000028114/ENSMUSG00000026484/ENSMUSG00000060397/ENSMUSG00000001228/ENSMUSG00000060147/ENSMUSG00000036473/ENSMUSG00000025025/ENSMUSG00000024498/ENSMUSG00000020534/ENSMUSG00000040565/ENSMUSG00000024219/ENSMUSG00000025486/ENSMUSG00000031950/…	299	suppressed	0.310488	0.310488	Actb / Acvr2b / Ago2 / Ak6 / Alad / Anks1 / Apc / Aqp11 / Arl6ip1 / Asah1 / Asxl2 / Atf2 / Atf7ip / Atg7 / Atm / Atr / Azin1 / Bag1 / Bap1 / Baz2a / Bcl2l12 / Bclaf1 / Birc5 / Boll / Brca1 / Btaf1 / Caap1 / Calr / Caprin1 / Cbfa2t2 / Cbl / Cbx1 / Ccnb1 / Cdc73 / Chd8 / Cic / Cirbp / Clu / Cnot1 / Cnot10 / Col28a1 / Cpeb2 / Cpeb4 / Crtap / Csde1 / Csnk2a2 / Cst12 / Cst3 / Cst8 / Cst9 / Ctr9 / Cul3…
suppressed.GO:0016070	BP	GO:0016070	RNA metabolic process	1731	-0.247084	-1.47493	6.78985e-10	6.48122e-07	5.96857e-07	2392	tags=31%, list=26%, signal=28%	ENSMUSG00000063480/ENSMUSG00000054387/ENSMUSG00000037395/ENSMUSG00000022983/ENSMUSG00000027104/ENSMUSG00000037486/ENSMUSG00000032187/ENSMUSG00000028114/ENSMUSG00000026484/ENSMUSG00000044646/ENSMUSG00000060397/ENSMUSG00000001228/ENSMUSG00000036270/ENSMUSG00000025025/ENSMUSG00000024498/ENSMUSG00000029034/ENSMUSG00000040565/ENSMUSG00000061032/ENSMUSG00000030491/ENSMUSG00000025486/ENSMUSG00000061589/…	536	suppressed	0.309648	0.309648	Actb / Actr6 / Acvr2b / Adad1 / Adam3 / Ago2 / Ak6 / Alkbh1 / Alkbh5 / Ambra1 / Anxa4 / Ap3d1 / Arid3b / Asah1 / Ash1l / Ash2l / Asxl2 / Atf1 / Atf2 / Atf6 / Atf7ip / Atg7 / Atm / Atmin / Bap1 / Baz2a / Bbs7 / Bcl2l12 / Bcl7b / Bclaf1 / Bclaf3 / Bdp1 / Bicral / Birc5 / Bms1 / Boll / Brca1 / Brd4 / Brf1 / Brix1 / Btaf1 / Calr / Camk1d / Cand1 / Carhsp1 / Carm1 / Cars / Cars2 / Cbfa2t2 / Cbx1 / Cca…
suppressed.GO:0034654	BP	GO:0034654	nucleobase-containing compound biosynthetic process	1421	-0.243513	-1.44021	4.93133e-08	1.52291e-05	1.40245e-05	2389	tags=31%, list=26%, signal=27%	ENSMUSG00000054387/ENSMUSG00000037395/ENSMUSG00000022983/ENSMUSG00000027104/ENSMUSG00000037486/ENSMUSG00000032187/ENSMUSG00000026484/ENSMUSG00000044646/ENSMUSG00000060397/ENSMUSG00000001228/ENSMUSG00000025025/ENSMUSG00000024498/ENSMUSG00000020534/ENSMUSG00000040565/ENSMUSG00000025486/ENSMUSG00000061589/ENSMUSG00000020325/ENSMUSG00000021611/ENSMUSG00000024143/ENSMUSG00000036461/ENSMUSG00000028639/…	436	suppressed	0.306826	0.306826	Acot7 / Acsl6 / Acss2 / Actb / Actr6 / Acvr2b / Adcy2 / Ago2 / Ak6 / Ambra1 / Ampd1 / Ampd3 / Anxa4 / Ap3d1 / Arid3b / Asah1 / Ash1l / Ash2l / Asxl2 / Atf1 / Atf2 / Atf6 / Atf7ip / Atg7 / Atm / Atmin / Atp5a1 / Atp5c1 / Atp5e / Atp5k / Atr / Bap1 / Baz2a / Bbs7 / Bcl2l1 / Bcl2l12 / Bcl7b / Bclaf1 / Bclaf3 / Bdp1 / Bicral / Birc5 / Brca1 / Brd4 / Brf1 / Btaf1 / Calr / Camk1d / Cand1 / Carm1 / Cbfa…
suppressed.GO:0006974	BP	GO:0006974	cellular response to DNA damage stimulus	483	-0.297735	-1.62372	1.04405e-06	0.000174009	0.000160245	1949	tags=30%, list=21%, signal=25%	ENSMUSG00000038909/ENSMUSG00000061607/ENSMUSG00000017291/ENSMUSG00000030641/ENSMUSG00000051977/ENSMUSG00000035011/ENSMUSG00000035764/ENSMUSG00000037108/ENSMUSG00000058761/ENSMUSG00000008958/ENSMUSG00000030067/ENSMUSG00000078941/ENSMUSG00000078619/ENSMUSG00000032267/ENSMUSG00000019432/ENSMUSG00000028914/ENSMUSG00000005493/ENSMUSG00000035455/ENSMUSG00000020390/ENSMUSG00000031536/ENSMUSG00000003190/…	146	suppressed	0.302277	0.302277	Actb / Ak6 / Alkbh1 / Apc / Aptx / Atm / Atmin / Atr / Bcl2l1 / Bcl2l12 / Bclaf1 / Brca1 / Brd4 / Brsk1 / Casp9 / Cbx1 / Ccdc117 / Cdk7 / Cep63 / Chd2 / Clu / Cul4a / Cul4b / D7Ertd443e / Dclre1b / Dcun1d5 / Ddias / Ddx1 / Ddx39b / Dmc1 / Dtl / Dyrk3 / Eif2ak4 / Emsy / Ep400 / Ercc3 / Eya3 / Fanca / Fancg / Fanci / Fancl / Fbxo45 / Fignl1 / Fmr1 / Foxn3 / Foxp1 / Fzr1 / Gen1 / Gigyf2 / Hinfp / Hm…
activated.GO:0005267	MF	GO:0005267	potassium channel activity	27	0.530604	1.74433	0.00454626	0.0961881	0.0885798	865	tags=30%, list=10%, signal=27%	ENSMUSG00000022935/ENSMUSG00000029088/ENSMUSG00000027827/ENSMUSG00000058975/ENSMUSG00000031576/ENSMUSG00000009545/ENSMUSG00000035681/ENSMUSG00000003378	8	activated	0.296296	0.296296	Grik1 / Grik5 / Kcnab1 / Kcnc1 / Kcnc2 / Kcnip4 / Kcnq1 / Kcnu1
suppressed.GO:0044260	BP	GO:0044260	cellular macromolecule metabolic process	1543	-0.26381	-1.56683	6.12571e-12	6.43199e-08	5.92324e-08	2128	tags=29%, list=23%, signal=27%	ENSMUSG00000051768/ENSMUSG00000025728/ENSMUSG00000002835/ENSMUSG00000028413/ENSMUSG00000072082/ENSMUSG00000035958/ENSMUSG00000062646/ENSMUSG00000058301/ENSMUSG00000035139/ENSMUSG00000036879/ENSMUSG00000026182/ENSMUSG00000031608/ENSMUSG00000034177/ENSMUSG00000025977/ENSMUSG00000031479/ENSMUSG00000026705/ENSMUSG00000030591/ENSMUSG00000037992/ENSMUSG00000020372/ENSMUSG00000060073/ENSMUSG00000040782/…	448	suppressed	0.290343	0.290343	1700016K19Rik / Actb / Agl / Ago2 / Ak6 / Alg9 / Alkbh1 / Alkbh5 / Als2 / Anapc10 / Anapc5 / Ankrd17 / Ankzf1 / Apc / Aptx / Aqp11 / Ash1l / Atf1 / Atf7ip / Atg7 / Atm / Atr / Aurka / B4galt1 / Bap1 / Baz2a / Bbs7 / Birc2 / Boll / Brca1 / Brf1 / Btg1 / Bzw1 / Cacul1 / Calr / Canx / Caprin1 / Carhsp1 / Carm1 / Cars / Cars2 / Cbl / Ccdc117 / Ccnf / Cct3 / Cct7 / Cdc42 / Cdk7 / Cep63 / Chaf1a / Chmp…
suppressed.GO:0051128	BP	GO:0051128	regulation of cellular component organization	1124	-0.255898	-1.49191	6.90613e-08	2.01429e-05	1.85496e-05	2147	tags=29%, list=24%, signal=25%	ENSMUSG00000073888/ENSMUSG00000022545/ENSMUSG00000042156/ENSMUSG00000050192/ENSMUSG00000051768/ENSMUSG00000037270/ENSMUSG00000025758/ENSMUSG00000021068/ENSMUSG00000072082/ENSMUSG00000058301/ENSMUSG00000027575/ENSMUSG00000040651/ENSMUSG00000057058/ENSMUSG00000068036/ENSMUSG00000041710/ENSMUSG00000030727/ENSMUSG00000038658/ENSMUSG00000026797/ENSMUSG00000028136/ENSMUSG00000002031/ENSMUSG00000020372/…	323	suppressed	0.287367	0.287367	4930550C14Rik / 4932438A13Rik / Ace / Acsl6 / Actb / Actg1 / Adam15 / Adck1 / Adipor1 / Adipor2 / Afdn / Alms1 / Ambra1 / Anapc5 / Ankrd13a / Anln / Ap2b1 / Apc / Arfgap1 / Arhgap33os / Arhgap35 / Arhgef18 / Arl6ip1 / Armh3 / Arpc1b / Atf1 / Atf7ip / Atg2a / Atm / Atmin / Atr / Aurka / Axl / Azin1 / Baiap2 / Bap1 / Bbs4 / Bcl2l1 / Bin3 / Birc2 / Birc5 / Bmerb1 / Brca1 / Brsk1 / C2cd5 / Calr / Cam…
suppressed.GO:1901575	BP	GO:1901575	organic substance catabolic process	957	-0.255769	-1.476	7.41472e-07	0.000134232	0.000123615	2084	tags=29%, list=23%, signal=25%	ENSMUSG00000034177/ENSMUSG00000003123/ENSMUSG00000025977/ENSMUSG00000038658/ENSMUSG00000031479/ENSMUSG00000026705/ENSMUSG00000030591/ENSMUSG00000052102/ENSMUSG00000001999/ENSMUSG00000020372/ENSMUSG00000060073/ENSMUSG00000040782/ENSMUSG00000038615/ENSMUSG00000032612/ENSMUSG00000036698/ENSMUSG00000033417/ENSMUSG00000018554/ENSMUSG00000037798/ENSMUSG00000031483/ENSMUSG00000004364/ENSMUSG00000024290/…	274	suppressed	0.286311	0.286311	1700016K19Rik / Abat / Abhd10 / Abhd4 / Acad10 / Acat3 / Ace / Acot7 / Acox3 / Adpgk / Agl / Ago2 / Ak6 / Akr1a1 / Alad / Aldh6a1 / Alkbh5 / Ampd3 / Anapc10 / Anapc5 / Ankzf1 / Apc / Apoh / Aqp11 / Asah1 / Atg4b / Atg7 / Atm / Aurka / Azin1 / Bap1 / Bbs7 / Bckdha / Birc2 / Blvra / Boll / Bpnt1 / Brf1 / Cacul1 / Calr / Canx / Capns1 / Carhsp1 / Casp8 / Cbl / Chmp2a / Chmp2b / Cirbp / Clgn / Clu / …
suppressed.GO:0051173	BP	GO:0051173	positive regulation of nitrogen compound metabolic process	1308	-0.265288	-1.56566	1.10694e-10	1.45286e-07	1.33794e-07	2034	tags=28%, list=22%, signal=25%	ENSMUSG00000020372/ENSMUSG00000018921/ENSMUSG00000040782/ENSMUSG00000038615/ENSMUSG00000023025/ENSMUSG00000036698/ENSMUSG00000033417/ENSMUSG00000027460/ENSMUSG00000070002/ENSMUSG00000020689/ENSMUSG00000003680/ENSMUSG00000028576/ENSMUSG00000032475/ENSMUSG00000029127/ENSMUSG00000027699/ENSMUSG00000004364/ENSMUSG00000025423/ENSMUSG00000024290/ENSMUSG00000054717/ENSMUSG00000028800/ENSMUSG00000038909/…	364	suppressed	0.278287	0.278287	Abat / Ace / Acsl3 / Actb / Acvr2b / Adipor2 / Ago2 / Ak6 / Alox12 / Als2 / Ambra1 / Angpt4 / Ankle2 / Ap3d1 / Apc / Arl2bp / Ash1l / Atf1 / Atf6 / Atf7ip / Atg4b / Atg7 / Atm / Atmin / Atr / Aurka / Baz2a / Bbs7 / Bcl2l1 / Bcl2l12 / Bclaf1 / Bicral / Birc2 / Birc5 / Brca1 / Brd4 / Brf1 / C1qtnf9 / Cacul1 / Calm1 / Calm2 / Cand1 / Carm1 / Casp8 / Casp9 / Ccdc117 / Ccnb1 / Cct3 / Cct7 / Cdc42 / Cd…
suppressed.GO:0044085	BP	GO:0044085	cellular component biogenesis	1556	-0.249479	-1.48157	3.23378e-09	1.88637e-06	1.73716e-06	2035	tags=28%, list=22%, signal=26%	ENSMUSG00000002031/ENSMUSG00000020372/ENSMUSG00000018921/ENSMUSG00000032612/ENSMUSG00000025949/ENSMUSG00000036698/ENSMUSG00000037798/ENSMUSG00000020689/ENSMUSG00000003680/ENSMUSG00000033952/ENSMUSG00000028576/ENSMUSG00000032475/ENSMUSG00000071550/ENSMUSG00000029823/ENSMUSG00000027699/ENSMUSG00000004364/ENSMUSG00000024290/ENSMUSG00000004771/ENSMUSG00000036087/ENSMUSG00000038079/ENSMUSG00000020451/…	428	suppressed	0.275064	0.275064	1700009N14Rik / Aaas / Abcg2 / Ace / Acot13 / Acsl3 / Actb / Actg1 / Ago2 / Ak6 / Akap4 / Alad / Alms1 / Als2 / Ambra1 / Ankle2 / Anln / Ap1b1 / Ap1m1 / Ap1s2 / Ap2b1 / Ap3d1 / Ap3s2 / Apc / Aqp11 / Arhgap35 / Arhgef18 / Arl6ip1 / Arl8b / Armc2 / Arpc1b / Asf1b / Aspm / Atf1 / Atf7ip / Atg2a / Atg4b / Atg7 / Atm / Atmin / Atp2a2 / Atp6v1d / Atr / Aurka / B9d1 / Baiap2 / Bbs2 / Bbs4 / Bbs7 / Bdp1 …
activated.GO:0097106	BP	GO:0097106	postsynaptic density organization	22	0.606699	1.89539	0.0019271	0.055632	0.0512316	503	tags=27%, list=6%, signal=26%	ENSMUSG00000024109/ENSMUSG00000039671/ENSMUSG00000042757/ENSMUSG00000032076/ENSMUSG00000028399/ENSMUSG00000013236	6	activated	0.272727	0.272727	Cadm1 / Nrxn1 / Ptprd / Ptprs / Tmem108 / Zmynd8
suppressed.GO:0010556	BP	GO:0010556	regulation of macromolecule biosynthetic process	1429	-0.248309	-1.47112	1.43755e-08	6.56272e-06	6.04363e-06	2034	tags=27%, list=22%, signal=25%	ENSMUSG00000058301/ENSMUSG00000024905/ENSMUSG00000040651/ENSMUSG00000037235/ENSMUSG00000035139/ENSMUSG00000026182/ENSMUSG00000057058/ENSMUSG00000027361/ENSMUSG00000028647/ENSMUSG00000025977/ENSMUSG00000037992/ENSMUSG00000020372/ENSMUSG00000018921/ENSMUSG00000038615/ENSMUSG00000023025/ENSMUSG00000036698/ENSMUSG00000075595/ENSMUSG00000070002/ENSMUSG00000018554/ENSMUSG00000003680/ENSMUSG00000028576/…	386	suppressed	0.270119	0.270119	Actb / Actr6 / Acvr2b / Ago2 / Ak6 / Akap12 / Alkbh1 / Ambra1 / Anxa4 / Ap3d1 / Asah1 / Ash1l / Atf1 / Atf6 / Atf7ip / Atg7 / Atm / Atmin / Atr / Bap1 / Baz2a / Bbs7 / Bcl2l12 / Bclaf1 / Bdp1 / Bicral / Birc5 / Boll / Brca1 / Brd4 / Brf1 / Bzw1 / Calr / Camk1d / Cand1 / Caprin1 / Carm1 / Cbfa2t2 / Cbx1 / Ccar1 / Cct3 / Cct7 / Cdc73 / Cdk12 / Cdk13 / Cdk7 / Cebpz / Cenpk / Chchd10 / Chd2 / Chd8 / …
suppressed.GO:0019219	BP	GO:0019219	regulation of nucleobase-containing compound metabolic process	1497	-0.260296	-1.54396	8.93964e-11	1.45286e-07	1.33794e-07	2021	tags=27%, list=22%, signal=25%	ENSMUSG00000036698/ENSMUSG00000075595/ENSMUSG00000070002/ENSMUSG00000018554/ENSMUSG00000003680/ENSMUSG00000028576/ENSMUSG00000032475/ENSMUSG00000029127/ENSMUSG00000066880/ENSMUSG00000004364/ENSMUSG00000025423/ENSMUSG00000024290/ENSMUSG00000054717/ENSMUSG00000028800/ENSMUSG00000038909/ENSMUSG00000061607/ENSMUSG00000026942/ENSMUSG00000028610/ENSMUSG00000005442/ENSMUSG00000025782/ENSMUSG00000022601/…	404	suppressed	0.269873	0.269873	Actb / Actr6 / Acvr2b / Adam3 / Ago2 / Ak6 / Alkbh5 / Ambra1 / Ankrd17 / Anxa4 / Ap3d1 / Asah1 / Ash1l / Atf1 / Atf6 / Atf7ip / Atg7 / Atm / Atmin / Atr / Bap1 / Baz2a / Bbs7 / Bcl2l1 / Bcl2l12 / Bclaf1 / Bdp1 / Bicral / Birc5 / Brca1 / Brd4 / Brf1 / Calr / Camk1d / Cand1 / Carhsp1 / Carm1 / Cbfa2t2 / Cbx1 / Ccar1 / Ccdc117 / Ccnb1 / Cct3 / Cct7 / Cdc42 / Cdc73 / Cdk12 / Cdk13 / Cdk7 / Cebpz / Ce…
suppressed.GO:0018130	BP	GO:0018130	heterocycle biosynthetic process	1440	-0.245358	-1.45494	2.79716e-08	1.09273e-05	1.00629e-05	2033	tags=26%, list=22%, signal=24%	ENSMUSG00000018921/ENSMUSG00000038615/ENSMUSG00000036698/ENSMUSG00000075595/ENSMUSG00000070002/ENSMUSG00000058076/ENSMUSG00000003680/ENSMUSG00000028576/ENSMUSG00000032475/ENSMUSG00000029127/ENSMUSG00000066880/ENSMUSG00000004364/ENSMUSG00000020783/ENSMUSG00000025423/ENSMUSG00000054717/ENSMUSG00000028800/ENSMUSG00000038909/ENSMUSG00000061607/ENSMUSG00000026942/ENSMUSG00000028610/ENSMUSG00000005442/…	379	suppressed	0.263194	0.263194	Acot7 / Acsl6 / Acss2 / Actb / Actr6 / Acvr2b / Adcy2 / Ago2 / Ak6 / Akr1a1 / Alad / Ambra1 / Ampd3 / Anxa4 / Ap3d1 / Asah1 / Ash1l / Atf1 / Atf6 / Atf7ip / Atg7 / Atm / Atmin / Atp5a1 / Atp5c1 / Atp5e / Atp5k / Atr / Bap1 / Baz2a / Bbs7 / Bcl2l1 / Bcl2l12 / Bclaf1 / Bdp1 / Bicral / Birc5 / Brca1 / Brd4 / Brf1 / Calr / Camk1d / Cand1 / Carm1 / Cbfa2t2 / Cbx1 / Ccar1 / Cct3 / Cct7 / Cdc73 / Cdk12 …
suppressed.GO:1901362	BP	GO:1901362	organic cyclic compound biosynthetic process	1489	-0.242889	-1.44234	1.3143e-07	3.45003e-05	3.17714e-05	2033	tags=26%, list=22%, signal=24%	ENSMUSG00000018921/ENSMUSG00000038615/ENSMUSG00000036698/ENSMUSG00000075595/ENSMUSG00000070002/ENSMUSG00000058076/ENSMUSG00000003680/ENSMUSG00000028576/ENSMUSG00000032475/ENSMUSG00000029127/ENSMUSG00000066880/ENSMUSG00000031483/ENSMUSG00000004364/ENSMUSG00000020783/ENSMUSG00000025423/ENSMUSG00000054717/ENSMUSG00000028800/ENSMUSG00000038909/ENSMUSG00000061607/ENSMUSG00000026942/ENSMUSG00000028610/…	391	suppressed	0.262592	0.262592	Acot7 / Acsl6 / Acss2 / Actb / Actr6 / Acvr2b / Adcy2 / Ago2 / Ak6 / Akr1a1 / Alad / Ambra1 / Ampd3 / Anxa4 / Ap3d1 / Asah1 / Ash1l / Atf1 / Atf6 / Atf7ip / Atg7 / Atm / Atmin / Atp5a1 / Atp5c1 / Atp5e / Atp5k / Atr / Bap1 / Baz2a / Bbs7 / Bcl2l1 / Bcl2l12 / Bclaf1 / Bdp1 / Bicral / Birc5 / Brca1 / Brd4 / Brf1 / Calr / Camk1d / Cand1 / Carm1 / Cbfa2t2 / Cbx1 / Ccar1 / Cct3 / Cct7 / Cdc73 / Cdk12 …
suppressed.GO:0036211	BP	GO:0036211	protein modification process	1574	-0.228912	-1.35649	2.63514e-06	0.000337427	0.000310737	2027	tags=26%, list=22%, signal=25%	ENSMUSG00000038615/ENSMUSG00000032612/ENSMUSG00000025949/ENSMUSG00000033417/ENSMUSG00000027460/ENSMUSG00000020689/ENSMUSG00000003680/ENSMUSG00000032475/ENSMUSG00000031749/ENSMUSG00000028708/ENSMUSG00000027699/ENSMUSG00000004364/ENSMUSG00000025423/ENSMUSG00000024290/ENSMUSG00000095930/ENSMUSG00000032116/ENSMUSG00000026126/ENSMUSG00000028800/ENSMUSG00000038909/ENSMUSG00000020451/ENSMUSG00000042444/…	413	suppressed	0.262389	0.262389	1700016K19Rik / Abhd10 / Ace / Actb / Acvr2b / Adck1 / Adipor2 / Agbl2 / Ak6 / Alg9 / Als2 / Ambra1 / Amhr2 / Anapc10 / Anapc5 / Angpt4 / Ankle2 / Apc / Aqp11 / Arl2bp / Ash1l / Atg4b / Atg7 / Atm / Atr / Aurka / Axl / Bap1 / Baz2a / Birc2 / Birc5 / Brap / Brca1 / Brd4 / Brsk1 / Bspry / Btg1 / C1qtnf9 / Cacul1 / Calm1 / Calm2 / Camk1d / Cand1 / Carm1 / Cbl / Ccdc88c / Ccnb1 / Ccnb2 / Cdc25c / Cdc…
suppressed.GO:0019438	BP	GO:0019438	aromatic compound biosynthetic process	1443	-0.242392	-1.43778	7.87068e-08	2.21958e-05	2.04401e-05	2033	tags=26%, list=22%, signal=24%	ENSMUSG00000018921/ENSMUSG00000038615/ENSMUSG00000036698/ENSMUSG00000075595/ENSMUSG00000070002/ENSMUSG00000058076/ENSMUSG00000003680/ENSMUSG00000028576/ENSMUSG00000032475/ENSMUSG00000029127/ENSMUSG00000066880/ENSMUSG00000004364/ENSMUSG00000020783/ENSMUSG00000025423/ENSMUSG00000054717/ENSMUSG00000028800/ENSMUSG00000038909/ENSMUSG00000061607/ENSMUSG00000026942/ENSMUSG00000028610/ENSMUSG00000005442/…	377	suppressed	0.261261	0.261261	Acot7 / Acsl6 / Acss2 / Actb / Actr6 / Acvr2b / Adcy2 / Ago2 / Ak6 / Alad / Ambra1 / Ampd3 / Anxa4 / Ap3d1 / Asah1 / Ash1l / Atf1 / Atf6 / Atf7ip / Atg7 / Atm / Atmin / Atp5a1 / Atp5c1 / Atp5e / Atp5k / Atr / Bap1 / Baz2a / Bbs7 / Bcl2l1 / Bcl2l12 / Bclaf1 / Bdp1 / Bicral / Birc5 / Brca1 / Brd4 / Brf1 / Calr / Camk1d / Cand1 / Carm1 / Cbfa2t2 / Cbx1 / Ccar1 / Cct3 / Cct7 / Cdc73 / Cdk12 / Cdk13 /…
suppressed.GO:0044271	BP	GO:0044271	cellular nitrogen compound biosynthetic process	1735	-0.243736	-1.45536	2.66285e-09	1.72787e-06	1.5912e-06	2034	tags=26%, list=22%, signal=25%	ENSMUSG00000020372/ENSMUSG00000018921/ENSMUSG00000038615/ENSMUSG00000023025/ENSMUSG00000036698/ENSMUSG00000075595/ENSMUSG00000022889/ENSMUSG00000070002/ENSMUSG00000018554/ENSMUSG00000058076/ENSMUSG00000003680/ENSMUSG00000028576/ENSMUSG00000032475/ENSMUSG00000031749/ENSMUSG00000028708/ENSMUSG00000029127/ENSMUSG00000066880/ENSMUSG00000004364/ENSMUSG00000020783/ENSMUSG00000025423/ENSMUSG00000024290/…	452	suppressed	0.260519	0.260519	Acot7 / Acsl6 / Acss2 / Actb / Actr6 / Acvr2b / Adcy2 / Ago2 / Ak6 / Alad / Alkbh1 / Ambra1 / Ampd3 / Anxa4 / Ap3d1 / Asah1 / Ash1l / Atf1 / Atf6 / Atf7ip / Atg7 / Atm / Atmin / Atp5a1 / Atp5c1 / Atp5e / Atp5k / Atr / Azin1 / Bap1 / Baz2a / Bbs7 / Bcl2l1 / Bcl2l12 / Bclaf1 / Bdp1 / Bicral / Birc5 / Brca1 / Brd4 / Brf1 / Bzw1 / Calr / Camk1d / Cand1 / Caprin1 / Carm1 / Cars / Cars2 / Cbfa2t2 / Cbx…
suppressed.GO:0031326	BP	GO:0031326	regulation of cellular biosynthetic process	1481	-0.244577	-1.44905	3.36419e-08	1.21807e-05	1.12172e-05	2034	tags=26%, list=22%, signal=24%	ENSMUSG00000020372/ENSMUSG00000018921/ENSMUSG00000038615/ENSMUSG00000023025/ENSMUSG00000036698/ENSMUSG00000075595/ENSMUSG00000070002/ENSMUSG00000018554/ENSMUSG00000003680/ENSMUSG00000028576/ENSMUSG00000032475/ENSMUSG00000028708/ENSMUSG00000029127/ENSMUSG00000066880/ENSMUSG00000031483/ENSMUSG00000004364/ENSMUSG00000025423/ENSMUSG00000024290/ENSMUSG00000054717/ENSMUSG00000028800/ENSMUSG00000038909/…	384	suppressed	0.259284	0.259284	Acsl3 / Actb / Actr6 / Acvr2b / Ago2 / Ak6 / Alkbh1 / Ambra1 / Anxa4 / Ap3d1 / Asah1 / Ash1l / Atf1 / Atf6 / Atf7ip / Atg7 / Atm / Atmin / Atr / Bap1 / Baz2a / Bbs7 / Bcl2l1 / Bcl2l12 / Bclaf1 / Bdp1 / Bicral / Birc5 / Brca1 / Brd4 / Brf1 / Bzw1 / Calr / Camk1d / Cand1 / Caprin1 / Carm1 / Cbfa2t2 / Cbx1 / Ccar1 / Cct3 / Cct7 / Cdc73 / Cdk12 / Cdk13 / Cdk7 / Cebpz / Cenpk / Chchd10 / Chd2 / Chd8 /…
suppressed.GO:0009059	BP	GO:0009059	macromolecule biosynthetic process	1733	-0.234381	-1.39789	8.03276e-08	2.21958e-05	2.04401e-05	2034	tags=26%, list=22%, signal=25%	ENSMUSG00000020372/ENSMUSG00000018921/ENSMUSG00000038615/ENSMUSG00000023025/ENSMUSG00000036698/ENSMUSG00000075595/ENSMUSG00000022889/ENSMUSG00000070002/ENSMUSG00000018554/ENSMUSG00000003680/ENSMUSG00000028576/ENSMUSG00000032475/ENSMUSG00000031749/ENSMUSG00000028708/ENSMUSG00000029127/ENSMUSG00000066880/ENSMUSG00000004364/ENSMUSG00000020783/ENSMUSG00000025423/ENSMUSG00000024290/ENSMUSG00000032116/…	444	suppressed	0.256203	0.256203	Actb / Actr6 / Acvr2b / Ago2 / Ak6 / Akap12 / Alg9 / Alkbh1 / Ambra1 / Anxa4 / Ap3d1 / Aqp11 / Asah1 / Ash1l / Atf1 / Atf6 / Atf7ip / Atg7 / Atm / Atmin / Atr / Bap1 / Baz2a / Bbs7 / Bcl2l12 / Bclaf1 / Bdp1 / Bicral / Birc5 / Brca1 / Brd4 / Brf1 / Bzw1 / Calr / Camk1d / Cand1 / Caprin1 / Carm1 / Cars / Cars2 / Cbfa2t2 / Cbx1 / Ccar1 / Cct3 / Cct7 / Cdc73 / Cdk12 / Cdk13 / Cdk7 / Cebpz / Cenpk / C…
suppressed.GO:0010468	BP	GO:0010468	regulation of gene expression	1759	-0.23118	-1.3824	1.76118e-07	4.41224e-05	4.06324e-05	2034	tags=26%, list=22%, signal=25%	ENSMUSG00000020372/ENSMUSG00000018921/ENSMUSG00000038615/ENSMUSG00000023025/ENSMUSG00000036698/ENSMUSG00000075595/ENSMUSG00000070002/ENSMUSG00000018554/ENSMUSG00000020689/ENSMUSG00000003680/ENSMUSG00000028576/ENSMUSG00000032475/ENSMUSG00000028708/ENSMUSG00000039501/ENSMUSG00000029127/ENSMUSG00000066880/ENSMUSG00000004364/ENSMUSG00000025423/ENSMUSG00000024290/ENSMUSG00000067586/ENSMUSG00000054717/…	449	suppressed	0.255259	0.255259	Ace / Actb / Actg1 / Actr6 / Acvr2b / Adam3 / Adipor2 / Aff4 / Ago2 / Ak6 / Akap12 / Alkbh1 / Alkbh5 / Alox12 / Ambra1 / Ank2 / Anxa4 / Ap3d1 / Apba3 / Ash1l / Atf1 / Atf6 / Atf7ip / Atm / Atmin / Aurka / Axl / Bap1 / Baz2a / Bbs2 / Bbs4 / Bbs7 / Bcl2l12 / Bclaf1 / Bdp1 / Bicral / Birc5 / Brca1 / Brd4 / Brf1 / Btg4 / Bzw1 / Calr / Camk1d / Cand1 / Caprin1 / Carhsp1 / Carm1 / Casp8 / Cbfa2t2 / Cbx…
suppressed.GO:0002376	BP	GO:0002376	immune system process	689	-0.279191	-1.56799	7.88518e-07	0.000140329	0.00012923	1707	tags=25%, list=19%, signal=22%	ENSMUSG00000048163/ENSMUSG00000025017/ENSMUSG00000020124/ENSMUSG00000005609/ENSMUSG00000020198/ENSMUSG00000033075/ENSMUSG00000020717/ENSMUSG00000031536/ENSMUSG00000015090/ENSMUSG00000019826/ENSMUSG00000040987/ENSMUSG00000020963/ENSMUSG00000029203/ENSMUSG00000015839/ENSMUSG00000022105/ENSMUSG00000036006/ENSMUSG00000059883/ENSMUSG00000024425/ENSMUSG00000026283/ENSMUSG00000016526/ENSMUSG00000028691/…	175	suppressed	0.253991	0.253991	Ace / Actb / Actg1 / Adam15 / Ambra1 / Ampd3 / Ankrd17 / Ap3d1 / Apc / Arl8b / Ash1l / Atg7 / Atm / Axl / Bap1 / Calr / Camk1d / Casp8 / Ccdc92 / Ccnb2 / Ccr9 / Cd5 / Cdc37 / Cdc42 / Cdc73 / Clpb / Clu / Crcp / Crtam / Csf1r / Cst9 / Ctnnbl1 / Ctr9 / Ctsl / Cul4a / Ddx1 / Ddx17 / Ddx21 / Defb19 / Defb36 / Dhx15 / Dlg1 / Dnaja3 / Dyrk3 / Eif2ak4 / Eif2b4 / Epo / Epx / Erbin / Ext1 / Fanca / Flnb /…
suppressed.GO:0006950	BP	GO:0006950	response to stress	1430	-0.259254	-1.53654	9.97341e-11	1.45286e-07	1.33794e-07	1751	tags=25%, list=19%, signal=24%	ENSMUSG00000078619/ENSMUSG00000032267/ENSMUSG00000019432/ENSMUSG00000049670/ENSMUSG00000022507/ENSMUSG00000028914/ENSMUSG00000030203/ENSMUSG00000025950/ENSMUSG00000030730/ENSMUSG00000093617/ENSMUSG00000005493/ENSMUSG00000031586/ENSMUSG00000025017/ENSMUSG00000020124/ENSMUSG00000042104/ENSMUSG00000028960/ENSMUSG00000035455/ENSMUSG00000020390/ENSMUSG00000020717/ENSMUSG00000031536/ENSMUSG00000003190/…	358	suppressed	0.25035	0.25035	1810013L24Rik / 2310040G24Rik / 4933438K21Rik / Abcc9 / Ace / Actb / Actg1 / Adam15 / Adipor2 / Alkbh1 / Alkbh5 / Alox12 / Als2 / Ambra1 / Ankrd17 / Ankzf1 / Apc / Apoh / Aptx / Aqp11 / Arhgap35 / Arl8b / Ash1l / Atf6 / Atg4b / Atg7 / Atm / Atmin / Atp2a1 / Atp2a2 / Atr / Aurka / Axl / Bap1 / Bcl2l1 / Bcl2l12 / Bclaf1 / Birc2 / Brca1 / Brd4 / Brsk1 / Cadps2 / Calr / Camk1d / Canx / Casp8 / Casp9 …
suppressed.GO:0043412	BP	GO:0043412	macromolecule modification	1663	-0.232285	-1.38534	5.76955e-07	0.000108179	9.96223e-05	1827	tags=24%, list=20%, signal=23%	ENSMUSG00000026622/ENSMUSG00000024576/ENSMUSG00000017716/ENSMUSG00000039224/ENSMUSG00000015757/ENSMUSG00000008958/ENSMUSG00000030685/ENSMUSG00000054115/ENSMUSG00000003423/ENSMUSG00000004460/ENSMUSG00000034613/ENSMUSG00000036438/ENSMUSG00000030264/ENSMUSG00000028657/ENSMUSG00000078941/ENSMUSG00000035247/ENSMUSG00000031776/ENSMUSG00000027185/ENSMUSG00000015697/ENSMUSG00000071347/ENSMUSG00000032267/…	397	suppressed	0.238725	0.238725	1700016K19Rik / Abhd10 / Ace / Actb / Acvr2b / Adad1 / Adipor2 / Agbl2 / Ak6 / Alg9 / Alkbh1 / Alkbh5 / Als2 / Ambra1 / Amhr2 / Anapc10 / Anapc5 / Ankle2 / Apc / Aqp11 / Arl2bp / Ash1l / Atf7ip / Atg4b / Atg7 / Atm / Atr / Aurka / Axl / Bap1 / Baz2a / Birc2 / Birc5 / Brap / Brca1 / Brd4 / Brsk1 / Bspry / Btg1 / C1qtnf9 / Calm1 / Calm2 / Camk1d / Cand1 / Carm1 / Cbl / Ccdc88c / Ccnb1 / Ccnb2 / Cdc…

## Sheet: pachytene_2_GSEA_ALL_dotplot_
X	ONTOLOGY	ID	Description	setSize	enrichmentScore	NES	pvalue	p.adjust	qvalue	rank	leading_edge	core_enrichment	Count	.sign	GeneRatio	x	pasted_sorted_ogns
activated.GO:0097728	CC	GO:0097728	9+0 motile cilium	5	0.918632	1.88581	0.000375111	0.0645073	0.0612948	659	tags=80%, list=6%, signal=75%	ENSMUSG00000006784/ENSMUSG00000026679/ENSMUSG00000026546/ENSMUSG00000018581	4	activated	0.8	0.8	Cfap45 / Dnah11 / Enkur / Odad4
suppressed.GO:0030718	BP	GO:0030718	germ-line stem cell population maintenance	4	-0.943736	-1.74766	0.000372703	0.0645073	0.0612948	592	tags=100%, list=6%, signal=94%	ENSMUSG00000033644/ENSMUSG00000067338/ENSMUSG00000037876	3	suppressed	0.75	0.75	Jmjd1c / Piwil2 / Tuba3b
suppressed.GO:0060603	BP	GO:0060603	mammary gland duct morphogenesis	14	-0.768325	-2.09122	0.000130292	0.0286799	0.0272516	1406	tags=71%, list=13%, signal=62%	ENSMUSG00000025217/ENSMUSG00000024913/ENSMUSG00000042207/ENSMUSG00000004264/ENSMUSG00000022568/ENSMUSG00000027678/ENSMUSG00000030849/ENSMUSG00000030201/ENSMUSG00000014599/ENSMUSG00000024431	10	suppressed	0.714286	0.714286	Btrc / Csf1 / Fgfr2 / Kdm5b / Lrp5 / Lrp6 / Ncoa3 / Nr3c1 / Phb2 / Scrib
activated.GO:0005858	CC	GO:0005858	axonemal dynein complex	23	0.692914	2.1491	5.50503e-05	0.0170546	0.0162052	1749	tags=61%, list=17%, signal=51%	ENSMUSG00000021879/ENSMUSG00000038011/ENSMUSG00000039543/ENSMUSG00000005237/ENSMUSG00000033826/ENSMUSG00000061322/ENSMUSG00000040189/ENSMUSG00000073102/ENSMUSG00000030882/ENSMUSG00000035126/ENSMUSG00000043541/ENSMUSG00000052861/ENSMUSG00000043020/ENSMUSG00000033987	14	activated	0.608696	0.608696	Casc1 / Cfap70 / Dnah10 / Dnah12 / Dnah17 / Dnah2 / Dnah6 / Dnah8 / Dnai1 / Dnai3 / Dnai4 / Dnhd1 / Drc1 / Odad1
activated.GO:0008569	MF	GO:0008569	minus-end-directed microtubule motor activity	18	0.694515	2.05812	0.000666336	0.0977825	0.0929129	1749	tags=56%, list=17%, signal=46%	ENSMUSG00000021879/ENSMUSG00000038011/ENSMUSG00000047369/ENSMUSG00000005237/ENSMUSG00000018581/ENSMUSG00000047193/ENSMUSG00000033826/ENSMUSG00000030882/ENSMUSG00000052861/ENSMUSG00000033987	10	activated	0.555556	0.555556	Dnah10 / Dnah11 / Dnah12 / Dnah14 / Dnah17 / Dnah2 / Dnah6 / Dnah8 / Dnhd1 / Dync2h1
suppressed.GO:0042063	BP	GO:0042063	gliogenesis	141	-0.390113	-1.72935	0.000171125	0.0348779	0.0331409	2198	tags=38%, list=21%, signal=30%	ENSMUSG00000006134/ENSMUSG00000008575/ENSMUSG00000026425/ENSMUSG00000022607/ENSMUSG00000030265/ENSMUSG00000027490/ENSMUSG00000004056/ENSMUSG00000020716/ENSMUSG00000029636/ENSMUSG00000006932/ENSMUSG00000022565/ENSMUSG00000020128/ENSMUSG00000041415/ENSMUSG00000017929/ENSMUSG00000038615/ENSMUSG00000023110/ENSMUSG00000022037/ENSMUSG00000028945/ENSMUSG00000046876/ENSMUSG00000045103/ENSMUSG00000017548/…	53	suppressed	0.375887	0.375887	Abl1 / Abl2 / Afdn / Akt2 / Atxn1 / B4galt5 / Bag1 / Ckap5 / Clu / Crkl / Csf1 / Ctnnb1 / Cul4b / Dab2ip / Dicer1 / Dmd / E2f1 / Eif2b3 / Ezh2 / Gap43 / Hexb / Id4 / Kras / Lrp6 / Map2k1 / Mtor / Ndufs2 / Nf1 / Nfe2l1 / Nfib / Nr3c1 / Nsun5 / Pafah1b1 / Pals1 / Plec / Prdm8 / Prkci / Prmt5 / Ptk2 / Rheb / Scrib / Sirt2 / Ski / Socs7 / Sox6 / Srgap2 / Stat3 / Suz12 / Tiam1 / Tspan2 / Ulk4 / Vps54 …
suppressed.GO:0031329	BP	GO:0031329	regulation of cellular catabolic process	423	-0.289552	-1.46208	0.000403022	0.067207	0.0638601	2595	tags=35%, list=25%, signal=27%	ENSMUSG00000038848/ENSMUSG00000032741/ENSMUSG00000020372/ENSMUSG00000025162/ENSMUSG00000027900/ENSMUSG00000025373/ENSMUSG00000023087/ENSMUSG00000056155/ENSMUSG00000046139/ENSMUSG00000028580/ENSMUSG00000033075/ENSMUSG00000058301/ENSMUSG00000068823/ENSMUSG00000040782/ENSMUSG00000028452/ENSMUSG00000019969/ENSMUSG00000061298/ENSMUSG00000040025/ENSMUSG00000021948/ENSMUSG00000018572/ENSMUSG00000028646/…	147	suppressed	0.347518	0.347518	2700046G09Rik / A1cf / Acsl5 / Agbl4 / Ago2 / Agtpbp1 / Ak6 / Akt2 / Ambra1 / Angel2 / Anks1 / Apaf1 / Arih1 / Atg12 / Atg16l1 / Atg2a / Atg7 / Atp6v0a1 / Bag5 / Bcl2l11 / Bnip3l / Boll / Brf1 / Caml / Carhsp1 / Cdc20 / Celf1 / Chmp4b / Cirbp / Clu / Cnot1 / Cnot3 / Cop1 / Cpeb3 / Csde1 / Csnk1d / Cst3 / Cttn / Dazl / Dcp1b / Dcps / Ddrgk1 / Depdc5 / Desi1 / Dicer1 / Dnm1l / Dram2 / Dxo / E2f1 / …
suppressed.GO:0003008	BP	GO:0003008	system process	626	-0.280231	-1.45787	7.19271e-05	0.0192864	0.0183259	2602	tags=35%, list=25%, signal=28%	ENSMUSG00000033676/ENSMUSG00000027423/ENSMUSG00000027931/ENSMUSG00000038848/ENSMUSG00000066643/ENSMUSG00000027900/ENSMUSG00000033352/ENSMUSG00000043880/ENSMUSG00000031906/ENSMUSG00000053110/ENSMUSG00000037408/ENSMUSG00000039233/ENSMUSG00000031960/ENSMUSG00000036499/ENSMUSG00000019787/ENSMUSG00000000915/ENSMUSG00000042589/ENSMUSG00000058589/ENSMUSG00000028854/ENSMUSG00000019969/ENSMUSG00000032086/…	216	suppressed	0.345048	0.345048	2700046G09Rik / Aars / Abcc1 / Abcg2 / Abi2 / Abl1 / Abl2 / Acvr2a / Adgrv1 / Afdn / Aff2 / Agtpbp1 / Akap1 / Akap12 / Akap13 / Akap6 / Ank2 / Anks1b / Ap3b1 / Apbb2 / Arhgap35 / Arhgef12 / Atad1 / Atg7 / Atp2a2 / Atpsckmt / Atxn1 / Atxn2 / Bace1 / Bbs4 / Bdkrb2 / Braf / Brsk1 / Btbd9 / C1qtnf3 / C2cd4b / Cacna2d4 / Cacnb4 / Cacng2 / Calm2 / Camk2d / Camta1 / Camta2 / Ccdc50 / Ccdc66 / Cdk9 / Cdk…
suppressed.GO:0009894	BP	GO:0009894	regulation of catabolic process	552	-0.283244	-1.46049	0.000159584	0.0331393	0.0314889	2595	tags=34%, list=25%, signal=27%	ENSMUSG00000038848/ENSMUSG00000032741/ENSMUSG00000020372/ENSMUSG00000020883/ENSMUSG00000025162/ENSMUSG00000027900/ENSMUSG00000025373/ENSMUSG00000023087/ENSMUSG00000056155/ENSMUSG00000046139/ENSMUSG00000028580/ENSMUSG00000033075/ENSMUSG00000058301/ENSMUSG00000068823/ENSMUSG00000040782/ENSMUSG00000028468/ENSMUSG00000028452/ENSMUSG00000019969/ENSMUSG00000004364/ENSMUSG00000061298/ENSMUSG00000040025/…	188	suppressed	0.34058	0.34058	2700046G09Rik / A1cf / Acsl5 / Agbl4 / Ago2 / Agtpbp1 / Ak6 / Akt2 / Ambra1 / Angel2 / Anks1 / Apaf1 / Apc / Arih1 / Atg12 / Atg16l1 / Atg2a / Atg7 / Atp6v0a1 / Atraid / Azin2 / Bag5 / Bcl2l11 / Bnip3l / Boll / Brf1 / Btrc / Caml / Carhsp1 / Cdc20 / Cdk5rap3 / Celf1 / Chmp4b / Cirbp / Clu / Cnot1 / Cnot3 / Cop1 / Cpeb3 / Csde1 / Csnk1d / Cst3 / Cttn / Cul3 / Cul4b / Dab2ip / Dazl / Dcp1b / Dcps /…
suppressed.GO:0006954	BP	GO:0006954	inflammatory response	194	-0.379875	-1.76046	1.95534e-05	0.0107602	0.0102244	2013	tags=34%, list=19%, signal=28%	ENSMUSG00000004043/ENSMUSG00000011877/ENSMUSG00000023913/ENSMUSG00000023088/ENSMUSG00000040451/ENSMUSG00000028577/ENSMUSG00000020128/ENSMUSG00000042350/ENSMUSG00000042569/ENSMUSG00000058914/ENSMUSG00000021070/ENSMUSG00000047030/ENSMUSG00000041415/ENSMUSG00000075706/ENSMUSG00000064177/ENSMUSG00000034175/ENSMUSG00000038615/ENSMUSG00000021936/ENSMUSG00000028053/ENSMUSG00000022037/ENSMUSG00000049799/…	66	suppressed	0.340206	0.340206	Abcc1 / Acer3 / Aimp1 / Ak7 / Ap3b1 / Appl1 / Arel1 / Ash1l / B4galt1 / Bdkrb2 / Brd4 / C1qtnf3 / C2cd4b / Camk1d / Ccl25 / Celf1 / Chil5 / Clu / Csf1 / Cxcl17 / Dab2ip / Dhrs7b / Dicer1 / Drosha / Eif2ak1 / Ezh2 / Fbxl2 / Ghrl / Git1 / Gpx4 / Hk1 / Hmgb2 / Il2 / Itgb1 / Jam3 / Letmd1 / Lrrc19 / Mapk8 / Mcph1 / Mtor / Myo5a / Nfe2l1 / Nlrc3 / Nr3c1 / Park7 / Pdcd4 / Pja2 / Pla2g10 / Pla2g7 / Plaa…
suppressed.GO:0051726	BP	GO:0051726	regulation of cell cycle	638	-0.271757	-1.41863	0.000299105	0.0539664	0.0512788	2603	tags=33%, list=25%, signal=26%	ENSMUSG00000059474/ENSMUSG00000020372/ENSMUSG00000066440/ENSMUSG00000037991/ENSMUSG00000031906/ENSMUSG00000039296/ENSMUSG00000031004/ENSMUSG00000056155/ENSMUSG00000029580/ENSMUSG00000023932/ENSMUSG00000028580/ENSMUSG00000020212/ENSMUSG00000048799/ENSMUSG00000032264/ENSMUSG00000033596/ENSMUSG00000026622/ENSMUSG00000022184/ENSMUSG00000032477/ENSMUSG00000029725/ENSMUSG00000037020/ENSMUSG00000004364/…	209	suppressed	0.327586	0.327586	Abl1 / Actb / Ambra1 / Anapc1 / Anapc5 / Angel2 / Ankrd17 / Apbb2 / Apc / Appl1 / Arid1a / Arid2 / Aspm / Atrip / Aven / Bard1 / Baz1b / Bbs4 / Bcl2l11 / Bcl7c / Brca2 / Brd4 / Brd7 / Brsk1 / Btrc / Bub1 / Cacnb4 / Calm2 / Camk2d / Ccdc57 / Ccnd3 / Ccnh / Cdc16 / Cdc20 / Cdc25a / Cdc26 / Cdc5l / Cdc7 / Cdk5rap1 / Cdk5rap3 / Cdk7 / Cdk9 / Cdkn2d / Celf1 / Cep120 / Cep250 / Cep295 / Cep85 / Chmp4b …
suppressed.GO:0051173	BP	GO:0051173	positive regulation of nitrogen compound metabolic process	1529	-0.250496	-1.37498	2.70739e-06	0.00496626	0.00471894	2597	tags=30%, list=25%, signal=26%	ENSMUSG00000027423/ENSMUSG00000038848/ENSMUSG00000020372/ENSMUSG00000022529/ENSMUSG00000040152/ENSMUSG00000066643/ENSMUSG00000040054/ENSMUSG00000025162/ENSMUSG00000025980/ENSMUSG00000033352/ENSMUSG00000068039/ENSMUSG00000031906/ENSMUSG00000039296/ENSMUSG00000025373/ENSMUSG00000053110/ENSMUSG00000023087/ENSMUSG00000056155/ENSMUSG00000046139/ENSMUSG00000032897/ENSMUSG00000029580/ENSMUSG00000023932/…	458	suppressed	0.299542	0.299542	A1cf / Abi2 / Abl1 / Actb / Acvr2a / Aff1 / Agbl4 / Ago2 / Agtpbp1 / Ak6 / Akap13 / Akap6 / Akt2 / Ambra1 / Antxr1 / Ap3b1 / Ap3d1 / Apaf1 / Apbb2 / Apc / Arhgef11 / Arhgef2 / Arid1a / Arid2 / Arid4b / Arih1 / Arnt / Ash1l / Aspscr1 / Atad2b / Atg10 / Atg7 / Atxn1 / Aurkaip1 / Baz1b / Baz2a / Bcas3 / Bcl2l11 / Bcl7c / Bcl9 / Bclaf3 / Boll / Braf / Brca2 / Brd4 / Brd7 / Brf1 / Brpf3 / Btrc / Calm2…
suppressed.GO:1901566	BP	GO:1901566	organonitrogen compound biosynthetic process	866	-0.25165	-1.34161	0.000429801	0.0695646	0.0661002	2616	tags=30%, list=25%, signal=24%	ENSMUSG00000020715/ENSMUSG00000026615/ENSMUSG00000006191/ENSMUSG00000002379/ENSMUSG00000027931/ENSMUSG00000038848/ENSMUSG00000022407/ENSMUSG00000020372/ENSMUSG00000038803/ENSMUSG00000040152/ENSMUSG00000000563/ENSMUSG00000007603/ENSMUSG00000031906/ENSMUSG00000023087/ENSMUSG00000056155/ENSMUSG00000046139/ENSMUSG00000027603/ENSMUSG00000028580/ENSMUSG00000001380/ENSMUSG00000022200/ENSMUSG00000022370/…	259	suppressed	0.299076	0.299076	6430550D23Rik / Aars / Aasdhppt / Abce1 / Abtb1 / Acer3 / Acsl5 / Adsl / Ago2 / Aimp1 / Ak1 / Akap6 / Akt2 / Alas1 / Alg11 / Alkbh1 / Amd1 / Amd2 / Arfgef1 / Asah1 / Ascc2 / Atg10 / Atg12 / Atg16l1 / Atg7 / Atp5b / Atp5k / Atp5pb / Atpsckmt / Aurkaip1 / Azin2 / B3galt1 / B4galt1 / B4galt5 / Boll / Bzw1 / Ccnd3 / Cdk5rap1 / Cdkal1 / Celf1 / Cept1 / Cers3 / Cers5 / Chpt1 / Cirbp / Ckap5 / Cltc / Cn…
suppressed.GO:0048583	BP	GO:0048583	regulation of response to stimulus	1639	-0.237077	-1.30707	4.72329e-05	0.0170467	0.0161977	2597	tags=30%, list=25%, signal=27%	ENSMUSG00000027423/ENSMUSG00000027931/ENSMUSG00000038848/ENSMUSG00000020372/ENSMUSG00000040152/ENSMUSG00000025162/ENSMUSG00000027327/ENSMUSG00000038024/ENSMUSG00000025980/ENSMUSG00000033352/ENSMUSG00000037991/ENSMUSG00000031906/ENSMUSG00000001666/ENSMUSG00000051527/ENSMUSG00000025373/ENSMUSG00000047654/ENSMUSG00000053110/ENSMUSG00000059498/ENSMUSG00000056155/ENSMUSG00000029580/ENSMUSG00000027603/…	490	suppressed	0.298963	0.298963	1700037H04Rik / Aak1 / Abcc1 / Abl1 / Abl2 / Acsl5 / Actb / Actg1 / Actn4 / Acvr2a / Adam10 / Adgrv1 / Afdn / Ak6 / Akap1 / Akap12 / Akap13 / Akap6 / Akt2 / Ankrd13c / Ankrd17 / Anks1 / Ap3b1 / Apaf1 / Apc / Appl1 / Arel1 / Arfgef1 / Arhgap35 / Arhgef2 / Arid1a / Arid2 / Arid4b / Armc9 / Ash1l / Aspm / Aspn / Atg12 / Atg7 / Atp2a2 / Atrip / Atxn1 / Bace1 / Bag5 / Bard1 / Baz1b / Bbs4 / Bcl2l11 / …
suppressed.GO:0051246	BP	GO:0051246	regulation of protein metabolic process	1245	-0.246484	-1.33788	5.20639e-05	0.0170467	0.0161977	2595	tags=30%, list=25%, signal=25%	ENSMUSG00000038848/ENSMUSG00000020372/ENSMUSG00000040152/ENSMUSG00000066643/ENSMUSG00000020883/ENSMUSG00000040054/ENSMUSG00000025162/ENSMUSG00000025980/ENSMUSG00000033352/ENSMUSG00000007603/ENSMUSG00000031906/ENSMUSG00000039296/ENSMUSG00000025373/ENSMUSG00000070565/ENSMUSG00000023087/ENSMUSG00000056155/ENSMUSG00000046139/ENSMUSG00000032897/ENSMUSG00000029580/ENSMUSG00000061175/ENSMUSG00000028580/…	372	suppressed	0.298795	0.298795	Aars / Abce1 / Abi2 / Abl1 / Actb / Acvr2a / Agbl4 / Ago2 / Agtpbp1 / Airn / Ak6 / Akap1 / Akap13 / Akap6 / Akt2 / Alkbh1 / Ambra1 / Anks1 / Antxr1 / Apaf1 / Apc / Arhgef2 / Arih1 / Arl6ip1 / Arnt / Aspscr1 / Atg10 / Atg7 / Atraid / Aurkaip1 / Azin2 / Bag1 / Bag5 / Baz1b / Baz2a / Bcl2l11 / Bdkrb2 / Boll / Braf / Btrc / Bzw1 / Calm2 / Caml / Camta1 / Casp8ap2 / Ccdc88c / Ccnd3 / Ccnh / Cdc20 / Cd…
suppressed.GO:0009888	BP	GO:0009888	tissue development	746	-0.271693	-1.4378	8.01803e-05	0.0205224	0.0195004	2414	tags=30%, list=23%, signal=25%	ENSMUSG00000029381/ENSMUSG00000020747/ENSMUSG00000028854/ENSMUSG00000019969/ENSMUSG00000040728/ENSMUSG00000034121/ENSMUSG00000024597/ENSMUSG00000028832/ENSMUSG00000035390/ENSMUSG00000034520/ENSMUSG00000032023/ENSMUSG00000033487/ENSMUSG00000068284/ENSMUSG00000064138/ENSMUSG00000062825/ENSMUSG00000024382/ENSMUSG00000040651/ENSMUSG00000011658/ENSMUSG00000008859/ENSMUSG00000024515/ENSMUSG00000040151/…	222	suppressed	0.297587	0.297587	Abi2 / Abl1 / Abl2 / Actg1 / Acvr2a / Add1 / Adgrv1 / Afdn / Akap13 / Akap6 / Ambra1 / Ankrd17 / Ap3b1 / Apaf1 / Apc / Arhgap35 / Arid1a / Arid2 / Arid4b / Arl13b / Asah1 / Ash1l / Aspn / Atg7 / Atp2c1 / Atraid / B4galt1 / Bbs4 / Bcl9 / Bmi1 / Brca2 / Brsk1 / Btrc / Cacnb4 / Camk2d / Carm1 / Ccdc88c / Ccm2 / Cdon / Cecr2 / Cers3 / Cfl2 / Chadl / Col12a1 / Coro1c / Csf1 / Ctnnb1 / Dab2ip / Ddrgk1 …
suppressed.GO:0010556	BP	GO:0010556	regulation of macromolecule biosynthetic process	1694	-0.25321	-1.39871	3.73655e-07	0.00205622	0.00195382	2610	tags=30%, list=25%, signal=26%	ENSMUSG00000028759/ENSMUSG00000034024/ENSMUSG00000032712/ENSMUSG00000059474/ENSMUSG00000027423/ENSMUSG00000038848/ENSMUSG00000020372/ENSMUSG00000022529/ENSMUSG00000040152/ENSMUSG00000040054/ENSMUSG00000033352/ENSMUSG00000007603/ENSMUSG00000068039/ENSMUSG00000031906/ENSMUSG00000025373/ENSMUSG00000053110/ENSMUSG00000070939/ENSMUSG00000023087/ENSMUSG00000056155/ENSMUSG00000046139/ENSMUSG00000032897/…	500	suppressed	0.295159	0.295159	Aars / Abce1 / Actb / Actn4 / Actr6 / Acvr2a / Aff1 / Ago2 / Ak6 / Akap12 / Akap6 / Akt2 / Alkbh1 / Ambra1 / Ap3b1 / Ap3d1 / Apbb2 / Arhgef11 / Arhgef2 / Arid1a / Arid2 / Arid4b / Arnt / Asah1 / Ascc1 / Ascc2 / Ash1l / Atad2b / Atf7ip2 / Atg7 / Atxn1 / Batf2 / Baz1b / Baz2a / Bbx / Bcas3 / Bcl7c / Bcl9 / Bclaf3 / Bmi1 / Boll / Brca2 / Brd4 / Brd7 / Brd9 / Brf1 / Brpf3 / Btrc / Bzw1 / C130026I21Ri…
suppressed.GO:0009889	BP	GO:0009889	regulation of biosynthetic process	1783	-0.252109	-1.39406	1.13227e-07	0.00124618	0.00118412	2610	tags=30%, list=25%, signal=27%	ENSMUSG00000028759/ENSMUSG00000034024/ENSMUSG00000032712/ENSMUSG00000059474/ENSMUSG00000027423/ENSMUSG00000038848/ENSMUSG00000020372/ENSMUSG00000022529/ENSMUSG00000040152/ENSMUSG00000066643/ENSMUSG00000040054/ENSMUSG00000025980/ENSMUSG00000033352/ENSMUSG00000007603/ENSMUSG00000068039/ENSMUSG00000031906/ENSMUSG00000025373/ENSMUSG00000053110/ENSMUSG00000070939/ENSMUSG00000023087/ENSMUSG00000056155/…	526	suppressed	0.295008	0.295008	Aars / Abce1 / Acsl5 / Actb / Actn4 / Actr6 / Acvr2a / Aff1 / Ago2 / Ak6 / Akap12 / Akap6 / Akt2 / Alkbh1 / Ambra1 / Ap3b1 / Ap3d1 / Apbb2 / Appl1 / Arhgef11 / Arhgef2 / Arid1a / Arid2 / Arid4b / Arnt / Asah1 / Ascc1 / Ascc2 / Ash1l / Atad2b / Atf7ip2 / Atg7 / Atpsckmt / Atxn1 / Batf2 / Baz1b / Baz2a / Bbx / Bcas3 / Bcl7c / Bcl9 / Bclaf3 / Bmi1 / Boll / Brca2 / Brd4 / Brd7 / Brd9 / Brf1 / Brpf3 /…
suppressed.GO:0031326	BP	GO:0031326	regulation of cellular biosynthetic process	1753	-0.25011	-1.38352	1.42047e-06	0.00469471	0.00446091	2610	tags=29%, list=25%, signal=27%	ENSMUSG00000028759/ENSMUSG00000034024/ENSMUSG00000032712/ENSMUSG00000059474/ENSMUSG00000027423/ENSMUSG00000038848/ENSMUSG00000020372/ENSMUSG00000022529/ENSMUSG00000040152/ENSMUSG00000066643/ENSMUSG00000040054/ENSMUSG00000007603/ENSMUSG00000068039/ENSMUSG00000031906/ENSMUSG00000025373/ENSMUSG00000053110/ENSMUSG00000070939/ENSMUSG00000023087/ENSMUSG00000056155/ENSMUSG00000046139/ENSMUSG00000032897/…	516	suppressed	0.294353	0.294353	Aars / Abce1 / Acsl5 / Actb / Actn4 / Actr6 / Acvr2a / Aff1 / Ago2 / Ak6 / Akap6 / Akt2 / Alkbh1 / Ambra1 / Ap3b1 / Ap3d1 / Apbb2 / Appl1 / Arhgef11 / Arhgef2 / Arid1a / Arid2 / Arid4b / Arnt / Asah1 / Ascc1 / Ascc2 / Ash1l / Atad2b / Atf7ip2 / Atg7 / Atpsckmt / Atxn1 / Batf2 / Baz1b / Baz2a / Bbx / Bcas3 / Bcl7c / Bcl9 / Bclaf3 / Bmi1 / Boll / Brca2 / Brd4 / Brd7 / Brd9 / Brf1 / Brpf3 / Btrc / B…
suppressed.GO:0044260	BP	GO:0044260	cellular macromolecule metabolic process	1935	-0.230286	-1.27942	6.19828e-05	0.0170546	0.0162052	2665	tags=29%, list=26%, signal=27%	ENSMUSG00000035247/ENSMUSG00000033628/ENSMUSG00000060073/ENSMUSG00000031821/ENSMUSG00000053914/ENSMUSG00000035329/ENSMUSG00000026669/ENSMUSG00000020978/ENSMUSG00000069744/ENSMUSG00000028587/ENSMUSG00000020366/ENSMUSG00000020715/ENSMUSG00000026615/ENSMUSG00000006191/ENSMUSG00000027502/ENSMUSG00000034024/ENSMUSG00000059474/ENSMUSG00000038848/ENSMUSG00000020372/ENSMUSG00000038803/ENSMUSG00000066440/…	568	suppressed	0.29354	0.29354	2700046G09Rik / 6430550D23Rik / A1cf / Aars / Abce1 / Abl1 / Abtb1 / Actb / Add1 / Agap3 / Agbl4 / Agl / Ago2 / Agtpbp1 / Aimp1 / Airn / Ak6 / Akap6 / Akt2 / Alas1 / Alg11 / Alkbh1 / Anapc1 / Anapc5 / Angel2 / Ankrd17 / Anks1 / Ap1ar / Apaf1 / Apc / Arel1 / Arfgef1 / Arid1a / Arid2 / Arid4b / Arih1 / Ascc1 / Ascc2 / Ash1l / Atg10 / Atg12 / Atg16l1 / Atg7 / Atpsckmt / Atrip / Aurkaip1 / B3galt1 / …
suppressed.GO:0050793	BP	GO:0050793	regulation of developmental process	1071	-0.256982	-1.38518	6.0969e-05	0.0170546	0.0162052	2432	tags=29%, list=23%, signal=24%	ENSMUSG00000003269/ENSMUSG00000042589/ENSMUSG00000037020/ENSMUSG00000029381/ENSMUSG00000042594/ENSMUSG00000019969/ENSMUSG00000040728/ENSMUSG00000026187/ENSMUSG00000042817/ENSMUSG00000061298/ENSMUSG00000040025/ENSMUSG00000034121/ENSMUSG00000024597/ENSMUSG00000024962/ENSMUSG00000034675/ENSMUSG00000022141/ENSMUSG00000035390/ENSMUSG00000021486/ENSMUSG00000049583/ENSMUSG00000032023/ENSMUSG00000028156/…	306	suppressed	0.285714	0.285714	2700046G09Rik / Abi2 / Abl1 / Abl2 / Acvr2a / Adam10 / Add1 / Adgrl3 / Adgrv1 / Afdn / Agbl4 / Ago2 / Akap6 / Ambra1 / Ankrd17 / Ap2a2 / Ap3b1 / Ap3d1 / Apc / Arhgap15 / Arhgap35 / Arhgef2 / Arid1a / Arid2 / Arid4b / Aspm / Aspn / Atat1 / Atg7 / Atraid / Atxn1 / Atxn2 / B4galt5 / Bag1 / Bbs4 / Bcl2l11 / Bcl7c / Braf / Brd7 / Brd9 / Brpf3 / Brsk1 / Camk1d / Carm1 / Ccm2 / Ccn6 / Cd27 / Cdc20 / Cdk…
suppressed.GO:0048513	BP	GO:0048513	animal organ development	1170	-0.249342	-1.34691	5.2661e-05	0.0170467	0.0161977	2416	tags=28%, list=23%, signal=25%	ENSMUSG00000037020/ENSMUSG00000042594/ENSMUSG00000020747/ENSMUSG00000028854/ENSMUSG00000019969/ENSMUSG00000040728/ENSMUSG00000032274/ENSMUSG00000042817/ENSMUSG00000004364/ENSMUSG00000034121/ENSMUSG00000024597/ENSMUSG00000024962/ENSMUSG00000021103/ENSMUSG00000028832/ENSMUSG00000041890/ENSMUSG00000027868/ENSMUSG00000022141/ENSMUSG00000034520/ENSMUSG00000032023/ENSMUSG00000033487/ENSMUSG00000022678/…	333	suppressed	0.284615	0.284615	2610005L07Rik / Abi2 / Abl1 / Abl2 / Actn4 / Acvr2a / Adam10 / Adamts6 / Adgrl3 / Adgrv1 / Afdn / Agtpbp1 / Ak7 / Akap13 / Akap6 / Alkbh1 / Ank2 / Ap2b1 / Ap3b1 / Apaf1 / Apc / Arhgap35 / Arid1a / Arid2 / Arid4b / Arl13b / Arnt / Asah1 / Ash1l / Aspm / Aspn / Atat1 / Atg16l1 / Atg7 / Atraid / Atxn1 / Atxn2 / Bbs4 / Bbx / Bcl2l11 / Bcl9 / Bmi1 / Braf / Brca2 / Btrc / Cacnb4 / Camk2d / Carm1 / Cbx7…
suppressed.GO:0009605	BP	GO:0009605	response to external stimulus	868	-0.251933	-1.34272	0.000392011	0.0663764	0.0630708	2413	tags=28%, list=23%, signal=24%	ENSMUSG00000042594/ENSMUSG00000079355/ENSMUSG00000028854/ENSMUSG00000032086/ENSMUSG00000032274/ENSMUSG00000035900/ENSMUSG00000026187/ENSMUSG00000042817/ENSMUSG00000061298/ENSMUSG00000040025/ENSMUSG00000021948/ENSMUSG00000024597/ENSMUSG00000024962/ENSMUSG00000039699/ENSMUSG00000034675/ENSMUSG00000079477/ENSMUSG00000028646/ENSMUSG00000062825/ENSMUSG00000040033/ENSMUSG00000045962/ENSMUSG00000026938/…	246	suppressed	0.28341	0.28341	Abcc1 / Abl1 / Abl2 / Ackr4 / Actg1 / Adam10 / Adgrv1 / Agbl4 / Agbl5 / Agl / Akap1 / Akt2 / Ankhd1 / Ankrd17 / Ap3b1 / Ap3d1 / Apbb2 / Appl1 / Arel1 / Arhgap35 / Arhgef2 / Ash1l / Atat1 / Atg12 / Atg16l1 / Atg7 / AU040320 / Bace1 / Batf2 / Bbs4 / Bcas3 / Bin2 / Bnip3l / Braf / Brd4 / C1qtnf3 / C2cd4b / Cacna2d4 / Cacnb4 / Camk1d / Capn10 / Ccdc66 / Ccl25 / Ccr9 / Cdkn2d / Ceacam20 / Celf1 / Cep2…
suppressed.GO:0023051	BP	GO:0023051	regulation of signaling	1458	-0.243698	-1.33249	6.14677e-05	0.0170546	0.0162052	2438	tags=28%, list=23%, signal=25%	ENSMUSG00000028452/ENSMUSG00000000915/ENSMUSG00000054499/ENSMUSG00000003269/ENSMUSG00000042589/ENSMUSG00000027805/ENSMUSG00000042594/ENSMUSG00000028854/ENSMUSG00000019969/ENSMUSG00000032086/ENSMUSG00000032274/ENSMUSG00000035900/ENSMUSG00000004364/ENSMUSG00000040025/ENSMUSG00000034121/ENSMUSG00000021948/ENSMUSG00000024597/ENSMUSG00000024962/ENSMUSG00000028832/ENSMUSG00000013662/ENSMUSG00000019146/…	413	suppressed	0.283265	0.283265	Aak1 / Abl1 / Abl2 / Acsl5 / Actn4 / Acvr2a / Adam10 / Adgrv1 / Afdn / Aimp1 / Akap12 / Akap13 / Akap6 / Akt2 / Ankrd13c / Ankrd17 / Anks1 / Ap1ar / Apaf1 / Apc / Appl1 / Arfgef1 / Arhgap35 / Arhgef2 / Arid4b / Armc9 / Ash1l / Aspm / Aspn / Atad1 / Atg7 / Atp2a2 / Atxn1 / Bace1 / Bag5 / Bard1 / Bcl2l11 / Bdkrb2 / Bmi1 / Braf / Brca2 / Brd4 / Brsk1 / Btbd9 / Btrc / Bub1 / C1qtnf3 / Cacnb4 / Cacng2…
suppressed.GO:0051239	BP	GO:0051239	regulation of multicellular organismal process	1127	-0.247338	-1.33478	0.000224697	0.0426383	0.0405148	2419	tags=28%, list=23%, signal=24%	ENSMUSG00000027805/ENSMUSG00000037020/ENSMUSG00000042594/ENSMUSG00000028854/ENSMUSG00000019969/ENSMUSG00000040728/ENSMUSG00000032274/ENSMUSG00000026187/ENSMUSG00000042817/ENSMUSG00000040025/ENSMUSG00000021948/ENSMUSG00000024597/ENSMUSG00000024962/ENSMUSG00000034675/ENSMUSG00000022141/ENSMUSG00000021486/ENSMUSG00000034520/ENSMUSG00000049583/ENSMUSG00000068284/ENSMUSG00000045962/ENSMUSG00000015522/…	319	suppressed	0.283052	0.283052	2700046G09Rik / Abcg2 / Abl1 / Abl2 / Acvr2a / Adam10 / Add1 / Adgrl3 / Adgrv1 / Afdn / Ago2 / Akap1 / Akap12 / Akap6 / Ambra1 / Ank2 / Ap3b1 / Ap3d1 / Apc / Appl1 / Arhgef2 / Arid1a / Arid2 / Arid4b / Arnt / Aspm / Aspn / Atg12 / Atg7 / Atp2a2 / Atp5b / Atpsckmt / Atraid / Atxn1 / Atxn2 / B4galt5 / Bag1 / Bbs4 / BC053393 / Bcas3 / Bcl2l11 / Bcl7c / Bmi1 / Braf / Brca2 / Brd7 / Brd9 / Brpf3 / C1q…
activated.GO:0007018	BP	GO:0007018	microtubule-based movement	322	0.319696	1.56859	0.000114529	0.0260335	0.024737	1864	tags=28%, list=18%, signal=24%	ENSMUSG00000040828/ENSMUSG00000033210/ENSMUSG00000022542/ENSMUSG00000021879/ENSMUSG00000070331/ENSMUSG00000091476/ENSMUSG00000102483/ENSMUSG00000026131/ENSMUSG00000019505/ENSMUSG00000038011/ENSMUSG00000031553/ENSMUSG00000039543/ENSMUSG00000036196/ENSMUSG00000030323/ENSMUSG00000026567/ENSMUSG00000012443/ENSMUSG00000006784/ENSMUSG00000019834/ENSMUSG00000050150/ENSMUSG00000072663/ENSMUSG00000050623/…	91	activated	0.282609	0.282609	Actr3 / Adam3 / Adcy10 / Ank3 / Ap3s1 / Arl3 / Bloc1s2 / Bloc1s4 / Casc1 / Catsper3 / Catsperd / Catspere1 / Catspere2 / Catsperz / Cfap206 / Cfap45 / Cfap54 / Cfap70 / Ddx4 / Dlg2 / Dnah10 / Dnah11 / Dnah12 / Dnah14 / Dnah17 / Dnah2 / Dnah6 / Dnah8 / Dnai1 / Dnai3 / Dnai4 / Dnhd1 / Drc1 / Drc7 / Dst / Dtnbp1 / Dync1i1 / Dync1li2 / Dync2h1 / Dzip1 / Efcab9 / Enkur / Fyco1 / Gas8 / Hap1 / Hnrnpu /…
suppressed.GO:0010646	BP	GO:0010646	regulation of cell communication	1456	-0.240988	-1.31704	6.18471e-05	0.0170546	0.0162052	2438	tags=28%, list=23%, signal=25%	ENSMUSG00000028452/ENSMUSG00000000915/ENSMUSG00000054499/ENSMUSG00000003269/ENSMUSG00000042589/ENSMUSG00000027805/ENSMUSG00000042594/ENSMUSG00000028854/ENSMUSG00000019969/ENSMUSG00000032086/ENSMUSG00000032274/ENSMUSG00000035900/ENSMUSG00000004364/ENSMUSG00000040025/ENSMUSG00000034121/ENSMUSG00000021948/ENSMUSG00000024597/ENSMUSG00000024962/ENSMUSG00000028832/ENSMUSG00000013662/ENSMUSG00000019146/…	410	suppressed	0.281593	0.281593	Aak1 / Abl1 / Abl2 / Acsl5 / Actn4 / Acvr2a / Adam10 / Adgrv1 / Afdn / Aimp1 / Akap12 / Akap13 / Akap6 / Akt2 / Ank2 / Ankrd13c / Ankrd17 / Anks1 / Apaf1 / Apc / Appl1 / Arfgef1 / Arhgap35 / Arhgef2 / Arid4b / Armc9 / Ash1l / Aspm / Aspn / Atad1 / Atg7 / Atp2a2 / Atxn1 / Bace1 / Bag5 / Bard1 / Bcl2l11 / Bdkrb2 / Bmi1 / Braf / Brca2 / Brd4 / Brsk1 / Btbd9 / Btrc / Bub1 / C1qtnf3 / Cacnb4 / Cacng2 …
suppressed.GO:0019438	BP	GO:0019438	aromatic compound biosynthetic process	1738	-0.242144	-1.33795	6.05754e-06	0.0051284	0.00487301	2527	tags=28%, list=24%, signal=26%	ENSMUSG00000032897/ENSMUSG00000029580/ENSMUSG00000023932/ENSMUSG00000029629/ENSMUSG00000061175/ENSMUSG00000043059/ENSMUSG00000026082/ENSMUSG00000038533/ENSMUSG00000035183/ENSMUSG00000059436/ENSMUSG00000055991/ENSMUSG00000057173/ENSMUSG00000033075/ENSMUSG00000026622/ENSMUSG00000022184/ENSMUSG00000027304/ENSMUSG00000035824/ENSMUSG00000048686/ENSMUSG00000031860/ENSMUSG00000042599/ENSMUSG00000040354/…	488	suppressed	0.280783	0.280783	Acsl5 / Actb / Actn4 / Actr6 / Acvr2a / Aff1 / Ago2 / Ak1 / Ak5 / Ak6 / Ak7 / Akt2 / Alas1 / Ambra1 / Ap3b1 / Ap3d1 / Apbb2 / Appl1 / Arhgef11 / Arhgef2 / Arid1a / Arid2 / Arid4b / Arnt / Asah1 / Ascc1 / Ascc2 / Ash1l / Atad2b / Atf7ip2 / Atg16l1 / Atg7 / Atp5b / Atp5k / Atpsckmt / Atxn1 / Batf2 / Baz1b / Bbx / Bcas3 / Bcl7c / Bcl9 / Bclaf3 / Bmi1 / Brca2 / Brd4 / Brd7 / Brd9 / Brf1 / Brpf3 / Btr…
suppressed.GO:0034654	BP	GO:0034654	nucleobase-containing compound biosynthetic process	1706	-0.242584	-1.33939	5.94184e-06	0.0051284	0.00487301	2527	tags=28%, list=24%, signal=25%	ENSMUSG00000032897/ENSMUSG00000029580/ENSMUSG00000023932/ENSMUSG00000029629/ENSMUSG00000061175/ENSMUSG00000043059/ENSMUSG00000026082/ENSMUSG00000038533/ENSMUSG00000059436/ENSMUSG00000055991/ENSMUSG00000057173/ENSMUSG00000033075/ENSMUSG00000026622/ENSMUSG00000022184/ENSMUSG00000027304/ENSMUSG00000035824/ENSMUSG00000048686/ENSMUSG00000031860/ENSMUSG00000042599/ENSMUSG00000040354/ENSMUSG00000028452/…	479	suppressed	0.280774	0.280774	Acsl5 / Actb / Actn4 / Actr6 / Acvr2a / Aff1 / Ago2 / Ak1 / Ak5 / Ak6 / Ak7 / Akt2 / Ambra1 / Ap3b1 / Ap3d1 / Apbb2 / Arhgef11 / Arhgef2 / Arid1a / Arid2 / Arid4b / Arnt / Asah1 / Ascc1 / Ascc2 / Ash1l / Atad2b / Atf7ip2 / Atg16l1 / Atg7 / Atp5b / Atp5k / Atpsckmt / Atxn1 / Batf2 / Baz1b / Bbx / Bcas3 / Bcl7c / Bcl9 / Bclaf3 / Bmi1 / Brca2 / Brd4 / Brd7 / Brd9 / Brf1 / Brpf3 / Btrc / C130026I21Ri…
suppressed.GO:1901362	BP	GO:1901362	organic cyclic compound biosynthetic process	1787	-0.240655	-1.33122	1.86843e-05	0.0107602	0.0102244	2527	tags=28%, list=24%, signal=25%	ENSMUSG00000032897/ENSMUSG00000029580/ENSMUSG00000023932/ENSMUSG00000029629/ENSMUSG00000061175/ENSMUSG00000043059/ENSMUSG00000026082/ENSMUSG00000038533/ENSMUSG00000035183/ENSMUSG00000059436/ENSMUSG00000055991/ENSMUSG00000057173/ENSMUSG00000033075/ENSMUSG00000026622/ENSMUSG00000022184/ENSMUSG00000027304/ENSMUSG00000035824/ENSMUSG00000048686/ENSMUSG00000031860/ENSMUSG00000042599/ENSMUSG00000040354/…	497	suppressed	0.27812	0.27812	Acsl5 / Actb / Actn4 / Actr6 / Acvr2a / Aff1 / Ago2 / Ak1 / Ak5 / Ak6 / Ak7 / Akr1a1 / Akt2 / Alas1 / Ambra1 / Ap3b1 / Ap3d1 / Apbb2 / Appl1 / Arhgef11 / Arhgef2 / Arid1a / Arid2 / Arid4b / Arnt / Asah1 / Ascc1 / Ascc2 / Ash1l / Atad2b / Atf7ip2 / Atg16l1 / Atg7 / Atp5b / Atp5k / Atpsckmt / Atxn1 / Batf2 / Baz1b / Bbx / Bcas3 / Bcl7c / Bcl9 / Bclaf3 / Bmi1 / Brca2 / Brd4 / Brd7 / Brd9 / Brf1 / Br…
suppressed.GO:0009653	BP	GO:0009653	anatomical structure morphogenesis	1116	-0.250385	-1.35117	8.29196e-05	0.0207412	0.0197083	2377	tags=28%, list=23%, signal=24%	ENSMUSG00000020770/ENSMUSG00000004364/ENSMUSG00000034121/ENSMUSG00000024597/ENSMUSG00000024962/ENSMUSG00000028832/ENSMUSG00000027868/ENSMUSG00000034675/ENSMUSG00000022141/ENSMUSG00000035390/ENSMUSG00000034520/ENSMUSG00000032023/ENSMUSG00000020193/ENSMUSG00000062825/ENSMUSG00000040033/ENSMUSG00000045962/ENSMUSG00000040651/ENSMUSG00000025423/ENSMUSG00000011658/ENSMUSG00000019579/ENSMUSG00000032462/…	310	suppressed	0.277778	0.277778	2610005L07Rik / Abi2 / Abl1 / Abl2 / Actg1 / Acvr2a / Adam10 / Add1 / Afdn / Ago2 / Agtpbp1 / Aimp1 / Akap13 / Ap3b1 / Apaf1 / Apbb2 / Apc / Arhgap15 / Arhgap35 / Arhgef2 / Arid1a / Arid2 / Arl13b / Ash1l / Aspn / Atg7 / Atp5b / Atxn2 / AU040320 / B4galt1 / B4galt5 / Bbs4 / Bcas3 / Bcl2l11 / Bmi1 / Braf / Brsk1 / Btrc / Cap1 / Carm1 / Ccdc88c / Ccm2 / Ccn6 / Cdh12 / Cdh6 / Cdon / Ceacam2 / Cecr2 …
suppressed.GO:0006950	BP	GO:0006950	response to stress	1668	-0.231975	-1.28062	0.00019152	0.0383248	0.0364162	2401	tags=27%, list=23%, signal=25%	ENSMUSG00000028854/ENSMUSG00000014959/ENSMUSG00000019969/ENSMUSG00000032274/ENSMUSG00000035900/ENSMUSG00000026187/ENSMUSG00000001524/ENSMUSG00000004364/ENSMUSG00000061298/ENSMUSG00000040025/ENSMUSG00000040562/ENSMUSG00000021948/ENSMUSG00000024597/ENSMUSG00000030094/ENSMUSG00000024962/ENSMUSG00000021103/ENSMUSG00000039699/ENSMUSG00000007033/ENSMUSG00000010517/ENSMUSG00000041890/ENSMUSG00000022141/…	451	suppressed	0.270384	0.270384	Abcc1 / Abhd2 / Abl1 / Acer3 / Actg1 / Agap3 / Agbl4 / Agbl5 / Aimp1 / Ak6 / Ak7 / Akap1 / Alkbh1 / Ambra1 / Ankhd1 / Ankrd17 / Ap3b1 / Apaf1 / Apc / Appl1 / Arel1 / Arfgef1 / Arhgap35 / Arhgef2 / Arid1a / Arid2 / Arnt / Ascc1 / Ascc2 / Ash1l / Atat1 / Atg10 / Atg12 / Atg16l1 / Atg7 / Atp2a2 / Atrip / B4galt1 / Bag5 / Bard1 / Batf2 / Baz1b / Bcas3 / Bcl2l11 / Bcl7c / Bdkrb2 / Bnip3l / Braf / Brca…
suppressed.GO:0048468	BP	GO:0048468	cell development	1313	-0.24331	-1.32374	0.000143445	0.0309559	0.0294143	2198	tags=26%, list=21%, signal=24%	ENSMUSG00000006134/ENSMUSG00000042105/ENSMUSG00000028069/ENSMUSG00000036006/ENSMUSG00000008575/ENSMUSG00000067629/ENSMUSG00000022672/ENSMUSG00000026425/ENSMUSG00000035984/ENSMUSG00000022789/ENSMUSG00000022607/ENSMUSG00000001018/ENSMUSG00000030265/ENSMUSG00000051615/ENSMUSG00000036712/ENSMUSG00000062929/ENSMUSG00000014771/ENSMUSG00000002413/ENSMUSG00000027002/ENSMUSG00000044791/ENSMUSG00000058587/…	342	suppressed	0.260472	0.260472	Abhd2 / Abi2 / Abl1 / Abl2 / Acp6 / Actn4 / Acvr2a / Adam10 / Add1 / Adgrv1 / Afdn / Aff4 / Agtpbp1 / Akap13 / Akap4 / Akap6 / Akt2 / Alas1 / Alkbh1 / Ambra1 / Ank2 / Anks1 / Anln / Ap2a2 / Ap3b1 / Ap3d1 / Apbb2 / Apc / Arfgef1 / Arhgap35 / Arhgef2 / Arid1a / Arid2 / Arid4b / Arl13b / Aspm / Atg7 / Atp2a2 / Atxn1 / Atxn2 / AU040320 / B4galt1 / B4galt5 / Bag1 / Bag5 / Bbs4 / Bmi1 / Braf / Brca2 / …
suppressed.GO:0018130	BP	GO:0018130	heterocycle biosynthetic process	1737	-0.243275	-1.344	5.39453e-06	0.0051284	0.00487301	1957	tags=22%, list=19%, signal=22%	ENSMUSG00000025764/ENSMUSG00000032329/ENSMUSG00000052477/ENSMUSG00000057058/ENSMUSG00000037174/ENSMUSG00000012640/ENSMUSG00000009640/ENSMUSG00000024922/ENSMUSG00000021377/ENSMUSG00000028389/ENSMUSG00000096472/ENSMUSG00000024238/ENSMUSG00000037896/ENSMUSG00000032235/ENSMUSG00000000399/ENSMUSG00000006932/ENSMUSG00000029836/ENSMUSG00000018669/ENSMUSG00000039361/ENSMUSG00000057691/ENSMUSG00000024038/…	384	suppressed	0.221071	0.221071	Actn4 / Actr6 / Acvr2a / Aff1 / Ago2 / Ak1 / Ak6 / Ak7 / Akr1a1 / Alas1 / Ambra1 / Ap3b1 / Ap3d1 / Apbb2 / Arhgef11 / Arhgef2 / Arid1a / Arid2 / Arid4b / Asah1 / Ascc1 / Ascc2 / Ash1l / Atad2b / Atg16l1 / Atg7 / Atp5b / Atp5k / Atxn1 / Baz1b / Bbx / Bcas3 / Bcl7c / Bclaf3 / Brca2 / Brd4 / Brd7 / Brd9 / Brf1 / Brpf3 / Btrc / C130026I21Rik / Camk1d / Camk2d / Camta1 / Camta2 / Carm1 / Cbx3 / Cbx7 /…

## Sheet: round_spermatid_1_GSEA_ALL_do
X	ONTOLOGY	ID	Description	setSize	enrichmentScore	NES	pvalue	p.adjust	qvalue	rank	leading_edge	core_enrichment	Count	.sign	GeneRatio	x	pasted_sorted_ogns
activated.GO:0045039	BP	GO:0045039	protein insertion into mitochondrial inner membrane	4	0.913523	1.68642	0.00151359	0.0686877	0.0646874	608	tags=75%, list=7%, signal=69%	ENSMUSG00000067847/ENSMUSG00000020219/ENSMUSG00000027076	3	activated	0.75	0.75	Romo1 / Timm10 / Timm13
activated.GO:0097250	BP	GO:0097250	mitochondrial respirasome assembly	4	0.896574	1.65513	0.00276399	0.0950106	0.0894773	402	tags=75%, list=5%, signal=71%	ENSMUSG00000038412/ENSMUSG00000032330/ENSMUSG00000027637	3	activated	0.75	0.75	Cox7a2 / Higd1a / Rab5if
activated.GO:0002082	BP	GO:0002082	regulation of oxidative phosphorylation	6	0.848805	1.76543	0.0016184	0.0707227	0.0666039	371	tags=67%, list=5%, signal=64%	ENSMUSG00000032330/ENSMUSG00000024208/ENSMUSG00000039428/ENSMUSG00000022013	4	activated	0.666667	0.666667	Cox7a2 / Dnajc15 / Tmem135 / Uqcc2
activated.GO:0045006	BP	GO:0045006	DNA deamination	3	0.942595	1.60339	0.00187482	0.0782753	0.0737167	292	tags=67%, list=4%, signal=64%	ENSMUSG00000028322/ENSMUSG00000021982	2	activated	0.666667	0.666667	Cdadc1 / Exosc3
suppressed.GO:0097229	CC	GO:0097229	sperm end piece	3	-0.940093	-1.62609	0.00210429	0.0812799	0.0765462	39	tags=100%, list=0%, signal=100%	ENSMUSG00000075249/ENSMUSG00000050089	2	suppressed	0.666667	0.666667	Akap4 / Fsip2
activated.GO:0030527	MF	GO:0030527	structural constituent of chromatin	15	0.702318	1.9203	0.000927015	0.0509498	0.0479825	1733	tags=60%, list=21%, signal=47%	ENSMUSG00000016559/ENSMUSG00000069308/ENSMUSG00000037894/ENSMUSG00000060093/ENSMUSG00000041126/ENSMUSG00000060743/ENSMUSG00000049932/ENSMUSG00000045022/ENSMUSG00000036211	9	activated	0.6	0.6	H1f6 / H2ax / H2az1 / H2az2 / H2bc22 / H2bl1 / H3f3a / H3f3b / H4c1
activated.GO:0006221	BP	GO:0006221	pyrimidine nucleotide biosynthetic process	7	0.82533	1.81155	0.000808203	0.0470326	0.0442935	906	tags=57%, list=11%, signal=51%	ENSMUSG00000035984/ENSMUSG00000028719/ENSMUSG00000020638/ENSMUSG00000071359	4	activated	0.571429	0.571429	Cmpk1 / Cmpk2 / Nme5 / Tbpl1
activated.GO:0071280	BP	GO:0071280	cellular response to copper ion	4	0.956643	1.76602	0.000160857	0.0139593	0.0131463	31	tags=50%, list=0%, signal=50%	ENSMUSG00000031762/ENSMUSG00000031765	2	activated	0.5	0.5	Mt1 / Mt2
suppressed.GO:0005604	CC	GO:0005604	basement membrane	26	-0.569112	-1.88047	0.00137857	0.0655913	0.0617714	1169	tags=46%, list=14%, signal=40%	ENSMUSG00000028364/ENSMUSG00000028763/ENSMUSG00000042353/ENSMUSG00000027204/ENSMUSG00000018593/ENSMUSG00000017466/ENSMUSG00000048120/ENSMUSG00000067158/ENSMUSG00000039952/ENSMUSG00000026609/ENSMUSG00000050830/ENSMUSG00000068794	12	suppressed	0.461538	0.461538	Col28a1 / Col4a4 / Dag1 / Entpd1 / Fbn1 / Frem3 / Hspg2 / Sparc / Timp2 / Tnc / Ush2a / Vwc2
activated.GO:0009060	BP	GO:0009060	aerobic respiration	86	0.417826	1.70502	0.00141221	0.0655913	0.0617714	2167	tags=44%, list=27%, signal=33%	ENSMUSG00000043319/ENSMUSG00000017778/ENSMUSG00000023089/ENSMUSG00000044894/ENSMUSG00000022890/ENSMUSG00000037152/ENSMUSG00000032330/ENSMUSG00000024208/ENSMUSG00000039428/ENSMUSG00000022013/ENSMUSG00000014313/ENSMUSG00000113902/ENSMUSG00000071014/ENSMUSG00000039065/ENSMUSG00000024944/ENSMUSG00000026032/ENSMUSG00000022110/ENSMUSG00000002416/ENSMUSG00000021606/ENSMUSG00000027673/ENSMUSG00000014294/…	38	activated	0.44186	0.44186	1700066M21Rik / Arl2 / Atp5h / Atp5j / Atpsckmt / Bdnf / Cox6c / Cox7a2 / Cox7c / Cox8c / Dlat / Dnajc15 / Iscu / Mtfr1 / Ndufa2 / Ndufa5 / Ndufa9 / Ndufb1 / Ndufb2 / Ndufb3 / Ndufb5 / Ndufb6 / Ndufc1 / Ndufs4 / Ndufs6 / Ogdh / Pank2 / Park7 / Pdha2 / Pdhb / Sucla2 / Tmem135 / Uqcc2 / Uqcc3 / Uqcr11 / Uqcrb / Uqcrq / Vcp
activated.GO:0006119	BP	GO:0006119	oxidative phosphorylation	69	0.439384	1.73769	0.00152547	0.0689109	0.0648976	2153	tags=43%, list=26%, signal=32%	ENSMUSG00000043319/ENSMUSG00000017778/ENSMUSG00000023089/ENSMUSG00000044894/ENSMUSG00000022890/ENSMUSG00000037152/ENSMUSG00000032330/ENSMUSG00000024208/ENSMUSG00000039428/ENSMUSG00000022013/ENSMUSG00000014313/ENSMUSG00000113902/ENSMUSG00000071014/ENSMUSG00000039065/ENSMUSG00000026032/ENSMUSG00000002416/ENSMUSG00000021606/ENSMUSG00000027673/ENSMUSG00000014294/ENSMUSG00000034566/ENSMUSG00000071654/…	30	activated	0.434783	0.434783	1700066M21Rik / Atp5h / Atp5j / Atpsckmt / Bdnf / Cox6c / Cox7a2 / Cox7c / Cox8c / Dnajc15 / Iscu / Ndufa2 / Ndufa5 / Ndufa9 / Ndufb1 / Ndufb2 / Ndufb3 / Ndufb5 / Ndufb6 / Ndufc1 / Ndufs4 / Ndufs6 / Park7 / Tmem135 / Uqcc2 / Uqcc3 / Uqcr11 / Uqcrb / Uqcrq / Vcp
suppressed.GO:0045178	CC	GO:0045178	basal part of cell	93	-0.434662	-1.90954	4.93502e-05	0.00536507	0.00505262	1977	tags=42%, list=24%, signal=32%	ENSMUSG00000053897/ENSMUSG00000025401/ENSMUSG00000026567/ENSMUSG00000079550/ENSMUSG00000028906/ENSMUSG00000023032/ENSMUSG00000009545/ENSMUSG00000028854/ENSMUSG00000022376/ENSMUSG00000006269/ENSMUSG00000033392/ENSMUSG00000020681/ENSMUSG00000021270/ENSMUSG00000041301/ENSMUSG00000032204/ENSMUSG00000022094/ENSMUSG00000060961/ENSMUSG00000028542/ENSMUSG00000024485/ENSMUSG00000079262/ENSMUSG00000062209/…	39	suppressed	0.419355	0.419355	Abcc4 / Ace / Adcy10 / Adcy8 / Ank2 / Aqp9 / Atp1b3 / Atp2b4 / Atp6v1b1 / B4galt1 / Cadm1 / Cftr / Clasp1 / Clasp2 / Dag1 / Entpd1 / Epb41 / Erbb4 / Hcn1 / Hpgd / Hsp90aa1 / Kcnq1 / Mpp4 / Myo1a / Plec / Slc14a2 / Slc27a1 / Slc2a2 / Slc39a14 / Slc39a8 / Slc3a2 / Slc4a10 / Slc4a4 / Slc4a8 / Slc4a9 / Slc6a6 / Slc6a9 / Slc9a1 / Slco1a6
activated.GO:0098798	CC	GO:0098798	mitochondrial protein-containing complex	152	0.419537	1.88121	5.09955e-06	0.0010734	0.00101089	2026	tags=39%, list=25%, signal=30%	ENSMUSG00000043319/ENSMUSG00000045948/ENSMUSG00000067847/ENSMUSG00000029066/ENSMUSG00000017778/ENSMUSG00000023089/ENSMUSG00000044894/ENSMUSG00000022890/ENSMUSG00000037152/ENSMUSG00000030335/ENSMUSG00000063787/ENSMUSG00000021290/ENSMUSG00000014301/ENSMUSG00000032330/ENSMUSG00000071528/ENSMUSG00000022013/ENSMUSG00000020079/ENSMUSG00000006057/ENSMUSG00000020514/ENSMUSG00000049760/ENSMUSG00000014313/…	59	activated	0.388158	0.388158	AA467197 / Atp5g1 / Atp5h / Atp5j / Atp5md / Atp5mpl / Chchd1 / Clpx / Cox6b1 / Cox6c / Cox7a2 / Cox7c / Cox8c / Dap3 / Dlat / Dmac2 / Dnajc15 / Etfdh / Immp1l / Iscu / Micos13 / Micu2 / Mrpl20 / Mrpl22 / Mrpl43 / Mrpl46 / Mrpl50 / Mrpl51 / Mrpl57 / Mrps10 / Mrps12 / Ndufa2 / Ndufa5 / Ndufa9 / Ndufb1 / Ndufb11b / Ndufb2 / Ndufb3 / Ndufb5 / Ndufb6 / Ndufc1 / Ndufs4 / Ndufs6 / Pam16 / Pdha2 / Pdhb …
suppressed.GO:0099537	BP	GO:0099537	trans-synaptic signaling	271	-0.399548	-2.07695	5.40546e-10	1.33691e-06	1.25905e-06	1766	tags=39%, list=22%, signal=31%	ENSMUSG00000026473/ENSMUSG00000002341/ENSMUSG00000029763/ENSMUSG00000033676/ENSMUSG00000023032/ENSMUSG00000022376/ENSMUSG00000017978/ENSMUSG00000029104/ENSMUSG00000032336/ENSMUSG00000012777/ENSMUSG00000004319/ENSMUSG00000035390/ENSMUSG00000022812/ENSMUSG00000050587/ENSMUSG00000036104/ENSMUSG00000035864/ENSMUSG00000060534/ENSMUSG00000030172/ENSMUSG00000006024/ENSMUSG00000040549/ENSMUSG00000053395/…	105	suppressed	0.387454	0.387454	Ace / Acp4 / Adarb1 / Adcy8 / Agt / Akap12 / Als2 / Anapc2 / Anks1b / Atad1 / Atxn1 / Braf / Brsk1 / Btbd9 / Cacna1a / Cacnb2 / Cacng8 / Cadm1 / Cadps2 / Celf6 / Ckap5 / Clcn3 / Cntnap2 / Cpeb3 / Ctnnd2 / Cx3cr1 / Dag1 / Dcc / Dgkb / Dlg2 / Dlgap1 / Erbb4 / Erc1 / Erc2 / Exoc4 / Ext1 / Gabra5 / Gabrb1 / Gabrb3 / Glra3 / Glul / Gria1 / Grin1 / Grin2b / Grin2d / Grin3a / Grip1 / Grm7 / Gsk3b / Hcn1…
suppressed.GO:0034702	CC	GO:0034702	ion channel complex	115	-0.386777	-1.75567	0.000298068	0.0230768	0.0217328	1601	tags=37%, list=20%, signal=30%	ENSMUSG00000038260/ENSMUSG00000048827/ENSMUSG00000020111/ENSMUSG00000053395/ENSMUSG00000027674/ENSMUSG00000029212/ENSMUSG00000041301/ENSMUSG00000059970/ENSMUSG00000007783/ENSMUSG00000064210/ENSMUSG00000072295/ENSMUSG00000037610/ENSMUSG00000049676/ENSMUSG00000028931/ENSMUSG00000026114/ENSMUSG00000039579/ENSMUSG00000092083/ENSMUSG00000055078/ENSMUSG00000040118/ENSMUSG00000056258/ENSMUSG00000039419/…	43	suppressed	0.373913	0.373913	Ano2 / Ano6 / C2cd6 / Cacna1a / Cacna2d1 / Cacnb2 / Cacng8 / Calm1 / Catsper1 / Catsperb / Catsperg1 / Cftr / Cnga3 / Cngb3 / Cntnap2 / Cpt1c / Dpp10 / Gabra5 / Gabrb1 / Glra3 / Gria1 / Grin1 / Grin2b / Grin2d / Grin3a / Hcn1 / Hspa2 / Kcnab2 / Kcnb2 / Kcne1 / Kcnh1 / Kcnma1 / Kcnmb2 / Kcnq3 / Micu1 / Pex5l / Pkd1l3 / Scn1a / Shisa6 / Trdn / Trpm4 / Unc80 / Vwc2
activated.GO:0070469	CC	GO:0070469	respirasome	62	0.483927	1.85253	0.000551181	0.0359237	0.0338315	1557	tags=37%, list=19%, signal=30%	ENSMUSG00000043319/ENSMUSG00000017778/ENSMUSG00000023089/ENSMUSG00000044894/ENSMUSG00000037152/ENSMUSG00000038412/ENSMUSG00000032330/ENSMUSG00000027637/ENSMUSG00000014313/ENSMUSG00000033213/ENSMUSG00000113902/ENSMUSG00000071014/ENSMUSG00000026032/ENSMUSG00000061633/ENSMUSG00000002416/ENSMUSG00000036751/ENSMUSG00000021606/ENSMUSG00000027673/ENSMUSG00000014294/ENSMUSG00000057229/ENSMUSG00000071654/…	23	activated	0.370968	0.370968	AA467197 / Cox6b1 / Cox6c / Cox7a2 / Cox7b2 / Cox7c / Cox8c / Dmac2 / Higd1a / Ndufa2 / Ndufa5 / Ndufb1 / Ndufb11b / Ndufb2 / Ndufb3 / Ndufb5 / Ndufb6 / Ndufc1 / Ndufs6 / Rab5if / Uqcc3 / Uqcrb / Uqcrq
activated.GO:0098803	CC	GO:0098803	respiratory chain complex	57	0.471296	1.78654	0.000985566	0.0521401	0.0491036	1557	tags=37%, list=19%, signal=30%	ENSMUSG00000043319/ENSMUSG00000017778/ENSMUSG00000023089/ENSMUSG00000044894/ENSMUSG00000037152/ENSMUSG00000032330/ENSMUSG00000014313/ENSMUSG00000033213/ENSMUSG00000113902/ENSMUSG00000071014/ENSMUSG00000026032/ENSMUSG00000061633/ENSMUSG00000002416/ENSMUSG00000036751/ENSMUSG00000021606/ENSMUSG00000027673/ENSMUSG00000014294/ENSMUSG00000057229/ENSMUSG00000071654/ENSMUSG00000021520/ENSMUSG00000049387	21	activated	0.368421	0.368421	AA467197 / Cox6b1 / Cox6c / Cox7a2 / Cox7b2 / Cox7c / Cox8c / Dmac2 / Ndufa2 / Ndufa5 / Ndufb1 / Ndufb11b / Ndufb2 / Ndufb3 / Ndufb5 / Ndufb6 / Ndufc1 / Ndufs6 / Uqcc3 / Uqcrb / Uqcrq
suppressed.GO:0050804	BP	GO:0050804	modulation of chemical synaptic transmission	209	-0.372024	-1.86596	2.19824e-06	0.000572295	0.000538965	1792	tags=37%, list=22%, signal=29%	ENSMUSG00000024883/ENSMUSG00000026473/ENSMUSG00000002341/ENSMUSG00000023032/ENSMUSG00000022376/ENSMUSG00000029104/ENSMUSG00000032336/ENSMUSG00000012777/ENSMUSG00000035390/ENSMUSG00000022812/ENSMUSG00000050587/ENSMUSG00000036104/ENSMUSG00000035864/ENSMUSG00000060534/ENSMUSG00000030172/ENSMUSG00000040549/ENSMUSG00000053395/ENSMUSG00000029053/ENSMUSG00000020681/ENSMUSG00000031980/ENSMUSG00000026965/…	77	suppressed	0.368421	0.368421	Ace / Acp4 / Adcy8 / Agt / Akap12 / Anapc2 / Atad1 / Braf / Brsk1 / Btbd9 / Cacna1a / Cacng8 / Ckap5 / Cntnap2 / Cpeb3 / Ctnnd2 / Cx3cr1 / Dcc / Dgkb / Dlgap1 / Erbb4 / Erc1 / Erc2 / Glra3 / Glul / Gria1 / Grin1 / Grin2b / Grin2d / Grin3a / Grip1 / Grm7 / Gsk3b / Hcn1 / Homer1 / Htt / Iqsec1 / Kcnh1 / Kif5b / Lrrc4 / Lrrc4c / Myo5b / Myo6 / Ncam1 / Ncan / Nf1 / Nmu / Nptn / Nr3c1 / Pde4a / Pla2g6…
suppressed.GO:0099177	BP	GO:0099177	regulation of trans-synaptic signaling	209	-0.372024	-1.86596	2.19824e-06	0.000572295	0.000538965	1792	tags=37%, list=22%, signal=29%	ENSMUSG00000024883/ENSMUSG00000026473/ENSMUSG00000002341/ENSMUSG00000023032/ENSMUSG00000022376/ENSMUSG00000029104/ENSMUSG00000032336/ENSMUSG00000012777/ENSMUSG00000035390/ENSMUSG00000022812/ENSMUSG00000050587/ENSMUSG00000036104/ENSMUSG00000035864/ENSMUSG00000060534/ENSMUSG00000030172/ENSMUSG00000040549/ENSMUSG00000053395/ENSMUSG00000029053/ENSMUSG00000020681/ENSMUSG00000031980/ENSMUSG00000026965/…	77	suppressed	0.368421	0.368421	Ace / Acp4 / Adcy8 / Agt / Akap12 / Anapc2 / Atad1 / Braf / Brsk1 / Btbd9 / Cacna1a / Cacng8 / Ckap5 / Cntnap2 / Cpeb3 / Ctnnd2 / Cx3cr1 / Dcc / Dgkb / Dlgap1 / Erbb4 / Erc1 / Erc2 / Glra3 / Glul / Gria1 / Grin1 / Grin2b / Grin2d / Grin3a / Grip1 / Grm7 / Gsk3b / Hcn1 / Homer1 / Htt / Iqsec1 / Kcnh1 / Kif5b / Lrrc4 / Lrrc4c / Myo5b / Myo6 / Ncam1 / Ncan / Nf1 / Nmu / Nptn / Nr3c1 / Pde4a / Pla2g6…
suppressed.GO:0043209	CC	GO:0043209	myelin sheath	90	-0.40044	-1.75267	0.000384122	0.0283591	0.0267075	1512	tags=37%, list=19%, signal=30%	ENSMUSG00000026473/ENSMUSG00000029763/ENSMUSG00000031990/ENSMUSG00000006024/ENSMUSG00000018398/ENSMUSG00000029053/ENSMUSG00000021218/ENSMUSG00000028691/ENSMUSG00000024966/ENSMUSG00000021270/ENSMUSG00000059970/ENSMUSG00000026864/ENSMUSG00000062825/ENSMUSG00000020664/ENSMUSG00000000088/ENSMUSG00000025781/ENSMUSG00000025651/ENSMUSG00000040276/ENSMUSG00000051177/ENSMUSG00000025812/ENSMUSG00000047126/…	33	suppressed	0.366667	0.366667	Actb / Actg1 / Atp5c1 / Calm1 / Cltc / Cox5a / Dld / Exoc4 / Gdi2 / Glul / Gpi1 / Hsp90aa1 / Hspa2 / Hspa5 / Itpr2 / Jam3 / Napa / Ncam1 / Ndufs3 / Pacsin1 / Pard3 / Pebp1 / Pkm / Plcb1 / Plec / Prdx1 / Prkcz / Rtn4 / Septin8 / Stip1 / Tcp1 / Tspan2 / Uqcrc1
suppressed.GO:0008076	CC	GO:0008076	voltage-gated potassium channel complex	30	-0.565606	-1.94868	0.000391962	0.0286182	0.0269515	1088	tags=37%, list=13%, signal=32%	ENSMUSG00000037610/ENSMUSG00000028931/ENSMUSG00000092083/ENSMUSG00000056258/ENSMUSG00000039419/ENSMUSG00000001175/ENSMUSG00000063142/ENSMUSG00000036815/ENSMUSG00000039639/ENSMUSG00000058248/ENSMUSG00000021730	11	suppressed	0.366667	0.366667	Calm1 / Cntnap2 / Dpp10 / Hcn1 / Kcnab2 / Kcnb2 / Kcne1 / Kcnh1 / Kcnma1 / Kcnmb2 / Kcnq3
activated.GO:0006123	BP	GO:0006123	mitochondrial electron transport, cytochrome c to oxygen	11	0.763037	1.92479	0.000622022	0.0394466	0.0371492	477	tags=36%, list=6%, signal=34%	ENSMUSG00000043319/ENSMUSG00000017778/ENSMUSG00000032330/ENSMUSG00000014313	4	activated	0.363636	0.363636	Cox6c / Cox7a2 / Cox7c / Cox8c
suppressed.GO:0098862	CC	GO:0098862	cluster of actin-based cell projections	64	-0.453808	-1.88188	0.000658885	0.0407397	0.0383671	1474	tags=36%, list=18%, signal=30%	ENSMUSG00000036099/ENSMUSG00000020681/ENSMUSG00000028337/ENSMUSG00000021270/ENSMUSG00000002458/ENSMUSG00000025461/ENSMUSG00000060332/ENSMUSG00000024456/ENSMUSG00000039137/ENSMUSG00000028745/ENSMUSG00000052613/ENSMUSG00000002489/ENSMUSG00000028413/ENSMUSG00000025885/ENSMUSG00000012819/ENSMUSG00000035916/ENSMUSG00000029580/ENSMUSG00000027690/ENSMUSG00000026609/ENSMUSG00000029802/ENSMUSG00000022565/…	23	suppressed	0.359375	0.359375	Abcg2 / Ace / Actb / B4galt1 / Capzb / Cdh23 / Coro2a / Diaph1 / Hsp90aa1 / Myo5b / Myo6 / Pcdh15 / Plec / Ptprq / Rgs19 / Scart1 / Slc28a1 / Slc2a2 / Tiam1 / Tmc2 / Ush2a / Vezt / Whrn
suppressed.GO:0043025	CC	GO:0043025	neuronal cell body	272	-0.323404	-1.68022	2.93799e-05	0.00379657	0.00357546	1963	tags=35%, list=24%, signal=28%	ENSMUSG00000025437/ENSMUSG00000025401/ENSMUSG00000026567/ENSMUSG00000027496/ENSMUSG00000024983/ENSMUSG00000068747/ENSMUSG00000018411/ENSMUSG00000026764/ENSMUSG00000022883/ENSMUSG00000024883/ENSMUSG00000026473/ENSMUSG00000029763/ENSMUSG00000022687/ENSMUSG00000023032/ENSMUSG00000032410/ENSMUSG00000009545/ENSMUSG00000022376/ENSMUSG00000029104/ENSMUSG00000035131/ENSMUSG00000022812/ENSMUSG00000026883/…	96	suppressed	0.352941	0.352941	Adcy10 / Adcy8 / Akap12 / Als2 / Anxa3 / Arhgef2 / Arhgef7 / Aurka / Boc / Brinp3 / Cacna1a / Cadm2 / Capzb / Cftr / Ckap5 / Cnga3 / Cntnap2 / Ctnnd2 / Ctsl / Cx3cr1 / Cyp19a1 / Dab2ip / Dip2b / Dlg2 / Dpysl5 / Elovl5 / Entpd1 / Erbb4 / Erc2 / Exoc4 / Fkbp4 / Gabra5 / Gigyf2 / Glul / Gphn / Gria1 / Grin1 / Grin2b / Grin3a / Grip1 / Grm7 / Gsk3b / Hcn1 / Homer1 / Hsp90aa1 / Htt / Kcnb2 / Kcnh1 / K…
suppressed.GO:0044297	CC	GO:0044297	cell body	306	-0.319696	-1.67597	7.45771e-06	0.00137238	0.00129245	1963	tags=35%, list=24%, signal=27%	ENSMUSG00000025437/ENSMUSG00000025401/ENSMUSG00000026567/ENSMUSG00000007033/ENSMUSG00000027496/ENSMUSG00000024983/ENSMUSG00000068747/ENSMUSG00000018411/ENSMUSG00000026764/ENSMUSG00000022883/ENSMUSG00000024883/ENSMUSG00000026473/ENSMUSG00000029763/ENSMUSG00000022687/ENSMUSG00000023032/ENSMUSG00000032410/ENSMUSG00000009545/ENSMUSG00000022376/ENSMUSG00000029104/ENSMUSG00000037196/ENSMUSG00000035131/…	106	suppressed	0.346405	0.346405	Adcy10 / Adcy8 / Akap12 / Als2 / Anxa3 / Arhgef2 / Arhgef7 / Aurka / Boc / Braf / Brinp3 / Cacna1a / Cadm2 / Capzb / Casp8 / Cftr / Ckap5 / Cnga3 / Cntnap2 / Ctnnd2 / Ctsl / Cx3cr1 / Cyp19a1 / Dab2ip / Dip2b / Dlg2 / Dpysl5 / Elovl5 / Entpd1 / Erbb4 / Erc2 / Exoc4 / Fkbp4 / Gabarapl1 / Gabra5 / Gigyf2 / Glul / Gphn / Gria1 / Grin1 / Grin2b / Grin3a / Grip1 / Grm7 / Gsk3b / Hcn1 / Homer1 / Hsp90aa…
suppressed.GO:0034330	BP	GO:0034330	cell junction organization	284	-0.346127	-1.80974	1.5367e-06	0.000530611	0.000499708	1752	tags=34%, list=22%, signal=28%	ENSMUSG00000002341/ENSMUSG00000033676/ENSMUSG00000004069/ENSMUSG00000032336/ENSMUSG00000039577/ENSMUSG00000031990/ENSMUSG00000049176/ENSMUSG00000022812/ENSMUSG00000050587/ENSMUSG00000068876/ENSMUSG00000033392/ENSMUSG00000026883/ENSMUSG00000024006/ENSMUSG00000024812/ENSMUSG00000039488/ENSMUSG00000028868/ENSMUSG00000030172/ENSMUSG00000027935/ENSMUSG00000040549/ENSMUSG00000025314/ENSMUSG00000020681/…	97	suppressed	0.341549	0.341549	Ace / Actb / Actg1 / Adgrl3 / Agt / Als2 / Anapc2 / Arhgef7 / Asap1 / Bcas3 / Bmp6 / Cacna1a / Cacnb2 / Cadm1 / Cgn / Ckap5 / Clasp1 / Clasp2 / Cntn5 / Cntnap2 / Col16a1 / Ctnnd2 / Cx3cr1 / Dab2ip / Dag1 / Dgkb / Dnaja3 / Dnm3 / Dst / Erbb4 / Erc1 / Erc2 / Ext1 / Fbf1 / Fgfr2 / Frmpd4 / Gabrb3 / Gap43 / Gnpat / Gphn / Gria1 / Grin1 / Grin2b / Gsk3b / Homer1 / Il1rap / Il1rapl1 / Ins2 / Iqsec1 / J…
suppressed.GO:0043679	CC	GO:0043679	axon terminus	65	-0.441419	-1.83641	0.000406856	0.0292926	0.0275866	1149	tags=34%, list=14%, signal=29%	ENSMUSG00000062825/ENSMUSG00000021314/ENSMUSG00000028931/ENSMUSG00000029236/ENSMUSG00000034156/ENSMUSG00000040276/ENSMUSG00000057230/ENSMUSG00000030209/ENSMUSG00000040640/ENSMUSG00000024935/ENSMUSG00000032959/ENSMUSG00000063142/ENSMUSG00000029580/ENSMUSG00000068923/ENSMUSG00000026959/ENSMUSG00000026609/ENSMUSG00000026904/ENSMUSG00000034813/ENSMUSG00000032274/ENSMUSG00000050965/ENSMUSG00000021730/…	22	suppressed	0.338462	0.338462	Aak1 / Actb / Actg1 / Amph / Cyp19a1 / Erc2 / Grin1 / Grin2b / Grip1 / Grm7 / Hcn1 / Kcnab2 / Kcnma1 / Nmu / Pacsin1 / Pebp1 / Prkca / Slc1a1 / Slc4a10 / Syt11 / Tspoap1 / Ush2a
suppressed.GO:0009986	CC	GO:0009986	cell surface	208	-0.334407	-1.67722	0.000102373	0.0098328	0.00926014	1753	tags=34%, list=22%, signal=27%	ENSMUSG00000024749/ENSMUSG00000033676/ENSMUSG00000022687/ENSMUSG00000009545/ENSMUSG00000050377/ENSMUSG00000028854/ENSMUSG00000032336/ENSMUSG00000004319/ENSMUSG00000026234/ENSMUSG00000031990/ENSMUSG00000078598/ENSMUSG00000035459/ENSMUSG00000048827/ENSMUSG00000024812/ENSMUSG00000060534/ENSMUSG00000022037/ENSMUSG00000025314/ENSMUSG00000020681/ENSMUSG00000027442/ENSMUSG00000054134/ENSMUSG00000000869/…	70	suppressed	0.336538	0.336538	Abcc4 / Abcg2 / Ace / Adam3 / Adam34 / Adtrp / Aqp11 / B4galt1 / Boc / Cd27 / Cd5l / Cftr / Clcn3 / Clec2m / Clu / Cntnap2 / Cst8 / Ctsl / Cx3cr1 / Dag1 / Dcbld2 / Dcc / Dscaml1 / Enox1 / Entpd1 / Fgfr2 / Gabrb3 / Gria1 / Grin1 / Grin2b / Grm7 / Hcn1 / Hsp90aa1 / Hspa2 / Hspa5 / Hyal5 / Il1rapl1 / Il31ra / Il4 / Itgbl1 / Jam3 / Kcne1 / Kcnh1 / Kcnma1 / Kcnq1 / Kcnq3 / Ms4a1 / Ncam1 / Ncl / Nptn /…
suppressed.GO:0043005	CC	GO:0043005	neuron projection	586	-0.324611	-1.79654	9.29518e-11	3.06524e-07	2.88672e-07	1792	tags=34%, list=22%, signal=28%	ENSMUSG00000024883/ENSMUSG00000057177/ENSMUSG00000079550/ENSMUSG00000032258/ENSMUSG00000005886/ENSMUSG00000026473/ENSMUSG00000042766/ENSMUSG00000024749/ENSMUSG00000029763/ENSMUSG00000033676/ENSMUSG00000022687/ENSMUSG00000023032/ENSMUSG00000032410/ENSMUSG00000022463/ENSMUSG00000009545/ENSMUSG00000022376/ENSMUSG00000029104/ENSMUSG00000032336/ENSMUSG00000037196/ENSMUSG00000004319/ENSMUSG00000035390/…	197	suppressed	0.336177	0.336177	Aak1 / Abi1 / Actb / Actg1 / Adcy2 / Adcy8 / Adgrl3 / Ago2 / Ak1 / Als2 / Amph / Ank2 / Ano2 / Anxa3 / Aqp11 / Arhgef2 / Arhgef7 / Asap1 / Atcay / Atp1a4 / Atp2b4 / Boc / Braf / Brinp3 / Brsk1 / Cacna1a / Cacng8 / Cadm1 / Cadm2 / Calm1 / Camk2g / Capzb / Casp8 / Cbl / Cdh23 / Cfap410 / Cftr / Ckap5 / Clasp2 / Clcn3 / Clu / Cnga3 / Cngb3 / Cntn5 / Cntnap2 / Cpeb3 / Cpt1c / Ctnnd2 / Ctsl / Cx3cr1 /…
suppressed.GO:0036477	CC	GO:0036477	somatodendritic compartment	400	-0.316895	-1.71351	2.95933e-07	0.000146383	0.000137858	1771	tags=32%, list=22%, signal=26%	ENSMUSG00000005886/ENSMUSG00000026473/ENSMUSG00000029763/ENSMUSG00000022687/ENSMUSG00000023032/ENSMUSG00000032410/ENSMUSG00000022463/ENSMUSG00000009545/ENSMUSG00000022376/ENSMUSG00000029104/ENSMUSG00000032336/ENSMUSG00000035131/ENSMUSG00000049176/ENSMUSG00000022812/ENSMUSG00000026883/ENSMUSG00000029291/ENSMUSG00000038260/ENSMUSG00000029168/ENSMUSG00000040549/ENSMUSG00000053395/ENSMUSG00000022037/…	128	suppressed	0.32	0.32	Adcy2 / Adcy8 / Ago2 / Akap12 / Als2 / Anxa3 / Aqp11 / Arhgef2 / Arhgef7 / Asap1 / Atcay / Boc / Brinp3 / Cacna1a / Cacng8 / Cadm1 / Cadm2 / Capzb / Cftr / Ckap5 / Clu / Cnga3 / Cntnap2 / Cpeb3 / Cpt1c / Ctnnd2 / Ctsl / Cx3cr1 / Cyp19a1 / Dab2ip / Dip2b / Dlg2 / Dnm3 / Dpysl5 / Elovl5 / Entpd1 / Erbb4 / Erc2 / Exoc4 / Fat3 / Fkbp4 / Frmpd4 / Gabarapl1 / Gabra5 / Gabrb1 / Gigyf2 / Glul / Gphn / Gr…
suppressed.GO:0045202	CC	GO:0045202	synapse	625	-0.305046	-1.69039	2.38376e-09	2.501e-06	2.35535e-06	1782	tags=32%, list=22%, signal=27%	ENSMUSG00000079550/ENSMUSG00000005886/ENSMUSG00000026473/ENSMUSG00000039683/ENSMUSG00000002341/ENSMUSG00000028906/ENSMUSG00000029763/ENSMUSG00000033676/ENSMUSG00000040725/ENSMUSG00000004069/ENSMUSG00000023032/ENSMUSG00000032410/ENSMUSG00000050377/ENSMUSG00000026778/ENSMUSG00000022376/ENSMUSG00000017978/ENSMUSG00000029104/ENSMUSG00000032336/ENSMUSG00000012777/ENSMUSG00000006269/ENSMUSG00000004319/…	198	suppressed	0.3168	0.3168	Aak1 / Abi1 / Ablim3 / Acp4 / Actb / Actg1 / Actl9 / Adcy8 / Adgrl3 / Akap1 / Akap12 / Als2 / Amph / Ank2 / Anks1b / Ano2 / Ano6 / Ap2b1 / Arhgef2 / Arhgef7 / Asap1 / Atad1 / Atcay / Atp2b4 / Atp6v1b1 / Atp6v1g1 / Axin1 / Brsk1 / Btbd9 / Cacna1a / Cacna2d1 / Cacnb2 / Cacng8 / Cadm1 / Cadm2 / Cadps2 / Calm1 / Camk2g / Capzb / Cdh23 / Cep112 / Chn2 / Clcn3 / Cltc / Clu / Cntn5 / Cntnap2 / Cpeb3 / C…
activated.GO:0071013	CC	GO:0071013	catalytic step 2 spliceosome	60	0.525562	2.00303	3.72239e-05	0.00433243	0.00408011	1261	tags=32%, list=15%, signal=27%	ENSMUSG00000005687/ENSMUSG00000007850/ENSMUSG00000007050/ENSMUSG00000020018/ENSMUSG00000029427/ENSMUSG00000004980/ENSMUSG00000039218/ENSMUSG00000038374/ENSMUSG00000024853/ENSMUSG00000046434/ENSMUSG00000028651/ENSMUSG00000027014/ENSMUSG00000059208/ENSMUSG00000038722/ENSMUSG00000020719/ENSMUSG00000028821/ENSMUSG00000003660/ENSMUSG00000090553/ENSMUSG00000021546	19	activated	0.316667	0.316667	Bcas2 / Bud31 / Cwc22 / Ddx5 / Hnrnpa1 / Hnrnpa2b1 / Hnrnph1 / Hnrnpk / Hnrnpm / Lsm2 / Ppie / Rbm8a / Sf3b2 / Snrnp200 / Snrpe / Snrpf / Srrm2 / Syf2 / Zcchc8
suppressed.GO:0031252	CC	GO:0031252	cell leading edge	152	-0.325979	-1.55196	0.00167493	0.072044	0.0678482	1647	tags=32%, list=20%, signal=26%	ENSMUSG00000033066/ENSMUSG00000033392/ENSMUSG00000029291/ENSMUSG00000028868/ENSMUSG00000027935/ENSMUSG00000053395/ENSMUSG00000025314/ENSMUSG00000029053/ENSMUSG00000030161/ENSMUSG00000026014/ENSMUSG00000002059/ENSMUSG00000030064/ENSMUSG00000026024/ENSMUSG00000033855/ENSMUSG00000028649/ENSMUSG00000026131/ENSMUSG00000031511/ENSMUSG00000021314/ENSMUSG00000028059/ENSMUSG00000059439/ENSMUSG00000055078/…	48	suppressed	0.315789	0.315789	Aak1 / Abi1 / Ablim3 / Actb / Als2 / Amph / Arhgef2 / Arhgef7 / Bcas3 / Cacng8 / Capzb / Clasp2 / Cntnap2 / Ctnna3 / Dag1 / Diaph1 / Dst / Evl / Fer / Fgd4 / Frmd4b / Gabarapl1 / Gabra5 / Gas7 / Gria1 / Grin1 / Hcn1 / Kcnh1 / Macf1 / Map2 / Mylk / Myo6 / Pacsin1 / Plce1 / Plekhh2 / Prkcz / Ptprj / Rab13 / Rab34 / Raph1 / Rufy3 / Shisa6 / Slc12a5 / Ston1 / Syne2 / Tiam1 / Ush2a / Wasf2
suppressed.GO:0003008	BP	GO:0003008	system process	555	-0.317796	-1.75307	8.5661e-10	1.69489e-06	1.59618e-06	1792	tags=32%, list=22%, signal=26%	ENSMUSG00000024883/ENSMUSG00000057177/ENSMUSG00000026239/ENSMUSG00000020354/ENSMUSG00000054934/ENSMUSG00000024749/ENSMUSG00000028906/ENSMUSG00000033676/ENSMUSG00000009545/ENSMUSG00000028854/ENSMUSG00000022376/ENSMUSG00000029104/ENSMUSG00000032336/ENSMUSG00000036377/ENSMUSG00000006269/ENSMUSG00000035390/ENSMUSG00000031990/ENSMUSG00000022812/ENSMUSG00000038260/ENSMUSG00000048827/ENSMUSG00000093942/…	175	suppressed	0.315315	0.315315	Abcg2 / Ace / Ace3 / Adarb1 / Adcy8 / Agt / Agtpbp1 / Akap1 / Akap12 / Amph / Ank2 / Anks1b / Ap3b1 / Atad1 / Atp2b4 / Atp6v1b1 / Atp8a2 / Atxn1 / Axin1 / Bbs1 / Bmp6 / Braf / Brsk1 / Btbd9 / Cacna1a / Cacna2d1 / Cacnb2 / Cacng8 / Calm1 / Camk2g / Ccdc39 / Cdh23 / Cfap221 / Cfap43 / Cftr / Ckap5 / Cnga3 / Cngb3 / Cntn5 / Cntnap2 / Cpeb3 / Cracd / Crebbp / Crybg3 / Csmd1 / Ctnna3 / Ctnnd2 / Cx3cr1…
suppressed.GO:0031674	CC	GO:0031674	I band	49	-0.452473	-1.72433	0.00129803	0.0626412	0.058993	1178	tags=31%, list=14%, signal=26%	ENSMUSG00000000708/ENSMUSG00000026131/ENSMUSG00000028161/ENSMUSG00000063450/ENSMUSG00000026463/ENSMUSG00000030209/ENSMUSG00000064329/ENSMUSG00000026950/ENSMUSG00000073557/ENSMUSG00000007617/ENSMUSG00000039639/ENSMUSG00000032826/ENSMUSG00000022565/ENSMUSG00000051747/ENSMUSG00000050089	15	suppressed	0.306122	0.306122	Akap4 / Ank2 / Atp2b4 / Dst / Grin2b / Homer1 / Kat2b / Kcne1 / Neb / Plec / Ppp1r12b / Ppp3ca / Scn1a / Syne2 / Ttn
suppressed.GO:0120036	BP	GO:0120036	plasma membrane bounded cell projection organization	712	-0.259724	-1.4553	1.01722e-05	0.00168995	0.00159153	1890	tags=30%, list=23%, signal=25%	ENSMUSG00000042557/ENSMUSG00000039330/ENSMUSG00000027002/ENSMUSG00000029705/ENSMUSG00000018411/ENSMUSG00000025857/ENSMUSG00000003032/ENSMUSG00000026764/ENSMUSG00000032937/ENSMUSG00000037617/ENSMUSG00000022883/ENSMUSG00000031537/ENSMUSG00000056919/ENSMUSG00000057177/ENSMUSG00000032258/ENSMUSG00000039683/ENSMUSG00000042766/ENSMUSG00000022687/ENSMUSG00000009545/ENSMUSG00000026778/ENSMUSG00000029104/…	212	suppressed	0.297753	0.297753	Abcc4 / Abi1 / Ablim3 / Acp4 / Actb / Adarb1 / Agt / Akap4 / Als2 / Anapc2 / Ano6 / Arhgef7 / Armc9 / Asap1 / Atcay / Atp8a2 / Bbs1 / Bcas3 / Boc / Braf / Brsk1 / C2cd3 / Cacna1a / Camk1d / Camk2g / Capzb / Ccdc39 / Ccdc57 / Cdh23 / Cep162 / Cfap206 / Cfap221 / Cfap410 / Cfap43 / Cfap58 / Cfap65 / Ckap5 / Clasp2 / Clu / Cntn4 / Cntn5 / Cntnap2 / Cpeb3 / Crebbp / Ctnnd2 / Cux1 / Dab2ip / Dag1 / Dc…
activated.GO:0001669	CC	GO:0001669	acrosomal vesicle	102	0.388505	1.64477	0.00178085	0.0756137	0.07121	1386	tags=29%, list=17%, signal=25%	ENSMUSG00000013091/ENSMUSG00000053184/ENSMUSG00000030792/ENSMUSG00000040541/ENSMUSG00000041791/ENSMUSG00000041566/ENSMUSG00000032110/ENSMUSG00000053375/ENSMUSG00000028264/ENSMUSG00000072770/ENSMUSG00000045521/ENSMUSG00000053030/ENSMUSG00000029682/ENSMUSG00000070979/ENSMUSG00000078127/ENSMUSG00000039202/ENSMUSG00000010435/ENSMUSG00000027248/ENSMUSG00000038709/ENSMUSG00000001105/ENSMUSG00000001467/…	30	activated	0.294118	0.294118	Abhd2 / Acrbp / Acrv1 / Actl7a / Atp6v1e2 / Capza3 / Catsper4 / Ctnna1 / Cyp51 / Dkkl1 / Enkur / Fam170b / Ift20 / Knl1 / Lyzl4 / Lyzl6 / Pdia3 / Spaca1 / Spaca3 / Spaca6 / Spaca7 / Spag8 / Spam1 / Spink2 / Tmem190 / Tmem225 / Tssk1 / Tssk2 / Tssk4 / Txndc8
suppressed.GO:0071944	CC	GO:0071944	cell periphery	1481	-0.279211	-1.63887	1.54482e-14	1.52829e-10	1.43928e-10	1768	tags=29%, list=22%, signal=28%	ENSMUSG00000020354/ENSMUSG00000026473/ENSMUSG00000054934/ENSMUSG00000039683/ENSMUSG00000024749/ENSMUSG00000002341/ENSMUSG00000028906/ENSMUSG00000029763/ENSMUSG00000033676/ENSMUSG00000022687/ENSMUSG00000004069/ENSMUSG00000002308/ENSMUSG00000023032/ENSMUSG00000032410/ENSMUSG00000046096/ENSMUSG00000039813/ENSMUSG00000009545/ENSMUSG00000028159/ENSMUSG00000050377/ENSMUSG00000028854/ENSMUSG00000047804/…	427	suppressed	0.288319	0.288319	4932438A13Rik / Aak1 / Abcc4 / Abcg2 / Ace / Ace3 / Acp4 / Actb / Actl6a / Adam3 / Adam34 / Adcy2 / Adcy8 / Adgrd1 / Adgrl3 / Adtrp / Akap1 / Akap10 / Akap12 / Amph / Ank2 / Anks1b / Ano2 / Ano6 / Anxa3 / Ap2b1 / Aqp11 / Aqp9 / Arfgap2 / Arhgap10 / Arhgap17 / Arhgef18 / Arhgef2 / Arhgef7 / Atad1 / Atat1 / Atp10a / Atp1a4 / Atp1b3 / Atp23 / Atp2b4 / Atp6v0a2 / Atp6v1b1 / Atp6v1g1 / Atp8a2 / Atp8b3…
suppressed.GO:0005886	CC	GO:0005886	plasma membrane	1380	-0.273694	-1.60768	9.28383e-13	4.59224e-09	4.3248e-09	1768	tags=29%, list=22%, signal=27%	ENSMUSG00000020354/ENSMUSG00000026473/ENSMUSG00000054934/ENSMUSG00000039683/ENSMUSG00000024749/ENSMUSG00000002341/ENSMUSG00000028906/ENSMUSG00000029763/ENSMUSG00000033676/ENSMUSG00000022687/ENSMUSG00000004069/ENSMUSG00000002308/ENSMUSG00000023032/ENSMUSG00000032410/ENSMUSG00000046096/ENSMUSG00000039813/ENSMUSG00000009545/ENSMUSG00000028159/ENSMUSG00000050377/ENSMUSG00000028854/ENSMUSG00000047804/…	395	suppressed	0.286232	0.286232	4932438A13Rik / Aak1 / Abcc4 / Abcg2 / Ace / Ace3 / Acp4 / Actl6a / Adam3 / Adam34 / Adcy2 / Adcy8 / Adgrd1 / Adgrl3 / Adtrp / Akap1 / Akap10 / Akap12 / Amph / Ank2 / Anks1b / Ano2 / Ano6 / Anxa3 / Ap2b1 / Aqp11 / Aqp9 / Arfgap2 / Arhgap10 / Arhgap17 / Arhgef18 / Arhgef2 / Arhgef7 / Atad1 / Atat1 / Atp10a / Atp1a4 / Atp1b3 / Atp23 / Atp2b4 / Atp6v0a2 / Atp6v1b1 / Atp6v1g1 / Atp8a2 / Atp8b3 / Atrn…
activated.GO:0055012	BP	GO:0055012	ventricular cardiac muscle cell differentiation	7	0.796094	1.74738	0.00223923	0.0839118	0.0790249	901	tags=29%, list=11%, signal=25%	ENSMUSG00000062991/ENSMUSG00000028063	2	activated	0.285714	0.285714	Lmna / Nrg1
suppressed.GO:0048731	BP	GO:0048731	system development	1246	-0.25289	-1.48282	1.07548e-08	8.18439e-06	7.70774e-06	1768	tags=28%, list=22%, signal=25%	ENSMUSG00000020354/ENSMUSG00000026473/ENSMUSG00000039683/ENSMUSG00000042766/ENSMUSG00000046034/ENSMUSG00000024749/ENSMUSG00000029763/ENSMUSG00000033676/ENSMUSG00000022687/ENSMUSG00000046096/ENSMUSG00000032096/ENSMUSG00000024921/ENSMUSG00000057236/ENSMUSG00000009545/ENSMUSG00000059474/ENSMUSG00000041642/ENSMUSG00000028854/ENSMUSG00000029104/ENSMUSG00000032336/ENSMUSG00000012777/ENSMUSG00000001052/…	343	suppressed	0.275281	0.275281	Abi1 / Ace / Acp4 / Actb / Actg1 / Actl6a / Adam34 / Adarb1 / Adgrl3 / Adtrp / Agbl4 / Ago2 / Agt / Agtpbp1 / Ak8 / Als2 / Ambra1 / Anapc2 / Ank2 / Ankrd11 / Ankrd17 / Ano6 / Anxa3 / Ap2b1 / Ap3b1 / Aplf / Aqp11 / Arcn1 / Arhgef2 / Arhgef7 / Asap1 / Astn2 / Atat1 / Atcay / Atp2b4 / Atp8a2 / Atxn1 / Axin1 / B4galt1 / Bag1 / Bag6 / Bbs1 / Bcas3 / Bicc1 / Bmp6 / Boc / Braf / Brinp3 / Brsk1 / Btbd7 /…
suppressed.GO:0030001	BP	GO:0030001	metal ion transport	263	-0.347134	-1.79493	1.98951e-06	0.000564617	0.000531734	1180	tags=27%, list=14%, signal=24%	ENSMUSG00000064210/ENSMUSG00000028161/ENSMUSG00000060332/ENSMUSG00000030660/ENSMUSG00000037610/ENSMUSG00000024661/ENSMUSG00000028931/ENSMUSG00000022094/ENSMUSG00000005371/ENSMUSG00000039579/ENSMUSG00000092083/ENSMUSG00000052026/ENSMUSG00000040118/ENSMUSG00000056258/ENSMUSG00000031576/ENSMUSG00000021820/ENSMUSG00000017740/ENSMUSG00000011751/ENSMUSG00000060961/ENSMUSG00000028542/ENSMUSG00000024456/…	71	suppressed	0.269962	0.269962	Ank2 / Ano6 / Ap3b1 / Atp1a4 / Atp1b3 / Atp2b4 / Bbc3 / Cacna1a / Cacna2d1 / Cacnb2 / Calm1 / Camk2g / Catsper1 / Cdh23 / Cltc / Diaph1 / Dpp10 / Fbxo11 / Fkbp4 / Fth1 / Grin1 / Grin2b / Grin2d / Grin3a / Grip1 / Hcn1 / Homer1 / Itpr2 / Kcnab2 / Kcnb2 / Kcne1 / Kcnh1 / Kcnh7 / Kcnk10 / Kcnma1 / Kcnmb2 / Kcnq3 / Kcnu1 / Kif5b / Klhl3 / Lcn2 / Ms4a1 / Mylk / Nkain1 / Pik3c2a / Pla2g6 / Plcb1 / Plce…
activated.GO:0019866	CC	GO:0019866	organelle inner membrane	238	0.370958	1.75711	2.15831e-05	0.00305031	0.00287267	1381	tags=26%, list=17%, signal=23%	ENSMUSG00000043319/ENSMUSG00000027505/ENSMUSG00000045948/ENSMUSG00000067847/ENSMUSG00000029066/ENSMUSG00000017778/ENSMUSG00000021622/ENSMUSG00000023089/ENSMUSG00000044894/ENSMUSG00000022890/ENSMUSG00000037152/ENSMUSG00000030335/ENSMUSG00000063787/ENSMUSG00000021290/ENSMUSG00000014301/ENSMUSG00000026960/ENSMUSG00000038412/ENSMUSG00000032330/ENSMUSG00000024208/ENSMUSG00000071528/ENSMUSG00000059791/…	63	activated	0.264706	0.264706	AA467197 / Arl6ip6 / Atp5g1 / Atp5h / Atp5j / Atp5md / Atp5mpl / Atpsckmt / Chchd1 / Ckmt2 / Clpx / Coa3 / Coq4 / Coq5 / Cox11 / Cox6b1 / Cox6c / Cox7a2 / Cox7c / Cox8c / Dap3 / Dmac2 / Dnajc15 / Fam209 / Fdx1 / Higd1a / Immp1l / Micos13 / Mpc1 / Mpc2 / Mrpl20 / Mrpl22 / Mrpl51 / Mrps12 / Ndufa2 / Ndufa5 / Ndufb1 / Ndufb11b / Ndufb2 / Ndufb3 / Ndufb5 / Ndufb6 / Ndufc1 / Ndufs6 / Nrm / Pam16 / Pet…
suppressed.GO:0007154	BP	GO:0007154	cell communication	1722	-0.217212	-1.29491	9.17454e-06	0.00162078	0.00152639	1784	tags=26%, list=22%, signal=26%	ENSMUSG00000057177/ENSMUSG00000040415/ENSMUSG00000026239/ENSMUSG00000005886/ENSMUSG00000020354/ENSMUSG00000026473/ENSMUSG00000047654/ENSMUSG00000054934/ENSMUSG00000046034/ENSMUSG00000002341/ENSMUSG00000029763/ENSMUSG00000033676/ENSMUSG00000022687/ENSMUSG00000004069/ENSMUSG00000023032/ENSMUSG00000046096/ENSMUSG00000022463/ENSMUSG00000029148/ENSMUSG00000057236/ENSMUSG00000009545/ENSMUSG00000029314/…	450	suppressed	0.261324	0.261324	4933438K21Rik / Aak1 / Aatf / Abcc4 / Abi1 / Acap1 / Ace / Acp4 / Adarb1 / Adcy2 / Adcy8 / Adgrd1 / Adgrf3 / Adgrl3 / Adtrp / Ago3 / Agt / Akap12 / Akap3 / Akap4 / Als2 / Anapc2 / Ank2 / Ankrd17 / Anks1b / Ano6 / Ap3b1 / Arhgap10 / Arhgap15 / Arhgap17 / Arhgap23 / Arhgef18 / Arhgef2 / Arhgef3 / Arhgef7 / Armc9 / Asb15 / Asb3 / Asb7 / Atad1 / Atp2b4 / Atr / Atrnl1 / Atxn1 / Atxn7 / Axin1 / Babam2 …
suppressed.GO:0048856	BP	GO:0048856	anatomical structure development	1936	-0.223196	-1.3384	2.39441e-07	0.0001316	0.000123935	1771	tags=26%, list=22%, signal=26%	ENSMUSG00000005886/ENSMUSG00000020354/ENSMUSG00000026473/ENSMUSG00000047654/ENSMUSG00000039683/ENSMUSG00000003271/ENSMUSG00000042766/ENSMUSG00000046034/ENSMUSG00000024749/ENSMUSG00000028906/ENSMUSG00000029763/ENSMUSG00000033676/ENSMUSG00000022687/ENSMUSG00000022501/ENSMUSG00000004069/ENSMUSG00000023032/ENSMUSG00000046096/ENSMUSG00000032096/ENSMUSG00000024921/ENSMUSG00000057236/ENSMUSG00000009545/…	498	suppressed	0.257231	0.257231	4930430F08Rik / 4932438A13Rik / Aatf / Abcg2 / Abi1 / Ace / Acp4 / Actb / Actg1 / Actl6a / Actl9 / Adam34 / Adarb1 / Adck1 / Adgrl3 / Adtrp / Aff4 / Agbl4 / Ago2 / Agt / Agtpbp1 / Ahdc1 / Ak8 / Akap3 / Akap4 / Als2 / Ambra1 / Anapc2 / Ank2 / Ankrd11 / Ankrd17 / Ano6 / Anxa3 / Ap2b1 / Ap3b1 / Aplf / Aqp11 / Arcn1 / Arhgap15 / Arhgef18 / Arhgef2 / Arhgef7 / Asap1 / Astn2 / Atat1 / Atcay / Atp2b4 / …
suppressed.GO:0051049	BP	GO:0051049	regulation of transport	633	-0.25992	-1.4466	2.62831e-05	0.00346692	0.00326501	1518	tags=25%, list=19%, signal=22%	ENSMUSG00000030172/ENSMUSG00000027935/ENSMUSG00000040549/ENSMUSG00000053395/ENSMUSG00000022037/ENSMUSG00000018398/ENSMUSG00000021096/ENSMUSG00000025314/ENSMUSG00000029053/ENSMUSG00000020681/ENSMUSG00000031980/ENSMUSG00000024384/ENSMUSG00000026817/ENSMUSG00000028657/ENSMUSG00000030104/ENSMUSG00000062859/ENSMUSG00000027674/ENSMUSG00000039004/ENSMUSG00000024431/ENSMUSG00000000869/ENSMUSG00000031028/…	156	suppressed	0.246445	0.246445	Aak1 / Abcg2 / Ace / Actb / Actg1 / Adtrp / Agt / Ak1 / Akap1 / Amph / Ank2 / Ano6 / Ap2b1 / Arhgef7 / Atad1 / Atp1b3 / Atp2b4 / Atp8a2 / Bbc3 / Bcas3 / Bmp6 / Braf / Btbd9 / Cacna1a / Cacna2d1 / Cacnb2 / Cacng8 / Calm1 / Camk1d / Catsper1 / Cbl / Cftr / Ckap5 / Clasp1 / Clu / Cyp19a1 / Diaph1 / Dnajc1 / Dnm3 / Dpp10 / Edem1 / Eif3e / Entpd1 / Ep300 / Erbb4 / Erc1 / Erc2 / Fbn1 / Fbxo11 / Fbxw7 /…
activated.GO:0031975	CC	GO:0031975	envelope	498	0.281209	1.42904	0.000634621	0.0397361	0.0374219	1541	tags=23%, list=19%, signal=20%	ENSMUSG00000043319/ENSMUSG00000027505/ENSMUSG00000042800/ENSMUSG00000027509/ENSMUSG00000014226/ENSMUSG00000045948/ENSMUSG00000067847/ENSMUSG00000029066/ENSMUSG00000017778/ENSMUSG00000021622/ENSMUSG00000023089/ENSMUSG00000044894/ENSMUSG00000022890/ENSMUSG00000037152/ENSMUSG00000030335/ENSMUSG00000063787/ENSMUSG00000021290/ENSMUSG00000014301/ENSMUSG00000026960/ENSMUSG00000038412/ENSMUSG00000032330/…	116	activated	0.232932	0.232932	AA467197 / Agpat3 / Akap6 / Akirin1 / Apc / Arl2 / Arl6ip6 / Armc12 / Atp5g1 / Atp5h / Atp5j / Atp5md / Atp5mpl / Atpsckmt / Cacybp / Calm3 / Calr3 / Cetn3 / Chchd1 / Chmp1a / Cisd1 / Cisd2 / Ckmt2 / Clpx / Coa3 / Coq4 / Coq5 / Cox11 / Cox6b1 / Cox6c / Cox7a2 / Cox7c / Cox8c / Creb3l4 / Crls1 / Dap3 / Ddx19b / Dmac2 / Dnajc15 / Dnajc2 / E2f5 / Epc1 / Fam209 / Fam3b / Fdx1 / Ggn / Gja1 / Gpat2 / H…
suppressed.GO:0045177	CC	GO:0045177	apical part of cell	130	-0.352014	-1.62555	0.00112749	0.058399	0.0549979	664	tags=21%, list=8%, signal=19%	ENSMUSG00000025812/ENSMUSG00000027900/ENSMUSG00000032412/ENSMUSG00000024935/ENSMUSG00000025885/ENSMUSG00000012819/ENSMUSG00000032959/ENSMUSG00000004568/ENSMUSG00000024552/ENSMUSG00000063142/ENSMUSG00000043760/ENSMUSG00000007617/ENSMUSG00000030096/ENSMUSG00000010095/ENSMUSG00000027690/ENSMUSG00000035504/ENSMUSG00000039639/ENSMUSG00000026609/ENSMUSG00000026904/ENSMUSG00000029802/ENSMUSG00000022565/…	27	suppressed	0.207692	0.207692	Abcc4 / Abcg2 / Arhgef18 / Atp1b3 / Cdh23 / Ctsl / Dram2 / Homer1 / Kcne1 / Kcnma1 / Myo5b / Myo6 / Numa1 / Pard3 / Pebp1 / Pkhd1 / Plec / Prkca / Reep6 / Slc14a2 / Slc1a1 / Slc28a1 / Slc2a2 / Slc3a2 / Slc4a10 / Slc6a6 / Ush2a

## Sheet: round_spermatid_2_GSEA_ALL_do
X	ONTOLOGY	ID	Description	setSize	enrichmentScore	NES	pvalue	p.adjust	qvalue	rank	leading_edge	core_enrichment	Count	.sign	GeneRatio	x	pasted_sorted_ogns
suppressed.GO:0050955	BP	GO:0050955	thermoception	4	-0.943028	-1.77584	0.000241992	0.0783269	0.0757789	18	tags=75%, list=0%, signal=75%	ENSMUSG00000040389/ENSMUSG00000056073/ENSMUSG00000039652	3	suppressed	0.75	0.75	Cpeb3 / Grik2 / Wdr47
activated.GO:0007342	BP	GO:0007342	fusion of sperm to egg plasma membrane involved in single fertilization	20	0.675429	2.0293	0.000214229	0.0731874	0.0708066	1540	tags=60%, list=17%, signal=50%	ENSMUSG00000045989/ENSMUSG00000053184/ENSMUSG00000037167/ENSMUSG00000042800/ENSMUSG00000044916/ENSMUSG00000020945/ENSMUSG00000080316/ENSMUSG00000029867/ENSMUSG00000029682/ENSMUSG00000020213/ENSMUSG00000046846/ENSMUSG00000029678	12	activated	0.6	0.6	1700029I15Rik / 4930451I11Rik / Glipr1l1 / Hyal5 / Llcfc1 / Lyzl6 / Spaca3 / Spaca5 / Spaca6 / Spam1 / Spata46 / Spesp1
activated.GO:0045026	BP	GO:0045026	plasma membrane fusion	20	0.675429	2.0293	0.000214229	0.0731874	0.0708066	1540	tags=60%, list=17%, signal=50%	ENSMUSG00000045989/ENSMUSG00000053184/ENSMUSG00000037167/ENSMUSG00000042800/ENSMUSG00000044916/ENSMUSG00000020945/ENSMUSG00000080316/ENSMUSG00000029867/ENSMUSG00000029682/ENSMUSG00000020213/ENSMUSG00000046846/ENSMUSG00000029678	12	activated	0.6	0.6	1700029I15Rik / 4930451I11Rik / Glipr1l1 / Hyal5 / Llcfc1 / Lyzl6 / Spaca3 / Spaca5 / Spaca6 / Spam1 / Spata46 / Spesp1
activated.GO:0120193	BP	GO:0120193	tight junction organization	36	0.571554	2.00861	0.000199699	0.0731874	0.0708066	2187	tags=56%, list=24%, signal=42%	ENSMUSG00000071738/ENSMUSG00000050953/ENSMUSG00000061731/ENSMUSG00000072100/ENSMUSG00000024589/ENSMUSG00000059663/ENSMUSG00000028664/ENSMUSG00000025812/ENSMUSG00000007613/ENSMUSG00000057402/ENSMUSG00000015605/ENSMUSG00000021108/ENSMUSG00000073085/ENSMUSG00000027699/ENSMUSG00000061859/ENSMUSG00000091863/ENSMUSG00000024290/ENSMUSG00000068876/ENSMUSG00000027378/ENSMUSG00000043569	20	activated	0.555556	0.555556	Cgn / Cldn34a / Cldn34b1 / Cldn34b2 / Cldn34b3 / Cldn34b4 / Cldn34c4 / Ect2 / Ephb2 / Ext1 / Gja1 / Nedd4l / Nphp1 / Pard3 / Patj / Prkch / Rock1 / Samt2b / Srf / Tgfbr1
suppressed.GO:0016042	BP	GO:0016042	lipid catabolic process	90	-0.400029	-1.77342	0.000333307	0.0961707	0.0930422	2411	tags=42%, list=27%, signal=31%	ENSMUSG00000041193/ENSMUSG00000020283/ENSMUSG00000036257/ENSMUSG00000071724/ENSMUSG00000030671/ENSMUSG00000039958/ENSMUSG00000032540/ENSMUSG00000031591/ENSMUSG00000005069/ENSMUSG00000036833/ENSMUSG00000004056/ENSMUSG00000059447/ENSMUSG00000020777/ENSMUSG00000020593/ENSMUSG00000029098/ENSMUSG00000025745/ENSMUSG00000055471/ENSMUSG00000024981/ENSMUSG00000042632/ENSMUSG00000045038/ENSMUSG00000027630/…	38	suppressed	0.422222	0.422222	Abhd5 / Acot7 / Acox1 / Acox3 / Acsl5 / Akt2 / Alk / Asah1 / Ces1h / Crat / Cyp19a1 / Dbi / Etfa / Etfbkmt / Gm2a / Hadha / Hadhb / Hao1 / Hexb / Hpgd / Lpin1 / Mtor / Pafah1b1 / Pafah2 / Pde3b / Pex13 / Pex5 / Pla2g5 / Pla2g6 / Plb1 / Plce1 / Pnpla7 / Pnpla8 / Ppt1 / Prkce / Sirt2 / Smpd5 / Tbl1xr1
suppressed.GO:0032787	BP	GO:0032787	monocarboxylic acid metabolic process	182	-0.35486	-1.76788	6.00354e-05	0.0330925	0.032016	2345	tags=41%, list=26%, signal=31%	ENSMUSG00000035376/ENSMUSG00000031483/ENSMUSG00000005469/ENSMUSG00000031545/ENSMUSG00000039958/ENSMUSG00000038615/ENSMUSG00000032540/ENSMUSG00000031591/ENSMUSG00000005069/ENSMUSG00000074141/ENSMUSG00000004056/ENSMUSG00000030659/ENSMUSG00000059447/ENSMUSG00000048029/ENSMUSG00000018501/ENSMUSG00000033629/ENSMUSG00000026335/ENSMUSG00000020777/ENSMUSG00000020593/ENSMUSG00000075520/ENSMUSG00000011752/…	74	suppressed	0.406593	0.406593	Abhd5 / Acly / Acot7 / Acox1 / Acox3 / Acsbg3 / Acsl5 / Adipor2 / Agt / Akr1cl / Akt2 / Alox12 / Asah1 / Ces1h / Cpt1c / Crat / Cyp2c69 / Dbi / Dcaf5 / Dhtkd1 / Eno1 / Eno4 / Erlin2 / Etfa / Etfbkmt / Fabp3 / Fbp1 / Foxk2 / Gapdhs / Gnpat / Gpat2 / Gpat4 / Gpx4 / Gstm2 / Hacd2 / Hacd3 / Hacd4 / Hadha / Hadhb / Hao1 / Hexb / Hpgd / Il4i1 / Ldhc / Lias / Lpin1 / Malrd1 / Mrs2 / Mtor / Ncor1 / Nfe2l…
suppressed.GO:0006874	BP	GO:0006874	intracellular calcium ion homeostasis	100	-0.402343	-1.82479	0.000245203	0.0783269	0.0757789	1996	tags=38%, list=22%, signal=30%	ENSMUSG00000035941/ENSMUSG00000030659/ENSMUSG00000042406/ENSMUSG00000052428/ENSMUSG00000050965/ENSMUSG00000006567/ENSMUSG00000030409/ENSMUSG00000022336/ENSMUSG00000007122/ENSMUSG00000006930/ENSMUSG00000032030/ENSMUSG00000045038/ENSMUSG00000031684/ENSMUSG00000026385/ENSMUSG00000053025/ENSMUSG00000019054/ENSMUSG00000020216/ENSMUSG00000022533/ENSMUSG00000051331/ENSMUSG00000031616/ENSMUSG00000019969/…	38	suppressed	0.38	0.38	Ank2 / Atf4 / Atp13a3 / Atp7b / Cacna1c / Calm1 / Calm2 / Casq1 / Cdh23 / Cul5 / Dbi / Diaph1 / Dmpk / Ednra / Eif3e / Erc1 / Fis1 / Grin2b / Hap1 / Hexb / Ibtk / Jsrp1 / Mfn2 / Micu1 / Nucb2 / Pacs2 / Pkhd1 / Plcb4 / Plce1 / Prkca / Prkce / Psen1 / Ryr3 / Slc10a7 / Stim1 / Sv2b / Tmco1 / Tmem64
suppressed.GO:0055074	BP	GO:0055074	calcium ion homeostasis	110	-0.410704	-1.90009	6.4684e-05	0.0330925	0.032016	1996	tags=37%, list=22%, signal=29%	ENSMUSG00000035941/ENSMUSG00000030659/ENSMUSG00000042406/ENSMUSG00000052428/ENSMUSG00000050965/ENSMUSG00000006567/ENSMUSG00000030409/ENSMUSG00000022336/ENSMUSG00000007122/ENSMUSG00000006930/ENSMUSG00000032030/ENSMUSG00000045038/ENSMUSG00000031684/ENSMUSG00000026385/ENSMUSG00000053025/ENSMUSG00000019054/ENSMUSG00000020216/ENSMUSG00000022533/ENSMUSG00000051331/ENSMUSG00000031616/ENSMUSG00000019969/…	41	suppressed	0.372727	0.372727	Ank2 / Atf4 / Atp13a3 / Atp7b / Cacna1c / Calm1 / Calm2 / Casq1 / Cdh23 / Cul5 / Dbi / Diaph1 / Dmpk / Ednra / Eif3e / Erc1 / Fis1 / Grin2b / Hap1 / Hexb / Ibtk / Jsrp1 / Mfn2 / Micu1 / Nt5e / Nucb2 / Pacs2 / Pkhd1 / Plcb4 / Plce1 / Prkca / Prkce / Psen1 / Ryr3 / Slc10a7 / Snx10 / Stim1 / Sv2b / Tmco1 / Tmem64 / Znhit1
suppressed.GO:0032879	BP	GO:0032879	regulation of localization	857	-0.231069	-1.3269	0.000306806	0.0950355	0.0919439	2636	tags=35%, list=29%, signal=27%	ENSMUSG00000057531/ENSMUSG00000075224/ENSMUSG00000022973/ENSMUSG00000021224/ENSMUSG00000042605/ENSMUSG00000045658/ENSMUSG00000018736/ENSMUSG00000028458/ENSMUSG00000029763/ENSMUSG00000026463/ENSMUSG00000029174/ENSMUSG00000041193/ENSMUSG00000025486/ENSMUSG00000026626/ENSMUSG00000007739/ENSMUSG00000039639/ENSMUSG00000045210/ENSMUSG00000061315/ENSMUSG00000034175/ENSMUSG00000046196/ENSMUSG00000026604/…	300	suppressed	0.350058	0.350058	2700049A03Rik / Aak1 / Abca5 / Abcg2 / Abhd5 / Acsl5 / Actb / Actg1 / Adipor2 / Agt / Aimp1 / Ak1 / Akap1 / Akt2 / Akt3 / Alms1 / Ank2 / Ano1 / Anxa2 / Ap2a1 / Ap2b1 / Arf1 / Arf6 / Arfgap1 / Arntl / Arpc2 / Aspscr1 / Asxl2 / Atad1 / Atcay / Atf4 / Atg3 / Atg7 / Atp2b4 / Atxn2 / Bcl2l1 / Btbd9 / Cabp1 / Cacna1c / Cacna1e / Cacnb2 / Calm1 / Calm2 / Calr / Camk1d / Casq1 / Catsper2 / Cbl / Cct4 / C…
suppressed.GO:0030554	MF	GO:0030554	adenyl nucleotide binding	704	-0.288073	-1.63667	9.39297e-09	6.90226e-05	6.67773e-05	2168	tags=31%, list=24%, signal=25%	ENSMUSG00000026558/ENSMUSG00000007029/ENSMUSG00000024242/ENSMUSG00000034154/ENSMUSG00000018800/ENSMUSG00000030276/ENSMUSG00000020608/ENSMUSG00000037916/ENSMUSG00000003752/ENSMUSG00000029203/ENSMUSG00000037738/ENSMUSG00000037149/ENSMUSG00000034902/ENSMUSG00000024014/ENSMUSG00000063870/ENSMUSG00000022108/ENSMUSG00000029802/ENSMUSG00000028953/ENSMUSG00000000631/ENSMUSG00000018293/ENSMUSG00000021730/…	216	suppressed	0.306818	0.306818	Aak1 / Aars2 / Abca5 / Abcf2 / Abcg2 / Acly / Acot7 / Acsl5 / Actb / Actg1 / Adck1 / Adcy2 / Afg3l1 / Ak1 / Ak2 / Ak8 / Akt2 / Akt3 / Aldh2 / Alk / Aox1 / Aox3 / Atad1 / Atp10a / Atp10b / Atp13a3 / Atp1a4 / Atp5a1 / Atp7b / Bag1 / Blm / Brsk1 / Camk1d / Cct6b / Cct7 / Cdk13 / Cdk16 / Cdk8 / Cdkl3 / Chd2 / Chd4 / Chka / Clp1 / Cnbd2 / Coq8b / Dalrd3 / Dbi / Ddx1 / Ddx24 / Ddx31 / Ddx4 / Ddx42 / Dd…
suppressed.GO:0005615	CC	GO:0005615	extracellular space	268	-0.329835	-1.71729	1.01661e-05	0.00742271	0.00718125	1700	tags=31%, list=19%, signal=26%	ENSMUSG00000029369/ENSMUSG00000039899/ENSMUSG00000058398/ENSMUSG00000028393/ENSMUSG00000028979/ENSMUSG00000060188/ENSMUSG00000042632/ENSMUSG00000027596/ENSMUSG00000047257/ENSMUSG00000030111/ENSMUSG00000052613/ENSMUSG00000039007/ENSMUSG00000004897/ENSMUSG00000021390/ENSMUSG00000068794/ENSMUSG00000026200/ENSMUSG00000028364/ENSMUSG00000028029/ENSMUSG00000032493/ENSMUSG00000031980/ENSMUSG00000018593/…	82	suppressed	0.30597	0.30597	2610528A11Rik / a / A2m / Actg1 / Afm / Agt / Aimp1 / Akr1b3 / Alad / Bdnf / C7 / Calr / Ccbe1 / Ccl25 / Cd46 / Cd59a / Cd59b / Clec3a / Clu / Col24a1 / Col28a1 / Cpq / Creld2 / Crisp2 / Cst3 / Cst9 / Ctsl / Cxcl17 / Dag1 / Dbi / Defb33 / Elfn2 / Fabp3 / Fbp1 / Fgf7 / Fgl2 / Glb1 / Glb1l / Gprc5b / H2bc4 / Hdgf / Hdlbp / Hexb / Hpgd / Ide / Igfbp7 / Il18 / Ist1 / Klk1b8 / Lcn2 / Lgals1 / Lrrc17 /…
suppressed.GO:0006952	BP	GO:0006952	defense response	417	-0.293592	-1.6033	2.5762e-05	0.0175559	0.0169848	1910	tags=30%, list=21%, signal=25%	ENSMUSG00000030059/ENSMUSG00000027399/ENSMUSG00000027852/ENSMUSG00000003283/ENSMUSG00000004364/ENSMUSG00000038060/ENSMUSG00000021684/ENSMUSG00000007659/ENSMUSG00000054814/ENSMUSG00000030793/ENSMUSG00000022749/ENSMUSG00000050965/ENSMUSG00000074715/ENSMUSG00000028291/ENSMUSG00000020458/ENSMUSG00000029405/ENSMUSG00000039899/ENSMUSG00000033885/ENSMUSG00000028059/ENSMUSG00000047030/ENSMUSG00000028979/…	126	suppressed	0.302158	0.302158	2610528A11Rik / A2m / Actg1 / Agbl5 / Agt / Aimp1 / Akap1 / Akirin2 / Akna / Aldh2 / Als2 / Anxa3 / Arhgef2 / Atg7 / B4galt1 / Bcl2l1 / Bdnf / Cacna1e / Camk1d / Casp8 / Ccl25 / Ccl28 / Cd5l / Cers6 / Clnk / Clu / Cst3 / Cst9 / Cul3 / Cx3cr1 / Cxcl17 / Cyp19a1 / Dbi / Defb19 / Defb33 / Dlec1 / Ednra / Eif2ak2 / Eif4e / Eif4g1 / Exosc5 / Fancd2 / Fbxl2 / Fgl2 / G3bp2 / Gprc5b / Gps2 / Gpx4 / Grin2…
suppressed.GO:0043168	MF	GO:0043168	anion binding	962	-0.27171	-1.5792	1.35047e-08	6.90226e-05	6.67773e-05	2168	tags=30%, list=24%, signal=25%	ENSMUSG00000026558/ENSMUSG00000007029/ENSMUSG00000024242/ENSMUSG00000034154/ENSMUSG00000044147/ENSMUSG00000018800/ENSMUSG00000030276/ENSMUSG00000020608/ENSMUSG00000077450/ENSMUSG00000038563/ENSMUSG00000037916/ENSMUSG00000003752/ENSMUSG00000042628/ENSMUSG00000029203/ENSMUSG00000037738/ENSMUSG00000037149/ENSMUSG00000034902/ENSMUSG00000024014/ENSMUSG00000063870/ENSMUSG00000022108/ENSMUSG00000029802/…	286	suppressed	0.297297	0.297297	1700034I23Rik / 4930544G11Rik / Aak1 / Aars2 / Abca5 / Abcf2 / Abcg2 / Acly / Acot7 / Acox1 / Acox3 / Acsl5 / Actb / Actg1 / Adck1 / Adcy2 / Adss / Afg3l1 / Agap1 / Ak1 / Ak2 / Ak8 / Akr1cl / Akt2 / Akt3 / Aldh2 / Alk / Amer2 / Aox1 / Aox3 / Arf6 / Arhgap5 / Asap1 / Atad1 / Atp10a / Atp10b / Atp13a3 / Atp1a4 / Atp5a1 / Atp7b / Blm / Bms1 / Brsk1 / Camk1d / Cct6b / Cct7 / Cdk13 / Cdk16 / Cdk8 / Cd…
suppressed.GO:0019901	MF	GO:0019901	protein kinase binding	305	-0.283513	-1.49557	0.000338696	0.0961707	0.0930422	2110	tags=29%, list=24%, signal=23%	ENSMUSG00000025026/ENSMUSG00000022454/ENSMUSG00000027342/ENSMUSG00000024083/ENSMUSG00000069255/ENSMUSG00000018411/ENSMUSG00000010517/ENSMUSG00000035941/ENSMUSG00000002546/ENSMUSG00000004056/ENSMUSG00000028945/ENSMUSG00000040265/ENSMUSG00000042406/ENSMUSG00000038241/ENSMUSG00000019907/ENSMUSG00000007659/ENSMUSG00000026335/ENSMUSG00000019699/ENSMUSG00000011752/ENSMUSG00000020859/ENSMUSG00000003402/…	88	suppressed	0.288525	0.288525	Acp4 / Actb / Actg1 / Add3 / Akap1 / Akt2 / Akt3 / Ank2 / Ap2a1 / Atf4 / Bcl2l1 / Brsk1 / Cacnb2 / Calm1 / Calm2 / Cbl / Ccnb1 / Ccnk / Cd247 / Cdk13 / Cenpj / Cep250 / Cir1 / Cks1brt / Cks2 / Dact3 / Dlg4 / Dnm3 / Dusp22 / Eef1a1 / Faf1 / Fbxw5 / Fer / Glrx3 / Golga2 / Gprc5b / Hdac9 / Hnrnpa0 / Hsp90aa1 / Hsp90ab1 / Ibtk / Iqsec1 / Jup / Kat2b / Kcnq1 / Kif2a / Kiz / Ksr2 / Lims1 / Maml1 / Mapt…
suppressed.GO:0036094	MF	GO:0036094	small molecule binding	991	-0.262864	-1.53074	6.72922e-08	0.000229287	0.000221828	2168	tags=29%, list=24%, signal=25%	ENSMUSG00000026558/ENSMUSG00000007029/ENSMUSG00000024242/ENSMUSG00000034154/ENSMUSG00000044147/ENSMUSG00000018800/ENSMUSG00000030276/ENSMUSG00000020608/ENSMUSG00000077450/ENSMUSG00000038563/ENSMUSG00000037916/ENSMUSG00000003752/ENSMUSG00000079608/ENSMUSG00000029203/ENSMUSG00000037738/ENSMUSG00000037149/ENSMUSG00000034902/ENSMUSG00000024014/ENSMUSG00000063870/ENSMUSG00000022108/ENSMUSG00000029802/…	285	suppressed	0.287588	0.287588	4930544G11Rik / Aak1 / Aars2 / Abca5 / Abcf2 / Abcg2 / Acly / Acot7 / Acox1 / Acox3 / Acsl5 / Actb / Actg1 / Adck1 / Adcy2 / Adss / Afg3l1 / Afm / Agap1 / Ak1 / Ak2 / Ak8 / Akr1cl / Akt2 / Akt3 / Aldh2 / Alk / Aox1 / Aox3 / Arf6 / Arhgap5 / Atad1 / Atp10a / Atp10b / Atp13a3 / Atp1a4 / Atp5a1 / Atp7b / Bag1 / Blm / Bms1 / Brsk1 / Bspry / Camk1d / Cct6b / Cct7 / Cdk13 / Cdk16 / Cdk8 / Cdkl3 / Chd2 …
suppressed.GO:0097367	MF	GO:0097367	carbohydrate derivative binding	902	-0.264037	-1.52401	1.86731e-07	0.00027268	0.00026381	2168	tags=29%, list=24%, signal=24%	ENSMUSG00000026558/ENSMUSG00000007029/ENSMUSG00000024242/ENSMUSG00000034154/ENSMUSG00000044147/ENSMUSG00000018800/ENSMUSG00000030276/ENSMUSG00000020608/ENSMUSG00000077450/ENSMUSG00000038563/ENSMUSG00000037916/ENSMUSG00000003752/ENSMUSG00000022454/ENSMUSG00000029203/ENSMUSG00000037738/ENSMUSG00000037149/ENSMUSG00000034902/ENSMUSG00000024014/ENSMUSG00000063870/ENSMUSG00000022108/ENSMUSG00000029802/…	259	suppressed	0.28714	0.28714	4930544G11Rik / Aak1 / Aars2 / Abca5 / Abcf2 / Abcg2 / Acly / Acot7 / Acsl5 / Actb / Actg1 / Adck1 / Adcy2 / Adss / Afg3l1 / Agap1 / Ak1 / Ak2 / Ak8 / Akt2 / Akt3 / Alk / Aplp1 / Arf6 / Arhgap5 / Atad1 / Atp10a / Atp10b / Atp13a3 / Atp1a4 / Atp5a1 / Atp7b / Blm / Bms1 / Brsk1 / Camk1d / Cct6b / Cct7 / Cdk13 / Cdk16 / Cdk8 / Cdkl3 / Chd2 / Chd4 / Chka / Clp1 / Cnbd2 / Coq8b / Ctsl / Dalrd3 / Dbi /…
suppressed.GO:0016787	MF	GO:0016787	hydrolase activity	891	-0.238791	-1.37572	6.47476e-05	0.0330925	0.032016	1947	tags=27%, list=22%, signal=23%	ENSMUSG00000028945/ENSMUSG00000040265/ENSMUSG00000027088/ENSMUSG00000048647/ENSMUSG00000024054/ENSMUSG00000027852/ENSMUSG00000020841/ENSMUSG00000062646/ENSMUSG00000019907/ENSMUSG00000018425/ENSMUSG00000021684/ENSMUSG00000022855/ENSMUSG00000050663/ENSMUSG00000054814/ENSMUSG00000003660/ENSMUSG00000026269/ENSMUSG00000055415/ENSMUSG00000041645/ENSMUSG00000020593/ENSMUSG00000030793/ENSMUSG00000025436/…	239	suppressed	0.268238	0.268238	4930544G11Rik / 4931406C07Rik / Aars2 / Abhd10 / Abhd15 / Abhd8 / Acot7 / Acp2 / Acp4 / Actb / Actg1 / Acy3 / Adam12 / Adam18 / Adam1b / Adam32 / Adam5 / Adat1 / Afg3l1 / Agap1 / Agbl2 / Agbl5 / Agl / Ago3 / Ahcyl2 / Aldh2 / Alox12 / Arhgap5 / Asrgl1 / Atad1 / Atf7ip / Atp10a / Atp10b / Atp13a3 / Atp1a4 / Atp23 / Atp5a1 / Atp5pb / Atp7b / Blm / Bms1 / Casp8 / Cct6b / Cct7 / Cd46 / Cd5l / Cdc14a /…
suppressed.GO:0007275	BP	GO:0007275	multicellular organism development	1773	-0.229795	-1.37894	5.19149e-07	0.000547457	0.000529648	2076	tags=27%, list=23%, signal=26%	ENSMUSG00000022306/ENSMUSG00000079036/ENSMUSG00000034902/ENSMUSG00000018411/ENSMUSG00000020647/ENSMUSG00000026155/ENSMUSG00000024014/ENSMUSG00000051910/ENSMUSG00000063870/ENSMUSG00000005069/ENSMUSG00000033940/ENSMUSG00000059857/ENSMUSG00000029802/ENSMUSG00000026827/ENSMUSG00000032921/ENSMUSG00000020224/ENSMUSG00000043510/ENSMUSG00000026663/ENSMUSG00000041272/ENSMUSG00000018293/ENSMUSG00000022377/…	473	suppressed	0.266779	0.266779	Abcg2 / Acd / Acp2 / Acp4 / Actb / Actg1 / Adam12 / Adam18 / Adam1b / Adgrl2 / Adipor2 / Agt / Ahctf1 / Ahdc1 / Aimp1 / Ak8 / Akap3 / Akirin2 / Akna / Akr1b3 / Akt2 / Akt3 / Alk / Alkbh1 / Alms1 / Alox12 / Als2 / Ank2 / Anks1 / Ano1 / Anxa3 / Ap2a1 / Apba3 / Aplp1 / Arcn1 / Arhgef12 / Arhgef2 / Arid5b / Arntl / Asap1 / Asxl2 / Atcay / Atf4 / Atf6 / Atg7 / Atp5a1 / AU040320 / B4galt1 / Bag1 / Bbs1…
suppressed.GO:0030154	BP	GO:0030154	cell differentiation	1571	-0.216017	-1.29033	4.20763e-05	0.0268815	0.026007	2087	tags=26%, list=23%, signal=24%	ENSMUSG00000037738/ENSMUSG00000001334/ENSMUSG00000027184/ENSMUSG00000022306/ENSMUSG00000079036/ENSMUSG00000034902/ENSMUSG00000018411/ENSMUSG00000020647/ENSMUSG00000026155/ENSMUSG00000024014/ENSMUSG00000051910/ENSMUSG00000063870/ENSMUSG00000005069/ENSMUSG00000028580/ENSMUSG00000059857/ENSMUSG00000032921/ENSMUSG00000020224/ENSMUSG00000043510/ENSMUSG00000041272/ENSMUSG00000027968/ENSMUSG00000022377/…	410	suppressed	0.26098	0.26098	4930430F08Rik / A2m / Acp4 / Actb / Actg1 / Adam18 / Adig / Agt / Ahctf1 / Ahdc1 / Akirin2 / Akna / Akr1b3 / Akt2 / Alk / Alkbh1 / Alms1 / Als2 / Ank2 / Anks1 / Ano1 / Ap2a1 / Aplp1 / Arhgef2 / Arid5b / Armc2 / Arntl / Asap1 / Asxl2 / Atcay / Atf4 / Atg7 / AU040320 / B4galt1 / Bag1 / Bbs1 / Bbs9 / Bcl2l1 / Bdnf / Bicral / Blm / Boc / Boll / Brd9 / Brinp3 / Brsk1 / Calr / Camk1d / Camsap1 / Caprin…
suppressed.GO:0006997	BP	GO:0006997	nucleus organization	90	-0.409474	-1.81529	0.000165835	0.0651986	0.0630777	1093	tags=22%, list=12%, signal=20%	ENSMUSG00000092274/ENSMUSG00000021374/ENSMUSG00000027480/ENSMUSG00000022682/ENSMUSG00000040054/ENSMUSG00000022142/ENSMUSG00000053470/ENSMUSG00000020059/ENSMUSG00000026491/ENSMUSG00000062651/ENSMUSG00000038759/ENSMUSG00000033916/ENSMUSG00000047654/ENSMUSG00000053293/ENSMUSG00000020745/ENSMUSG00000048077/ENSMUSG00000026182/ENSMUSG00000022501/ENSMUSG00000043050/ENSMUSG00000038015	20	suppressed	0.222222	0.222222	Ahctf1 / Baz2a / Chmp2a / H1f7 / H2al2a / Kdm3a / Neat1 / Nup153 / Nup155 / Nup205 / Pafah1b1 / Pom121 / Prm1 / Prm2 / Rrn3 / Sun5 / Sycp3 / Tnp1 / Tnp2 / Tssk6
suppressed.GO:0051246	BP	GO:0051246	regulation of protein metabolic process	1023	-0.224666	-1.31342	0.000333293	0.0961707	0.0930422	1720	tags=22%, list=19%, signal=20%	ENSMUSG00000028291/ENSMUSG00000029474/ENSMUSG00000027304/ENSMUSG00000048922/ENSMUSG00000020458/ENSMUSG00000035632/ENSMUSG00000022336/ENSMUSG00000018554/ENSMUSG00000059970/ENSMUSG00000020372/ENSMUSG00000028059/ENSMUSG00000012777/ENSMUSG00000028393/ENSMUSG00000019977/ENSMUSG00000025499/ENSMUSG00000055932/ENSMUSG00000020448/ENSMUSG00000021408/ENSMUSG00000027793/ENSMUSG00000042303/ENSMUSG00000003279/…	223	suppressed	0.217986	0.217986	A2m / Acp4 / Actb / Adipor2 / Ago3 / Agt / Airn / Akap1 / Akirin2 / Alad / Alox12 / Als2 / Anks1 / Aplp1 / Arhgef2 / Arl2bp / Arntl / Arpp19 / Asxl2 / Atg14 / Atg7 / Bag1 / Baz2a / Bcar3 / Bdnf / Blm / Calm1 / Calm2 / Calr / Casp8 / Cbl / Ccbe1 / Ccna1 / Ccnb1 / Ccnb2 / Ccnk / Cd46 / Cdca2 / Cdyl / Cep85 / Clu / Cnot1 / Cnot10 / Cnot3 / Cnot9 / Col28a1 / Cpeb3 / Cradd / Csde1 / Csnk2b / Cst12 / C…

[truncated: 6 more sheets: round_spermatid_3_GSEA_ALL_do, round_spermatid_4_GSEA_ALL_do, round-elongating_spermatid_1_, round-elongating_spermatid_2_, sertoli_GSEA_ALL_dotplot_data, zygotene_GSEA_ALL_dotplot_dat]
