# Supplementary material for: Systematic identification of Y-chromosome gene functions in mouse spermatogenesis
Source: Science. Author manuscript; Available in PMC 2025 Feb 9. (PMC7617377; doi:10.1126/science.ads6495)
Supplement: Supplementary Table 12 [file EMS202884-supplement-Supplementary_Table_12.xlsx]

## Sheet: guide
Supplementary Table 12: Gene set enrichment analysis (GSEA) for Zfy2-KO comapred to control. Analysis was performed for each cell type (cluster) and the data is presented in different tabs.

## Sheet: differentiating_spermatogonia
X	ONTOLOGY	ID	Description	setSize	enrichmentScore	NES	pvalue	p.adjust	qvalue	rank	leading_edge	core_enrichment	Count	.sign	GeneRatio	x	pasted_sorted_ogns
activated.GO:0008385	CC	GO:0008385	IkappaB kinase complex	6	0.840091	1.75431	0.00219365	0.0760446	0.0694087	1006	tags=67%, list=11%, signal=59%	ENSMUSG00000025199/ENSMUSG00000030172/ENSMUSG00000028284/ENSMUSG00000031537	4	activated	0.666667	0.666667	Chuk / Erc1 / Ikbkb / Map3k7
activated.GO:0051984	BP	GO:0051984	positive regulation of chromosome segregation	27	0.637422	2.08304	0.000127152	0.0134122	0.0122418	2248	tags=63%, list=24%, signal=48%	ENSMUSG00000038252/ENSMUSG00000030254/ENSMUSG00000006585/ENSMUSG00000045328/ENSMUSG00000035086/ENSMUSG00000028312/ENSMUSG00000034349/ENSMUSG00000017499/ENSMUSG00000035024/ENSMUSG00000066306/ENSMUSG00000028873/ENSMUSG00000034906/ENSMUSG00000015880/ENSMUSG00000042029/ENSMUSG00000008690/ENSMUSG00000020608/ENSMUSG00000040945	17	activated	0.62963	0.62963	Becn1 / Cdc6 / Cdca8 / Cdt1 / Cenpe / Ncapd2 / Ncapd3 / Ncapg / Ncapg2 / Ncaph / Ncaph2 / Numa1 / Rad18 / Rcc2 / Smc2 / Smc4 / Smc6
activated.GO:0045120	CC	GO:0045120	pronucleus	18	0.667672	1.95985	0.000481851	0.0341089	0.0311325	971	tags=56%, list=10%, signal=50%	ENSMUSG00000026605/ENSMUSG00000034832/ENSMUSG00000030528/ENSMUSG00000036202/ENSMUSG00000031314/ENSMUSG00000020380/ENSMUSG00000038252/ENSMUSG00000029687/ENSMUSG00000022556/ENSMUSG00000018666	10	activated	0.555556	0.555556	Blm / Cbx1 / Cenpf / Ezh2 / Hsf1 / Ncapd2 / Rad50 / Rif1 / Taf1 / Tet3
activated.GO:0010212	BP	GO:0010212	response to ionizing radiation	84	0.440268	1.84294	0.000275331	0.0225653	0.0205962	3142	tags=55%, list=34%, signal=37%	ENSMUSG00000033596/ENSMUSG00000034218/ENSMUSG00000030528/ENSMUSG00000036940/ENSMUSG00000037461/ENSMUSG00000078773/ENSMUSG00000028886/ENSMUSG00000041147/ENSMUSG00000027699/ENSMUSG00000064289/ENSMUSG00000046591/ENSMUSG00000034023/ENSMUSG00000022471/ENSMUSG00000022556/ENSMUSG00000028702/ENSMUSG00000059923/ENSMUSG00000003068/ENSMUSG00000032555/ENSMUSG00000020381/ENSMUSG00000020063/ENSMUSG00000021144/…	46	activated	0.547619	0.547619	Atm / Atr / Babam1 / Bard1 / Bax / Blm / Brca1 / Brca2 / Cop1 / Ect2 / Ercc6 / Ercc8 / Eya3 / Fancd2 / Fignl1 / Grb2 / H2ax / Hsf1 / Ino80 / Ints7 / Kars / Kdm1a / Mapk14 / Mrnip / Msh2 / Mta1 / Nek1 / Nucks1 / Paxip1 / Prkdc / Rad54b / Rad54l / Rfwd3 / Rhno1 / Sirt1 / Spidr / Stk11 / Tank / Ticrr / Tlk2 / Topbp1 / Trp53bp2 / Uimc1 / Wrn / Xrcc6 / Zmpste24
suppressed.GO:0036126	CC	GO:0036126	sperm flagellum	109	-0.545815	-2.22351	3.38264e-08	1.42722e-05	1.30268e-05	1953	tags=53%, list=21%, signal=43%	ENSMUSG00000029430/ENSMUSG00000044056/ENSMUSG00000032412/ENSMUSG00000033987/ENSMUSG00000004364/ENSMUSG00000038570/ENSMUSG00000021040/ENSMUSG00000050089/ENSMUSG00000031991/ENSMUSG00000022783/ENSMUSG00000020681/ENSMUSG00000032221/ENSMUSG00000001833/ENSMUSG00000024033/ENSMUSG00000047021/ENSMUSG00000029155/ENSMUSG00000026790/ENSMUSG00000025980/ENSMUSG00000005469/ENSMUSG00000053153/ENSMUSG00000020486/…	58	suppressed	0.53211	0.53211	Abhd2 / Ace / Ak1 / Akap4 / Aldoa / Atp1a1 / Atp1b1 / Atp1b3 / Atp2b4 / Cabcoco1 / Cabyr / Calm1 / Capzb / Catsperb / Cd52 / Cfap53 / Cfap65 / Cul3 / Dnah17 / Efcab9 / Enkur / Gapdhs / Gstm5 / Hspd1 / Ift172 / Ldha / Lyzl6 / Mns1 / Nme5 / Oaz3 / Odf1 / Odf2 / Pcdh11x / Pde1a / Pgk2 / Prkaca / Ran / Ropn1 / Rsph1 / Saxo2 / Septin4 / Septin7 / Slirp / Spa17 / Spaca3 / Spaca9 / Spag16 / Spag6l / Spa…
activated.GO:0061982	BP	GO:0061982	meiosis I cell cycle process	107	0.582672	2.52362	1.02051e-12	2.90642e-09	2.6528e-09	2253	tags=52%, list=24%, signal=40%	ENSMUSG00000027855/ENSMUSG00000021098/ENSMUSG00000009670/ENSMUSG00000028109/ENSMUSG00000054003/ENSMUSG00000022429/ENSMUSG00000051455/ENSMUSG00000034218/ENSMUSG00000020914/ENSMUSG00000024837/ENSMUSG00000028614/ENSMUSG00000071691/ENSMUSG00000015365/ENSMUSG00000068117/ENSMUSG00000036928/ENSMUSG00000109561/ENSMUSG00000009628/ENSMUSG00000030041/ENSMUSG00000051977/ENSMUSG00000078773/ENSMUSG00000029253/…	56	activated	0.523364	0.523364	4930447C04Rik / Ago4 / Ankle1 / Ankrd31 / Atm / Aurka / Brca2 / Brip1 / Btbd18 / Cenpc1 / Cenpe / Cenps / Cntd1 / Cpeb1 / Ddx4 / Dmc1 / Dmrt1 / Fancd2 / Fancm / Foxj3 / Gm960 / Hormad1 / Iho1 / Kash5 / M1ap / Majin / Mei1 / Mei4 / Meioc / Mlh1 / Mov10l1 / Msh5 / Ndc1 / Piwil2 / Prdm9 / Psmd13 / Rad51c / Rad54b / Rad54l / Rnf212 / Rnf212b / Sgo2a / Slc25a31 / Slx4 / Stag3 / Sycp1 / Tdrd9 / Terb1 /…
activated.GO:0000075	BP	GO:0000075	cell cycle checkpoint signaling	146	0.432619	1.9656	8.67367e-07	0.000241001	0.00021997	3309	tags=51%, list=36%, signal=34%	ENSMUSG00000028109/ENSMUSG00000033596/ENSMUSG00000027379/ENSMUSG00000034218/ENSMUSG00000010342/ENSMUSG00000030528/ENSMUSG00000024542/ENSMUSG00000029414/ENSMUSG00000006005/ENSMUSG00000020380/ENSMUSG00000006585/ENSMUSG00000037461/ENSMUSG00000041147/ENSMUSG00000023932/ENSMUSG00000045328/ENSMUSG00000037474/ENSMUSG00000014668/ENSMUSG00000046591/ENSMUSG00000074476/ENSMUSG00000034023/ENSMUSG00000022960/…	75	activated	0.513699	0.513699	Apc / Atm / Atr / Aurka / Babam1 / Bard1 / Blm / Brca1 / Brca2 / Bub1 / Bub1b / Bub3 / Casp2 / Ccng1 / Cdc5l / Cdc6 / Cdca8 / Cdk5rap2 / Cdk5rap3 / Cdt1 / Cenpe / Cep192 / Chfr / Chmp4c / Clspn / Cul4a / Dna2 / Donson / Dtl / Ercc6 / Etaa1 / Fancd2 / Fbxo31 / Gen1 / Haspin / Hormad1 / Hsf1 / Ints7 / Kntc1 / Mapk14 / Mbd4 / Mre11a / Mrnip / Msh2 / Ndc80 / Nek1 / Nsun2 / Orc1 / Prkdc / Psmg2 / Rad5…
activated.GO:0006281	BP	GO:0006281	DNA repair	455	0.370143	1.90763	1.96069e-11	2.23362e-08	2.03871e-08	3086	tags=47%, list=33%, signal=33%	ENSMUSG00000021276/ENSMUSG00000027855/ENSMUSG00000021098/ENSMUSG00000058761/ENSMUSG00000007080/ENSMUSG00000030451/ENSMUSG00000035401/ENSMUSG00000002814/ENSMUSG00000033596/ENSMUSG00000025261/ENSMUSG00000038685/ENSMUSG00000059060/ENSMUSG00000022429/ENSMUSG00000051455/ENSMUSG00000034218/ENSMUSG00000057113/ENSMUSG00000032586/ENSMUSG00000024974/ENSMUSG00000038954/ENSMUSG00000030528/ENSMUSG00000054612/…	214	activated	0.47033	0.47033	4930447C04Rik / Abl1 / Actl6a / Actr5 / Alkbh3 / Ankle1 / Ascc3 / Atm / Atr / Babam1 / Bach1 / Bard1 / Blm / Bod1l / Brca1 / Brca2 / Brd8 / Brip1 / Brme1 / Cdc45 / Cdc5l / Cdc7 / Cdk9 / Cenps / Chd4 / Cinp / Clspn / Cul4a / Ddb2 / Ddx1 / Dek / Dhx9 / Dmap1 / Dmc1 / Dna2 / Dtl / Emsy / Endov / Ep400 / Ercc3 / Ercc6 / Ercc6l2 / Ercc8 / Esco2 / Etaa1 / Exd2 / Eya3 / Faap100 / Fam168a / Fanca / Fancd…
activated.GO:0000228	CC	GO:0000228	nuclear chromosome	200	0.444877	2.12733	3.24587e-10	2.49377e-07	2.27615e-07	2455	tags=46%, list=26%, signal=35%	ENSMUSG00000027855/ENSMUSG00000021098/ENSMUSG00000026134/ENSMUSG00000060445/ENSMUSG00000020419/ENSMUSG00000007080/ENSMUSG00000009670/ENSMUSG00000084063/ENSMUSG00000022432/ENSMUSG00000028109/ENSMUSG00000022429/ENSMUSG00000028842/ENSMUSG00000024974/ENSMUSG00000020914/ENSMUSG00000030528/ENSMUSG00000036928/ENSMUSG00000026037/ENSMUSG00000020380/ENSMUSG00000038252/ENSMUSG00000029505/ENSMUSG00000031697/…	93	activated	0.465	0.465	4930447C04Rik / Actl6a / Actr5 / Ago3 / Arid4b / Blm / Brca1 / Brca2 / Brd8 / Brms1l / Cdc45 / Cdc5l / Chd1 / Chmp1a / Dhx9 / Dmap1 / Dmc1 / Ep400 / Etaa1 / Exosc9 / Fignl1 / Gins2 / Gins3 / Gm5934 / Gm773 / Gon4l / H2ax / Hormad1 / Hormad2 / Iho1 / Ino80 / Kash5 / Mcm10 / Mcm2 / Mcm4 / Mcm5 / Mei4 / Mlh1 / Mms22l / Msh5 / Ncapd2 / Ncapd3 / Ncapg / Ncapg2 / Ncaph / Ncaph2 / Ogt / Orc1 / Orc2 / Or…
activated.GO:0007292	BP	GO:0007292	female gamete generation	107	0.404447	1.75171	0.000254408	0.0216285	0.0197411	2173	tags=45%, list=23%, signal=35%	ENSMUSG00000021098/ENSMUSG00000060445/ENSMUSG00000056899/ENSMUSG00000034653/ENSMUSG00000028109/ENSMUSG00000022429/ENSMUSG00000051455/ENSMUSG00000034610/ENSMUSG00000034218/ENSMUSG00000020914/ENSMUSG00000024837/ENSMUSG00000068117/ENSMUSG00000036928/ENSMUSG00000063810/ENSMUSG00000057110/ENSMUSG00000030041/ENSMUSG00000051977/ENSMUSG00000010592/ENSMUSG00000034773/ENSMUSG00000041147/ENSMUSG00000024786/…	48	activated	0.448598	0.448598	4930447C04Rik / Alms1 / Atm / Aurka / Brca2 / Cenpe / Cntrl / Dazl / Dmc1 / Dmrt1 / Hormad1 / Hrob / Hsf1 / Iho1 / Immp2l / Kash5 / Kmt2d / M1ap / Magoh / Majin / Mastl / Mcm9 / Mei1 / Mei4 / Meioc / Mlh1 / Msh5 / Ncaph / Ncaph2 / Piwil2 / Prdm9 / Rad51c / Sgo2a / Sirt1 / Spin1 / Spire1 / Stag3 / Stra8 / Sycp2 / Taf4b / Tdrd5 / Top2a / Trip13 / Tut4 / Tut7 / Ybx2 / Ythdc2 / Zscan21
activated.GO:0072686	CC	GO:0072686	mitotic spindle	128	0.347345	1.55298	0.00161366	0.0663638	0.0605726	2691	tags=44%, list=29%, signal=32%	ENSMUSG00000024974/ENSMUSG00000028851/ENSMUSG00000027509/ENSMUSG00000038943/ENSMUSG00000037725/ENSMUSG00000027469/ENSMUSG00000006005/ENSMUSG00000057110/ENSMUSG00000035439/ENSMUSG00000029283/ENSMUSG00000032254/ENSMUSG00000027699/ENSMUSG00000036678/ENSMUSG00000031529/ENSMUSG00000045328/ENSMUSG00000012443/ENSMUSG00000018651/ENSMUSG00000027479/ENSMUSG00000032411/ENSMUSG00000027425/ENSMUSG00000022391/…	56	activated	0.4375	0.4375	Aaas / Arhgef7 / Aurka / Cdc27 / Cdc6 / Cdc7 / Cdk5rap2 / Cenpe / Cep295 / Ckap2 / Clasp2 / Cntrl / Ect2 / Git1 / Haus2 / Haus4 / Haus6 / Haus8 / Hsf1 / Iqcb1 / Kat14 / Kif11 / Kif18b / Kif23 / Kifc2 / Map1s / Mapre1 / Mapre3 / Ncor1 / Nudc / Numa1 / Phlpp2 / Poldip2 / Prc1 / Pycrl / Rae1 / Rangap1 / Rcc2 / Sgf29 / Smc1a / Smc3 / Smc6 / Stag1 / Tacc3 / Tada2a / Taf1d / Tbck / Tbl1x / Tfdp2 / Tmem…
suppressed.GO:0030016	CC	GO:0030016	myofibril	85	-0.527067	-2.09142	3.30349e-06	0.000723718	0.000660564	1398	tags=44%, list=15%, signal=37%	ENSMUSG00000021024/ENSMUSG00000006932/ENSMUSG00000028259/ENSMUSG00000039615/ENSMUSG00000036438/ENSMUSG00000001333/ENSMUSG00000020315/ENSMUSG00000025791/ENSMUSG00000026463/ENSMUSG00000041671/ENSMUSG00000062929/ENSMUSG00000000708/ENSMUSG00000048076/ENSMUSG00000032826/ENSMUSG00000015143/ENSMUSG00000030695/ENSMUSG00000024049/ENSMUSG00000041361/ENSMUSG00000024236/ENSMUSG00000026817/ENSMUSG00000055044/…	37	suppressed	0.435294	0.435294	Actn1 / Ahnak / Ak1 / Aldoa / Ank2 / Ank3 / Arf1 / Atp2b4 / Cacna1d / Calm1 / Calm2 / Cfl2 / Ctnnb1 / Dmd / Dst / Fhl5 / Fhod3 / Flna / Kat2b / Myom1 / Myzap / Nos1ap / Palld / Pde4d / Pde4dip / Pdlim1 / Pgm1 / Ppp3ca / Psma6 / Pyroxd1 / Slc8a1 / Sptbn1 / Stub1 / Svil / Sync / Syne1 / Syne2
activated.GO:0043414	BP	GO:0043414	macromolecule methylation	207	0.382	1.83107	1.59555e-06	0.00041155	0.000375637	2443	tags=43%, list=26%, signal=32%	ENSMUSG00000024251/ENSMUSG00000071350/ENSMUSG00000022948/ENSMUSG00000060098/ENSMUSG00000054003/ENSMUSG00000034832/ENSMUSG00000010453/ENSMUSG00000036202/ENSMUSG00000024384/ENSMUSG00000015365/ENSMUSG00000086537/ENSMUSG00000025019/ENSMUSG00000036940/ENSMUSG00000028053/ENSMUSG00000032342/ENSMUSG00000009628/ENSMUSG00000029673/ENSMUSG00000020691/ENSMUSG00000033439/ENSMUSG00000051977/ENSMUSG00000056770/…	89	activated	0.429952	0.429952	Arid4b / Ash1l / Ash2l / Asxl2 / Asz1 / Auts2 / Brca1 / Bud23 / Camkmt / Ctcf / Ddx4 / Dnmt1 / Dnmt3a / Ehmt1 / Emg1 / Ezh2 / Fbl / Gnasas1 / Gspt1 / Ilf3 / Iws1 / Kansl1 / Kansl3 / Kdm1a / Kdm1b / Kmt2a / Kmt2d / Kmt5c / Kpna7 / Lcor / Mbd4 / Mepce / Mettl16 / Mettl2 / Mettl22 / Mettl8 / Mllt10 / Mov10l1 / Mphosph8 / Mtf2 / Mto1 / Ndufaf7 / Nfyc / Nsun2 / Nsun4 / Ogt / Paxbp1 / Paxip1 / Phf1 / P…
activated.GO:0033044	BP	GO:0033044	regulation of chromosome organization	206	0.339168	1.62867	0.000216856	0.0191028	0.0174358	2771	tags=43%, list=30%, signal=31%	ENSMUSG00000071350/ENSMUSG00000029466/ENSMUSG00000027379/ENSMUSG00000038685/ENSMUSG00000034218/ENSMUSG00000020914/ENSMUSG00000010342/ENSMUSG00000022105/ENSMUSG00000024542/ENSMUSG00000029414/ENSMUSG00000006005/ENSMUSG00000067567/ENSMUSG00000020380/ENSMUSG00000038290/ENSMUSG00000038252/ENSMUSG00000006585/ENSMUSG00000079184/ENSMUSG00000015697/ENSMUSG00000032481/ENSMUSG00000031529/ENSMUSG00000045328/…	88	activated	0.427184	0.427184	Actl6a / Actr5 / Anapc7 / Atf7ip / Atf7ip2 / Atm / Atr / Becn1 / Bub1 / Bub1b / Bub3 / Cdc27 / Cdc6 / Cdca8 / Cdk5rap2 / Cdt1 / Cenpe / Cep192 / Chfr / Dcp2 / Dhx36 / Dnmt1 / Exosc10 / Gen1 / Gnl3 / Hdac8 / Hnrnpd / Ino80 / Kntc1 / Map3k4 / Mapk3 / Mcm2 / Mcph1 / Morc2a / Mphosph8 / Ncapd2 / Ncapg / Ncaph / Nsmce2 / Numa1 / Parn / Pbrm1 / Phf10 / Pinx1 / Psmg2 / Rad50 / Rb1 / Rmi2 / Rtel1 / Ruvbl…
activated.GO:0030684	CC	GO:0030684	preribosome	64	0.442743	1.73718	0.0013322	0.0610266	0.0557012	2485	tags=41%, list=27%, signal=30%	ENSMUSG00000038299/ENSMUSG00000036693/ENSMUSG00000016181/ENSMUSG00000030138/ENSMUSG00000046865/ENSMUSG00000035575/ENSMUSG00000058006/ENSMUSG00000004268/ENSMUSG00000021428/ENSMUSG00000040688/ENSMUSG00000026019/ENSMUSG00000063334/ENSMUSG00000061458/ENSMUSG00000058392/ENSMUSG00000095567/ENSMUSG00000023971/ENSMUSG00000005846/ENSMUSG00000028741/ENSMUSG00000025047/ENSMUSG00000030521/ENSMUSG00000032977/…	26	activated	0.40625	0.40625	Bms1 / Emg1 / Fam207a / Fbl / Krr1 / Mdn1 / Mphosph10 / Mrto4 / Nip7 / Noc2l / Nol10 / Nop14 / Nop9 / Pdcd11 / Riok1 / Rpf1 / Rrp1b / Rrp36 / Rsl1d1 / Tbl3 / Tsr1 / Utp25 / Utp6 / Wdr12 / Wdr3 / Wdr36
activated.GO:0000280	BP	GO:0000280	nuclear division	345	0.386612	1.93513	1.23785e-10	1.17513e-07	1.07258e-07	2222	tags=40%, list=24%, signal=32%	ENSMUSG00000027855/ENSMUSG00000021098/ENSMUSG00000060445/ENSMUSG00000020419/ENSMUSG00000009670/ENSMUSG00000028109/ENSMUSG00000029466/ENSMUSG00000054003/ENSMUSG00000027379/ENSMUSG00000029062/ENSMUSG00000022429/ENSMUSG00000051455/ENSMUSG00000034218/ENSMUSG00000024974/ENSMUSG00000028851/ENSMUSG00000020914/ENSMUSG00000010342/ENSMUSG00000024837/ENSMUSG00000038943/ENSMUSG00000028614/ENSMUSG00000071691/…	139	activated	0.402899	0.402899	4930447C04Rik / Aaas / Abraxas2 / Ago4 / Anapc7 / Ankle1 / Ankle2 / Ankrd31 / Asz1 / Atm / Aurka / Becn1 / Bora / Brca2 / Brip1 / Btbd18 / Bub1 / Bub1b / Calr / Ccdc61 / Cdca8 / Cdk11b / Cdk5rap2 / Cdt1 / Cenpc1 / Cenpe / Cenpk / Cenps / Cep192 / Chfr / Chmp1a / Clasp2 / Cntd1 / Cpeb1 / Dazl / Ddx4 / Dmc1 / Dmrt1 / Drg1 / Esco1 / Esco2 / Fanca / Fancd2 / Fbxw5 / Foxj3 / Gen1 / Gm960 / Hdac8 / Hor…
suppressed.GO:0032409	BP	GO:0032409	regulation of transporter activity	122	-0.437445	-1.8176	6.25892e-05	0.00838302	0.00765149	1959	tags=40%, list=21%, signal=32%	ENSMUSG00000037012/ENSMUSG00000040118/ENSMUSG00000061603/ENSMUSG00000029632/ENSMUSG00000032412/ENSMUSG00000039166/ENSMUSG00000022892/ENSMUSG00000015202/ENSMUSG00000041301/ENSMUSG00000028207/ENSMUSG00000032966/ENSMUSG00000057914/ENSMUSG00000029432/ENSMUSG00000042807/ENSMUSG00000017412/ENSMUSG00000032356/ENSMUSG00000023092/ENSMUSG00000036438/ENSMUSG00000034330/ENSMUSG00000055826/ENSMUSG00000042453/…	49	suppressed	0.401639	0.401639	Actb / Ahnak / Akap6 / Akap7 / Ank2 / Ank3 / App / Asic2 / Asph / Atp1b1 / Atp1b3 / Cacna1d / Cacna2d1 / Cacnb2 / Cacnb4 / Calm1 / Calm2 / Camk2d / Cftr / Cnksr3 / Dapk1 / Dmd / Fgf12 / Fhl1 / Fkbp1a / Grip1 / Hecw2 / Hk1 / Insr / Kcnab1 / Ndfip1 / Ndufa4 / Nedd4l / Nipsnap2 / Nlgn1 / Nlgn2 / Nr3c2 / Pde4d / Plcb1 / Plcg2 / Ppp3ca / Prkca / Prkcd / Rasgrf1 / Reln / Slc25a4 / Smim6 / Stk39 / Tescl
activated.GO:0051303	BP	GO:0051303	establishment of chromosome localization	70	0.457298	1.82425	0.000165464	0.0165197	0.0150781	1918	tags=40%, list=21%, signal=32%	ENSMUSG00000026605/ENSMUSG00000051455/ENSMUSG00000034218/ENSMUSG00000028851/ENSMUSG00000068117/ENSMUSG00000006585/ENSMUSG00000029253/ENSMUSG00000041147/ENSMUSG00000043065/ENSMUSG00000024786/ENSMUSG00000045328/ENSMUSG00000035086/ENSMUSG00000027479/ENSMUSG00000052616/ENSMUSG00000041498/ENSMUSG00000018707/ENSMUSG00000023919/ENSMUSG00000079614/ENSMUSG00000066306/ENSMUSG00000028873/ENSMUSG00000028678/…	28	activated	0.4	0.4	Atm / Becn1 / Brca2 / Cdca8 / Cdt1 / Cenpc1 / Cenpe / Cenpf / Cenpq / Dync1h1 / Kash5 / Kif14 / Kif2c / Kpnb1 / Majin / Map1s / Mapre1 / Mei1 / Meioc / Mlh1 / Nde1 / Ndel1 / Nudc / Numa1 / Seh1l / Spdl1 / Spice1 / Terb1
activated.GO:0007059	BP	GO:0007059	chromosome segregation	351	0.414612	2.0822	1.42942e-13	8.14195e-10	7.43146e-10	2263	tags=40%, list=24%, signal=31%	ENSMUSG00000034311/ENSMUSG00000027855/ENSMUSG00000021098/ENSMUSG00000020419/ENSMUSG00000026605/ENSMUSG00000009670/ENSMUSG00000027326/ENSMUSG00000071350/ENSMUSG00000002814/ENSMUSG00000028109/ENSMUSG00000029466/ENSMUSG00000027379/ENSMUSG00000022429/ENSMUSG00000051455/ENSMUSG00000034218/ENSMUSG00000024974/ENSMUSG00000028851/ENSMUSG00000020914/ENSMUSG00000010342/ENSMUSG00000038943/ENSMUSG00000028614/…	139	activated	0.396011	0.396011	4930447C04Rik / Aaas / Abraxas2 / Ago4 / Anapc7 / Ankle1 / Ankrd31 / Atm / Aurka / Becn1 / Brca1 / Brca2 / Brip1 / Bub1 / Bub1b / Ccdc61 / Cdc27 / Cdc6 / Cdca8 / Cdk5rap2 / Cdt1 / Cenpc1 / Cenpe / Cenpf / Cenph / Cenpk / Cenpn / Cenpq / Cenps / Cep192 / Chfr / Chmp1a / Clasp2 / Cpeb1 / Ctcf / Dicer1 / Dmc1 / Drg1 / Dync1h1 / Ect2 / Esco1 / Esco2 / Fancd2 / Fancm / Gen1 / Haus4 / Haus6 / Haus8 / H…
activated.GO:0050000	BP	GO:0050000	chromosome localization	74	0.459907	1.8547	0.000196216	0.0186046	0.0169811	1918	tags=39%, list=21%, signal=31%	ENSMUSG00000026605/ENSMUSG00000051455/ENSMUSG00000034218/ENSMUSG00000028851/ENSMUSG00000068117/ENSMUSG00000006585/ENSMUSG00000029253/ENSMUSG00000041147/ENSMUSG00000043065/ENSMUSG00000024786/ENSMUSG00000045328/ENSMUSG00000035086/ENSMUSG00000027479/ENSMUSG00000052616/ENSMUSG00000041498/ENSMUSG00000018707/ENSMUSG00000023919/ENSMUSG00000079614/ENSMUSG00000066306/ENSMUSG00000028873/ENSMUSG00000028678/…	29	activated	0.391892	0.391892	Atm / Becn1 / Brca2 / Cdca8 / Cdt1 / Cenpc1 / Cenpe / Cenpf / Cenpq / Dync1h1 / Iffo1 / Kash5 / Kif14 / Kif2c / Kpnb1 / Majin / Map1s / Mapre1 / Mei1 / Meioc / Mlh1 / Nde1 / Ndel1 / Nudc / Numa1 / Seh1l / Spdl1 / Spice1 / Terb1
activated.GO:0051276	BP	GO:0051276	chromosome organization	460	0.368756	1.89822	5.10397e-12	8.30635e-09	7.58151e-09	2236	tags=38%, list=24%, signal=31%	ENSMUSG00000027855/ENSMUSG00000021098/ENSMUSG00000020419/ENSMUSG00000009670/ENSMUSG00000071350/ENSMUSG00000022432/ENSMUSG00000002814/ENSMUSG00000028109/ENSMUSG00000029466/ENSMUSG00000027379/ENSMUSG00000038685/ENSMUSG00000022429/ENSMUSG00000051455/ENSMUSG00000034218/ENSMUSG00000024974/ENSMUSG00000028851/ENSMUSG00000027509/ENSMUSG00000020914/ENSMUSG00000010342/ENSMUSG00000038943/ENSMUSG00000030528/…	176	activated	0.382609	0.382609	4930447C04Rik / Aaas / Abl1 / Abraxas2 / Actr5 / Ago4 / Anapc7 / Ankrd31 / Ascc3 / Atf7ip2 / Atm / Atr / Becn1 / Blm / Brca2 / Brip1 / Bub1 / Bub1b / Ccdc61 / Cdc27 / Cdc45 / Cdc6 / Cdca8 / Cdk5rap2 / Cdt1 / Cenpc1 / Cenpe / Cenph / Cenpi / Cenpk / Cenpn / Cenpp / Cenps / Cep192 / Chfr / Chmp1a / Clasp2 / Cpeb1 / Dhx9 / Dicer1 / Dmc1 / Dna2 / Dnmt1 / Drg1 / Dtd1 / Esco1 / Esco2 / Exosc10 / Ezh2 /…
activated.GO:0034708	CC	GO:0034708	methyltransferase complex	84	0.394885	1.65297	0.00302932	0.0884872	0.0807655	2139	tags=38%, list=23%, signal=30%	ENSMUSG00000031314/ENSMUSG00000017548/ENSMUSG00000029267/ENSMUSG00000029687/ENSMUSG00000021488/ENSMUSG00000035529/ENSMUSG00000002028/ENSMUSG00000033943/ENSMUSG00000021428/ENSMUSG00000031575/ENSMUSG00000026484/ENSMUSG00000022000/ENSMUSG00000037376/ENSMUSG00000048109/ENSMUSG00000020246/ENSMUSG00000009575/ENSMUSG00000039834/ENSMUSG00000020063/ENSMUSG00000051316/ENSMUSG00000023110/ENSMUSG00000038116/…	32	activated	0.380952	0.380952	Ash2l / Cbx5 / Chd8 / Ezh2 / Hcfc2 / Hdac9 / Kansl1 / Kmt2a / Kmt2d / Mga / Mtf2 / Nsd1 / Paxip1 / Phf1 / Phf20 / Prdm4 / Prmt5 / Rbbp5 / Rbm15 / Riok1 / Rnf2 / Ruvbl1 / Sirt1 / Snrpb / Snrpe / Suz12 / Taf1 / Taf7 / Trim37 / Trmt6 / Zc3h13 / Zfp335
activated.GO:0032259	BP	GO:0032259	methylation	238	0.374468	1.8295	4.62592e-07	0.000144249	0.000131661	2139	tags=38%, list=23%, signal=30%	ENSMUSG00000024251/ENSMUSG00000071350/ENSMUSG00000022948/ENSMUSG00000060098/ENSMUSG00000054003/ENSMUSG00000034832/ENSMUSG00000010453/ENSMUSG00000054612/ENSMUSG00000036202/ENSMUSG00000024384/ENSMUSG00000015365/ENSMUSG00000086537/ENSMUSG00000025019/ENSMUSG00000036940/ENSMUSG00000028053/ENSMUSG00000032342/ENSMUSG00000009628/ENSMUSG00000029673/ENSMUSG00000020691/ENSMUSG00000033439/ENSMUSG00000051977/…	90	activated	0.378151	0.378151	Arid4b / Ash1l / Ash2l / Asxl2 / Asz1 / Auts2 / Brca1 / Camkmt / Comt / Coq5 / Ctcf / Ddx4 / Dnmt1 / Dnmt3a / Ehmt1 / Emg1 / Ezh2 / Fbl / Gnasas1 / Gspt1 / Iws1 / Kansl1 / Kansl3 / Kdm1a / Kdm1b / Kmt2a / Kmt2d / Kmt5c / Kpna7 / Lcor / Mbd4 / Mepce / Mettl16 / Mettl2 / Mettl22 / Mettl8 / Mgmt / Mllt10 / Mov10l1 / Mphosph8 / Mrm3 / Mtf2 / Mto1 / Ndufaf7 / Nfyc / Nsd1 / Nsd2 / Nsun2 / Paxbp1 / Paxi…
activated.GO:0000819	BP	GO:0000819	sister chromatid segregation	211	0.359146	1.7277	2.17509e-05	0.00359111	0.00327773	2236	tags=37%, list=24%, signal=29%	ENSMUSG00000020419/ENSMUSG00000028109/ENSMUSG00000029466/ENSMUSG00000027379/ENSMUSG00000034218/ENSMUSG00000024974/ENSMUSG00000028851/ENSMUSG00000020914/ENSMUSG00000010342/ENSMUSG00000038943/ENSMUSG00000022105/ENSMUSG00000027469/ENSMUSG00000036928/ENSMUSG00000024542/ENSMUSG00000029414/ENSMUSG00000006005/ENSMUSG00000067567/ENSMUSG00000022034/ENSMUSG00000038252/ENSMUSG00000006585/ENSMUSG00000029253/…	79	activated	0.374408	0.374408	Aaas / Abraxas2 / Anapc7 / Atm / Becn1 / Bub1 / Bub1b / Ccdc61 / Cdc27 / Cdc6 / Cdca8 / Cdk5rap2 / Cdt1 / Cenpc1 / Cenpe / Cenpk / Cep192 / Chfr / Chmp1a / Clasp2 / Drg1 / Esco1 / Esco2 / Gen1 / Hdac8 / Hormad1 / Hormad2 / Ino80 / Kif11 / Kif14 / Kif15 / Kif18b / Kif23 / Kif2c / Kntc1 / Kpnb1 / Mapre1 / Ncapd2 / Ncapd3 / Ncapg / Ncapg2 / Ncaph / Ncaph2 / Nsl1 / Nsmce2 / Nudc / Numa1 / Pbrm1 / Pds…
activated.GO:0018205	BP	GO:0018205	peptidyl-lysine modification	249	0.352858	1.72074	7.01019e-06	0.00135356	0.00123544	2307	tags=37%, list=25%, signal=28%	ENSMUSG00000071350/ENSMUSG00000022948/ENSMUSG00000015522/ENSMUSG00000001632/ENSMUSG00000010453/ENSMUSG00000038954/ENSMUSG00000036202/ENSMUSG00000024384/ENSMUSG00000025019/ENSMUSG00000036940/ENSMUSG00000028053/ENSMUSG00000067567/ENSMUSG00000029673/ENSMUSG00000056770/ENSMUSG00000029505/ENSMUSG00000015697/ENSMUSG00000042197/ENSMUSG00000041147/ENSMUSG00000018651/ENSMUSG00000017548/ENSMUSG00000039231/…	91	activated	0.365462	0.365462	Arid4b / Arnt / Ash1l / Ash2l / Asxl2 / Atg5 / Auts2 / Brca1 / Brca2 / Brd8 / Brd8dc / Brpf1 / Camkmt / Crebbp / Dip2a / Dmap1 / Ehmt1 / Ep300 / Ep400 / Ercc6 / Esco1 / Ezh2 / Glyr1 / Hat1 / Hdac4 / Hdac8 / Hdac9 / Iws1 / Jade3 / Kansl1 / Kansl3 / Kat14 / Kdm1a / Kif3a / Kmt2a / Kmt2d / Kmt5c / Kpna7 / Lcor / Map3k7 / Mllt10 / Mrgbp / Mtf2 / Nat8f3 / Nfyc / Noc2l / Nsmce2 / Ogt / Paxip1 / Phf1 / …
activated.GO:0016197	BP	GO:0016197	endosomal transport	174	0.372128	1.7497	6.27449e-05	0.00838302	0.00765149	2079	tags=35%, list=22%, signal=28%	ENSMUSG00000028385/ENSMUSG00000034557/ENSMUSG00000028176/ENSMUSG00000037270/ENSMUSG00000102805/ENSMUSG00000052374/ENSMUSG00000044037/ENSMUSG00000037098/ENSMUSG00000038970/ENSMUSG00000063810/ENSMUSG00000038039/ENSMUSG00000030172/ENSMUSG00000029104/ENSMUSG00000022568/ENSMUSG00000022957/ENSMUSG00000037646/ENSMUSG00000028080/ENSMUSG00000042105/ENSMUSG00000035392/ENSMUSG00000004530/ENSMUSG00000000374/…	61	activated	0.350575	0.350575	4932438A13Rik / Actn2 / Alms1 / Als2cl / Ankfy1 / Ankrd27 / Ankrd50 / Ap1s2 / Arhgap44 / Bloc1s2 / Bves / Clec16a / Coro1c / Dennd1a / Dennd5a / Ehd1 / Erc1 / Evi5 / Gbf1 / Gcc2 / Gga3 / Gm37240 / Golt1b / Heatr5b / Htt / Inpp5f / Itsn1 / Itsn2 / Lmtk2 / Lrba / Lrrc7 / Nsg1 / Pikfyve / Rab10 / Rab11fip3 / Rab35 / Reps1 / Scrib / Snx12 / Snx27 / Snx30 / Snx5 / Snx6 / Snx9 / Spag9 / Stam / Stx12 / …
activated.GO:0022613	BP	GO:0022613	ribonucleoprotein complex biogenesis	303	0.324674	1.59641	2.87568e-05	0.00454997	0.00415292	2642	tags=35%, list=28%, signal=26%	ENSMUSG00000021276/ENSMUSG00000038299/ENSMUSG00000020255/ENSMUSG00000015748/ENSMUSG00000060098/ENSMUSG00000040549/ENSMUSG00000034218/ENSMUSG00000028842/ENSMUSG00000057113/ENSMUSG00000045624/ENSMUSG00000024188/ENSMUSG00000029415/ENSMUSG00000027722/ENSMUSG00000036693/ENSMUSG00000004865/ENSMUSG00000016181/ENSMUSG00000031657/ENSMUSG00000030138/ENSMUSG00000033166/ENSMUSG00000018697/ENSMUSG00000041879/…	106	activated	0.349835	0.349835	Aar2 / Aatf / Abce1 / Ago1 / Ago3 / Ago4 / Atm / Atr / Bms1 / Bud23 / Cdkn2a / Celf1 / Cinp / Ckap5 / Coil / Cpsf7 / Crnkl1 / Cul4a / Ddx10 / Ddx20 / Ddx27 / Ddx31 / Denr / Dhx9 / Dicer1 / Dis3 / Drosha / Efl1 / Eif5 / Emg1 / Eri2 / Esf1 / Exosc10 / Exosc9 / Fam207a / Fbl / Gemin5 / Heatr3 / Ipo9 / Krr1 / Lsm4 / Lsm6 / LTO1 / Luc7l / Luc7l2 / Luc7l3 / Mdn1 / Mettl16 / Mphosph10 / Mrm3 / Mrto4 / N…
activated.GO:0005694	CC	GO:0005694	chromosome	957	0.324354	1.77397	3.731e-14	4.25036e-10	3.87946e-10	2365	tags=35%, list=25%, signal=29%	ENSMUSG00000034311/ENSMUSG00000027855/ENSMUSG00000021098/ENSMUSG00000026134/ENSMUSG00000060445/ENSMUSG00000020419/ENSMUSG00000026605/ENSMUSG00000058761/ENSMUSG00000007080/ENSMUSG00000009670/ENSMUSG00000084063/ENSMUSG00000027326/ENSMUSG00000071350/ENSMUSG00000022432/ENSMUSG00000020647/ENSMUSG00000002814/ENSMUSG00000028109/ENSMUSG00000033596/ENSMUSG00000040549/ENSMUSG00000029466/ENSMUSG00000027379/…	333	activated	0.347962	0.347962	4930447C04Rik / Actr5 / Ago3 / Anapc7 / Ankrd17 / Ankrd31 / Arid4b / Ash1l / Ash2l / Atad5 / Atm / Atr / Bcl11b / Blm / Bms1 / Bptf / Brca1 / Brca2 / Brd8 / Brd8dc / Brms1l / Brpf1 / Bub1 / Bub1b / Cbx1 / Cbx5 / Cdc45 / Cdc5l / Cdca8 / Cdkn2a / Cdt1 / Cenpc1 / Cenpe / Cenpf / Cenph / Cenpi / Cenpk / Cenpn / Cenpp / Cenpq / Cenps / Cenpu / Chd1 / Chd3 / Chd6 / Chd8 / Chmp1a / Ckap5 / Clasp2 / Cntd…
activated.GO:0016570	BP	GO:0016570	histone modification	305	0.33413	1.64545	5.03322e-06	0.000988594	0.000902326	2338	tags=35%, list=25%, signal=27%	ENSMUSG00000071350/ENSMUSG00000022948/ENSMUSG00000060098/ENSMUSG00000025261/ENSMUSG00000001632/ENSMUSG00000010453/ENSMUSG00000038954/ENSMUSG00000062627/ENSMUSG00000030752/ENSMUSG00000036202/ENSMUSG00000024384/ENSMUSG00000025019/ENSMUSG00000036940/ENSMUSG00000028053/ENSMUSG00000067567/ENSMUSG00000029673/ENSMUSG00000051977/ENSMUSG00000029505/ENSMUSG00000015697/ENSMUSG00000041147/ENSMUSG00000021911/…	106	activated	0.347541	0.347541	Arid4b / Ash1l / Ash2l / Asxl1 / Asxl2 / Atg5 / Auts2 / BC004004 / Brca1 / Brca2 / Brd8 / Brd8dc / Brms1l / Brpf1 / Chd3 / Crebbp / Ddb2 / Dmap1 / Ehmt1 / Ep300 / Ep400 / Ercc6 / Ezh2 / Fbl / Gatad2a / Gatad2b / Glyr1 / Hat1 / Hdac4 / Hdac8 / Hdac9 / Huwe1 / Iws1 / Jade3 / Kansl1 / Kansl3 / Kat14 / Kdm1a / Kdm1b / Kdm5a / Kdm5b / Kdm8 / Kmt2a / Kmt2d / Kmt5c / Kpna7 / Lcor / Map3k7 / Mettl8 / Mll…
activated.GO:0022402	BP	GO:0022402	cell cycle process	878	0.319267	1.73866	4.945e-13	1.87778e-09	1.71392e-09	2253	tags=34%, list=24%, signal=29%	ENSMUSG00000026883/ENSMUSG00000034311/ENSMUSG00000027855/ENSMUSG00000021098/ENSMUSG00000060445/ENSMUSG00000036777/ENSMUSG00000020419/ENSMUSG00000026605/ENSMUSG00000022565/ENSMUSG00000007080/ENSMUSG00000009670/ENSMUSG00000027326/ENSMUSG00000071350/ENSMUSG00000022432/ENSMUSG00000034653/ENSMUSG00000002814/ENSMUSG00000028109/ENSMUSG00000033596/ENSMUSG00000040549/ENSMUSG00000029466/ENSMUSG00000054003/…	300	activated	0.341686	0.341686	4930447C04Rik / Aaas / Abraxas2 / Acvr1b / Adam17 / Ago4 / Alms1 / Anapc7 / Ankle1 / Ankle2 / Ankrd17 / Ankrd31 / Anln / Anp32b / Anxa11 / Appl1 / Arl3 / Arpp19 / Asz1 / Atad5 / Atm / Atr / Aurka / Bach1 / Bbs4 / Becn1 / Bid / Bin3 / Birc6 / Blm / Bora / Brca1 / Brca2 / Brip1 / Btbd18 / Bub1 / Bub1b / Calr / Ccdc61 / Ccnh / Ccnl2 / Ccny / Cdc27 / Cdc45 / Cdc5l / Cdc6 / Cdc7 / Cdca8 / Cdk11b / Cdk…
suppressed.GO:2000649	BP	GO:2000649	regulation of sodium ion transmembrane transporter activity	27	-0.67252	-2.15195	0.000166763	0.0165197	0.0150781	412	tags=33%, list=4%, signal=32%	ENSMUSG00000053819/ENSMUSG00000026576/ENSMUSG00000045103/ENSMUSG00000022523/ENSMUSG00000024589/ENSMUSG00000051177/ENSMUSG00000027030/ENSMUSG00000034813/ENSMUSG00000069601	9	suppressed	0.333333	0.333333	Ank3 / Atp1b1 / Camk2d / Dmd / Fgf12 / Grip1 / Nedd4l / Plcb1 / Stk39
activated.GO:0051301	BP	GO:0051301	cell division	445	0.31412	1.61763	2.3094e-06	0.000547252	0.000499497	2200	tags=31%, list=24%, signal=25%	ENSMUSG00000021276/ENSMUSG00000027855/ENSMUSG00000060445/ENSMUSG00000036777/ENSMUSG00000022565/ENSMUSG00000027326/ENSMUSG00000071350/ENSMUSG00000041769/ENSMUSG00000005672/ENSMUSG00000040549/ENSMUSG00000029466/ENSMUSG00000027379/ENSMUSG00000020580/ENSMUSG00000024974/ENSMUSG00000014402/ENSMUSG00000028851/ENSMUSG00000027509/ENSMUSG00000020914/ENSMUSG00000010342/ENSMUSG00000037098/ENSMUSG00000038943/…	138	activated	0.310112	0.310112	Aatf / Abraxas2 / Anapc7 / Ankle2 / Anln / Anxa11 / Arl3 / Arpp19 / Aurka / Bbs4 / Becn1 / Bin3 / Birc6 / Blm / Bora / Brca2 / Brip1 / Bub1 / Bub1b / Cables2 / Ccnt1 / Ccny / Cdc27 / Cdc6 / Cdc7 / Cdca8 / Cdt1 / Cenpc1 / Cenpe / Cenps / Cep55 / Chfr / Chmp1a / Cinp / Ckap2 / Ckap5 / Clasp2 / Cntrl / Dicer1 / Dync1h1 / E2f7 / Ect2 / Evi5 / Exoc1 / Exoc3 / Exoc4 / Exoc5 / Exoc6 / Exoc6b / Fubp1 / G…
suppressed.GO:0043209	CC	GO:0043209	myelin sheath	130	-0.382273	-1.59894	0.00178376	0.0693536	0.0633016	1538	tags=31%, list=17%, signal=26%	ENSMUSG00000062825/ENSMUSG00000001833/ENSMUSG00000026473/ENSMUSG00000034024/ENSMUSG00000035441/ENSMUSG00000031672/ENSMUSG00000061904/ENSMUSG00000033307/ENSMUSG00000025393/ENSMUSG00000036438/ENSMUSG00000025980/ENSMUSG00000006818/ENSMUSG00000027010/ENSMUSG00000020486/ENSMUSG00000052397/ENSMUSG00000005125/ENSMUSG00000041697/ENSMUSG00000037217/ENSMUSG00000029580/ENSMUSG00000024099/ENSMUSG00000032294/…	40	suppressed	0.307692	0.307692	Actb / Actg1 / Aldoa / Anxa2 / Atp1a1 / Atp1b1 / Atp5b / Calm1 / Calm2 / Cct2 / Cct5 / Cox5a / Cox6a1 / Ezr / Glul / Got2 / Gstm1 / Hspd1 / Itpr2 / Ldhb / Mif / Myo1d / Ncam1 / Ndrg1 / Ndufv2 / Pard3 / Pebp1 / Pkm / Plcb1 / Septin4 / Septin7 / Slc25a12 / Slc25a3 / Slc25a4 / Sod1 / Sod2 / Syn1 / Syn2 / Tubb4b / Vdac2
activated.GO:0006974	BP	GO:0006974	cellular response to DNA damage stimulus	631	0.309675	1.64595	1.53907e-08	7.30545e-06	6.66795e-06	2117	tags=30%, list=23%, signal=25%	ENSMUSG00000021276/ENSMUSG00000027855/ENSMUSG00000021098/ENSMUSG00000058761/ENSMUSG00000007080/ENSMUSG00000056899/ENSMUSG00000030451/ENSMUSG00000035401/ENSMUSG00000002814/ENSMUSG00000033596/ENSMUSG00000025261/ENSMUSG00000038685/ENSMUSG00000059060/ENSMUSG00000022429/ENSMUSG00000051455/ENSMUSG00000003847/ENSMUSG00000034218/ENSMUSG00000057113/ENSMUSG00000032586/ENSMUSG00000024974/ENSMUSG00000020914/…	191	activated	0.302694	0.302694	4930447C04Rik / Abl1 / Actr5 / Alkbh3 / Ankle1 / Ascc3 / Ash2l / Atad5 / Atm / Atr / Bclaf1 / Bid / Blm / Brca1 / Brca2 / Brd8 / Brip1 / Cbx1 / Cbx5 / Cdc45 / Cdc5l / Cdc7 / Cdip1 / Cenps / Chchd6 / Cinp / Clspn / Cul4a / Ddb2 / Dhx9 / Dmap1 / Dmc1 / Dna2 / Donson / Dtl / Dyrk1a / E2f7 / Emsy / Endov / Ep300 / Ep400 / Ercc6 / Ercc8 / Esco2 / Exd2 / Eya3 / Fam168a / Fanca / Fancd2 / Fancg / Fbxw7 …
suppressed.GO:0016528	CC	GO:0016528	sarcoplasm	45	-0.526076	-1.84946	0.00095748	0.051498	0.0470041	376	tags=29%, list=4%, signal=28%	ENSMUSG00000021820/ENSMUSG00000001627/ENSMUSG00000049792/ENSMUSG00000028773/ENSMUSG00000030102/ENSMUSG00000038473/ENSMUSG00000057897/ENSMUSG00000030287/ENSMUSG00000063142/ENSMUSG00000000628/ENSMUSG00000063450/ENSMUSG00000020354/ENSMUSG00000069601	13	suppressed	0.288889	0.288889	Ank3 / Bag5 / Camk2b / Camk2g / Fabp3 / Hk2 / Ifrd1 / Itpr1 / Itpr2 / Kcnma1 / Nos1ap / Sgcd / Syne2
activated.GO:0140513	CC	GO:0140513	nuclear protein-containing complex	987	0.24818	1.35833	3.65642e-05	0.00548078	0.00500251	2175	tags=28%, list=23%, signal=24%	ENSMUSG00000026134/ENSMUSG00000038299/ENSMUSG00000007080/ENSMUSG00000020647/ENSMUSG00000015748/ENSMUSG00000011306/ENSMUSG00000029466/ENSMUSG00000019715/ENSMUSG00000015522/ENSMUSG00000059060/ENSMUSG00000027509/ENSMUSG00000038954/ENSMUSG00000028614/ENSMUSG00000024188/ENSMUSG00000078676/ENSMUSG00000022105/ENSMUSG00000031314/ENSMUSG00000031885/ENSMUSG00000027167/ENSMUSG00000038774/ENSMUSG00000006005/…	274	activated	0.277609	0.277609	Aaas / Abraxas2 / Actr5 / Akap17b / Anapc7 / Api5 / Arid4b / Arnt / Ascc3 / Ash2l / Asxl1 / Asxl2 / Asxl3 / Atf1 / Atp5a1 / Atr / Bach1 / Bcl11b / Bcl9 / Bclaf1 / Bclaf3 / Bicd2 / Bptf / Brca1 / Brca2 / Brd8 / Brip1 / Brms1l / Bub1b / Casc3 / Cbfb / Cbx5 / Ccdc12 / Ccnh / Ccnt1 / Cdc27 / Cdc45 / Cdc5l / Cdk12 / Cdk13 / Cdk19 / Cenps / Chd3 / Chd8 / Chmp1a / Cpsf2 / Cpsf7 / Crebbp / Crnkl1 / Cstf1…
suppressed.GO:0031252	CC	GO:0031252	cell leading edge	233	-0.328941	-1.48833	0.00161363	0.0663638	0.0605726	1528	tags=27%, list=16%, signal=23%	ENSMUSG00000019943/ENSMUSG00000036825/ENSMUSG00000020669/ENSMUSG00000019471/ENSMUSG00000030536/ENSMUSG00000027002/ENSMUSG00000035441/ENSMUSG00000006932/ENSMUSG00000021877/ENSMUSG00000018849/ENSMUSG00000022443/ENSMUSG00000032702/ENSMUSG00000038650/ENSMUSG00000023805/ENSMUSG00000034330/ENSMUSG00000020315/ENSMUSG00000025223/ENSMUSG00000055826/ENSMUSG00000024044/ENSMUSG00000022285/ENSMUSG00000040268/…	62	suppressed	0.266094	0.266094	Actb / Actn1 / Aif1 / Amotl1 / Anxa2 / Arf1 / Arf4 / Arhgap18 / Arhgap31 / Arhgef2 / Atp2b1 / Cacna1d / Capzb / Carmil1 / Cd2ap / Cdc37 / Ctnnb1 / Dlc1 / Dmd / Dst / Egfr / Epb41l3 / Ezr / Fgd4 / Frmd4b / Gabarapl1 / Gnas / Insr / Iqgap1 / Iqgap2 / Itgav / Kank1 / Ldb1 / Lima1 / Lmo4 / Macf1 / Map2 / Mapt / Myh9 / Myo1d / Myo6 / Nckap1 / Palld / Phldb2 / Plce1 / Plcg2 / Plekha1 / Ptpn13 / Rnh1 / …
suppressed.GO:0098552	CC	GO:0098552	side of membrane	188	-0.371048	-1.63243	0.000403641	0.031038	0.0283295	1558	tags=27%, list=17%, signal=23%	ENSMUSG00000020681/ENSMUSG00000019188/ENSMUSG00000019943/ENSMUSG00000001018/ENSMUSG00000030536/ENSMUSG00000038467/ENSMUSG00000068523/ENSMUSG00000054263/ENSMUSG00000031357/ENSMUSG00000044573/ENSMUSG00000055737/ENSMUSG00000022443/ENSMUSG00000022636/ENSMUSG00000050912/ENSMUSG00000032849/ENSMUSG00000062376/ENSMUSG00000107252/ENSMUSG00000052397/ENSMUSG00000027164/ENSMUSG00000060802/ENSMUSG00000057367/…	50	suppressed	0.265957	0.265957	Abca1 / Abcc4 / Ace / Acp1 / Alcam / Ank2 / Ano1 / Apoe / Atp2b1 / B2m / Birc2 / Borcs7 / Chmp4b / Dmd / Dst / Efna5 / Entpd1 / Errfi1 / Ezr / Farp1 / Gfra1 / Ghr / Gm5767 / Gnas / Gng12 / Gng5 / H13 / Heg1 / Insr / Iqgap1 / Itga9 / Itgae / Itgav / Kcnab1 / Kcnma1 / Lifr / Map3k5 / Mapt / Myh9 / Myzap / Ncam1 / Nlgn1 / Ppp3ca / Snapin / Spa17 / Syap1 / Tgfbr3 / Tiam1 / Tmem123 / Traf6
suppressed.GO:0035725	BP	GO:0035725	sodium ion transmembrane transport	57	-0.558157	-2.05613	0.000134379	0.0137914	0.0125879	412	tags=26%, list=4%, signal=25%	ENSMUSG00000053819/ENSMUSG00000026576/ENSMUSG00000064210/ENSMUSG00000045103/ENSMUSG00000022523/ENSMUSG00000030096/ENSMUSG00000020704/ENSMUSG00000054640/ENSMUSG00000048677/ENSMUSG00000024589/ENSMUSG00000051177/ENSMUSG00000027030/ENSMUSG00000034813/ENSMUSG00000033161/ENSMUSG00000069601	15	suppressed	0.263158	0.263158	Ank3 / Ano6 / Asic2 / Atp1a1 / Atp1b1 / Camk2d / Dmd / Fgf12 / Grip1 / Nedd4l / Plcb1 / Slc6a6 / Slc8a1 / Stk39 / Tpcn2
suppressed.GO:0019932	BP	GO:0019932	second-messenger-mediated signaling	100	-0.459363	-1.84749	0.000197608	0.0186046	0.0169811	723	tags=26%, list=8%, signal=24%	ENSMUSG00000032826/ENSMUSG00000023931/ENSMUSG00000030102/ENSMUSG00000039601/ENSMUSG00000032274/ENSMUSG00000030659/ENSMUSG00000015968/ENSMUSG00000032959/ENSMUSG00000043668/ENSMUSG00000026576/ENSMUSG00000041741/ENSMUSG00000031762/ENSMUSG00000045103/ENSMUSG00000024430/ENSMUSG00000054640/ENSMUSG00000048677/ENSMUSG00000028161/ENSMUSG00000020122/ENSMUSG00000031765/ENSMUSG00000027523/ENSMUSG00000021699/…	26	suppressed	0.26	0.26	Ank2 / Apoe / Atp1b1 / Cabyr / Cacna1d / Cyp19a1 / Dmd / Efhb / Egfr / Gnas / Itpr1 / Mapt / Mt1 / Mt2 / Ncam1 / Nucb2 / Pde3a / Pde4d / Pebp1 / Ppp3ca / Prkg1 / Rcan2 / Sgcd / Slc8a1 / Tox3 / Tpcn2
suppressed.GO:0005576	CC	GO:0005576	extracellular region	410	-0.36282	-1.76255	4.68504e-07	0.000144249	0.000131661	1379	tags=26%, list=15%, signal=23%	ENSMUSG00000036698/ENSMUSG00000054263/ENSMUSG00000026335/ENSMUSG00000045594/ENSMUSG00000050645/ENSMUSG00000055737/ENSMUSG00000047793/ENSMUSG00000091155/ENSMUSG00000074264/ENSMUSG00000025856/ENSMUSG00000038650/ENSMUSG00000033307/ENSMUSG00000022514/ENSMUSG00000025980/ENSMUSG00000068220/ENSMUSG00000053153/ENSMUSG00000010435/ENSMUSG00000031274/ENSMUSG00000055862/ENSMUSG00000032036/ENSMUSG00000031591/…	106	suppressed	0.258537	0.258537	2300009A05Rik / 4930451I11Rik / a / Adam23 / Adamtsl1 / Adgrv1 / Ago2 / Ahnak / Alad / Aldoa / Amy1 / Anxa2 / Apoe / Asah1 / Atp5j / B2m / C1qtnf4 / Ccbe1 / Ccl27a / Cd109 / Cfap45 / Cntn4 / Col4a4 / Col4a5 / Cp / Cpq / Crim1 / Crisp2 / Cst8 / Cst9 / Cstl1 / Cxcl17 / Dbi / Ddt / Defb19 / Emid1 / Entpd1 / Fabp3 / Fam24a / Fbp1 / Flrt2 / Gfer / Gfra1 / Ghr / Glb1 / Glb1l2 / Gnas / Grip1 / Gstm1 / H…
suppressed.GO:0009986	CC	GO:0009986	cell surface	231	-0.364331	-1.64467	9.97579e-05	0.0111416	0.0101693	1374	tags=25%, list=15%, signal=22%	ENSMUSG00000054263/ENSMUSG00000042797/ENSMUSG00000031672/ENSMUSG00000026335/ENSMUSG00000042082/ENSMUSG00000055737/ENSMUSG00000022636/ENSMUSG00000025856/ENSMUSG00000022261/ENSMUSG00000033307/ENSMUSG00000025393/ENSMUSG00000067336/ENSMUSG00000050912/ENSMUSG00000025980/ENSMUSG00000070509/ENSMUSG00000068220/ENSMUSG00000032849/ENSMUSG00000061576/ENSMUSG00000021676/ENSMUSG00000038146/ENSMUSG00000052336/…	58	suppressed	0.251082	0.251082	A530064D06Rik / Abca1 / Abcc4 / Adgrv1 / Alcam / Ank3 / Ano1 / Anxa2 / Apoe / Aqp11 / Arsb / Atp5b / Atp5j / B2m / Bmpr2 / Boc / Cacna1d / Cdon / Cst8 / Cx3cr1 / Dmd / Dpp6 / Efna5 / Egfr / Entpd1 / Gfra1 / Ghr / Got2 / Heg1 / Hnrnpm / Hspd1 / Il1rapl1 / Insr / Iqgap2 / Itga9 / Itgae / Itgav / Kcnma1 / Lgals1 / Lifr / Map3k5 / Mif / Ncam1 / Nlgn1 / Nlgn2 / Notch3 / Pam / Pdgfa / Pebp1 / Rgma / Sd…
suppressed.GO:0048870	BP	GO:0048870	cell motility	757	-0.304273	-1.55491	1.68217e-06	0.000416592	0.000380239	1616	tags=25%, list=17%, signal=23%	ENSMUSG00000039145/ENSMUSG00000024421/ENSMUSG00000001911/ENSMUSG00000060726/ENSMUSG00000041165/ENSMUSG00000010841/ENSMUSG00000057177/ENSMUSG00000015305/ENSMUSG00000020681/ENSMUSG00000032221/ENSMUSG00000062825/ENSMUSG00000027797/ENSMUSG00000005320/ENSMUSG00000036825/ENSMUSG00000028373/ENSMUSG00000030720/ENSMUSG00000027544/ENSMUSG00000035954/ENSMUSG00000028656/ENSMUSG00000009418/ENSMUSG00000026473/…	190	suppressed	0.250991	0.250991	Abhd2 / Abhd6 / Ace / Actb / Actg1 / Adgrl3 / Ago2 / Aif1 / Akap12 / Akt1 / Aldoa / Amotl1 / Ano6 / Anxa3 / Apoe / Arf4 / Arhgap18 / Arhgap24 / Arhgef2 / Arid5b / Arsb / Astn2 / Atp2b4 / Atp5b / Bmpr2 / Camk1d / Camk2b / Camk2d / Cap1 / Carmil1 / Ccbe1 / Ccl27a / Cd2ap / Cep85l / Cfap20 / Cfap45 / Cfap53 / Cfap65 / Cfap97d1 / Cln3 / Ctnnb1 / Cx3cr1 / Cxcl17 / Cyp19a1 / Dab2 / Dach1 / Dclk1 / Dlc1…
suppressed.GO:0099081	CC	GO:0099081	supramolecular polymer	469	-0.302602	-1.48538	0.000192427	0.0184212	0.0168137	1480	tags=23%, list=16%, signal=21%	ENSMUSG00000009418/ENSMUSG00000034024/ENSMUSG00000060126/ENSMUSG00000030536/ENSMUSG00000027002/ENSMUSG00000038467/ENSMUSG00000024033/ENSMUSG00000021024/ENSMUSG00000031796/ENSMUSG00000000631/ENSMUSG00000006932/ENSMUSG00000027175/ENSMUSG00000035299/ENSMUSG00000022443/ENSMUSG00000044042/ENSMUSG00000028259/ENSMUSG00000026585/ENSMUSG00000023805/ENSMUSG00000039615/ENSMUSG00000029094/ENSMUSG00000028419/…	109	suppressed	0.232409	0.232409	Actn1 / Afap1 / Ahnak / Aif1 / Ak1 / Aldoa / Ank2 / Ank3 / Apoe / Arf1 / Arhgap18 / Arhgef2 / Atp2b4 / Bicd1 / Cacna1d / Calm1 / Calm2 / Carmil1 / Cct2 / Cct5 / Cd2ap / Cfap20 / Cfl2 / Chmp3 / Chmp4b / Chmp5 / Col4a4 / Col4a5 / Csnk1a1 / Ctnnb1 / Dbi / Diaph2 / Dlc1 / Dmd / Dst / Dync1i2 / Dynll1 / Dynll2 / Dynlrb2 / Eml6 / Espn / Ezr / Fhl5 / Fhod3 / Flna / Fmn1 / Frg1 / Gabarapl1 / Gng12 / Gram…
suppressed.GO:2000145	BP	GO:2000145	regulation of cell motility	439	-0.307097	-1.49896	0.000251167	0.0215135	0.0196362	1396	tags=23%, list=15%, signal=21%	ENSMUSG00000019777/ENSMUSG00000031796/ENSMUSG00000036698/ENSMUSG00000009647/ENSMUSG00000044447/ENSMUSG00000042082/ENSMUSG00000022443/ENSMUSG00000032702/ENSMUSG00000025856/ENSMUSG00000003518/ENSMUSG00000033307/ENSMUSG00000025393/ENSMUSG00000063410/ENSMUSG00000001729/ENSMUSG00000021596/ENSMUSG00000067336/ENSMUSG00000034330/ENSMUSG00000006818/ENSMUSG00000025223/ENSMUSG00000026463/ENSMUSG00000042453/…	101	suppressed	0.230068	0.230068	Abhd2 / Abhd6 / Ago2 / Aif1 / Akap12 / Akt1 / Aldoa / Amotl1 / Ano6 / Anxa3 / Apoe / Arhgap18 / Arhgef2 / Arsb / Atp2b4 / Atp5b / Bmpr2 / Camk2b / Camk2d / Carmil1 / Ccbe1 / Cfap20 / Cfap45 / Cx3cr1 / Cxcl17 / Cyp19a1 / Dab2 / Dach1 / Dlc1 / Dock1 / Dock5 / Dock7 / Dusp3 / Egfr / Ets1 / Flna / Flrt2 / Gab2 / Hdac2 / Insr / Itgav / Kank1 / Lama1 / Lcn2 / Ldb1 / Ldlrad4 / Lef1 / Limch1 / Lmo4 / Lrc…
suppressed.GO:0016529	CC	GO:0016529	sarcoplasmic reticulum	35	-0.607792	-2.04657	0.000407081	0.031038	0.0283295	376	tags=23%, list=4%, signal=22%	ENSMUSG00000030102/ENSMUSG00000038473/ENSMUSG00000057897/ENSMUSG00000030287/ENSMUSG00000000628/ENSMUSG00000063450/ENSMUSG00000020354/ENSMUSG00000069601	8	suppressed	0.228571	0.228571	Ank3 / Camk2b / Hk2 / Itpr1 / Itpr2 / Nos1ap / Sgcd / Syne2
suppressed.GO:0051094	BP	GO:0051094	positive regulation of developmental process	627	-0.292308	-1.47509	0.000103667	0.0113555	0.0103646	1564	tags=23%, list=17%, signal=20%	ENSMUSG00000015305/ENSMUSG00000055409/ENSMUSG00000020681/ENSMUSG00000078619/ENSMUSG00000019943/ENSMUSG00000005320/ENSMUSG00000027544/ENSMUSG00000027878/ENSMUSG00000055320/ENSMUSG00000000861/ENSMUSG00000006398/ENSMUSG00000031565/ENSMUSG00000030536/ENSMUSG00000033454/ENSMUSG00000029003/ENSMUSG00000048078/ENSMUSG00000019777/ENSMUSG00000032185/ENSMUSG00000006932/ENSMUSG00000036698/ENSMUSG00000070808/…	142	suppressed	0.226475	0.226475	Abcb10 / Ace / Actb / Adam12 / Adgrl2 / Adgrl3 / Adgrv1 / Ago2 / Akt1 / Ano6 / Anxa3 / Apoe / Ar / Arf1 / Arhgef2 / Arid1b / Asic2 / Atp2b1 / Atxn1 / Axin2 / Bcl11a / Bcl7a / Bicra / Bicral / Bmpr1b / Bmpr2 / Boc / Brd1 / Btg1 / Camk2b / Carm1 / Ccbe1 / Cdc20 / Cdkl3 / Cdon / Crebl2 / Ctnnb1 / Cx3cr1 / Dab2 / Dmd / Eef2k / Efna5 / Egfr / Ets1 / Exosc3 / Ezr / F11r / Fgfr1 / Fgfr4 / Flna / Flrt2 /…
suppressed.GO:0007155	BP	GO:0007155	cell adhesion	515	-0.3004	-1.48798	0.000191214	0.0184212	0.0168137	1344	tags=22%, list=14%, signal=20%	ENSMUSG00000044447/ENSMUSG00000054555/ENSMUSG00000022443/ENSMUSG00000047793/ENSMUSG00000044042/ENSMUSG00000022636/ENSMUSG00000032702/ENSMUSG00000003518/ENSMUSG00000026585/ENSMUSG00000019820/ENSMUSG00000025393/ENSMUSG00000022514/ENSMUSG00000001729/ENSMUSG00000025980/ENSMUSG00000037605/ENSMUSG00000068220/ENSMUSG00000025223/ENSMUSG00000055826/ENSMUSG00000064115/ENSMUSG00000010435/ENSMUSG00000032036/…	112	suppressed	0.217476	0.217476	Actb / Actn1 / Adam12 / Adam23 / Adgrl3 / Adgrv1 / Aif1 / Akt1 / Alcam / Ank3 / Arhgap6 / Arid1b / Atp1b1 / Atp5b / B2m / Boc / Cadm2 / Carmil1 / Cd2ap / Cdon / Cntn4 / Cntn6 / Crisp2 / Cx3cr1 / Dab2 / Dlc1 / Dmd / Dock1 / Dock5 / Dst / Dusp3 / Efna5 / Egfr / Ets1 / F11r / Flna / Flrt2 / Fmn1 / Fndc3b / Fyb2 / Gnas / Grhl2 / Hes1 / Hspd1 / Igfbp7 / Il1rap / Il1rapl1 / Itga9 / Itgae / Itgav / Kank…
suppressed.GO:0050878	BP	GO:0050878	regulation of body fluid levels	88	-0.495375	-1.97442	3.25549e-05	0.00508034	0.00463702	606	tags=22%, list=7%, signal=20%	ENSMUSG00000004043/ENSMUSG00000021948/ENSMUSG00000061751/ENSMUSG00000031328/ENSMUSG00000048120/ENSMUSG00000031075/ENSMUSG00000045038/ENSMUSG00000064210/ENSMUSG00000032231/ENSMUSG00000028161/ENSMUSG00000020122/ENSMUSG00000050965/ENSMUSG00000027523/ENSMUSG00000036158/ENSMUSG00000027030/ENSMUSG00000075254/ENSMUSG00000063142/ENSMUSG00000052920/ENSMUSG00000002985	19	suppressed	0.215909	0.215909	Ano1 / Ano6 / Anxa2 / Apoe / Egfr / Entpd1 / Flna / Gnas / Heg1 / Kalrn / Kcnma1 / Ppp3ca / Prickle1 / Prkca / Prkcd / Prkce / Prkg1 / Stat5a / Stk39
suppressed.GO:0043025	CC	GO:0043025	neuronal cell body	366	-0.289079	-1.38615	0.00354923	0.0981378	0.089574	1413	tags=21%, list=15%, signal=19%	ENSMUSG00000056755/ENSMUSG00000025580/ENSMUSG00000035441/ENSMUSG00000031357/ENSMUSG00000031672/ENSMUSG00000026335/ENSMUSG00000055737/ENSMUSG00000022636/ENSMUSG00000032356/ENSMUSG00000022261/ENSMUSG00000067336/ENSMUSG00000013629/ENSMUSG00000025278/ENSMUSG00000064115/ENSMUSG00000024146/ENSMUSG00000020486/ENSMUSG00000061576/ENSMUSG00000004980/ENSMUSG00000042453/ENSMUSG00000024397/ENSMUSG00000022387/…	77	suppressed	0.210383	0.210383	Acsl4 / Adcy10 / Aif1 / Akap12 / Alcam / Anxa3 / Apoe / Arhgef2 / Asic2 / Bmpr1b / Bmpr2 / Boc / Brd1 / Cacna1d / Cad / Cadm2 / Camk2b / Camk2d / Capzb / Cript / Cx3cr1 / Cyp19a1 / Dgki / Dlg2 / Dmd / Dpp6 / Eif4a3 / Entpd1 / Erc2 / Esr1 / Flna / Flnb / Gfra1 / Ghr / Gnas / Got2 / Gria4 / Grip1 / Grm7 / Hnrnpa2b1 / Inha / Insr / Itpr1 / Kalrn / Kcnab1 / Kcnma1 / Map2 / Mapt / Myo1d / Myo5b / Myo6…
suppressed.GO:0071944	CC	GO:0071944	cell periphery	1914	-0.26872	-1.44835	7.0205e-08	2.35228e-05	2.14701e-05	1495	tags=21%, list=16%, signal=22%	ENSMUSG00000025790/ENSMUSG00000028563/ENSMUSG00000027878/ENSMUSG00000028656/ENSMUSG00000001833/ENSMUSG00000042662/ENSMUSG00000026473/ENSMUSG00000020669/ENSMUSG00000027287/ENSMUSG00000035798/ENSMUSG00000019173/ENSMUSG00000019471/ENSMUSG00000021013/ENSMUSG00000031257/ENSMUSG00000025417/ENSMUSG00000031565/ENSMUSG00000030536/ENSMUSG00000027002/ENSMUSG00000006289/ENSMUSG00000032803/ENSMUSG00000057914/…	399	suppressed	0.208464	0.208464	1700019D03Rik / 4930451I11Rik / Abca1 / Abcb5 / Abcc4 / Abhd2 / Abhd6 / Ackr4 / Acp1 / Acsl4 / Actb / Actg2 / Actn1 / Adam12 / Adam23 / Adamtsl1 / Adcy10 / Adgrl2 / Adgrl3 / Adgrv1 / Ahnak / Aif1 / Akap1 / Akap12 / Akt1 / Alcam / Aldoa / Amn1 / Amotl1 / Ank2 / Ank3 / Ano1 / Ano6 / Anxa2 / Anxa3 / Ap1s3 / Apoe / Aqp11 / Aqp9 / Ar / Arf1 / Arf4 / Arhgap18 / Arhgap21 / Arhgef1 / Arhgef2 / Arhgef40 /…
suppressed.GO:0050808	BP	GO:0050808	synapse organization	287	-0.347779	-1.62572	5.41462e-05	0.00752236	0.00686594	1110	tags=21%, list=12%, signal=19%	ENSMUSG00000024146/ENSMUSG00000022285/ENSMUSG00000052681/ENSMUSG00000031274/ENSMUSG00000032036/ENSMUSG00000035064/ENSMUSG00000052397/ENSMUSG00000042453/ENSMUSG00000063531/ENSMUSG00000037217/ENSMUSG00000035357/ENSMUSG00000061665/ENSMUSG00000035764/ENSMUSG00000031393/ENSMUSG00000048076/ENSMUSG00000041592/ENSMUSG00000040640/ENSMUSG00000052336/ENSMUSG00000029580/ENSMUSG00000025555/ENSMUSG00000025885/…	59	suppressed	0.205575	0.205575	Actb / Adgrl2 / Ank3 / Apoe / Arf1 / Asic2 / Camk2b / Cd2ap / Col4a5 / Cript / Cx3cr1 / Dock7 / Eef2k / Efna5 / Erc2 / Ezr / Farp1 / Fbxo45 / Flna / Flrt2 / Frmpd4 / Hnrnpm / Il1rapl1 / Insr / Kalrn / Kirrel3 / Lrrtm3 / Magi2 / Malat1 / Mapt / Mecp2 / Myo5b / Myo6 / Nfia / Nlgn1 / Nlgn2 / Nos1ap / Nrxn3 / Pak3 / Palld / Pdzrn3 / Pik3r1 / Plxna4 / Ppfibp1 / Prkca / Ptpn13 / Ptprd / Rap1b / Reln / …
suppressed.GO:0005886	CC	GO:0005886	plasma membrane	1783	-0.262327	-1.40583	9.52548e-07	0.000258367	0.000235821	1495	tags=20%, list=16%, signal=21%	ENSMUSG00000025790/ENSMUSG00000028563/ENSMUSG00000027878/ENSMUSG00000028656/ENSMUSG00000001833/ENSMUSG00000042662/ENSMUSG00000026473/ENSMUSG00000020669/ENSMUSG00000027287/ENSMUSG00000035798/ENSMUSG00000019173/ENSMUSG00000019471/ENSMUSG00000021013/ENSMUSG00000031257/ENSMUSG00000025417/ENSMUSG00000031565/ENSMUSG00000030536/ENSMUSG00000027002/ENSMUSG00000006289/ENSMUSG00000032803/ENSMUSG00000057914/…	364	suppressed	0.20415	0.20415	1700019D03Rik / 4930451I11Rik / Abca1 / Abcb5 / Abcc4 / Abhd2 / Abhd6 / Ackr4 / Acp1 / Acsl4 / Actn1 / Adam12 / Adam23 / Adcy10 / Adgrl2 / Adgrl3 / Adgrv1 / Ahnak / Aif1 / Akap1 / Akap12 / Akt1 / Alcam / Aldoa / Amn1 / Amotl1 / Ank2 / Ank3 / Ano1 / Ano6 / Anxa2 / Anxa3 / Ap1s3 / Apoe / Aqp11 / Aqp9 / Ar / Arf1 / Arf4 / Arhgap18 / Arhgap21 / Arhgef1 / Arhgef2 / Arhgef40 / Arid1b / Arl14ep / Arl4a …
suppressed.GO:0036477	CC	GO:0036477	somatodendritic compartment	534	-0.282376	-1.40096	0.00139359	0.0612966	0.0559476	1413	tags=20%, list=15%, signal=18%	ENSMUSG00000056755/ENSMUSG00000025580/ENSMUSG00000035441/ENSMUSG00000006932/ENSMUSG00000036698/ENSMUSG00000021877/ENSMUSG00000042797/ENSMUSG00000031357/ENSMUSG00000031672/ENSMUSG00000026335/ENSMUSG00000055737/ENSMUSG00000022636/ENSMUSG00000032356/ENSMUSG00000024186/ENSMUSG00000022261/ENSMUSG00000001105/ENSMUSG00000059436/ENSMUSG00000067336/ENSMUSG00000027674/ENSMUSG00000013629/ENSMUSG00000005469/…	106	suppressed	0.198502	0.198502	Acsl4 / Actn1 / Adcy10 / Ago2 / Aif1 / Akap12 / Alcam / Ank3 / Anxa3 / Apoe / Aqp11 / Ar / Arf4 / Arhgef2 / Asic2 / Bmpr1b / Bmpr2 / Boc / Brd1 / Cacna1d / Cad / Cadm2 / Camk2b / Camk2d / Capzb / Cd2ap / Cript / Ctnnb1 / Cx3cr1 / Cyp19a1 / Dgki / Dlg2 / Dmd / Dpp6 / Eef2k / Eif4a3 / Entpd1 / Erc2 / Esr1 / Farp1 / Flna / Flnb / Frmpd4 / Gabarapl1 / Gabrb1 / Gfra1 / Ghr / Gnas / Got2 / Gria4 / Grip…
suppressed.GO:0051240	BP	GO:0051240	positive regulation of multicellular organismal process	685	-0.30072	-1.52717	9.4455e-06	0.00176399	0.00161005	1253	tags=19%, list=13%, signal=18%	ENSMUSG00000033307/ENSMUSG00000022514/ENSMUSG00000000776/ENSMUSG00000001729/ENSMUSG00000067336/ENSMUSG00000034330/ENSMUSG00000025980/ENSMUSG00000037605/ENSMUSG00000027674/ENSMUSG00000018654/ENSMUSG00000066643/ENSMUSG00000020315/ENSMUSG00000068220/ENSMUSG00000055826/ENSMUSG00000027808/ENSMUSG00000027010/ENSMUSG00000027427/ENSMUSG00000020389/ENSMUSG00000029438/ENSMUSG00000020176/ENSMUSG00000035064/…	129	suppressed	0.188321	0.188321	Abca1 / Actb / Adgrl2 / Adgrl3 / Adgrv1 / Aif1 / Akap12 / Akirin2 / Akt1 / Ano6 / Anxa2 / Anxa3 / Apoe / Ar / Arhgef2 / Arid1b / Asic2 / Atp1a1 / Atp5j / Atxn1 / Axin2 / B2m / Bcl7a / Bicral / Bmpr1b / Bmpr2 / Btg1 / C1qtnf4 / Camk2b / Camk2d / Ccbe1 / Cdkl3 / Cdon / Cx3cr1 / Cxcl17 / Cyp19a1 / Dab2 / Eef2k / Efna5 / Egfr / Elovl6 / Esrrg / Ets1 / Exosc3 / Ezr / Flna / Flrt2 / Gab2 / Gnas / Gpr68…
suppressed.GO:0030054	CC	GO:0030054	cell junction	1102	-0.269928	-1.41337	4.09412e-05	0.00597952	0.00545773	1285	tags=19%, list=14%, signal=18%	ENSMUSG00000021820/ENSMUSG00000036591/ENSMUSG00000022261/ENSMUSG00000028156/ENSMUSG00000019820/ENSMUSG00000023805/ENSMUSG00000036528/ENSMUSG00000022514/ENSMUSG00000029094/ENSMUSG00000012296/ENSMUSG00000027506/ENSMUSG00000001729/ENSMUSG00000021596/ENSMUSG00000067336/ENSMUSG00000036438/ENSMUSG00000029009/ENSMUSG00000001333/ENSMUSG00000037605/ENSMUSG00000013629/ENSMUSG00000028121/ENSMUSG00000005469/…	205	suppressed	0.186025	0.186025	Abhd6 / Actb / Actn1 / Adam23 / Adgrl2 / Adgrl3 / Adgrv1 / Afap1 / Ahnak / Akap1 / Akap12 / Akt1 / Aldh1a1 / Amotl1 / Ank2 / Ank3 / Ano1 / Ano6 / Anxa2 / Apoe / Arf1 / Arhgap21 / Arhgap24 / Arhgap31 / Arhgef2 / Arl14ep / Arl8b / Asic2 / Atp1a1 / Atp1b1 / Atp2b4 / Atp6v0a1 / Atp6v1e1 / Atp6v1g1 / Basp1 / Bcar3 / Bmpr2 / Cacna1d / Cad / Cadm2 / Calm1 / Calm2 / Camk2b / Camk2d / Camk2g / Capzb / Cd2…
suppressed.GO:0003008	BP	GO:0003008	system process	657	-0.30345	-1.53705	1.11891e-05	0.00205591	0.0018765	1129	tags=19%, list=12%, signal=18%	ENSMUSG00000053153/ENSMUSG00000031488/ENSMUSG00000027010/ENSMUSG00000044167/ENSMUSG00000022285/ENSMUSG00000026463/ENSMUSG00000061576/ENSMUSG00000050772/ENSMUSG00000001918/ENSMUSG00000052397/ENSMUSG00000042453/ENSMUSG00000005371/ENSMUSG00000041605/ENSMUSG00000031618/ENSMUSG00000024397/ENSMUSG00000026385/ENSMUSG00000000708/ENSMUSG00000031393/ENSMUSG00000028943/ENSMUSG00000021684/ENSMUSG00000032968/…	122	suppressed	0.185693	0.185693	Adgrv1 / Aif1 / Akap1 / Akap12 / Aldoa / Ank2 / Ank3 / Ano1 / Apoe / Ar / Asic2 / Atp1a1 / Atp1b1 / Atp2b4 / Atp5j / Atxn1 / B2m / Cacna1d / Calm1 / Camk2b / Camk2d / Ccbe1 / Ccdc50 / Cfap45 / Cfap53 / Cracd / Csmd1 / Cx3cr1 / Cyp19a1 / Dab2 / Dbi / Dgki / Dlg2 / Dmd / Dpp6 / Egfr / Errfi1 / Espn / Ezr / F11r / Fbxo11 / Fgf12 / Flna / Foxo1 / Foxp2 / Gabrb1 / Gnas / Gria4 / Heg1 / Inava / Inha / …
suppressed.GO:0045595	BP	GO:0045595	regulation of cell differentiation	737	-0.288293	-1.47237	7.21032e-05	0.00902637	0.00823869	1173	tags=18%, list=13%, signal=17%	ENSMUSG00000006818/ENSMUSG00000018654/ENSMUSG00000070509/ENSMUSG00000024975/ENSMUSG00000005469/ENSMUSG00000025223/ENSMUSG00000055826/ENSMUSG00000037896/ENSMUSG00000017119/ENSMUSG00000044167/ENSMUSG00000020389/ENSMUSG00000029438/ENSMUSG00000035478/ENSMUSG00000024423/ENSMUSG00000031974/ENSMUSG00000035064/ENSMUSG00000042453/ENSMUSG00000063531/ENSMUSG00000046186/ENSMUSG00000022387/ENSMUSG00000027164/…	131	suppressed	0.177748	0.177748	Abcb10 / Actb / Adgrv1 / Akirin2 / Anxa2 / Apoe / Ar / Arhgef2 / Arid1b / Atxn1 / Axin2 / B2m / Bcl7a / Bicral / Bmpr1b / Boc / Brd1 / Btg1 / Camk2b / Cd109 / Cdkl3 / Cdon / Cntn4 / Crim1 / Cx3cr1 / Dab2 / Ddx5 / Dmd / Dock7 / Eef2k / Efna5 / Egfr / Errfi1 / Ets1 / F11r / Fndc3b / Foxo1 / Gnas / Gpr68 / Grhl2 / Grip1 / Hes1 / Ikzf1 / Il1rapl1 / Impact / Itgav / Kalrn / Kat7 / Lama1 / Lamc1 / Ldb1…
suppressed.GO:0040011	BP	GO:0040011	locomotion	556	-0.311495	-1.55594	1.97626e-05	0.00336024	0.00306701	966	tags=18%, list=10%, signal=17%	ENSMUSG00000025277/ENSMUSG00000004508/ENSMUSG00000024397/ENSMUSG00000028059/ENSMUSG00000031393/ENSMUSG00000029484/ENSMUSG00000038146/ENSMUSG00000054728/ENSMUSG00000030092/ENSMUSG00000052336/ENSMUSG00000028266/ENSMUSG00000032035/ENSMUSG00000071856/ENSMUSG00000039202/ENSMUSG00000025337/ENSMUSG00000027985/ENSMUSG00000030170/ENSMUSG00000033149/ENSMUSG00000022687/ENSMUSG00000004040/ENSMUSG00000026074/…	98	suppressed	0.176259	0.176259	Abhd2 / Abhd6 / Aif1 / Akap12 / Aldoa / Amotl1 / Ank3 / Ano6 / Anxa3 / Apoe / Arhgap18 / Arhgef2 / Bmpr1b / Boc / Camk2b / Camk2d / Carmil1 / Ccbe1 / Ccl27a / Cfap45 / Cntn4 / Cntn6 / Crppa / Cx3cr1 / Cxcl17 / Cyp19a1 / Dab2 / Dach1 / Dlc1 / Dock1 / Dock7 / Efna5 / Egfr / Ets1 / Flna / Flrt2 / Gab2 / Insr / Itga9 / Itgav / Kalrn / Lama1 / Lcn2 / Ldlrad4 / Lef1 / Limch1 / Lmo4 / Lrch1 / Macf1 / Ma…
suppressed.GO:0048878	BP	GO:0048878	chemical homeostasis	448	-0.313702	-1.52797	6.32848e-05	0.00838302	0.00765149	963	tags=16%, list=10%, signal=15%	ENSMUSG00000031618/ENSMUSG00000026385/ENSMUSG00000056493/ENSMUSG00000052428/ENSMUSG00000037904/ENSMUSG00000048076/ENSMUSG00000021684/ENSMUSG00000040640/ENSMUSG00000028773/ENSMUSG00000060802/ENSMUSG00000024425/ENSMUSG00000004040/ENSMUSG00000032826/ENSMUSG00000014164/ENSMUSG00000030102/ENSMUSG00000022982/ENSMUSG00000026074/ENSMUSG00000028149/ENSMUSG00000019590/ENSMUSG00000015243/ENSMUSG00000056553/…	73	suppressed	0.162946	0.162946	Aacs / Abca1 / Ank2 / Ank3 / Ankrd9 / Ano1 / Apoe / Arf1 / Atp1a1 / Atp1b1 / Atp6v0a1 / Atp6v1g1 / B2m / Cacna1d / Calm1 / Camk2d / Cp / Csmd1 / Cyb561 / Dbi / Dmd / Dynll1 / Efna5 / Egfr / Erc2 / Fabp3 / Flna / Foxk1 / Gk / Gnas / Got1 / Gpr68 / Gramd1b / Hk2 / Insr / Itgav / Itpr1 / Itpr2 / Kcnma1 / Klhl3 / Lcn2 / Lima1 / Map4k4 / Mt1 / Mt2 / Ndfip1 / Nox4 / Nr3c2 / Nucb2 / Pax2 / Pde4d / Pde8b…

## Sheet: endothelial_GSEA_ALL_dotplot_
X	ONTOLOGY	ID	Description	setSize	enrichmentScore	NES	pvalue	p.adjust	qvalue	rank	leading_edge	core_enrichment	Count	.sign	GeneRatio	x	pasted_sorted_ogns
suppressed.GO:0042748	BP	GO:0042748	circadian sleep/wake cycle, non-REM sleep	3	-0.958116	-1.63301	0.00203236	0.0725038	0.0673793	124	tags=100%, list=1%, signal=99%	ENSMUSG00000026496/ENSMUSG00000062202	2	suppressed	0.666667	0.666667	Btbd9 / Parp1
suppressed.GO:0071633	MF	GO:0071633	dihydroceramidase activity	3	-0.961744	-1.63919	0.00162752	0.0631508	0.0586874	66	tags=100%, list=1%, signal=99%	ENSMUSG00000038007/ENSMUSG00000030760	2	suppressed	0.666667	0.666667	Acer2 / Acer3
suppressed.GO:0046325	BP	GO:0046325	negative regulation of glucose import	13	-0.696141	-1.93974	0.00233772	0.0784776	0.0729309	1568	tags=54%, list=16%, signal=45%	ENSMUSG00000050965/ENSMUSG00000057177/ENSMUSG00000020681/ENSMUSG00000020176/ENSMUSG00000005057/ENSMUSG00000019986/ENSMUSG00000045658	7	suppressed	0.538462	0.538462	Ace / Ahi1 / Grb10 / Gsk3a / Pid1 / Prkca / Sh2b2
suppressed.GO:0072124	BP	GO:0072124	regulation of glomerular mesangial cell proliferation	8	-0.797009	-1.91489	0.00129508	0.0560171	0.0520579	961	tags=50%, list=10%, signal=45%	ENSMUSG00000032006/ENSMUSG00000008999/ENSMUSG00000038418/ENSMUSG00000016458	4	suppressed	0.5	0.5	Bmp7 / Egr1 / Pdgfd / Wt1
suppressed.GO:1901722	BP	GO:1901722	regulation of cell proliferation involved in kidney development	8	-0.797009	-1.91489	0.00129508	0.0560171	0.0520579	961	tags=50%, list=10%, signal=45%	ENSMUSG00000032006/ENSMUSG00000008999/ENSMUSG00000038418/ENSMUSG00000016458	4	suppressed	0.5	0.5	Bmp7 / Egr1 / Pdgfd / Wt1
suppressed.GO:0003964	MF	GO:0003964	RNA-directed DNA polymerase activity	6	-0.88489	-1.93276	0.000449669	0.0288924	0.0268503	214	tags=50%, list=2%, signal=49%	ENSMUSG00000025925/ENSMUSG00000031921/ENSMUSG00000028524	3	suppressed	0.5	0.5	Sgip1 / Terf1 / Terf2
suppressed.GO:0007342	BP	GO:0007342	fusion of sperm to egg plasma membrane involved in single fertilization	11	-0.725112	-1.94274	0.00220278	0.0751273	0.0698174	1034	tags=45%, list=10%, signal=41%	ENSMUSG00000030342/ENSMUSG00000080316/ENSMUSG00000064158/ENSMUSG00000042800/ENSMUSG00000044916	5	suppressed	0.454545	0.454545	1700029I15Rik / Cd9 / Izumo1 / Spaca6 / Spata46
suppressed.GO:0045026	BP	GO:0045026	plasma membrane fusion	11	-0.725112	-1.94274	0.00220278	0.0751273	0.0698174	1034	tags=45%, list=10%, signal=41%	ENSMUSG00000030342/ENSMUSG00000080316/ENSMUSG00000064158/ENSMUSG00000042800/ENSMUSG00000044916	5	suppressed	0.454545	0.454545	1700029I15Rik / Cd9 / Izumo1 / Spaca6 / Spata46
suppressed.GO:0098635	CC	GO:0098635	protein complex involved in cell-cell adhesion	5	-0.891539	-1.8377	0.000868183	0.0458634	0.0426218	561	tags=40%, list=6%, signal=38%	ENSMUSG00000064158/ENSMUSG00000024109	2	suppressed	0.4	0.4	Izumo1 / Nrxn1
suppressed.GO:0022412	BP	GO:0022412	cellular process involved in reproduction in multicellular organism	288	-0.274292	-1.43642	0.00232191	0.0783874	0.0728471	2297	tags=33%, list=23%, signal=26%	ENSMUSG00000040714/ENSMUSG00000026646/ENSMUSG00000056832/ENSMUSG00000020059/ENSMUSG00000013787/ENSMUSG00000012609/ENSMUSG00000060216/ENSMUSG00000033644/ENSMUSG00000018909/ENSMUSG00000027378/ENSMUSG00000022236/ENSMUSG00000028294/ENSMUSG00000025081/ENSMUSG00000041301/ENSMUSG00000021540/ENSMUSG00000048003/ENSMUSG00000038987/ENSMUSG00000021758/ENSMUSG00000032514/ENSMUSG00000027505/ENSMUSG00000037348/…	94	suppressed	0.326389	0.326389	1700013H16Rik / 1700029I15Rik / Adad1 / Agfg1 / Akap4 / Arrb1 / Arrb2 / Brdt / Catsper2 / Catsper4 / Ccdc136 / Ccnb1 / Cd9 / Cfap157 / Cfap206 / Cfap43 / Cftr / Dazl / Ddx4 / Dpy19l2 / Efcab9 / Ehmt2 / Eif2s2 / Fam209 / Fbxw11 / Fndc3a / Gk2 / Gm5934 / H1f7 / H1f9 / H2al2a / H3f3b / Hexb / Hfm1 / Hspa2 / Ift81 / Iqcf1 / Izumo1 / Klc3 / Kmt2d / Lgr5 / Mei4 / Mov10l1 / Myh9 / Nphp1 / Osbp2 / Pabpc1…
activated.GO:0045595	BP	GO:0045595	regulation of cell differentiation	872	0.266921	1.5138	9.44338e-07	0.000268709	0.000249717	2503	tags=31%, list=25%, signal=26%	ENSMUSG00000004698/ENSMUSG00000019899/ENSMUSG00000019966/ENSMUSG00000027820/ENSMUSG00000002985/ENSMUSG00000020427/ENSMUSG00000020122/ENSMUSG00000000440/ENSMUSG00000062991/ENSMUSG00000020647/ENSMUSG00000001768/ENSMUSG00000026620/ENSMUSG00000029655/ENSMUSG00000035258/ENSMUSG00000030022/ENSMUSG00000031642/ENSMUSG00000024182/ENSMUSG00000031574/ENSMUSG00000041444/ENSMUSG00000019432/ENSMUSG00000020774/…	271	activated	0.31078	0.31078	Abi3bp / Actr2 / Acvr1 / Adamts12 / Adamts9 / Add1 / Adipor1 / Akap11 / Akap6 / Alms1 / Ankrd17 / Ankrd26 / Ap2a2 / Apc / Apoe / App / Ar / Arhgap32 / Arid1b / Aspa / Atraid / Atxn1 / Axin1 / Baiap2 / Bcl2 / Bcl9l / Bend6 / Bin1 / Boc / Brpf3 / Calr / Cask / Cav1 / Ccdc3 / Ccnt2 / Cd34 / Cdh5 / Cdk12 / Cdk5rap2 / Cdk9 / Cdkn1b / Chd4 / Cited1 / Clasp2 / Clec2d / Col5a2 / Crim1 / Csf1 / Ctnna1 / C…
activated.GO:2001141	BP	GO:2001141	regulation of RNA biosynthetic process	1618	0.264278	1.55944	5.32024e-11	1.58956e-07	1.47721e-07	2341	tags=29%, list=23%, signal=26%	ENSMUSG00000004698/ENSMUSG00000002985/ENSMUSG00000033577/ENSMUSG00000057098/ENSMUSG00000032340/ENSMUSG00000039706/ENSMUSG00000072774/ENSMUSG00000004637/ENSMUSG00000097571/ENSMUSG00000020122/ENSMUSG00000000440/ENSMUSG00000039967/ENSMUSG00000039697/ENSMUSG00000031422/ENSMUSG00000062991/ENSMUSG00000010517/ENSMUSG00000020647/ENSMUSG00000028484/ENSMUSG00000031925/ENSMUSG00000026656/ENSMUSG00000019929/…	469	activated	0.289864	0.289864	2610008E11Rik / 4930447C04Rik / Ablim3 / Actr2 / Actr6 / Actr8 / Acvr1 / Aebp1 / Ak6 / Ankrd42 / Anxa3 / Anxa4 / Apobec3 / Apoe / App / Ar / Arhgef11 / Arid1b / Arid5b / Arnt / Arx / Ash2l / Asxl3 / Atad2b / Atf1 / Atf7ip / Atm / Atxn1 / Axin1 / Bach1 / Bbs7 / Bcl9l / Bclaf3 / Bcor / Bin1 / Bnc2 / Bptf / Brd3 / Brd4 / Brf1 / Brpf3 / Btaf1 / Calr / Cand1 / Carf / Cask / Cbx1 / Cbx5 / Ccnh / Ccnt2 …
activated.GO:0006355	BP	GO:0006355	regulation of DNA-templated transcription	1608	0.263279	1.5547	4.34208e-11	1.58956e-07	1.47721e-07	2341	tags=29%, list=23%, signal=26%	ENSMUSG00000004698/ENSMUSG00000002985/ENSMUSG00000033577/ENSMUSG00000057098/ENSMUSG00000032340/ENSMUSG00000039706/ENSMUSG00000072774/ENSMUSG00000004637/ENSMUSG00000097571/ENSMUSG00000020122/ENSMUSG00000000440/ENSMUSG00000039967/ENSMUSG00000039697/ENSMUSG00000031422/ENSMUSG00000062991/ENSMUSG00000010517/ENSMUSG00000020647/ENSMUSG00000028484/ENSMUSG00000031925/ENSMUSG00000026656/ENSMUSG00000019929/…	466	activated	0.289801	0.289801	2610008E11Rik / 4930447C04Rik / Ablim3 / Actr2 / Actr6 / Actr8 / Acvr1 / Aebp1 / Ak6 / Ankrd42 / Anxa3 / Anxa4 / Apoe / App / Ar / Arhgef11 / Arid1b / Arid5b / Arnt / Arx / Ash2l / Asxl3 / Atad2b / Atf1 / Atf7ip / Atm / Atxn1 / Axin1 / Bach1 / Bbs7 / Bcl9l / Bclaf3 / Bcor / Bin1 / Bnc2 / Bptf / Brd3 / Brd4 / Brf1 / Brpf3 / Btaf1 / Calr / Cand1 / Carf / Cask / Cbx1 / Cbx5 / Ccnh / Ccnt2 / Cdk12 / …
suppressed.GO:0048232	BP	GO:0048232	male gamete generation	376	-0.303404	-1.62171	1.22583e-05	0.00185441	0.00172334	1530	tags=29%, list=15%, signal=25%	ENSMUSG00000022236/ENSMUSG00000045378/ENSMUSG00000028294/ENSMUSG00000025081/ENSMUSG00000001105/ENSMUSG00000041301/ENSMUSG00000063889/ENSMUSG00000048003/ENSMUSG00000023175/ENSMUSG00000031493/ENSMUSG00000038987/ENSMUSG00000021758/ENSMUSG00000032514/ENSMUSG00000027505/ENSMUSG00000040489/ENSMUSG00000094985/ENSMUSG00000036928/ENSMUSG00000038994/ENSMUSG00000009628/ENSMUSG00000043410/ENSMUSG00000028277/…	108	suppressed	0.287234	0.287234	1700013H16Rik / 4932438A13Rik / Ace / Adad1 / Adamts2 / Agfg1 / Akap4 / Atp1a4 / Bcl2l11 / Brdt / Bsg / Calr3 / Catsper2 / Catsper4 / Ccdc136 / Ccnyl1 / Celf3 / Cfap157 / Cfap206 / Cfap43 / Cfap91 / Cftr / Clock / Crem / Dazl / Ddx4 / Dmxl2 / Dpy19l2 / Efcab9 / Eif4g3 / Fam209 / Fndc3a / Ggn / Gk2 / Gm5934 / Gorasp2 / Gpx4 / H1f6 / H1f7 / H1f9 / H2al2a / H3f3b / Hfm1 / Hsf2 / Hspa2 / Ift20 / Ift8…
activated.GO:0019438	BP	GO:0019438	aromatic compound biosynthetic process	1960	0.254067	1.51849	4.68033e-11	1.58956e-07	1.47721e-07	2341	tags=28%, list=23%, signal=27%	ENSMUSG00000004698/ENSMUSG00000002985/ENSMUSG00000033577/ENSMUSG00000057098/ENSMUSG00000032340/ENSMUSG00000039706/ENSMUSG00000072774/ENSMUSG00000004637/ENSMUSG00000097571/ENSMUSG00000020122/ENSMUSG00000000440/ENSMUSG00000039967/ENSMUSG00000039697/ENSMUSG00000031422/ENSMUSG00000062991/ENSMUSG00000010517/ENSMUSG00000020647/ENSMUSG00000028484/ENSMUSG00000031925/ENSMUSG00000026656/ENSMUSG00000019929/…	558	activated	0.284694	0.284694	2610008E11Rik / 4930447C04Rik / a / Ablim3 / Acacb / Acat1 / Actr2 / Actr6 / Actr8 / Acvr1 / Adcy10 / Adcy3 / Adcy6 / Aebp1 / Ak6 / Alas2 / Aldh2 / Aldoa / Ankrd42 / Anxa3 / Anxa4 / Apobec3 / Apoe / App / Ar / Arhgef11 / Arid1b / Arid5b / Arnt / Arx / Ash2l / Asxl3 / Atad2b / Atf1 / Atf7ip / Atg16l1 / Atg16l2 / Atic / Atm / Atp5a1 / Atp5c1 / Atp5d / Atp7a / Atxn1 / Axin1 / Bach1 / Bbs7 / Bcl9l / …
activated.GO:0018130	BP	GO:0018130	heterocycle biosynthetic process	1955	0.251973	1.50633	7.37893e-11	1.76371e-07	1.63906e-07	2341	tags=28%, list=23%, signal=27%	ENSMUSG00000004698/ENSMUSG00000002985/ENSMUSG00000033577/ENSMUSG00000057098/ENSMUSG00000032340/ENSMUSG00000039706/ENSMUSG00000072774/ENSMUSG00000004637/ENSMUSG00000097571/ENSMUSG00000020122/ENSMUSG00000000440/ENSMUSG00000039967/ENSMUSG00000039697/ENSMUSG00000031422/ENSMUSG00000062991/ENSMUSG00000010517/ENSMUSG00000020647/ENSMUSG00000028484/ENSMUSG00000031925/ENSMUSG00000026656/ENSMUSG00000019929/…	554	activated	0.283376	0.283376	2610008E11Rik / 4930447C04Rik / Ablim3 / Acacb / Acat1 / Actr2 / Actr6 / Actr8 / Acvr1 / Adcy10 / Adcy3 / Adcy6 / Aebp1 / Ak6 / Akr1b3 / Alas2 / Aldh2 / Aldoa / Ankrd42 / Anxa3 / Anxa4 / Apobec3 / Apoe / App / Ar / Arhgef11 / Arid1b / Arid5b / Arnt / Arx / Ash2l / Asxl3 / Atad2b / Atf1 / Atf7ip / Atg16l1 / Atg16l2 / Atic / Atm / Atp5a1 / Atp5c1 / Atp5d / Atxn1 / Axin1 / Bach1 / Bbs7 / Bcl9l / Bcl…
activated.GO:0048731	BP	GO:0048731	system development	1993	0.248597	1.4875	4.57306e-10	4.96842e-07	4.61725e-07	2326	tags=28%, list=23%, signal=27%	ENSMUSG00000054555/ENSMUSG00000004698/ENSMUSG00000019899/ENSMUSG00000019966/ENSMUSG00000027820/ENSMUSG00000002985/ENSMUSG00000033577/ENSMUSG00000031214/ENSMUSG00000032340/ENSMUSG00000039706/ENSMUSG00000033721/ENSMUSG00000004637/ENSMUSG00000020122/ENSMUSG00000000440/ENSMUSG00000056050/ENSMUSG00000062991/ENSMUSG00000020647/ENSMUSG00000033207/ENSMUSG00000056220/ENSMUSG00000042846/ENSMUSG00000025437/…	560	activated	0.280983	0.280983	2510009E07Rik / 2700046G09Rik / Aars / Abi3bp / Abl2 / Acacb / Acadm / Acp2 / Actr2 / Acvr1 / Adam12 / Adam19 / Adamts12 / Adamts5 / Adamts9 / Adcy6 / Add1 / Adgrl1 / Aifm1 / Akap6 / Akr1b3 / Akt3 / Aldh3a2 / Alms1 / Als2 / Angpt2 / Angptl4 / Ank2 / Ank3 / Ankle2 / Ankrd11 / Ankrd17 / Anxa3 / Anxa4 / Aplp2 / Apoe / App / Ar / Arcn1 / Arf1 / Arfgef1 / Arhgap24 / Arhgap32 / Arhgap35 / Arhgef25 / Ar…
activated.GO:0009891	BP	GO:0009891	positive regulation of biosynthetic process	1140	0.242693	1.40499	5.5252e-06	0.00106503	0.000989752	2237	tags=27%, list=22%, signal=24%	ENSMUSG00000002985/ENSMUSG00000033577/ENSMUSG00000057098/ENSMUSG00000039706/ENSMUSG00000004637/ENSMUSG00000097571/ENSMUSG00000020122/ENSMUSG00000000440/ENSMUSG00000039967/ENSMUSG00000039697/ENSMUSG00000031422/ENSMUSG00000020647/ENSMUSG00000028484/ENSMUSG00000056220/ENSMUSG00000031925/ENSMUSG00000019929/ENSMUSG00000005534/ENSMUSG00000040481/ENSMUSG00000034522/ENSMUSG00000058440/ENSMUSG00000024182/…	309	activated	0.271053	0.271053	a / Ablim3 / Actr2 / Actr8 / Acvr1 / Aif1 / Ak6 / Akap12 / Akap6 / Apoe / App / Ar / Arhgef11 / Arid1b / Arnt / Arx / Ash2l / Asxl3 / Atad2b / Atf1 / Atf7ip / Atm / Atp7a / Atxn1 / Axin1 / Bach1 / Bcl9l / Bclaf3 / Bptf / Brd4 / Brf1 / Cand1 / Carf / Cask / Ccdc3 / Ccnt2 / Cct4 / Cct5 / Cct8 / Cdk12 / Cdk5rap2 / Cdk7 / Cdk9 / Cebpg / Cebpz / Chd4 / Cited1 / Cnep1r1 / Cnot7 / Crebrf / Crtc1 / Cry1 …
activated.GO:0019219	BP	GO:0019219	regulation of nucleobase-containing compound metabolic process	2000	0.253766	1.51904	5.0212e-11	1.58956e-07	1.47721e-07	2212	tags=27%, list=22%, signal=26%	ENSMUSG00000004698/ENSMUSG00000002985/ENSMUSG00000020427/ENSMUSG00000033577/ENSMUSG00000057098/ENSMUSG00000032340/ENSMUSG00000039706/ENSMUSG00000072774/ENSMUSG00000004637/ENSMUSG00000097571/ENSMUSG00000027893/ENSMUSG00000020122/ENSMUSG00000000440/ENSMUSG00000039967/ENSMUSG00000039697/ENSMUSG00000031422/ENSMUSG00000062991/ENSMUSG00000032580/ENSMUSG00000010517/ENSMUSG00000020647/ENSMUSG00000028484/…	541	activated	0.2705	0.2705	2610008E11Rik / 2700046G09Rik / 4930447C04Rik / Ablim3 / Abraxas1 / Acin1 / Actr2 / Actr6 / Actr8 / Acvr1 / Aebp1 / Aff2 / Ahcyl1 / Aifm1 / Ak6 / Ankrd17 / Ankrd31 / Ankrd42 / Anxa3 / Anxa4 / Apobec3 / Apoe / App / Ar / Arhgef11 / Arid1b / Arid5b / Arnt / Arx / Ash2l / Asxl3 / Atad2b / Atf1 / Atf7ip / Atm / Atrip / Atxn1 / Axin1 / Babam2 / Bach1 / Bax / Bcl9l / Bclaf3 / Bcor / Bin1 / Bptf / Brcc3…
activated.GO:0008284	BP	GO:0008284	positive regulation of cell population proliferation	457	0.290551	1.56414	1.73522e-05	0.00241136	0.00224092	1849	tags=27%, list=18%, signal=23%	ENSMUSG00000019966/ENSMUSG00000033721/ENSMUSG00000020122/ENSMUSG00000062991/ENSMUSG00000056220/ENSMUSG00000005534/ENSMUSG00000029655/ENSMUSG00000021549/ENSMUSG00000019432/ENSMUSG00000022306/ENSMUSG00000023951/ENSMUSG00000005533/ENSMUSG00000031613/ENSMUSG00000019699/ENSMUSG00000024639/ENSMUSG00000024789/ENSMUSG00000045103/ENSMUSG00000027962/ENSMUSG00000026727/ENSMUSG00000028161/ENSMUSG00000020644/…	123	activated	0.269147	0.269147	Aif1 / Akr1b3 / Akt3 / Ar / Atp7a / Atxn1 / B4galt1 / Bcl2 / Calcrl / Calr / Cav2 / Cd248 / Cd47 / Cd55 / Cd59a / Cdkn1b / Cnot7 / Cntfr / Csf1 / Ctsz / Cul4a / Cxcl12 / Ddx39b / Dhx9 / Dlg1 / Dmd / Egfr / Emp2 / Epo / Ets1 / Etv5 / Eya1 / Fam98a / Fbxw4 / Fer / Fgf1 / Fgf2 / Fgf7 / Flna / Fndc3b / Fntb / Frs2 / Fxn / Garem1 / Gnaq / Gng5 / Gpam / Hdac1 / Hdac2 / Hmgcr / Hpgd / Htr2b / Id2 / Igf1…
activated.GO:2000145	BP	GO:2000145	regulation of cell motility	542	0.28879	1.57583	4.83627e-06	0.000979631	0.000910392	2053	tags=27%, list=20%, signal=22%	ENSMUSG00000004698/ENSMUSG00000019899/ENSMUSG00000019966/ENSMUSG00000002985/ENSMUSG00000020427/ENSMUSG00000039706/ENSMUSG00000020122/ENSMUSG00000000440/ENSMUSG00000056050/ENSMUSG00000062991/ENSMUSG00000001768/ENSMUSG00000019929/ENSMUSG00000005534/ENSMUSG00000030022/ENSMUSG00000068015/ENSMUSG00000041444/ENSMUSG00000023951/ENSMUSG00000005533/ENSMUSG00000019699/ENSMUSG00000025810/ENSMUSG00000024789/…	145	activated	0.267528	0.267528	Abcc1 / Abl2 / Acvr1 / Adamts9 / Adipor1 / Aif1 / Akap12 / Akt3 / Angpt2 / Anxa3 / Anxa5 / Apod / Apoe / App / Arhgap18 / Arhgap32 / Arpc2 / Arsb / Atm / Atp5a1 / Atp7a / Bbs2 / Bcl2 / Calr / Ccbe1 / Ccl25 / Cd47 / Cdh5 / Clasp2 / Cnn2 / Cpne3 / Csf1 / Ctnna1 / Cxcl12 / Cxcl16 / Dab2 / Dag1 / Dcn / Dlc1 / Dock1 / Dock7 / Dusp1 / Egfr / Emp2 / Epb41l5 / Ets1 / Fbxw7 / Fer / Fgf1 / Fgf2 / Fgf7 / Fl…
activated.GO:0016477	BP	GO:0016477	cell migration	776	0.281747	1.58485	2.05503e-07	8.46885e-05	7.87028e-05	2077	tags=27%, list=21%, signal=23%	ENSMUSG00000004698/ENSMUSG00000019899/ENSMUSG00000019966/ENSMUSG00000002985/ENSMUSG00000020427/ENSMUSG00000032340/ENSMUSG00000039706/ENSMUSG00000033721/ENSMUSG00000058571/ENSMUSG00000020122/ENSMUSG00000060843/ENSMUSG00000000440/ENSMUSG00000056050/ENSMUSG00000062991/ENSMUSG00000025437/ENSMUSG00000001768/ENSMUSG00000019929/ENSMUSG00000005534/ENSMUSG00000026620/ENSMUSG00000030022/ENSMUSG00000068015/…	206	activated	0.265464	0.265464	4930544G11Rik / Abcc1 / Abl2 / Acvr1 / Adamts12 / Adamts9 / Adipor1 / Aif1 / Akap12 / Akt3 / Angpt2 / Anxa3 / Apod / Apoe / App / Arhgap24 / Arhgap32 / Arhgap35 / Arid5b / Arpc2 / Arsb / Arx / Atm / Atp5a1 / Atp7a / AU040320 / B4galt1 / Bax / Bcl2 / Cadm1 / Calr / Ccbe1 / Ccdc141 / Ccdc88a / Ccl25 / Cd248 / Cd47 / Cdc42bpb / Cdh5 / Cep85l / Clasp2 / Cnn2 / Cpne3 / Csf1 / Ctnna1 / Ctnna3 / Ctnnb1 …
activated.GO:0040012	BP	GO:0040012	regulation of locomotion	563	0.284612	1.5601	3.62936e-06	0.000747837	0.00069498	2053	tags=26%, list=20%, signal=22%	ENSMUSG00000004698/ENSMUSG00000019899/ENSMUSG00000019966/ENSMUSG00000002985/ENSMUSG00000020427/ENSMUSG00000039706/ENSMUSG00000020122/ENSMUSG00000000440/ENSMUSG00000056050/ENSMUSG00000062991/ENSMUSG00000001768/ENSMUSG00000019929/ENSMUSG00000005534/ENSMUSG00000030022/ENSMUSG00000068015/ENSMUSG00000041444/ENSMUSG00000023951/ENSMUSG00000005533/ENSMUSG00000019699/ENSMUSG00000025810/ENSMUSG00000024789/…	149	activated	0.264654	0.264654	Abcc1 / Abl2 / Acvr1 / Adamts9 / Adipor1 / Aif1 / Akap12 / Akt3 / Angpt2 / Anxa3 / Anxa5 / Apod / Apoe / App / Arhgap18 / Arhgap32 / Arpc2 / Arsb / Atm / Atp5a1 / Atp7a / Bbs2 / Bcl2 / Calr / Ccbe1 / Ccl25 / Cd47 / Cdh5 / Clasp2 / Cnn2 / Cpne3 / Csf1 / Ctnna1 / Cxcl12 / Cxcl16 / Dab2 / Dag1 / Dcn / Dlc1 / Dock1 / Dock7 / Dusp1 / Egfr / Emp2 / Epb41l5 / Ets1 / Fbxw7 / Fer / Fgf1 / Fgf2 / Fgf7 / Fl…
activated.GO:0007155	BP	GO:0007155	cell adhesion	626	0.29214	1.6153	3.85642e-07	0.00013168	0.000122373	1979	tags=26%, list=20%, signal=23%	ENSMUSG00000054555/ENSMUSG00000047793/ENSMUSG00000019899/ENSMUSG00000019966/ENSMUSG00000029309/ENSMUSG00000061080/ENSMUSG00000032340/ENSMUSG00000066842/ENSMUSG00000033721/ENSMUSG00000020122/ENSMUSG00000060843/ENSMUSG00000056050/ENSMUSG00000062991/ENSMUSG00000010517/ENSMUSG00000001768/ENSMUSG00000042961/ENSMUSG00000021806/ENSMUSG00000035258/ENSMUSG00000030022/ENSMUSG00000021549/ENSMUSG00000069601/…	165	activated	0.263578	0.263578	Abat / Abi3bp / Abl2 / Acvr1 / Adam12 / Adam19 / Adam2 / Adamts12 / Adamts9 / Adgrl1 / Aif1 / Angpt2 / Ank3 / Apod / App / Arhgap6 / Arid1b / Arpc2 / Atm / B4galt1 / Bcl2 / Cadm1 / Calr / Cask / Ccdc80 / Ccl25 / Cd164 / Cd47 / Cd55 / Cd59a / Cdh18 / Cdh23 / Cdh5 / Cfdp1 / Clasp2 / Cntnap5b / Csf1 / Ctnna1 / Ctnna3 / Ctnnb1 / Cxcl12 / Dab2 / Dennd6a / Dlc1 / Dlg1 / Dmd / Dock1 / Ecm2 / Efs / Egfla…
activated.GO:0040011	BP	GO:0040011	locomotion	672	0.277768	1.54739	2.24204e-06	0.000535892	0.000498016	2053	tags=26%, list=20%, signal=22%	ENSMUSG00000004698/ENSMUSG00000019899/ENSMUSG00000019966/ENSMUSG00000002985/ENSMUSG00000020427/ENSMUSG00000032340/ENSMUSG00000039706/ENSMUSG00000033721/ENSMUSG00000020122/ENSMUSG00000000440/ENSMUSG00000056050/ENSMUSG00000062991/ENSMUSG00000025437/ENSMUSG00000001768/ENSMUSG00000019929/ENSMUSG00000005534/ENSMUSG00000030022/ENSMUSG00000068015/ENSMUSG00000069601/ENSMUSG00000058230/ENSMUSG00000041444/…	177	activated	0.263393	0.263393	Abcc1 / Abl2 / Ackr2 / Acvr1 / Adamts9 / Adipor1 / Aif1 / Akap12 / Akt3 / Angpt2 / Ank3 / Anxa3 / Anxa5 / Apod / Apoe / App / Arhgap18 / Arhgap32 / Arhgap35 / Arhgef25 / Arpc2 / Arsb / Arx / Atm / Atp1a2 / Atp5a1 / Atp7a / Bbs2 / Bcl2 / Calr / Ccbe1 / Ccl25 / Cd47 / Cdh5 / Clasp2 / Cnn2 / Cpne3 / Csf1 / Ctnna1 / Cxcl12 / Cxcl16 / Dab2 / Dag1 / Dcn / Dlc1 / Dock1 / Dock7 / Dpysl2 / Dusp1 / Egfr / …
activated.GO:0045785	BP	GO:0045785	positive regulation of cell adhesion	242	0.354029	1.78979	3.09515e-06	0.000672547	0.000625012	1578	tags=26%, list=16%, signal=22%	ENSMUSG00000019899/ENSMUSG00000019966/ENSMUSG00000033721/ENSMUSG00000062991/ENSMUSG00000001768/ENSMUSG00000042961/ENSMUSG00000035258/ENSMUSG00000069601/ENSMUSG00000043631/ENSMUSG00000023951/ENSMUSG00000025810/ENSMUSG00000024789/ENSMUSG00000019920/ENSMUSG00000045103/ENSMUSG00000027962/ENSMUSG00000026727/ENSMUSG00000028161/ENSMUSG00000026399/ENSMUSG00000023235/ENSMUSG00000058325/ENSMUSG00000024290/…	63	activated	0.260331	0.260331	Abi3bp / Abl2 / Aif1 / Ank3 / Arid1b / Atm / Ccdc80 / Ccl25 / Cd47 / Cd55 / Cd59a / Csf1 / Cxcl12 / Dab2 / Dmd / Dock1 / Ecm2 / Egflam / Emp2 / Epb41l5 / Ephb4 / Epo / Ets1 / Flna / Gpam / Hacd1 / Hsd17b12 / Hsp90aa1 / Igf1 / Il6st / Itgav / Itgb1 / Jak1 / Jak2 / Kifap3 / Kitl / Lama1 / Lama2 / Lamb2 / Lims1 / Magi1 / Myo10 / Nck1 / Nkap / Nrg1 / Nrp1 / P4hb / Pcsk5 / Plpp3 / Ppp3ca / Rin2 / Rock…
activated.GO:0010556	BP	GO:0010556	regulation of macromolecule biosynthetic process	1924	0.240087	1.4336	1.88208e-08	1.24959e-05	1.16127e-05	2194	tags=26%, list=22%, signal=25%	ENSMUSG00000004698/ENSMUSG00000002985/ENSMUSG00000033577/ENSMUSG00000057098/ENSMUSG00000032340/ENSMUSG00000039706/ENSMUSG00000072774/ENSMUSG00000004637/ENSMUSG00000097571/ENSMUSG00000020122/ENSMUSG00000000440/ENSMUSG00000039967/ENSMUSG00000039697/ENSMUSG00000031422/ENSMUSG00000062991/ENSMUSG00000010517/ENSMUSG00000020647/ENSMUSG00000028484/ENSMUSG00000031925/ENSMUSG00000075701/ENSMUSG00000026656/…	498	activated	0.258836	0.258836	2610008E11Rik / 4930447C04Rik / Aars / Ablim3 / Actr2 / Actr6 / Actr8 / Acvr1 / Aebp1 / Ak6 / Akap12 / Akap6 / Ankrd42 / Anxa3 / Anxa4 / Apobec3 / Apoe / App / Ar / Arhgef11 / Arid1b / Arid5b / Arnt / Arx / Ash2l / Asxl3 / Atad2b / Atf1 / Atf7ip / Atm / Atxn1 / Axin1 / Bach1 / Bcl2 / Bcl9l / Bclaf3 / Bcor / Bin1 / Bptf / Brd3 / Brd4 / Brf1 / Brpf3 / Btaf1 / Calr / Cand1 / Carf / Cask / Cbx1 / Cbx…
activated.GO:0009653	BP	GO:0009653	anatomical structure morphogenesis	1413	0.244044	1.428	9.01763e-07	0.000265337	0.000246584	2085	tags=26%, list=21%, signal=24%	ENSMUSG00000054555/ENSMUSG00000004698/ENSMUSG00000019899/ENSMUSG00000002985/ENSMUSG00000033577/ENSMUSG00000031214/ENSMUSG00000032340/ENSMUSG00000033721/ENSMUSG00000004637/ENSMUSG00000020122/ENSMUSG00000000440/ENSMUSG00000056050/ENSMUSG00000062991/ENSMUSG00000020647/ENSMUSG00000025437/ENSMUSG00000001768/ENSMUSG00000019929/ENSMUSG00000005534/ENSMUSG00000035258/ENSMUSG00000030022/ENSMUSG00000024182/…	365	activated	0.258316	0.258316	Abi3bp / Abl2 / Actr2 / Acvr1 / Adam12 / Adamts12 / Adamts5 / Adamts9 / Add1 / Akt3 / Alms1 / Angpt2 / Angptl4 / Ank3 / Ankrd11 / Anxa3 / Aplp2 / Apoe / App / Ar / Arfrp1 / Arhgap12 / Arhgap15 / Arhgap18 / Arhgap24 / Arhgap32 / Arhgap35 / Arhgef18 / Arhgef25 / Arid5b / Arx / Asxl3 / Atm / Atp7a / AU040320 / Axin1 / B4galt1 / Baiap2 / Bax / Bbs2 / Bcl2 / Bcl9l / Btbd7 / C2cd3 / Cadm1 / Calcrl / Ca…
activated.GO:0007610	BP	GO:0007610	behavior	345	0.324305	1.71035	3.19777e-06	0.000682438	0.000634204	1502	tags=26%, list=15%, signal=23%	ENSMUSG00000027820/ENSMUSG00000002985/ENSMUSG00000033577/ENSMUSG00000061080/ENSMUSG00000020122/ENSMUSG00000062991/ENSMUSG00000020647/ENSMUSG00000005534/ENSMUSG00000044308/ENSMUSG00000029455/ENSMUSG00000024182/ENSMUSG00000045573/ENSMUSG00000024639/ENSMUSG00000024533/ENSMUSG00000005360/ENSMUSG00000001911/ENSMUSG00000020644/ENSMUSG00000028444/ENSMUSG00000040037/ENSMUSG00000031996/ENSMUSG00000014030/…	89	activated	0.257971	0.257971	a / Abat / Abl2 / Aff2 / Aldh2 / Aplp2 / Apoe / App / Ar / Arcn1 / Atp7a / Axin1 / Bbip1 / Bbs2 / Cic / Cnp / Cntfr / Crebrf / Crtc1 / Cstb / Cxcl12 / Cyp11a1 / Dbi / Egfr / Ep300 / Eps8 / Etv5 / Ext1 / Fig4 / Fxn / Gaa / Gatm / Gnao1 / Gnaq / Gnb1l / Grik1 / Grik2 / Hexa / Hmgcr / Hoxd9 / Htr2b / Htra2 / Id2 / Ift88 / Igf1 / Insr / Itgb1 / Kirrel3 / Kmt2a / Lsamp / Mbd5 / Mecp2 / Mef2c / Meis1 /…
activated.GO:0031325	BP	GO:0031325	positive regulation of cellular metabolic process	1707	0.22633	1.33914	1.15542e-05	0.0017933	0.00166655	2187	tags=25%, list=22%, signal=24%	ENSMUSG00000019966/ENSMUSG00000002985/ENSMUSG00000020427/ENSMUSG00000033577/ENSMUSG00000057098/ENSMUSG00000039706/ENSMUSG00000033721/ENSMUSG00000004637/ENSMUSG00000097571/ENSMUSG00000020122/ENSMUSG00000000440/ENSMUSG00000039967/ENSMUSG00000039697/ENSMUSG00000031422/ENSMUSG00000062991/ENSMUSG00000038332/ENSMUSG00000010517/ENSMUSG00000020647/ENSMUSG00000028484/ENSMUSG00000056220/ENSMUSG00000031925/…	433	activated	0.253661	0.253661	a / Abat / Ablim3 / Abraxas1 / Actr2 / Actr8 / Acvr1 / Aif1 / Ak6 / Akap11 / Akap6 / Ankib1 / Ankle2 / Ankrd31 / Anxa3 / Apoe / App / Ar / Araf / Arhgef11 / Arid1b / Arnt / Arx / Ash2l / Asxl3 / Atad2b / Atf1 / Atf7ip / Atg16l1 / Atm / Atp7a / Atxn1 / Axin1 / Babam2 / Bach1 / Bax / Bcl2 / Bcl9l / Bclaf3 / Bnip3l / Bptf / Brcc3 / Brd4 / Brf1 / Brpf3 / Cand1 / Carf / Cask / Cav2 / Ccdc88a / Ccnt2 /…
activated.GO:0006950	BP	GO:0006950	response to stress	1889	0.22235	1.32396	1.05915e-05	0.00166551	0.00154779	2202	tags=25%, list=22%, signal=24%	ENSMUSG00000004698/ENSMUSG00000052854/ENSMUSG00000002985/ENSMUSG00000033577/ENSMUSG00000032340/ENSMUSG00000033721/ENSMUSG00000020122/ENSMUSG00000000440/ENSMUSG00000056050/ENSMUSG00000039697/ENSMUSG00000031422/ENSMUSG00000062991/ENSMUSG00000038332/ENSMUSG00000010517/ENSMUSG00000028484/ENSMUSG00000056220/ENSMUSG00000049799/ENSMUSG00000075701/ENSMUSG00000025437/ENSMUSG00000026656/ENSMUSG00000035258/…	476	activated	0.251985	0.251985	4930447C04Rik / Abat / Abca1 / Abcc1 / Abi3bp / Abraxas1 / Acadm / Ackr2 / Actr2 / Actr8 / Acvr1 / Adamts12 / Adamts5 / Adh5 / Agap3 / Aif1 / Aifm1 / Ak6 / Akr1b3 / Akt3 / Alas2 / Aldh2 / Aldh3a2 / Alpk1 / Angptl4 / Ankrd17 / Ankrd42 / Anxa3 / Anxa5 / Ap1g1 / Ap5z1 / Apex2 / Apobec3 / Apod / Apoe / App / Arfgef1 / Arhgap24 / Arhgap35 / Arid1b / Arnt / Ash2l / Atg10 / Atg16l1 / Atm / Atp1a2 / Atp2…
activated.GO:0010605	BP	GO:0010605	negative regulation of macromolecule metabolic process	1514	0.230856	1.35738	1.05718e-05	0.00166551	0.00154779	2049	tags=25%, list=20%, signal=23%	ENSMUSG00000004698/ENSMUSG00000002985/ENSMUSG00000020427/ENSMUSG00000031214/ENSMUSG00000039706/ENSMUSG00000020122/ENSMUSG00000000440/ENSMUSG00000039697/ENSMUSG00000062991/ENSMUSG00000021223/ENSMUSG00000063873/ENSMUSG00000075701/ENSMUSG00000026656/ENSMUSG00000005534/ENSMUSG00000040481/ENSMUSG00000026620/ENSMUSG00000029655/ENSMUSG00000041408/ENSMUSG00000028367/ENSMUSG00000044734/ENSMUSG00000031642/…	373	activated	0.246367	0.246367	2610008E11Rik / 2700046G09Rik / a / Acacb / Acin1 / Aebp1 / Aff2 / Aif1 / Ak6 / Anxa4 / Apobec3 / Apod / Apoe / App / Ar / Arid5b / Arl6ip1 / Arx / Atf7ip / Atm / Atraid / Atxn1 / Axin1 / Bach1 / Bax / Bbs2 / Bcor / Bin1 / Bptf / Brf1 / Btaf1 / Cadm1 / Calr / Camk2n1 / Carhsp1 / Cbx1 / Cbx5 / Ccdc3 / Cd59a / Cdk5rap2 / Cdkn1b / Celf1 / Celf2 / Chd4 / Cic / Cited1 / Cnot1 / Cnot10 / Cnot7 / Crebrf…
activated.GO:0050793	BP	GO:0050793	regulation of developmental process	1370	0.259582	1.51496	6.88801e-09	5.8799e-06	5.46431e-06	1942	tags=24%, list=19%, signal=23%	ENSMUSG00000054555/ENSMUSG00000004698/ENSMUSG00000019899/ENSMUSG00000019966/ENSMUSG00000027820/ENSMUSG00000002985/ENSMUSG00000020427/ENSMUSG00000032340/ENSMUSG00000020122/ENSMUSG00000000440/ENSMUSG00000056050/ENSMUSG00000062991/ENSMUSG00000020647/ENSMUSG00000042846/ENSMUSG00000001768/ENSMUSG00000019929/ENSMUSG00000005534/ENSMUSG00000026620/ENSMUSG00000029655/ENSMUSG00000035258/ENSMUSG00000030022/…	335	activated	0.244526	0.244526	Abi3bp / Abl2 / Acacb / Actr2 / Actr8 / Acvr1 / Adam12 / Adamts12 / Adamts9 / Add1 / Adgrl1 / Adipor1 / Akap11 / Akap6 / Akt3 / Alms1 / Angpt2 / Ankrd17 / Ankrd26 / Anxa3 / Ap2a2 / Apoe / App / Ar / Arf1 / Arhgap15 / Arhgap18 / Arhgap32 / Arhgap35 / Arhgef18 / Arid1b / Arx / Asap1 / Aspa / Atraid / Atxn1 / Axin1 / Baiap2 / Bax / Bbs2 / Bcl2 / Bcl9l / Bin1 / Brpf3 / Btbd7 / Calr / Camsap1 / Cask /…
activated.GO:0008283	BP	GO:0008283	cell population proliferation	992	0.262555	1.49877	1.7693e-07	8.13268e-05	7.55787e-05	1850	tags=24%, list=18%, signal=22%	ENSMUSG00000052854/ENSMUSG00000019966/ENSMUSG00000002985/ENSMUSG00000020427/ENSMUSG00000033721/ENSMUSG00000020122/ENSMUSG00000000440/ENSMUSG00000062991/ENSMUSG00000056220/ENSMUSG00000026656/ENSMUSG00000005534/ENSMUSG00000029655/ENSMUSG00000035258/ENSMUSG00000044734/ENSMUSG00000031642/ENSMUSG00000021549/ENSMUSG00000019432/ENSMUSG00000022306/ENSMUSG00000023951/ENSMUSG00000005533/ENSMUSG00000039456/…	239	activated	0.240927	0.240927	Abi3bp / Aif1 / Akr1b3 / Akt3 / Alms1 / Apod / Apoe / App / Ar / Arx / Atm / Atp5a1 / Atp7a / Atraid / Atxn1 / Azi2 / B4galt1 / Bax / Bcl2 / Brd4 / Calcrl / Calr / Cask / Cav2 / Ccdc88a / Cd248 / Cd47 / Cd55 / Cd59a / Cdh5 / Cdkn1b / Celf1 / Cep120 / Cert1 / Cfdp1 / Cherp / Cnot7 / Cntfr / Csf1 / Csk / Ctnna1 / Ctsz / Cul4a / Cxcl12 / Dab2 / Dagla / Dbi / Ddx39b / Dgcr8 / Dhx9 / Dlc1 / Dlg1 / Dmd…
activated.GO:0048584	BP	GO:0048584	positive regulation of response to stimulus	1086	0.256939	1.48007	4.61952e-07	0.000149211	0.000138665	1943	tags=24%, list=19%, signal=22%	ENSMUSG00000019899/ENSMUSG00000052854/ENSMUSG00000019966/ENSMUSG00000002985/ENSMUSG00000020427/ENSMUSG00000032340/ENSMUSG00000033721/ENSMUSG00000004637/ENSMUSG00000020122/ENSMUSG00000000440/ENSMUSG00000031422/ENSMUSG00000062991/ENSMUSG00000010517/ENSMUSG00000056220/ENSMUSG00000049799/ENSMUSG00000026656/ENSMUSG00000019929/ENSMUSG00000005534/ENSMUSG00000031642/ENSMUSG00000024182/ENSMUSG00000034154/…	260	activated	0.239411	0.239411	Aak1 / Abcc1 / Abl2 / Abraxas1 / Actr2 / Actr8 / Acvr1 / Adipor1 / Aif1 / Ak6 / Akap12 / Akap6 / Akr1b3 / Akt3 / Ank3 / Ankrd17 / Ap1g1 / Apoe / App / Ar / Arfgef1 / Arid1b / Atm / Atp7a / Axin1 / Babam2 / Baiap2 / Bax / Bcl2 / Brcc3 / Brd4 / Calr / Camk2n1 / Cav2 / Ccbe1 / Ccdc88a / Ccl25 / Cd47 / Cd55 / Cd59a / Cdh5 / Cdkn2aip / Cebpg / Cenpj / Cherp / Cibar1 / Cradd / Crebrf / Csf1 / Csk / Csn…
activated.GO:0051239	BP	GO:0051239	regulation of multicellular organismal process	1463	0.259011	1.51677	2.31979e-09	2.1326e-06	1.98187e-06	1843	tags=24%, list=18%, signal=23%	ENSMUSG00000054555/ENSMUSG00000004698/ENSMUSG00000019899/ENSMUSG00000019966/ENSMUSG00000027820/ENSMUSG00000002985/ENSMUSG00000033721/ENSMUSG00000020122/ENSMUSG00000060843/ENSMUSG00000000440/ENSMUSG00000056050/ENSMUSG00000062991/ENSMUSG00000020647/ENSMUSG00000056220/ENSMUSG00000049799/ENSMUSG00000075701/ENSMUSG00000042846/ENSMUSG00000026656/ENSMUSG00000001768/ENSMUSG00000019929/ENSMUSG00000005534/…	350	activated	0.239234	0.239234	Abat / Abca1 / Abi3bp / Abl2 / Acacb / Actr2 / Actr8 / Acvr1 / Adam12 / Adamts12 / Adamts5 / Adamts9 / Add1 / Adgrl1 / Adipor1 / Aif1 / Akap11 / Akap12 / Akap6 / Akt3 / Alms1 / Angpt2 / Ank2 / Ankrd26 / Ankrd42 / Anxa3 / Anxa4 / Anxa5 / Ap1g1 / Apod / Apoe / App / Ar / Arhgap32 / Arid1b / Arnt / Arx / Aspa / Atm / Atp1a1 / Atp5a1 / Atraid / Atxn1 / Bbs2 / Bcl2 / Bcl9l / Bin1 / Brpf3 / Bscl2 / Btb…
activated.GO:0010941	BP	GO:0010941	regulation of cell death	943	0.278706	1.58706	1.26402e-08	9.44147e-06	8.77416e-06	1714	tags=23%, list=17%, signal=21%	ENSMUSG00000019966/ENSMUSG00000002985/ENSMUSG00000020427/ENSMUSG00000032340/ENSMUSG00000004637/ENSMUSG00000020122/ENSMUSG00000000440/ENSMUSG00000039697/ENSMUSG00000031422/ENSMUSG00000062991/ENSMUSG00000032580/ENSMUSG00000010517/ENSMUSG00000020647/ENSMUSG00000056220/ENSMUSG00000075701/ENSMUSG00000028245/ENSMUSG00000026656/ENSMUSG00000005371/ENSMUSG00000001127/ENSMUSG00000014748/ENSMUSG00000029455/…	214	activated	0.226935	0.226935	Abcc1 / Abl2 / Acin1 / Acvr1 / Aif1 / Aifm1 / Ak6 / Akap12 / Akr1b3 / Aldh2 / Alms1 / Angptl4 / Ank2 / Ankle2 / Ankrd13c / Anp32e / Anxa5 / Apoe / App / Ar / Araf / Arl6ip1 / Atm / Atp7a / B4galt1 / Bax / Bcl2 / Bin1 / Bnip3l / Cd248 / Cd59a / Cdh5 / Cdkn1b / Celf1 / Cfdp1 / Cited1 / Cntfr / Cradd / Csf1 / Ctnna1 / Ctsz / Cxcl12 / Dab2 / Ddx42 / Dlc1 / Dnaja1 / Dnajc3 / Dnmt3a / Dstyk / Dynlt1b /…
activated.GO:0008219	BP	GO:0008219	cell death	1174	0.253405	1.47132	1.98641e-07	8.46885e-05	7.87028e-05	1714	tags=21%, list=17%, signal=20%	ENSMUSG00000019966/ENSMUSG00000002985/ENSMUSG00000020427/ENSMUSG00000032340/ENSMUSG00000004637/ENSMUSG00000027893/ENSMUSG00000020122/ENSMUSG00000000440/ENSMUSG00000039697/ENSMUSG00000031422/ENSMUSG00000062991/ENSMUSG00000032580/ENSMUSG00000010517/ENSMUSG00000020647/ENSMUSG00000056220/ENSMUSG00000056870/ENSMUSG00000075701/ENSMUSG00000028245/ENSMUSG00000026656/ENSMUSG00000005371/ENSMUSG00000001127/…	251	activated	0.213799	0.213799	Abcc1 / Abl2 / Acin1 / Acp2 / Acvr1 / Ahcyl1 / Aif1 / Aifm1 / Ak6 / Akap12 / Akr1b3 / Aldh2 / Alms1 / Angptl4 / Ank2 / Ankle2 / Ankrd13c / Anp32e / Anxa5 / Apoe / App / Ar / Araf / Arl6ip1 / Atg3 / Atm / Atp2a3 / Atp7a / Axin1 / B4galt1 / Bax / Bcl2 / Bin1 / Bnip3l / Cd248 / Cd59a / Cdh5 / Cdkn1b / Celf1 / Cfdp1 / Cited1 / Cntfr / Cradd / Csf1 / Ctnna1 / Ctsz / Cxcl12 / Dab2 / Ddx42 / Dhx9 / Dlc1…
suppressed.GO:0003006	BP	GO:0003006	developmental process involved in reproduction	547	-0.24159	-1.33767	0.00145509	0.0589485	0.0547821	1544	tags=21%, list=15%, signal=19%	ENSMUSG00000034031/ENSMUSG00000014846/ENSMUSG00000009628/ENSMUSG00000043410/ENSMUSG00000028277/ENSMUSG00000044948/ENSMUSG00000059970/ENSMUSG00000000411/ENSMUSG00000022982/ENSMUSG00000000811/ENSMUSG00000054582/ENSMUSG00000039463/ENSMUSG00000033486/ENSMUSG00000029769/ENSMUSG00000060445/ENSMUSG00000058328/ENSMUSG00000037997/ENSMUSG00000044056/ENSMUSG00000034168/ENSMUSG00000040219/ENSMUSG00000038180/…	116	suppressed	0.212066	0.212066	1700013H16Rik / 4932438A13Rik / Ace / Adad1 / Adamts2 / Agfg1 / Akap4 / Alpl / Atp1a4 / Bcl2l11 / Bmp7 / Brdt / Calr3 / Catsper2 / Ccdc136 / Ccdc182 / Ccnb1 / Ccnyl1 / Cdkn1c / Cebpb / Celf3 / Cfap43 / Cfap91 / Clock / Col9a3 / Csmd1 / Dazl / Dmxl2 / Dpy19l2 / Efcab9 / Eif2s2 / Eif4g3 / Fbxw11 / Fndc3a / Gk2 / Gm5934 / Gorasp2 / Gpx4 / H1f6 / H1f7 / H2al2a / H3f3b / Hexb / Hfm1 / Hsf2 / Hspa2 / I…
activated.GO:0043410	BP	GO:0043410	positive regulation of MAPK cascade	245	0.349076	1.76513	4.9892e-06	0.000992325	0.000922189	1114	tags=20%, list=11%, signal=18%	ENSMUSG00000052854/ENSMUSG00000019966/ENSMUSG00000002985/ENSMUSG00000020427/ENSMUSG00000020122/ENSMUSG00000062991/ENSMUSG00000026656/ENSMUSG00000005534/ENSMUSG00000031642/ENSMUSG00000024182/ENSMUSG00000023951/ENSMUSG00000005533/ENSMUSG00000025810/ENSMUSG00000024789/ENSMUSG00000020170/ENSMUSG00000026872/ENSMUSG00000023235/ENSMUSG00000046532/ENSMUSG00000024290/ENSMUSG00000032547/ENSMUSG00000026596/…	49	activated	0.2	0.2	Abl2 / Akap12 / Apoe / App / Ar / Axin1 / Cav2 / Ccl25 / Cxcl12 / Dab2 / Dstyk / Dvl3 / Egfr / Epo / Fbxw7 / Fcgr2b / Frs2 / Garem1 / Ghr / Hmgcr / Igf1 / Igf1r / Igfbp3 / Inhba / Insr / Itga1 / Jak2 / Kitl / Ksr1 / Lamtor1 / Map2k5 / Mapkbp1 / Mbip / Notch2 / Nrg1 / Nrk / Nrp1 / Pdcd10 / Pde8a / Plcb1 / Rock1 / Rock2 / Ryk / Sh3rf1 / Stk3 / Stk39 / Tgfbr1 / Vegfa / Zeb2
activated.GO:0010647	BP	GO:0010647	positive regulation of cell communication	891	0.263031	1.4942	2.81259e-06	0.000622467	0.000578472	1529	tags=20%, list=15%, signal=18%	ENSMUSG00000019899/ENSMUSG00000052854/ENSMUSG00000019966/ENSMUSG00000027820/ENSMUSG00000002985/ENSMUSG00000020427/ENSMUSG00000032340/ENSMUSG00000004637/ENSMUSG00000020122/ENSMUSG00000000440/ENSMUSG00000062991/ENSMUSG00000010517/ENSMUSG00000049799/ENSMUSG00000026656/ENSMUSG00000019929/ENSMUSG00000005534/ENSMUSG00000031642/ENSMUSG00000024182/ENSMUSG00000069601/ENSMUSG00000024283/ENSMUSG00000021546/…	176	activated	0.197531	0.197531	Abat / Abl2 / Acvr1 / Adipor1 / Akap12 / Akap6 / Akr1b3 / Akt3 / Ank3 / Apoe / App / Ar / Arfgef1 / Atm / Axin1 / Bax / Brd4 / Cacng4 / Cask / Cav2 / Ccbe1 / Ccdc88a / Ccl25 / Cdh5 / Cenpj / Cherp / Cibar1 / Cradd / Crebrf / Crtc1 / Csf1 / Csk / Csnk1g3 / Ctnna1 / Cxcl12 / Dab2 / Dbi / Dcn / Ddx1 / Ddx60 / Dstyk / Dvl3 / Dync2h1 / Dynlt1b / Dynlt1c / Egfr / Emp2 / Ep300 / Epo / Exoc4 / Eya1 / Faf…
activated.GO:0023056	BP	GO:0023056	positive regulation of signaling	894	0.26151	1.48613	2.78081e-06	0.000622467	0.000578472	1529	tags=20%, list=15%, signal=18%	ENSMUSG00000019899/ENSMUSG00000052854/ENSMUSG00000019966/ENSMUSG00000027820/ENSMUSG00000002985/ENSMUSG00000020427/ENSMUSG00000032340/ENSMUSG00000004637/ENSMUSG00000020122/ENSMUSG00000000440/ENSMUSG00000062991/ENSMUSG00000010517/ENSMUSG00000049799/ENSMUSG00000026656/ENSMUSG00000019929/ENSMUSG00000005534/ENSMUSG00000031642/ENSMUSG00000024182/ENSMUSG00000069601/ENSMUSG00000024283/ENSMUSG00000021546/…	176	activated	0.196868	0.196868	Abat / Abl2 / Acvr1 / Adipor1 / Akap12 / Akap6 / Akr1b3 / Akt3 / Ank3 / Apoe / App / Ar / Arfgef1 / Atm / Axin1 / Bax / Brd4 / Cacng4 / Cask / Cav2 / Ccbe1 / Ccdc88a / Ccl25 / Cdh5 / Cenpj / Cherp / Cibar1 / Cradd / Crebrf / Crtc1 / Csf1 / Csk / Csnk1g3 / Ctnna1 / Cxcl12 / Dab2 / Dbi / Dcn / Ddx1 / Ddx60 / Dstyk / Dvl3 / Dync2h1 / Dynlt1b / Dynlt1c / Egfr / Emp2 / Ep300 / Epo / Exoc4 / Eya1 / Faf…

## Sheet: leptotene_GSEA_ALL_dotplot_da
X	ONTOLOGY	ID	Description	setSize	enrichmentScore	NES	pvalue	p.adjust	qvalue	rank	leading_edge	core_enrichment	Count	.sign	GeneRatio	x	pasted_sorted_ogns
suppressed.GO:0050482	BP	GO:0050482	arachidonic acid secretion	7	-0.823701	-1.87008	0.00158039	0.0819437	0.0777696	993	tags=86%, list=15%, signal=73%	ENSMUSG00000033307/ENSMUSG00000036257/ENSMUSG00000044122/ENSMUSG00000022683/ENSMUSG00000020681/ENSMUSG00000022890	6	suppressed	0.857143	0.857143	Ace / Atp5j / Mif / Pla2g10 / Pnpla8 / Proca1
suppressed.GO:1903963	BP	GO:1903963	arachidonate transport	7	-0.823701	-1.87008	0.00158039	0.0819437	0.0777696	993	tags=86%, list=15%, signal=73%	ENSMUSG00000033307/ENSMUSG00000036257/ENSMUSG00000044122/ENSMUSG00000022683/ENSMUSG00000020681/ENSMUSG00000022890	6	suppressed	0.857143	0.857143	Ace / Atp5j / Mif / Pla2g10 / Pnpla8 / Proca1
suppressed.GO:0060295	BP	GO:0060295	regulation of cilium movement involved in cell motility	11	-0.770671	-1.93853	0.000584694	0.0361095	0.0342701	1318	tags=82%, list=20%, signal=66%	ENSMUSG00000032489/ENSMUSG00000025235/ENSMUSG00000031796/ENSMUSG00000040473/ENSMUSG00000028294/ENSMUSG00000062773/ENSMUSG00000026546/ENSMUSG00000008813/ENSMUSG00000066383	9	suppressed	0.818182	0.818182	Bbs4 / Cfap20 / Cfap206 / Cfap45 / Cfap69 / Iqcf1 / Kif9 / Tex101 / Tppp2
suppressed.GO:1902019	BP	GO:1902019	regulation of cilium-dependent cell motility	11	-0.770671	-1.93853	0.000584694	0.0361095	0.0342701	1318	tags=82%, list=20%, signal=66%	ENSMUSG00000032489/ENSMUSG00000025235/ENSMUSG00000031796/ENSMUSG00000040473/ENSMUSG00000028294/ENSMUSG00000062773/ENSMUSG00000026546/ENSMUSG00000008813/ENSMUSG00000066383	9	suppressed	0.818182	0.818182	Bbs4 / Cfap20 / Cfap206 / Cfap45 / Cfap69 / Iqcf1 / Kif9 / Tex101 / Tppp2
suppressed.GO:0007342	BP	GO:0007342	fusion of sperm to egg plasma membrane involved in single fertilization	5	-0.912068	-1.83712	0.000306031	0.0227601	0.0216007	586	tags=100%, list=9%, signal=91%	ENSMUSG00000045989/ENSMUSG00000053184/ENSMUSG00000042800/ENSMUSG00000044916	4	suppressed	0.8	0.8	1700029I15Rik / 4930451I11Rik / Spaca3 / Spata46
suppressed.GO:0045026	BP	GO:0045026	plasma membrane fusion	5	-0.912068	-1.83712	0.000306031	0.0227601	0.0216007	586	tags=100%, list=9%, signal=91%	ENSMUSG00000045989/ENSMUSG00000053184/ENSMUSG00000042800/ENSMUSG00000044916	4	suppressed	0.8	0.8	1700029I15Rik / 4930451I11Rik / Spaca3 / Spata46
activated.GO:0043297	BP	GO:0043297	apical junction assembly	20	0.63438	1.96549	0.000446506	0.0290559	0.0275758	1972	tags=75%, list=30%, signal=53%	ENSMUSG00000020580/ENSMUSG00000024290/ENSMUSG00000021823/ENSMUSG00000025809/ENSMUSG00000048833/ENSMUSG00000002396/ENSMUSG00000004591/ENSMUSG00000054808/ENSMUSG00000026782/ENSMUSG00000057440/ENSMUSG00000027699/ENSMUSG00000022770/ENSMUSG00000007815/ENSMUSG00000031537/ENSMUSG00000022781	15	activated	0.75	0.75	Abi2 / Actn4 / Dlg1 / Ect2 / Ikbkb / Itgb1 / Mpp7 / Ocel1 / Pak2 / Pkn2 / Rhoa / Rock1 / Rock2 / Slc39a9 / Vcl
activated.GO:0001570	BP	GO:0001570	vasculogenesis	22	0.627076	2.02755	0.000291393	0.0225417	0.0213935	1945	tags=73%, list=29%, signal=51%	ENSMUSG00000001632/ENSMUSG00000030849/ENSMUSG00000028086/ENSMUSG00000020097/ENSMUSG00000032187/ENSMUSG00000074733/ENSMUSG00000027351/ENSMUSG00000062232/ENSMUSG00000022607/ENSMUSG00000042323/ENSMUSG00000068798/ENSMUSG00000020458/ENSMUSG00000022306/ENSMUSG00000034640/ENSMUSG00000029276/ENSMUSG00000002221	16	activated	0.727273	0.727273	Brpf1 / Fbxw7 / Fgfr2 / Glmn / Paxip1 / Pbrm1 / Ptk2 / Rap1a / Rapgef2 / Rtn4 / Sgpl1 / Smarca4 / Spred1 / Tiparp / Zfp950 / Zfpm2
suppressed.GO:0090083	BP	GO:0090083	regulation of inclusion body assembly	13	-0.739683	-1.97613	0.000674648	0.0403789	0.0383221	880	tags=69%, list=13%, signal=60%	ENSMUSG00000029131/ENSMUSG00000026203/ENSMUSG00000022037/ENSMUSG00000049792/ENSMUSG00000022556/ENSMUSG00000048206/ENSMUSG00000002985/ENSMUSG00000059970/ENSMUSG00000020307	9	suppressed	0.692308	0.692308	Apoe / Bag5 / Cdc34 / Clu / Dnajb2 / Dnajb6 / Dnajb8 / Hsf1 / Hspa2
suppressed.GO:0009988	BP	GO:0009988	cell-cell recognition	31	-0.663098	-2.20101	6.28091e-06	0.000895584	0.000849964	1538	tags=65%, list=23%, signal=50%	ENSMUSG00000001416/ENSMUSG00000007739/ENSMUSG00000003341/ENSMUSG00000020131/ENSMUSG00000022234/ENSMUSG00000068039/ENSMUSG00000022039/ENSMUSG00000070563/ENSMUSG00000062773/ENSMUSG00000044678/ENSMUSG00000007033/ENSMUSG00000030695/ENSMUSG00000034024/ENSMUSG00000011877/ENSMUSG00000053184/ENSMUSG00000034623/ENSMUSG00000044916/ENSMUSG00000074435/ENSMUSG00000043050/ENSMUSG00000001948	20	suppressed	0.645161	0.645161	1700029I15Rik / Adam2 / Aldoa / Atp8b3 / Cct2 / Cct3 / Cct4 / Cct5 / Git1 / Hspa1l / Ly6k / Pcsk4 / Prss55 / Smcp / Spa17 / Spaca3 / Spaca4 / Tcp1 / Tex101 / Tnp2
suppressed.GO:0006749	BP	GO:0006749	glutathione metabolic process	20	-0.622621	-1.89408	0.00205685	0.0972842	0.0923287	1187	tags=60%, list=18%, signal=49%	ENSMUSG00000071644/ENSMUSG00000025069/ENSMUSG00000028964/ENSMUSG00000020309/ENSMUSG00000040562/ENSMUSG00000058135/ENSMUSG00000006818/ENSMUSG00000024158/ENSMUSG00000009093/ENSMUSG00000022982/ENSMUSG00000004032/ENSMUSG00000075706	12	suppressed	0.6	0.6	Chac2 / Eef1g / Gpx4 / Gstm1 / Gstm2 / Gstm5 / Gsto2 / Gstt4 / Hagh / Park7 / Sod1 / Sod2
suppressed.GO:0098803	CC	GO:0098803	respiratory chain complex	55	-0.625723	-2.36339	6.4462e-08	2.15525e-05	2.04547e-05	1504	tags=58%, list=23%, signal=45%	ENSMUSG00000000399/ENSMUSG00000033938/ENSMUSG00000020163/ENSMUSG00000038462/ENSMUSG00000021606/ENSMUSG00000035885/ENSMUSG00000025651/ENSMUSG00000036751/ENSMUSG00000024099/ENSMUSG00000023089/ENSMUSG00000002379/ENSMUSG00000063882/ENSMUSG00000021520/ENSMUSG00000030869/ENSMUSG00000040048/ENSMUSG00000071014/ENSMUSG00000043319/ENSMUSG00000016427/ENSMUSG00000032330/ENSMUSG00000059534/ENSMUSG00000041697/…	32	suppressed	0.581818	0.581818	AA467197 / Cox4i1 / Cox5a / Cox6a1 / Cox6b1 / Cox6b2 / Cox6c / Cox7a2 / Cox7a2l / Cox8a / Cox8c / Ndufa1 / Ndufa11 / Ndufa12 / Ndufa5 / Ndufa9 / Ndufab1 / Ndufb1 / Ndufb10 / Ndufb3 / Ndufb6 / Ndufb7 / Ndufc1 / Ndufs6 / Ndufv2 / Uqcr10 / Uqcr11 / Uqcrb / Uqcrc1 / Uqcrfs1 / Uqcrh / Uqcrq
suppressed.GO:0070469	CC	GO:0070469	respirasome	59	-0.611761	-2.35284	6.12555e-08	2.15525e-05	2.04547e-05	1343	tags=58%, list=20%, signal=46%	ENSMUSG00000000399/ENSMUSG00000033938/ENSMUSG00000020163/ENSMUSG00000038462/ENSMUSG00000021606/ENSMUSG00000035885/ENSMUSG00000025651/ENSMUSG00000038412/ENSMUSG00000036751/ENSMUSG00000024099/ENSMUSG00000023089/ENSMUSG00000002379/ENSMUSG00000063882/ENSMUSG00000056436/ENSMUSG00000021520/ENSMUSG00000030869/ENSMUSG00000040048/ENSMUSG00000071014/ENSMUSG00000043319/ENSMUSG00000016427/ENSMUSG00000032330/…	34	suppressed	0.576271	0.576271	AA467197 / Cox4i1 / Cox5a / Cox6a1 / Cox6b1 / Cox6b2 / Cox6c / Cox7a2 / Cox7a2l / Cox8a / Cox8c / Cyct / Higd1a / Ndufa1 / Ndufa11 / Ndufa12 / Ndufa5 / Ndufa9 / Ndufab1 / Ndufb1 / Ndufb10 / Ndufb3 / Ndufb6 / Ndufb7 / Ndufc1 / Ndufs6 / Ndufv2 / Uqcr10 / Uqcr11 / Uqcrb / Uqcrc1 / Uqcrfs1 / Uqcrh / Uqcrq
activated.GO:0030165	MF	GO:0030165	PDZ domain binding	46	0.503248	1.89605	0.000313127	0.0228142	0.0216521	1669	tags=54%, list=25%, signal=41%	ENSMUSG00000019943/ENSMUSG00000040268/ENSMUSG00000034187/ENSMUSG00000031012/ENSMUSG00000021182/ENSMUSG00000035954/ENSMUSG00000029763/ENSMUSG00000052572/ENSMUSG00000025372/ENSMUSG00000063652/ENSMUSG00000031889/ENSMUSG00000018900/ENSMUSG00000036333/ENSMUSG00000030172/ENSMUSG00000007989/ENSMUSG00000037703/ENSMUSG00000062232/ENSMUSG00000034412/ENSMUSG00000013663/ENSMUSG00000003378/ENSMUSG00000039831/…	25	activated	0.543478	0.543478	Arhgap29 / Atp2b1 / Baiap2 / Cask / Ccdc88c / Dlg1 / Dlg2 / Dock4 / Erc1 / Exoc4 / Fzd3 / Grik5 / Kidins220 / Kif14 / Lin7c / Lzts3 / Nsf / Phaf1 / Plekha1 / Psen1 / Pten / Rapgef2 / Slc22a21 / Slc22a5 / Tbc1d10a
activated.GO:0070192	BP	GO:0070192	chromosome organization involved in meiotic cell cycle	65	0.571876	2.33964	1.07213e-08	6.11492e-06	5.80344e-06	1398	tags=54%, list=21%, signal=43%	ENSMUSG00000068117/ENSMUSG00000009670/ENSMUSG00000038598/ENSMUSG00000025586/ENSMUSG00000042500/ENSMUSG00000051977/ENSMUSG00000052616/ENSMUSG00000024786/ENSMUSG00000034218/ENSMUSG00000032498/ENSMUSG00000021098/ENSMUSG00000027323/ENSMUSG00000034329/ENSMUSG00000022429/ENSMUSG00000025138/ENSMUSG00000043289/ENSMUSG00000032065/ENSMUSG00000052525/ENSMUSG00000027229/ENSMUSG00000028312/ENSMUSG00000047220/…	35	activated	0.538462	0.538462	4930447C04Rik / Ago4 / Ankrd31 / Atm / Brip1 / Ccne2 / Cpeb1 / Dmc1 / Hormad2 / Iho1 / Majin / Mcmdc2 / Mei1 / Mei4 / Meiob / Meioc / Mlh1 / Mlh3 / Mre11a / Ncapd3 / Prdm9 / Rad50 / Rad51 / Rnf212 / Shoc1 / Sirt7 / Smc2 / Spdya / Sycp1 / Terb1 / Terb2 / Tex11 / Tex12 / Tex15 / Trip13
activated.GO:0034397	BP	GO:0034397	telomere localization	14	0.706023	1.98667	0.000571389	0.0361095	0.0342701	552	tags=50%, list=8%, signal=46%	ENSMUSG00000068117/ENSMUSG00000052616/ENSMUSG00000024786/ENSMUSG00000034218/ENSMUSG00000032498/ENSMUSG00000052525/ENSMUSG00000027229	7	activated	0.5	0.5	Atm / Majin / Mei1 / Mlh1 / Spdya / Terb1 / Terb2
activated.GO:0140718	BP	GO:0140718	facultative heterochromatin formation	32	0.52861	1.84021	0.00123081	0.0666699	0.0632739	1390	tags=50%, list=21%, signal=40%	ENSMUSG00000101609/ENSMUSG00000071350/ENSMUSG00000031715/ENSMUSG00000032187/ENSMUSG00000025001/ENSMUSG00000079184/ENSMUSG00000015697/ENSMUSG00000034543/ENSMUSG00000040054/ENSMUSG00000009628/ENSMUSG00000041229/ENSMUSG00000039200/ENSMUSG00000030619/ENSMUSG00000039231/ENSMUSG00000036167/ENSMUSG00000004099	16	activated	0.5	0.5	Atf7ip2 / Baz2a / Dnmt1 / Eed / Hells / Kcnq1ot1 / Morc2a / Mphosph8 / Phf8 / Pphln1 / Setdb1 / Setdb2 / Smarca4 / Smarca5 / Suv39h1 / Tex15
suppressed.GO:0031514	CC	GO:0031514	motile cilium	138	-0.515822	-2.30023	3.88887e-10	3.77065e-07	3.57858e-07	1388	tags=49%, list=21%, signal=40%	ENSMUSG00000035696/ENSMUSG00000039202/ENSMUSG00000056752/ENSMUSG00000015837/ENSMUSG00000026578/ENSMUSG00000032489/ENSMUSG00000021270/ENSMUSG00000025235/ENSMUSG00000028845/ENSMUSG00000027378/ENSMUSG00000029430/ENSMUSG00000004364/ENSMUSG00000026679/ENSMUSG00000040828/ENSMUSG00000001151/ENSMUSG00000024430/ENSMUSG00000031796/ENSMUSG00000059173/ENSMUSG00000018395/ENSMUSG00000050623/ENSMUSG00000028792/…	68	suppressed	0.492754	0.492754	Abhd2 / Ace / Ak1 / Ak2 / Akap3 / Akap4 / Aldoa / Atp1a4 / Atp1b3 / Bbs4 / Cabcoco1 / Cabyr / Catsper2 / Catsperd / Catsperg1 / Catsperz / Ccdc181 / Cfap20 / Cfap36 / Cfap45 / Cfap69 / Cul3 / Daam1 / Dld / Dnah9 / Efcab9 / Enkur / Fsip2 / Gabarap / Gapdhs / Gstm5 / Hsp90aa1 / Ift172 / Il4i1 / Kif3a / Kif9 / Ldhc / Mlf1 / Nphp1 / Oaz3 / Odf1 / Odf2 / Pcnt / Pde1a / Pgk2 / Pramel1 / Ran / Rnf38 / R…
activated.GO:0044818	BP	GO:0044818	mitotic G2/M transition checkpoint	34	0.515541	1.82302	0.00104583	0.0589555	0.0559524	1187	tags=47%, list=18%, signal=39%	ENSMUSG00000042489/ENSMUSG00000034218/ENSMUSG00000028587/ENSMUSG00000017146/ENSMUSG00000041238/ENSMUSG00000052139/ENSMUSG00000020380/ENSMUSG00000026196/ENSMUSG00000046591/ENSMUSG00000020413/ENSMUSG00000033713/ENSMUSG00000027933/ENSMUSG00000037474/ENSMUSG00000031928/ENSMUSG00000018669/ENSMUSG00000032555	16	activated	0.470588	0.470588	Atm / Babam2 / Bard1 / Brca1 / Cdk5rap3 / Clspn / Dtl / Foxn3 / Hus1 / Ints3 / Mre11a / Orc1 / Rad50 / Rbbp8 / Ticrr / Topbp1
activated.GO:0005096	MF	GO:0005096	GTPase activator activity	104	0.38428	1.73454	0.000295662	0.0225727	0.0214229	1633	tags=45%, list=25%, signal=35%	ENSMUSG00000036452/ENSMUSG00000049044/ENSMUSG00000041225/ENSMUSG00000053199/ENSMUSG00000022829/ENSMUSG00000037110/ENSMUSG00000017631/ENSMUSG00000056486/ENSMUSG00000004677/ENSMUSG00000026228/ENSMUSG00000024493/ENSMUSG00000029500/ENSMUSG00000035954/ENSMUSG00000030583/ENSMUSG00000029101/ENSMUSG00000042303/ENSMUSG00000051864/ENSMUSG00000039585/ENSMUSG00000027652/ENSMUSG00000033389/ENSMUSG00000032870/…	47	activated	0.451923	0.451923	Abr / Arhgap11a / Arhgap12 / Arhgap17 / Arhgap20 / Arhgap26 / Arhgap29 / Arhgap33 / Arhgap35 / Arhgap44 / Asap1 / Asap2 / Chn1 / Depdc5 / Dock4 / Ect2 / Elmod2 / Evi5l / Htr2b / Lars / Myo9a / Myo9b / Nf1 / Nprl3 / Pgam5 / Rab3gap1 / Rabep1 / Ralgapa1 / Ralgapa2 / Ralgapb / Rapgef2 / Rapgef4 / Rasa1 / Rgs12 / Sec23b / Sgsm3 / Sipa1l1 / Sipa1l2 / Sipa1l3 / Smap2 / Srgap2 / Stxbp5l / Tbc1d10a / Tbc…
suppressed.GO:0033108	BP	GO:0033108	mitochondrial respiratory chain complex assembly	47	-0.51245	-1.88785	0.000346509	0.024346	0.0231059	834	tags=45%, list=13%, signal=39%	ENSMUSG00000024208/ENSMUSG00000078572/ENSMUSG00000000399/ENSMUSG00000033938/ENSMUSG00000021606/ENSMUSG00000042198/ENSMUSG00000023089/ENSMUSG00000002379/ENSMUSG00000030869/ENSMUSG00000040048/ENSMUSG00000071014/ENSMUSG00000016427/ENSMUSG00000068184/ENSMUSG00000026032/ENSMUSG00000024668/ENSMUSG00000037152/ENSMUSG00000036932/ENSMUSG00000070283/ENSMUSG00000003923/ENSMUSG00000020022/ENSMUSG00000113902	21	suppressed	0.446809	0.446809	Aifm1 / Chchd7 / Ndufa1 / Ndufa11 / Ndufa12 / Ndufa5 / Ndufa9 / Ndufab1 / Ndufaf2 / Ndufaf3 / Ndufaf8 / Ndufb1 / Ndufb10 / Ndufb3 / Ndufb6 / Ndufb7 / Ndufc1 / Ndufs6 / Sdhaf2 / Tfam / Uqcc2
suppressed.GO:0060294	BP	GO:0060294	cilium movement involved in cell motility	83	-0.578412	-2.38278	2.43848e-09	1.81873e-06	1.72609e-06	1131	tags=45%, list=17%, signal=37%	ENSMUSG00000026679/ENSMUSG00000040828/ENSMUSG00000063049/ENSMUSG00000024223/ENSMUSG00000031796/ENSMUSG00000021758/ENSMUSG00000050623/ENSMUSG00000020390/ENSMUSG00000040473/ENSMUSG00000044056/ENSMUSG00000028294/ENSMUSG00000062773/ENSMUSG00000007107/ENSMUSG00000044678/ENSMUSG00000026546/ENSMUSG00000020799/ENSMUSG00000033486/ENSMUSG00000032057/ENSMUSG00000008813/ENSMUSG00000048478/ENSMUSG00000066383/…	37	suppressed	0.445783	0.445783	Akap4 / Armc12 / Atp1a4 / Catsper2 / Catsperd / Catsperz / Cfap20 / Cfap206 / Cfap45 / Cfap69 / Ddx4 / Efcab9 / Enkur / Fsip2 / Gapdhs / Hoatz / Ing2 / Iqcf1 / Ldhc / Ly6k / Meig1 / Pgk2 / Prm3 / Prss55 / Ropn1 / Ropn1l / Slirp / Smcp / Spata33 / Tekt1 / Tekt4 / Tex101 / Tex43 / Tnp1 / Tnp2 / Tppp2 / Ube2b
activated.GO:0044774	BP	GO:0044774	mitotic DNA integrity checkpoint signaling	42	0.481348	1.79465	0.000951138	0.0539312	0.0511841	1279	tags=43%, list=19%, signal=35%	ENSMUSG00000042489/ENSMUSG00000033596/ENSMUSG00000034218/ENSMUSG00000032397/ENSMUSG00000028587/ENSMUSG00000017146/ENSMUSG00000045867/ENSMUSG00000022672/ENSMUSG00000052139/ENSMUSG00000038569/ENSMUSG00000046591/ENSMUSG00000020413/ENSMUSG00000033713/ENSMUSG00000037474/ENSMUSG00000031928/ENSMUSG00000018669/ENSMUSG00000032555/ENSMUSG00000048000	18	activated	0.428571	0.428571	Atm / Babam2 / Brca1 / Cdk5rap3 / Clspn / Cradd / Dtl / Foxn3 / Gigyf2 / Hus1 / Mre11a / Orc1 / Prkdc / Rad9b / Rfwd3 / Ticrr / Tipin / Topbp1
suppressed.GO:0006119	BP	GO:0006119	oxidative phosphorylation	77	-0.575476	-2.33295	1.40866e-08	6.82918e-06	6.48132e-06	1008	tags=43%, list=15%, signal=37%	ENSMUSG00000025651/ENSMUSG00000028964/ENSMUSG00000000563/ENSMUSG00000024099/ENSMUSG00000023089/ENSMUSG00000002379/ENSMUSG00000063882/ENSMUSG00000056436/ENSMUSG00000021520/ENSMUSG00000030869/ENSMUSG00000040048/ENSMUSG00000071014/ENSMUSG00000043319/ENSMUSG00000027282/ENSMUSG00000016427/ENSMUSG00000020664/ENSMUSG00000032330/ENSMUSG00000041431/ENSMUSG00000059534/ENSMUSG00000041697/ENSMUSG00000026032/…	33	suppressed	0.428571	0.428571	Atp5h / Atp5j / Atp5j2 / Atp5pb / Ccnb1 / Cox4i1 / Cox5a / Cox6a1 / Cox6c / Cox7a2 / Cox7a2l / Cox8c / Cyct / Dld / Mtch2 / Ndufa1 / Ndufa11 / Ndufa12 / Ndufa5 / Ndufab1 / Ndufb1 / Ndufb10 / Ndufb3 / Ndufb6 / Ndufc1 / Ndufv2 / Park7 / Sdhaf2 / Uqcr10 / Uqcrb / Uqcrc1 / Uqcrh / Uqcrq
suppressed.GO:0009206	BP	GO:0009206	purine ribonucleoside triphosphate biosynthetic process	55	-0.555617	-2.09859	1.49103e-05	0.0019276	0.00182941	953	tags=42%, list=14%, signal=36%	ENSMUSG00000000399/ENSMUSG00000033938/ENSMUSG00000032294/ENSMUSG00000021606/ENSMUSG00000006057/ENSMUSG00000000563/ENSMUSG00000024099/ENSMUSG00000023089/ENSMUSG00000002379/ENSMUSG00000026575/ENSMUSG00000030869/ENSMUSG00000040048/ENSMUSG00000071014/ENSMUSG00000016427/ENSMUSG00000026032/ENSMUSG00000030695/ENSMUSG00000038690/ENSMUSG00000037152/ENSMUSG00000034566/ENSMUSG00000020022/ENSMUSG00000113902/…	23	suppressed	0.418182	0.418182	Aldoa / Atp5g1 / Atp5h / Atp5j / Atp5j2 / Atp5pb / Ldhc / Ndufa1 / Ndufa11 / Ndufa12 / Ndufa5 / Ndufa9 / Ndufab1 / Ndufb1 / Ndufb10 / Ndufb3 / Ndufb6 / Ndufb7 / Ndufc1 / Ndufs6 / Ndufv2 / Nme7 / Pkm
activated.GO:0031570	BP	GO:0031570	DNA integrity checkpoint signaling	70	0.449554	1.8735	0.00011516	0.0108407	0.0102885	1279	tags=40%, list=19%, signal=33%	ENSMUSG00000041147/ENSMUSG00000042489/ENSMUSG00000039994/ENSMUSG00000020038/ENSMUSG00000033596/ENSMUSG00000034218/ENSMUSG00000027323/ENSMUSG00000032397/ENSMUSG00000037461/ENSMUSG00000025646/ENSMUSG00000028587/ENSMUSG00000017146/ENSMUSG00000045867/ENSMUSG00000022672/ENSMUSG00000052139/ENSMUSG00000038569/ENSMUSG00000024002/ENSMUSG00000032409/ENSMUSG00000026196/ENSMUSG00000046591/ENSMUSG00000020413/…	28	activated	0.4	0.4	Atm / Atr / Atrip / Babam2 / Bard1 / Brca1 / Brca2 / Brd4 / Cdk5rap3 / Clspn / Cradd / Cry1 / Dtl / Ercc6 / Foxn3 / Gigyf2 / Hus1 / Ints7 / Mre11a / Orc1 / Prkdc / Rad51 / Rad9b / Rfwd3 / Ticrr / Timeless / Tipin / Topbp1
suppressed.GO:0009205	BP	GO:0009205	purine ribonucleoside triphosphate metabolic process	106	-0.476441	-2.05438	2.15886e-06	0.000367234	0.000348528	1504	tags=40%, list=23%, signal=31%	ENSMUSG00000000399/ENSMUSG00000033938/ENSMUSG00000042535/ENSMUSG00000069805/ENSMUSG00000032294/ENSMUSG00000027668/ENSMUSG00000021606/ENSMUSG00000029430/ENSMUSG00000027108/ENSMUSG00000006057/ENSMUSG00000054428/ENSMUSG00000000563/ENSMUSG00000028792/ENSMUSG00000028991/ENSMUSG00000024099/ENSMUSG00000023089/ENSMUSG00000026817/ENSMUSG00000002379/ENSMUSG00000026575/ENSMUSG00000030869/ENSMUSG00000040048/…	42	suppressed	0.396226	0.396226	Ak1 / Ak2 / Aldoa / Aldoart2 / Atp5g1 / Atp5h / Atp5j / Atp5j2 / Atp5pb / Atpif1 / Clpx / Ep300 / Fbp1 / Gapdhs / Git1 / Gtpbp1 / Hk1 / Ldhc / Mfn1 / Mtch2 / Mtor / Ndufa1 / Ndufa11 / Ndufa12 / Ndufa5 / Ndufa9 / Ndufab1 / Ndufb1 / Ndufb10 / Ndufb3 / Ndufb6 / Ndufb7 / Ndufc1 / Ndufs6 / Ndufv2 / Nme7 / Ola1 / Pgam2 / Pgk2 / Pkm / Ppp2ca / Ran
activated.GO:0007264	BP	GO:0007264	small GTPase mediated signal transduction	159	0.351054	1.71728	0.00018199	0.0156411	0.0148444	1585	tags=39%, list=24%, signal=30%	ENSMUSG00000029673/ENSMUSG00000036452/ENSMUSG00000025199/ENSMUSG00000034312/ENSMUSG00000037533/ENSMUSG00000020580/ENSMUSG00000049044/ENSMUSG00000066406/ENSMUSG00000041225/ENSMUSG00000027364/ENSMUSG00000037110/ENSMUSG00000053641/ENSMUSG00000028868/ENSMUSG00000024290/ENSMUSG00000032740/ENSMUSG00000056486/ENSMUSG00000004677/ENSMUSG00000021182/ENSMUSG00000035954/ENSMUSG00000030583/ENSMUSG00000026490/…	62	activated	0.389937	0.389937	Abi2 / Akap13 / Arhgap12 / Arhgap17 / Arhgap26 / Arhgap33 / Arhgap35 / Arhgap44 / Auts2 / Baiap2 / Brap / Ccdc88a / Ccdc88c / Cdc42bpa / Cdc42se2 / Chn1 / Chuk / Crk / Cyrib / Cyth1 / Dennd4a / Dgki / Dnm2 / Dock4 / Dock9 / Farp2 / G3bp2 / Gna12 / Grb2 / Iqsec1 / Itgb1 / Itsn1 / Kras / Madd / Myo9b / Nf1 / Nkiras1 / Phactr4 / Pik3cb / Psd3 / Ralgapa1 / Ralgapa2 / Ralgapb / Ralgps2 / Rap1a / Rapge…
suppressed.GO:0005740	CC	GO:0005740	mitochondrial envelope	323	-0.404906	-1.99243	7.36362e-10	6.49069e-07	6.16007e-07	1569	tags=39%, list=24%, signal=31%	ENSMUSG00000039176/ENSMUSG00000001175/ENSMUSG00000031808/ENSMUSG00000024978/ENSMUSG00000010406/ENSMUSG00000024208/ENSMUSG00000022452/ENSMUSG00000014551/ENSMUSG00000000399/ENSMUSG00000033938/ENSMUSG00000019370/ENSMUSG00000039069/ENSMUSG00000040410/ENSMUSG00000013701/ENSMUSG00000090150/ENSMUSG00000027668/ENSMUSG00000027679/ENSMUSG00000067847/ENSMUSG00000068823/ENSMUSG00000031974/ENSMUSG00000020163/…	125	suppressed	0.386997	0.386997	1700034I23Rik / AA467197 / Abcb10 / Acad11 / Aifm1 / Ak2 / Akap1 / Armc12 / Atp5g1 / Atp5h / Atp5j / Atp5j2 / Atp5md / Atp5mpl / Atp5pb / Calm1 / Calm2 / Calm3 / Cibar1 / Cisd1 / Clpx / Clu / Coq5 / Cox4i1 / Cox5a / Cox6a1 / Cox6b1 / Cox6b2 / Cox6c / Cox7a2 / Cox7a2l / Cox8a / Cox8c / Crls1 / Csde1 / Cyb5b / Cyct / Cyp11a1 / Dnajc19 / Fbxl4 / Ghitm / Gpam / Gpd2 / Gpx4 / Higd1a / Hk1 / Letm2 / Ma…
activated.GO:0008094	MF	GO:0008094	ATP-dependent activity, acting on DNA	87	0.405193	1.77535	0.000307505	0.0227601	0.0216007	1518	tags=38%, list=23%, signal=30%	ENSMUSG00000040481/ENSMUSG00000059060/ENSMUSG00000022471/ENSMUSG00000032498/ENSMUSG00000031715/ENSMUSG00000032187/ENSMUSG00000027323/ENSMUSG00000038774/ENSMUSG00000025001/ENSMUSG00000034329/ENSMUSG00000022429/ENSMUSG00000063870/ENSMUSG00000020608/ENSMUSG00000017550/ENSMUSG00000030400/ENSMUSG00000025209/ENSMUSG00000040565/ENSMUSG00000035842/ENSMUSG00000071691/ENSMUSG00000005410/ENSMUSG00000021470/…	33	activated	0.37931	0.37931	Ascc3 / Atad5 / Bptf / Brip1 / Btaf1 / Cecr2 / Chd3 / Chd4 / Chd6 / Ddx11 / Dmc1 / Ep400 / Ercc2 / Ercc6 / Ercc6l2 / Fancm / Gm960 / Hells / Hfm1 / Mcm5 / Mlh1 / Mre11a / Pms2 / Rad50 / Rad51 / Rad51b / Recql / Shprh / Smarca4 / Smarca5 / Smc6 / Twnk / Xrcc6
suppressed.GO:0003341	BP	GO:0003341	cilium movement	107	-0.486641	-2.10716	8.09394e-07	0.00015388	0.000146042	1136	tags=37%, list=17%, signal=31%	ENSMUSG00000031831/ENSMUSG00000026679/ENSMUSG00000040828/ENSMUSG00000063049/ENSMUSG00000024223/ENSMUSG00000031796/ENSMUSG00000021758/ENSMUSG00000018395/ENSMUSG00000050623/ENSMUSG00000020390/ENSMUSG00000040473/ENSMUSG00000044056/ENSMUSG00000026575/ENSMUSG00000028294/ENSMUSG00000062773/ENSMUSG00000007107/ENSMUSG00000044678/ENSMUSG00000026546/ENSMUSG00000020799/ENSMUSG00000033486/ENSMUSG00000032057/…	40	suppressed	0.373832	0.373832	Akap4 / Armc12 / Atp1a4 / Catsper2 / Catsperd / Catsperz / Cfap20 / Cfap206 / Cfap45 / Cfap69 / Ddx4 / Dnaaf1 / Efcab9 / Enkur / Fsip2 / Gapdhs / Hoatz / Ing2 / Iqcf1 / Kif3a / Ldhc / Ly6k / Meig1 / Nme7 / Pgk2 / Prm3 / Prss55 / Ropn1 / Ropn1l / Slirp / Smcp / Spata33 / Tekt1 / Tekt4 / Tex101 / Tex43 / Tnp1 / Tnp2 / Tppp2 / Ube2b
activated.GO:0140097	MF	GO:0140097	catalytic activity, acting on DNA	133	0.384521	1.81483	4.68198e-05	0.00534076	0.00506871	1518	tags=37%, list=23%, signal=29%	ENSMUSG00000019841/ENSMUSG00000040481/ENSMUSG00000059060/ENSMUSG00000056758/ENSMUSG00000040174/ENSMUSG00000022471/ENSMUSG00000032498/ENSMUSG00000031715/ENSMUSG00000032187/ENSMUSG00000027323/ENSMUSG00000038774/ENSMUSG00000025001/ENSMUSG00000034329/ENSMUSG00000022429/ENSMUSG00000063870/ENSMUSG00000007080/ENSMUSG00000020608/ENSMUSG00000017550/ENSMUSG00000056394/ENSMUSG00000030400/ENSMUSG00000032705/…	49	activated	0.368421	0.368421	Alkbh3 / Ascc3 / Atad5 / Bptf / Brip1 / Btaf1 / Cecr2 / Chd3 / Chd4 / Chd6 / Ddx11 / Dmc1 / Dnmt1 / Ep400 / Ercc2 / Ercc6 / Ercc6l2 / Exd2 / Fan1 / Fancm / Gm960 / Hells / Hfm1 / Hmga2 / Lig1 / Mcm5 / Meiob / Mlh1 / Mre11a / Pms2 / Pola1 / Polb / Pole / Poln / Primpol / Rad50 / Rad51 / Rad51b / Rbbp8 / Recql / Rev3l / Sgip1 / Shprh / Smarca4 / Smarca5 / Smc6 / Tatdn1 / Twnk / Xrcc6
suppressed.GO:0000786	CC	GO:0000786	nucleosome	42	-0.664946	-2.36866	7.63262e-08	2.38729e-05	2.26568e-05	507	tags=36%, list=8%, signal=33%	ENSMUSG00000003868/ENSMUSG00000059518/ENSMUSG00000062270/ENSMUSG00000060743/ENSMUSG00000038994/ENSMUSG00000045022/ENSMUSG00000016559/ENSMUSG00000040456/ENSMUSG00000043050/ENSMUSG00000038015/ENSMUSG00000062651/ENSMUSG00000029580/ENSMUSG00000026182/ENSMUSG00000022501/ENSMUSG00000050058	15	suppressed	0.357143	0.357143	Actb / H1f9 / H2al2a / H2ap / H2bl1 / H3f3a / H3f3b / Morf4l1 / Prm1 / Prm2 / Prm3 / Ruvbl2 / Tnp1 / Tnp2 / Znhit1
suppressed.GO:0031975	CC	GO:0031975	envelope	532	-0.330449	-1.70197	2.00591e-07	5.11825e-05	4.85753e-05	1556	tags=33%, list=24%, signal=28%	ENSMUSG00000001175/ENSMUSG00000053119/ENSMUSG00000031808/ENSMUSG00000024978/ENSMUSG00000010406/ENSMUSG00000024208/ENSMUSG00000022452/ENSMUSG00000043940/ENSMUSG00000014551/ENSMUSG00000000399/ENSMUSG00000033938/ENSMUSG00000019370/ENSMUSG00000039069/ENSMUSG00000048439/ENSMUSG00000001150/ENSMUSG00000040410/ENSMUSG00000013701/ENSMUSG00000090150/ENSMUSG00000033629/ENSMUSG00000036810/ENSMUSG00000027668/…	178	suppressed	0.334586	0.334586	1700034I23Rik / AA467197 / Abcb10 / Abcf1 / Acad11 / Aifm1 / Ak2 / Akap1 / Akirin1 / Anxa11 / Apoe / Armc12 / Atp5g1 / Atp5h / Atp5j / Atp5j2 / Atp5md / Atp5mpl / Atp5pb / Cacybp / Calm1 / Calm2 / Calm3 / Calr / Calr3 / Canx / Cdk2 / Cetn3 / Chmp1a / Chmp2a / Chmp3 / Cibar1 / Cisd1 / Clip1 / Clpx / Clu / Cnep1r1 / Coq5 / Cox4i1 / Cox5a / Cox6a1 / Cox6b1 / Cox6b2 / Cox6c / Cox7a2 / Cox7a2l / Cox8a…
suppressed.GO:0044706	BP	GO:0044706	multi-multicellular organism process	45	-0.497862	-1.79884	0.00106705	0.0593517	0.0563284	640	tags=33%, list=10%, signal=30%	ENSMUSG00000030357/ENSMUSG00000028991/ENSMUSG00000061751/ENSMUSG00000022556/ENSMUSG00000018160/ENSMUSG00000021665/ENSMUSG00000003731/ENSMUSG00000003814/ENSMUSG00000021477/ENSMUSG00000064177/ENSMUSG00000016559/ENSMUSG00000022982/ENSMUSG00000074435/ENSMUSG00000043050/ENSMUSG00000024175	15	suppressed	0.333333	0.333333	Calr / Ctsl / Fkbp4 / Ghrl / H3f3b / Hexb / Hsf1 / Kalrn / Kpna6 / Med1 / Mtor / Smcp / Sod1 / Tekt4 / Tnp2
activated.GO:0000428	CC	GO:0000428	DNA-directed RNA polymerase complex	70	0.432236	1.80133	0.000298484	0.0226101	0.0214584	1017	tags=33%, list=15%, signal=28%	ENSMUSG00000049553/ENSMUSG00000022828/ENSMUSG00000025782/ENSMUSG00000030880/ENSMUSG00000067148/ENSMUSG00000054321/ENSMUSG00000022476/ENSMUSG00000034269/ENSMUSG00000031314/ENSMUSG00000033813/ENSMUSG00000027651/ENSMUSG00000040374/ENSMUSG00000003437/ENSMUSG00000030400/ENSMUSG00000028106/ENSMUSG00000037343/ENSMUSG00000006678/ENSMUSG00000009596/ENSMUSG00000025395/ENSMUSG00000002658/ENSMUSG00000038225/…	23	activated	0.328571	0.328571	Ercc2 / Gtf2e1 / Gtf2f1 / Gtf2h5 / Paf1 / Pex2 / Pola1 / Polr1a / Polr1c / Polr3e / Polr3h / Prim1 / Prim2 / Primpol / Rprd1b / Rprd2 / Setd5 / Taf1 / Taf2 / Taf3 / Taf4b / Taf7l / Tcea1
activated.GO:0007059	BP	GO:0007059	chromosome segregation	297	0.338333	1.78017	1.77163e-07	4.90792e-05	4.65792e-05	1562	tags=33%, list=24%, signal=26%	ENSMUSG00000067567/ENSMUSG00000068117/ENSMUSG00000009670/ENSMUSG00000038598/ENSMUSG00000041147/ENSMUSG00000030041/ENSMUSG00000025586/ENSMUSG00000036097/ENSMUSG00000022034/ENSMUSG00000042500/ENSMUSG00000071350/ENSMUSG00000051977/ENSMUSG00000045273/ENSMUSG00000032254/ENSMUSG00000052616/ENSMUSG00000024786/ENSMUSG00000002625/ENSMUSG00000034218/ENSMUSG00000032498/ENSMUSG00000044783/ENSMUSG00000021098/…	97	activated	0.326599	0.326599	4930447C04Rik / Aaas / Ago4 / Akap8 / Akap8l / Anapc11 / Ankrd31 / Atm / BC005624 / Bcl7b / Brca1 / Brca2 / Brd4 / Brip1 / Ccne2 / Cdk5rap2 / Cenpf / Cenph / Cenpk / Cenpq / Cenps / Cep97 / Cpeb1 / Csnk2a2 / Ctcf / Dmc1 / Ect2 / Eml4 / Ercc2 / Esco2 / Fancm / Haus2 / Hdac8 / Hfm1 / Hjurp / Hormad2 / Iho1 / Kif11 / Kif23 / Knl1 / M1ap / Majin / Map1s / Mcmdc2 / Mei1 / Mei4 / Meiob / Meioc / Mki67 …
suppressed.GO:0022412	BP	GO:0022412	cellular process involved in reproduction in multicellular organism	257	-0.39124	-1.87835	2.74715e-07	6.34199e-05	6.01894e-05	1113	tags=32%, list=17%, signal=28%	ENSMUSG00000041912/ENSMUSG00000040025/ENSMUSG00000028264/ENSMUSG00000025912/ENSMUSG00000040828/ENSMUSG00000045521/ENSMUSG00000063049/ENSMUSG00000024223/ENSMUSG00000035851/ENSMUSG00000024430/ENSMUSG00000089911/ENSMUSG00000021758/ENSMUSG00000053030/ENSMUSG00000020661/ENSMUSG00000084063/ENSMUSG00000050623/ENSMUSG00000038292/ENSMUSG00000020390/ENSMUSG00000028991/ENSMUSG00000040489/ENSMUSG00000040473/…	83	suppressed	0.322957	0.322957	1700013H16Rik / 1700029I15Rik / 4930451I11Rik / Acrbp / Adad1 / Akap4 / Armc12 / Brme1 / Cabyr / Catsper2 / Catsperd / Catsperz / Ccnb1 / Cfap206 / Cfap69 / Ddx4 / Diaph2 / Dicer1 / Dld / Dnmt3a / Efcab9 / Eif2s2 / Fam209 / Fbxw11 / Fsip2 / Galntl5 / Gm5934 / H1f7 / H1f9 / H2al2a / H3f3a / H3f3b / Hexb / Hmgb2 / Hsf1 / Hspa2 / Ing2 / Iqcf1 / Kash5 / Klhl10 / Larp7 / Llcfc1 / Map7 / Meig1 / Mfsd14…
activated.GO:0055029	CC	GO:0055029	nuclear DNA-directed RNA polymerase complex	69	0.4233	1.76188	0.000364748	0.0252614	0.0239746	1017	tags=32%, list=15%, signal=27%	ENSMUSG00000049553/ENSMUSG00000022828/ENSMUSG00000025782/ENSMUSG00000030880/ENSMUSG00000067148/ENSMUSG00000054321/ENSMUSG00000022476/ENSMUSG00000034269/ENSMUSG00000031314/ENSMUSG00000033813/ENSMUSG00000027651/ENSMUSG00000040374/ENSMUSG00000003437/ENSMUSG00000030400/ENSMUSG00000028106/ENSMUSG00000037343/ENSMUSG00000006678/ENSMUSG00000009596/ENSMUSG00000025395/ENSMUSG00000002658/ENSMUSG00000034345/…	22	activated	0.318841	0.318841	Ercc2 / Gtf2e1 / Gtf2f1 / Gtf2h5 / Paf1 / Pex2 / Pola1 / Polr1a / Polr1c / Polr3e / Polr3h / Prim1 / Prim2 / Rprd1b / Rprd2 / Setd5 / Taf1 / Taf2 / Taf3 / Taf4b / Taf7l / Tcea1
activated.GO:0005694	CC	GO:0005694	chromosome	745	0.23833	1.36691	0.00019083	0.0160894	0.0152699	1732	tags=32%, list=26%, signal=26%	ENSMUSG00000067567/ENSMUSG00000040481/ENSMUSG00000009670/ENSMUSG00000038598/ENSMUSG00000041147/ENSMUSG00000036097/ENSMUSG00000022034/ENSMUSG00000003847/ENSMUSG00000035021/ENSMUSG00000022432/ENSMUSG00000039994/ENSMUSG00000039153/ENSMUSG00000042185/ENSMUSG00000071350/ENSMUSG00000051977/ENSMUSG00000028842/ENSMUSG00000001632/ENSMUSG00000032228/ENSMUSG00000045273/ENSMUSG00000049553/ENSMUSG00000059060/…	237	activated	0.318121	0.318121	4930447C04Rik / Add3 / Ago3 / Akap8 / Akap8l / Ankrd31 / Atad5 / Atf2 / Atm / Atr / Baz1a / Baz2a / BC005624 / Bcl7b / Birc2 / Bod1l / Bptf / Brca1 / Brca2 / Brd4 / Brd8 / Brd8dc / Brms1l / Brpf1 / Brpf3 / Cecr2 / Cenpf / Cenph / Cenpk / Cenpq / Cenps / Chaf1a / Chaserr / Chd3 / Chd4 / Chd6 / Ckap5 / Csnk2a2 / Ctcf / Ddb1 / Ddb2 / Ddx11 / Ddx21 / Ddx27 / Dmc1 / Dnmt1 / Dnttip2 / Dtl / E2f4 / Eed …
suppressed.GO:0019693	BP	GO:0019693	ribose phosphate metabolic process	162	-0.383449	-1.74786	5.75639e-05	0.00606674	0.00575771	1288	tags=31%, list=20%, signal=26%	ENSMUSG00000021606/ENSMUSG00000092305/ENSMUSG00000031545/ENSMUSG00000029430/ENSMUSG00000027108/ENSMUSG00000006057/ENSMUSG00000054428/ENSMUSG00000047674/ENSMUSG00000027823/ENSMUSG00000059173/ENSMUSG00000000563/ENSMUSG00000028792/ENSMUSG00000028991/ENSMUSG00000029056/ENSMUSG00000024099/ENSMUSG00000023089/ENSMUSG00000026817/ENSMUSG00000002379/ENSMUSG00000026575/ENSMUSG00000021748/ENSMUSG00000020267/…	51	suppressed	0.314815	0.314815	Acot7 / Adsl / Ak1 / Ak2 / Aldoa / Aldoart2 / Aprt / Atp5g1 / Atp5h / Atp5j / Atp5j2 / Atp5pb / Atpif1 / Clpx / Dld / Ep300 / Gapdhs / Git1 / Gmps / Gpat4 / Hint1 / Hk1 / Ldhc / Mpc2 / Mtch2 / Mtor / Ndufa1 / Ndufa11 / Ndufa12 / Ndufa5 / Ndufab1 / Ndufb1 / Ndufb10 / Ndufb3 / Ndufb6 / Ndufc1 / Ndufs6 / Ndufv2 / Nme7 / Ola1 / Oxsm / Pank4 / Pde1a / Pdha2 / Pdhb / Pgam2 / Pgk2 / Ppp2ca / Prps1l1 / R…
suppressed.GO:0046034	BP	GO:0046034	ATP metabolic process	96	-0.509515	-2.14938	6.81502e-07	0.000134854	0.000127985	953	tags=31%, list=14%, signal=27%	ENSMUSG00000000563/ENSMUSG00000028792/ENSMUSG00000028991/ENSMUSG00000024099/ENSMUSG00000023089/ENSMUSG00000026817/ENSMUSG00000002379/ENSMUSG00000030869/ENSMUSG00000040048/ENSMUSG00000020349/ENSMUSG00000071014/ENSMUSG00000027282/ENSMUSG00000016427/ENSMUSG00000055024/ENSMUSG00000026032/ENSMUSG00000030695/ENSMUSG00000015357/ENSMUSG00000011877/ENSMUSG00000038690/ENSMUSG00000037152/ENSMUSG00000061099/…	30	suppressed	0.3125	0.3125	Ak1 / Ak2 / Aldoa / Aldoart2 / Atp5h / Atp5j / Atp5j2 / Atp5pb / Clpx / Ep300 / Gapdhs / Git1 / Hk1 / Ldhc / Mtch2 / Mtor / Ndufa1 / Ndufa11 / Ndufa12 / Ndufa5 / Ndufab1 / Ndufb1 / Ndufb10 / Ndufb3 / Ndufb6 / Ndufc1 / Ndufv2 / Pgam2 / Pgk2 / Ppp2ca
suppressed.GO:0006091	BP	GO:0006091	generation of precursor metabolites and energy	187	-0.450596	-2.1011	9.63383e-09	5.8381e-06	5.54072e-06	1008	tags=31%, list=15%, signal=27%	ENSMUSG00000025651/ENSMUSG00000028964/ENSMUSG00000000563/ENSMUSG00000028991/ENSMUSG00000056999/ENSMUSG00000001891/ENSMUSG00000024099/ENSMUSG00000023089/ENSMUSG00000002379/ENSMUSG00000021748/ENSMUSG00000063882/ENSMUSG00000033400/ENSMUSG00000056436/ENSMUSG00000030161/ENSMUSG00000021520/ENSMUSG00000030869/ENSMUSG00000040048/ENSMUSG00000020349/ENSMUSG00000071014/ENSMUSG00000043319/ENSMUSG00000027282/…	58	suppressed	0.31016	0.31016	1810024B03Rik / Acox1 / Adsl / Agl / Aldoa / Aldoart2 / Atp5h / Atp5j / Atp5j2 / Atp5pb / Ccnb1 / Cisd1 / Cox4i1 / Cox5a / Cox6a1 / Cox6c / Cox7a2 / Cox7a2l / Cox8c / Cyct / Dld / Ep300 / Gabarapl1 / Gapdhs / Git1 / Gnas / Hk1 / Ide / Mtch2 / Mtfr1 / Mtor / Ndufa1 / Ndufa11 / Ndufa12 / Ndufa5 / Ndufab1 / Ndufb1 / Ndufb10 / Ndufb3 / Ndufb6 / Ndufc1 / Ndufv2 / Park7 / Pdhb / Pgam2 / Pgk2 / Plec / P…
activated.GO:0098813	BP	GO:0098813	nuclear chromosome segregation	241	0.351363	1.82136	7.63775e-07	0.000148111	0.000140567	1440	tags=31%, list=22%, signal=25%	ENSMUSG00000067567/ENSMUSG00000068117/ENSMUSG00000009670/ENSMUSG00000038598/ENSMUSG00000041147/ENSMUSG00000030041/ENSMUSG00000025586/ENSMUSG00000036097/ENSMUSG00000022034/ENSMUSG00000042500/ENSMUSG00000051977/ENSMUSG00000032254/ENSMUSG00000052616/ENSMUSG00000024786/ENSMUSG00000002625/ENSMUSG00000034218/ENSMUSG00000032498/ENSMUSG00000021098/ENSMUSG00000031715/ENSMUSG00000032187/ENSMUSG00000039298/…	74	activated	0.307054	0.307054	4930447C04Rik / Aaas / Ago4 / Akap8 / Akap8l / Anapc11 / Ankrd31 / Atm / Bcl7b / Brca2 / Brip1 / Ccne2 / Cdk5rap2 / Cenpf / Cenpk / Cenpq / Cenps / Cep97 / Cpeb1 / Dmc1 / Ect2 / Eml4 / Esco2 / Hdac8 / Hfm1 / Hormad2 / Iho1 / Kif11 / Kif23 / Knl1 / M1ap / Majin / Map1s / Mcmdc2 / Mei1 / Mei4 / Meiob / Meioc / Mlh1 / Mlh3 / Mre11a / Ncapd3 / Ncapg2 / Nsmce2 / Numa1 / Pbrm1 / Pds5b / Phf10 / Prc1 / …
suppressed.GO:0019953	BP	GO:0019953	sexual reproduction	455	-0.396739	-2.01323	7.54226e-13	7.31297e-09	6.94047e-09	1113	tags=30%, list=17%, signal=27%	ENSMUSG00000041912/ENSMUSG00000030792/ENSMUSG00000040025/ENSMUSG00000028264/ENSMUSG00000025912/ENSMUSG00000040828/ENSMUSG00000045521/ENSMUSG00000063049/ENSMUSG00000024223/ENSMUSG00000035851/ENSMUSG00000024430/ENSMUSG00000089911/ENSMUSG00000028580/ENSMUSG00000020063/ENSMUSG00000021758/ENSMUSG00000053030/ENSMUSG00000028964/ENSMUSG00000020661/ENSMUSG00000084063/ENSMUSG00000050623/ENSMUSG00000038292/…	138	suppressed	0.303297	0.303297	1110017D15Rik / 1700013H16Rik / 1700029I15Rik / 4930451I11Rik / Ace / Acox1 / Acrbp / Adad1 / Adam2 / Agt / Akap4 / Aldoa / Armc12 / Atp1a4 / Bcap31 / Brme1 / Bsg / Cabyr / Calr3 / Catsper2 / Catsperd / Catsperz / Ccnb1 / Cct2 / Cfap206 / Cfap69 / Cit / Creb3l4 / Ddx4 / Diaph2 / Dicer1 / Dkkl1 / Dld / Dnmt3a / Efcab9 / Eif2s2 / Eif4h / Fam209 / Fbxw11 / Fsip2 / Galntl5 / Gm5934 / Gpx4 / Gtsf1 / H…
activated.GO:0030054	CC	GO:0030054	cell junction	708	0.237005	1.3561	0.000291631	0.0225417	0.0213935	1606	tags=30%, list=24%, signal=26%	ENSMUSG00000045095/ENSMUSG00000036452/ENSMUSG00000071454/ENSMUSG00000019943/ENSMUSG00000005533/ENSMUSG00000034312/ENSMUSG00000025586/ENSMUSG00000022034/ENSMUSG00000030691/ENSMUSG00000008489/ENSMUSG00000026571/ENSMUSG00000027799/ENSMUSG00000027522/ENSMUSG00000059602/ENSMUSG00000037519/ENSMUSG00000013033/ENSMUSG00000020580/ENSMUSG00000027365/ENSMUSG00000049044/ENSMUSG00000030849/ENSMUSG00000045659/…	213	activated	0.300847	0.300847	Abhd17b / Abi2 / Abr / Actn2 / Actn4 / Adam10 / Add3 / Adgrl1 / Ahi1 / Ap1s2 / Ap3d1 / Apba3 / App / Arhgap17 / Arhgap26 / Arhgap33 / Arhgap44 / Arpc2 / Asap1 / Atp2b1 / Atp6v0d1 / Atp6v1c1 / Bace1 / Baiap2 / Btbd8 / Cacna1b / Cacna1c / Cask / Ccdc66 / Ccdc88c / Cdc42bpa / Cdk5rap2 / Cdkl5 / Chd4 / Clcn5 / Clic4 / Cpeb1 / Crk / Crtc1 / Ctnnd2 / Cyth1 / Dcaf6 / Ddb2 / Dgcr8 / Dgki / Diaph1 / Dlg2 …
suppressed.GO:0003006	BP	GO:0003006	developmental process involved in reproduction	437	-0.383437	-1.93456	4.31044e-11	8.3588e-08	7.93302e-08	1113	tags=30%, list=17%, signal=27%	ENSMUSG00000041912/ENSMUSG00000040025/ENSMUSG00000028264/ENSMUSG00000025912/ENSMUSG00000074227/ENSMUSG00000040828/ENSMUSG00000045521/ENSMUSG00000063049/ENSMUSG00000024223/ENSMUSG00000001847/ENSMUSG00000035851/ENSMUSG00000024430/ENSMUSG00000089911/ENSMUSG00000028580/ENSMUSG00000020063/ENSMUSG00000021758/ENSMUSG00000053030/ENSMUSG00000020661/ENSMUSG00000084063/ENSMUSG00000050623/ENSMUSG00000030357/…	131	suppressed	0.299771	0.299771	1110017D15Rik / 1700013H16Rik / Ace / Acox1 / Acrbp / Adad1 / Agt / Akap4 / Armc12 / Atp1a4 / Bcap31 / Bmpr1a / Brme1 / Bsg / Cabyr / Calr3 / Catsper2 / Catsperd / Catsperz / Ccdc182 / Ccnb1 / Cfap206 / Cfap69 / Cit / Creb3l4 / Ctsl / Ddx4 / Diaph2 / Dicer1 / Dld / Dnajb6 / Dnmt3a / Efcab9 / Eif2s2 / Fam209 / Fbxw11 / Fkbp4 / Fsip2 / Galntl5 / Ghrl / Gm5934 / Gpx4 / Gtsf1 / H1f7 / H1f9 / H2al2a /…
activated.GO:0051276	BP	GO:0051276	chromosome organization	375	0.290158	1.57124	4.09457e-05	0.00490136	0.00465169	1440	tags=30%, list=22%, signal=25%	ENSMUSG00000067567/ENSMUSG00000068117/ENSMUSG00000009670/ENSMUSG00000038598/ENSMUSG00000041147/ENSMUSG00000025586/ENSMUSG00000036097/ENSMUSG00000022034/ENSMUSG00000042500/ENSMUSG00000022432/ENSMUSG00000042185/ENSMUSG00000071350/ENSMUSG00000051977/ENSMUSG00000045273/ENSMUSG00000031669/ENSMUSG00000032254/ENSMUSG00000028086/ENSMUSG00000052616/ENSMUSG00000056758/ENSMUSG00000022471/ENSMUSG00000024786/…	111	activated	0.296	0.296	4930447C04Rik / Aaas / Ago4 / Akap8 / Akap8l / Anapc11 / Ankrd31 / Ascc3 / Atf7ip2 / Atm / Atr / Bcl7b / Brca2 / Brip1 / Ccne2 / Cdk5rap2 / Cenph / Cenpk / Cenps / Cep97 / Cpeb1 / Ddx11 / Dmc1 / Dnmt1 / Dtd1 / Eml4 / Esco2 / Fbxw7 / Gins3 / Hat1 / Hdac8 / Hells / Hjurp / Hmbox1 / Hmga2 / Hormad2 / Hus1 / Iho1 / Itgb3bp / Kif11 / Kif23 / Majin / Map3k4 / Mapk1 / Mcm5 / Mcmdc2 / Mei1 / Mei4 / Meiob…
activated.GO:0006974	BP	GO:0006974	cellular response to DNA damage stimulus	486	0.284233	1.58396	4.23674e-06	0.000641865	0.00060917	1341	tags=29%, list=20%, signal=25%	ENSMUSG00000019841/ENSMUSG00000068205/ENSMUSG00000041147/ENSMUSG00000036097/ENSMUSG00000022034/ENSMUSG00000029461/ENSMUSG00000003847/ENSMUSG00000042489/ENSMUSG00000039994/ENSMUSG00000042185/ENSMUSG00000051977/ENSMUSG00000059060/ENSMUSG00000028086/ENSMUSG00000052616/ENSMUSG00000056758/ENSMUSG00000020038/ENSMUSG00000033596/ENSMUSG00000002109/ENSMUSG00000030346/ENSMUSG00000040174/ENSMUSG00000022471/…	143	activated	0.294239	0.294239	4930447C04Rik / Alkbh3 / Ascc3 / Atad5 / Atm / Atr / Atrip / Babam2 / Bard1 / Bcl7b / Bod1l / Brca1 / Brca2 / Brd4 / Brip1 / Ccnk / Cdc14b / Cdip1 / Cdk5rap3 / Cenps / Chaf1a / Chchd6 / Chd4 / Clspn / Cradd / Cry1 / Ddb1 / Ddb2 / Ddx11 / Dmc1 / Dtl / Emsy / Ep400 / Ercc2 / Ercc6 / Ercc6l2 / Ercc8 / Esco2 / Exd2 / Fam168a / Fan1 / Fancl / Fbxo45 / Fbxw7 / Fmr1 / Foxn3 / Gigyf2 / Grb2 / Gtf2h2 / Gt…
suppressed.GO:0032504	BP	GO:0032504	multicellular organism reproduction	446	-0.387916	-1.96625	1.25939e-11	4.073e-08	3.86553e-08	1113	tags=29%, list=17%, signal=26%	ENSMUSG00000041912/ENSMUSG00000030792/ENSMUSG00000040025/ENSMUSG00000028264/ENSMUSG00000025912/ENSMUSG00000040828/ENSMUSG00000045521/ENSMUSG00000063049/ENSMUSG00000024223/ENSMUSG00000035851/ENSMUSG00000024430/ENSMUSG00000089911/ENSMUSG00000028580/ENSMUSG00000020063/ENSMUSG00000021758/ENSMUSG00000053030/ENSMUSG00000020661/ENSMUSG00000084063/ENSMUSG00000050623/ENSMUSG00000038292/ENSMUSG00000020390/…	131	suppressed	0.293722	0.293722	1110017D15Rik / 1700013H16Rik / 1700029I15Rik / 4930451I11Rik / Ace / Acox1 / Acrbp / Adad1 / Agt / Akap4 / Armc12 / Atp1a4 / Bcap31 / Brme1 / Bsg / Cabyr / Calr3 / Catsper2 / Catsperd / Catsperz / Ccnb1 / Cfap206 / Cfap69 / Cit / Creb3l4 / Ctsl / Cyp11a1 / Ddx4 / Diaph2 / Dicer1 / Dkkl1 / Dld / Dnmt3a / Efcab9 / Eif2s2 / Fam209 / Fbxw11 / Fsip2 / Galntl5 / Ghrl / Gm5934 / Gpx4 / Gtsf1 / H1f7 / H…
activated.GO:0003677	MF	GO:0003677	DNA binding	815	0.238767	1.37375	5.44621e-05	0.00600073	0.00569507	1619	tags=29%, list=25%, signal=25%	ENSMUSG00000055067/ENSMUSG00000019841/ENSMUSG00000071454/ENSMUSG00000040481/ENSMUSG00000038598/ENSMUSG00000041147/ENSMUSG00000015882/ENSMUSG00000003847/ENSMUSG00000042489/ENSMUSG00000035021/ENSMUSG00000022432/ENSMUSG00000039994/ENSMUSG00000039153/ENSMUSG00000042185/ENSMUSG00000032411/ENSMUSG00000071350/ENSMUSG00000051977/ENSMUSG00000001632/ENSMUSG00000032228/ENSMUSG00000049553/ENSMUSG00000059060/…	237	activated	0.290798	0.290798	Actn4 / Akap8 / Akap8l / App / Arhgap35 / Asxl2 / Atad5 / Atf2 / Atf6 / Atf6b / Atm / Atr / Atxn1l / Atxn3 / Baz1a / Baz2a / Bbx / Bod1l / Bptf / Brca1 / Brca2 / Brd4 / Brf1 / Brip1 / Brpf1 / Cdk5rap2 / Cenps / Cers5 / Chd3 / Chd4 / Chd6 / Clspn / Crebrf / Crebzf / Cry1 / Ctcf / Ddb1 / Ddb2 / Ddx11 / Dhx33 / Dmc1 / Dmrt1 / Dmtf1 / Dnajc1 / Dnmt1 / Dtd1 / Dtnb / E2f4 / E2f5 / Eed / Elf1 / Ell2 / E…
activated.GO:0022406	BP	GO:0022406	membrane docking	38	0.478208	1.74776	0.00198574	0.0943812	0.0895736	858	tags=29%, list=13%, signal=25%	ENSMUSG00000019971/ENSMUSG00000061244/ENSMUSG00000027522/ENSMUSG00000053799/ENSMUSG00000020024/ENSMUSG00000024290/ENSMUSG00000028456/ENSMUSG00000029763/ENSMUSG00000034152/ENSMUSG00000021171/ENSMUSG00000054455	11	activated	0.289474	0.289474	Cep290 / Cep83 / Esyt2 / Exoc3 / Exoc4 / Exoc5 / Exoc6 / Rock1 / Stx16 / Unc13b / Vapb
activated.GO:0005886	CC	GO:0005886	plasma membrane	1105	0.209525	1.23103	0.00196973	0.0940814	0.0892891	1587	tags=29%, list=24%, signal=26%	ENSMUSG00000045095/ENSMUSG00000025199/ENSMUSG00000038383/ENSMUSG00000071454/ENSMUSG00000019943/ENSMUSG00000005533/ENSMUSG00000018363/ENSMUSG00000030691/ENSMUSG00000056536/ENSMUSG00000040268/ENSMUSG00000026643/ENSMUSG00000027799/ENSMUSG00000037533/ENSMUSG00000053799/ENSMUSG00000013033/ENSMUSG00000033004/ENSMUSG00000032570/ENSMUSG00000020580/ENSMUSG00000021285/ENSMUSG00000027896/ENSMUSG00000001632/…	315	activated	0.285068	0.285068	Abca5 / Abcc5 / Abhd12 / Abhd17b / Abr / Ackr4 / Actn2 / Actn4 / Adam10 / Adcy3 / Adcy9 / Add3 / Adgrl1 / Adk / Aig1 / Akap11 / Akt3 / Angpt2 / Ap1s2 / Ap2a1 / Apba3 / App / Arhgap12 / Arhgap17 / Arhgap33 / Arhgap35 / Arhgap44 / Arl13b / Arpc2 / Asap2 / Atp11c / Atp2b1 / Atp2c1 / Atp5a1 / Atp6v0d1 / Atp6v1c1 / Atp9b / Atxn3 / AU040320 / Bace1 / Bag4 / Baiap2 / BC004004 / Birc2 / Braf / Brca1 / Br…
activated.GO:0006259	BP	GO:0006259	DNA metabolic process	565	0.303458	1.69871	2.43628e-08	1.07374e-05	1.01904e-05	1282	tags=28%, list=19%, signal=25%	ENSMUSG00000067567/ENSMUSG00000019841/ENSMUSG00000101609/ENSMUSG00000009670/ENSMUSG00000029848/ENSMUSG00000038598/ENSMUSG00000041147/ENSMUSG00000005533/ENSMUSG00000036097/ENSMUSG00000022034/ENSMUSG00000029461/ENSMUSG00000042489/ENSMUSG00000035021/ENSMUSG00000039994/ENSMUSG00000042185/ENSMUSG00000051977/ENSMUSG00000059060/ENSMUSG00000031669/ENSMUSG00000028086/ENSMUSG00000052616/ENSMUSG00000056758/…	161	activated	0.284956	0.284956	4930447C04Rik / Alkbh3 / Ankrd31 / Ascc3 / Atad5 / Atm / Atr / Atrip / Babam2 / Bard1 / Baz1a / Baz2a / Bcl7b / Bod1l / Brca1 / Brca2 / Brip1 / Brpf3 / Ccdc88a / Ccne2 / Cdc14b / Cenps / Chaf1a / Chd4 / Clspn / Ctcf / Ddb1 / Ddb2 / Ddx11 / Dmc1 / Dnajc2 / Dtd1 / Dtl / Emsy / Ep400 / Ercc2 / Ercc6 / Ercc6l2 / Ercc8 / Esco2 / Exd2 / Fam168a / Fan1 / Fancl / Fbxw7 / Fmr1 / Gins3 / Gm960 / Gnasas1 / …
activated.GO:0048731	BP	GO:0048731	system development	1169	0.238577	1.39934	2.21291e-06	0.000369938	0.000351094	1570	tags=28%, list=24%, signal=26%	ENSMUSG00000040785/ENSMUSG00000029673/ENSMUSG00000030671/ENSMUSG00000061298/ENSMUSG00000068205/ENSMUSG00000071454/ENSMUSG00000040481/ENSMUSG00000009670/ENSMUSG00000019971/ENSMUSG00000041147/ENSMUSG00000005533/ENSMUSG00000034312/ENSMUSG00000025586/ENSMUSG00000020262/ENSMUSG00000040151/ENSMUSG00000042500/ENSMUSG00000057110/ENSMUSG00000040268/ENSMUSG00000039994/ENSMUSG00000008489/ENSMUSG00000039153/…	330	activated	0.282293	0.282293	Abcd1 / Abi2 / Abr / Acer3 / Acp2 / Actn2 / Actn4 / Adam10 / Adarb1 / Adgrl1 / Agbl4 / Ago4 / Ahi1 / Akap13 / Akt3 / Aldh1a2 / Alms1 / Angpt2 / Ankle2 / Ap2a1 / App / Arhgap33 / Arhgap35 / Arhgap44 / Arl13b / Asap1 / Aspa / Asxl2 / Atad5 / Atf2 / Atf6 / Atg16l1 / Atg5 / Atm / Atxn1l / AU040320 / Auts2 / Baiap2 / Bbx / Bicdl1 / Bptf / Braf / Brca1 / Brca2 / Brip1 / Brpf1 / Btbd1 / Btbd7 / Cacna1c …
activated.GO:0000280	BP	GO:0000280	nuclear division	288	0.286244	1.50281	0.000731834	0.0432675	0.0410635	1440	tags=27%, list=22%, signal=22%	ENSMUSG00000067567/ENSMUSG00000068117/ENSMUSG00000009670/ENSMUSG00000029848/ENSMUSG00000038598/ENSMUSG00000041147/ENSMUSG00000005533/ENSMUSG00000030041/ENSMUSG00000025586/ENSMUSG00000036097/ENSMUSG00000022034/ENSMUSG00000042500/ENSMUSG00000051977/ENSMUSG00000032254/ENSMUSG00000030849/ENSMUSG00000052616/ENSMUSG00000085601/ENSMUSG00000030346/ENSMUSG00000024786/ENSMUSG00000002625/ENSMUSG00000034218/…	79	activated	0.274306	0.274306	4930447C04Rik / Aaas / Ago4 / Akap8 / Akap8l / Anapc11 / Ankle2 / Ankrd31 / Atm / Brca2 / Brip1 / Ccne2 / Cdc14b / Cdk11b / Cdk5rap2 / Cenpk / Cenps / Cep97 / Cpeb1 / Dmc1 / Dmrt1 / Eml4 / Esco2 / Fgfr2 / Gm960 / Hdac8 / Hfm1 / Hormad2 / Igf1r / Iho1 / Kif11 / Kif23 / M1ap / Majin / Mastl / Mcmdc2 / Mei1 / Mei4 / Meiob / Meioc / Meiosin / Mki67 / Mlh1 / Mlh3 / Mre11a / Ncapd3 / Ncapg2 / Nsmce2 / …
activated.GO:0048856	BP	GO:0048856	anatomical structure development	1862	0.199003	1.19148	0.00179221	0.0886595	0.0841434	1537	tags=26%, list=23%, signal=28%	ENSMUSG00000040785/ENSMUSG00000029673/ENSMUSG00000068117/ENSMUSG00000030671/ENSMUSG00000055067/ENSMUSG00000061298/ENSMUSG00000025199/ENSMUSG00000101609/ENSMUSG00000068205/ENSMUSG00000071454/ENSMUSG00000040481/ENSMUSG00000009670/ENSMUSG00000019943/ENSMUSG00000029848/ENSMUSG00000019971/ENSMUSG00000041147/ENSMUSG00000005533/ENSMUSG00000018363/ENSMUSG00000034312/ENSMUSG00000025586/ENSMUSG00000020262/…	487	activated	0.261547	0.261547	4930447C04Rik / Abcd1 / Abi2 / Abr / Acer3 / Acp2 / Actn2 / Actn4 / Adam10 / Adarb1 / Adcy9 / Adgrl1 / Agbl4 / Ago4 / Agpat5 / Ahi1 / Akap11 / Akap13 / Akt3 / Aldh1a2 / Alms1 / Angpt2 / Ankle2 / Ap1s2 / Ap2a1 / Ap3d1 / Apba3 / App / Arhgap12 / Arhgap33 / Arhgap35 / Arhgap44 / Arih2 / Arl13b / Asap1 / Aspa / Aspn / Asxl2 / Atad5 / Atf2 / Atf6 / Atg16l1 / Atg5 / Atm / Atp11c / Atp2b1 / Atp2c1 / Atp…
activated.GO:0031981	CC	GO:0031981	nuclear lumen	1942	0.218965	1.31547	3.12001e-06	0.000495928	0.000470667	1474	tags=25%, list=22%, signal=27%	ENSMUSG00000067567/ENSMUSG00000040785/ENSMUSG00000045095/ENSMUSG00000055067/ENSMUSG00000019841/ENSMUSG00000025199/ENSMUSG00000057522/ENSMUSG00000068205/ENSMUSG00000040481/ENSMUSG00000009670/ENSMUSG00000019943/ENSMUSG00000071037/ENSMUSG00000038598/ENSMUSG00000011306/ENSMUSG00000041147/ENSMUSG00000018363/ENSMUSG00000034312/ENSMUSG00000025586/ENSMUSG00000036097/ENSMUSG00000020262/ENSMUSG00000022034/…	479	activated	0.246653	0.246653	4930447C04Rik / Aaas / Acaca / Acbd5 / Actn4 / Adarb1 / Add3 / Adk / Aftph / Ago3 / Agpat5 / Akap11 / Akap8 / Akap8l / Aldh6a1 / Alkbh3 / Ammecr1 / Anapc11 / Ankrd12 / Arhgap33 / Arih2 / Armc8 / Arpc2 / Asxl2 / Atad2 / Atf2 / Atg16l2 / Atm / Atp2b1 / Atr / Atrip / Atxn1l / Atxn3 / AU040320 / Baiap2 / Bard1 / Baz1a / Baz2a / Bbx / BC004004 / Bckdhb / Bnip3l / Bod1l / Bptf / Brca1 / Brca2 / Brd4 / …
suppressed.GO:0005576	CC	GO:0005576	extracellular region	252	-0.401668	-1.92384	5.05057e-08	1.95881e-05	1.85904e-05	722	tags=25%, list=11%, signal=23%	ENSMUSG00000004897/ENSMUSG00000034401/ENSMUSG00000055177/ENSMUSG00000021613/ENSMUSG00000072770/ENSMUSG00000020571/ENSMUSG00000062773/ENSMUSG00000048400/ENSMUSG00000041415/ENSMUSG00000027248/ENSMUSG00000044678/ENSMUSG00000018593/ENSMUSG00000029867/ENSMUSG00000033467/ENSMUSG00000021811/ENSMUSG00000026546/ENSMUSG00000027523/ENSMUSG00000004207/ENSMUSG00000022108/ENSMUSG00000023930/ENSMUSG00000019795/…	62	suppressed	0.246032	0.246032	4930451I11Rik / Ace / Acrbp / Adgrv1 / Agt / Aldoa / Apoe / Atp5j / C1qtnf4 / Calr / Ccl27a / Cfap45 / Chl1 / Col22a1 / Cpq / Crisp2 / Crlf2 / Cst12 / Cst13 / Cst3 / Cst8 / Cst9 / Cstl1 / Ctsl / Dbi / Ddt / Defb19 / Dicer1 / Dnajc9 / Fabp3 / Fam24a / Fau / Fth1 / Ghrl / Gnas / Gstm1 / Hapln1 / Hdgf / Hexb / Hmgb2 / Il4i1 / Itm2b / Lcn2 / Llcfc1 / Lman2 / Ly6k / Lyzl1 / Nsun2 / Pcmt1 / Pdia3 / Pdi…
activated.GO:0005524	MF	GO:0005524	ATP binding	668	0.241169	1.36933	0.000268962	0.0212021	0.0201221	1270	tags=24%, list=19%, signal=21%	ENSMUSG00000033826/ENSMUSG00000045095/ENSMUSG00000025199/ENSMUSG00000019943/ENSMUSG00000005533/ENSMUSG00000027605/ENSMUSG00000022432/ENSMUSG00000024892/ENSMUSG00000059602/ENSMUSG00000039153/ENSMUSG00000032570/ENSMUSG00000021385/ENSMUSG00000020580/ENSMUSG00000027365/ENSMUSG00000059060/ENSMUSG00000005580/ENSMUSG00000039197/ENSMUSG00000032254/ENSMUSG00000030849/ENSMUSG00000020048/ENSMUSG00000022360/…	158	activated	0.236527	0.236527	Abca5 / Abcc5 / Abcd1 / Abcf2 / Acss2 / Adcy3 / Adcy9 / Adk / Afg3l1 / Ascc3 / Atad2 / Atad5 / Atm / Atp11c / Atp13a3 / Atp2b1 / Atp2c1 / Atp5a1 / Atp9b / Atr / Braf / Brip1 / Cacna1b / Cask / Cdc42bpa / Cdk11b / Cdk12 / Cdkl5 / Chd4 / Chka / Chuk / Cmpk1 / Csnk1g1 / Csnk2a2 / Ddx11 / Ddx21 / Ddx24 / Ddx27 / Ddx50 / Ddx55 / Dgki / Dhx57 / Dmc1 / Dnah17 / Dnah2 / Dnah8 / Dtymk / Ep400 / Eprs / Erc…

## Sheet: leydig_GSEA_ALL_dotplot_data.
X	ONTOLOGY	ID	Description	setSize	enrichmentScore	NES	pvalue	p.adjust	qvalue	rank	leading_edge	core_enrichment	Count	.sign	GeneRatio	x	pasted_sorted_ogns
activated.GO:0071596	BP	GO:0071596	ubiquitin-dependent protein catabolic process via the N-end rule pathway	3	0.963743	1.60851	0.000865964	0.0880348	0.0846034	394	tags=100%, list=4%, signal=96%	ENSMUSG00000023977/ENSMUSG00000027272/ENSMUSG00000044308	3	activated	1	1	Ubr1 / Ubr2 / Ubr3
suppressed.GO:0034367	BP	GO:0034367	protein-containing complex remodeling	11	-0.761832	-2.13672	0.000377062	0.0603099	0.0579591	1610	tags=73%, list=15%, signal=62%	ENSMUSG00000037936/ENSMUSG00000040564/ENSMUSG00000023913/ENSMUSG00000022828/ENSMUSG00000022683/ENSMUSG00000041193/ENSMUSG00000018800/ENSMUSG00000053846	8	suppressed	0.727273	0.727273	Abca5 / Apoc1 / Gtf2e1 / Lipg / Pla2g10 / Pla2g5 / Pla2g7 / Scarb1
suppressed.GO:0050482	BP	GO:0050482	arachidonic acid secretion	9	-0.796099	-2.11276	0.000663046	0.0811623	0.0779987	923	tags=67%, list=9%, signal=61%	ENSMUSG00000022683/ENSMUSG00000022890/ENSMUSG00000041193/ENSMUSG00000024107/ENSMUSG00000020681/ENSMUSG00000033307	6	suppressed	0.666667	0.666667	Ace / Atp5j / Lhcgr / Mif / Pla2g10 / Pla2g5
suppressed.GO:1903963	BP	GO:1903963	arachidonate transport	9	-0.796099	-2.11276	0.000663046	0.0811623	0.0779987	923	tags=67%, list=9%, signal=61%	ENSMUSG00000022683/ENSMUSG00000022890/ENSMUSG00000041193/ENSMUSG00000024107/ENSMUSG00000020681/ENSMUSG00000033307	6	suppressed	0.666667	0.666667	Ace / Atp5j / Lhcgr / Mif / Pla2g10 / Pla2g5
suppressed.GO:0015655	MF	GO:0015655	alanine:sodium symporter activity	3	-0.988397	-1.77086	3.45305e-05	0.0133622	0.0128414	9	tags=100%, list=0%, signal=100%	ENSMUSG00000022462/ENSMUSG00000023169	2	suppressed	0.666667	0.666667	Slc38a1 / Slc38a2
suppressed.GO:0090077	BP	GO:0090077	foam cell differentiation	17	-0.662515	-2.08915	0.000533303	0.071882	0.0690802	1057	tags=53%, list=10%, signal=48%	ENSMUSG00000079003/ENSMUSG00000027087/ENSMUSG00000020366/ENSMUSG00000026104/ENSMUSG00000041193/ENSMUSG00000018800/ENSMUSG00000031980/ENSMUSG00000026600/ENSMUSG00000042682	9	suppressed	0.529412	0.529412	Abca5 / Agt / Itgav / Mapk9 / Pla2g5 / Samd1 / Selenok / Soat1 / Stat1
activated.GO:1903223	BP	GO:1903223	positive regulation of oxidative stress-induced neuron death	4	0.947615	1.74242	0.000222468	0.0485223	0.046631	226	tags=50%, list=2%, signal=49%	ENSMUSG00000022892/ENSMUSG00000028086	2	activated	0.5	0.5	App / Fbxw7
activated.GO:0051321	BP	GO:0051321	meiotic cell cycle	192	0.442359	1.82623	1.07627e-06	0.00129109	0.00124077	3129	tags=46%, list=29%, signal=33%	ENSMUSG00000060445/ENSMUSG00000027855/ENSMUSG00000005533/ENSMUSG00000029279/ENSMUSG00000022432/ENSMUSG00000028109/ENSMUSG00000109561/ENSMUSG00000041238/ENSMUSG00000084063/ENSMUSG00000033644/ENSMUSG00000015365/ENSMUSG00000023977/ENSMUSG00000056758/ENSMUSG00000040025/ENSMUSG00000037108/ENSMUSG00000027793/ENSMUSG00000069041/ENSMUSG00000051177/ENSMUSG00000066979/ENSMUSG00000036928/ENSMUSG00000029423/…	88	activated	0.458333	0.458333	1700013H16Rik / Ankrd31 / Asz1 / Atm / Atrx / Bcl2l11 / Boll / Brdt / Brip1 / Bub3 / Camk2b / Ccna1 / Ccne2 / Cdk2 / Cenpc1 / Cenpe / Cep63 / Clasp2 / Cntd1 / Cpeb1 / Dicer1 / Eif4g3 / Ercc4 / Espl1 / Exd1 / Fignl1 / Foxj2 / Gm5934 / Gm960 / Hfm1 / Hmga2 / Hormad1 / Hsf2bp / Igf1r / Insr / Kash5 / Mcmdc2 / Mei4 / Meioc / Mlh1 / Mlh3 / Mov10l1 / Mre11a / Msh4 / Ncapd3 / Ndc1 / Ndc80 / Nsun2 / Orc4…
activated.GO:0000070	BP	GO:0000070	mitotic sister chromatid segregation	139	0.408376	1.64766	0.000199234	0.0442595	0.0425343	3094	tags=44%, list=29%, signal=32%	ENSMUSG00000027475/ENSMUSG00000031529/ENSMUSG00000038943/ENSMUSG00000036097/ENSMUSG00000066568/ENSMUSG00000066979/ENSMUSG00000020457/ENSMUSG00000028312/ENSMUSG00000038542/ENSMUSG00000029516/ENSMUSG00000022314/ENSMUSG00000010342/ENSMUSG00000029202/ENSMUSG00000053333/ENSMUSG00000047126/ENSMUSG00000033392/ENSMUSG00000038416/ENSMUSG00000042029/ENSMUSG00000038902/ENSMUSG00000045328/ENSMUSG00000006005/…	61	activated	0.438849	0.438849	Anapc11 / Anapc5 / Anapc7 / Arhgef10 / Atm / Atrx / Baz1b / Bub3 / Cdc16 / Cdk5rap2 / Cenpc1 / Cenpe / Chmp2a / Cit / Clasp2 / Cltc / Dis3l2 / Drg1 / Eml4 / Espl1 / Ik / Kat5 / Kif11 / Kif15 / Kif2c / Kif3b / Kifc2 / Kntc1 / Kpnb1 / Lsm14a / Mad1l1 / Mapre1 / Naa50 / Ncapd3 / Ncapg / Ncapg2 / Ndc80 / Nipbl / Nsmce2 / Nudc / Numa1 / Nusap1 / Pcid2 / Pds5a / Pibf1 / Pogz / Poldip2 / Prc1 / Rab11a /…
activated.GO:0006417	BP	GO:0006417	regulation of translation	274	0.353203	1.5032	0.000813139	0.084821	0.0815148	3263	tags=44%, list=30%, signal=31%	ENSMUSG00000028639/ENSMUSG00000024290/ENSMUSG00000018554/ENSMUSG00000022892/ENSMUSG00000069769/ENSMUSG00000022672/ENSMUSG00000031960/ENSMUSG00000048000/ENSMUSG00000061286/ENSMUSG00000028790/ENSMUSG00000033644/ENSMUSG00000022283/ENSMUSG00000040025/ENSMUSG00000032097/ENSMUSG00000078812/ENSMUSG00000025571/ENSMUSG00000066568/ENSMUSG00000020372/ENSMUSG00000037058/ENSMUSG00000027233/ENSMUSG00000029423/…	120	activated	0.437956	0.437956	Aars / Ago2 / Akt2 / App / Boll / Bzw2 / Caprin1 / Caprin2 / Casc3 / Cdk5rap1 / Celf1 / Cnot1 / Cnot10 / Cnot9 / Cpeb1 / Csde1 / Cyfip1 / Dcps / Ddx25 / Ddx39b / Ddx6 / Dhx36 / Dhx9 / Dnajc1 / Dnajc3 / Dph3 / Dph6 / Eef2 / Eif2a / Eif2ak1 / Eif2ak3 / Eif3e / Eif4ebp2 / Eif4enif1 / Eif4g1 / Eif4g3 / Eif5 / Eif5a / Eif6 / Elavl1 / Ern1 / Etf1 / Exosc5 / Exosc8 / Fech / Fmr1 / Gcn1 / Gigyf2 / Guf1 /…
activated.GO:0010608	BP	GO:0010608	post-transcriptional regulation of gene expression	344	0.342317	1.48208	0.000323164	0.0572173	0.054987	3306	tags=43%, list=31%, signal=31%	ENSMUSG00000037965/ENSMUSG00000028639/ENSMUSG00000024290/ENSMUSG00000018554/ENSMUSG00000040549/ENSMUSG00000022892/ENSMUSG00000069769/ENSMUSG00000022672/ENSMUSG00000031960/ENSMUSG00000048000/ENSMUSG00000061286/ENSMUSG00000043207/ENSMUSG00000028790/ENSMUSG00000033644/ENSMUSG00000015365/ENSMUSG00000022283/ENSMUSG00000040025/ENSMUSG00000032097/ENSMUSG00000078812/ENSMUSG00000025571/ENSMUSG00000066568/…	148	activated	0.430233	0.430233	Aars / Ago2 / Akt2 / App / Boll / Bzw2 / Caprin1 / Caprin2 / Casc3 / Cdk5rap1 / Celf1 / Celf2 / Ckap5 / Cnot1 / Cnot10 / Cnot9 / Cpeb1 / Csde1 / Cyfip1 / Dcps / Ddx25 / Ddx39b / Ddx6 / Dhx36 / Dhx9 / Dicer1 / Dnajc1 / Dnajc3 / Dph3 / Dph6 / Eef2 / Eif2a / Eif2ak1 / Eif2ak3 / Eif3e / Eif4ebp2 / Eif4enif1 / Eif4g1 / Eif4g3 / Eif5 / Eif5a / Eif6 / Elavl1 / Epb41l5 / Ern1 / Etf1 / Exosc5 / Exosc8 / F…
activated.GO:0000228	CC	GO:0000228	nuclear chromosome	177	0.423492	1.74176	3.60449e-05	0.0135123	0.0129857	3077	tags=43%, list=29%, signal=31%	ENSMUSG00000060445/ENSMUSG00000043535/ENSMUSG00000027855/ENSMUSG00000003778/ENSMUSG00000032397/ENSMUSG00000022432/ENSMUSG00000024054/ENSMUSG00000028109/ENSMUSG00000084063/ENSMUSG00000031536/ENSMUSG00000021264/ENSMUSG00000030528/ENSMUSG00000039219/ENSMUSG00000056758/ENSMUSG00000029505/ENSMUSG00000007080/ENSMUSG00000036928/ENSMUSG00000028312/ENSMUSG00000020914/ENSMUSG00000039354/ENSMUSG00000022314/…	76	activated	0.429379	0.429379	1700013H16Rik / Add3 / Airn / Arid4b / Atrx / Baz1b / Blm / Brd8 / Cdc45 / Cdc5l / Chd1 / Dhx9 / Ep400 / Ercc5 / Fignl1 / Gins2 / Gm5934 / Hcfc1 / Hmg20b / Hmga2 / Hormad1 / Ik / Ing3 / Ino80b / Kash5 / Kat5 / Kifap3 / Lig3 / Mcrs1 / Mei4 / Mlh1 / Mlh3 / Morf4l1 / Mre11a / Msh4 / Ncapd3 / Ncapg / Ncapg2 / Nfrkb / Orc1 / Orc2 / Orc3 / Orc4 / Orc5 / Pola2 / Polb / Pold2 / Pole / Prpf19 / Rad21 / Ra…
activated.GO:0048638	BP	GO:0048638	regulation of developmental growth	202	0.37608	1.55713	0.000610243	0.0778774	0.0748419	3175	tags=42%, list=29%, signal=30%	ENSMUSG00000037386/ENSMUSG00000005533/ENSMUSG00000022892/ENSMUSG00000022672/ENSMUSG00000068036/ENSMUSG00000043207/ENSMUSG00000021264/ENSMUSG00000026452/ENSMUSG00000018501/ENSMUSG00000027312/ENSMUSG00000056758/ENSMUSG00000022306/ENSMUSG00000051177/ENSMUSG00000034675/ENSMUSG00000038708/ENSMUSG00000062991/ENSMUSG00000005506/ENSMUSG00000018411/ENSMUSG00000024811/ENSMUSG00000033392/ENSMUSG00000036023/…	84	activated	0.415842	0.415842	Afdn / Afg3l2 / Anapc2 / Ankrd26 / App / Atrn / Atxn2 / Bcl2l11 / Cdh4 / Celf1 / Clasp2 / Cpne9 / Csf1 / Cyfip1 / Dbn1 / Ddx39b / Dlg1 / Dnm2 / Foxp1 / Fstl4 / Fxn / Gnas / Golga4 / Gsk3a / Gsk3b / Hmga2 / Hnrnpk / Htra2 / Igf1r / Insr / Ist1 / Mapk1 / Mapt / Mbd5 / Megf8 / Men1 / Mt3 / Mtor / Naca / Ncor1 / Nipbl / Nr3c1 / Nrg1 / Parp2 / Picalm / Pim1 / Plcb1 / Ppard / Prkdc / Prkn / Ptch1 / Ptk…
activated.GO:0048285	BP	GO:0048285	organelle fission	341	0.393686	1.70386	3.3466e-07	0.000802916	0.00077162	3107	tags=41%, list=29%, signal=30%	ENSMUSG00000060445/ENSMUSG00000027855/ENSMUSG00000005533/ENSMUSG00000027475/ENSMUSG00000029279/ENSMUSG00000008575/ENSMUSG00000031529/ENSMUSG00000028243/ENSMUSG00000028109/ENSMUSG00000109561/ENSMUSG00000029501/ENSMUSG00000033644/ENSMUSG00000038943/ENSMUSG00000015365/ENSMUSG00000023977/ENSMUSG00000037108/ENSMUSG00000036097/ENSMUSG00000066568/ENSMUSG00000069041/ENSMUSG00000051177/ENSMUSG00000066979/…	140	activated	0.410557	0.410557	Acot8 / Anapc11 / Anapc5 / Anapc7 / Ankle2 / Ankrd31 / Arhgef10 / Asz1 / Atm / Atrx / Baz1b / Bcl2l11 / Brdt / Brip1 / Bub3 / Camk2b / Ccne2 / Cdc16 / Cdk11b / Cdk5rap2 / Cdkn1c / Cenpc1 / Cenpe / Cep63 / Cep85 / Chmp2a / Cit / Clasp2 / Cltc / Cntd1 / Cpeb1 / Cyrib / Ddhd1 / Dis3l2 / Drg1 / Egf / Eif4g3 / Eml4 / Eps8 / Ercc4 / Espl1 / Fignl1 / Foxj2 / Gm960 / Hfm1 / Hormad1 / Hsf2bp / Igf1r / Ik …
suppressed.GO:0033559	BP	GO:0033559	unsaturated fatty acid metabolic process	35	-0.498007	-1.92114	0.000452187	0.0683143	0.0656515	1556	tags=40%, list=14%, signal=34%	ENSMUSG00000060407/ENSMUSG00000022040/ENSMUSG00000063856/ENSMUSG00000010663/ENSMUSG00000025202/ENSMUSG00000025955/ENSMUSG00000022683/ENSMUSG00000020366/ENSMUSG00000030341/ENSMUSG00000028378/ENSMUSG00000040562/ENSMUSG00000033307/ENSMUSG00000015090/ENSMUSG00000075706	14	suppressed	0.4	0.4	Akr1cl / Cyp2a12 / Ephx2 / Fads1 / Gpx1 / Gpx4 / Gstm2 / Mapk9 / Mif / Pla2g10 / Ptgds / Ptgr1 / Scd3 / Tnfrsf1a
activated.GO:0010564	BP	GO:0010564	regulation of cell cycle process	457	0.372633	1.63437	1.308e-07	0.000523028	0.000502641	3072	tags=39%, list=28%, signal=29%	ENSMUSG00000005533/ENSMUSG00000027475/ENSMUSG00000032397/ENSMUSG00000069733/ENSMUSG00000022892/ENSMUSG00000037474/ENSMUSG00000031529/ENSMUSG00000028243/ENSMUSG00000001424/ENSMUSG00000022672/ENSMUSG00000052139/ENSMUSG00000028109/ENSMUSG00000048000/ENSMUSG00000109561/ENSMUSG00000043207/ENSMUSG00000041238/ENSMUSG00000022521/ENSMUSG00000022855/ENSMUSG00000033644/ENSMUSG00000038943/ENSMUSG00000030528/…	179	activated	0.391685	0.391685	Anapc11 / Anapc2 / Anapc5 / Anapc7 / Ankrd31 / Anp32b / App / Appl1 / Arid2 / Atf5 / Atm / Atp2b4 / Atr / Atrip / Atrx / Aven / Babam2 / Baz1b / Bcl2l1 / Bcl7b / Birc6 / Blm / Bmyc / Bub3 / Calm1 / Camk2b / Camk2d / Ccar2 / Ccnl1 / Cdc16 / Cdc5l / Cdc7 / Cdk11b / Cdk2 / Cdk5rap2 / Cdk5rap3 / Cdkn1c / Cenpe / Cenpf / Cep250 / Cep295 / Cep85 / Chmp2a / Cit / Cltc / Crebbp / Cspp1 / Ctdsp2 / Cul4a /…
activated.GO:0051276	BP	GO:0051276	chromosome organization	406	0.374707	1.63587	4.32217e-07	0.000864145	0.000830462	3100	tags=39%, list=29%, signal=29%	ENSMUSG00000021391/ENSMUSG00000027855/ENSMUSG00000027475/ENSMUSG00000069733/ENSMUSG00000004980/ENSMUSG00000022432/ENSMUSG00000024054/ENSMUSG00000031529/ENSMUSG00000022672/ENSMUSG00000030213/ENSMUSG00000028109/ENSMUSG00000066442/ENSMUSG00000109561/ENSMUSG00000043207/ENSMUSG00000021264/ENSMUSG00000028086/ENSMUSG00000038943/ENSMUSG00000030528/ENSMUSG00000056758/ENSMUSG00000037108/ENSMUSG00000036097/…	158	activated	0.389163	0.389163	Acin1 / Anapc11 / Anapc2 / Anapc5 / Anapc7 / Ankrd31 / Arhgef10 / Arid2 / Ascc3 / Atf7ip / Atf7ip2 / Atm / Atr / Atrx / Baz1b / Bcl7b / Blm / Bmyc / Brip1 / Bub3 / Ccne2 / Cct3 / Cct4 / Cdc16 / Cdc45 / Cdk2 / Cdk5rap2 / Cenpc1 / Cenpe / Cenph / Cenpp / Cep63 / Chmp2a / Cit / Clasp2 / Cltc / Cpeb1 / Ddx1 / Dhx9 / Dis3l2 / Dnmt1 / Drg1 / Dtd1 / Eml4 / Ercc4 / Espl1 / Ezh2 / Fbxw7 / Gins2 / Gnl3 / H…
activated.GO:0006281	BP	GO:0006281	DNA repair	415	0.371826	1.6245	6.69896e-07	0.00114801	0.00110326	3077	tags=39%, list=29%, signal=29%	ENSMUSG00000043535/ENSMUSG00000027751/ENSMUSG00000027855/ENSMUSG00000003778/ENSMUSG00000024054/ENSMUSG00000037474/ENSMUSG00000040850/ENSMUSG00000022672/ENSMUSG00000026429/ENSMUSG00000052139/ENSMUSG00000043207/ENSMUSG00000041238/ENSMUSG00000037343/ENSMUSG00000057406/ENSMUSG00000031536/ENSMUSG00000021264/ENSMUSG00000028086/ENSMUSG00000030528/ENSMUSG00000056758/ENSMUSG00000029505/ENSMUSG00000037108/…	160	activated	0.385542	0.385542	Arid2 / Ascc3 / Atm / Atr / Atrip / Atrx / Atxn7 / Babam2 / Bach1 / Bcl7b / Blm / Bod1l / Brd8 / Brip1 / Ccdc117 / Cdc45 / Cdc5l / Cdc7 / Cdk2 / Cebpg / Chd1l / Chd4 / Cinp / Cul4a / Cyren / Ddb1 / Ddb2 / Ddx1 / Dhx9 / Dtl / Egfr / Emsy / Ep400 / Epc1 / Epc2 / Ercc4 / Ercc5 / Ercc6l2 / Fam168a / Fancl / Fbxw7 / Fignl1 / Gins2 / Hdac9 / Hmga2 / Hsf2bp / Iffo1 / Ing3 / Ino80b / Jmy / Kash5 / Kat5 /…
activated.GO:0060271	BP	GO:0060271	cilium assembly	279	0.349993	1.49117	0.000546285	0.0720135	0.0692066	3204	tags=38%, list=30%, signal=27%	ENSMUSG00000033826/ENSMUSG00000053153/ENSMUSG00000027676/ENSMUSG00000033671/ENSMUSG00000101337/ENSMUSG00000019971/ENSMUSG00000027475/ENSMUSG00000037617/ENSMUSG00000020014/ENSMUSG00000027867/ENSMUSG00000044948/ENSMUSG00000058230/ENSMUSG00000047193/ENSMUSG00000040929/ENSMUSG00000031865/ENSMUSG00000005237/ENSMUSG00000042055/ENSMUSG00000013155/ENSMUSG00000056832/ENSMUSG00000096141/ENSMUSG00000023345/…	105	activated	0.376344	0.376344	Abcc4 / Ahi1 / Alpk1 / Arhgap35 / Arl13a / Armc9 / Bbs1 / Bbs9 / Cc2d2b / Ccdc39 / Ccdc66 / Ccdc96 / Cep126 / Cep135 / Cep250 / Cep290 / Cep350 / Cep70 / Cep83 / Cfap206 / Cfap43 / Cfap53 / Cfap54 / Cfap58 / Cfap65 / Cfap91 / Cibar1 / Dctn1 / Dnaaf1 / Dnaaf3 / Dnah17 / Dnah2 / Dnah7a / Dnah7b / Dnah7c / Dnah8 / Dnai1 / Dnai4 / Dnal1 / Dnm2 / Drc1 / Dync2h1 / Dync2i2 / Dzip1 / Enkd1 / Entr1 / Fnbp…
activated.GO:0006974	BP	GO:0006974	cellular response to DNA damage stimulus	598	0.344176	1.52823	1.48618e-06	0.0013714	0.00131795	3077	tags=37%, list=29%, signal=28%	ENSMUSG00000043535/ENSMUSG00000068205/ENSMUSG00000056899/ENSMUSG00000031575/ENSMUSG00000027751/ENSMUSG00000027855/ENSMUSG00000003778/ENSMUSG00000032397/ENSMUSG00000024054/ENSMUSG00000037474/ENSMUSG00000040850/ENSMUSG00000022672/ENSMUSG00000026429/ENSMUSG00000052139/ENSMUSG00000048000/ENSMUSG00000043207/ENSMUSG00000041238/ENSMUSG00000037343/ENSMUSG00000057406/ENSMUSG00000031536/ENSMUSG00000021264/…	222	activated	0.371237	0.371237	Alkbh8 / Arid2 / Armt1 / Ascc3 / Ash2l / Atm / Atr / Atrip / Atrx / Atxn7 / Babam2 / Bach1 / Bax / Baz1b / Bcl2l1 / Bcl2l11 / Bcl7b / Blm / Bmyc / Bod1l / Brd8 / Brip1 / Cbx3 / Cbx5 / Ccar2 / Ccdc117 / Cdc45 / Cdc5l / Cdc7 / Cdk2 / Cdk5rap3 / Cdkn2aip / Cebpg / Cep63 / Chchd6 / Chd1l / Chd4 / Cinp / Cops3 / Cul4a / Cyren / Ddb1 / Ddb2 / Ddx1 / Ddx39b / Dgkz / Dhx9 / Dtl / Dyrk1a / Egfr / Ei24 / E…
activated.GO:0010629	BP	GO:0010629	negative regulation of gene expression	630	0.310436	1.37949	0.000574728	0.0741338	0.0712442	3179	tags=37%, list=29%, signal=28%	ENSMUSG00000061186/ENSMUSG00000022883/ENSMUSG00000037965/ENSMUSG00000028639/ENSMUSG00000024290/ENSMUSG00000024563/ENSMUSG00000024892/ENSMUSG00000018554/ENSMUSG00000004980/ENSMUSG00000022892/ENSMUSG00000024054/ENSMUSG00000001424/ENSMUSG00000022672/ENSMUSG00000053477/ENSMUSG00000030213/ENSMUSG00000021709/ENSMUSG00000048000/ENSMUSG00000061286/ENSMUSG00000043207/ENSMUSG00000019943/ENSMUSG00000022521/…	232	activated	0.368254	0.368254	a / Acin1 / Adam10 / Ago2 / Akt2 / Anapc2 / App / Arrb1 / Asz1 / Atf7ip / Atf7ip2 / Atg12 / Atm / Atp2b1 / Atp2b4 / Atrx / Boll / Brip1 / Caprin1 / Caprin2 / Casc3 / Cbx3 / Cdk2 / Cdkn1c / Celf1 / Celf2 / Chd4 / Cnot1 / Cnot10 / Cnot9 / Cnpy2 / Cpeb1 / Crebbp / Csde1 / Ctbp1 / Ctcf / Dcps / Ddx6 / Dgcr8 / Dhx36 / Dhx9 / Dicer1 / Dis3l2 / Dnmt1 / Drosha / Dyrk1a / Ehmt1 / Eif2a / Eif2ak1 / Eif3e /…
activated.GO:0022402	BP	GO:0022402	cell cycle process	821	0.3452	1.54035	2.09186e-08	0.000250939	0.000241158	3023	tags=36%, list=28%, signal=28%	ENSMUSG00000060445/ENSMUSG00000043556/ENSMUSG00000027855/ENSMUSG00000005533/ENSMUSG00000027475/ENSMUSG00000024290/ENSMUSG00000029279/ENSMUSG00000040549/ENSMUSG00000032397/ENSMUSG00000069733/ENSMUSG00000022892/ENSMUSG00000058013/ENSMUSG00000008575/ENSMUSG00000022432/ENSMUSG00000037474/ENSMUSG00000031529/ENSMUSG00000028243/ENSMUSG00000001424/ENSMUSG00000022672/ENSMUSG00000052139/ENSMUSG00000028109/…	294	activated	0.3581	0.3581	Anapc11 / Anapc2 / Anapc5 / Anapc7 / Ankle2 / Ankrd31 / Anp32b / App / Appl1 / Arhgef10 / Arid2 / Asz1 / Atf5 / Atm / Atp2b4 / Atr / Atrx / Aven / Babam2 / Bach1 / Baz1b / Bcl2l1 / Bcl2l11 / Bcl7b / Birc6 / Blm / Bmyc / Brdt / Brip1 / Bub3 / Cacul1 / Calm1 / Camk2b / Camk2d / Camk2g / Ccar2 / Ccna1 / Ccne2 / Ccng2 / Ccni / Ccnl1 / Ccny / Cdc16 / Cdc45 / Cdc5l / Cdc7 / Cdk11b / Cdk17 / Cdk2 / Cdk5…
activated.GO:0070925	BP	GO:0070925	organelle assembly	662	0.309894	1.37704	0.000363001	0.0602053	0.0578586	3230	tags=36%, list=30%, signal=27%	ENSMUSG00000033826/ENSMUSG00000053153/ENSMUSG00000027676/ENSMUSG00000033671/ENSMUSG00000101337/ENSMUSG00000019971/ENSMUSG00000027475/ENSMUSG00000037617/ENSMUSG00000031529/ENSMUSG00000028243/ENSMUSG00000022672/ENSMUSG00000037646/ENSMUSG00000038943/ENSMUSG00000018501/ENSMUSG00000020014/ENSMUSG00000025809/ENSMUSG00000040025/ENSMUSG00000027867/ENSMUSG00000032097/ENSMUSG00000044948/ENSMUSG00000066568/…	237	activated	0.358006	0.358006	Abcc4 / Ahi1 / Akap13 / Alpk1 / Ap1b1 / Ap1s1 / Ap3m1 / Arfip2 / Arhgap35 / Arhgef10 / Arl13a / Armc9 / Atg12 / Atg13 / Atg16l2 / Atg2b / Atxn2 / Aup1 / Bag3 / Bbs1 / Bbs9 / Bicd1 / Brix1 / Bscl2 / Cc2d2b / Ccdc136 / Ccdc39 / Ccdc66 / Ccdc96 / Cdk2 / Cdk5rap2 / Cenpc1 / Cenpe / Cenph / Cep126 / Cep135 / Cep250 / Cep290 / Cep295 / Cep350 / Cep63 / Cep70 / Cep83 / Cfap206 / Cfap43 / Cfap53 / Cfap54…
activated.GO:1902894	BP	GO:1902894	negative regulation of miRNA transcription	17	0.715093	1.93662	0.000276195	0.0517217	0.0497057	1447	tags=35%, list=13%, signal=31%	ENSMUSG00000022892/ENSMUSG00000008575/ENSMUSG00000021264/ENSMUSG00000018501/ENSMUSG00000007613/ENSMUSG00000002250	6	activated	0.352941	0.352941	App / Ncor1 / Nfib / Ppard / Tgfbr1 / Yy1
activated.GO:0007265	BP	GO:0007265	Ras protein signal transduction	198	0.371959	1.53947	0.000495444	0.0683143	0.0656515	2450	tags=35%, list=23%, signal=27%	ENSMUSG00000022883/ENSMUSG00000059495/ENSMUSG00000024290/ENSMUSG00000038696/ENSMUSG00000025199/ENSMUSG00000061207/ENSMUSG00000053641/ENSMUSG00000037110/ENSMUSG00000025809/ENSMUSG00000035392/ENSMUSG00000058230/ENSMUSG00000029020/ENSMUSG00000032050/ENSMUSG00000038024/ENSMUSG00000062991/ENSMUSG00000021675/ENSMUSG00000024976/ENSMUSG00000027581/ENSMUSG00000041112/ENSMUSG00000028832/ENSMUSG00000041992/…	69	activated	0.348485	0.348485	Akap13 / Arhgap35 / Arhgef10 / Arhgef11 / Arhgef12 / Arhgef18 / Arhgef3 / Arrb1 / Camk2d / Cbl / Cdc42ep5 / Chuk / Col1a2 / Csf1 / Ctnnal1 / Dennd1a / Dennd4a / Dennd4c / Dgkz / Dlc1 / Dnm2 / Elmo1 / F2rl2 / Gabarap / Git2 / Gna13 / Gpr18 / Iqsec1 / Itgb1 / Itpkb / Kpnb1 / Ksr1 / Lztr1 / Mapkap1 / Mfn2 / Mmd2 / Myo9b / Nckap1 / Net1 / Nf1 / Nras / Nrg1 / Plce1 / Plekhg5 / Psd3 / Rab21 / Ralgapa2 …
activated.GO:0007017	BP	GO:0007017	microtubule-based process	674	0.29626	1.31637	0.00106272	0.0995972	0.0957151	3140	tags=33%, list=29%, signal=25%	ENSMUSG00000033826/ENSMUSG00000047369/ENSMUSG00000053153/ENSMUSG00000061298/ENSMUSG00000027676/ENSMUSG00000033671/ENSMUSG00000101337/ENSMUSG00000019971/ENSMUSG00000027475/ENSMUSG00000024290/ENSMUSG00000037617/ENSMUSG00000040549/ENSMUSG00000022892/ENSMUSG00000031529/ENSMUSG00000028243/ENSMUSG00000024456/ENSMUSG00000038943/ENSMUSG00000018501/ENSMUSG00000020014/ENSMUSG00000025809/ENSMUSG00000063077/…	225	activated	0.333828	0.333828	Adam3 / Adcy3 / Agbl4 / Akap9 / Ap3m1 / App / Arhgap21 / Arhgef10 / Ash1l / Atat1 / Atf5 / Atp2b4 / Atrx / Atxn7 / Bbs1 / Bcas3 / Bicd1 / C2cd6 / Catsper3 / Catspere1 / Catspere2 / Ccdc39 / Ccdc66 / Ccnl1 / Ccser2 / Cdk11b / Cdk2 / Cdk5rap2 / Cenpe / Cenph / Cep126 / Cep135 / Cep250 / Cep290 / Cep295 / Cep350 / Cep43 / Cep57 / Cep63 / Cep70 / Cep85 / Cfap206 / Cfap43 / Cfap52 / Cfap53 / Cfap54 / …
activated.GO:0031632	BP	GO:0031632	positive regulation of synaptic vesicle fusion to presynaptic active zone membrane	6	0.869175	1.78935	0.000784397	0.084821	0.0815148	231	tags=33%, list=2%, signal=33%	ENSMUSG00000037386/ENSMUSG00000026452	2	activated	0.333333	0.333333	Rims2 / Syt2
activated.GO:0099502	BP	GO:0099502	calcium-dependent activation of synaptic vesicle fusion	6	0.869175	1.78935	0.000784397	0.084821	0.0815148	231	tags=33%, list=2%, signal=33%	ENSMUSG00000037386/ENSMUSG00000026452	2	activated	0.333333	0.333333	Rims2 / Syt2
activated.GO:1901634	BP	GO:1901634	positive regulation of synaptic vesicle membrane organization	6	0.869175	1.78935	0.000784397	0.084821	0.0815148	231	tags=33%, list=2%, signal=33%	ENSMUSG00000037386/ENSMUSG00000026452	2	activated	0.333333	0.333333	Rims2 / Syt2
activated.GO:0048232	BP	GO:0048232	male gamete generation	431	0.379453	1.65982	2.33914e-07	0.000701508	0.000674165	2379	tags=33%, list=22%, signal=27%	ENSMUSG00000060445/ENSMUSG00000043535/ENSMUSG00000053153/ENSMUSG00000056899/ENSMUSG00000000365/ENSMUSG00000027855/ENSMUSG00000029279/ENSMUSG00000018554/ENSMUSG00000000085/ENSMUSG00000040850/ENSMUSG00000037196/ENSMUSG00000028109/ENSMUSG00000084063/ENSMUSG00000037646/ENSMUSG00000021264/ENSMUSG00000033487/ENSMUSG00000033644/ENSMUSG00000020014/ENSMUSG00000053930/ENSMUSG00000015365/ENSMUSG00000039219/…	143	activated	0.331787	0.331787	1700013H16Rik / 1700102P08Rik / 4932438A13Rik / Acvr2a / Adad1 / Adad2 / Adam18 / Arid4b / Asz1 / Atm / Atrx / Bax / Bcl2l1 / Bcl2l11 / Boll / Brdt / Bscl2 / C2cd6 / Cadm1 / Catsper3 / Catsperb / Catspere1 / Catspere2 / Catsperg2 / Ccdc62 / Ccna1 / Celf1 / Cep57 / Cfap206 / Cfap43 / Cfap54 / Cfap91 / Cfap97 / Cit / Cnbd2 / Cntd1 / Cox7b2 / Crtap / Ddx25 / Dmxl2 / Dpy19l2 / Dzip1 / Eif4g3 / Epc1 /…
activated.GO:0005694	CC	GO:0005694	chromosome	900	0.313833	1.40325	1.29908e-05	0.00708354	0.00680744	3101	tags=33%, list=29%, signal=26%	ENSMUSG00000060445/ENSMUSG00000043535/ENSMUSG00000021391/ENSMUSG00000031575/ENSMUSG00000027751/ENSMUSG00000027855/ENSMUSG00000003778/ENSMUSG00000024563/ENSMUSG00000029279/ENSMUSG00000040549/ENSMUSG00000032397/ENSMUSG00000004980/ENSMUSG00000022432/ENSMUSG00000024054/ENSMUSG00000037474/ENSMUSG00000031529/ENSMUSG00000032228/ENSMUSG00000053477/ENSMUSG00000039153/ENSMUSG00000028109/ENSMUSG00000061286/…	298	activated	0.331111	0.331111	1700013H16Rik / Add3 / Aff4 / Airn / Anapc16 / Anapc7 / Ankrd31 / Arid2 / Arid4b / Arrb1 / Ash1l / Ash2l / Atm / Atr / Atrx / Atxn7 / Baz1b / Bcas3 / Bcl7b / Blm / Bmyc / Bnc2 / Bod1l / Bptf / Brd8 / Brd8dc / Brdt / Brix1 / Bub3 / Cbx3 / Cbx5 / Ccar2 / Cdc45 / Cdc5l / Cdk2 / Cenpc1 / Cenpe / Cenpf / Cenph / Cenpp / Cenpq / Chd1 / Chd1l / Chd3 / Chd4 / Chd6 / Chmp2a / Ckap5 / Clasp2 / Cntd1 / Cops…
activated.GO:0033043	BP	GO:0033043	regulation of organelle organization	770	0.304506	1.35734	0.000285094	0.051818	0.0497983	2904	tags=32%, list=27%, signal=25%	ENSMUSG00000037386/ENSMUSG00000005533/ENSMUSG00000021676/ENSMUSG00000068663/ENSMUSG00000024290/ENSMUSG00000102805/ENSMUSG00000040549/ENSMUSG00000069733/ENSMUSG00000004980/ENSMUSG00000031529/ENSMUSG00000002413/ENSMUSG00000030213/ENSMUSG00000028109/ENSMUSG00000024456/ENSMUSG00000021264/ENSMUSG00000028086/ENSMUSG00000033644/ENSMUSG00000026452/ENSMUSG00000037926/ENSMUSG00000024236/ENSMUSG00000036097/…	247	activated	0.320779	0.320779	Abitram / Acaa2 / Add3 / Akap13 / Akap9 / Akt2 / Anapc11 / Anapc2 / Anapc5 / Anapc7 / Ap1ar / Arfip2 / Arhgap35 / Arhgef10 / Arhgef18 / Arid2 / Arl6ip1 / Arpc1a / Arpc5 / Atf7ip / Atf7ip2 / Atg12 / Atm / Atr / Atrx / Atxn7 / Bag4 / Baiap2l1 / Bax / Bcas3 / Bcl2l1 / Bcl2l11 / Bcl7b / Bicd1 / Bmyc / Braf / Bub3 / Camk2b / Cct3 / Cct4 / Cdc16 / Cdc42ep5 / Cdk11b / Cdk2 / Cdk5rap2 / Cenpe / Cep135 / …
activated.GO:0048583	BP	GO:0048583	regulation of response to stimulus	1921	0.27012	1.2221	0.000439743	0.0676302	0.0649941	2998	tags=31%, list=28%, signal=27%	ENSMUSG00000023868/ENSMUSG00000024713/ENSMUSG00000004347/ENSMUSG00000019920/ENSMUSG00000022883/ENSMUSG00000020844/ENSMUSG00000027751/ENSMUSG00000037386/ENSMUSG00000005533/ENSMUSG00000010517/ENSMUSG00000045962/ENSMUSG00000003778/ENSMUSG00000035992/ENSMUSG00000068663/ENSMUSG00000024290/ENSMUSG00000005886/ENSMUSG00000038696/ENSMUSG00000024563/ENSMUSG00000025199/ENSMUSG00000022892/ENSMUSG00000033014/…	598	activated	0.311296	0.311296	1810013L24Rik / 2210016L21Rik / Acaa2 / Acvr2a / Adam10 / Adamts3 / Adipor1 / Adk / Afdn / Aida / Aifm2 / Akap1 / Akap13 / Akap9 / Akr1b3 / Akt2 / Akt3 / Alk / Alpk1 / Amfr / Ankrd13c / Ankrd26 / Ankrd6 / Anks1 / Apip / App / Appl1 / Arhgap26 / Arhgap35 / Arhgef10 / Arhgef18 / Arhgef3 / Arid2 / Arid4b / Armc9 / Armt1 / Arrb1 / Arrdc3 / Ash1l / Aspn / Asxl1 / Asxl2 / Atf6b / Atg12 / Atm / Atp2b1 /…
activated.GO:0044782	BP	GO:0044782	cilium organization	299	0.352317	1.5069	0.000257087	0.0517217	0.0497057	2342	tags=30%, list=22%, signal=24%	ENSMUSG00000033826/ENSMUSG00000053153/ENSMUSG00000027676/ENSMUSG00000033671/ENSMUSG00000101337/ENSMUSG00000019971/ENSMUSG00000027475/ENSMUSG00000037617/ENSMUSG00000020014/ENSMUSG00000027867/ENSMUSG00000044948/ENSMUSG00000058230/ENSMUSG00000047193/ENSMUSG00000040929/ENSMUSG00000031865/ENSMUSG00000005237/ENSMUSG00000042055/ENSMUSG00000013155/ENSMUSG00000056832/ENSMUSG00000096141/ENSMUSG00000023345/…	89	activated	0.297659	0.297659	Abcc4 / Ahi1 / Alpk1 / Arhgap35 / Arl13a / Cc2d2b / Ccdc39 / Ccdc66 / Ccdc96 / Cep126 / Cep135 / Cep250 / Cep290 / Cep350 / Cep78 / Cep83 / Cfap206 / Cfap43 / Cfap54 / Cfap91 / Cibar1 / Dctn1 / Dnaaf3 / Dnah17 / Dnah2 / Dnah7a / Dnah7b / Dnah7c / Dnah8 / Dnai1 / Dnai4 / Dnm2 / Drc1 / Dync2h1 / Dzip1 / Enkd1 / Fnbp1l / Gdi2 / Gmnc / Gsk3b / Gsn / Hdac6 / Hydin / Ift122 / Ift140 / Ift52 / Ift74 / I…
activated.GO:0003006	BP	GO:0003006	developmental process involved in reproduction	583	0.335049	1.48742	1.47196e-05	0.00767725	0.00737801	2382	tags=30%, list=22%, signal=24%	ENSMUSG00000060445/ENSMUSG00000043535/ENSMUSG00000053153/ENSMUSG00000056899/ENSMUSG00000000365/ENSMUSG00000027855/ENSMUSG00000005533/ENSMUSG00000029279/ENSMUSG00000018554/ENSMUSG00000000085/ENSMUSG00000040850/ENSMUSG00000022672/ENSMUSG00000037196/ENSMUSG00000028109/ENSMUSG00000084063/ENSMUSG00000037646/ENSMUSG00000021264/ENSMUSG00000022855/ENSMUSG00000033487/ENSMUSG00000033644/ENSMUSG00000017969/…	173	activated	0.296741	0.296741	1700013H16Rik / 1700102P08Rik / 4932438A13Rik / Acvr2a / Adad1 / Adad2 / Adam18 / Arid4b / Arrb1 / Ash1l / Asz1 / Atm / Atrx / Bax / Bcl2l1 / Bcl2l11 / Boll / Brdt / Bscl2 / C2cd6 / Cadm1 / Catsper3 / Catsperb / Catspere1 / Catspere2 / Catsperg2 / Ccdc62 / Ccna1 / Cdkn1c / Celf1 / Cep57 / Cfap206 / Cfap43 / Cfap54 / Cfap91 / Cfap97 / Cit / Cnbd2 / Cntd1 / Cox7b2 / Crtap / Csf1 / Cyp19a1 / Ddb1 / …
activated.GO:0007018	BP	GO:0007018	microtubule-based movement	321	0.340757	1.46659	0.000794562	0.084821	0.0815148	2327	tags=27%, list=22%, signal=22%	ENSMUSG00000033826/ENSMUSG00000047369/ENSMUSG00000053153/ENSMUSG00000061298/ENSMUSG00000027676/ENSMUSG00000101337/ENSMUSG00000027475/ENSMUSG00000022892/ENSMUSG00000020014/ENSMUSG00000063077/ENSMUSG00000027867/ENSMUSG00000046230/ENSMUSG00000025607/ENSMUSG00000044948/ENSMUSG00000060012/ENSMUSG00000028820/ENSMUSG00000047193/ENSMUSG00000027367/ENSMUSG00000028053/ENSMUSG00000040929/ENSMUSG00000005237/…	88	activated	0.274143	0.274143	Adam3 / Adcy3 / Agbl4 / Ap3m1 / App / Arhgap21 / Ash1l / Atp2b4 / Bicd1 / C2cd6 / Catsper3 / Catspere1 / Catspere2 / Ccdc39 / Cenpe / Cfap206 / Cfap43 / Cfap52 / Cfap54 / Copg2 / Dnah12 / Dnah14 / Dnah17 / Dnah2 / Dnah7a / Dnah7b / Dnah7c / Dnah8 / Dnai1 / Dnai4 / Drc1 / Dst / Dtnbp1 / Dync1h1 / Dync2h1 / Dzip1 / Hdac6 / Hsbp1 / Hydin / Ift122 / Ift140 / Ift52 / Ift74 / Ift81 / Ift88 / Kif11 / Ki…
suppressed.GO:0009986	CC	GO:0009986	cell surface	296	-0.279217	-1.58406	9.68429e-06	0.00611436	0.00587603	1523	tags=25%, list=14%, signal=22%	ENSMUSG00000028029/ENSMUSG00000063887/ENSMUSG00000002602/ENSMUSG00000029616/ENSMUSG00000037824/ENSMUSG00000020592/ENSMUSG00000025743/ENSMUSG00000022620/ENSMUSG00000016024/ENSMUSG00000038119/ENSMUSG00000040249/ENSMUSG00000051331/ENSMUSG00000038319/ENSMUSG00000031712/ENSMUSG00000068220/ENSMUSG00000058022/ENSMUSG00000030342/ENSMUSG00000042082/ENSMUSG00000029994/ENSMUSG00000029048/ENSMUSG00000020231/…	74	suppressed	0.25	0.25	Ace / Acvr1c / Adamts9 / Adgrv1 / Adtrp / Aimp1 / Alcam / Ank3 / Anxa2 / Anxa4 / Arsa / Arsb / Atp5j / Axl / Cacna1c / Cd27 / Cd9 / Cdh13 / Cdon / Ceacam2 / Chrd / Clec2d / Clstn1 / Clu / Cst8 / Dip2a / Dpp6 / Dscaml1 / Entpd6 / Erp29 / Gp6 / Gpc5 / Grm7 / Heg1 / Hspa2 / Il11ra1 / Il15 / Il17rb / Il1r1 / Itga9 / Itgav / Jam2 / Kcnh2 / Kcnn2 / Lbp / Lgals1 / Lipg / Lrp1 / Lrp4 / Lrp6 / Map3k5 / Mi…
suppressed.GO:0005615	CC	GO:0005615	extracellular space	373	-0.257832	-1.5196	4.75355e-05	0.0167716	0.0161179	1523	tags=24%, list=14%, signal=22%	ENSMUSG00000028029/ENSMUSG00000033540/ENSMUSG00000002602/ENSMUSG00000031591/ENSMUSG00000003123/ENSMUSG00000032359/ENSMUSG00000031134/ENSMUSG00000072601/ENSMUSG00000072941/ENSMUSG00000022620/ENSMUSG00000016024/ENSMUSG00000023571/ENSMUSG00000031274/ENSMUSG00000042251/ENSMUSG00000033361/ENSMUSG00000039007/ENSMUSG00000028907/ENSMUSG00000031712/ENSMUSG00000068220/ENSMUSG00000032968/ENSMUSG00000030342/…	91	suppressed	0.243968	0.243968	Ace / Adamts9 / Agrp / Agt / Aimp1 / Alad / Anxa2 / Arsa / Asah1 / Asah2 / Atp5j / Axl / C1qtnf12 / Ccbe1 / Cd109 / Cd180 / Cd81 / Cd9 / Cdh13 / Ceacam2 / Chrd / Cklf / Clu / Col11a1 / Col15a1 / Col4a5 / Cpe / Cpq / Creg1 / Cst9 / Cstb / Ctsh / Ctso / Dbi / Ear1 / Efemp1 / Entpd6 / Fau / Fgf1 / Ghrl / Glipr1l1 / Grn / Hdgf / Hspa4 / Idua / Il15 / Il1r1 / Inha / Itm2b / Kitl / Klk1b21 / Klk1b24 / …
suppressed.GO:0015081	MF	GO:0015081	sodium ion transmembrane transporter activity	37	-0.492054	-1.95911	0.00101258	0.097959	0.0941408	712	tags=24%, list=7%, signal=23%	ENSMUSG00000003378/ENSMUSG00000039463/ENSMUSG00000030096/ENSMUSG00000025243/ENSMUSG00000020704/ENSMUSG00000033161/ENSMUSG00000000197/ENSMUSG00000022462/ENSMUSG00000023169	9	suppressed	0.243243	0.243243	Asic2 / Atp1a1 / Grik5 / Nalcn / Slc38a1 / Slc38a2 / Slc6a20b / Slc6a6 / Slc9a8
suppressed.GO:0009897	CC	GO:0009897	external side of plasma membrane	101	-0.350725	-1.73151	0.000522255	0.0711929	0.0684179	1516	tags=23%, list=14%, signal=20%	ENSMUSG00000063887/ENSMUSG00000020592/ENSMUSG00000022620/ENSMUSG00000040249/ENSMUSG00000030342/ENSMUSG00000027087/ENSMUSG00000078598/ENSMUSG00000036251/ENSMUSG00000071369/ENSMUSG00000050912/ENSMUSG00000073889/ENSMUSG00000022636/ENSMUSG00000029287/ENSMUSG00000030336/ENSMUSG00000026072/ENSMUSG00000031841/ENSMUSG00000020681/ENSMUSG00000001948/ENSMUSG00000030157/ENSMUSG00000041550/ENSMUSG00000039115/…	23	suppressed	0.227723	0.227723	Ace / Alcam / Arsa / Cd27 / Cd9 / Cdh13 / Clec2d / Heg1 / Il11ra1 / Il1r1 / Itga9 / Itgav / Lrp1 / Map3k5 / Nlgn1 / Sdc1 / Serpina5 / Skint5 / Slc38a1 / Spa17 / Tgfbr3 / Tmem123 / Trpm8

## Sheet: macrophage_GSEA_ALL_dotplot_d
X	ONTOLOGY	ID	Description	setSize	enrichmentScore	NES	pvalue	p.adjust	qvalue	rank	leading_edge	core_enrichment	Count	.sign	GeneRatio	x	pasted_sorted_ogns
activated.GO:0030695	MF	GO:0030695	GTPase regulator activity	270	0.332837	1.74721	3.46701e-06	0.0194621	0.0187328	1153	tags=23%, list=14%, signal=21%	ENSMUSG00000025810/ENSMUSG00000025558/ENSMUSG00000031133/ENSMUSG00000048720/ENSMUSG00000031216/ENSMUSG00000025154/ENSMUSG00000049076/ENSMUSG00000031214/ENSMUSG00000049744/ENSMUSG00000017631/ENSMUSG00000021895/ENSMUSG00000034116/ENSMUSG00000033721/ENSMUSG00000028556/ENSMUSG00000024663/ENSMUSG00000021549/ENSMUSG00000026357/ENSMUSG00000060090/ENSMUSG00000041115/ENSMUSG00000035392/ENSMUSG00000020640/…	63	activated	0.233333	0.233333	1700006A11Rik / Abr / Acap2 / Adap1 / Adap2 / Agfg1 / Arhgap15 / Arhgap19 / Arhgap20 / Arhgap24 / Arhgef10l / Arhgef12 / Arhgef3 / Arhgef6 / Arl2bp / Ccdc88a / Cyth3 / Dennd1a / Dennd2d / Dennd4c / Dennd5a / Dock1 / Dock10 / Dock4 / Dock7 / Dock8 / Dock9 / Eif2b3 / Elmo1 / Git2 / Iqsec2 / Itsn2 / Lamtor2 / Madd / Nckap1l / Nrp1 / Ophn1 / Plcb1 / Rab3il1 / Rabep1 / Ralgapa2 / Rap1a / Rapgef2 / Rap…
activated.GO:0060589	MF	GO:0060589	nucleoside-triphosphatase regulator activity	270	0.332837	1.74721	3.46701e-06	0.0194621	0.0187328	1153	tags=23%, list=14%, signal=21%	ENSMUSG00000025810/ENSMUSG00000025558/ENSMUSG00000031133/ENSMUSG00000048720/ENSMUSG00000031216/ENSMUSG00000025154/ENSMUSG00000049076/ENSMUSG00000031214/ENSMUSG00000049744/ENSMUSG00000017631/ENSMUSG00000021895/ENSMUSG00000034116/ENSMUSG00000033721/ENSMUSG00000028556/ENSMUSG00000024663/ENSMUSG00000021549/ENSMUSG00000026357/ENSMUSG00000060090/ENSMUSG00000041115/ENSMUSG00000035392/ENSMUSG00000020640/…	63	activated	0.233333	0.233333	1700006A11Rik / Abr / Acap2 / Adap1 / Adap2 / Agfg1 / Arhgap15 / Arhgap19 / Arhgap20 / Arhgap24 / Arhgef10l / Arhgef12 / Arhgef3 / Arhgef6 / Arl2bp / Ccdc88a / Cyth3 / Dennd1a / Dennd2d / Dennd4c / Dennd5a / Dock1 / Dock10 / Dock4 / Dock7 / Dock8 / Dock9 / Eif2b3 / Elmo1 / Git2 / Iqsec2 / Itsn2 / Lamtor2 / Madd / Nckap1l / Nrp1 / Ophn1 / Plcb1 / Rab3il1 / Rabep1 / Ralgapa2 / Rap1a / Rapgef2 / Rap…

## Sheet: metaphase-secondary_spermatoc
X	ONTOLOGY	ID	Description	setSize	enrichmentScore	NES	pvalue	p.adjust	qvalue	rank	leading_edge	core_enrichment	Count	.sign	GeneRatio	x	pasted_sorted_ogns
suppressed.GO:0036335	BP	GO:0036335	intestinal stem cell homeostasis	4	-0.941407	-1.75425	0.000404012	0.0460791	0.0441464	147	tags=75%, list=2%, signal=74%	ENSMUSG00000022683/ENSMUSG00000059518/ENSMUSG00000050199	3	suppressed	0.75	0.75	Lgr4 / Pla2g10 / Znhit1
activated.GO:0010273	BP	GO:0010273	detoxification of copper ion	3	0.978168	1.69783	0.000231182	0.033591	0.0321821	24	tags=67%, list=0%, signal=67%	ENSMUSG00000031765/ENSMUSG00000031762	2	activated	0.666667	0.666667	Mt1 / Mt2
activated.GO:1990169	BP	GO:1990169	stress response to copper ion	3	0.978168	1.69783	0.000231182	0.033591	0.0321821	24	tags=67%, list=0%, signal=67%	ENSMUSG00000031765/ENSMUSG00000031762	2	activated	0.666667	0.666667	Mt1 / Mt2
activated.GO:0010842	BP	GO:0010842	retina layer formation	10	0.785404	1.93662	0.000697908	0.0679148	0.0650662	1256	tags=60%, list=14%, signal=52%	ENSMUSG00000061436/ENSMUSG00000024935/ENSMUSG00000019986/ENSMUSG00000033278/ENSMUSG00000008730/ENSMUSG00000029086	6	activated	0.6	0.6	Ahi1 / Hipk1 / Hipk2 / Prom1 / Ptprm / Slc1a1
activated.GO:0070469	CC	GO:0070469	respirasome	69	0.474119	1.91434	0.000242859	0.0346782	0.0332237	2413	tags=48%, list=26%, signal=36%	ENSMUSG00000043319/ENSMUSG00000017778/ENSMUSG00000049387/ENSMUSG00000044894/ENSMUSG00000014294/ENSMUSG00000037152/ENSMUSG00000038323/ENSMUSG00000042298/ENSMUSG00000035885/ENSMUSG00000071654/ENSMUSG00000061518/ENSMUSG00000051671/ENSMUSG00000038412/ENSMUSG00000014313/ENSMUSG00000040280/ENSMUSG00000063882/ENSMUSG00000039099/ENSMUSG00000022820/ENSMUSG00000031818/ENSMUSG00000036751/ENSMUSG00000025968/…	33	activated	0.478261	0.478261	1700066M21Rik / Coa6 / Cox4i1 / Cox5b / Cox6b1 / Cox6c / Cox7a2 / Cox7b2 / Cox7c / Cox8a / Cox8c / Higd1a / Ndufa2 / Ndufa3 / Ndufa4 / Ndufa4l2 / Ndufa6 / Ndufb1 / Ndufb2 / Ndufb3 / Ndufb4 / Ndufb7 / Ndufb9 / Ndufc1 / Ndufs1 / Ndufs6 / Sdhb / Sdhd / Ttc19 / Uqcc3 / Uqcrh / Uqcrq / Wdr93
activated.GO:0070069	CC	GO:0070069	cytochrome complex	28	0.630385	2.12561	0.000115679	0.0194764	0.0186595	1508	tags=46%, list=16%, signal=39%	ENSMUSG00000043319/ENSMUSG00000017778/ENSMUSG00000049387/ENSMUSG00000044894/ENSMUSG00000035885/ENSMUSG00000071654/ENSMUSG00000061518/ENSMUSG00000051671/ENSMUSG00000014313/ENSMUSG00000040280/ENSMUSG00000063882/ENSMUSG00000031818/ENSMUSG00000036751	13	activated	0.464286	0.464286	Coa6 / Cox4i1 / Cox5b / Cox6b1 / Cox6c / Cox7b2 / Cox7c / Cox8a / Cox8c / Ndufa4l2 / Uqcc3 / Uqcrh / Uqcrq
activated.GO:0003351	BP	GO:0003351	epithelial cilium movement involved in extracellular fluid movement	35	0.604545	2.12572	2.79533e-05	0.00780265	0.00747538	1376	tags=46%, list=15%, signal=39%	ENSMUSG00000053153/ENSMUSG00000040929/ENSMUSG00000037708/ENSMUSG00000020014/ENSMUSG00000022375/ENSMUSG00000027867/ENSMUSG00000072663/ENSMUSG00000042567/ENSMUSG00000060176/ENSMUSG00000035984/ENSMUSG00000040936/ENSMUSG00000032743/ENSMUSG00000056752/ENSMUSG00000027676/ENSMUSG00000061322/ENSMUSG00000033276	16	activated	0.457143	0.457143	Ccdc39 / Cfap54 / Dnah9 / Dnai1 / Katnip / Kif27 / Lrrc6 / Nek10 / Nme5 / Rfx3 / Spag16 / Spag17 / Spag6 / Spef2 / Stk36 / Ulk4
activated.GO:0035082	BP	GO:0035082	axoneme assembly	77	0.510412	2.09237	3.38377e-06	0.0018685	0.00179013	1639	tags=42%, list=18%, signal=35%	ENSMUSG00000033826/ENSMUSG00000053153/ENSMUSG00000037708/ENSMUSG00000040040/ENSMUSG00000101337/ENSMUSG00000055809/ENSMUSG00000022375/ENSMUSG00000027867/ENSMUSG00000072663/ENSMUSG00000038122/ENSMUSG00000040473/ENSMUSG00000031755/ENSMUSG00000075249/ENSMUSG00000031786/ENSMUSG00000040189/ENSMUSG00000041144/ENSMUSG00000056215/ENSMUSG00000031831/ENSMUSG00000026063/ENSMUSG00000040936/ENSMUSG00000059854/…	32	activated	0.415584	0.415584	Bbs2 / Ccdc103 / Ccdc39 / Cfap69 / Dnaaf1 / Dnaaf3 / Dnaaf6 / Dnah7a / Dnah7b / Dnah7c / Dnah8 / Dnai1 / Dnai3 / Drc7 / Fsip2 / Hoatz / Hydin / Ift88 / Lrguk / Lrrc6 / Odad1 / Rsph1 / Spag1 / Spag16 / Spag17 / Spag6 / Spef2 / Stk36 / Tbc1d32 / Ttc12 / Ttll5 / Ulk4
suppressed.GO:0070301	BP	GO:0070301	cellular response to hydrogen peroxide	32	-0.706954	-2.44989	5.8091e-08	0.000308086	0.000295164	515	tags=41%, list=6%, signal=39%	ENSMUSG00000002602/ENSMUSG00000001642/ENSMUSG00000056201/ENSMUSG00000027699/ENSMUSG00000025584/ENSMUSG00000005981/ENSMUSG00000043535/ENSMUSG00000020063/ENSMUSG00000071369/ENSMUSG00000021936/ENSMUSG00000030067/ENSMUSG00000015839/ENSMUSG00000026822	13	suppressed	0.40625	0.40625	Akr1b3 / Axl / Cfl1 / Ect2 / Foxp1 / Lcn2 / Map3k5 / Mapk8 / Nfe2l2 / Pde8a / Setx / Sirt1 / Trap1
suppressed.GO:0044283	BP	GO:0044283	small molecule biosynthetic process	186	-0.371487	-1.74917	1.56019e-05	0.00517154	0.00495463	2392	tags=40%, list=26%, signal=31%	ENSMUSG00000040562/ENSMUSG00000030720/ENSMUSG00000031672/ENSMUSG00000030747/ENSMUSG00000025190/ENSMUSG00000029009/ENSMUSG00000072919/ENSMUSG00000027605/ENSMUSG00000034793/ENSMUSG00000036257/ENSMUSG00000019179/ENSMUSG00000029104/ENSMUSG00000033579/ENSMUSG00000003752/ENSMUSG00000053470/ENSMUSG00000017146/ENSMUSG00000039197/ENSMUSG00000005469/ENSMUSG00000021670/ENSMUSG00000039720/ENSMUSG00000020321/…	75	suppressed	0.403226	0.403226	Abhd3 / Acer3 / Acss2 / Adal / Adk / Ak1 / Akr1a1 / Akr1b3 / Apoe / Brca1 / Cacna1h / Cln3 / Coq10b / Coq5 / Cry1 / Cyp27a1 / Cyp2c23 / Cyp51 / Dgat2 / Elovl2 / Elovl7 / Erlin1 / Fa2h / Fads6 / G6pc3 / Got1 / Got1l1 / Got2 / Gpd2 / Gpi1 / Gstm1 / Gstm2 / Hacd3 / Hmgcr / Hoga1 / Htt / Isyna1 / Itpkc / Kdm3a / Ldhb / Ldhc / Lpgat1 / Lss / Mdh1 / Mdh2 / Mif / Mthfr / Ndufa9 / Noxred1 / Nr1h2 / Pgam2…
activated.GO:0061687	BP	GO:0061687	detoxification of inorganic compound	5	0.91261	1.85716	0.000525626	0.0557531	0.0534146	24	tags=40%, list=0%, signal=40%	ENSMUSG00000031765/ENSMUSG00000031762	2	activated	0.4	0.4	Mt1 / Mt2
suppressed.GO:0035092	BP	GO:0035092	sperm DNA condensation	15	-0.700958	-1.97539	0.000485986	0.0526006	0.0503943	665	tags=40%, list=7%, signal=37%	ENSMUSG00000048077/ENSMUSG00000047654/ENSMUSG00000062651/ENSMUSG00000043050/ENSMUSG00000026182/ENSMUSG00000022501	6	suppressed	0.4	0.4	H1f7 / H2al2a / Prm1 / Tnp1 / Tnp2 / Tssk6
suppressed.GO:1901575	BP	GO:1901575	organic substance catabolic process	969	-0.252172	-1.40006	1.39726e-05	0.00478087	0.00458034	2884	tags=38%, list=31%, signal=30%	ENSMUSG00000021408/ENSMUSG00000021144/ENSMUSG00000032468/ENSMUSG00000060376/ENSMUSG00000029456/ENSMUSG00000041459/ENSMUSG00000066324/ENSMUSG00000020521/ENSMUSG00000025027/ENSMUSG00000052928/ENSMUSG00000033065/ENSMUSG00000057367/ENSMUSG00000037474/ENSMUSG00000053774/ENSMUSG00000031913/ENSMUSG00000032046/ENSMUSG00000027433/ENSMUSG00000026385/ENSMUSG00000021482/ENSMUSG00000037104/ENSMUSG00000032267/…	373	suppressed	0.384933	0.384933	1700016K19Rik / Abhd12 / Abhd3 / Abhd4 / Acad10 / Acat3 / Ace / Acer3 / Acsl5 / Adal / Adpgk / Afg1l / Ago2 / Agtpbp1 / Ak6 / Akirin2 / Akr1a1 / Alad / Aldh6a1 / Aldoart2 / Alkbh5 / Amfr / Ampd3 / Anapc2 / Apoe / Apoh / Appbp2 / Aqp11 / Arel1 / Armc8 / Ascc2 / Atg4b / Atg7 / Atxn3 / Aurka / Bckdha / Birc2 / Blmh / Boll / Bpnt1 / Bpnt2 / Brf1 / Btrc / Calr3 / Canx / Capns1 / Carhsp1 / Casp8 / Cbl …
suppressed.GO:0044248	BP	GO:0044248	cellular catabolic process	957	-0.258707	-1.4369	2.84892e-06	0.0018685	0.00179013	2835	tags=38%, list=31%, signal=30%	ENSMUSG00000025027/ENSMUSG00000052928/ENSMUSG00000033065/ENSMUSG00000057367/ENSMUSG00000037474/ENSMUSG00000053774/ENSMUSG00000031913/ENSMUSG00000032046/ENSMUSG00000027433/ENSMUSG00000026385/ENSMUSG00000021482/ENSMUSG00000037104/ENSMUSG00000032267/ENSMUSG00000024259/ENSMUSG00000020235/ENSMUSG00000066036/ENSMUSG00000033308/ENSMUSG00000056999/ENSMUSG00000014856/ENSMUSG00000026701/ENSMUSG00000028618/…	368	suppressed	0.384535	0.384535	1700016K19Rik / 1700034I23Rik / Abhd12 / Abhd3 / Abl1 / Acat3 / Ace / Acer3 / Acsl1 / Acsl5 / Adal / Ago2 / Agtpbp1 / Ak6 / Akirin2 / Akr1a1 / Aldh6a1 / Alkbh5 / Ambra1 / Amfr / Ampd3 / Anapc2 / Apoe / Apoh / Appbp2 / Arel1 / Arl8b / Arsa / Ascc2 / Atf6 / Atg2b / Atg4b / Atg7 / Atxn3 / Aurka / Bcl2l11 / Birc2 / Blmh / Boll / Brf1 / Btrc / Calr3 / Canx / Carhsp1 / Cbl / Cbr3 / Ccdc47 / Ccnf / Cdc2…
suppressed.GO:0030163	BP	GO:0030163	protein catabolic process	551	-0.263166	-1.40229	0.000284291	0.0376934	0.0361124	2103	tags=38%, list=23%, signal=31%	ENSMUSG00000057367/ENSMUSG00000037474/ENSMUSG00000053774/ENSMUSG00000031913/ENSMUSG00000032046/ENSMUSG00000037104/ENSMUSG00000032267/ENSMUSG00000020235/ENSMUSG00000066036/ENSMUSG00000056999/ENSMUSG00000039100/ENSMUSG00000055493/ENSMUSG00000026353/ENSMUSG00000009630/ENSMUSG00000000743/ENSMUSG00000038658/ENSMUSG00000027566/ENSMUSG00000030811/ENSMUSG00000026750/ENSMUSG00000020883/ENSMUSG00000055720/…	208	suppressed	0.377495	0.377495	1700016K19Rik / Abhd12 / Afg1l / Agtpbp1 / Ak6 / Akirin2 / Alad / Amfr / Anapc2 / Apoe / Appbp2 / Aqp11 / Arel1 / Ascc2 / Atg4b / Atg7 / Atxn3 / Aurka / Birc2 / Btrc / Calr3 / Canx / Capns1 / Casp8 / Cbl / Ccdc47 / Ccnf / Cdc20 / Cdc26 / Cdc34 / Chmp1a / Chmp2a / Chmp4b / Clec16a / Clgn / Cln3 / Clu / Crbn / Csnk2a2 / Cst3 / Ctsh / Ctsl / Cul1 / Cul4a / Cul5 / Cyp51 / Dennd3 / Dnajb12 / Dtl / Eif…
suppressed.GO:0009056	BP	GO:0009056	catabolic process	1135	-0.250732	-1.4044	3.41463e-06	0.0018685	0.00179013	2835	tags=38%, list=31%, signal=30%	ENSMUSG00000025027/ENSMUSG00000052928/ENSMUSG00000033065/ENSMUSG00000057367/ENSMUSG00000037474/ENSMUSG00000053774/ENSMUSG00000031913/ENSMUSG00000032046/ENSMUSG00000027433/ENSMUSG00000026385/ENSMUSG00000021482/ENSMUSG00000037104/ENSMUSG00000032267/ENSMUSG00000022525/ENSMUSG00000024259/ENSMUSG00000020235/ENSMUSG00000074156/ENSMUSG00000066036/ENSMUSG00000033308/ENSMUSG00000056999/ENSMUSG00000014856/…	426	suppressed	0.37533	0.37533	1700016K19Rik / 1700034I23Rik / Abhd12 / Abhd3 / Abhd4 / Abl1 / Acat3 / Ace / Acer3 / Acsl1 / Acsl5 / Adal / Adpgk / Afg1l / Ago2 / Agtpbp1 / Ak6 / Akirin2 / Akr1a1 / Alad / Aldh6a1 / Aldoart2 / Alkbh5 / Ambra1 / Amfr / Ampd3 / Anapc2 / Apoe / Apoh / Appbp2 / Aqp11 / Arel1 / Arl8b / Arsa / Ascc2 / Atf6 / Atg2b / Atg4b / Atg7 / Atxn3 / Aurka / Bcl2l11 / Birc2 / Blmh / Boll / Bpnt1 / Brf1 / Btrc / …
suppressed.GO:0060284	BP	GO:0060284	regulation of cell development	323	-0.296773	-1.49783	0.000281887	0.0376934	0.0361124	2032	tags=36%, list=22%, signal=29%	ENSMUSG00000034867/ENSMUSG00000033565/ENSMUSG00000021611/ENSMUSG00000026029/ENSMUSG00000013663/ENSMUSG00000024926/ENSMUSG00000000838/ENSMUSG00000041362/ENSMUSG00000032481/ENSMUSG00000030336/ENSMUSG00000022129/ENSMUSG00000037992/ENSMUSG00000028863/ENSMUSG00000026361/ENSMUSG00000026640/ENSMUSG00000067629/ENSMUSG00000024921/ENSMUSG00000040359/ENSMUSG00000027720/ENSMUSG00000021039/ENSMUSG00000005610/…	115	suppressed	0.356037	0.356037	Abcb10 / Ace / Actb / Actl6b / Ambra1 / Anapc2 / Ankrd27 / Ap3d1 / Apoe / Aspm / Asxl2 / Atg7 / Aurka / Axl / Bag1 / Baiap2 / Brd7 / Casp8 / Cbfb / Cd27 / Cdc73 / Cdh4 / Chd7 / Cip2a / Crtam / Cul4a / Cux1 / Cux2 / Cx3cr1 / Cyp51 / Dag1 / Dbn1 / Dct / Dnajb11 / Dock7 / Eif4g2 / Fanca / Fbxo31 / Fbxw7 / Flt3 / Fmr1 / Foxp1 / Golga2 / Hmgb1 / Il2 / Il4 / Il4i1 / Kat5 / Kat7 / Kdm1a / Kdm4a / Kif14 …
suppressed.GO:0016192	BP	GO:0016192	vesicle-mediated transport	687	-0.281133	-1.53197	2.23816e-06	0.00158268	0.00151629	2597	tags=36%, list=28%, signal=28%	ENSMUSG00000000194/ENSMUSG00000021712/ENSMUSG00000037062/ENSMUSG00000020903/ENSMUSG00000026842/ENSMUSG00000074657/ENSMUSG00000023393/ENSMUSG00000022257/ENSMUSG00000036613/ENSMUSG00000033793/ENSMUSG00000034867/ENSMUSG00000020946/ENSMUSG00000037270/ENSMUSG00000031906/ENSMUSG00000030588/ENSMUSG00000042605/ENSMUSG00000013663/ENSMUSG00000030279/ENSMUSG00000043531/ENSMUSG00000058569/ENSMUSG00000000838/…	244	suppressed	0.355167	0.355167	4932438A13Rik / Aak1 / Abl1 / Actb / Aif1 / Als2 / Ank2 / Ankfy1 / Ankrd13a / Ankrd27 / Ano6 / Anxa11 / Ap1m1 / Ap2b1 / Ap3d1 / Ap4s1 / Aplp1 / Apoe / Arcn1 / Arf1 / Arf3 / Arf5 / Arfgef2 / Arfrp1 / Arl8b / Atad1 / Atg7 / Atp6v1d / Atp6v1f / Atp6v1h / Atxn2 / Axl / Bcl2l1 / Bcr / Bet1 / Bin3 / Bsn / Btbd8 / C2 / C2cd5 / Cacna1c / Cacna1h / Cacng2 / Camk1d / Canx / Cap1 / Cbl / Ccdc91 / Cdc42 / Cd…
activated.GO:0001578	BP	GO:0001578	microtubule bundle formation	99	0.445635	1.9052	5.60778e-05	0.011223	0.0107522	1639	tags=35%, list=18%, signal=29%	ENSMUSG00000033826/ENSMUSG00000053153/ENSMUSG00000037708/ENSMUSG00000040040/ENSMUSG00000101337/ENSMUSG00000055809/ENSMUSG00000022375/ENSMUSG00000027867/ENSMUSG00000072663/ENSMUSG00000038756/ENSMUSG00000034201/ENSMUSG00000038122/ENSMUSG00000040473/ENSMUSG00000031755/ENSMUSG00000075249/ENSMUSG00000031786/ENSMUSG00000040189/ENSMUSG00000041144/ENSMUSG00000056215/ENSMUSG00000031831/ENSMUSG00000026063/…	35	activated	0.353535	0.353535	Bbs2 / Ccdc103 / Ccdc39 / Ccdc66 / Cfap69 / Dnaaf1 / Dnaaf3 / Dnaaf6 / Dnah7a / Dnah7b / Dnah7c / Dnah8 / Dnai1 / Dnai3 / Drc7 / Fsip2 / Gas2l1 / Hoatz / Hydin / Ift88 / Lrguk / Lrrc6 / Odad1 / Rsph1 / Spag1 / Spag16 / Spag17 / Spag6 / Spef2 / Stk36 / Tbc1d32 / Ttc12 / Ttll5 / Ttll6 / Ulk4
suppressed.GO:0019752	BP	GO:0019752	carboxylic acid metabolic process	303	-0.311981	-1.56686	4.9727e-05	0.0106584	0.0102114	2392	tags=35%, list=26%, signal=27%	ENSMUSG00000040562/ENSMUSG00000022404/ENSMUSG00000030720/ENSMUSG00000031672/ENSMUSG00000028577/ENSMUSG00000022129/ENSMUSG00000020840/ENSMUSG00000030747/ENSMUSG00000000340/ENSMUSG00000025190/ENSMUSG00000029009/ENSMUSG00000072919/ENSMUSG00000027605/ENSMUSG00000020899/ENSMUSG00000015961/ENSMUSG00000004789/ENSMUSG00000036257/ENSMUSG00000019179/ENSMUSG00000029104/ENSMUSG00000033579/ENSMUSG00000018796/…	105	suppressed	0.346535	0.346535	Aars / Abhd3 / Acat3 / Acsl1 / Acsl5 / Acsl6 / Acss2 / Adipor2 / Adss / Akr1a1 / Akr1b3 / Akr1cl / Aldh6a1 / Aldoart2 / Blmh / Brca1 / C1qtnf9 / Carnmt1 / Cars2 / Cdo1 / Cln3 / Cpt1a / Crat / Cryl1 / Cyp27a1 / Cyp2c23 / Cyp2c69 / Dars2 / Dbil5 / Dbt / Dct / Dgat2 / Dlat / Dlst / Elovl2 / Elovl7 / Erlin1 / Etfdh / Fa2h / Fads6 / Fars2 / Farsa / Gapdhs / Gclm / Git1 / Got1 / Got1l1 / Got2 / Gpat4 /…
suppressed.GO:0042221	BP	GO:0042221	response to chemical	1222	-0.236177	-1.32984	4.96737e-05	0.0106584	0.0102114	2600	tags=33%, list=28%, signal=27%	ENSMUSG00000019471/ENSMUSG00000052906/ENSMUSG00000015755/ENSMUSG00000031980/ENSMUSG00000032194/ENSMUSG00000093930/ENSMUSG00000020534/ENSMUSG00000026271/ENSMUSG00000059447/ENSMUSG00000020903/ENSMUSG00000032423/ENSMUSG00000026842/ENSMUSG00000074657/ENSMUSG00000073802/ENSMUSG00000046272/ENSMUSG00000035041/ENSMUSG00000078941/ENSMUSG00000039936/ENSMUSG00000031634/ENSMUSG00000039683/ENSMUSG00000030730/…	400	suppressed	0.327332	0.327332	Abcb10 / Abcc9 / Abl1 / Ace / Acsl1 / Actb / Acvr2b / Adipor2 / Agrp / Agt / Ahrr / Aif1 / Ak6 / Akap6 / Akirin2 / Akr1a1 / Akr1b3 / Alad / Amfr / Ampd1 / Ano6 / Anxa11 / Apbb2 / Aplp1 / Apoe / Aqp11 / Arhgap35 / Arpc2 / Arsa / Asic2 / Atf6 / Atg7 / Atp2a1 / Atp7b / Atxn3 / Axl / Bag4 / Bcl2l1 / Bcr / Blmh / Brca1 / Btrc / C1qtnf9 / C2cd5 / Cacna1c / Cacnb1 / Calr3 / Camk1d / Canx / Card14 / Carm…
suppressed.GO:0008104	BP	GO:0008104	protein localization	1297	-0.236485	-1.34105	5.02424e-05	0.0106584	0.0102114	2512	tags=31%, list=27%, signal=27%	ENSMUSG00000040651/ENSMUSG00000034867/ENSMUSG00000020946/ENSMUSG00000032612/ENSMUSG00000038375/ENSMUSG00000028437/ENSMUSG00000033106/ENSMUSG00000021611/ENSMUSG00000029174/ENSMUSG00000034265/ENSMUSG00000034908/ENSMUSG00000033365/ENSMUSG00000037570/ENSMUSG00000030588/ENSMUSG00000030279/ENSMUSG00000058569/ENSMUSG00000040188/ENSMUSG00000020440/ENSMUSG00000037316/ENSMUSG00000043262/ENSMUSG00000057440/…	408	suppressed	0.314572	0.314572	1700009N14Rik / 1700029I15Rik / Aaas / Aak1 / Actb / Acvr2b / Adam22 / Ahctf1 / Akap10 / Akap4 / Akirin2 / Als2 / Ank2 / Ankrd13a / Ankrd27 / Ap1m1 / Ap2b1 / Ap3d1 / Ap4s1 / Apba1 / Apba3 / Apoe / Appbp2 / Aqp11 / Arcn1 / Arf1 / Arf3 / Arf5 / Arfgef2 / Arfrp1 / Arhgef18 / Arl2bp / Arl8b / Arpc2 / Asic2 / Atad1 / Atg4b / Atg7 / Atp6v1d / Atxn3 / Aurka / Bag1 / Bag4 / Baiap2 / Bcl2l1 / Bcr / Bet1 /…
suppressed.GO:0051641	BP	GO:0051641	cellular localization	1712	-0.234235	-1.34633	4.10235e-06	0.00189189	0.00181254	2525	tags=31%, list=27%, signal=28%	ENSMUSG00000032400/ENSMUSG00000036613/ENSMUSG00000033793/ENSMUSG00000040651/ENSMUSG00000034867/ENSMUSG00000030730/ENSMUSG00000020946/ENSMUSG00000032612/ENSMUSG00000038375/ENSMUSG00000028437/ENSMUSG00000033106/ENSMUSG00000021611/ENSMUSG00000029174/ENSMUSG00000034265/ENSMUSG00000037270/ENSMUSG00000034908/ENSMUSG00000033365/ENSMUSG00000031906/ENSMUSG00000037570/ENSMUSG00000030588/ENSMUSG00000013663/…	537	suppressed	0.313668	0.313668	1700009N14Rik / 1700029I15Rik / 4932438A13Rik / Aaas / Aak1 / Abce1 / Actb / Acvr2b / Adam22 / Agtpbp1 / Ahctf1 / Ak7 / Akap10 / Akap4 / Akap6 / Akirin2 / Alkbh5 / Als2 / Ank2 / Ankfy1 / Ankrd13a / Ankrd27 / Ano6 / Ap1m1 / Ap2b1 / Ap3d1 / Ap4s1 / Apba1 / Apba3 / Apoe / Appbp2 / Aqp11 / Arcn1 / Arf1 / Arf3 / Arf5 / Arfgef2 / Arfrp1 / Arhgef18 / Arl2bp / Arl8b / Arpc2 / Asic2 / Aspm / Atad1 / Atg4b…
suppressed.GO:0042542	BP	GO:0042542	response to hydrogen peroxide	42	-0.598504	-2.19591	4.05258e-06	0.00189189	0.00181254	515	tags=31%, list=6%, signal=29%	ENSMUSG00000002602/ENSMUSG00000001642/ENSMUSG00000056201/ENSMUSG00000027699/ENSMUSG00000025584/ENSMUSG00000005981/ENSMUSG00000043535/ENSMUSG00000020063/ENSMUSG00000071369/ENSMUSG00000021936/ENSMUSG00000030067/ENSMUSG00000015839/ENSMUSG00000026822	13	suppressed	0.309524	0.309524	Akr1b3 / Axl / Cfl1 / Ect2 / Foxp1 / Lcn2 / Map3k5 / Mapk8 / Nfe2l2 / Pde8a / Setx / Sirt1 / Trap1
suppressed.GO:0048523	BP	GO:0048523	negative regulation of cellular process	1993	-0.213101	-1.23188	0.000311751	0.0393636	0.0377126	2419	tags=29%, list=26%, signal=27%	ENSMUSG00000072082/ENSMUSG00000021768/ENSMUSG00000024054/ENSMUSG00000014030/ENSMUSG00000030336/ENSMUSG00000035258/ENSMUSG00000040612/ENSMUSG00000020571/ENSMUSG00000030077/ENSMUSG00000027933/ENSMUSG00000033581/ENSMUSG00000054939/ENSMUSG00000001036/ENSMUSG00000039842/ENSMUSG00000030254/ENSMUSG00000069539/ENSMUSG00000030720/ENSMUSG00000032264/ENSMUSG00000003518/ENSMUSG00000029103/ENSMUSG00000057719/…	577	suppressed	0.289513	0.289513	1810024B03Rik / Aars / Abca5 / Abce1 / Abi3bp / Ace / Acin1 / Actb / Actl6b / Acvr2b / Adamts20 / Adipor2 / Aebp2 / Ago2 / Agtpbp1 / Ahrr / Aif1 / Akap6 / Akirin2 / Akr1b3 / Ambra1 / Amfr / Angpt4 / Ank2 / Ankrd13a / Ap2b1 / Apbb2 / Api5 / Aplp1 / Apoe / Apoh / Aqp11 / Arel1 / Arf1 / Arhgap33os / Arhgap35 / Arhgef18 / Arpc2 / Asic2 / Aspm / Asxl2 / Atad1 / Atg7 / Atxn7 / Aurka / Axl / Bag1 / Bcl2…
suppressed.GO:0048583	BP	GO:0048583	regulation of response to stimulus	1440	-0.224394	-1.2791	0.000202518	0.031132	0.0298262	2218	tags=27%, list=24%, signal=25%	ENSMUSG00000024921/ENSMUSG00000037149/ENSMUSG00000030411/ENSMUSG00000087194/ENSMUSG00000045287/ENSMUSG00000060126/ENSMUSG00000036257/ENSMUSG00000020111/ENSMUSG00000040359/ENSMUSG00000029104/ENSMUSG00000053368/ENSMUSG00000027603/ENSMUSG00000005656/ENSMUSG00000035711/ENSMUSG00000000127/ENSMUSG00000021609/ENSMUSG00000024981/ENSMUSG00000027720/ENSMUSG00000021039/ENSMUSG00000023235/ENSMUSG00000028992/…	392	suppressed	0.272222	0.272222	Aak1 / Ace / Acsl5 / Actb / Actl6b / Acvr2b / Adamts20 / Adk / Aif1 / Akap12 / Akap6 / Akirin2 / Akr1b3 / Amfr / Ano6 / Aplp1 / Apoe / Apoh / Aqp11 / Arel1 / Arfgef2 / Arhgap35 / Arhgef18 / Armc9 / Aspm / Asxl2 / Atf6 / Atg7 / Atp6v1c2 / Atxn3 / Atxn7 / Aurka / Axl / Baiap2 / Bcl2l1 / Bcl2l11 / Bcl7b / Bcl7c / Bcr / Birc6 / Brap / Brca1 / Brd7 / Btrc / Bub1 / C1qtnf9 / C2 / C2cd3 / Cabp1 / Cacng2…
suppressed.GO:0007275	BP	GO:0007275	multicellular organism development	1936	-0.24366	-1.40501	1.39811e-08	0.000148297	0.000142077	2101	tags=27%, list=23%, signal=27%	ENSMUSG00000026255/ENSMUSG00000063063/ENSMUSG00000032575/ENSMUSG00000005493/ENSMUSG00000020679/ENSMUSG00000024190/ENSMUSG00000006673/ENSMUSG00000022201/ENSMUSG00000033487/ENSMUSG00000025380/ENSMUSG00000028328/ENSMUSG00000029076/ENSMUSG00000017417/ENSMUSG00000044317/ENSMUSG00000038612/ENSMUSG00000021764/ENSMUSG00000025231/ENSMUSG00000005610/ENSMUSG00000017146/ENSMUSG00000037486/ENSMUSG00000038150/…	527	suppressed	0.272211	0.272211	2610005L07Rik / Aars / Abcb10 / Ace / Acer3 / Acsl6 / Actb / Actl6b / Acvr2b / Adad1 / Adam22 / Adamts6 / Adipor2 / Ago2 / Agtpbp1 / Ahctf1 / Ak7 / Akap6 / Akirin2 / Akr1b3 / Als2 / Ambra1 / Amhr2 / Anapc2 / Angpt4 / Ano6 / Anxa4 / Ap2b1 / Ap3d1 / Apba1 / Apba3 / Aplp1 / Apoe / Apoh / Aqp11 / Arcn1 / Arf1 / Arhgap35 / Arsa / Asf1b / Asic2 / Aspm / Asxl2 / Asz1 / Atat1 / Atf6 / Atg7 / Aurka / Axl …
suppressed.GO:0050793	BP	GO:0050793	regulation of developmental process	948	-0.236913	-1.31399	0.000400078	0.0460791	0.0441464	2032	tags=27%, list=22%, signal=23%	ENSMUSG00000005610/ENSMUSG00000028382/ENSMUSG00000017146/ENSMUSG00000037486/ENSMUSG00000035011/ENSMUSG00000005102/ENSMUSG00000022255/ENSMUSG00000004460/ENSMUSG00000041235/ENSMUSG00000020745/ENSMUSG00000028291/ENSMUSG00000040025/ENSMUSG00000005469/ENSMUSG00000027447/ENSMUSG00000045328/ENSMUSG00000033257/ENSMUSG00000047146/ENSMUSG00000021670/ENSMUSG00000025423/ENSMUSG00000031446/ENSMUSG00000066551/…	252	suppressed	0.265823	0.265823	Abca5 / Abcb10 / Ace / Actb / Actl6b / Acvr2b / Adamts20 / Ago2 / Akap6 / Akirin2 / Ambra1 / Anapc2 / Angpt4 / Ano6 / Ap3d1 / Apoe / Apoh / Arf1 / Arhgap35 / Arhgef18 / Asic2 / Aspm / Asxl2 / Atat1 / Atg7 / Aurka / Axl / Bag1 / Baiap2 / Bcl2l1 / Bcl2l11 / Bcl7b / Bcl7c / Bcr / Brca1 / Brd7 / Cacna1c / Camk1d / Camsap1 / Camsap2 / Carm1 / Cbfb / Ccbe1 / Ccn6 / Ccnb1 / Cdc20 / Cdc42se1 / Cdh4 / Cen…
suppressed.GO:0044260	BP	GO:0044260	cellular macromolecule metabolic process	1590	-0.229473	-1.31671	4.36211e-05	0.00984444	0.00943153	2134	tags=26%, list=23%, signal=25%	ENSMUSG00000039356/ENSMUSG00000027720/ENSMUSG00000021039/ENSMUSG00000010554/ENSMUSG00000027968/ENSMUSG00000028992/ENSMUSG00000021597/ENSMUSG00000051306/ENSMUSG00000005493/ENSMUSG00000019732/ENSMUSG00000059273/ENSMUSG00000024190/ENSMUSG00000016940/ENSMUSG00000026427/ENSMUSG00000037108/ENSMUSG00000018554/ENSMUSG00000009293/ENSMUSG00000030591/ENSMUSG00000020257/ENSMUSG00000057286/ENSMUSG00000021179/…	421	suppressed	0.26478	0.26478	1700016K19Rik / 1810024B03Rik / Aars / Abcb10 / Abce1 / Actb / Actl6b / Ago2 / Agtpbp1 / Akap6 / Akirin2 / Alg8 / Alkbh5 / Als2 / Amfr / Anapc2 / Aplp1 / Apoe / Aqp11 / Arel1 / Arfgef2 / Ascc2 / Asxl2 / Asz1 / Atg7 / Atxn3 / Atxn7 / Aurka / B3galnt2 / Bcl7b / Bcl7c / Boll / Brca1 / Brd7 / Brf1 / Btrc / Bzw1 / Calr3 / Canx / Carhsp1 / Carm1 / Cars2 / Cbl / Ccdc117 / Ccdc47 / Cdc14b / Cdc20 / Cdc26…
suppressed.GO:0051246	BP	GO:0051246	regulation of protein metabolic process	1098	-0.236187	-1.31799	0.000245203	0.0346782	0.0332237	2045	tags=26%, list=22%, signal=23%	ENSMUSG00000021764/ENSMUSG00000025231/ENSMUSG00000028760/ENSMUSG00000005610/ENSMUSG00000017146/ENSMUSG00000037486/ENSMUSG00000005417/ENSMUSG00000005102/ENSMUSG00000023050/ENSMUSG00000028291/ENSMUSG00000040025/ENSMUSG00000041560/ENSMUSG00000031970/ENSMUSG00000005469/ENSMUSG00000025217/ENSMUSG00000027447/ENSMUSG00000045328/ENSMUSG00000039826/ENSMUSG00000025759/ENSMUSG00000058301/ENSMUSG00000021189/…	289	suppressed	0.263206	0.263206	2810408A11Rik / Aars / Abcb10 / Abce1 / Ace / Actb / Acvr2b / Adipor2 / Ago2 / Agtpbp1 / Ahrr / Aif1 / Akap6 / Akirin2 / Alad / Als2 / Ambra1 / Angpt4 / Aplp1 / Apoe / Aqp11 / Asxl2 / Atg4b / Atg7 / Atxn3 / Aurka / Bag1 / Bcl2l11 / Birc6 / Boll / Brca1 / Btrc / Bzw1 / C1qtnf9 / C2cd3 / Card14 / Casp9 / Cbl / Ccbe1 / Ccdc88c / Ccna1 / Ccnb1 / Ccnb2 / Ccnd3 / Ccnyl1 / Cdc20 / Cdca2 / Cdk7 / Cdyl / …
suppressed.GO:0048870	BP	GO:0048870	cell motility	659	-0.260452	-1.40983	0.000162517	0.0265203	0.025408	1849	tags=26%, list=20%, signal=22%	ENSMUSG00000000869/ENSMUSG00000021451/ENSMUSG00000057177/ENSMUSG00000006699/ENSMUSG00000039952/ENSMUSG00000019794/ENSMUSG00000036777/ENSMUSG00000030685/ENSMUSG00000046585/ENSMUSG00000037936/ENSMUSG00000031553/ENSMUSG00000039103/ENSMUSG00000044117/ENSMUSG00000024163/ENSMUSG00000056529/ENSMUSG00000033952/ENSMUSG00000032911/ENSMUSG00000031642/ENSMUSG00000121345/ENSMUSG00000036473/ENSMUSG00000030228/…	170	suppressed	0.257967	0.257967	2610005L07Rik / Ace / Actb / Adam3 / Adipor2 / Ago2 / Aif1 / Akap12 / Akap4 / Angpt4 / Anln / Ano6 / Apoe / Apoh / Arhgap35 / Arpc2 / Aspm / Axl / Bcr / Bin3 / Bmerb1 / Camk1d / Catsper2 / Catspere1 / Ccbe1 / Ccnyl1 / Cdc42 / Celf3 / Cfap43 / Cfap58 / Cfap97d1 / Cfl1 / Coro7 / Crtam / Cspg4 / Ctsh / Cul5 / Cx3cr1 / Dag1 / Dclk1 / Depdc1b / Dnah2 / Dock7 / Dpysl3 / Dzip1 / Epx / Ext1 / Fbn2 / Fbxo…
suppressed.GO:0002376	BP	GO:0002376	immune system process	706	-0.253644	-1.38002	0.000177854	0.0277426	0.026579	2045	tags=25%, list=22%, signal=22%	ENSMUSG00000021764/ENSMUSG00000021938/ENSMUSG00000028382/ENSMUSG00000037486/ENSMUSG00000039197/ENSMUSG00000035011/ENSMUSG00000056851/ENSMUSG00000005102/ENSMUSG00000027287/ENSMUSG00000041235/ENSMUSG00000020745/ENSMUSG00000028291/ENSMUSG00000040025/ENSMUSG00000041560/ENSMUSG00000039308/ENSMUSG00000037720/ENSMUSG00000026942/ENSMUSG00000094870/ENSMUSG00000031446/ENSMUSG00000066551/ENSMUSG00000020546/…	180	suppressed	0.254958	0.254958	Abcb10 / Ace / Actb / Actl6b / Adk / Aif1 / Ak7 / Akirin2 / Ambra1 / Ano6 / Ap3d1 / Apoe / Arl8b / Asxl2 / Atg7 / Axl / Bcl2l11 / Bcr / Brd7 / C2 / Cacna1c / Camk1d / Cbfb / Ccnb2 / Ccnd3 / Ccr9 / Cdc42 / Chd7 / Clpb / Clu / Crtam / Cst9 / Ctsh / Ctsl / Cul4a / Cx3cr1 / Dcaf1 / Ddx21 / Defb19 / Dennd1b / Dhx15 / Dhx9 / Dnaja3 / Dyrk3 / Eif2ak4 / Eif2b4 / Epx / Ext1 / Fanca / Fancc / Fbxw7 / Flnb …
activated.GO:0044782	BP	GO:0044782	cilium organization	299	0.295397	1.45796	0.00103483	0.0876048	0.0839304	1584	tags=25%, list=17%, signal=22%	ENSMUSG00000033826/ENSMUSG00000053153/ENSMUSG00000040929/ENSMUSG00000037708/ENSMUSG00000040040/ENSMUSG00000059834/ENSMUSG00000022812/ENSMUSG00000101337/ENSMUSG00000009545/ENSMUSG00000020014/ENSMUSG00000055809/ENSMUSG00000025085/ENSMUSG00000040729/ENSMUSG00000022375/ENSMUSG00000027867/ENSMUSG00000072663/ENSMUSG00000022677/ENSMUSG00000038122/ENSMUSG00000040473/ENSMUSG00000039735/ENSMUSG00000013155/…	76	activated	0.254181	0.254181	Ablim1 / Ahi1 / Bbs2 / Ccdc39 / Ccdc66 / Ccdc88a / Ccdc96 / Ccp110 / Cep126 / Cep135 / Cep20 / Cep97 / Cfap298 / Cfap54 / Cfap69 / Dnaaf1 / Dnaaf3 / Dnaaf6 / Dnah7a / Dnah7b / Dnah7c / Dnah8 / Dnai1 / Dnai3 / Drc7 / Dync2i1 / Dynlt2b / Enkd1 / Eno4 / Fnbp1l / Fsip2 / Gmnc / Gsk3b / Hap1 / Hoatz / Hydin / Ift122 / Ift20 / Ift43 / Ift88 / Iqub / Kcnq1 / Kif27 / Kif3b / Lca5 / Lca5l / Limk2 / Lrguk …
suppressed.GO:0051128	BP	GO:0051128	regulation of cellular component organization	1141	-0.231883	-1.30001	0.000335952	0.0404006	0.038706	1995	tags=25%, list=21%, signal=23%	ENSMUSG00000026718/ENSMUSG00000020745/ENSMUSG00000036097/ENSMUSG00000020333/ENSMUSG00000041560/ENSMUSG00000005469/ENSMUSG00000029622/ENSMUSG00000027447/ENSMUSG00000045328/ENSMUSG00000020492/ENSMUSG00000037720/ENSMUSG00000058301/ENSMUSG00000047146/ENSMUSG00000041408/ENSMUSG00000026942/ENSMUSG00000025423/ENSMUSG00000066551/ENSMUSG00000005362/ENSMUSG00000022973/ENSMUSG00000045193/ENSMUSG00000007659/…	290	suppressed	0.254163	0.254163	Aak1 / Ace / Acsl6 / Actb / Actl6b / Adipor2 / Akap6 / Ambra1 / Anapc2 / Ankrd13a / Anln / Ano6 / Ap2b1 / Apoe / Arf1 / Arhgap33os / Arhgap35 / Arhgef18 / Armh3 / Arpc1b / Arpc2 / Arpc3 / Asic2 / Atad1 / Atat1 / Atl3 / Atxn7 / Aurka / Axl / Baiap2 / Bcl2l1 / Bcl2l11 / Bcl7b / Bcl7c / Bin3 / Bmerb1 / Brd7 / Bub1 / Camk1d / Camk2g / Camsap1 / Camsap2 / Cand1 / Capza3 / Carm1 / Cbl / Ccnb1 / Cdc20 /…
suppressed.GO:0032504	BP	GO:0032504	multicellular organism reproduction	533	-0.276116	-1.46712	8.91689e-05	0.0163071	0.0156232	1721	tags=25%, list=19%, signal=22%	ENSMUSG00000022246/ENSMUSG00000121345/ENSMUSG00000005893/ENSMUSG00000038709/ENSMUSG00000032218/ENSMUSG00000070871/ENSMUSG00000026994/ENSMUSG00000024426/ENSMUSG00000008690/ENSMUSG00000027719/ENSMUSG00000027465/ENSMUSG00000010796/ENSMUSG00000062859/ENSMUSG00000020453/ENSMUSG00000040918/ENSMUSG00000022805/ENSMUSG00000035851/ENSMUSG00000025977/ENSMUSG00000042650/ENSMUSG00000010154/ENSMUSG00000013787/…	135	suppressed	0.253283	0.253283	1700029I15Rik / 2610005L07Rik / 4930451I11Rik / Ace / Adad1 / Ak7 / Akap4 / Alkbh5 / Arhgap33os / Asz1 / Atat1 / Aurka / Axl / Bcl2l11 / Boll / Catsper2 / Catspere1 / Ccdc136 / Cckbr / Ccna1 / Ccnb1 / Ccnb2 / Ccnyl1 / Cdyl / Celf3 / Cfap43 / Cfap91 / Cfap97d1 / Cip2a / Clgn / Cnbd2 / Creb3l4 / Ctsl / Cyp51 / Dazap1 / Dmc1 / Dzip1 / Ehmt2 / Eif2s2 / Etv6 / Fanca / Fancc / Fancl / Foxa3 / Galnt3 / …
suppressed.GO:0036211	BP	GO:0036211	protein modification process	1608	-0.234168	-1.3434	7.51507e-06	0.00306586	0.00293727	1984	tags=25%, list=21%, signal=24%	ENSMUSG00000028344/ENSMUSG00000017868/ENSMUSG00000037885/ENSMUSG00000032123/ENSMUSG00000041560/ENSMUSG00000031970/ENSMUSG00000005469/ENSMUSG00000039242/ENSMUSG00000025217/ENSMUSG00000029458/ENSMUSG00000020015/ENSMUSG00000045328/ENSMUSG00000033257/ENSMUSG00000022391/ENSMUSG00000021189/ENSMUSG00000047146/ENSMUSG00000026942/ENSMUSG00000021670/ENSMUSG00000009828/ENSMUSG00000042350/ENSMUSG00000025423/…	401	suppressed	0.249378	0.249378	1700016K19Rik / 1810024B03Rik / 2810408A11Rik / Aak1 / Ace / Actb / Actl6b / Acvr2b / Adipor2 / Agtpbp1 / Ahrr / Aif1 / Akap6 / Alg8 / Als2 / Ambra1 / Amfr / Amhr2 / Anapc2 / Angpt4 / Apoe / Aqp11 / Arel1 / Atat1 / Atg4b / Atg7 / Atxn3 / Atxn7 / Aurka / Axl / B3galnt2 / Bag1 / Bcr / Birc6 / Brap / Btrc / Bub1 / C1qtnf9 / Camk1d / Camk2g / Cand1 / Card14 / Carm1 / Cbfb / Cbl / Ccdc88c / Ccna1 / Cc…
suppressed.GO:0043412	BP	GO:0043412	macromolecule modification	1703	-0.229048	-1.31677	1.12523e-05	0.00426796	0.00408894	2004	tags=25%, list=22%, signal=24%	ENSMUSG00000005102/ENSMUSG00000023050/ENSMUSG00000004460/ENSMUSG00000030264/ENSMUSG00000025384/ENSMUSG00000028344/ENSMUSG00000017868/ENSMUSG00000037885/ENSMUSG00000032123/ENSMUSG00000041560/ENSMUSG00000031970/ENSMUSG00000005469/ENSMUSG00000039242/ENSMUSG00000025217/ENSMUSG00000029458/ENSMUSG00000020015/ENSMUSG00000045328/ENSMUSG00000033257/ENSMUSG00000022391/ENSMUSG00000039826/ENSMUSG00000021189/…	424	suppressed	0.248972	0.248972	1700016K19Rik / 1810024B03Rik / 2810408A11Rik / Aak1 / Aars / Ace / Actb / Actl6b / Acvr2b / Adad1 / Adipor2 / Agtpbp1 / Ahrr / Aif1 / Akap6 / Alg8 / Alkbh5 / Als2 / Ambra1 / Amfr / Amhr2 / Anapc2 / Angpt4 / Apoe / Aqp11 / Arel1 / Asz1 / Atat1 / Atg4b / Atg7 / Atxn3 / Atxn7 / Aurka / Axl / B3galnt2 / Bag1 / Bcr / Birc6 / Brap / Btrc / Bub1 / C1qtnf9 / Camk1d / Camk2g / Cand1 / Card14 / Carm1 / Cb…
suppressed.GO:0048869	BP	GO:0048869	cellular developmental process	1710	-0.240068	-1.38	4.00864e-07	0.000533263	0.000510896	1870	tags=25%, list=20%, signal=24%	ENSMUSG00000022973/ENSMUSG00000020435/ENSMUSG00000032332/ENSMUSG00000007659/ENSMUSG00000021493/ENSMUSG00000026933/ENSMUSG00000028176/ENSMUSG00000000869/ENSMUSG00000048076/ENSMUSG00000021451/ENSMUSG00000057177/ENSMUSG00000022025/ENSMUSG00000006699/ENSMUSG00000039952/ENSMUSG00000019794/ENSMUSG00000036777/ENSMUSG00000029423/ENSMUSG00000002227/ENSMUSG00000035139/ENSMUSG00000020198/ENSMUSG00000046585/…	421	suppressed	0.246199	0.246199	Abca15 / Abca5 / Abcb10 / Ace / Actb / Actl6b / Acvr2b / Adad1 / Adam22 / Adamts20 / Ago2 / Agtpbp1 / Ahctf1 / Akap4 / Akap6 / Akr1b3 / Aldh6a1 / Alkbh5 / Als2 / Ambra1 / Anapc2 / Anln / Ap1m1 / Ap3d1 / Aplp1 / Apoe / Arf1 / Arhgap35 / Arhgef26 / Aspm / Asz1 / Atat1 / Atg7 / Aurka / Axl / Bag1 / Baiap2 / Bcl2l1 / Bcl7b / Bcl7c / Bcr / Bin3 / Bmerb1 / Boll / Brd7 / Camk1d / Camk2g / Camsap1 / Cams…
suppressed.GO:0007409	BP	GO:0007409	axonogenesis	187	-0.343423	-1.61284	0.00030277	0.0386926	0.0370697	1207	tags=25%, list=13%, signal=22%	ENSMUSG00000020900/ENSMUSG00000046070/ENSMUSG00000058230/ENSMUSG00000034675/ENSMUSG00000047712/ENSMUSG00000018736/ENSMUSG00000025969/ENSMUSG00000002489/ENSMUSG00000041710/ENSMUSG00000002546/ENSMUSG00000000247/ENSMUSG00000039419/ENSMUSG00000006651/ENSMUSG00000003037/ENSMUSG00000027797/ENSMUSG00000022607/ENSMUSG00000061731/ENSMUSG00000020132/ENSMUSG00000063626/ENSMUSG00000038970/ENSMUSG00000000305/…	46	suppressed	0.245989	0.245989	Actb / Als2 / Aplp1 / Apoe / Arhgap35 / Atg7 / Cdh4 / Cntnap2 / Dbn1 / Dclk1 / Dock7 / Ext1 / Foxp1 / Gap43 / Gfra3 / Golga2 / Igfals / Lgr4 / Lhx2 / Lmtk2 / Lrp4 / Macf1 / Megf9 / Myh10 / Ndel1 / Nin / Notch1 / Nrp2 / Plxna4 / Psen1 / Ptk2 / Rab21 / Rab8a / Reln / Rufy3 / Sema4b / Smn1 / Sptbn4 / Stxbp5 / Tiam1 / Trpc5 / Unc5d / Usp33 / Usp9x / Ust / Zdhhc17
suppressed.GO:0061564	BP	GO:0061564	axon development	204	-0.337183	-1.60579	0.000296136	0.0386926	0.0370697	1207	tags=25%, list=13%, signal=22%	ENSMUSG00000020900/ENSMUSG00000046070/ENSMUSG00000058230/ENSMUSG00000034675/ENSMUSG00000047712/ENSMUSG00000018736/ENSMUSG00000025969/ENSMUSG00000002489/ENSMUSG00000041710/ENSMUSG00000002546/ENSMUSG00000000247/ENSMUSG00000032913/ENSMUSG00000056755/ENSMUSG00000039419/ENSMUSG00000006651/ENSMUSG00000003037/ENSMUSG00000041570/ENSMUSG00000027797/ENSMUSG00000022607/ENSMUSG00000061731/ENSMUSG00000020132/…	50	suppressed	0.245098	0.245098	Actb / Als2 / Aplp1 / Apoe / Arhgap35 / Atg7 / Camsap2 / Cdh4 / Cntnap2 / Dbn1 / Dclk1 / Dock7 / Ext1 / Foxp1 / Gap43 / Gfra3 / Golga2 / Grm7 / Igfals / Lgr4 / Lhx2 / Lmtk2 / Lrig2 / Lrp4 / Macf1 / Megf9 / Myh10 / Ndel1 / Nin / Notch1 / Nrp2 / Plxna4 / Psen1 / Ptk2 / Rab21 / Rab8a / Reln / Rufy3 / Scarf1 / Sema4b / Smn1 / Sptbn4 / Stxbp5 / Tiam1 / Trpc5 / Unc5d / Usp33 / Usp9x / Ust / Zdhhc17

## Sheet: pachytene_1_GSEA_ALL_dotplot_
X	ONTOLOGY	ID	Description	setSize	enrichmentScore	NES	pvalue	p.adjust	qvalue	rank	leading_edge	core_enrichment	Count	.sign	GeneRatio	x	pasted_sorted_ogns
activated.GO:0086069	BP	GO:0086069	bundle of His cell to Purkinje myocyte communication	3	0.979703	1.67747	0.00011973	0.0469166	0.0451335	140	tags=67%, list=2%, signal=66%	ENSMUSG00000040118/ENSMUSG00000060843	2	activated	0.666667	0.666667	Cacna2d1 / Ctnna3
activated.GO:0004376	MF	GO:0004376	glycolipid mannosyltransferase activity	3	0.964839	1.65202	0.000448166	0.0798768	0.076841	259	tags=67%, list=3%, signal=65%	ENSMUSG00000079469/ENSMUSG00000043257	2	activated	0.666667	0.666667	Pigb / Pigv
activated.GO:0086007	MF	GO:0086007	voltage-gated calcium channel activity involved in cardiac muscle cell action potential	3	0.964249	1.65101	0.000465915	0.0798768	0.076841	16	tags=67%, list=0%, signal=67%	ENSMUSG00000015968/ENSMUSG00000040118	2	activated	0.666667	0.666667	Cacna1d / Cacna2d1
activated.GO:0060632	BP	GO:0060632	regulation of microtubule-based movement	32	0.671396	2.2662	3.05138e-06	0.0106499	0.0102451	1405	tags=50%, list=15%, signal=43%	ENSMUSG00000022783/ENSMUSG00000061802/ENSMUSG00000044948/ENSMUSG00000062773/ENSMUSG00000073102/ENSMUSG00000027676/ENSMUSG00000006930/ENSMUSG00000042766/ENSMUSG00000039963/ENSMUSG00000006464/ENSMUSG00000018581/ENSMUSG00000025235/ENSMUSG00000017686/ENSMUSG00000003354/ENSMUSG00000040473/ENSMUSG00000003068	16	activated	0.5	0.5	Bbs1 / Bbs4 / Ccdc39 / Ccdc40 / Ccdc65 / Cfap43 / Cfap69 / Dnah11 / Drc1 / Hap1 / Odad2 / Rhot1 / Spag6l / Stk11 / Tex101 / Trim46
activated.GO:1990454	CC	GO:1990454	L-type voltage-gated calcium channel complex	4	0.95246	1.78824	0.000268762	0.0608036	0.0584927	16	tags=50%, list=0%, signal=50%	ENSMUSG00000015968/ENSMUSG00000040118	2	activated	0.5	0.5	Cacna1d / Cacna2d1
suppressed.GO:0031223	BP	GO:0031223	auditory behavior	4	-0.948752	-1.745	0.000207833	0.056686	0.0545316	307	tags=50%, list=3%, signal=48%	ENSMUSG00000039419/ENSMUSG00000024109	2	suppressed	0.5	0.5	Cntnap2 / Nrxn1
suppressed.GO:0099541	BP	GO:0099541	trans-synaptic signaling by lipid	4	-0.945934	-1.73982	0.000265823	0.0608036	0.0584927	2	tags=50%, list=0%, signal=50%	ENSMUSG00000025277/ENSMUSG00000024109	2	suppressed	0.5	0.5	Abhd6 / Nrxn1
suppressed.GO:0099542	BP	GO:0099542	trans-synaptic signaling by endocannabinoid	4	-0.945934	-1.73982	0.000265823	0.0608036	0.0584927	2	tags=50%, list=0%, signal=50%	ENSMUSG00000025277/ENSMUSG00000024109	2	suppressed	0.5	0.5	Abhd6 / Nrxn1
suppressed.GO:0051938	BP	GO:0051938	L-glutamate import	6	-0.906952	-1.86998	0.000489043	0.0808449	0.0777723	261	tags=50%, list=3%, signal=49%	ENSMUSG00000025809/ENSMUSG00000020128/ENSMUSG00000015112	3	suppressed	0.5	0.5	Itgb1 / Slc25a13 / Vps54
activated.GO:0008569	MF	GO:0008569	minus-end-directed microtubule motor activity	19	0.68969	2.05702	0.000385057	0.0754426	0.0725753	825	tags=47%, list=9%, signal=43%	ENSMUSG00000033826/ENSMUSG00000033987/ENSMUSG00000005237/ENSMUSG00000052861/ENSMUSG00000047369/ENSMUSG00000019027/ENSMUSG00000101337/ENSMUSG00000096141/ENSMUSG00000018581	9	activated	0.473684	0.473684	Dnah1 / Dnah11 / Dnah14 / Dnah17 / Dnah2 / Dnah6 / Dnah7a / Dnah7c / Dnah8
suppressed.GO:0071622	BP	GO:0071622	regulation of granulocyte chemotaxis	15	-0.724519	-1.88388	0.000575361	0.0869618	0.0836567	1444	tags=47%, list=16%, signal=39%	ENSMUSG00000014599/ENSMUSG00000027239/ENSMUSG00000035042/ENSMUSG00000060188/ENSMUSG00000023075/ENSMUSG00000022789/ENSMUSG00000039145	7	suppressed	0.466667	0.466667	Akirin1 / Camk1d / Ccl5 / Csf1 / Cxcl17 / Dnm1l / Mdk
suppressed.GO:0002690	BP	GO:0002690	positive regulation of leukocyte chemotaxis	22	-0.659959	-1.88547	0.000539751	0.0852323	0.0819929	1444	tags=45%, list=16%, signal=38%	ENSMUSG00000014599/ENSMUSG00000027239/ENSMUSG00000035042/ENSMUSG00000060188/ENSMUSG00000023075/ENSMUSG00000054693/ENSMUSG00000022789/ENSMUSG00000024397/ENSMUSG00000003814/ENSMUSG00000039145	10	suppressed	0.454545	0.454545	Adam10 / Aif1 / Akirin1 / Calr / Camk1d / Ccl5 / Csf1 / Cxcl17 / Dnm1l / Mdk
activated.GO:0086010	BP	GO:0086010	membrane depolarization during action potential	9	0.816387	1.91993	0.000488045	0.0808449	0.0777723	483	tags=44%, list=5%, signal=42%	ENSMUSG00000015968/ENSMUSG00000040118/ENSMUSG00000024112/ENSMUSG00000023033	4	activated	0.444444	0.444444	Cacna1d / Cacna1h / Cacna2d1 / Scn8a
suppressed.GO:1905274	BP	GO:1905274	regulation of modification of postsynaptic actin cytoskeleton	7	-0.87727	-1.87497	0.000423388	0.0798768	0.076841	390	tags=43%, list=4%, signal=41%	ENSMUSG00000061751/ENSMUSG00000069662/ENSMUSG00000002489	3	suppressed	0.428571	0.428571	Kalrn / Marcks / Tiam1
activated.GO:1901841	BP	GO:1901841	regulation of high voltage-gated calcium channel activity	5	0.930865	1.85744	0.00015441	0.0507384	0.04881	43	tags=40%, list=0%, signal=40%	ENSMUSG00000040118/ENSMUSG00000025551	2	activated	0.4	0.4	Cacna2d1 / Fgf14
suppressed.GO:0098693	BP	GO:0098693	regulation of synaptic vesicle cycle	5	-0.962008	-1.89024	2.03432e-05	0.0251918	0.0242343	2	tags=40%, list=0%, signal=40%	ENSMUSG00000000826/ENSMUSG00000024109	2	suppressed	0.4	0.4	Dnajc5 / Nrxn1
suppressed.GO:0051823	BP	GO:0051823	regulation of synapse structural plasticity	5	-0.926884	-1.82123	0.000427436	0.0798768	0.076841	5	tags=40%, list=0%, signal=40%	ENSMUSG00000006699/ENSMUSG00000032827	2	suppressed	0.4	0.4	Cdc42 / Ppp1r9a
activated.GO:0003351	BP	GO:0003351	epithelial cilium movement involved in extracellular fluid movement	34	0.606847	2.06374	8.15552e-05	0.0463422	0.0445809	896	tags=38%, list=10%, signal=35%	ENSMUSG00000053153/ENSMUSG00000020014/ENSMUSG00000022783/ENSMUSG00000044948/ENSMUSG00000053161/ENSMUSG00000035394/ENSMUSG00000019027/ENSMUSG00000027676/ENSMUSG00000072663/ENSMUSG00000039963/ENSMUSG00000040929/ENSMUSG00000018581/ENSMUSG00000032023	13	activated	0.382353	0.382353	Ccdc39 / Ccdc40 / Cfap43 / Cfap53 / Cfap54 / Daw1 / Dnah1 / Dnah11 / Jhy / Rfx3 / Spag16 / Spag6l / Spef2
suppressed.GO:0051603	BP	GO:0051603	proteolysis involved in protein catabolic process	501	-0.339122	-1.61277	3.56856e-06	0.0106499	0.0102451	2651	tags=37%, list=29%, signal=28%	ENSMUSG00000005625/ENSMUSG00000038206/ENSMUSG00000036398/ENSMUSG00000021785/ENSMUSG00000020390/ENSMUSG00000042797/ENSMUSG00000016308/ENSMUSG00000029634/ENSMUSG00000026883/ENSMUSG00000001228/ENSMUSG00000068749/ENSMUSG00000026021/ENSMUSG00000068328/ENSMUSG00000043019/ENSMUSG00000056851/ENSMUSG00000020366/ENSMUSG00000008348/ENSMUSG00000058446/ENSMUSG00000039000/ENSMUSG00000021178/ENSMUSG00000074247/…	187	suppressed	0.373253	0.373253	Acr / Agap3 / Akirin2 / Amfr / Anapc10 / Anapc2 / Anapc4 / Ankzf1 / Apc / Appbp2 / Aqp11 / Araf / Arel1 / Arih1 / Arih2 / Atpif1 / Atxn3 / Aup1 / Axin1 / Bag5 / Bap1 / Bbs7 / Cacul1 / Calr / Canx / Ccar2 / Cd2ap / Cdc20 / Cdc34 / Chmp4b / Clpx / Cnot4 / Cop1 / Csnk1d / Csnk2a2 / Cul1 / Cul3 / Cyld / Dab2ip / Dda1 / Ddi2 / Dnajb9 / Dnajc3 / Dtl / Edem3 / Eloc / Ern1 / Fbxl14 / Fbxl17 / Fbxl2 / Fbx…
suppressed.GO:0043632	BP	GO:0043632	modification-dependent macromolecule catabolic process	455	-0.318572	-1.50377	0.000159555	0.0507384	0.04881	2235	tags=36%, list=24%, signal=29%	ENSMUSG00000005625/ENSMUSG00000038206/ENSMUSG00000036398/ENSMUSG00000020390/ENSMUSG00000016308/ENSMUSG00000029634/ENSMUSG00000001228/ENSMUSG00000068749/ENSMUSG00000026021/ENSMUSG00000068328/ENSMUSG00000043019/ENSMUSG00000056851/ENSMUSG00000020366/ENSMUSG00000008348/ENSMUSG00000058446/ENSMUSG00000039000/ENSMUSG00000021178/ENSMUSG00000074247/ENSMUSG00000015149/ENSMUSG00000025139/ENSMUSG00000031913/…	165	suppressed	0.362637	0.362637	Agap3 / Akirin2 / Amfr / Anapc10 / Anapc2 / Anapc4 / Ankzf1 / Apc / Appbp2 / Araf / Arel1 / Arih1 / Arih2 / Atxn3 / Aup1 / Axin1 / Bag5 / Bap1 / Bbs7 / Cacul1 / Calr / Canx / Ccar2 / Cd2ap / Cdc20 / Cdc34 / Chmp4b / Cnot4 / Cop1 / Csnk1d / Csnk2a2 / Cul1 / Cul3 / Cyld / Dda1 / Dnajb9 / Dtl / Edem3 / Eloc / Exosc3 / Exosc8 / Exosc9 / Fbxl14 / Fbxl17 / Fbxl2 / Fbxo11 / Fbxo3 / Fbxo8 / Fbxw11 / Fbxw…
activated.GO:0006858	BP	GO:0006858	extracellular transport	36	0.574428	1.98379	0.000208956	0.056686	0.0545316	896	tags=36%, list=10%, signal=33%	ENSMUSG00000053153/ENSMUSG00000020014/ENSMUSG00000022783/ENSMUSG00000044948/ENSMUSG00000053161/ENSMUSG00000035394/ENSMUSG00000019027/ENSMUSG00000027676/ENSMUSG00000072663/ENSMUSG00000039963/ENSMUSG00000040929/ENSMUSG00000018581/ENSMUSG00000032023	13	activated	0.361111	0.361111	Ccdc39 / Ccdc40 / Cfap43 / Cfap53 / Cfap54 / Daw1 / Dnah1 / Dnah11 / Jhy / Rfx3 / Spag16 / Spag6l / Spef2
activated.GO:0051959	MF	GO:0051959	dynein light intermediate chain binding	25	0.660908	2.09712	9.92643e-05	0.0463422	0.0445809	825	tags=36%, list=9%, signal=33%	ENSMUSG00000033826/ENSMUSG00000033987/ENSMUSG00000005237/ENSMUSG00000052861/ENSMUSG00000047369/ENSMUSG00000019027/ENSMUSG00000101337/ENSMUSG00000096141/ENSMUSG00000018581	9	activated	0.36	0.36	Dnah1 / Dnah11 / Dnah14 / Dnah17 / Dnah2 / Dnah6 / Dnah7a / Dnah7c / Dnah8
suppressed.GO:0098885	BP	GO:0098885	modification of postsynaptic actin cytoskeleton	14	-0.798522	-2.05697	9.31387e-05	0.0463422	0.0445809	401	tags=36%, list=4%, signal=34%	ENSMUSG00000056201/ENSMUSG00000061751/ENSMUSG00000069662/ENSMUSG00000029636/ENSMUSG00000002489	5	suppressed	0.357143	0.357143	Cfl1 / Kalrn / Marcks / Tiam1 / Wasf3
activated.GO:0035082	BP	GO:0035082	axoneme assembly	74	0.553384	2.2033	2.92009e-07	0.00308945	0.00297203	1115	tags=35%, list=12%, signal=31%	ENSMUSG00000033826/ENSMUSG00000053153/ENSMUSG00000033987/ENSMUSG00000037617/ENSMUSG00000005237/ENSMUSG00000022783/ENSMUSG00000061802/ENSMUSG00000044948/ENSMUSG00000053161/ENSMUSG00000073102/ENSMUSG00000038122/ENSMUSG00000019027/ENSMUSG00000027676/ENSMUSG00000022805/ENSMUSG00000072663/ENSMUSG00000101337/ENSMUSG00000071550/ENSMUSG00000096141/ENSMUSG00000056215/ENSMUSG00000039963/ENSMUSG00000071324/…	26	activated	0.351351	0.351351	Armc2 / Ccdc39 / Ccdc40 / Ccdc65 / Cfap43 / Cfap44 / Cfap65 / Cfap91 / Daw1 / Dnah1 / Dnah17 / Dnah2 / Dnah7a / Dnah7c / Dnah8 / Dnai3 / Drc1 / Jhy / Lrguk / Lrrc43 / Odad2 / Spag1 / Spag16 / Spag6l / Spef2 / Tbc1d32
activated.GO:0097553	BP	GO:0097553	calcium ion transmembrane import into cytosol	53	0.523364	1.94711	0.000158612	0.0507384	0.04881	1278	tags=34%, list=14%, signal=29%	ENSMUSG00000015968/ENSMUSG00000040118/ENSMUSG00000039943/ENSMUSG00000062773/ENSMUSG00000028161/ENSMUSG00000053819/ENSMUSG00000024027/ENSMUSG00000024998/ENSMUSG00000057789/ENSMUSG00000006930/ENSMUSG00000030102/ENSMUSG00000061603/ENSMUSG00000002771/ENSMUSG00000030523/ENSMUSG00000004113/ENSMUSG00000045038/ENSMUSG00000029711/ENSMUSG00000041235	18	activated	0.339623	0.339623	Akap6 / Bak1 / Cacna1b / Cacna1d / Cacna2d1 / Camk2d / Chd7 / Epo / Glp1r / Grin2d / Hap1 / Itpr1 / Plcb4 / Plce1 / Ppp3ca / Prkce / Tex101 / Trpm1
activated.GO:0036157	CC	GO:0036157	outer dynein arm	9	0.846236	1.99013	0.000108912	0.0463422	0.0445809	59	tags=33%, list=1%, signal=33%	ENSMUSG00000033826/ENSMUSG00000033987/ENSMUSG00000039543	3	activated	0.333333	0.333333	Cfap70 / Dnah17 / Dnah8
suppressed.GO:0043171	BP	GO:0043171	peptide catabolic process	9	-0.832744	-1.87163	0.000113985	0.0463833	0.0446204	527	tags=33%, list=6%, signal=31%	ENSMUSG00000023845/ENSMUSG00000021710/ENSMUSG00000039007	3	suppressed	0.333333	0.333333	Cpq / Lnpep / Nln
suppressed.GO:0051258	BP	GO:0051258	protein polymerization	137	-0.423469	-1.72771	0.000181494	0.0533391	0.0513119	1683	tags=32%, list=18%, signal=27%	ENSMUSG00000060726/ENSMUSG00000005871/ENSMUSG00000033790/ENSMUSG00000026933/ENSMUSG00000022678/ENSMUSG00000035614/ENSMUSG00000029621/ENSMUSG00000024944/ENSMUSG00000025474/ENSMUSG00000025162/ENSMUSG00000029106/ENSMUSG00000079426/ENSMUSG00000027469/ENSMUSG00000026755/ENSMUSG00000020457/ENSMUSG00000041791/ENSMUSG00000017774/ENSMUSG00000029166/ENSMUSG00000060860/ENSMUSG00000025900/ENSMUSG00000044147/…	44	suppressed	0.321168	0.321168	Add1 / Aif1 / Akap9 / Ambra1 / Apc / Arf6 / Arl2 / Arpc1a / Arpc4 / Arpc5l / Camsap1 / Capza3 / Capzb / Cfl1 / Chmp4b / Ckap5 / Clip1 / Csnk1d / Diaph3 / Dnm1l / Drg1 / Fhod3 / Flii / Gpx4 / Grb2 / Mapre3 / Myo1c / Nckap1 / Nde1 / Orc4 / Pfn3 / Pfn4 / Plekhg2 / Ppp1r9a / Prkn / Rp1 / Slain2 / Snx9 / Tmsb15a / Togaram1 / Tpx2 / Tubgcp2 / Tubgcp5 / Ube2s
activated.GO:0001578	BP	GO:0001578	microtubule bundle formation	98	0.474995	1.99048	4.02643e-06	0.0106499	0.0102451	1115	tags=30%, list=12%, signal=26%	ENSMUSG00000033826/ENSMUSG00000053153/ENSMUSG00000033987/ENSMUSG00000037617/ENSMUSG00000005237/ENSMUSG00000022783/ENSMUSG00000061802/ENSMUSG00000044948/ENSMUSG00000053161/ENSMUSG00000073102/ENSMUSG00000038122/ENSMUSG00000019027/ENSMUSG00000027676/ENSMUSG00000022805/ENSMUSG00000039298/ENSMUSG00000072663/ENSMUSG00000101337/ENSMUSG00000071550/ENSMUSG00000096141/ENSMUSG00000056215/ENSMUSG00000042766/…	29	activated	0.295918	0.295918	Armc2 / Ccdc39 / Ccdc40 / Ccdc65 / Cdk5rap2 / Cfap43 / Cfap44 / Cfap65 / Cfap91 / Daw1 / Dnah1 / Dnah17 / Dnah2 / Dnah7a / Dnah7c / Dnah8 / Dnai3 / Drc1 / Jhy / Lrguk / Lrrc43 / Mapre1 / Odad2 / Spag1 / Spag16 / Spag6l / Spef2 / Tbc1d32 / Trim46
suppressed.GO:1901565	BP	GO:1901565	organonitrogen compound catabolic process	704	-0.295323	-1.4371	0.000167005	0.0507384	0.04881	2235	tags=29%, list=24%, signal=24%	ENSMUSG00000036158/ENSMUSG00000036057/ENSMUSG00000036840/ENSMUSG00000036503/ENSMUSG00000001467/ENSMUSG00000018481/ENSMUSG00000026854/ENSMUSG00000026199/ENSMUSG00000030591/ENSMUSG00000053774/ENSMUSG00000020636/ENSMUSG00000025858/ENSMUSG00000030413/ENSMUSG00000032047/ENSMUSG00000020267/ENSMUSG00000038615/ENSMUSG00000002897/ENSMUSG00000062991/ENSMUSG00000032867/ENSMUSG00000028964/ENSMUSG00000037458/…	203	suppressed	0.288352	0.288352	Acadsb / Acat1 / Acer3 / Acot7 / Acr / Adam10 / Agap3 / Akirin2 / Allc / Amfr / Anapc10 / Anapc2 / Anapc4 / Ankzf1 / Apc / Appbp2 / Araf / Arel1 / Arih1 / Arih2 / Asah1 / Atp2b4 / Atpif1 / Atxn3 / Axin1 / Azin1 / Azin2 / Bag5 / Bap1 / Bbs7 / Bckdha / Calr / Canx / Cblb / Ccar2 / Cd2ap / Cdc20 / Cdc34 / Ceacam2 / Chmp4b / Clpx / Cnot4 / Cop1 / Cpq / Csnk1d / Csnk2a2 / Cul1 / Cyld / Cyp51 / Ddi2 / …
suppressed.GO:0006508	BP	GO:0006508	proteolysis	828	-0.28881	-1.42053	9.5823e-05	0.0463422	0.0445809	2238	tags=29%, list=24%, signal=24%	ENSMUSG00000055024/ENSMUSG00000036158/ENSMUSG00000036057/ENSMUSG00000036840/ENSMUSG00000036503/ENSMUSG00000018481/ENSMUSG00000026854/ENSMUSG00000026199/ENSMUSG00000030591/ENSMUSG00000036924/ENSMUSG00000053774/ENSMUSG00000005813/ENSMUSG00000025858/ENSMUSG00000020267/ENSMUSG00000038615/ENSMUSG00000032867/ENSMUSG00000028964/ENSMUSG00000046034/ENSMUSG00000030884/ENSMUSG00000023353/ENSMUSG00000096472/…	238	suppressed	0.28744	0.28744	Acr / Adam10 / Adamts20 / Adgb / Adgrv1 / Agap3 / Akirin2 / Amfr / Anapc10 / Anapc2 / Anapc4 / Ankzf1 / Apc / Appbp2 / Araf / Arel1 / Arih1 / Arih2 / Atpif1 / Atxn3 / Axin1 / Bad / Bag5 / Bap1 / Bbs7 / Birc6 / Brca1 / Calr / Canx / Capn7 / Ccar2 / Cd2ap / Cdc20 / Cdc34 / Cdkn2d / Cfl1 / Chmp4b / Clpx / Cnot4 / Cop1 / Cpq / Csnk1d / Csnk2a2 / Cst13 / Cst8 / Cst9 / Cstl1 / Cul1 / Cycs / Cyld / D1Pa…
suppressed.GO:1905114	BP	GO:1905114	cell surface receptor signaling pathway involved in cell-cell signaling	231	-0.390374	-1.71823	2.64046e-05	0.0279361	0.0268743	1671	tags=27%, list=18%, signal=23%	ENSMUSG00000005871/ENSMUSG00000024077/ENSMUSG00000058589/ENSMUSG00000029071/ENSMUSG00000024268/ENSMUSG00000053754/ENSMUSG00000028926/ENSMUSG00000025580/ENSMUSG00000033712/ENSMUSG00000056342/ENSMUSG00000034758/ENSMUSG00000027630/ENSMUSG00000025162/ENSMUSG00000030544/ENSMUSG00000046707/ENSMUSG00000114942/ENSMUSG00000027239/ENSMUSG00000057177/ENSMUSG00000040489/ENSMUSG00000043252/ENSMUSG00000068740/…	63	suppressed	0.272727	0.272727	Amfr / Anks1b / Apc / Axin1 / Begain / Brd7 / Ccar2 / Ccnyl1 / Cdk14 / Celf4 / Celsr2 / Chd8 / Ckap5 / Cntnap2 / Csnk1d / Csnk2a2 / Cyld / Dcdc2a / Dvl1 / Eea1 / Eif4a3 / Fbxw11 / Fbxw4 / Ghrl / Gm49361 / Gria4 / Grik2 / Grin2b / Grk6 / Gsk3a / Ift20 / Ilk / Lgr5 / Macf1 / Mark1 / Mdk / Mesp1 / Nrxn1 / Pkd1 / Ppm1a / Ppp1r9a / Ppp2r3a / Prkn / Rapgef1 / Rnf138 / Rtf1 / Shank1 / Slc8a2 / Smarca4 /…
suppressed.GO:0099010	BP	GO:0099010	modification of postsynaptic structure	22	-0.697258	-1.99204	0.000109504	0.0463422	0.0445809	411	tags=27%, list=4%, signal=26%	ENSMUSG00000039536/ENSMUSG00000056201/ENSMUSG00000061751/ENSMUSG00000069662/ENSMUSG00000029636/ENSMUSG00000002489	6	suppressed	0.272727	0.272727	Cfl1 / Kalrn / Marcks / Stau1 / Tiam1 / Wasf3
suppressed.GO:0071902	BP	GO:0071902	positive regulation of protein serine/threonine kinase activity	77	-0.483981	-1.79614	0.000467941	0.0798768	0.076841	1152	tags=27%, list=12%, signal=24%	ENSMUSG00000029166/ENSMUSG00000005534/ENSMUSG00000035027/ENSMUSG00000003423/ENSMUSG00000062232/ENSMUSG00000030376/ENSMUSG00000025583/ENSMUSG00000018796/ENSMUSG00000024182/ENSMUSG00000023944/ENSMUSG00000030890/ENSMUSG00000052525/ENSMUSG00000038412/ENSMUSG00000028718/ENSMUSG00000069662/ENSMUSG00000024163/ENSMUSG00000031808/ENSMUSG00000033352/ENSMUSG00000032855/ENSMUSG00000002489/ENSMUSG00000024109	21	suppressed	0.272727	0.272727	Acsl1 / Axin1 / Higd1a / Hsp90ab1 / Ilk / Insr / Map2k2 / Map2k4 / Mapk8ip3 / Mapre3 / Marcks / Nrxn1 / Pih1d1 / Pkd1 / Rapgef2 / Rptor / Slc27a1 / Slc8a2 / Spdya / Stil / Tiam1
suppressed.GO:0032446	BP	GO:0032446	protein modification by small protein conjugation	458	-0.313408	-1.47878	0.00038365	0.0754426	0.0725753	1896	tags=26%, list=20%, signal=22%	ENSMUSG00000029577/ENSMUSG00000070327/ENSMUSG00000009291/ENSMUSG00000039224/ENSMUSG00000079557/ENSMUSG00000026965/ENSMUSG00000035696/ENSMUSG00000026429/ENSMUSG00000009293/ENSMUSG00000020063/ENSMUSG00000021712/ENSMUSG00000018548/ENSMUSG00000052949/ENSMUSG00000030291/ENSMUSG00000017146/ENSMUSG00000037474/ENSMUSG00000032002/ENSMUSG00000040415/ENSMUSG00000052997/ENSMUSG00000021598/ENSMUSG00000028423/…	121	suppressed	0.264192	0.264192	Ambra1 / Amfr / Anapc2 / Anapc4 / Arel1 / Arih1 / Arih2 / Axin1 / Bag5 / Birc6 / Brca1 / Cand1 / Cblb / Cdc20 / Cdc27 / Cdc34 / Cnot4 / Cul1 / D1Pas1 / Dcaf1 / Dcun1d1 / Dcun1d5 / Dtl / Dtx3 / Dzip3 / Eloc / Fbxl17 / Fbxl2 / Fbxo11 / Fbxw11 / Fzr1 / Gsk3a / Hdac3 / Hdac4 / Hectd1 / Hif1a / Hspa5 / Kcmf1 / Klhl22 / Klhl7 / Klhl9 / Limk1 / Mad2l1 / Marchf2 / Marchf5 / Marchf7 / Med10 / Med21 / Mgrn…
activated.GO:0007018	BP	GO:0007018	microtubule-based movement	311	0.33493	1.64041	2.14297e-05	0.0251918	0.0242343	1285	tags=25%, list=14%, signal=22%	ENSMUSG00000033826/ENSMUSG00000053153/ENSMUSG00000033987/ENSMUSG00000023999/ENSMUSG00000039543/ENSMUSG00000042757/ENSMUSG00000005237/ENSMUSG00000052861/ENSMUSG00000026679/ENSMUSG00000021557/ENSMUSG00000020014/ENSMUSG00000022783/ENSMUSG00000036196/ENSMUSG00000061802/ENSMUSG00000034292/ENSMUSG00000047369/ENSMUSG00000044948/ENSMUSG00000062773/ENSMUSG00000029206/ENSMUSG00000053161/ENSMUSG00000057506/…	78	activated	0.250804	0.250804	Agbl4 / Agtpbp1 / Ank3 / Arl3 / Armc2 / AU040320 / Bbs1 / Bbs4 / Bloc1s2 / Borcs7 / Catspere1 / Ccdc39 / Ccdc40 / Ccdc65 / Cfap221 / Cfap43 / Cfap44 / Cfap52 / Cfap53 / Cfap54 / Cfap65 / Cfap69 / Cfap70 / Daw1 / Dnah1 / Dnah11 / Dnah14 / Dnah17 / Dnah2 / Dnah6 / Dnah7a / Dnah7c / Dnah8 / Dnai3 / Drc1 / Dync1li2 / Dynlt1b / Enkur / Eno4 / Fyco1 / Hap1 / Hnrnpu / Ift140 / Ing2 / Intu / Jhy / Kif11 …
suppressed.GO:0006325	BP	GO:0006325	chromatin organization	406	-0.330466	-1.53944	8.97529e-05	0.0463422	0.0445809	1556	tags=25%, list=17%, signal=22%	ENSMUSG00000030034/ENSMUSG00000053754/ENSMUSG00000044098/ENSMUSG00000024805/ENSMUSG00000028053/ENSMUSG00000038930/ENSMUSG00000027630/ENSMUSG00000022338/ENSMUSG00000037935/ENSMUSG00000021901/ENSMUSG00000040651/ENSMUSG00000060081/ENSMUSG00000025878/ENSMUSG00000024454/ENSMUSG00000057177/ENSMUSG00000032481/ENSMUSG00000016559/ENSMUSG00000045751/ENSMUSG00000019857/ENSMUSG00000020525/ENSMUSG00000062651/…	101	suppressed	0.248768	0.248768	Actb / Arid1b / Arid4a / Asf1a / Asf1b / Ash1l / Atf7ip2 / Axin1 / Bap1 / Bcl7c / Brd7 / Carm1 / Cbx7 / Cenpp / Chd5 / Chd6 / Chd8 / Dcaf1 / Ddx21 / Dicer1 / Dnmt3a / Ehmt1 / Ehmt2 / Eif1 / Eny2 / Ezh1 / Fam50b / Gnas / Gnasas1 / Gpx4 / Gsk3a / H1f7 / H1f9 / H2ac1 / H2al2a / H3f3b / Hat1 / Hdac3 / Hdac4 / Hltf / Hmgn1 / Ino80b / Ino80d / Jarid2 / Jmjd1c / Kansl1 / Kat6a / Kcnq1 / Kcnq1ot1 / Kdm2b…
activated.GO:0005930	CC	GO:0005930	axoneme	114	0.418578	1.79214	7.85936e-05	0.0463422	0.0445809	1158	tags=25%, list=13%, signal=22%	ENSMUSG00000033826/ENSMUSG00000053153/ENSMUSG00000033987/ENSMUSG00000039543/ENSMUSG00000005237/ENSMUSG00000052861/ENSMUSG00000022783/ENSMUSG00000061802/ENSMUSG00000034292/ENSMUSG00000044948/ENSMUSG00000073102/ENSMUSG00000035394/ENSMUSG00000019027/ENSMUSG00000027676/ENSMUSG00000020904/ENSMUSG00000024169/ENSMUSG00000101337/ENSMUSG00000096141/ENSMUSG00000045275/ENSMUSG00000039963/ENSMUSG00000006464/…	28	activated	0.245614	0.245614	Arl3 / Arl6 / Bbs1 / Ccdc39 / Ccdc40 / Ccdc65 / Cenpf / Cfap43 / Cfap52 / Cfap53 / Cfap70 / Dnah1 / Dnah11 / Dnah17 / Dnah2 / Dnah6 / Dnah7a / Dnah7c / Dnah8 / Dnai3 / Drc1 / Ift140 / Lca5l / Lrrc43 / Odad2 / Spag16 / Spag6l / Traf3ip1
activated.GO:0097014	CC	GO:0097014	ciliary plasm	115	0.417778	1.79224	0.000107271	0.0463422	0.0445809	1158	tags=24%, list=13%, signal=22%	ENSMUSG00000033826/ENSMUSG00000053153/ENSMUSG00000033987/ENSMUSG00000039543/ENSMUSG00000005237/ENSMUSG00000052861/ENSMUSG00000022783/ENSMUSG00000061802/ENSMUSG00000034292/ENSMUSG00000044948/ENSMUSG00000073102/ENSMUSG00000035394/ENSMUSG00000019027/ENSMUSG00000027676/ENSMUSG00000020904/ENSMUSG00000024169/ENSMUSG00000101337/ENSMUSG00000096141/ENSMUSG00000045275/ENSMUSG00000039963/ENSMUSG00000006464/…	28	activated	0.243478	0.243478	Arl3 / Arl6 / Bbs1 / Ccdc39 / Ccdc40 / Ccdc65 / Cenpf / Cfap43 / Cfap52 / Cfap53 / Cfap70 / Dnah1 / Dnah11 / Dnah17 / Dnah2 / Dnah6 / Dnah7a / Dnah7c / Dnah8 / Dnai3 / Drc1 / Ift140 / Lca5l / Lrrc43 / Odad2 / Spag16 / Spag6l / Traf3ip1
suppressed.GO:0051347	BP	GO:0051347	positive regulation of transferase activity	211	-0.364161	-1.58008	0.000342447	0.0725267	0.0697703	1525	tags=23%, list=16%, signal=20%	ENSMUSG00000026622/ENSMUSG00000040390/ENSMUSG00000068039/ENSMUSG00000014599/ENSMUSG00000020715/ENSMUSG00000020235/ENSMUSG00000027469/ENSMUSG00000057177/ENSMUSG00000027454/ENSMUSG00000036822/ENSMUSG00000029166/ENSMUSG00000027665/ENSMUSG00000060860/ENSMUSG00000005534/ENSMUSG00000035027/ENSMUSG00000039952/ENSMUSG00000015120/ENSMUSG00000003423/ENSMUSG00000062232/ENSMUSG00000068798/ENSMUSG00000006398/…	49	suppressed	0.232227	0.232227	Acsl1 / Ambra1 / Axin1 / Cct2 / Cdc20 / Clspn / Csf1 / Dag1 / Dcun1d1 / Ern1 / Fzr1 / Gins1 / Gsk3a / Higd1a / Hmgn1 / Hsp90ab1 / Ilk / Insr / Map2k2 / Map2k4 / Map3k10 / Mapk8ip3 / Mapre3 / Marcks / Nek2 / Nrxn1 / Pih1d1 / Pik3ca / Pkd1 / Pot1b / Ppp1r9a / Ranbp2 / Rap1a / Rapgef2 / Rptor / Skp1 / Slc27a1 / Slc8a2 / Snx9 / Spdya / Stil / Tcp1 / Tiam1 / Topors / Tpx2 / Ube2i / Ube2l3 / Ube2n / Ub…
suppressed.GO:0044265	BP	GO:0044265	cellular macromolecule catabolic process	644	-0.296437	-1.43749	0.000167849	0.0507384	0.04881	1636	tags=23%, list=18%, signal=20%	ENSMUSG00000024360/ENSMUSG00000037325/ENSMUSG00000061286/ENSMUSG00000005371/ENSMUSG00000029176/ENSMUSG00000079658/ENSMUSG00000044221/ENSMUSG00000043962/ENSMUSG00000028322/ENSMUSG00000020978/ENSMUSG00000025580/ENSMUSG00000040782/ENSMUSG00000033712/ENSMUSG00000068882/ENSMUSG00000051306/ENSMUSG00000056342/ENSMUSG00000027630/ENSMUSG00000049792/ENSMUSG00000032267/ENSMUSG00000022280/ENSMUSG00000048696/…	149	suppressed	0.231366	0.231366	Akirin2 / Amfr / Anapc4 / Arel1 / Arih1 / Arih2 / Atxn3 / Axin1 / Bag5 / Bap1 / Bbs7 / Brf1 / Calr / Canx / Carhsp1 / Ccar2 / Cd2ap / Cdc20 / Cdc34 / Chmp4b / Cnot4 / Cnot6l / Cop1 / Csnk1d / Csnk2a2 / Cul1 / Cyld / Dazl / Dicer1 / Dis3l / Dis3l2 / Dnajb9 / Edc4 / Eif4a3 / Eif4enif1 / Elavl1 / Eloc / Etf1 / Exosc3 / Exosc5 / Exosc9 / Fbxl17 / Fbxl2 / Fbxo11 / Fbxo3 / Fbxw11 / Fbxw4 / Fem1c / Fhit…
activated.GO:0099568	CC	GO:0099568	cytoplasmic region	160	0.358942	1.62713	0.000365726	0.0749909	0.0721408	1158	tags=23%, list=13%, signal=21%	ENSMUSG00000033826/ENSMUSG00000053153/ENSMUSG00000033987/ENSMUSG00000039543/ENSMUSG00000005237/ENSMUSG00000052861/ENSMUSG00000028456/ENSMUSG00000022783/ENSMUSG00000037386/ENSMUSG00000061802/ENSMUSG00000034292/ENSMUSG00000044948/ENSMUSG00000073102/ENSMUSG00000035394/ENSMUSG00000019027/ENSMUSG00000027676/ENSMUSG00000043991/ENSMUSG00000004980/ENSMUSG00000020904/ENSMUSG00000024169/ENSMUSG00000028478/…	37	activated	0.23125	0.23125	Arl3 / Arl6 / Bbs1 / Ccdc39 / Ccdc40 / Ccdc65 / Cenpf / Cfap43 / Cfap52 / Cfap53 / Cfap70 / Clta / Dnah1 / Dnah11 / Dnah17 / Dnah2 / Dnah6 / Dnah7a / Dnah7c / Dnah8 / Dnai3 / Drc1 / Erc1 / Hnrnpa2b1 / Hnrnpu / Ift140 / Lca5l / Lrrc43 / Odad2 / Pura / Rangap1 / Rims2 / Spag16 / Spag6l / Stxbp1 / Traf3ip1 / Unc13b
suppressed.GO:0009057	BP	GO:0009057	macromolecule catabolic process	828	-0.28555	-1.4045	0.000148255	0.0507384	0.04881	1636	tags=22%, list=18%, signal=20%	ENSMUSG00000024360/ENSMUSG00000037325/ENSMUSG00000029910/ENSMUSG00000061286/ENSMUSG00000005371/ENSMUSG00000029176/ENSMUSG00000079658/ENSMUSG00000044221/ENSMUSG00000043962/ENSMUSG00000028322/ENSMUSG00000028789/ENSMUSG00000020978/ENSMUSG00000025580/ENSMUSG00000040782/ENSMUSG00000033712/ENSMUSG00000068882/ENSMUSG00000051306/ENSMUSG00000056342/ENSMUSG00000078515/ENSMUSG00000027630/ENSMUSG00000049792/…	182	suppressed	0.219807	0.219807	Acr / Adam10 / Agl / Akirin2 / Amfr / Anapc4 / Arel1 / Arih1 / Arih2 / Atxn3 / Axin1 / Azin2 / Bag5 / Bap1 / Bbs7 / Brf1 / Calr / Canx / Carhsp1 / Cblb / Ccar2 / Cd2ap / Cdc20 / Cdc34 / Ceacam2 / Chmp4b / Clpx / Cnot4 / Cnot6l / Cop1 / Csnk1d / Csnk2a2 / Cul1 / Cyld / Dazl / Ddi2 / Dicer1 / Dis3l / Dis3l2 / Dnajb9 / Edc4 / Eif4a3 / Eif4enif1 / Elavl1 / Eloc / Ern1 / Etf1 / Exosc3 / Exosc5 / Exosc…
suppressed.GO:0042327	BP	GO:0042327	positive regulation of phosphorylation	288	-0.339652	-1.53536	0.000468087	0.0798768	0.076841	1459	tags=21%, list=16%, signal=18%	ENSMUSG00000007613/ENSMUSG00000014599/ENSMUSG00000020715/ENSMUSG00000025162/ENSMUSG00000027469/ENSMUSG00000024454/ENSMUSG00000052155/ENSMUSG00000057177/ENSMUSG00000035042/ENSMUSG00000022556/ENSMUSG00000061099/ENSMUSG00000031586/ENSMUSG00000029166/ENSMUSG00000027665/ENSMUSG00000005534/ENSMUSG00000005936/ENSMUSG00000035027/ENSMUSG00000039952/ENSMUSG00000025147/ENSMUSG00000059970/ENSMUSG00000003423/…	61	suppressed	0.211806	0.211806	Acsl1 / Acvr2a / Aif1 / Akap9 / Ambra1 / Arl2bp / Axin1 / Ccl5 / Clspn / Csf1 / Csnk1d / Dag1 / Dock7 / Eif2ak4 / Ern1 / Fnip1 / Fxr1 / Fxr2 / Gapdhs / Gnas / Gsk3a / Hdac3 / Higd1a / Hsf1 / Hsp90ab1 / Hspa2 / Ilk / Insr / Itgb1 / Kctd20 / Limk2 / Map2k2 / Map2k4 / Mapk8ip3 / Mapre3 / Marcks / Mob2 / Mprip / Nptn / Nrxn1 / Pih1d1 / Pik3ca / Pkd1 / Ppp1r9a / Ranbp2 / Rap1a / Rapgef2 / Rbpms / Rpto…
suppressed.GO:0032989	BP	GO:0032989	cellular component morphogenesis	365	-0.336232	-1.55201	0.000224477	0.057926	0.0557245	1309	tags=21%, list=14%, signal=19%	ENSMUSG00000040276/ENSMUSG00000027239/ENSMUSG00000020640/ENSMUSG00000016664/ENSMUSG00000040489/ENSMUSG00000017929/ENSMUSG00000026014/ENSMUSG00000039488/ENSMUSG00000035027/ENSMUSG00000068740/ENSMUSG00000042557/ENSMUSG00000039103/ENSMUSG00000029769/ENSMUSG00000039952/ENSMUSG00000027465/ENSMUSG00000029512/ENSMUSG00000021040/ENSMUSG00000027505/ENSMUSG00000062232/ENSMUSG00000020639/ENSMUSG00000070979/…	77	suppressed	0.210959	0.210959	Actb / Actl7a / Actr2 / Adam10 / Arhgap32 / Arhgap35 / Arhgef25 / Atl1 / B4galt5 / Ccdc136 / Celsr2 / Cfl1 / Cfl2 / Ckap5 / Cntn5 / Cntnap2 / Cux1 / Dag1 / Dcdc2a / Dicer1 / Dip2b / Dnm1l / Dock7 / Eif2ak4 / Fam209 / Fhod3 / Flii / Gap43 / Hsp90ab1 / Ilk / Itgb1 / Itsn2 / Kalrn / Limk1 / Macf1 / Map2k2 / Mapk8ip3 / Marcks / Mdk / Myo9a / Nckap1 / Nexn / Nptn / Nrxn1 / Pacsin1 / Pacsin2 / Pals1 / …
suppressed.GO:0007163	BP	GO:0007163	establishment or maintenance of cell polarity	112	-0.478128	-1.902	1.30657e-05	0.0230391	0.0221635	810	tags=21%, list=9%, signal=19%	ENSMUSG00000020152/ENSMUSG00000021013/ENSMUSG00000023944/ENSMUSG00000030890/ENSMUSG00000001105/ENSMUSG00000020319/ENSMUSG00000056201/ENSMUSG00000058230/ENSMUSG00000020271/ENSMUSG00000025809/ENSMUSG00000031016/ENSMUSG00000021877/ENSMUSG00000052062/ENSMUSG00000029291/ENSMUSG00000029580/ENSMUSG00000039585/ENSMUSG00000040549/ENSMUSG00000027002/ENSMUSG00000021112/ENSMUSG00000018001/ENSMUSG00000028556/…	23	suppressed	0.205357	0.205357	Actb / Actr2 / Arf4 / Arhgap35 / Cfl1 / Ckap5 / Cyth3 / Dock7 / Fbxw11 / Hsp90ab1 / Ift20 / Ilk / Itgb1 / Macf1 / Myo9a / Nckap1 / Pals1 / Pard3b / Pkd1 / Rufy3 / Ttc8 / Wdpcp / Wee1
suppressed.GO:0045860	BP	GO:0045860	positive regulation of protein kinase activity	133	-0.403477	-1.6419	0.000453295	0.0798768	0.076841	1152	tags=20%, list=12%, signal=18%	ENSMUSG00000029166/ENSMUSG00000027665/ENSMUSG00000005534/ENSMUSG00000035027/ENSMUSG00000039952/ENSMUSG00000003423/ENSMUSG00000062232/ENSMUSG00000068798/ENSMUSG00000030376/ENSMUSG00000025583/ENSMUSG00000018796/ENSMUSG00000024182/ENSMUSG00000023944/ENSMUSG00000030890/ENSMUSG00000052525/ENSMUSG00000002365/ENSMUSG00000038412/ENSMUSG00000028718/ENSMUSG00000042489/ENSMUSG00000069662/ENSMUSG00000024163/…	27	suppressed	0.203008	0.203008	Acsl1 / Axin1 / Clspn / Dag1 / Higd1a / Hsp90ab1 / Ilk / Insr / Map2k2 / Map2k4 / Mapk8ip3 / Mapre3 / Marcks / Nrxn1 / Pih1d1 / Pik3ca / Pkd1 / Ppp1r9a / Rap1a / Rapgef2 / Rptor / Slc27a1 / Slc8a2 / Snx9 / Spdya / Stil / Tiam1
suppressed.GO:0009653	BP	GO:0009653	anatomical structure morphogenesis	1015	-0.272926	-1.35481	0.00030465	0.06715	0.0645979	1426	tags=20%, list=15%, signal=19%	ENSMUSG00000008730/ENSMUSG00000068523/ENSMUSG00000030544/ENSMUSG00000027668/ENSMUSG00000023025/ENSMUSG00000035069/ENSMUSG00000001089/ENSMUSG00000021901/ENSMUSG00000040651/ENSMUSG00000005514/ENSMUSG00000029106/ENSMUSG00000022141/ENSMUSG00000114942/ENSMUSG00000021109/ENSMUSG00000031906/ENSMUSG00000040276/ENSMUSG00000052155/ENSMUSG00000027239/ENSMUSG00000020640/ENSMUSG00000057177/ENSMUSG00000035042/…	199	suppressed	0.196059	0.196059	Actb / Actl7a / Actr2 / Acvr2a / Adam10 / Add1 / Aimp1 / Ankrd11 / Arhgap15 / Arhgap32 / Arhgap35 / Arhgef25 / Arl13b / Aspn / Atl1 / Atp5b / Axin1 / B4galt5 / Bap1 / Bpnt2 / Btg1 / Cap1 / Capzb / Carm1 / Ccdc136 / Ccl5 / Ccm2 / Cdc42se1 / Ceacam2 / Celsr2 / Cfl1 / Cfl2 / Cibar1 / Ckap5 / Cntn5 / Cntnap2 / Cplane1 / Cul1 / Cux1 / Cxcl17 / Dag1 / Dcdc2a / Dicer1 / Dip2b / Dnm1l / Dock7 / E2f5 / Eh…
suppressed.GO:0048812	BP	GO:0048812	neuron projection morphogenesis	298	-0.337298	-1.52434	0.000462529	0.0798768	0.076841	1111	tags=19%, list=12%, signal=17%	ENSMUSG00000035027/ENSMUSG00000068740/ENSMUSG00000042557/ENSMUSG00000039103/ENSMUSG00000039952/ENSMUSG00000029512/ENSMUSG00000062232/ENSMUSG00000052920/ENSMUSG00000019790/ENSMUSG00000023826/ENSMUSG00000025326/ENSMUSG00000020152/ENSMUSG00000041415/ENSMUSG00000025920/ENSMUSG00000020859/ENSMUSG00000054693/ENSMUSG00000047261/ENSMUSG00000021013/ENSMUSG00000021066/ENSMUSG00000023944/ENSMUSG00000030890/…	56	suppressed	0.187919	0.187919	Actb / Actr2 / Adam10 / Arhgap32 / Arhgap35 / Arhgef25 / Atl1 / Celsr2 / Cfl1 / Cntnap2 / Cux1 / Dag1 / Dcdc2a / Dicer1 / Dip2b / Dnm1l / Dock7 / Eif2ak4 / Gap43 / Hsp90ab1 / Ilk / Itgb1 / Kalrn / Limk1 / Macf1 / Map2k2 / Mapk8ip3 / Marcks / Myo9a / Nckap1 / Nexn / Nptn / Nrxn1 / Pla2g10 / Ppp1r9a / Prkg1 / Prkn / Rapgef2 / Rufy3 / Sdc2 / Shank1 / Sin3a / Spag9 / Srgap2 / Stau2 / Stxbp5 / Tanc2 /…

## Sheet: pachytene_2_GSEA_ALL_dotplot_
X	ONTOLOGY	ID	Description	setSize	enrichmentScore	NES	pvalue	p.adjust	qvalue	rank	leading_edge	core_enrichment	Count	.sign	GeneRatio	x	pasted_sorted_ogns
suppressed.GO:0010737	BP	GO:0010737	protein kinase A signaling	20	-0.769943	-2.1869	2.41713e-05	0.0673232	0.0664775	495	tags=35%, list=5%, signal=33%	ENSMUSG00000069170/ENSMUSG00000005034/ENSMUSG00000023868/ENSMUSG00000024083/ENSMUSG00000022155/ENSMUSG00000038587/ENSMUSG00000024109	7	suppressed	0.35	0.35	Adgrv1 / Akap12 / Mroh2b / Nrxn1 / Pde10a / Pja2 / Prkacb
activated.GO:0086010	BP	GO:0086010	membrane depolarization during action potential	12	0.854224	2.15566	5.29955e-06	0.0471822	0.0465896	359	tags=33%, list=3%, signal=32%	ENSMUSG00000040118/ENSMUSG00000015968/ENSMUSG00000024112/ENSMUSG00000069601	4	activated	0.333333	0.333333	Ank3 / Cacna1d / Cacna1h / Cacna2d1
suppressed.GO:0005509	MF	GO:0005509	calcium ion binding	209	-0.425151	-1.78856	8.47002e-06	0.0471822	0.0465896	1415	tags=23%, list=13%, signal=20%	ENSMUSG00000025575/ENSMUSG00000050840/ENSMUSG00000026234/ENSMUSG00000019732/ENSMUSG00000055409/ENSMUSG00000047793/ENSMUSG00000021973/ENSMUSG00000037681/ENSMUSG00000040855/ENSMUSG00000068740/ENSMUSG00000021171/ENSMUSG00000068923/ENSMUSG00000026173/ENSMUSG00000024397/ENSMUSG00000045004/ENSMUSG00000006675/ENSMUSG00000006276/ENSMUSG00000022683/ENSMUSG00000022637/ENSMUSG00000054808/ENSMUSG00000021176/…	48	suppressed	0.229665	0.229665	Acer3 / Actn4 / Adgrv1 / Aif1 / Aspn / Atp5b / Calr3 / Cant1 / Cblb / Cdh2 / Cdh20 / Cdh23 / Celsr2 / Dst / Efcab11 / Efcab5 / Efhd2 / Eps15 / Eps15l1 / Esyt2 / Esyt3 / Fbn2 / Itsn2 / Macf1 / Micu2 / Myo5a / Ncl / Nell1 / Nrxn1 / Nucb2 / P4htm / Pcdh15 / Pla2g10 / Plcd4 / Plcg1 / Rcn2 / Reps2 / Rhbdl3 / Sgca / Slc25a13 / Sned1 / Spata21 / Srr / Stim1 / Syt1 / Syt11 / Thbs3 / Unc13b
activated.GO:0097553	BP	GO:0097553	calcium ion transmembrane import into cytosol	64	0.535776	1.982	2.18062e-05	0.0673232	0.0664775	607	tags=20%, list=6%, signal=19%	ENSMUSG00000040118/ENSMUSG00000015968/ENSMUSG00000045038/ENSMUSG00000039943/ENSMUSG00000006930/ENSMUSG00000062773/ENSMUSG00000002771/ENSMUSG00000048677/ENSMUSG00000034656/ENSMUSG00000001175/ENSMUSG00000030102/ENSMUSG00000041235/ENSMUSG00000024027	13	activated	0.203125	0.203125	Cacna1a / Cacna1d / Cacna2d1 / Calm1 / Chd7 / Glp1r / Grin2d / Hap1 / Itpr1 / Plcb4 / Prkce / Tex101 / Tpcn2

## Sheet: pachytene_3_GSEA_ALL_dotplot_
X	ONTOLOGY	ID	Description	setSize	enrichmentScore	NES	pvalue	p.adjust	qvalue	rank	leading_edge	core_enrichment	Count	.sign	GeneRatio	x	pasted_sorted_ogns
suppressed.GO:0097109	MF	GO:0097109	neuroligin family protein binding	3	-0.991857	-1.67994	2.05793e-05	0.0307295	0.030025	5	tags=100%, list=0%, signal=100%	ENSMUSG00000020886/ENSMUSG00000024109	2	suppressed	0.666667	0.666667	Dlg4 / Nrxn1
suppressed.GO:1900019	BP	GO:1900019	regulation of protein kinase C activity	4	-0.971637	-1.77915	3.01404e-05	0.0307295	0.030025	5	tags=50%, list=0%, signal=50%	ENSMUSG00000031980/ENSMUSG00000024109	2	suppressed	0.5	0.5	Agt / Nrxn1
suppressed.GO:1900020	BP	GO:1900020	positive regulation of protein kinase C activity	4	-0.971637	-1.77915	3.01404e-05	0.0307295	0.030025	5	tags=50%, list=0%, signal=50%	ENSMUSG00000031980/ENSMUSG00000024109	2	suppressed	0.5	0.5	Agt / Nrxn1
suppressed.GO:0099068	BP	GO:0099068	postsynapse assembly	24	-0.751522	-2.1714	7.59645e-06	0.0170388	0.0166482	970	tags=46%, list=9%, signal=42%	ENSMUSG00000071424/ENSMUSG00000021224/ENSMUSG00000028399/ENSMUSG00000025656/ENSMUSG00000047261/ENSMUSG00000013236/ENSMUSG00000028556/ENSMUSG00000024304/ENSMUSG00000040003/ENSMUSG00000066392/ENSMUSG00000024109	11	suppressed	0.458333	0.458333	Arhgef9 / Cdh2 / Dock7 / Gap43 / Grid2 / Magi2 / Nrxn1 / Nrxn3 / Numb / Ptprd / Ptprs
activated.GO:0000228	CC	GO:0000228	nuclear chromosome	185	0.38684	1.70648	0.000105696	0.0684614	0.0668919	2563	tags=41%, list=23%, signal=32%	ENSMUSG00000084063/ENSMUSG00000056758/ENSMUSG00000022432/ENSMUSG00000006310/ENSMUSG00000033409/ENSMUSG00000047220/ENSMUSG00000036086/ENSMUSG00000021264/ENSMUSG00000003778/ENSMUSG00000021245/ENSMUSG00000038569/ENSMUSG00000018189/ENSMUSG00000027855/ENSMUSG00000027323/ENSMUSG00000028312/ENSMUSG00000028842/ENSMUSG00000042185/ENSMUSG00000074698/ENSMUSG00000036928/ENSMUSG00000025066/ENSMUSG00000037791/…	75	activated	0.405405	0.405405	Actl6a / Actr6 / Actr8 / Ago3 / Arid4a / Arid4b / Bcas2 / Blm / Brca2 / Brd8 / Cdc5l / Chd1 / Csnk2a1 / E2f6 / Gm5934 / H2ax / H3f3a / Hdac1 / Hmga2 / Hormad1 / Hspa2 / Iho1 / Ik / Incenp / Ing2 / Ing3 / Ino80 / Ino80e / Lig3 / Mcm10 / Mcm7 / Mlh3 / Mms22l / Ncapd3 / Nfrkb / Orc2 / Orc6 / Phf12 / Pinx1 / Polb / Pold3 / Pole3 / Prim2 / Psmc3ip / Rad50 / Rad51 / Rad9b / Rcc1 / Rnf212 / Rsph1 / Sap1…
suppressed.GO:0099084	BP	GO:0099084	postsynaptic specialization organization	31	-0.671787	-2.04449	0.000227761	0.0946053	0.0924365	970	tags=39%, list=9%, signal=35%	ENSMUSG00000071424/ENSMUSG00000028399/ENSMUSG00000025656/ENSMUSG00000047261/ENSMUSG00000049939/ENSMUSG00000013236/ENSMUSG00000028556/ENSMUSG00000024304/ENSMUSG00000042757/ENSMUSG00000039419/ENSMUSG00000066392/ENSMUSG00000024109	12	suppressed	0.387097	0.387097	Arhgef9 / Cdh2 / Cntnap2 / Dock7 / Gap43 / Grid2 / Lrrc4 / Nrxn1 / Nrxn3 / Ptprd / Ptprs / Tmem108
activated.GO:0008380	BP	GO:0008380	RNA splicing	334	0.359082	1.70204	5.16884e-06	0.0170388	0.0166482	2643	tags=36%, list=24%, signal=28%	ENSMUSG00000028676/ENSMUSG00000024268/ENSMUSG00000074088/ENSMUSG00000032621/ENSMUSG00000020719/ENSMUSG00000029701/ENSMUSG00000021134/ENSMUSG00000028820/ENSMUSG00000028639/ENSMUSG00000007850/ENSMUSG00000027881/ENSMUSG00000039218/ENSMUSG00000016921/ENSMUSG00000004980/ENSMUSG00000027620/ENSMUSG00000032580/ENSMUSG00000028134/ENSMUSG00000005481/ENSMUSG00000037149/ENSMUSG00000029404/ENSMUSG00000069565/…	120	activated	0.359281	0.359281	Ak6 / Arl6ip4 / BC005624 / Bcas2 / Brdt / Casc3 / Ccdc130 / Ccnl1 / Cdc40 / Cdc5l / Celf1 / Celf4 / Clasrp / Clk2 / Clk3 / Crnkl1 / Cwc25 / Dazap1 / Ddx1 / Ddx17 / Ddx39a / Ddx41 / Ddx5 / Dhx15 / Dhx8 / Dyrk1a / Eny2 / Fastk / Fus / Fxr1 / Gcfc2 / Gemin5 / Hnrnpa2b1 / Hnrnpa3 / Hnrnph1 / Hnrnpk / Hnrnpll / Ik / Isy1 / Iws1 / Khdrbs1 / Khdrbs3 / Khsrp / Lsm4 / Luc7l2 / Ncbp1 / Ncbp2 / Nova1 / Npm1…
activated.GO:0007049	BP	GO:0007049	cell cycle	1126	0.253352	1.31061	0.000122089	0.0684614	0.0668919	3239	tags=35%, list=29%, signal=28%	ENSMUSG00000045038/ENSMUSG00000084063/ENSMUSG00000033904/ENSMUSG00000056758/ENSMUSG00000040729/ENSMUSG00000022432/ENSMUSG00000021595/ENSMUSG00000044783/ENSMUSG00000028933/ENSMUSG00000028820/ENSMUSG00000001175/ENSMUSG00000042567/ENSMUSG00000063275/ENSMUSG00000039298/ENSMUSG00000026605/ENSMUSG00000024989/ENSMUSG00000003814/ENSMUSG00000028863/ENSMUSG00000012443/ENSMUSG00000042708/ENSMUSG00000024240/…	398	activated	0.353464	0.353464	Aatf / Abraxas2 / Actl6a / Actr8 / Acvr1 / Adam17 / Adarb1 / Ago4 / Ahctf1 / Akap8 / Akap8l / Alkbh4 / Alms1 / Ambra1 / Anapc1 / Anapc10 / Anapc11 / Anapc7 / Ank3 / Ankle2 / Ankrd31 / Anp32b / Apbb2 / Apbb3 / Appl2 / Arf1 / Arhgef10 / Aspm / Atf2 / Atr / AY074887 / Azi2 / Babam2 / Bag6 / Banp / Bap1 / Bard1 / BC005624 / Bcl7b / Bin3 / Blcap / Blm / Brca2 / Brd8 / Brdt / Btrc / Bub1b / Cacnb4 / Ca…
activated.GO:0000793	CC	GO:0000793	condensed chromosome	215	0.365581	1.64105	0.00019444	0.087226	0.0852263	2368	tags=34%, list=21%, signal=28%	ENSMUSG00000084063/ENSMUSG00000022432/ENSMUSG00000044783/ENSMUSG00000050668/ENSMUSG00000026605/ENSMUSG00000028863/ENSMUSG00000033409/ENSMUSG00000047220/ENSMUSG00000036202/ENSMUSG00000035770/ENSMUSG00000021245/ENSMUSG00000024045/ENSMUSG00000024576/ENSMUSG00000038569/ENSMUSG00000027855/ENSMUSG00000027326/ENSMUSG00000027323/ENSMUSG00000028312/ENSMUSG00000054717/ENSMUSG00000028842/ENSMUSG00000036928/…	74	activated	0.344186	0.344186	Actl6a / Ago3 / Ahctf1 / Akap8 / Blm / Brca2 / Bub1b / Cenpf / Cenph / Cenps / Cenpv / Crebbp / Csnk1a1 / Ctcf / Dctn3 / Dctn6 / Dync1li2 / Fancd2 / Gm5934 / Gpatch11 / H2ax / H3f3a / Hjurp / Hmgb1 / Hmgb2 / Hormad1 / Hspa2 / Iho1 / Incenp / Kat8 / Knl1 / Lig3 / Lig4 / Meaf6 / Mlh3 / Mtbp / Ncapd3 / Ndel1 / Nsl1 / Nup160 / Nup43 / Orc2 / Pinx1 / Polb / Ppp1cc / Ppp1r12a / Psmc3ip / Rad50 / Rad51 …
activated.GO:0006396	BP	GO:0006396	RNA processing	673	0.298748	1.5019	6.18385e-06	0.0170388	0.0166482	2657	tags=31%, list=24%, signal=25%	ENSMUSG00000028676/ENSMUSG00000024268/ENSMUSG00000074088/ENSMUSG00000032621/ENSMUSG00000020719/ENSMUSG00000020526/ENSMUSG00000029701/ENSMUSG00000021595/ENSMUSG00000061032/ENSMUSG00000021134/ENSMUSG00000028820/ENSMUSG00000028639/ENSMUSG00000031553/ENSMUSG00000007850/ENSMUSG00000067367/ENSMUSG00000027881/ENSMUSG00000063804/ENSMUSG00000039218/ENSMUSG00000016921/ENSMUSG00000004980/ENSMUSG00000004127/…	211	activated	0.313522	0.313522	Aars2 / Adad2 / Adam3 / Adat1 / Ago3 / Ago4 / Ahcyl1 / Ak6 / Alkbh1 / Arl6ip4 / BC005624 / Bcas2 / Brdt / Bud23 / Casc3 / Ccdc130 / Ccnl1 / Cdc40 / Cdc5l / Cdc73 / Celf1 / Celf4 / Chd7 / Clasrp / Clk2 / Clk3 / Cpsf2 / Crnkl1 / Cstf1 / Cstf3 / Cwc25 / Dazap1 / Ddx1 / Ddx10 / Ddx17 / Ddx18 / Ddx27 / Ddx39a / Ddx41 / Ddx49 / Ddx5 / Dhx15 / Dhx36 / Dhx8 / Dtwd2 / Dus2 / Dyrk1a / Eif6 / Elp4 / Emg1 / …
activated.GO:1990904	CC	GO:1990904	ribonucleoprotein complex	485	0.298334	1.46133	0.000190873	0.087226	0.0852263	2586	tags=30%, list=23%, signal=24%	ENSMUSG00000024268/ENSMUSG00000074088/ENSMUSG00000032621/ENSMUSG00000020719/ENSMUSG00000020526/ENSMUSG00000029701/ENSMUSG00000061032/ENSMUSG00000028639/ENSMUSG00000007850/ENSMUSG00000027881/ENSMUSG00000003814/ENSMUSG00000039218/ENSMUSG00000016921/ENSMUSG00000004980/ENSMUSG00000032580/ENSMUSG00000028134/ENSMUSG00000036850/ENSMUSG00000024576/ENSMUSG00000037149/ENSMUSG00000069565/ENSMUSG00000024949/…	146	activated	0.301031	0.301031	Ago3 / Ago4 / Ak6 / Atxn2 / BC005624 / Bcas2 / Calr / Casc3 / Ccdc12 / Ccdc130 / Cdc40 / Cdc5l / Celf1 / Celf4 / Chchd1 / Crnkl1 / Csnk1a1 / Cwc25 / Cwc27 / Dap3 / Dazap1 / Dcp2 / Ddx1 / Ddx17 / Ddx41 / Ddx5 / Ddx58 / Ddx6 / Dhx15 / Dhx8 / Dyrk1a / Eefsec / Efl1 / Eif6 / Epm2a / Fau / Fus / Fxr1 / G3bp1 / G3bp2 / Gar1 / Gcfc2 / Hnrnpa2b1 / Hnrnpa3 / Hnrnpab / Hnrnph1 / Hnrnpk / Ik / Isy1 / Larp4b…
activated.GO:0003676	MF	GO:0003676	nucleic acid binding	1816	0.26715	1.42097	7.78717e-09	8.73331e-05	8.5331e-05	2600	tags=30%, list=24%, signal=27%	ENSMUSG00000069743/ENSMUSG00000030189/ENSMUSG00000028676/ENSMUSG00000024268/ENSMUSG00000022306/ENSMUSG00000032621/ENSMUSG00000052942/ENSMUSG00000056758/ENSMUSG00000020719/ENSMUSG00000003282/ENSMUSG00000020459/ENSMUSG00000029701/ENSMUSG00000043061/ENSMUSG00000022432/ENSMUSG00000021595/ENSMUSG00000044783/ENSMUSG00000056579/ENSMUSG00000021270/ENSMUSG00000021134/ENSMUSG00000078546/ENSMUSG00000028933/…	541	activated	0.297907	0.297907	Aars2 / Adad2 / Adat1 / Agfg1 / Ago3 / Ago4 / Ahctf1 / Ahcyl1 / Ahdc1 / Ahrr / Ak6 / Akap8 / Alkbh1 / Alx1 / Ankrd61 / Aplp2 / Arid3b / Arid4a / Arid4b / Ascc1 / Asxl1 / Asxl2 / Asxl3 / Atf1 / Atf4 / Atr / Atxn2 / Banp / Bap1 / Bard1 / Baz2b / BC005624 / Bicc1 / Blm / Bod1l / Bptf / Brap / Brca2 / Brf2 / Calr / Caprin1 / Casc3 / Cbx1 / Cc2d1b / Ccnt1 / Cdc40 / Cdc5l / Cdk5rap2 / Celf1 / Celf4 / C…
suppressed.GO:0099633	BP	GO:0099633	protein localization to postsynaptic specialization membrane	24	-0.710574	-2.05309	6.99688e-05	0.0523133	0.051114	642	tags=29%, list=6%, signal=28%	ENSMUSG00000061751/ENSMUSG00000027692/ENSMUSG00000011877/ENSMUSG00000040003/ENSMUSG00000052572/ENSMUSG00000019146/ENSMUSG00000066392	7	suppressed	0.291667	0.291667	Cacng2 / Dlg2 / Git1 / Kalrn / Magi2 / Nrxn3 / Tnik
suppressed.GO:0099645	BP	GO:0099645	neurotransmitter receptor localization to postsynaptic specialization membrane	24	-0.710574	-2.05309	6.99688e-05	0.0523133	0.051114	642	tags=29%, list=6%, signal=28%	ENSMUSG00000061751/ENSMUSG00000027692/ENSMUSG00000011877/ENSMUSG00000040003/ENSMUSG00000052572/ENSMUSG00000019146/ENSMUSG00000066392	7	suppressed	0.291667	0.291667	Cacng2 / Dlg2 / Git1 / Kalrn / Magi2 / Nrxn3 / Tnik
activated.GO:0034654	BP	GO:0034654	nucleobase-containing compound biosynthetic process	1726	0.23408	1.24398	0.000179332	0.087226	0.0852263	2641	tags=28%, list=24%, signal=25%	ENSMUSG00000032456/ENSMUSG00000030189/ENSMUSG00000015968/ENSMUSG00000028676/ENSMUSG00000061186/ENSMUSG00000029673/ENSMUSG00000022306/ENSMUSG00000015112/ENSMUSG00000052942/ENSMUSG00000056758/ENSMUSG00000020719/ENSMUSG00000003282/ENSMUSG00000025050/ENSMUSG00000039745/ENSMUSG00000027804/ENSMUSG00000021270/ENSMUSG00000040123/ENSMUSG00000028820/ENSMUSG00000074832/ENSMUSG00000028639/ENSMUSG00000034333/…	478	activated	0.276941	0.276941	Aatf / Acot7 / Acss2 / Actl6a / Actr6 / Actr8 / Acvr1 / Adal / Ahi1 / Ahrr / Ak6 / Ak7 / Akirin1 / Akirin2 / Alx1 / Ambra1 / Ankrd49 / Ap3d1 / Apbb3 / Aprt / Arid3b / Arid4a / Arid4b / Ascc1 / Asxl1 / Asxl2 / Asxl3 / Atf1 / Atf4 / Atf7ip / Atp5a1 / Atp5d / Atp5pb / Atr / AU041133 / Auts2 / Banp / Bap1 / Bcl7b / Blm / Bloc1s2 / Bptf / Brca2 / Brd8 / Brdt / Brf2 / Brpf3 / Btrc / Cacna1d / Calr / Cb…
activated.GO:0019438	BP	GO:0019438	aromatic compound biosynthetic process	1759	0.233583	1.24392	0.000247934	0.0993063	0.0970297	2641	tags=28%, list=24%, signal=25%	ENSMUSG00000032456/ENSMUSG00000030189/ENSMUSG00000015968/ENSMUSG00000027596/ENSMUSG00000028676/ENSMUSG00000061186/ENSMUSG00000029673/ENSMUSG00000022306/ENSMUSG00000015112/ENSMUSG00000052942/ENSMUSG00000056758/ENSMUSG00000020719/ENSMUSG00000003282/ENSMUSG00000025050/ENSMUSG00000039745/ENSMUSG00000027804/ENSMUSG00000021270/ENSMUSG00000040123/ENSMUSG00000028820/ENSMUSG00000074832/ENSMUSG00000028639/…	484	activated	0.275156	0.275156	a / Aatf / Acot7 / Acss2 / Actl6a / Actr6 / Actr8 / Acvr1 / Adal / Ahi1 / Ahrr / Ak6 / Ak7 / Akirin1 / Akirin2 / Alx1 / Ambra1 / Ankrd49 / Ap3d1 / Apbb3 / Aprt / Arid3b / Arid4a / Arid4b / Ascc1 / Asxl1 / Asxl2 / Asxl3 / Atf1 / Atf4 / Atf7ip / Atp5a1 / Atp5d / Atp5pb / Atr / AU041133 / Auts2 / Banp / Bap1 / Bcl7b / Blm / Bloc1s2 / Bptf / Brca2 / Brd8 / Brdt / Brf2 / Brpf3 / Btrc / Cacna1d / Calr …
activated.GO:1901362	BP	GO:1901362	organic cyclic compound biosynthetic process	1809	0.231359	1.22981	0.000167539	0.087226	0.0852263	2641	tags=27%, list=24%, signal=25%	ENSMUSG00000032456/ENSMUSG00000030189/ENSMUSG00000015968/ENSMUSG00000027596/ENSMUSG00000028676/ENSMUSG00000061186/ENSMUSG00000029673/ENSMUSG00000022306/ENSMUSG00000015112/ENSMUSG00000052942/ENSMUSG00000056758/ENSMUSG00000020719/ENSMUSG00000003282/ENSMUSG00000025050/ENSMUSG00000039745/ENSMUSG00000027804/ENSMUSG00000021270/ENSMUSG00000040123/ENSMUSG00000028820/ENSMUSG00000074832/ENSMUSG00000028639/…	494	activated	0.273079	0.273079	a / Aatf / Acot7 / Acss2 / Actl6a / Actr6 / Actr8 / Acvr1 / Adal / Ahi1 / Ahrr / Ak6 / Ak7 / Akirin1 / Akirin2 / Alx1 / Ambra1 / Ankrd49 / Ap3d1 / Apbb3 / Aprt / Arid3b / Arid4a / Arid4b / Ascc1 / Asxl1 / Asxl2 / Asxl3 / Atf1 / Atf4 / Atf7ip / Atp5a1 / Atp5d / Atp5pb / Atr / AU041133 / Auts2 / Banp / Bap1 / Bcl7b / Blm / Bloc1s2 / Bptf / Brca2 / Brd8 / Brdt / Brf2 / Brpf3 / Btrc / Cacna1d / Cacna…
suppressed.GO:0098984	CC	GO:0098984	neuron to neuron synapse	262	-0.363951	-1.58897	0.000206499	0.0890724	0.0870304	1646	tags=24%, list=15%, signal=21%	ENSMUSG00000048120/ENSMUSG00000051695/ENSMUSG00000040265/ENSMUSG00000028249/ENSMUSG00000030231/ENSMUSG00000013523/ENSMUSG00000024182/ENSMUSG00000028519/ENSMUSG00000033389/ENSMUSG00000059208/ENSMUSG00000029765/ENSMUSG00000024241/ENSMUSG00000028883/ENSMUSG00000000861/ENSMUSG00000039579/ENSMUSG00000040276/ENSMUSG00000035864/ENSMUSG00000047495/ENSMUSG00000053141/ENSMUSG00000022240/ENSMUSG00000024294/…	64	suppressed	0.244275	0.244275	Actb / Adgrl1 / Anks1b / Arhgap32 / Arhgap44 / Arhgef9 / Aurka / Axin1 / Bcas1 / Bcl11a / Cacng2 / Cdh2 / Cntnap2 / Ctnnd2 / Dab1 / Dclk1 / Dlg2 / Dlgap1 / Dlgap2 / Dmd / Dnm3 / Dst / Dynll2 / Entpd1 / Flrt3 / Gap43 / Git1 / Grid2 / Grin3a / Grm1 / Hnrnpm / Htt / Il1rapl1 / Kalrn / Lrrc4 / Lrrc7 / Lrrtm3 / Macf1 / Magi2 / Mib1 / Nr3c1 / Nrxn1 / Numb / Pacsin1 / Pcbp1 / Pdpk1 / Plekha5 / Plxna4 / …
suppressed.GO:0034329	BP	GO:0034329	cell junction assembly	197	-0.420001	-1.7862	4.91598e-05	0.0424098	0.0414376	1116	tags=20%, list=10%, signal=18%	ENSMUSG00000039230/ENSMUSG00000020902/ENSMUSG00000022240/ENSMUSG00000074305/ENSMUSG00000071424/ENSMUSG00000021224/ENSMUSG00000028399/ENSMUSG00000025656/ENSMUSG00000045795/ENSMUSG00000041014/ENSMUSG00000013033/ENSMUSG00000027303/ENSMUSG00000047261/ENSMUSG00000049939/ENSMUSG00000033985/ENSMUSG00000013236/ENSMUSG00000040452/ENSMUSG00000052372/ENSMUSG00000036295/ENSMUSG00000051379/ENSMUSG00000028556/…	39	suppressed	0.19797	0.19797	Actb / Adgrl1 / Arhgef9 / Cdh12 / Cdh2 / Cdh4 / Cntn5 / Cntnap2 / Ctnna1 / Ctnnd2 / Dock7 / Dst / Flrt3 / Gap43 / Grid2 / Il1rapl1 / Lrrc4 / Lrrn3 / Lrrtm3 / Macf1 / Magi2 / Nrg2 / Nrg3 / Nrxn1 / Nrxn3 / Ntn1 / Numb / Patj / Pdpk1 / Peak1 / Ptk2 / Ptpn11 / Ptpra / Ptprd / Ptprs / Stau2 / Tbcd / Tesk2 / Whamm

[truncated: 9 more sheets: pachytene_4-diplotene_GSEA_AL, round_spermatid_1_GSEA_ALL_do, round_spermatid_2_GSEA_ALL_do, round_spermatid_3_GSEA_ALL_do, round_spermatid_4_GSEA_ALL_do, round-elongating_spermatid_2_, sertoli_GSEA_ALL_dotplot_data, undifferentiated_spermatogoni, zygotene_GSEA_ALL_dotplot_dat]
