# Supplementary material for: Systematic identification of Y-chromosome gene functions in mouse spermatogenesis
Source: Science. Author manuscript; Available in PMC 2025 Feb 9. (PMC7617377; doi:10.1126/science.ads6495)
Supplement: Supplementary Table 13 [file EMS202884-supplement-Supplementary_Table_13.xlsx]

## Sheet: guide
Supplementary Table 13: Gene set enrichment analysis (GSEA) for Zfy1&2-DKO comapred to control. Analysis was performed for each cell type (cluster) and the data is presented in different tabs.

## Sheet: KO_differentiating_spermatog
X	ONTOLOGY	ID	Description	setSize	enrichmentScore	NES	pvalue	p.adjust	qvalue	rank	leading_edge	core_enrichment	Count	.sign	GeneRatio	x	pasted_sorted_ogns
activated.GO:1900262	BP	GO:1900262	regulation of DNA-directed DNA polymerase activity	11	0.771562	1.91151	0.000663733	0.031326	0.0281805	2069	tags=100%, list=23%, signal=77%	ENSMUSG00000023104/ENSMUSG00000057113/ENSMUSG00000027454/ENSMUSG00000031546/ENSMUSG00000022881/ENSMUSG00000033970/ENSMUSG00000022422/ENSMUSG00000019214/ENSMUSG00000031669/ENSMUSG00000027342/ENSMUSG00000031821	11	activated	1	1	Chtf18 / Dscc1 / Gins1 / Gins2 / Gins3 / Gins4 / Npm1 / Pcna / Rfc2 / Rfc3 / Rfc4
activated.GO:1900264	BP	GO:1900264	positive regulation of DNA-directed DNA polymerase activity	11	0.771562	1.91151	0.000663733	0.031326	0.0281805	2069	tags=100%, list=23%, signal=77%	ENSMUSG00000023104/ENSMUSG00000057113/ENSMUSG00000027454/ENSMUSG00000031546/ENSMUSG00000022881/ENSMUSG00000033970/ENSMUSG00000022422/ENSMUSG00000019214/ENSMUSG00000031669/ENSMUSG00000027342/ENSMUSG00000031821	11	activated	1	1	Chtf18 / Dscc1 / Gins1 / Gins2 / Gins3 / Gins4 / Npm1 / Pcna / Rfc2 / Rfc3 / Rfc4
activated.GO:0006487	BP	GO:0006487	protein N-linked glycosylation	35	0.572128	1.92143	0.000560262	0.0277182	0.024935	3158	tags=69%, list=35%, signal=45%	ENSMUSG00000042747/ENSMUSG00000028757/ENSMUSG00000029234/ENSMUSG00000036372/ENSMUSG00000009092/ENSMUSG00000036155/ENSMUSG00000063362/ENSMUSG00000073792/ENSMUSG00000022885/ENSMUSG00000027198/ENSMUSG00000022174/ENSMUSG00000023068/ENSMUSG00000027642/ENSMUSG00000036632/ENSMUSG00000035845/ENSMUSG00000030062/ENSMUSG00000038803/ENSMUSG00000022711/ENSMUSG00000021065/ENSMUSG00000029992/ENSMUSG00000031232/…	24	activated	0.685714	0.685714	Alg11 / Alg12 / Alg5 / Alg6 / Alg8 / Dad1 / Ddost / Derl3 / Ext2 / Fut8 / Gfpt1 / Krtcap2 / Magt1 / Mgat5 / Mogs / Nus1 / Ost4 / Pgm3 / Pmm2 / Rpn1 / Rpn2 / St6gal1 / Tmem165 / Tmem258
suppressed.GO:2000848	BP	GO:2000848	positive regulation of corticosteroid hormone secretion	3	-0.984633	-1.69388	7.79649e-05	0.00692476	0.00622944	31	tags=67%, list=0%, signal=66%	ENSMUSG00000064177/ENSMUSG00000022150	2	suppressed	0.666667	0.666667	Dab2 / Ghrl
suppressed.GO:0032344	BP	GO:0032344	regulation of aldosterone metabolic process	5	-0.947955	-1.88545	5.63277e-05	0.00543057	0.00488528	34	tags=60%, list=0%, signal=60%	ENSMUSG00000029249/ENSMUSG00000063142/ENSMUSG00000022150	3	suppressed	0.6	0.6	Dab2 / Kcnma1 / Rest
activated.GO:0051985	BP	GO:0051985	negative regulation of chromosome segregation	42	0.553314	1.93981	0.000193978	0.0126478	0.0113778	1875	tags=57%, list=21%, signal=45%	ENSMUSG00000006005/ENSMUSG00000045328/ENSMUSG00000040084/ENSMUSG00000034218/ENSMUSG00000029414/ENSMUSG00000028873/ENSMUSG00000074476/ENSMUSG00000027379/ENSMUSG00000024537/ENSMUSG00000010342/ENSMUSG00000032400/ENSMUSG00000017421/ENSMUSG00000039298/ENSMUSG00000006585/ENSMUSG00000005871/ENSMUSG00000019923/ENSMUSG00000005233/ENSMUSG00000030763/ENSMUSG00000014668/ENSMUSG00000019214/ENSMUSG00000020897/…	24	activated	0.571429	0.571429	Apc / Atm / Aurkb / Bub1 / Bub1b / Cdca8 / Cdk5rap2 / Cdt1 / Cenpe / Chfr / Chtf18 / Gen1 / Kntc1 / Lcmt1 / Psmg2 / Spc24 / Spc25 / Spdl1 / Tex14 / Tpr / Ttk / Zfp207 / Zwilch / Zwint
activated.GO:0007094	BP	GO:0007094	mitotic spindle assembly checkpoint signaling	39	0.550634	1.89561	0.000685107	0.031423	0.0282678	1875	tags=56%, list=21%, signal=45%	ENSMUSG00000006005/ENSMUSG00000045328/ENSMUSG00000040084/ENSMUSG00000034218/ENSMUSG00000029414/ENSMUSG00000028873/ENSMUSG00000074476/ENSMUSG00000027379/ENSMUSG00000024537/ENSMUSG00000010342/ENSMUSG00000032400/ENSMUSG00000017421/ENSMUSG00000039298/ENSMUSG00000006585/ENSMUSG00000005871/ENSMUSG00000019923/ENSMUSG00000005233/ENSMUSG00000030763/ENSMUSG00000020897/ENSMUSG00000038379/ENSMUSG00000051235/…	22	activated	0.564103	0.564103	Apc / Atm / Aurkb / Bub1 / Bub1b / Cdca8 / Cdk5rap2 / Cdt1 / Cenpe / Gen1 / Kntc1 / Lcmt1 / Psmg2 / Spc24 / Spc25 / Spdl1 / Tex14 / Tpr / Ttk / Zfp207 / Zwilch / Zwint
activated.GO:1902100	BP	GO:1902100	negative regulation of metaphase/anaphase transition of cell cycle	41	0.548364	1.9077	0.000376057	0.021044	0.018931	1875	tags=56%, list=21%, signal=45%	ENSMUSG00000006005/ENSMUSG00000045328/ENSMUSG00000040084/ENSMUSG00000034218/ENSMUSG00000029414/ENSMUSG00000028873/ENSMUSG00000074476/ENSMUSG00000027379/ENSMUSG00000024537/ENSMUSG00000010342/ENSMUSG00000032400/ENSMUSG00000017421/ENSMUSG00000039298/ENSMUSG00000006585/ENSMUSG00000005871/ENSMUSG00000019923/ENSMUSG00000005233/ENSMUSG00000030763/ENSMUSG00000014668/ENSMUSG00000020897/ENSMUSG00000038379/…	23	activated	0.560976	0.560976	Apc / Atm / Aurkb / Bub1 / Bub1b / Cdca8 / Cdk5rap2 / Cdt1 / Cenpe / Chfr / Gen1 / Kntc1 / Lcmt1 / Psmg2 / Spc24 / Spc25 / Spdl1 / Tex14 / Tpr / Ttk / Zfp207 / Zwilch / Zwint
activated.GO:2001251	BP	GO:2001251	negative regulation of chromosome organization	78	0.524547	2.11329	4.89361e-06	0.00104151	0.00093693	2360	tags=54%, list=26%, signal=40%	ENSMUSG00000006005/ENSMUSG00000020914/ENSMUSG00000020380/ENSMUSG00000045328/ENSMUSG00000040084/ENSMUSG00000017264/ENSMUSG00000034218/ENSMUSG00000029414/ENSMUSG00000028873/ENSMUSG00000031715/ENSMUSG00000074476/ENSMUSG00000027379/ENSMUSG00000039630/ENSMUSG00000024537/ENSMUSG00000010342/ENSMUSG00000039738/ENSMUSG00000032400/ENSMUSG00000033762/ENSMUSG00000017421/ENSMUSG00000039298/ENSMUSG00000006585/…	42	activated	0.538462	0.538462	Anapc15 / Apc / Atm / Aurkb / Bub1 / Bub1b / Cdca8 / Cdk5rap2 / Cdt1 / Cenpe / Ercc4 / Exosc10 / Gen1 / H3f3a / H3f3b / Hnrnpc / Hnrnpu / Kntc1 / Lcmt1 / Nat10 / Nuf2 / Parp1 / Pinx1 / Psmg2 / Rad50 / Recql4 / Slx4 / Smarca5 / Spc24 / Spc25 / Spdl1 / Stn1 / Sub1 / Tex14 / Top2a / Tpr / Trip13 / Ttk / Wapl / Zfp207 / Zwilch / Zwint
suppressed.GO:0007188	BP	GO:0007188	adenylate cyclase-modulating G protein-coupled receptor signaling pathway	49	-0.585541	-2.13705	2.33228e-05	0.00309508	0.0027843	1913	tags=53%, list=21%, signal=42%	ENSMUSG00000024858/ENSMUSG00000005580/ENSMUSG00000005469/ENSMUSG00000020654/ENSMUSG00000050783/ENSMUSG00000032562/ENSMUSG00000062859/ENSMUSG00000057177/ENSMUSG00000030527/ENSMUSG00000032177/ENSMUSG00000038587/ENSMUSG00000020611/ENSMUSG00000056755/ENSMUSG00000020963/ENSMUSG00000066406/ENSMUSG00000044017/ENSMUSG00000037386/ENSMUSG00000028184/ENSMUSG00000027523/ENSMUSG00000031328/ENSMUSG00000022892/…	26	suppressed	0.530612	0.530612	Abca1 / Adcy3 / Adcy7 / Adcy9 / Adgrd1 / Adgrl2 / Akap12 / Akap13 / App / Cacna1d / Crtc3 / Flna / Gna13 / Gnai2 / Gnas / Grk2 / Grk5 / Grm7 / Gsk3a / Htr1f / Pde4a / Prkaca / Rims2 / Tcp11 / Tmem116 / Tshr
activated.GO:0006364	BP	GO:0006364	rRNA processing	149	0.483665	2.16546	1.76755e-08	1.24612e-05	1.121e-05	2838	tags=53%, list=31%, signal=37%	ENSMUSG00000045624/ENSMUSG00000026234/ENSMUSG00000020075/ENSMUSG00000010554/ENSMUSG00000017264/ENSMUSG00000018433/ENSMUSG00000057113/ENSMUSG00000022672/ENSMUSG00000054079/ENSMUSG00000024312/ENSMUSG00000004100/ENSMUSG00000034321/ENSMUSG00000025995/ENSMUSG00000039231/ENSMUSG00000052406/ENSMUSG00000001674/ENSMUSG00000031683/ENSMUSG00000021149/ENSMUSG00000024800/ENSMUSG00000038299/ENSMUSG00000004356/…	79	activated	0.530201	0.530201	Bms1 / Brix1 / Cdkn2a / Dcaf13 / Ddx18 / Ddx21 / Ddx27 / Dicer1 / Dimt1 / Dis3 / Ebna1bp2 / Eif6 / Emg1 / Eri2 / Esf1 / Exosc1 / Exosc10 / Exosc5 / Exosc7 / Exosc8 / Fam207a / Fbl / Fcf1 / Ftsj3 / Gtf2h5 / Gtpbp4 / Imp3 / Krr1 / Lsm6 / Mak16 / Mettl16 / Mettl5 / Mphosph6 / Mrps11 / Mrto4 / Nat10 / Ncl / Ngdn / Nhp2 / Nol11 / Nol8 / Nol9 / Nop14 / Npm1 / Npm3 / Nsun3 / Pa2g4 / Pop5 / Ppan / Prkdc …
activated.GO:1905818	BP	GO:1905818	regulation of chromosome separation	58	0.539121	2.03151	4.50769e-05	0.00484255	0.00435631	2068	tags=52%, list=23%, signal=40%	ENSMUSG00000029466/ENSMUSG00000006005/ENSMUSG00000045328/ENSMUSG00000040084/ENSMUSG00000034218/ENSMUSG00000035024/ENSMUSG00000029414/ENSMUSG00000028873/ENSMUSG00000074476/ENSMUSG00000027379/ENSMUSG00000024537/ENSMUSG00000010342/ENSMUSG00000022105/ENSMUSG00000032400/ENSMUSG00000017421/ENSMUSG00000039298/ENSMUSG00000006585/ENSMUSG00000028312/ENSMUSG00000005871/ENSMUSG00000019923/ENSMUSG00000005233/…	30	activated	0.517241	0.517241	Anapc7 / Apc / Atm / Aurkb / Bub1 / Bub1b / Cdca8 / Cdk5rap2 / Cdt1 / Cenpe / Chfr / Gen1 / Kntc1 / Lcmt1 / Ncapd2 / Ncapd3 / Ncapg / Nuf2 / Psmg2 / Rb1 / Smc2 / Spc24 / Spc25 / Spdl1 / Tex14 / Tpr / Ttk / Zfp207 / Zwilch / Zwint
activated.GO:0016072	BP	GO:0016072	rRNA metabolic process	169	0.473124	2.15002	8.47683e-09	7.96822e-06	7.16813e-06	2854	tags=51%, list=32%, signal=36%	ENSMUSG00000045624/ENSMUSG00000026234/ENSMUSG00000020075/ENSMUSG00000010554/ENSMUSG00000017264/ENSMUSG00000018433/ENSMUSG00000059669/ENSMUSG00000057113/ENSMUSG00000022672/ENSMUSG00000054079/ENSMUSG00000024312/ENSMUSG00000004100/ENSMUSG00000034321/ENSMUSG00000025995/ENSMUSG00000039231/ENSMUSG00000052406/ENSMUSG00000001674/ENSMUSG00000031683/ENSMUSG00000021149/ENSMUSG00000024800/ENSMUSG00000038299/…	87	activated	0.514793	0.514793	Bms1 / Brix1 / Cdkn2a / Dcaf13 / Ddx18 / Ddx21 / Ddx27 / Dicer1 / Dimt1 / Dis3 / Ebna1bp2 / Eif6 / Emg1 / Ercc3 / Eri2 / Esf1 / Exosc1 / Exosc10 / Exosc5 / Exosc7 / Exosc8 / Fam207a / Fbl / Fcf1 / Ftsj3 / Gtf2h5 / Gtpbp4 / Imp3 / Krr1 / Lsm6 / Macroh2a1 / Mak16 / Mettl16 / Mettl5 / Mphosph6 / Mrps11 / Mrto4 / Mtor / Nat10 / Ncl / Ngdn / Nhp2 / Nol11 / Nol8 / Nol9 / Nop14 / Npm1 / Npm3 / Nsun3 / P…
activated.GO:0010965	BP	GO:0010965	regulation of mitotic sister chromatid separation	48	0.534882	1.93355	0.000216159	0.013933	0.012534	1875	tags=50%, list=21%, signal=40%	ENSMUSG00000029466/ENSMUSG00000006005/ENSMUSG00000045328/ENSMUSG00000040084/ENSMUSG00000034218/ENSMUSG00000029414/ENSMUSG00000028873/ENSMUSG00000074476/ENSMUSG00000027379/ENSMUSG00000024537/ENSMUSG00000010342/ENSMUSG00000022105/ENSMUSG00000032400/ENSMUSG00000017421/ENSMUSG00000039298/ENSMUSG00000006585/ENSMUSG00000005871/ENSMUSG00000019923/ENSMUSG00000005233/ENSMUSG00000030763/ENSMUSG00000020897/…	24	activated	0.5	0.5	Anapc7 / Apc / Atm / Aurkb / Bub1 / Bub1b / Cdca8 / Cdk5rap2 / Cdt1 / Cenpe / Gen1 / Kntc1 / Lcmt1 / Psmg2 / Rb1 / Spc24 / Spc25 / Spdl1 / Tex14 / Tpr / Ttk / Zfp207 / Zwilch / Zwint
activated.GO:0022613	BP	GO:0022613	ribonucleoprotein complex biogenesis	299	0.440524	2.13327	2.11279e-12	2.27672e-08	2.04811e-08	2840	tags=49%, list=31%, signal=35%	ENSMUSG00000021276/ENSMUSG00000045624/ENSMUSG00000026234/ENSMUSG00000020075/ENSMUSG00000010554/ENSMUSG00000028676/ENSMUSG00000017264/ENSMUSG00000034218/ENSMUSG00000042699/ENSMUSG00000018433/ENSMUSG00000058355/ENSMUSG00000018379/ENSMUSG00000058006/ENSMUSG00000090553/ENSMUSG00000057113/ENSMUSG00000028484/ENSMUSG00000022672/ENSMUSG00000020255/ENSMUSG00000027404/ENSMUSG00000054079/ENSMUSG00000024312/…	148	activated	0.494983	0.494983	1700009N14Rik / Aar2 / Aatf / Abce1 / Atm / Bms1 / Brix1 / Cdkn2a / Cinp / Ckap5 / Coil / Cpsf7 / Crnkl1 / Dcaf13 / Ddx18 / Ddx21 / Ddx27 / Ddx31 / Denr / Dhx9 / Dicer1 / Dimt1 / Dis3 / Ebna1bp2 / Efl1 / Eif2s2 / Eif2s3y / Eif3a / Eif3d / Eif5 / Eif6 / Emg1 / Eri2 / Esf1 / Exosc1 / Exosc10 / Exosc5 / Exosc7 / Exosc8 / Fam207a / Fastkd2 / Fau / Fbl / Fcf1 / Ftsj3 / Gcfc2 / Gemin5 / Gnl2 / Gtf2h5 /…
activated.GO:0006275	BP	GO:0006275	regulation of DNA replication	105	0.411137	1.7631	0.000406058	0.0223431	0.0200996	2565	tags=48%, list=28%, signal=34%	ENSMUSG00000027447/ENSMUSG00000022034/ENSMUSG00000023104/ENSMUSG00000006715/ENSMUSG00000042699/ENSMUSG00000024293/ENSMUSG00000068428/ENSMUSG00000028394/ENSMUSG00000057113/ENSMUSG00000031715/ENSMUSG00000029911/ENSMUSG00000027671/ENSMUSG00000029012/ENSMUSG00000033364/ENSMUSG00000032740/ENSMUSG00000021149/ENSMUSG00000026355/ENSMUSG00000006585/ENSMUSG00000027454/ENSMUSG00000031546/ENSMUSG00000021264/…	50	activated	0.47619	0.47619	Actl6a / Actr5 / Blm / Brpf3 / Cacybp / Ccdc88a / Cdc7 / Cdt1 / Chrac1 / Chtf18 / Cst3 / Dhx9 / Dscc1 / Esco1 / Esco2 / Gins1 / Gins2 / Gins3 / Gins4 / Gmnc / Gmnn / Gtpbp4 / Hras / Ing5 / Ino80b / Jade2 / Jade3 / Lig3 / Lpin1 / Mcm5 / Mcm6 / Meaf6 / Met / Nfrkb / Npm1 / Nucks1 / Orc5 / Pcna / Pole3 / Rad17 / Rfc2 / Rfc3 / Rfc4 / Smarca5 / Ssbp1 / Stn1 / Usp37 / Wapl / Wiz / Yy1
activated.GO:0140013	BP	GO:0140013	meiotic nuclear division	149	0.403422	1.80619	4.78355e-05	0.00499615	0.00449448	2545	tags=47%, list=28%, signal=34%	ENSMUSG00000112858/ENSMUSG00000020914/ENSMUSG00000015365/ENSMUSG00000045328/ENSMUSG00000040084/ENSMUSG00000029848/ENSMUSG00000034218/ENSMUSG00000035024/ENSMUSG00000078773/ENSMUSG00000028614/ENSMUSG00000027855/ENSMUSG00000041147/ENSMUSG00000073705/ENSMUSG00000027379/ENSMUSG00000109561/ENSMUSG00000071691/ENSMUSG00000037108/ENSMUSG00000010342/ENSMUSG00000036928/ENSMUSG00000024786/ENSMUSG00000039738/…	70	activated	0.469799	0.469799	Ankle1 / Ankrd31 / Asz1 / Atm / BC005624 / Brca2 / Bub1 / Bub1b / Calr / Cenpe / Cenps / Chfr / Chtf18 / Cntd1 / Dazl / Ddx4 / Dmrt1 / Ercc4 / Fanca / Fancd2 / Fignl1 / Gm960 / Hormad1 / Hormad2 / Hsf1 / Iho1 / Kif18a / Majin / Mastl / Meioc / Mlh1 / Mlh3 / Mov10l1 / Msh5 / Ncapd3 / Ndc1 / Ndc80 / Nuf2 / Orc4 / Psmc3ip / Psmd13 / Pttg1 / Rad51ap1 / Rad51c / Rad54b / Rnf212 / Rnf212b / Sgo1 / Sgo2…
activated.GO:0006119	BP	GO:0006119	oxidative phosphorylation	92	0.432026	1.81226	0.000230537	0.0143672	0.0129245	2854	tags=47%, list=32%, signal=32%	ENSMUSG00000017778/ENSMUSG00000002379/ENSMUSG00000031818/ENSMUSG00000041881/ENSMUSG00000025428/ENSMUSG00000063882/ENSMUSG00000024151/ENSMUSG00000026260/ENSMUSG00000005373/ENSMUSG00000022450/ENSMUSG00000030647/ENSMUSG00000033938/ENSMUSG00000059534/ENSMUSG00000041697/ENSMUSG00000020153/ENSMUSG00000021520/ENSMUSG00000021577/ENSMUSG00000034566/ENSMUSG00000020163/ENSMUSG00000035885/ENSMUSG00000030869/…	43	activated	0.467391	0.467391	Atp5a1 / Atp5c1 / Atp5h / Atp5j / Atp5j2 / Atp5pb / Bid / Chchd10 / Cox4i1 / Cox5a / Cox5b / Cox6a1 / Cox7a2l / Cox7c / Cox8a / Cyc1 / Cyct / Dnajc15 / Macroh2a1 / Mlxipl / Msh2 / Ndufa1 / Ndufa10 / Ndufa11 / Ndufa2 / Ndufa3 / Ndufa6 / Ndufa7 / Ndufab1 / Ndufb5 / Ndufb6 / Ndufb7 / Ndufc2 / Ndufs7 / Ndufv2 / Sdha / Sdhb / Uqcc3 / Uqcr10 / Uqcr11 / Uqcrb / Uqcrh / Uqcrq
activated.GO:0000075	BP	GO:0000075	cell cycle checkpoint signaling	143	0.434428	1.93808	4.27911e-06	0.000946438	0.000851406	2317	tags=43%, list=26%, signal=33%	ENSMUSG00000006005/ENSMUSG00000020380/ENSMUSG00000045328/ENSMUSG00000040084/ENSMUSG00000034218/ENSMUSG00000042489/ENSMUSG00000029414/ENSMUSG00000018669/ENSMUSG00000024151/ENSMUSG00000041147/ENSMUSG00000028873/ENSMUSG00000022672/ENSMUSG00000074476/ENSMUSG00000027379/ENSMUSG00000024537/ENSMUSG00000010342/ENSMUSG00000021595/ENSMUSG00000032400/ENSMUSG00000017421/ENSMUSG00000016984/ENSMUSG00000039298/…	62	activated	0.433566	0.433566	Anapc15 / Apc / Atm / Aurkb / Bard1 / Blm / Brca2 / Bub1 / Bub1b / Ccnd1 / Cdc5l / Cdc6 / Cdca8 / Cdk5rap2 / Cdk5rap3 / Cdt1 / Cenpe / Chfr / Clspn / Dot1l / Dtl / Etaa1 / Gen1 / Hormad1 / Hsf1 / Ints3 / Ints7 / Kntc1 / Lcmt1 / Mapk14 / Mbd4 / Mrnip / Msh2 / Mtbp / Nek11 / Nsun2 / Nuf2 / Prkdc / Psmg2 / Ptpn11 / Rad17 / Rad50 / Rfwd3 / Rnaseh2b / Sde2 / Spc24 / Spc25 / Spdl1 / Stk33 / Taok2 / Tex…
activated.GO:0000280	BP	GO:0000280	nuclear division	332	0.334758	1.63921	3.28704e-05	0.00394444	0.00354838	2550	tags=43%, list=28%, signal=32%	ENSMUSG00000029466/ENSMUSG00000031906/ENSMUSG00000112858/ENSMUSG00000022034/ENSMUSG00000006005/ENSMUSG00000020914/ENSMUSG00000015365/ENSMUSG00000045328/ENSMUSG00000040084/ENSMUSG00000038943/ENSMUSG00000029848/ENSMUSG00000035086/ENSMUSG00000034218/ENSMUSG00000035024/ENSMUSG00000078773/ENSMUSG00000028614/ENSMUSG00000027855/ENSMUSG00000024293/ENSMUSG00000029414/ENSMUSG00000029062/ENSMUSG00000041147/…	142	activated	0.427711	0.427711	Aaas / Abraxas2 / Akap8 / Anapc15 / Anapc7 / Ankle1 / Ankrd31 / Apc / Asz1 / Atm / Aurkb / BC005624 / Becn1 / Bora / Brca2 / Bub1 / Bub1b / Calr / Cdc14a / Cdca8 / Cdk11b / Cdk5rap2 / Cdt1 / Cenpe / Cenpk / Cenps / Chfr / Chmp1a / Chtf18 / Clasp2 / Cltc / Cntd1 / Cul7 / Cul9 / Dazl / Ddx4 / Dmrt1 / Drg1 / Dscc1 / Dsn1 / Eml4 / Ercc4 / Esco1 / Esco2 / Fanca / Fancd2 / Fbxw5 / Fignl1 / Gen1 / Gm960…
activated.GO:0140053	BP	GO:0140053	mitochondrial gene expression	116	0.398264	1.73313	0.000702112	0.0318065	0.0286128	2146	tags=40%, list=24%, signal=31%	ENSMUSG00000036860/ENSMUSG00000020775/ENSMUSG00000041881/ENSMUSG00000019863/ENSMUSG00000034932/ENSMUSG00000063787/ENSMUSG00000024181/ENSMUSG00000058267/ENSMUSG00000018882/ENSMUSG00000034211/ENSMUSG00000039640/ENSMUSG00000028622/ENSMUSG00000032459/ENSMUSG00000032342/ENSMUSG00000034729/ENSMUSG00000027374/ENSMUSG00000020079/ENSMUSG00000022706/ENSMUSG00000039826/ENSMUSG00000013736/ENSMUSG00000021967/…	46	activated	0.396552	0.396552	Chchd1 / Chchd10 / Dars2 / Fastkd2 / Gatb / Gfm2 / Lars2 / Lrpprc / Malsu1 / Mettl8 / Mrpl12 / Mrpl17 / Mrpl28 / Mrpl37 / Mrpl38 / Mrpl4 / Mrpl40 / Mrpl41 / Mrpl45 / Mrpl46 / Mrpl48 / Mrpl49 / Mrpl52 / Mrpl54 / Mrpl55 / Mrpl57 / Mrps10 / Mrps11 / Mrps14 / Mrps16 / Mrps17 / Mrps22 / Mrps24 / Mrps26 / Mrps35 / Mrps5 / Mtif2 / Mto1 / Ndufa7 / Ptcd3 / Qrsl1 / Supv3l1 / Trmt10c / Trnt1 / Trub2 / Twnk
activated.GO:0051276	BP	GO:0051276	chromosome organization	453	0.323656	1.63841	1.25143e-06	0.000351274	0.000316003	2479	tags=39%, list=27%, signal=30%	ENSMUSG00000029466/ENSMUSG00000022034/ENSMUSG00000006005/ENSMUSG00000020914/ENSMUSG00000020380/ENSMUSG00000045328/ENSMUSG00000040084/ENSMUSG00000038943/ENSMUSG00000017264/ENSMUSG00000035086/ENSMUSG00000034218/ENSMUSG00000042699/ENSMUSG00000035024/ENSMUSG00000028614/ENSMUSG00000031262/ENSMUSG00000031756/ENSMUSG00000027855/ENSMUSG00000036202/ENSMUSG00000024293/ENSMUSG00000022432/ENSMUSG00000029414/…	178	activated	0.392936	0.392936	Aaas / Abraxas2 / Acin1 / Actl6a / Actr5 / Akap8 / Anapc15 / Anapc7 / Ankrd31 / Apc / Apex1 / Ascc3 / Atm / Aurkb / Bcl7b / Becn1 / Blm / Brca2 / Brd7 / Bub1 / Bub1b / Cct6a / Cct8 / Cdc6 / Cdca8 / Cdk5rap2 / Cdt1 / Cenpe / Cenph / Cenpi / Cenpk / Cenpn / Cenpo / Cenps / Chfr / Chmp1a / Clasp2 / Dhx36 / Dhx9 / Dicer1 / Dlgap5 / Dnmt1 / Drg1 / Dscc1 / Dsn1 / Eml4 / Ercc3 / Ercc4 / Esco1 / Esco2 / …
activated.GO:0007059	BP	GO:0007059	chromosome segregation	343	0.338938	1.66203	9.16836e-06	0.00167004	0.00150235	2473	tags=39%, list=27%, signal=29%	ENSMUSG00000029466/ENSMUSG00000026605/ENSMUSG00000022034/ENSMUSG00000034311/ENSMUSG00000006005/ENSMUSG00000020914/ENSMUSG00000045328/ENSMUSG00000040945/ENSMUSG00000040084/ENSMUSG00000038943/ENSMUSG00000035086/ENSMUSG00000034218/ENSMUSG00000035024/ENSMUSG00000028614/ENSMUSG00000031756/ENSMUSG00000027855/ENSMUSG00000024293/ENSMUSG00000027326/ENSMUSG00000029414/ENSMUSG00000018707/ENSMUSG00000041147/…	133	activated	0.387755	0.387755	Aaas / Abraxas2 / Actl6a / Akap8 / Anapc15 / Anapc7 / Ankle1 / Ankrd31 / Apc / Atm / Aurkb / BC005624 / Bcl7b / Becn1 / Brca2 / Brd7 / Bub1 / Bub1b / Cdc6 / Cdca8 / Cdk5rap2 / Cdt1 / Cenpe / Cenpf / Cenph / Cenpk / Cenpn / Cenps / Chfr / Chmp1a / Chtf18 / Clasp2 / Ctcf / Dicer1 / Dlgap5 / Drg1 / Dscc1 / Dsn1 / Dync1h1 / Eml4 / Ercc4 / Esco1 / Esco2 / Fancd2 / Gen1 / Haus7 / Haus8 / Hecw2 / Hjurp …
activated.GO:0006412	BP	GO:0006412	translation	409	0.321015	1.611	1.06207e-05	0.0018431	0.00165803	2436	tags=38%, list=27%, signal=29%	ENSMUSG00000006005/ENSMUSG00000050966/ENSMUSG00000026234/ENSMUSG00000036860/ENSMUSG00000010554/ENSMUSG00000020775/ENSMUSG00000109336/ENSMUSG00000041881/ENSMUSG00000042699/ENSMUSG00000073460/ENSMUSG00000019863/ENSMUSG00000007029/ENSMUSG00000034610/ENSMUSG00000058355/ENSMUSG00000034932/ENSMUSG00000079259/ENSMUSG00000063787/ENSMUSG00000007670/ENSMUSG00000024181/ENSMUSG00000038774/ENSMUSG00000057113/…	156	activated	0.381418	0.381418	Abce1 / Abcf1 / Abtb1 / Akap6 / Ascc3 / Calr / Casc3 / Chchd1 / Ckap5 / Cnot10 / Cnot3 / Cnot7 / Cpeb3 / Dapk3 / Dars2 / Dazl / Dcp1b / Dcps / Dhx36 / Dhx9 / Dnajc1 / Dph3 / Dph5 / Dph6 / Drg1 / Eef1a1 / Eef1e1 / Eefsec / Efl1 / Eif1ax / Eif2ak1 / Eif2b1 / Eif2s1 / Eif2s3y / Eif3a / Eif3b / Eif3d / Eif3f / Eif3g / Eif3h / Eif3l / Eif3m / Eif4b / Eif4enif1 / Eif5 / Eif5a / Eif5b / Eif6 / Eprs / Ex…
activated.GO:0006260	BP	GO:0006260	DNA replication	215	0.398294	1.8587	1.14116e-06	0.000337913	0.000303983	1901	tags=37%, list=21%, signal=30%	ENSMUSG00000021276/ENSMUSG00000027447/ENSMUSG00000022034/ENSMUSG00000027639/ENSMUSG00000023104/ENSMUSG00000056394/ENSMUSG00000020380/ENSMUSG00000029848/ENSMUSG00000006715/ENSMUSG00000042699/ENSMUSG00000024293/ENSMUSG00000068428/ENSMUSG00000028394/ENSMUSG00000031583/ENSMUSG00000029014/ENSMUSG00000041147/ENSMUSG00000058298/ENSMUSG00000057113/ENSMUSG00000031715/ENSMUSG00000073705/ENSMUSG00000029911/…	79	activated	0.367442	0.367442	Actl6a / Actr5 / Bard1 / Brca2 / Ccdc88a / Cdc6 / Cdc7 / Cdk9 / Cdt1 / Cenps / Chrac1 / Chtf18 / Cinp / Cst3 / Dhx9 / Dnajc2 / Dscc1 / Dtl / Esco1 / Esco2 / Etaa1 / Gen1 / Gins1 / Gins3 / Gins4 / Gmnc / Gmnn / Gtpbp4 / Hras / Kin / Lig1 / Lig4 / Mcm10 / Mcm5 / Mcm6 / Mcm8 / Mcm9 / Meaf6 / Met / Mgme1 / Nasp / Noc3l / Npm1 / Nucks1 / Orc2 / Orc5 / Orc6 / Parp1 / Pcna / Pola1 / Pole / Pole2 / Pole3…
activated.GO:0006518	BP	GO:0006518	peptide metabolic process	482	0.293637	1.49689	9.20408e-05	0.00757825	0.00681731	2419	tags=36%, list=27%, signal=28%	ENSMUSG00000006005/ENSMUSG00000050966/ENSMUSG00000026234/ENSMUSG00000036860/ENSMUSG00000010554/ENSMUSG00000020775/ENSMUSG00000109336/ENSMUSG00000032171/ENSMUSG00000041881/ENSMUSG00000035086/ENSMUSG00000042699/ENSMUSG00000073460/ENSMUSG00000019863/ENSMUSG00000007029/ENSMUSG00000034610/ENSMUSG00000058355/ENSMUSG00000034932/ENSMUSG00000079259/ENSMUSG00000063787/ENSMUSG00000007670/ENSMUSG00000020740/…	174	activated	0.360996	0.360996	Abce1 / Abcf1 / Abtb1 / Akap6 / Ascc3 / Atp6ap2 / Becn1 / Calr / Casc3 / Chchd1 / Chrna7 / Ckap5 / Clu / Cnot10 / Cnot3 / Cnot7 / Cpeb3 / Dapk3 / Dars2 / Dazl / Dcp1b / Dcps / Dhx36 / Dhx9 / Dnajc1 / Dph3 / Dph5 / Dph6 / Drg1 / Dyrk1a / Eef1a1 / Eef1e1 / Eefsec / Efl1 / Eif1ax / Eif2ak1 / Eif2b1 / Eif2s1 / Eif2s3y / Eif3a / Eif3b / Eif3d / Eif3f / Eif3g / Eif3h / Eif3l / Eif3m / Eif4b / Eif4enif1…
activated.GO:0006281	BP	GO:0006281	DNA repair	444	0.343507	1.73032	1.64841e-07	7.21315e-05	6.48887e-05	2317	tags=36%, list=26%, signal=28%	ENSMUSG00000021276/ENSMUSG00000022034/ENSMUSG00000027639/ENSMUSG00000023104/ENSMUSG00000056394/ENSMUSG00000020380/ENSMUSG00000030451/ENSMUSG00000034218/ENSMUSG00000035401/ENSMUSG00000042699/ENSMUSG00000078773/ENSMUSG00000027855/ENSMUSG00000036202/ENSMUSG00000042489/ENSMUSG00000033732/ENSMUSG00000031583/ENSMUSG00000024151/ENSMUSG00000041147/ENSMUSG00000058298/ENSMUSG00000038774/ENSMUSG00000057113/…	159	activated	0.358108	0.358108	Actl6a / Actr5 / Alkbh3 / Ankle1 / Apbb1 / Apex1 / Ascc3 / Atm / Bard1 / Bcl7b / Blm / Brca2 / Brd7 / Brd8 / Cdc5l / Cdc7 / Cdk9 / Cenps / Cetn1 / Cinp / Clspn / Cyren / Dek / Dhx9 / Dmap1 / Dot1l / Dtl / Emsy / Ercc3 / Ercc4 / Ercc6l2 / Esco2 / Etaa1 / Eya3 / Fanca / Foxm1 / Gen1 / Ggn / Gins2 / Gins4 / Gtf2h1 / Gtf2h5 / H2ax / Herc2 / Hmga2 / Hmgb1 / Hmgn1 / Hpf1 / Hsf1 / Huwe1 / Ints3 / Kdm1a …
suppressed.GO:0014070	BP	GO:0014070	response to organic cyclic compound	295	-0.341529	-1.63256	8.08594e-05	0.00696255	0.00626344	1346	tags=35%, list=15%, signal=30%	ENSMUSG00000052397/ENSMUSG00000028207/ENSMUSG00000009545/ENSMUSG00000025358/ENSMUSG00000032281/ENSMUSG00000028800/ENSMUSG00000031696/ENSMUSG00000028854/ENSMUSG00000040359/ENSMUSG00000024858/ENSMUSG00000057637/ENSMUSG00000007880/ENSMUSG00000024789/ENSMUSG00000041135/ENSMUSG00000054717/ENSMUSG00000018160/ENSMUSG00000022200/ENSMUSG00000006304/ENSMUSG00000022812/ENSMUSG00000030102/ENSMUSG00000039202/…	102	suppressed	0.345763	0.345763	Aacs / Abhd2 / Acsbg1 / Actb / Adcy3 / Akap13 / Akap7 / Aldh2 / App / Ar / Arid1a / Arpc2 / Asph / Atp1a1 / Braf / Carm1 / Casp7 / Ccdc62 / Cdk2 / Clock / Dab2 / Ddx5 / Dnm2 / Dpyd / Efna5 / Egfr / Eif4e / Epg5 / Esr1 / Ezr / Flna / Fnta / Fntb / Gabrb1 / Ghr / Gli2 / Gnas / Golph3 / Gramd1b / Grk2 / Gsk3a / Gsk3b / Hdac1 / Hdac2 / Hdac5 / Hmgb2 / Htr1f / Impact / Itpr1 / Itpr2 / Jak2 / Kcnma1 / …
activated.GO:0051301	BP	GO:0051301	cell division	426	0.311601	1.56382	3.85285e-05	0.00440069	0.00395881	2087	tags=32%, list=23%, signal=26%	ENSMUSG00000021276/ENSMUSG00000029466/ENSMUSG00000034165/ENSMUSG00000043556/ENSMUSG00000006005/ENSMUSG00000020914/ENSMUSG00000056394/ENSMUSG00000045328/ENSMUSG00000036777/ENSMUSG00000041769/ENSMUSG00000040945/ENSMUSG00000040084/ENSMUSG00000038943/ENSMUSG00000029848/ENSMUSG00000032171/ENSMUSG00000035086/ENSMUSG00000027937/ENSMUSG00000035024/ENSMUSG00000027855/ENSMUSG00000026966/ENSMUSG00000027326/…	138	activated	0.323944	0.323944	Aatf / Abraxas2 / Anapc13 / Anapc7 / Anln / Anxa11 / Apc / Arl3 / Arpp19 / Aurkb / Bbs4 / Becn1 / Blm / Bora / Brca2 / Bub1 / Bub1b / Calm3 / Ccnd1 / Ccnd3 / Ccnt1 / Ccny / Cdc6 / Cdc7 / Cdca8 / Cdkn2a / Cdt1 / Cenpe / Cenps / Cep55 / Cetn1 / Chfr / Chmp1a / Cib1 / Cinp / Ckap2 / Ckap5 / Cks1b / Cntrl / Cntrob / Cul7 / Dicer1 / Dsn1 / Dync1h1 / Exoc2 / Exoc3 / Exoc6 / Exoc6b / Fbxl7 / Fsd1 / Git1…
activated.GO:0006974	BP	GO:0006974	cellular response to DNA damage stimulus	619	0.281355	1.45689	8.0495e-05	0.00696255	0.00626344	2317	tags=32%, list=26%, signal=26%	ENSMUSG00000021276/ENSMUSG00000022034/ENSMUSG00000027639/ENSMUSG00000020914/ENSMUSG00000023104/ENSMUSG00000056394/ENSMUSG00000020380/ENSMUSG00000030451/ENSMUSG00000034218/ENSMUSG00000035401/ENSMUSG00000042699/ENSMUSG00000078773/ENSMUSG00000003873/ENSMUSG00000003068/ENSMUSG00000027855/ENSMUSG00000036202/ENSMUSG00000042489/ENSMUSG00000028394/ENSMUSG00000033732/ENSMUSG00000021948/ENSMUSG00000031583/…	198	activated	0.319871	0.319871	Actl6a / Actr5 / Alkbh3 / Ankle1 / Apbb1 / Apc / Apex1 / Ascc3 / Ash2l / Atm / Bard1 / Bax / Bcl7b / Bid / Blm / Brca2 / Brd7 / Brd8 / Cbx1 / Cbx5 / Ccnd1 / Cdc5l / Cdc7 / Cdk5rap3 / Cdk9 / Cdkn2a / Cenps / Cetn1 / Cib1 / Cinp / Clspn / Clu / Cyren / Dek / Dhx9 / Dmap1 / Dot1l / Dtl / Dyrk1a / Emsy / Ercc3 / Ercc4 / Ercc6l2 / Esco2 / Etaa1 / Eya3 / Fanca / Fnip2 / Foxm1 / Gen1 / Ggn / Gins2 / Gin…
activated.GO:0022402	BP	GO:0022402	cell cycle process	855	0.283023	1.50467	9.62523e-07	0.000310207	0.000279059	2081	tags=31%, list=23%, signal=26%	ENSMUSG00000029466/ENSMUSG00000026605/ENSMUSG00000031906/ENSMUSG00000112858/ENSMUSG00000034165/ENSMUSG00000043556/ENSMUSG00000022034/ENSMUSG00000034311/ENSMUSG00000006005/ENSMUSG00000023345/ENSMUSG00000020914/ENSMUSG00000015365/ENSMUSG00000056394/ENSMUSG00000020380/ENSMUSG00000045328/ENSMUSG00000036777/ENSMUSG00000040945/ENSMUSG00000040084/ENSMUSG00000046111/ENSMUSG00000038943/ENSMUSG00000029848/…	263	activated	0.307602	0.307602	Aaas / Abraxas2 / Actl6a / Akap8 / Anapc7 / Ankle1 / Ankrd31 / Anln / Anp32b / Anxa11 / Apc / Apex1 / Appl1 / Arl3 / Arpp19 / Asz1 / Atm / Aurkb / Bard1 / Bbs4 / BC005624 / Bcl7b / Becn1 / Bid / Blm / Bora / Brca2 / Brd7 / Bub1 / Bub1b / Calm3 / Calr / Ccnd1 / Ccnd3 / Ccnl2 / Ccny / Cdc6 / Cdc7 / Cdca8 / Cdk11b / Cdk5rap2 / Cdk5rap3 / Cdkn2a / Cdkn2b / Cdt1 / Cenpe / Cenpf / Cenph / Cenpk / Cenpn…
suppressed.GO:0022898	BP	GO:0022898	regulation of transmembrane transporter activity	114	-0.435151	-1.8476	8.0178e-05	0.00696255	0.00626344	1326	tags=31%, list=15%, signal=27%	ENSMUSG00000029580/ENSMUSG00000016933/ENSMUSG00000022770/ENSMUSG00000030987/ENSMUSG00000039166/ENSMUSG00000031633/ENSMUSG00000029432/ENSMUSG00000053819/ENSMUSG00000020704/ENSMUSG00000069833/ENSMUSG00000051790/ENSMUSG00000026576/ENSMUSG00000020827/ENSMUSG00000024589/ENSMUSG00000033335/ENSMUSG00000023092/ENSMUSG00000022523/ENSMUSG00000021870/ENSMUSG00000034330/ENSMUSG00000032356/ENSMUSG00000022892/…	35	suppressed	0.307018	0.307018	Actb / Ahnak / Akap7 / Ank3 / App / Asic2 / Atp1b1 / Cacna1d / Camk2d / Dapk1 / Dlg1 / Dmd / Dnm2 / Fgf12 / Fhl1 / Grip1 / Hk1 / Kcnab1 / Mink1 / Nedd4l / Nipsnap2 / Nlgn1 / Nlgn2 / Nr3c2 / Plcb1 / Plcg1 / Plcg2 / Ppp3ca / Prkca / Rasgrf1 / Slc25a4 / Slmap / Stim1 / Stk39 / Taco1
suppressed.GO:0032409	BP	GO:0032409	regulation of transporter activity	120	-0.427121	-1.83043	9.84339e-05	0.00787471	0.007084	1326	tags=30%, list=15%, signal=26%	ENSMUSG00000029580/ENSMUSG00000016933/ENSMUSG00000022770/ENSMUSG00000030987/ENSMUSG00000039166/ENSMUSG00000031633/ENSMUSG00000029432/ENSMUSG00000053819/ENSMUSG00000020704/ENSMUSG00000069833/ENSMUSG00000051790/ENSMUSG00000026576/ENSMUSG00000020827/ENSMUSG00000024589/ENSMUSG00000033335/ENSMUSG00000023092/ENSMUSG00000022523/ENSMUSG00000021870/ENSMUSG00000034330/ENSMUSG00000032356/ENSMUSG00000022892/…	36	suppressed	0.3	0.3	Actb / Ahnak / Akap7 / Ank3 / App / Asic2 / Atp1b1 / Cacna1d / Camk2d / Dapk1 / Dlg1 / Dmd / Dnm2 / Fgf12 / Fhl1 / Grip1 / Hk1 / Insr / Kcnab1 / Mink1 / Nedd4l / Nipsnap2 / Nlgn1 / Nlgn2 / Nr3c2 / Plcb1 / Plcg1 / Plcg2 / Ppp3ca / Prkca / Rasgrf1 / Slc25a4 / Slmap / Stim1 / Stk39 / Taco1
activated.GO:0044260	BP	GO:0044260	cellular macromolecule metabolic process	1963	0.244181	1.3614	1.38231e-06	0.000357877	0.000321943	2204	tags=29%, list=24%, signal=28%	ENSMUSG00000021276/ENSMUSG00000031906/ENSMUSG00000027447/ENSMUSG00000033882/ENSMUSG00000005320/ENSMUSG00000112858/ENSMUSG00000043556/ENSMUSG00000022034/ENSMUSG00000006005/ENSMUSG00000037280/ENSMUSG00000050966/ENSMUSG00000027639/ENSMUSG00000042747/ENSMUSG00000026234/ENSMUSG00000020914/ENSMUSG00000023104/ENSMUSG00000015365/ENSMUSG00000056394/ENSMUSG00000020380/ENSMUSG00000028618/ENSMUSG00000036860/…	561	activated	0.285787	0.285787	6430550D23Rik / Aatf / Abce1 / Abcf1 / Abtb1 / Acot8 / Actl6a / Actr5 / Add1 / Agrn / Agtpbp1 / Alg1 / Alg11 / Alg12 / Alg5 / Alg6 / Ankle1 / Ankrd31 / Ap1ar / Apbb1 / Apc / Apex1 / Arrb2 / Ascc3 / Ash2l / Asz1 / Atm / Aurkb / B3galnt2 / B3galt1 / Bard1 / Bax / Bcap31 / Bcl7b / Becn1 / Bend3 / Bhmt / Blm / Brca2 / Brd7 / Brd8 / Brpf3 / Bves / C1galt1 / Calr / Calr3 / Casc3 / Ccdc47 / Ccdc88a / Cc…
suppressed.GO:0007267	BP	GO:0007267	cell-cell signaling	691	-0.305911	-1.59331	3.23065e-07	0.000130149	0.000117081	1683	tags=27%, list=19%, signal=24%	ENSMUSG00000041459/ENSMUSG00000022790/ENSMUSG00000030102/ENSMUSG00000030671/ENSMUSG00000052155/ENSMUSG00000024268/ENSMUSG00000025162/ENSMUSG00000032086/ENSMUSG00000048402/ENSMUSG00000061130/ENSMUSG00000061731/ENSMUSG00000001018/ENSMUSG00000031661/ENSMUSG00000056553/ENSMUSG00000027674/ENSMUSG00000024687/ENSMUSG00000057914/ENSMUSG00000020366/ENSMUSG00000037098/ENSMUSG00000052889/ENSMUSG00000050783/…	189	suppressed	0.273517	0.273517	Aacs / Abca1 / Abi1 / Abl1 / Abr / Acsl4 / Acvr2a / Adarb1 / Akap12 / Akap7 / Anapc2 / Ano1 / Apoe / App / Arf1 / Arid1b / Atp6v1c2 / Atxn1 / Axin2 / Bace1 / Bicc1 / Braf / Cacna1d / Cacnb2 / Cadps2 / Camk2b / Cask / Celf4 / Chd8 / Chrdl1 / Clcn3 / Clock / Cpeb2 / Csnk1d / Csnk1g3 / Csnk2a1 / Cul3 / Cxadr / Cyp19a1 / Dab2 / Dgki / Dlg1 / Dmd / Efna5 / Egfr / Eif4e / Entpd1 / Exoc4 / Ext1 / Fbxo45…
suppressed.GO:0061061	BP	GO:0061061	muscle structure development	306	-0.351936	-1.69852	7.40362e-06	0.00143988	0.0012953	1340	tags=26%, list=15%, signal=23%	ENSMUSG00000015149/ENSMUSG00000029580/ENSMUSG00000022865/ENSMUSG00000051344/ENSMUSG00000057177/ENSMUSG00000022836/ENSMUSG00000028291/ENSMUSG00000030987/ENSMUSG00000033396/ENSMUSG00000042292/ENSMUSG00000031633/ENSMUSG00000032386/ENSMUSG00000014444/ENSMUSG00000055044/ENSMUSG00000019777/ENSMUSG00000024240/ENSMUSG00000053819/ENSMUSG00000032405/ENSMUSG00000022443/ENSMUSG00000020716/ENSMUSG00000056493/…	81	suppressed	0.264706	0.264706	Actb / Actg1 / Actn1 / Adarb1 / Akap13 / Akirin2 / Arid1b / Arid2 / Arid5b / Boc / Btg1 / Camk2d / Cxadr / Ddx5 / Dmd / Dock1 / Epc1 / Fgfr2 / Fhl1 / Fhod3 / Flnb / Foxk1 / Gsk3a / Hdac2 / Hdac5 / Heg1 / Hes1 / Hlf / Lama1 / Lef1 / Lncpint / Map2k4 / Map3k5 / Mbnl1 / Mecp2 / Med28 / Mef2d / Mrtfa / Mtss1 / Myh9 / Mylk / Myof / Nf1 / Nfix / Nox4 / Nr2c2 / Nrg1 / Pdlim1 / Pdlim5 / Pias1 / Piezo1 / …
suppressed.GO:0045595	BP	GO:0045595	regulation of cell differentiation	727	-0.2969	-1.55462	1.36261e-06	0.000357877	0.000321943	1818	tags=26%, list=20%, signal=23%	ENSMUSG00000035064/ENSMUSG00000024975/ENSMUSG00000041135/ENSMUSG00000026349/ENSMUSG00000054717/ENSMUSG00000037062/ENSMUSG00000021767/ENSMUSG00000002052/ENSMUSG00000028556/ENSMUSG00000021217/ENSMUSG00000044468/ENSMUSG00000025373/ENSMUSG00000018160/ENSMUSG00000022812/ENSMUSG00000033075/ENSMUSG00000031441/ENSMUSG00000029050/ENSMUSG00000035873/ENSMUSG00000032228/ENSMUSG00000048251/ENSMUSG00000067336/…	189	suppressed	0.259972	0.259972	Abl1 / Actb / Acvr2a / Akirin2 / Ambra1 / Anapc2 / Ankrd17 / Anxa2 / Apoe / App / Ar / Arhgap32 / Arid1b / Arid2 / Atp11a / Atxn1 / Axin2 / B2m / Bcl11b / Bcl7a / Bicral / Bmpr1b / Bmpr2 / Boc / Braf / Btg1 / Camk2b / Carm1 / Cask / Ccnt2 / Cdkl3 / Clock / Cntn4 / Crebl2 / Crim1 / Csnk1d / Cux1 / Dab2 / Ddx5 / Dip2b / Dmd / Dock7 / Eef2k / Efna5 / Egfr / Eif4e / Epc1 / Errfi1 / Fgfr1 / Fgfr2 / Fn…
suppressed.GO:0120036	BP	GO:0120036	plasma membrane bounded cell projection organization	865	-0.265948	-1.41307	5.07981e-05	0.00516219	0.00464385	1747	tags=25%, list=19%, signal=22%	ENSMUSG00000016541/ENSMUSG00000022674/ENSMUSG00000022200/ENSMUSG00000006304/ENSMUSG00000038175/ENSMUSG00000022812/ENSMUSG00000021218/ENSMUSG00000024206/ENSMUSG00000041609/ENSMUSG00000048251/ENSMUSG00000064181/ENSMUSG00000030102/ENSMUSG00000067336/ENSMUSG00000020389/ENSMUSG00000022837/ENSMUSG00000019864/ENSMUSG00000028868/ENSMUSG00000025162/ENSMUSG00000021262/ENSMUSG00000030397/ENSMUSG00000028402/…	214	suppressed	0.247399	0.247399	2700049A03Rik / Abi1 / Abl1 / Acsl4 / Actb / Adam10 / Adarb1 / Akap4 / Alcam / Anapc2 / Ank3 / Ano6 / Apbb2 / Apoe / App / Arf1 / Arf4 / Arhgap24 / Arhgap32 / Arid1b / Arl13b / Arpc2 / Atg3 / Atl1 / Atxn10 / B2m / Bag5 / Bcl11b / Bicdl1 / Bmpr1b / Bmpr2 / Boc / Braf / Camk1d / Camk2b / Camk2g / Carm1 / Carmil1 / Cask / Ccdc57 / Cdkl3 / Cfap126 / Cfap20 / Cfap43 / Cntn4 / Creb3l2 / Crppa / Csnk1d …
suppressed.GO:0030036	BP	GO:0030036	actin cytoskeleton organization	366	-0.346469	-1.7126	1.64704e-06	0.000412859	0.000371403	1354	tags=25%, list=15%, signal=22%	ENSMUSG00000028656/ENSMUSG00000058835/ENSMUSG00000030766/ENSMUSG00000029580/ENSMUSG00000022865/ENSMUSG00000020451/ENSMUSG00000032232/ENSMUSG00000017291/ENSMUSG00000030494/ENSMUSG00000022770/ENSMUSG00000027878/ENSMUSG00000029674/ENSMUSG00000038473/ENSMUSG00000050530/ENSMUSG00000041112/ENSMUSG00000021676/ENSMUSG00000042292/ENSMUSG00000055044/ENSMUSG00000019777/ENSMUSG00000041362/ENSMUSG00000017615/…	90	suppressed	0.245902	0.245902	Abi1 / Abl1 / Abr / Actb / Actg1 / Actn1 / Akap13 / Arf1 / Arhgap17 / Arhgap18 / Arhgap28 / Arhgap6 / Arhgef10 / Arhgef10l / Braf / Cap1 / Cap2 / Capza3 / Carmil1 / Ccl27a / Cd2ap / Cgnl1 / Cracd / Cul3 / Cxadr / Diaph2 / Dlc1 / Dlg1 / Efna5 / Elmo1 / Fam171a1 / Fchsd2 / Fgd1 / Fhod3 / Flna / Flnb / Fmn1 / Fmnl2 / Frmpd4 / Hdac2 / Iqgap1 / Iqgap2 / Jmy / Lima1 / Limch1 / Limk1 / Limk2 / Map3k1 / …
suppressed.GO:0030029	BP	GO:0030029	actin filament-based process	399	-0.355837	-1.77747	1.39451e-07	6.5542e-05	5.89609e-05	1354	tags=25%, list=15%, signal=22%	ENSMUSG00000028656/ENSMUSG00000058835/ENSMUSG00000030766/ENSMUSG00000029580/ENSMUSG00000022865/ENSMUSG00000020451/ENSMUSG00000032232/ENSMUSG00000017291/ENSMUSG00000030494/ENSMUSG00000022770/ENSMUSG00000027878/ENSMUSG00000029674/ENSMUSG00000038473/ENSMUSG00000050530/ENSMUSG00000041112/ENSMUSG00000021676/ENSMUSG00000042292/ENSMUSG00000055044/ENSMUSG00000019777/ENSMUSG00000041362/ENSMUSG00000053819/…	98	suppressed	0.245614	0.245614	Abi1 / Abl1 / Abr / Actb / Actg1 / Actn1 / Akap13 / Arf1 / Arhgap17 / Arhgap18 / Arhgap28 / Arhgap6 / Arhgef10 / Arhgef10l / Atp1a1 / Braf / Cacna1d / Camk2d / Cap1 / Cap2 / Capza3 / Carmil1 / Ccl27a / Cd2ap / Cgnl1 / Cracd / Cul3 / Cxadr / Diaph2 / Dlc1 / Dlg1 / Efna5 / Elmo1 / Fam171a1 / Fchsd2 / Fgd1 / Fhod3 / Flna / Flnb / Fmn1 / Fmnl2 / Frmpd4 / Hdac2 / Iqgap1 / Iqgap2 / Jmy / Lima1 / Limch1…
suppressed.GO:0065008	BP	GO:0065008	regulation of biological quality	1258	-0.256954	-1.39912	6.71131e-06	0.00135185	0.00121611	1740	tags=24%, list=19%, signal=23%	ENSMUSG00000022674/ENSMUSG00000018160/ENSMUSG00000006304/ENSMUSG00000030530/ENSMUSG00000030213/ENSMUSG00000038175/ENSMUSG00000022812/ENSMUSG00000044444/ENSMUSG00000031441/ENSMUSG00000026924/ENSMUSG00000035873/ENSMUSG00000041459/ENSMUSG00000022790/ENSMUSG00000030102/ENSMUSG00000028328/ENSMUSG00000030671/ENSMUSG00000067336/ENSMUSG00000020389/ENSMUSG00000052155/ENSMUSG00000024268/ENSMUSG00000021262/…	303	suppressed	0.240859	0.240859	2610005L07Rik / Aacs / Aak1 / Abca1 / Abca2 / Abcb5 / Abl1 / Abr / Acsl4 / Acvr2a / Adam10 / Adgrl2 / Ago2 / Akap12 / Akap7 / Aldh1a1 / Alkbh5 / Anapc2 / Ank3 / Ano1 / Ano6 / Anxa2 / Ap2b1 / Apbb2 / Apoe / App / Ar / Arf1 / Arf4 / Arhgap18 / Arhgap28 / Arhgap32 / Arpc2 / Asic2 / Atf7ip / Atp10d / Atp11a / Atp1a1 / Atp1b1 / Atp2b1 / Atp9a / Atxn1 / Axin2 / B2m / Bace1 / Bag5 / Bag6 / Bmpr1b / Bmpr…
suppressed.GO:0003008	BP	GO:0003008	system process	634	-0.304361	-1.58038	1.82271e-06	0.000428337	0.000385327	1343	tags=24%, list=15%, signal=22%	ENSMUSG00000014164/ENSMUSG00000034269/ENSMUSG00000035916/ENSMUSG00000022865/ENSMUSG00000026663/ENSMUSG00000057177/ENSMUSG00000022836/ENSMUSG00000030494/ENSMUSG00000022770/ENSMUSG00000029212/ENSMUSG00000096151/ENSMUSG00000028967/ENSMUSG00000005371/ENSMUSG00000038473/ENSMUSG00000033396/ENSMUSG00000032959/ENSMUSG00000032177/ENSMUSG00000021820/ENSMUSG00000038587/ENSMUSG00000021877/ENSMUSG00000020611/…	151	suppressed	0.23817	0.23817	Abl1 / Abr / Adarb1 / Adk / Akap12 / Akap13 / Ank3 / Ano1 / Apoe / App / Ar / Arf4 / Asic2 / Atf6 / Atp1a1 / Atp1b1 / Atp2b1 / Atxn1 / Braf / Cacna1d / Camk2b / Camk2d / Camk2g / Camta2 / Ccbe1 / Ccdc50 / Cfap43 / Cfap45 / Clcn5 / Cracd / Csmd1 / Cxadr / Cyp19a1 / Dab2 / Deaf1 / Dgki / Dlg1 / Dmd / Egfr / Errfi1 / Fbxo11 / Fgf12 / Fgfr1 / Flna / Foxo1 / Fyn / Gabrb1 / Gclc / Gna13 / Gnas / Grin2d…
suppressed.GO:0040011	BP	GO:0040011	locomotion	542	-0.324586	-1.67003	5.20384e-07	0.000185798	0.000167142	1342	tags=24%, list=15%, signal=21%	ENSMUSG00000079355/ENSMUSG00000064210/ENSMUSG00000022865/ENSMUSG00000063410/ENSMUSG00000031796/ENSMUSG00000022836/ENSMUSG00000016933/ENSMUSG00000025224/ENSMUSG00000020189/ENSMUSG00000008575/ENSMUSG00000051379/ENSMUSG00000027111/ENSMUSG00000025223/ENSMUSG00000038587/ENSMUSG00000020611/ENSMUSG00000019777/ENSMUSG00000032913/ENSMUSG00000041362/ENSMUSG00000053819/ENSMUSG00000017631/ENSMUSG00000022443/…	128	suppressed	0.236162	0.236162	Abl1 / Abr / Ackr4 / Actg1 / Adam10 / Adarb1 / Ago2 / Akap12 / Alcam / Ank3 / Ano6 / Anxa3 / Apoe / App / Arhgap18 / Arhgap32 / Arid2 / Bmpr1b / Boc / Braf / Camk1d / Camk2b / Camk2d / Carmil1 / Ccbe1 / Ccl27a / Cfap20 / Cfap45 / Cntn4 / Crppa / Cxadr / Cxcl17 / Cyp19a1 / Dab2 / Dach1 / Dlc1 / Dock1 / Efna5 / Egfr / Fgfr1 / Flna / Flrt2 / Flrt3 / Gab2 / Gbf1 / Gna13 / Hace1 / Hdac2 / Hdac5 / Insr…
suppressed.GO:0048870	BP	GO:0048870	cell motility	739	-0.317845	-1.66461	7.79127e-09	7.96822e-06	7.16813e-06	1330	tags=24%, list=15%, signal=22%	ENSMUSG00000064210/ENSMUSG00000029580/ENSMUSG00000022865/ENSMUSG00000063410/ENSMUSG00000031796/ENSMUSG00000057177/ENSMUSG00000022836/ENSMUSG00000016933/ENSMUSG00000025224/ENSMUSG00000020189/ENSMUSG00000051379/ENSMUSG00000027111/ENSMUSG00000025223/ENSMUSG00000025239/ENSMUSG00000041112/ENSMUSG00000038587/ENSMUSG00000021877/ENSMUSG00000042292/ENSMUSG00000020611/ENSMUSG00000021215/ENSMUSG00000033565/…	174	suppressed	0.235453	0.235453	2610005L07Rik / Abl1 / Abr / Actb / Actg1 / Adam10 / Adarb1 / Ago2 / Akap12 / Akap4 / Ano6 / Anxa3 / Apoe / App / Arf4 / Arhgap18 / Arhgap24 / Arhgap32 / Arid2 / Arid5b / Arl13b / Braf / Camk1d / Camk2b / Camk2d / Carmil1 / Catsper2 / Ccbe1 / Ccl27a / Cd2ap / Cep85l / Cfap20 / Cfap43 / Cfap45 / Cox7b2 / Cul3 / Cxadr / Cxcl17 / Cyp19a1 / Dab2 / Dach1 / Dlc1 / Dock1 / Efcab9 / Egfr / Elmo1 / Fbxo45…
suppressed.GO:0030334	BP	GO:0030334	regulation of cell migration	403	-0.337685	-1.68398	3.24126e-06	0.000731227	0.000657804	1124	tags=23%, list=12%, signal=21%	ENSMUSG00000019777/ENSMUSG00000032913/ENSMUSG00000041362/ENSMUSG00000053819/ENSMUSG00000017631/ENSMUSG00000022443/ENSMUSG00000020716/ENSMUSG00000008855/ENSMUSG00000030562/ENSMUSG00000002250/ENSMUSG00000031565/ENSMUSG00000041444/ENSMUSG00000039145/ENSMUSG00000026842/ENSMUSG00000054693/ENSMUSG00000036698/ENSMUSG00000040003/ENSMUSG00000030536/ENSMUSG00000062991/ENSMUSG00000030793/ENSMUSG00000020262/…	94	suppressed	0.233251	0.233251	Abl1 / Abr / Actg1 / Adam10 / Adarb1 / Ago2 / Anxa3 / Apoe / App / Arhgap32 / Arid2 / Braf / Camk1d / Camk2b / Camk2d / Carmil1 / Ccbe1 / Cxcl17 / Cyp19a1 / Dab2 / Dach1 / Dlc1 / Dock1 / Egfr / Fgfr1 / Flna / Flrt2 / Gab2 / Hace1 / Hdac2 / Hdac5 / Insr / Iqgap1 / Itgav / Lama1 / Ldlrad4 / Lef1 / Limch1 / Lrch1 / Lrig2 / Magi2 / Map3k1 / Map4k4 / Mcc / Mcu / Mecp2 / Mink1 / Mtus1 / Myh9 / Nav3 / N…
suppressed.GO:0051094	BP	GO:0051094	positive regulation of developmental process	620	-0.295531	-1.53311	2.27038e-05	0.00308334	0.00277374	1398	tags=22%, list=15%, signal=20%	ENSMUSG00000021109/ENSMUSG00000040506/ENSMUSG00000032652/ENSMUSG00000037896/ENSMUSG00000005886/ENSMUSG00000015149/ENSMUSG00000064210/ENSMUSG00000029580/ENSMUSG00000063410/ENSMUSG00000032294/ENSMUSG00000037104/ENSMUSG00000016933/ENSMUSG00000022770/ENSMUSG00000027878/ENSMUSG00000029674/ENSMUSG00000030987/ENSMUSG00000051379/ENSMUSG00000027340/ENSMUSG00000031633/ENSMUSG00000032185/ENSMUSG00000014444/…	139	suppressed	0.224194	0.224194	Abl1 / Actb / Adam12 / Adgrl2 / Ago2 / Ambra1 / Anapc2 / Ano6 / Anxa3 / Apoe / App / Ar / Arf1 / Arhgap32 / Arid1b / Arid2 / Asic2 / Atp2b1 / Atxn1 / Axin2 / Bcl7a / Bicral / Bmpr1b / Boc / Braf / Btg1 / Camk2b / Carm1 / Cask / Ccbe1 / Crebl2 / Cux1 / Dab2 / Dlg1 / Dmd / Efna5 / Egfr / Epc1 / Exosc3 / Fgfr1 / Fgfr2 / Flna / Flrt2 / Flrt3 / Fndc3b / Gnas / Golga4 / Gpr68 / Grip1 / Hdac2 / Hes1 / H…
suppressed.GO:0040012	BP	GO:0040012	regulation of locomotion	443	-0.31574	-1.58896	2.28403e-05	0.00308334	0.00277374	1124	tags=22%, list=12%, signal=20%	ENSMUSG00000019777/ENSMUSG00000032913/ENSMUSG00000041362/ENSMUSG00000053819/ENSMUSG00000017631/ENSMUSG00000022443/ENSMUSG00000020716/ENSMUSG00000008855/ENSMUSG00000030562/ENSMUSG00000002250/ENSMUSG00000031565/ENSMUSG00000020963/ENSMUSG00000041444/ENSMUSG00000039145/ENSMUSG00000026842/ENSMUSG00000054693/ENSMUSG00000036698/ENSMUSG00000040003/ENSMUSG00000030536/ENSMUSG00000062991/ENSMUSG00000030793/…	97	suppressed	0.218962	0.218962	Abl1 / Abr / Actg1 / Adam10 / Adarb1 / Ago2 / Anxa3 / Apoe / App / Arhgap18 / Arhgap32 / Arid2 / Braf / Camk1d / Camk2b / Camk2d / Carmil1 / Ccbe1 / Cfap45 / Cxcl17 / Cyp19a1 / Dab2 / Dach1 / Dlc1 / Dock1 / Egfr / Fgfr1 / Flna / Flrt2 / Gab2 / Hace1 / Hdac2 / Hdac5 / Insr / Iqgap1 / Itgav / Lama1 / Ldlrad4 / Lef1 / Limch1 / Lrch1 / Lrig2 / Magi2 / Map3k1 / Map4k4 / Mcc / Mcu / Mecp2 / Mink1 / Mtu…
suppressed.GO:0050807	BP	GO:0050807	regulation of synapse organization	162	-0.406272	-1.81867	7.41463e-05	0.00669097	0.00601912	1108	tags=22%, list=12%, signal=19%	ENSMUSG00000026965/ENSMUSG00000025885/ENSMUSG00000020716/ENSMUSG00000019843/ENSMUSG00000020704/ENSMUSG00000026842/ENSMUSG00000054693/ENSMUSG00000040003/ENSMUSG00000062991/ENSMUSG00000051790/ENSMUSG00000013236/ENSMUSG00000028184/ENSMUSG00000031134/ENSMUSG00000021224/ENSMUSG00000053825/ENSMUSG00000022892/ENSMUSG00000034160/ENSMUSG00000039671/ENSMUSG00000028273/ENSMUSG00000031012/ENSMUSG00000063887/…	35	suppressed	0.216049	0.216049	Abl1 / Adam10 / Adgrl2 / Anapc2 / Apoe / App / Asic2 / Camk2b / Cask / Efna5 / Flrt2 / Frmpd4 / Fyn / Hnrnpm / Il1rapl1 / Kalrn / Magi2 / Malat1 / Mecp2 / Myo5b / Nf1 / Nlgn1 / Nlgn2 / Nrg1 / Numb / Ogt / Pdlim5 / Pik3r1 / Ppfia2 / Prkca / Ptpn13 / Ptprs / Rbmx / Tiam1 / Zmynd8
suppressed.GO:0051240	BP	GO:0051240	positive regulation of multicellular organismal process	667	-0.287151	-1.49587	3.8566e-05	0.00440069	0.00395881	1330	tags=21%, list=15%, signal=19%	ENSMUSG00000064210/ENSMUSG00000029580/ENSMUSG00000031796/ENSMUSG00000032294/ENSMUSG00000057177/ENSMUSG00000037104/ENSMUSG00000016933/ENSMUSG00000022770/ENSMUSG00000027878/ENSMUSG00000029674/ENSMUSG00000028291/ENSMUSG00000030987/ENSMUSG00000051379/ENSMUSG00000070780/ENSMUSG00000038587/ENSMUSG00000031633/ENSMUSG00000039197/ENSMUSG00000054555/ENSMUSG00000019777/ENSMUSG00000026965/ENSMUSG00000041362/…	141	suppressed	0.211394	0.211394	Abca1 / Abl1 / Actb / Adam12 / Adgrl2 / Adk / Ago2 / Agrp / Akap12 / Akirin2 / Anapc2 / Ano6 / Anxa2 / Anxa3 / Apoe / App / Ar / Arhgap32 / Arid1b / Arid2 / Asic2 / Atp1a1 / Atp2b1 / Atxn1 / Axin2 / Bcl7a / Bicral / Bmpr1b / Braf / Btg1 / C1qtnf4 / Camk2b / Camk2d / Cask / Ccbe1 / Cfap20 / Cux1 / Cxcl17 / Cyp19a1 / Dab2 / Dlg1 / Efna5 / Egfr / Elovl6 / Esrrg / Exosc3 / Fgfr1 / Fgfr2 / Flna / Flrt…
suppressed.GO:0034329	BP	GO:0034329	cell junction assembly	219	-0.361127	-1.67675	6.68277e-05	0.00607916	0.00546875	1039	tags=21%, list=12%, signal=19%	ENSMUSG00000022443/ENSMUSG00000061859/ENSMUSG00000041592/ENSMUSG00000020704/ENSMUSG00000026842/ENSMUSG00000040003/ENSMUSG00000030536/ENSMUSG00000062991/ENSMUSG00000051790/ENSMUSG00000013236/ENSMUSG00000024589/ENSMUSG00000028184/ENSMUSG00000019889/ENSMUSG00000037736/ENSMUSG00000025314/ENSMUSG00000026425/ENSMUSG00000021224/ENSMUSG00000062825/ENSMUSG00000026074/ENSMUSG00000039230/ENSMUSG00000022892/…	46	suppressed	0.210046	0.210046	Abl1 / Actg1 / Actn1 / Adgrl2 / App / Arhgap6 / Asic2 / Dlc1 / Efna5 / Fbxo45 / Flrt2 / Fmn1 / Grhl2 / Heg1 / Hipk1 / Il1rapl1 / Iqgap1 / Itgav / Limch1 / Lrrc4 / Magi2 / Map4k4 / Mapt / Mecp2 / Myh9 / Myo6 / Nedd4l / Nlgn1 / Nlgn2 / Nrg1 / Nrxn3 / Numb / Ogt / Pard3 / Patj / Pdlim5 / Phldb2 / Pik3r1 / Prkca / Ptpn13 / Ptprj / Ptprk / Ptprs / Sdk2 / Srgap2 / Tbcd
suppressed.GO:0048858	BP	GO:0048858	cell projection morphogenesis	386	-0.324174	-1.60812	2.03924e-05	0.00287532	0.00258661	1241	tags=21%, list=14%, signal=19%	ENSMUSG00000029674/ENSMUSG00000008575/ENSMUSG00000051379/ENSMUSG00000033396/ENSMUSG00000027340/ENSMUSG00000033565/ENSMUSG00000026965/ENSMUSG00000041362/ENSMUSG00000017781/ENSMUSG00000033174/ENSMUSG00000025885/ENSMUSG00000015222/ENSMUSG00000019843/ENSMUSG00000041444/ENSMUSG00000026842/ENSMUSG00000054693/ENSMUSG00000030536/ENSMUSG00000020262/ENSMUSG00000043153/ENSMUSG00000013236/ENSMUSG00000020827/…	81	suppressed	0.209845	0.209845	Abl1 / Adam10 / Adarb1 / Alcam / Anapc2 / Ank3 / Ano1 / Apoe / App / Arhgap32 / Atl1 / Bmpr1b / Boc / Braf / Camk2b / Cask / Cntn4 / Crppa / Cux1 / Dip2b / Dmd / Dnm2 / Efna5 / Egfr / Fbxo45 / Fgfr2 / Flrt2 / Flrt3 / Fyn / Golga4 / Grip1 / Il1rapl1 / Impact / Iqgap1 / Kalrn / Lama1 / Limk1 / Map2 / Map4k4 / Mapt / Mecp2 / Mgll / Mink1 / Myo5b / Ncam1 / Nckap1 / Nedd4l / Nexn / Nfib / Nfix / Nlgn1…
suppressed.GO:0048812	BP	GO:0048812	neuron projection morphogenesis	377	-0.324304	-1.61104	2.79015e-05	0.00358128	0.00322168	1241	tags=21%, list=14%, signal=19%	ENSMUSG00000029674/ENSMUSG00000008575/ENSMUSG00000051379/ENSMUSG00000033396/ENSMUSG00000027340/ENSMUSG00000033565/ENSMUSG00000026965/ENSMUSG00000041362/ENSMUSG00000017781/ENSMUSG00000033174/ENSMUSG00000025885/ENSMUSG00000015222/ENSMUSG00000019843/ENSMUSG00000041444/ENSMUSG00000026842/ENSMUSG00000054693/ENSMUSG00000030536/ENSMUSG00000020262/ENSMUSG00000043153/ENSMUSG00000013236/ENSMUSG00000020827/…	79	suppressed	0.209549	0.209549	Abl1 / Adam10 / Adarb1 / Alcam / Anapc2 / Ank3 / Apoe / App / Arhgap32 / Atl1 / Bmpr1b / Boc / Braf / Camk2b / Cask / Cntn4 / Crppa / Cux1 / Dip2b / Dmd / Dnm2 / Efna5 / Egfr / Fbxo45 / Fgfr2 / Flrt2 / Flrt3 / Fyn / Golga4 / Grip1 / Il1rapl1 / Impact / Iqgap1 / Kalrn / Lama1 / Limk1 / Map2 / Map4k4 / Mapt / Mecp2 / Mgll / Mink1 / Myo5b / Ncam1 / Nckap1 / Nedd4l / Nexn / Nfib / Nfix / Nlgn1 / Nrd1…
suppressed.GO:0007155	BP	GO:0007155	cell adhesion	502	-0.339369	-1.73306	1.66261e-07	7.21315e-05	6.48887e-05	1039	tags=21%, list=12%, signal=20%	ENSMUSG00000022443/ENSMUSG00000020716/ENSMUSG00000057554/ENSMUSG00000029554/ENSMUSG00000024913/ENSMUSG00000002250/ENSMUSG00000022272/ENSMUSG00000041592/ENSMUSG00000025369/ENSMUSG00000026842/ENSMUSG00000054693/ENSMUSG00000040003/ENSMUSG00000030536/ENSMUSG00000062991/ENSMUSG00000030793/ENSMUSG00000051790/ENSMUSG00000026576/ENSMUSG00000013236/ENSMUSG00000020827/ENSMUSG00000032420/ENSMUSG00000046449/…	105	suppressed	0.209163	0.209163	Abl1 / Actg1 / Actn1 / Adam10 / Adam23 / Alcam / Ank3 / App / Arhgap6 / Arid1b / Arid2 / Atp1b1 / B4galnt2 / Boc / Braf / Carmil1 / Cask / Cd2ap / Cntn4 / Crisp2 / Dab2 / Dlc1 / Dmd / Dnm2 / Dock1 / Efna5 / Egfr / Flna / Flrt2 / Fmn1 / Fndc3b / Fyb2 / Gnas / Grhl2 / Hes1 / Il1rapl1 / Iqgap1 / Itga9 / Itgae / Itgav / Kifap3 / Kifc3 / Lama1 / Lef1 / Lgals8 / Limch1 / Lpp / Lrp5 / Lrrc4 / Mad1l1 / M…
suppressed.GO:2000026	BP	GO:2000026	regulation of multicellular organismal development	622	-0.28794	-1.49475	3.07716e-05	0.0037323	0.00335754	1409	tags=21%, list=16%, signal=19%	ENSMUSG00000060802/ENSMUSG00000021109/ENSMUSG00000040506/ENSMUSG00000004798/ENSMUSG00000037896/ENSMUSG00000001288/ENSMUSG00000015149/ENSMUSG00000064210/ENSMUSG00000029580/ENSMUSG00000022865/ENSMUSG00000050931/ENSMUSG00000032294/ENSMUSG00000057177/ENSMUSG00000037104/ENSMUSG00000016933/ENSMUSG00000022770/ENSMUSG00000027878/ENSMUSG00000028967/ENSMUSG00000029674/ENSMUSG00000030987/ENSMUSG00000051379/…	130	suppressed	0.209003	0.209003	Abl1 / Actb / Actr8 / Adam10 / Adam12 / Adgrl2 / Ago2 / Ambra1 / Anapc2 / Ano6 / Anxa2 / Anxa3 / Apoe / Arhgap32 / Arid1b / Arid2 / Asic2 / Atp2b1 / Atxn1 / Axin2 / B2m / Bmpr1b / Braf / Btg1 / Camk2b / Cask / Ccbe1 / Ccm2 / Cux1 / Cxadr / Dip2b / Dlg1 / Efna5 / Egfr / Errfi1 / Fgfr1 / Fgfr2 / Flrt2 / Flrt3 / Gnas / Golga4 / Gpr68 / Grhl2 / Grip1 / Gsk3a / Hdac2 / Hes1 / Hif1a / Hk2 / Ikzf1 / Il1…
suppressed.GO:0034330	BP	GO:0034330	cell junction organization	400	-0.383741	-1.91571	1.53643e-09	2.88848e-06	2.59845e-06	1049	tags=20%, list=12%, signal=19%	ENSMUSG00000025885/ENSMUSG00000022443/ENSMUSG00000020716/ENSMUSG00000061859/ENSMUSG00000041592/ENSMUSG00000019843/ENSMUSG00000020704/ENSMUSG00000037217/ENSMUSG00000026842/ENSMUSG00000054693/ENSMUSG00000040003/ENSMUSG00000021373/ENSMUSG00000030536/ENSMUSG00000062991/ENSMUSG00000051790/ENSMUSG00000052681/ENSMUSG00000013236/ENSMUSG00000024589/ENSMUSG00000037386/ENSMUSG00000022353/ENSMUSG00000016487/…	82	suppressed	0.205	0.205	Abl1 / Actg1 / Actn1 / Adam10 / Adgrl2 / Ank3 / Apoe / App / Arf1 / Arhgap6 / Asic2 / Camk2b / Cap2 / Cask / Ccm2 / Cd2ap / Col4a5 / Dlc1 / Efna5 / Fbxo45 / Fgfr2 / Flna / Flrt2 / Fmn1 / Frmpd4 / Fyn / Grhl2 / Heg1 / Hipk1 / Hnrnpm / Il1rapl1 / Insr / Iqgap1 / Itgav / Kalrn / Kifc3 / Limch1 / Lrrc4 / Magi2 / Malat1 / Map4k4 / Mapt / Mecp2 / Mtss1 / Myh9 / Myo5b / Myo6 / Nedd4l / Nf1 / Nfia / Nlgn…
activated.GO:0033212	BP	GO:0033212	iron import into cell	5	0.932575	1.84609	8.92857e-05	0.00746032	0.00671122	3	tags=20%, list=0%, signal=20%	ENSMUSG00000026822	1	activated	0.2	0.2	Lcn2
activated.GO:0034755	BP	GO:0034755	iron ion transmembrane transport	10	0.817491	1.97704	0.000182852	0.0121328	0.0109145	269	tags=20%, list=3%, signal=19%	ENSMUSG00000026822/ENSMUSG00000022032	2	activated	0.2	0.2	Lcn2 / Scara5
suppressed.GO:0009653	BP	GO:0009653	anatomical structure morphogenesis	1223	-0.278051	-1.51129	4.88768e-08	2.64907e-05	2.38308e-05	1355	tags=20%, list=15%, signal=19%	ENSMUSG00000001288/ENSMUSG00000028656/ENSMUSG00000014164/ENSMUSG00000055053/ENSMUSG00000058835/ENSMUSG00000035916/ENSMUSG00000029580/ENSMUSG00000029686/ENSMUSG00000028763/ENSMUSG00000032294/ENSMUSG00000057177/ENSMUSG00000022836/ENSMUSG00000016933/ENSMUSG00000022770/ENSMUSG00000027878/ENSMUSG00000028967/ENSMUSG00000029674/ENSMUSG00000008575/ENSMUSG00000030987/ENSMUSG00000051379/ENSMUSG00000033396/…	241	suppressed	0.197056	0.197056	2610005L07Rik / Abi1 / Abl1 / Abr / Actb / Actg1 / Actn1 / Adam10 / Adam12 / Adarb1 / Aff3 / Ago2 / Akap13 / Alcam / Aldh1a1 / Anapc2 / Ank3 / Ano1 / Anxa2 / Anxa3 / Apaf1 / Apoe / App / Ar / Arhgap18 / Arhgap24 / Arhgap32 / Arid2 / Arid5b / Arl13b / Atl1 / Axin2 / Bmpr1b / Boc / Braf / Btg1 / Camk2b / Cap1 / Cap2 / Carm1 / Cask / Ccbe1 / Ccdc136 / Ccm2 / Cntn4 / Crppa / Csmd1 / Cul1 / Cul3 / Cux…
suppressed.GO:0048731	BP	GO:0048731	system development	1751	-0.277455	-1.53933	4.72433e-11	1.33226e-07	1.19849e-07	1343	tags=19%, list=15%, signal=20%	ENSMUSG00000014164/ENSMUSG00000038807/ENSMUSG00000015149/ENSMUSG00000058835/ENSMUSG00000034269/ENSMUSG00000035916/ENSMUSG00000064210/ENSMUSG00000029580/ENSMUSG00000022865/ENSMUSG00000063410/ENSMUSG00000026663/ENSMUSG00000028763/ENSMUSG00000020451/ENSMUSG00000017291/ENSMUSG00000032294/ENSMUSG00000057177/ENSMUSG00000022836/ENSMUSG00000016933/ENSMUSG00000015133/ENSMUSG00000022770/ENSMUSG00000027878/…	333	suppressed	0.190177	0.190177	2610005L07Rik / Aacs / Abcb5 / Abi1 / Abl1 / Abr / Acsl4 / Actb / Actg1 / Adam10 / Adam12 / Adarb1 / Adgrl2 / Ago2 / Akap13 / Akirin2 / Alcam / Aldh1a1 / Anapc2 / Ank3 / Ano1 / Ano6 / Anxa2 / Anxa3 / Ap2b1 / Apaf1 / Aph1a / Apoe / App / Ar / Arf1 / Arf4 / Arhgap24 / Arhgap32 / Arhgef10 / Arid1b / Arid2 / Arid5b / Arl13b / Asic2 / Atf6 / Atl1 / Atxn1 / Axin2 / Bag5 / Basp1 / Bbx / Bicc1 / Bmpr1b /…
suppressed.GO:0030154	BP	GO:0030154	cell differentiation	1958	-0.248781	-1.38592	3.61857e-07	0.000136058	0.000122397	1400	tags=19%, list=16%, signal=20%	ENSMUSG00000022285/ENSMUSG00000021109/ENSMUSG00000029238/ENSMUSG00000040506/ENSMUSG00000038393/ENSMUSG00000051306/ENSMUSG00000004798/ENSMUSG00000032652/ENSMUSG00000037896/ENSMUSG00000028224/ENSMUSG00000042390/ENSMUSG00000001288/ENSMUSG00000042800/ENSMUSG00000038807/ENSMUSG00000015149/ENSMUSG00000058835/ENSMUSG00000035916/ENSMUSG00000020096/ENSMUSG00000029580/ENSMUSG00000022865/ENSMUSG00000063410/…	366	suppressed	0.186925	0.186925	4931414P19Rik / Abcb5 / Abi1 / Abl1 / Acsl4 / Actb / Actg1 / Actn1 / Adam10 / Adarb1 / Aff4 / Ago2 / Akap13 / Akap4 / Akirin2 / Alcam / Alkbh5 / Ambra1 / Anapc2 / Ank3 / Ano1 / Anxa2 / Apoe / App / Ar / Arf1 / Arf4 / Arhgap24 / Arhgap32 / Arhgef10 / Arid1b / Arid2 / Arid5b / Arl13b / Atl1 / Atxn1 / Axin2 / Bag5 / Basp1 / Bcl7a / Bicral / Bmpr1b / Boc / Braf / Btg1 / Cabyr / Camk1d / Camk2b / Camk…

## Sheet: KO_elongating_spermatid_1_GS
X	ONTOLOGY	ID	Description	setSize	enrichmentScore	NES	pvalue	p.adjust	qvalue	rank	leading_edge	core_enrichment	Count	.sign	GeneRatio	x	pasted_sorted_ogns
activated.GO:0014911	BP	GO:0014911	positive regulation of smooth muscle cell migration	17	0.706108	1.9885	0.00040459	0.0995054	0.0943584	1431	tags=76%, list=26%, signal=57%	ENSMUSG00000035954/ENSMUSG00000031980/ENSMUSG00000030774/ENSMUSG00000049044/ENSMUSG00000039005/ENSMUSG00000022607/ENSMUSG00000027239/ENSMUSG00000021699/ENSMUSG00000020184/ENSMUSG00000049775/ENSMUSG00000032006/ENSMUSG00000026313/ENSMUSG00000024087	13	activated	0.764706	0.764706	Agt / Cyp1b1 / Dock4 / Hdac4 / Mdk / Mdm2 / Pak1 / Pde4d / Pdgfd / Ptk2 / Rapgef4 / Tlr4 / Tmsb4x
activated.GO:0042773	BP	GO:0042773	ATP synthesis coupled electron transport	29	0.635049	2.06597	8.25856e-05	0.0493272	0.0467757	1594	tags=69%, list=29%, signal=49%	ENSMUSG00000035885/ENSMUSG00000041697/ENSMUSG00000059534/ENSMUSG00000022354/ENSMUSG00000031818/ENSMUSG00000063882/ENSMUSG00000030647/ENSMUSG00000021520/ENSMUSG00000041881/ENSMUSG00000021606/ENSMUSG00000009876/ENSMUSG00000044894/ENSMUSG00000017778/ENSMUSG00000024099/ENSMUSG00000022013/ENSMUSG00000020163/ENSMUSG00000028964/ENSMUSG00000027282/ENSMUSG00000061518/ENSMUSG00000000088	20	activated	0.689655	0.689655	Cox4i1 / Cox4i2 / Cox5a / Cox5b / Cox6a1 / Cox7c / Cox8a / Dnajc15 / Mtch2 / Ndufa7 / Ndufb9 / Ndufc2 / Ndufs6 / Ndufv2 / Park7 / Uqcr10 / Uqcr11 / Uqcrb / Uqcrh / Uqcrq
activated.GO:0042775	BP	GO:0042775	mitochondrial ATP synthesis coupled electron transport	29	0.635049	2.06597	8.25856e-05	0.0493272	0.0467757	1594	tags=69%, list=29%, signal=49%	ENSMUSG00000035885/ENSMUSG00000041697/ENSMUSG00000059534/ENSMUSG00000022354/ENSMUSG00000031818/ENSMUSG00000063882/ENSMUSG00000030647/ENSMUSG00000021520/ENSMUSG00000041881/ENSMUSG00000021606/ENSMUSG00000009876/ENSMUSG00000044894/ENSMUSG00000017778/ENSMUSG00000024099/ENSMUSG00000022013/ENSMUSG00000020163/ENSMUSG00000028964/ENSMUSG00000027282/ENSMUSG00000061518/ENSMUSG00000000088	20	activated	0.689655	0.689655	Cox4i1 / Cox4i2 / Cox5a / Cox5b / Cox6a1 / Cox7c / Cox8a / Dnajc15 / Mtch2 / Ndufa7 / Ndufb9 / Ndufc2 / Ndufs6 / Ndufv2 / Park7 / Uqcr10 / Uqcr11 / Uqcrb / Uqcrh / Uqcrq
activated.GO:0019646	BP	GO:0019646	aerobic electron transport chain	26	0.675716	2.13362	3.31907e-05	0.0493272	0.0467757	1214	tags=62%, list=22%, signal=48%	ENSMUSG00000035885/ENSMUSG00000041697/ENSMUSG00000059534/ENSMUSG00000022354/ENSMUSG00000031818/ENSMUSG00000063882/ENSMUSG00000030647/ENSMUSG00000021520/ENSMUSG00000041881/ENSMUSG00000021606/ENSMUSG00000009876/ENSMUSG00000044894/ENSMUSG00000017778/ENSMUSG00000024099/ENSMUSG00000022013/ENSMUSG00000020163	16	activated	0.615385	0.615385	Cox4i1 / Cox4i2 / Cox6a1 / Cox7c / Cox8a / Dnajc15 / Ndufa7 / Ndufb9 / Ndufc2 / Ndufs6 / Ndufv2 / Uqcr10 / Uqcr11 / Uqcrb / Uqcrh / Uqcrq
activated.GO:0006119	BP	GO:0006119	oxidative phosphorylation	54	0.541914	2.06167	5.71469e-05	0.0493272	0.0467757	1594	tags=61%, list=29%, signal=44%	ENSMUSG00000035885/ENSMUSG00000041697/ENSMUSG00000049422/ENSMUSG00000059534/ENSMUSG00000022354/ENSMUSG00000031818/ENSMUSG00000016427/ENSMUSG00000016252/ENSMUSG00000063882/ENSMUSG00000030647/ENSMUSG00000021520/ENSMUSG00000022450/ENSMUSG00000024208/ENSMUSG00000041881/ENSMUSG00000031378/ENSMUSG00000021606/ENSMUSG00000025781/ENSMUSG00000009876/ENSMUSG00000044894/ENSMUSG00000033938/ENSMUSG00000017778/…	33	activated	0.611111	0.611111	Abcd1 / Atp5c1 / Atp5e / Atp5h / Atp5j / Atp5j2 / Chchd10 / Cox4i1 / Cox4i2 / Cox5a / Cox5b / Cox6a1 / Cox7c / Cox8a / Dnajc15 / Mtch2 / Ndufa1 / Ndufa2 / Ndufa6 / Ndufa7 / Ndufb5 / Ndufb7 / Ndufb9 / Ndufc2 / Ndufs6 / Ndufv2 / Park7 / Uqcc2 / Uqcr10 / Uqcr11 / Uqcrb / Uqcrh / Uqcrq
activated.GO:0008207	BP	GO:0008207	C21-steroid hormone metabolic process	5	0.960521	1.91663	1.6319e-05	0.034115	0.0323504	74	tags=60%, list=1%, signal=59%	ENSMUSG00000003555/ENSMUSG00000032323/ENSMUSG00000025955	3	activated	0.6	0.6	Akr1cl / Cyp11a1 / Cyp17a1
activated.GO:0098803	CC	GO:0098803	respiratory chain complex	41	0.572724	2.03558	0.000245418	0.070765	0.0671046	1214	tags=51%, list=22%, signal=40%	ENSMUSG00000035885/ENSMUSG00000041697/ENSMUSG00000059534/ENSMUSG00000022354/ENSMUSG00000036751/ENSMUSG00000031818/ENSMUSG00000016427/ENSMUSG00000063882/ENSMUSG00000030647/ENSMUSG00000021520/ENSMUSG00000022450/ENSMUSG00000041881/ENSMUSG00000021606/ENSMUSG00000009876/ENSMUSG00000044894/ENSMUSG00000033938/ENSMUSG00000017778/ENSMUSG00000014294/ENSMUSG00000027673/ENSMUSG00000024099/ENSMUSG00000020163	21	activated	0.512195	0.512195	Cox4i1 / Cox4i2 / Cox6a1 / Cox6b1 / Cox7c / Cox8a / Ndufa1 / Ndufa2 / Ndufa6 / Ndufa7 / Ndufb5 / Ndufb7 / Ndufb9 / Ndufc2 / Ndufs6 / Ndufv2 / Uqcr10 / Uqcr11 / Uqcrb / Uqcrh / Uqcrq
activated.GO:0034104	BP	GO:0034104	negative regulation of tissue remodeling	8	0.878259	2.0283	9.15609e-05	0.0510421	0.048402	251	tags=50%, list=5%, signal=48%	ENSMUSG00000027447/ENSMUSG00000031980/ENSMUSG00000029468/ENSMUSG00000000440	4	activated	0.5	0.5	Agt / Cst3 / P2rx7 / Pparg
activated.GO:0070469	CC	GO:0070469	respirasome	43	0.568497	2.04171	0.000157281	0.0626279	0.0593884	1214	tags=49%, list=22%, signal=38%	ENSMUSG00000035885/ENSMUSG00000041697/ENSMUSG00000059534/ENSMUSG00000022354/ENSMUSG00000036751/ENSMUSG00000031818/ENSMUSG00000016427/ENSMUSG00000063882/ENSMUSG00000030647/ENSMUSG00000021520/ENSMUSG00000022450/ENSMUSG00000041881/ENSMUSG00000021606/ENSMUSG00000009876/ENSMUSG00000044894/ENSMUSG00000033938/ENSMUSG00000017778/ENSMUSG00000014294/ENSMUSG00000027673/ENSMUSG00000024099/ENSMUSG00000020163	21	activated	0.488372	0.488372	Cox4i1 / Cox4i2 / Cox6a1 / Cox6b1 / Cox7c / Cox8a / Ndufa1 / Ndufa2 / Ndufa6 / Ndufa7 / Ndufb5 / Ndufb7 / Ndufb9 / Ndufc2 / Ndufs6 / Ndufv2 / Uqcr10 / Uqcr11 / Uqcrb / Uqcrh / Uqcrq
activated.GO:0098858	CC	GO:0098858	actin-based cell projection	58	0.51739	1.97916	7.97737e-05	0.0493272	0.0467757	1079	tags=45%, list=19%, signal=36%	ENSMUSG00000018707/ENSMUSG00000035954/ENSMUSG00000045103/ENSMUSG00000032827/ENSMUSG00000021477/ENSMUSG00000027962/ENSMUSG00000012819/ENSMUSG00000118672/ENSMUSG00000022788/ENSMUSG00000056201/ENSMUSG00000058056/ENSMUSG00000052613/ENSMUSG00000041301/ENSMUSG00000032818/ENSMUSG00000066952/ENSMUSG00000062380/ENSMUSG00000035429/ENSMUSG00000022272/ENSMUSG00000069170/ENSMUSG00000027562/ENSMUSG00000029086/…	26	activated	0.448276	0.448276	Adgrv1 / Antxr1 / Car2 / Cdh23 / Cfl1 / Cftr / Ctsl / Dmd / Dock4 / Dync1h1 / Enah / Fgd4 / Loxhd1 / Muc4 / Myo10 / Myo1h / Myo3a / Nlgn1 / Palld / Pcdh15 / Ppp1r9a / Prom1 / Ptprh / Tubb3 / Vasp / Vcam1
activated.GO:0019866	CC	GO:0019866	organelle inner membrane	163	0.384466	1.74942	7.73639e-05	0.0493272	0.0467757	1391	tags=42%, list=25%, signal=32%	ENSMUSG00000035472/ENSMUSG00000045103/ENSMUSG00000032323/ENSMUSG00000001964/ENSMUSG00000022037/ENSMUSG00000029468/ENSMUSG00000035885/ENSMUSG00000061904/ENSMUSG00000008540/ENSMUSG00000041697/ENSMUSG00000054099/ENSMUSG00000049422/ENSMUSG00000059534/ENSMUSG00000022354/ENSMUSG00000036751/ENSMUSG00000031818/ENSMUSG00000016427/ENSMUSG00000032754/ENSMUSG00000027505/ENSMUSG00000016252/ENSMUSG00000063882/…	68	activated	0.417178	0.417178	AA467197 / Abcb10 / Ak2 / Atp5c1 / Atp5e / Atp5h / Chchd10 / Clu / Cox4i1 / Cox4i2 / Cox6a1 / Cox6b1 / Cox7c / Cox8a / Cyp11a1 / Dmd / Dnajc15 / Emd / Fam209 / Fdx1 / Fdxr / Hadha / Hadhb / Lemd3 / Mccc1 / Mgst1 / Micos13 / Mrpl51 / Mrpl57 / Mrps7 / Ndufa1 / Ndufa2 / Ndufa6 / Ndufa7 / Ndufb5 / Ndufb7 / Ndufb9 / Ndufc2 / Ndufs6 / Ndufv2 / P2rx2 / P2rx5 / P2rx7 / Pam16 / Pcx / Pet100 / Pmpca / Psen…
activated.GO:0006814	BP	GO:0006814	sodium ion transport	47	0.538875	1.97442	0.000201738	0.0653621	0.0619813	650	tags=38%, list=12%, signal=34%	ENSMUSG00000055761/ENSMUSG00000045103/ENSMUSG00000027523/ENSMUSG00000069601/ENSMUSG00000029468/ENSMUSG00000037578/ENSMUSG00000069670/ENSMUSG00000039463/ENSMUSG00000036570/ENSMUSG00000041301/ENSMUSG00000070570/ENSMUSG00000032754/ENSMUSG00000023032/ENSMUSG00000009687/ENSMUSG00000011751/ENSMUSG00000034813/ENSMUSG00000019699/ENSMUSG00000009545	18	activated	0.382979	0.382979	Akt3 / Ank3 / Cftr / Dmd / Fxyd1 / Fxyd5 / Gnas / Grip1 / Kcnq1 / Nkain2 / Nkain3 / P2rx7 / Pkd2l1 / Slc17a7 / Slc4a8 / Slc8b1 / Slc9a8 / Sptbn4
activated.GO:0031406	MF	GO:0031406	carboxylic acid binding	32	0.63661	2.1048	4.08839e-05	0.0493272	0.0467757	419	tags=34%, list=8%, signal=32%	ENSMUSG00000015090/ENSMUSG00000028773/ENSMUSG00000040564/ENSMUSG00000025955/ENSMUSG00000026787/ENSMUSG00000000440/ENSMUSG00000022935/ENSMUSG00000002771/ENSMUSG00000042010/ENSMUSG00000020532/ENSMUSG00000071866	11	activated	0.34375	0.34375	Acaca / Acacb / Akr1cl / Apoc1 / Fabp3 / Gad2 / Grik1 / Grin2d / Pparg / Ppia / Ptgds
activated.GO:0005576	CC	GO:0005576	extracellular region	299	0.407627	1.98386	2.3509e-10	1.96582e-06	1.86414e-06	1002	tags=34%, list=18%, signal=29%	ENSMUSG00000026822/ENSMUSG00000051228/ENSMUSG00000015090/ENSMUSG00000064293/ENSMUSG00000027447/ENSMUSG00000020524/ENSMUSG00000002985/ENSMUSG00000028773/ENSMUSG00000050645/ENSMUSG00000040564/ENSMUSG00000021477/ENSMUSG00000031980/ENSMUSG00000022108/ENSMUSG00000027962/ENSMUSG00000022037/ENSMUSG00000024661/ENSMUSG00000019929/ENSMUSG00000020014/ENSMUSG00000027523/ENSMUSG00000118672/ENSMUSG00000004415/…	101	activated	0.337793	0.337793	Acp5 / Adam17 / Adamts20 / Adamts9 / Adgrb1 / Adgrv1 / Agt / Apoc1 / Apoe / B4galt1 / Bhmt / Brinp3 / Calr / Car2 / Cd81 / Cfap54 / Cfl1 / Chl1 / Clu / Cntn4 / Col26a1 / Col27a1 / Col4a6 / Cst12 / Cst3 / Ctsl / Dand5 / Dbi / Dcn / Defb19 / Defb36 / Dkkl1 / Dnajc9 / Emc10 / Eva1c / F10 / F7 / Fabp3 / Fau / Fth1 / Gm128 / Gm6040 / Gnas / Gpc5 / Gpc6 / Gria1 / Grin2b / Grip1 / Gsn / Gstm1 / Hexb / H…
activated.GO:1990809	BP	GO:1990809	endoplasmic reticulum tubular network membrane organization	3	0.986628	1.69443	6.16087e-05	0.0493272	0.0467757	7	tags=33%, list=0%, signal=33%	ENSMUSG00000020458	1	activated	0.333333	0.333333	Rtn4
activated.GO:0043177	MF	GO:0043177	organic acid binding	33	0.618419	2.06655	0.000131091	0.0595127	0.0564344	419	tags=33%, list=8%, signal=31%	ENSMUSG00000015090/ENSMUSG00000028773/ENSMUSG00000040564/ENSMUSG00000025955/ENSMUSG00000026787/ENSMUSG00000000440/ENSMUSG00000022935/ENSMUSG00000002771/ENSMUSG00000042010/ENSMUSG00000020532/ENSMUSG00000071866	11	activated	0.333333	0.333333	Acaca / Acacb / Akr1cl / Apoc1 / Fabp3 / Gad2 / Grik1 / Grin2d / Pparg / Ppia / Ptgds
activated.GO:0005310	MF	GO:0005310	dicarboxylic acid transmembrane transporter activity	3	0.979205	1.68169	0.000201073	0.0653621	0.0619813	2	tags=33%, list=0%, signal=33%	ENSMUSG00000035472	1	activated	0.333333	0.333333	Slc25a21
activated.GO:0043005	CC	GO:0043005	neuron projection	435	0.293779	1.49203	4.14425e-05	0.0493272	0.0467757	1159	tags=31%, list=21%, signal=26%	ENSMUSG00000003555/ENSMUSG00000020458/ENSMUSG00000020647/ENSMUSG00000027447/ENSMUSG00000020524/ENSMUSG00000002985/ENSMUSG00000018707/ENSMUSG00000031174/ENSMUSG00000035954/ENSMUSG00000045103/ENSMUSG00000029121/ENSMUSG00000032827/ENSMUSG00000029223/ENSMUSG00000024219/ENSMUSG00000059146/ENSMUSG00000021477/ENSMUSG00000026787/ENSMUSG00000029705/ENSMUSG00000052727/ENSMUSG00000022037/ENSMUSG00000031812/…	133	activated	0.305747	0.305747	Adgrb1 / Adgrl1 / Adgrl2 / Adgrv1 / Ahcyl2 / Aldh1a1 / Alk / Alox5 / Ank3 / Anks1 / Apoe / Aqp11 / Asap1 / Atcay / Atxn10 / Brd1 / Brinp3 / Bsg / Cacna1s / Calm3 / Canx / Car2 / Cdh23 / Cdh9 / Cdk16 / Cep250 / Cep290 / Cfl1 / Cftr / Chl1 / Chrne / Clasp2 / Clu / Cobl / Cpeb4 / Creb1 / Crmp1 / Cst3 / Ctsl / Cux1 / Cyp17a1 / Disc1 / Dmd / Dock4 / Dvl1 / Dync1h1 / Dync1i1 / Elovl5 / Enah / Epha10 / …
activated.GO:0042592	BP	GO:0042592	homeostatic process	410	0.295014	1.48756	0.000190046	0.0653621	0.0619813	1097	tags=30%, list=20%, signal=26%	ENSMUSG00000026822/ENSMUSG00000020458/ENSMUSG00000002985/ENSMUSG00000018707/ENSMUSG00000028773/ENSMUSG00000045103/ENSMUSG00000030411/ENSMUSG00000038150/ENSMUSG00000053436/ENSMUSG00000031980/ENSMUSG00000027962/ENSMUSG00000040022/ENSMUSG00000024661/ENSMUSG00000031536/ENSMUSG00000043051/ENSMUSG00000012819/ENSMUSG00000055471/ENSMUSG00000027523/ENSMUSG00000068184/ENSMUSG00000118672/ENSMUSG00000069601/…	122	activated	0.297561	0.297561	Abcd1 / Acaca / Acacb / Acp5 / Adam17 / Adgrv1 / Agt / Akap6 / Akt3 / Aldh1a1 / Alk / Alox5 / Ank3 / Apoe / Aqp11 / Aqp3 / Atpif1 / Bcl10 / Bpgm / Brd1 / Bsg / Calm3 / Car2 / Cbwd1 / Cdh23 / Cdk16 / Cep290 / Cfl2 / Cftr / Chd7 / Creb1 / Cyb561d2 / Dbi / Dio2 / Disc1 / Dmd / Dync1h1 / Egln2 / Ercc2 / Fabp3 / Fggy / Fkbp1a / Fth1 / Fxyd1 / Gnas / Gnasas1 / Grin2b / Hexb / Hmgb1 / Kcnb1 / Kcnq1 / Kd…
activated.GO:0009653	BP	GO:0009653	anatomical structure morphogenesis	664	0.266284	1.39636	0.000136308	0.0595127	0.0564344	1088	tags=26%, list=20%, signal=24%	ENSMUSG00000026822/ENSMUSG00000020458/ENSMUSG00000020647/ENSMUSG00000064293/ENSMUSG00000027447/ENSMUSG00000002985/ENSMUSG00000031174/ENSMUSG00000045103/ENSMUSG00000029121/ENSMUSG00000032827/ENSMUSG00000029223/ENSMUSG00000061288/ENSMUSG00000030411/ENSMUSG00000025151/ENSMUSG00000059146/ENSMUSG00000021477/ENSMUSG00000006219/ENSMUSG00000053436/ENSMUSG00000026494/ENSMUSG00000031980/ENSMUSG00000004328/…	173	activated	0.260542	0.260542	Acp5 / Adam17 / Adamts9 / Adgrb1 / Aff3 / Agt / Ahdc1 / Akt3 / Aldh1a1 / Alox5 / Ank3 / Apoe / Arhgap24 / Arhgef18 / Asxl3 / B4galt1 / Bcl10 / Bsg / Cacna1s / Car2 / Ccdc88c / Cd81 / Cdh23 / Cdh9 / Cfl1 / Cfl2 / Cftr / Chd7 / Chl1 / Clasp2 / Clu / Cntn4 / Cobl / Col27a1 / Creb1 / Crmp1 / Cspg4 / Cst3 / Ctsl / Cux1 / Dcn / Disc1 / Dmd / Dnajb6 / Dock1 / Dvl1 / Egr3 / Emc10 / Enah / Epha10 / Epha6 …
activated.GO:0032501	BP	GO:0032501	multicellular organismal process	1680	0.225684	1.24863	0.000141546	0.0595127	0.0564344	1221	tags=26%, list=22%, signal=29%	ENSMUSG00000026822/ENSMUSG00000051228/ENSMUSG00000015090/ENSMUSG00000020458/ENSMUSG00000020647/ENSMUSG00000046449/ENSMUSG00000049252/ENSMUSG00000064293/ENSMUSG00000027447/ENSMUSG00000058328/ENSMUSG00000003271/ENSMUSG00000020524/ENSMUSG00000002985/ENSMUSG00000026930/ENSMUSG00000018707/ENSMUSG00000031174/ENSMUSG00000035954/ENSMUSG00000045103/ENSMUSG00000029121/ENSMUSG00000032323/ENSMUSG00000032827/…	430	activated	0.255952	0.255952	Abcb10 / Abcd1 / Acaca / Acacb / Acp5 / Adam11 / Adam17 / Adam2 / Adamts9 / Adgrb1 / Adgrl1 / Adgrl2 / Adgrv1 / Adk / Aff3 / Agbl4 / Agt / Ahdc1 / Akap4 / Akap6 / Akt3 / Aldh1a1 / Alk / Alox5 / Ank3 / Ankfn1 / Anks1 / Anks1b / Antxr1 / Aoc2 / Aph1a / Apoc1 / Apoe / Aqp11 / Aqp3 / Arhgap24 / Asap1 / Atcay / Atpif1 / Atxn10 / B4galt1 / Batf / Bcl10 / Bicra / Bmp8a / Bpgm / Brd1 / Brd9 / Brinp3 / Br…
activated.GO:0071944	CC	GO:0071944	cell periphery	1109	0.243456	1.31578	6.95391e-05	0.0493272	0.0467757	1079	tags=24%, list=19%, signal=25%	ENSMUSG00000051228/ENSMUSG00000020458/ENSMUSG00000020647/ENSMUSG00000049252/ENSMUSG00000064293/ENSMUSG00000027447/ENSMUSG00000055761/ENSMUSG00000046182/ENSMUSG00000020524/ENSMUSG00000002985/ENSMUSG00000041112/ENSMUSG00000019471/ENSMUSG00000026930/ENSMUSG00000035580/ENSMUSG00000018707/ENSMUSG00000060579/ENSMUSG00000035954/ENSMUSG00000045103/ENSMUSG00000032827/ENSMUSG00000036469/ENSMUSG00000029223/…	271	activated	0.244364	0.244364	1700028J19Rik / Abcc5 / Adam11 / Adam17 / Adam2 / Adam32 / Adam5 / Adamts20 / Adamts9 / Adgrb1 / Adgrd1 / Adgrl1 / Adgrl2 / Adgrv1 / Adk / Akap6 / Akt3 / Alk / Alox5 / Ank3 / Anks1b / Antxr1 / Aph1a / Apoe / Aqp11 / Aqp3 / Arhgef18 / Atp10b / B4galt1 / Bcl10 / Bsg / Bst2 / Cacna1s / Calm3 / Calr / Canx / Car2 / Cass4 / Catsper2 / Catsperd / Catspere2 / Catsperz / Cd209c / Cd37 / Cd81 / Cd82 / Cdc…
activated.GO:0048519	BP	GO:0048519	negative regulation of biological process	1294	0.243633	1.32631	1.34101e-05	0.034115	0.0323504	879	tags=20%, list=16%, signal=21%	ENSMUSG00000026822/ENSMUSG00000015090/ENSMUSG00000020458/ENSMUSG00000046449/ENSMUSG00000064293/ENSMUSG00000027447/ENSMUSG00000003271/ENSMUSG00000096910/ENSMUSG00000020524/ENSMUSG00000002985/ENSMUSG00000032624/ENSMUSG00000026930/ENSMUSG00000035580/ENSMUSG00000060579/ENSMUSG00000035954/ENSMUSG00000045103/ENSMUSG00000029121/ENSMUSG00000032827/ENSMUSG00000029223/ENSMUSG00000061288/ENSMUSG00000022861/…	253	activated	0.195518	0.195518	1810024B03Rik / 4921509C19Rik / Abcd1 / Acacb / Acp5 / Adam17 / Adamts20 / Adamts9 / Adgrb1 / Adgrv1 / Agbl4 / Agt / Akap6 / Akt3 / Alk / Alox5 / Ank3 / Anks1 / Apoc1 / Apoe / Aqp11 / Arhgap24 / Arhgef18 / Asap1 / Asxl3 / Atcay / Atpif1 / Azin1 / B4galt1 / Bach2 / Bcl10 / Bicra / Brd9 / Bst2 / Calr / Ccdc88c / Ccnd3 / Cd37 / Cdk5rap2 / Cdkn1a / Celf4 / Cenpv / Cfl1 / Cftr / Cgrrf1 / Chd3 / Chl1 /…
activated.GO:0008283	BP	GO:0008283	cell population proliferation	431	0.288904	1.46806	0.000142341	0.0595127	0.0564344	712	tags=19%, list=13%, signal=18%	ENSMUSG00000015090/ENSMUSG00000020458/ENSMUSG00000028030/ENSMUSG00000027447/ENSMUSG00000003271/ENSMUSG00000002985/ENSMUSG00000045103/ENSMUSG00000029223/ENSMUSG00000030798/ENSMUSG00000001964/ENSMUSG00000025151/ENSMUSG00000059146/ENSMUSG00000021477/ENSMUSG00000053436/ENSMUSG00000031980/ENSMUSG00000048546/ENSMUSG00000027962/ENSMUSG00000022037/ENSMUSG00000024661/ENSMUSG00000043051/ENSMUSG00000055471/…	84	activated	0.194896	0.194896	Adk / Agbl4 / Agt / Akt3 / Alk / Alox5 / Apoe / Aqp11 / Atpif1 / Brd9 / Calr / Ccnd3 / Cd209c / Cd37 / Cd81 / Cdkn1a / Clu / Creb1 / Cst3 / Ctsl / Dbi / Disc1 / Dmd / Egr3 / Emc10 / Emd / Ercc1 / Ercc2 / Eya1 / Fkbp1a / Fth1 / Gm128 / Gm47283 / Gnas / Hes1 / Hipk2 / Hmgn1 / Il11 / Iqgap3 / Itch / Kdm2b / Lmntd1 / Maged1 / Malat1 / Mapk14 / Myo16 / Ndrg2 / Nfatc2 / Ntrk3 / Oca2 / Odc1 / P2rx7 / Pa…
activated.GO:0048523	BP	GO:0048523	negative regulation of cellular process	1175	0.24014	1.29987	0.000211047	0.0653621	0.0619813	879	tags=19%, list=16%, signal=21%	ENSMUSG00000026822/ENSMUSG00000015090/ENSMUSG00000020458/ENSMUSG00000046449/ENSMUSG00000064293/ENSMUSG00000027447/ENSMUSG00000003271/ENSMUSG00000096910/ENSMUSG00000020524/ENSMUSG00000002985/ENSMUSG00000032624/ENSMUSG00000035580/ENSMUSG00000060579/ENSMUSG00000045103/ENSMUSG00000029121/ENSMUSG00000032827/ENSMUSG00000029223/ENSMUSG00000061288/ENSMUSG00000022861/ENSMUSG00000030798/ENSMUSG00000024219/…	229	activated	0.194894	0.194894	1810024B03Rik / 4921509C19Rik / Abcd1 / Acacb / Acp5 / Adam17 / Adamts20 / Adamts9 / Adgrb1 / Adgrv1 / Agbl4 / Agt / Akap6 / Akt3 / Alox5 / Ank3 / Anks1 / Apoc1 / Apoe / Aqp11 / Arhgap24 / Arhgef18 / Atcay / Atpif1 / B4galt1 / Bach2 / Bcl10 / Bicra / Brd9 / Bst2 / Calr / Ccdc88c / Ccnd3 / Cd37 / Cdk5rap2 / Cdkn1a / Celf4 / Cfl1 / Cftr / Cgrrf1 / Chd3 / Chl1 / Ciapin1 / Clasp2 / Clu / Cntn4 / Cpeb…

## Sheet: KO_elongating_spermatid_2_GS
X	ONTOLOGY	ID	Description	setSize	enrichmentScore	NES	pvalue	p.adjust	qvalue	rank	leading_edge	core_enrichment	Count	.sign	GeneRatio	x	pasted_sorted_ogns
activated.GO:0150172	BP	GO:0150172	regulation of phosphatidylcholine metabolic process	3	0.972824	1.69004	0.000358935	0.0560403	0.0528663	86	tags=67%, list=2%, signal=66%	ENSMUSG00000028773/ENSMUSG00000040564	2	activated	0.666667	0.666667	Apoc1 / Fabp3
suppressed.GO:0006499	BP	GO:0006499	N-terminal protein myristoylation	3	-0.96968	-1.68166	0.000430429	0.0619062	0.0584	40	tags=67%, list=1%, signal=66%	ENSMUSG00000061130/ENSMUSG00000021096	2	suppressed	0.666667	0.666667	Ppm1a / Ppm1b
suppressed.GO:0018377	BP	GO:0018377	protein myristoylation	3	-0.96968	-1.68166	0.000430429	0.0619062	0.0584	40	tags=67%, list=1%, signal=66%	ENSMUSG00000061130/ENSMUSG00000021096	2	suppressed	0.666667	0.666667	Ppm1a / Ppm1b
suppressed.GO:1902236	BP	GO:1902236	negative regulation of endoplasmic reticulum stress-induced intrinsic apoptotic signaling pathway	8	-0.803492	-1.91972	0.00137323	0.0978935	0.092349	644	tags=62%, list=13%, signal=55%	ENSMUSG00000031770/ENSMUSG00000023826/ENSMUSG00000023010/ENSMUSG00000007659/ENSMUSG00000022564	5	suppressed	0.625	0.625	Bcl2l1 / Grina / Herpud1 / Prkn / Tmbim6
activated.GO:0060122	BP	GO:0060122	inner ear receptor cell stereocilium organization	12	0.754684	1.99017	0.000560113	0.0655973	0.061882	673	tags=58%, list=13%, signal=51%	ENSMUSG00000048001/ENSMUSG00000012819/ENSMUSG00000022528/ENSMUSG00000063810/ENSMUSG00000039137/ENSMUSG00000069170/ENSMUSG00000052613	7	activated	0.583333	0.583333	Adgrv1 / Alms1 / Cdh23 / Hes1 / Hes5 / Pcdh15 / Whrn
activated.GO:0048844	BP	GO:0048844	artery morphogenesis	16	0.738779	2.1076	7.98921e-05	0.0225847	0.0213055	759	tags=56%, list=15%, signal=48%	ENSMUSG00000020458/ENSMUSG00000002985/ENSMUSG00000009097/ENSMUSG00000030022/ENSMUSG00000022528/ENSMUSG00000041235/ENSMUSG00000032187/ENSMUSG00000001300/ENSMUSG00000026923	9	activated	0.5625	0.5625	Adamts9 / Apoe / Chd7 / Efnb2 / Hes1 / Notch1 / Rtn4 / Smarca4 / Tbx1
suppressed.GO:0043508	BP	GO:0043508	negative regulation of JUN kinase activity	4	-0.938161	-1.79171	0.000946264	0.0754195	0.0711479	173	tags=50%, list=3%, signal=48%	ENSMUSG00000039384/ENSMUSG00000027177	2	suppressed	0.5	0.5	Dusp10 / Hipk3
activated.GO:1902003	BP	GO:1902003	regulation of amyloid-beta formation	11	0.788675	2.01969	0.000277119	0.052833	0.0498407	441	tags=45%, list=9%, signal=42%	ENSMUSG00000020458/ENSMUSG00000042846/ENSMUSG00000002985/ENSMUSG00000022037/ENSMUSG00000021087	5	activated	0.454545	0.454545	Apoe / Clu / Lrrtm3 / Rtn1 / Rtn4
suppressed.GO:0010507	BP	GO:0010507	negative regulation of autophagy	16	-0.706579	-2.04092	0.000593895	0.0676215	0.0637916	655	tags=44%, list=13%, signal=38%	ENSMUSG00000033684/ENSMUSG00000015149/ENSMUSG00000038612/ENSMUSG00000025373/ENSMUSG00000045983/ENSMUSG00000015478/ENSMUSG00000068663	7	suppressed	0.4375	0.4375	Clec16a / Eif4g1 / Mcl1 / Qsox1 / Rnf41 / Rnf5 / Sirt2
activated.GO:0098662	BP	GO:0098662	inorganic cation transmembrane transport	152	0.411835	1.84656	1.00093e-05	0.00683804	0.00645075	1296	tags=40%, list=25%, signal=31%	ENSMUSG00000026822/ENSMUSG00000092083/ENSMUSG00000021699/ENSMUSG00000052026/ENSMUSG00000032754/ENSMUSG00000010066/ENSMUSG00000042632/ENSMUSG00000035580/ENSMUSG00000045103/ENSMUSG00000041301/ENSMUSG00000053519/ENSMUSG00000041654/ENSMUSG00000029468/ENSMUSG00000041460/ENSMUSG00000034813/ENSMUSG00000025701/ENSMUSG00000037578/ENSMUSG00000022822/ENSMUSG00000046329/ENSMUSG00000039463/ENSMUSG00000030287/…	61	activated	0.401316	0.401316	Abcc5 / Akap6 / Alox5 / Ank3 / Atp5g1 / Atp6v0b / Atp6v0e / Cacna1c / Cacna1d / Cacna1h / Cacna1s / Cacna2d2 / Cacna2d4 / Cftr / Chd7 / Dbi / Dmd / Fgf12 / Fkbp1a / Fxyd1 / Grin2b / Grin2d / Grip1 / Hcn4 / Hecw1 / Itpr2 / Itpr3 / Kcnab1 / Kcnab2 / Kcnb2 / Kcnh8 / Kcnip1 / Kcnj4 / Kcnj6 / Kcnk7 / Kcnma1 / Klhl24 / Lcn2 / Nos1 / P2rx7 / Pde4d / Pkd2l1 / Pla2g6 / Plcg1 / Prkce / Ryr1 / Slc25a23 / Sl…
activated.GO:0030029	BP	GO:0030029	actin filament-based process	202	0.341479	1.5928	0.000234457	0.048052	0.0453305	1301	tags=40%, list=26%, signal=31%	ENSMUSG00000028030/ENSMUSG00000021699/ENSMUSG00000032827/ENSMUSG00000021262/ENSMUSG00000041112/ENSMUSG00000042678/ENSMUSG00000029095/ENSMUSG00000040964/ENSMUSG00000046718/ENSMUSG00000025429/ENSMUSG00000039735/ENSMUSG00000042331/ENSMUSG00000005057/ENSMUSG00000049176/ENSMUSG00000059146/ENSMUSG00000022438/ENSMUSG00000060843/ENSMUSG00000024044/ENSMUSG00000028906/ENSMUSG00000013076/ENSMUSG00000021279/…	80	activated	0.39604	0.39604	Ablim2 / Abr / Actg1 / Adgrb1 / Akap6 / Alms1 / Amotl1 / Arhgap26 / Arhgef10l / Arhgef18 / Baiap2 / Baiap2l1 / Brsk2 / Bst2 / Cacna1c / Cacna1d / Cacna1h / Cap2 / Cass4 / Cavin4 / Ccdc88c / Cdc42bpb / Cfl2 / Cobl / Ctnna3 / Dock2 / Dstn / Elmo1 / Ep300 / Epb41 / Epb41l3 / Evl / Flnc / Fnbp1l / Frmpd4 / Fxyd1 / Gas7 / Gsn / Hcn4 / Iqgap1 / Iqgap3 / Kank1 / Kash5 / Lpar1 / Marcksl1 / Mef2a / Mical2…
activated.GO:0006812	BP	GO:0006812	monoatomic cation transport	215	0.377436	1.77522	8.05568e-06	0.00600368	0.00566364	1272	tags=37%, list=25%, signal=29%	ENSMUSG00000026822/ENSMUSG00000055761/ENSMUSG00000092083/ENSMUSG00000021699/ENSMUSG00000052026/ENSMUSG00000032754/ENSMUSG00000027523/ENSMUSG00000010066/ENSMUSG00000042632/ENSMUSG00000035580/ENSMUSG00000045103/ENSMUSG00000041301/ENSMUSG00000012819/ENSMUSG00000031980/ENSMUSG00000024661/ENSMUSG00000053519/ENSMUSG00000041654/ENSMUSG00000029468/ENSMUSG00000041460/ENSMUSG00000041798/ENSMUSG00000034813/…	79	activated	0.367442	0.367442	Abcc5 / Agt / Akap6 / Alox5 / Ano10 / Ap3b1 / Ap3d1 / Atp5g1 / Atp6v0b / Atp6v0e / Cacna1c / Cacna1d / Cacna1h / Cacna1s / Cacna2d2 / Cacna2d4 / Cdh23 / Cftr / Chd7 / Dbi / Dmd / Epb41 / Fgf12 / Fkbp1a / Fth1 / Fxyd1 / Gck / Gnas / Grin2b / Grin2d / Grip1 / Hcn4 / Hecw1 / Hes1 / Itpr2 / Itpr3 / Kcnab1 / Kcnab2 / Kcnb2 / Kcnh8 / Kcnip1 / Kcnj4 / Kcnj6 / Kcnk7 / Kcnma1 / Kcnmb4 / Klhl24 / Lcn2 / Nd…
suppressed.GO:0035970	BP	GO:0035970	peptidyl-threonine dephosphorylation	11	-0.752962	-1.92973	0.000956773	0.0754195	0.0711479	173	tags=36%, list=3%, signal=35%	ENSMUSG00000039384/ENSMUSG00000029147/ENSMUSG00000061130/ENSMUSG00000021096	4	suppressed	0.363636	0.363636	Dusp10 / Ppm1a / Ppm1b / Ppm1g
activated.GO:0043005	CC	GO:0043005	neuron projection	419	0.292845	1.47093	0.000400818	0.0608501	0.0574037	1383	tags=36%, list=27%, signal=29%	ENSMUSG00000003555/ENSMUSG00000092083/ENSMUSG00000020647/ENSMUSG00000027447/ENSMUSG00000028599/ENSMUSG00000032827/ENSMUSG00000020458/ENSMUSG00000033004/ENSMUSG00000031812/ENSMUSG00000029705/ENSMUSG00000027523/ENSMUSG00000044933/ENSMUSG00000018707/ENSMUSG00000024219/ENSMUSG00000029223/ENSMUSG00000042678/ENSMUSG00000024983/ENSMUSG00000002985/ENSMUSG00000035954/ENSMUSG00000020524/ENSMUSG00000045103/…	151	activated	0.360382	0.360382	Actg1 / Adgrb1 / Adgrl2 / Adgrv1 / Ahi1 / Aldh1a1 / Alk / Alox5 / Ank3 / Anks1 / Ap3d1 / Apoe / Arfgef2 / Arhgap33 / Atp5g1 / Atxn10 / Baiap2 / Brd1 / Brsk2 / Bsg / Cacna1c / Cacna1d / Cacna1h / Cacna1s / Car2 / Cdc14a / Cdh13 / Cdh23 / Cdh9 / Cdkl5 / Cep250 / Cftr / Chl1 / Chrnb3 / Clu / Cntnap2 / Cobl / Cpeb4 / Creb1 / Crmp1 / Cst3 / Ctsl / Cux1 / Cyp17a1 / Cyp19a1 / Dip2b / Disc1 / Dlg2 / Dmd …
activated.GO:0007155	BP	GO:0007155	cell adhesion	292	0.341359	1.65338	2.07596e-05	0.00862749	0.00813885	1109	tags=35%, list=22%, signal=29%	ENSMUSG00000064293/ENSMUSG00000045095/ENSMUSG00000061080/ENSMUSG00000040690/ENSMUSG00000021699/ENSMUSG00000030798/ENSMUSG00000054793/ENSMUSG00000020458/ENSMUSG00000048001/ENSMUSG00000041592/ENSMUSG00000027962/ENSMUSG00000027523/ENSMUSG00000044813/ENSMUSG00000006219/ENSMUSG00000026494/ENSMUSG00000046449/ENSMUSG00000000134/ENSMUSG00000016493/ENSMUSG00000045103/ENSMUSG00000012819/ENSMUSG00000031980/…	102	activated	0.349315	0.349315	Actg1 / Adam32 / Adamts9 / Adgrv1 / Adk / Agt / Alox5 / Ap3b1 / Ap3d1 / Arvcf / B4galt1 / Bcl10 / Bsg / Cadm4 / Cass4 / Cd37 / Cd46 / Cd55b / Cd81 / Cd96 / Cdh11 / Cdh13 / Cdh18 / Cdh23 / Cdh9 / Ceacam2 / Cebpb / Chl1 / Cntn4 / Col13a1 / Col15a1 / Col16a1 / Col26a1 / Ctnna3 / Cyld / Cyp1b1 / Disc1 / Dmd / Dock1 / Dscaml1 / Efnb2 / Egr3 / Fblim1 / Fndc3b / Gnas / Gsn / Hes1 / Hes5 / Hmgb1 / Hsph1 …
activated.GO:0016477	BP	GO:0016477	cell migration	340	0.337645	1.65623	1.09525e-05	0.00690682	0.00651563	1146	tags=34%, list=23%, signal=29%	ENSMUSG00000026822/ENSMUSG00000028927/ENSMUSG00000021699/ENSMUSG00000022112/ENSMUSG00000020467/ENSMUSG00000025239/ENSMUSG00000020458/ENSMUSG00000032754/ENSMUSG00000027962/ENSMUSG00000029032/ENSMUSG00000024219/ENSMUSG00000021262/ENSMUSG00000020121/ENSMUSG00000041014/ENSMUSG00000041112/ENSMUSG00000002985/ENSMUSG00000046449/ENSMUSG00000057729/ENSMUSG00000027544/ENSMUSG00000035954/ENSMUSG00000009097/…	117	activated	0.344118	0.344118	Abr / Acp5 / Actg1 / Adamts9 / Adgrb1 / Agt / Alox5 / Amotl1 / Anks1 / Apoe / Arhgap24 / Arhgef16 / AU040320 / B4galt1 / Bambi / Bsg / Bst2 / Capn7 / Cass4 / Cd81 / Cdc42bpb / Cdh11 / Cdh13 / Cep43 / Chl1 / Csnk2b / Ctnna3 / Cyp19a1 / Cyp1b1 / Dcn / Disc1 / Dock1 / Dock2 / Dock4 / Efcab1 / Efemp1 / Efnb2 / Egr3 / Elmo1 / Evl / F7 / Fndc3b / Fubp1 / Gpc5 / Gpc6 / Hdac4 / Hes1 / Hmgb1 / Iqgap1 / Ka…
activated.GO:0030334	BP	GO:0030334	regulation of cell migration	202	0.36932	1.72266	1.71262e-05	0.00859877	0.00811176	1038	tags=34%, list=20%, signal=28%	ENSMUSG00000026822/ENSMUSG00000028927/ENSMUSG00000021699/ENSMUSG00000020467/ENSMUSG00000020458/ENSMUSG00000032754/ENSMUSG00000021262/ENSMUSG00000020121/ENSMUSG00000041014/ENSMUSG00000002985/ENSMUSG00000046449/ENSMUSG00000035954/ENSMUSG00000031980/ENSMUSG00000046718/ENSMUSG00000026074/ENSMUSG00000025207/ENSMUSG00000053646/ENSMUSG00000059146/ENSMUSG00000030022/ENSMUSG00000024421/ENSMUSG00000013076/…	69	activated	0.341584	0.341584	Abr / Actg1 / Adamts9 / Adgrb1 / Agt / Amotl1 / Apoe / Bst2 / Capn7 / Cass4 / Cd81 / Cdh11 / Cdh13 / Cep43 / Csnk2b / Cyp1b1 / Dcn / Dock1 / Dock4 / Efemp1 / Evl / F7 / Fubp1 / Hdac4 / Hmgb1 / Iqgap1 / Kank1 / Lama3 / Lcn2 / Lgr6 / Lpar1 / Map4k4 / Mien1 / Miip / Mink1 / Ndrg4 / Nexmif / Ngfr / Notch1 / Nrg3 / Ntrk3 / Osbpl8 / Osgin1 / Padi2 / Pak1 / Pde4d / Pdgfd / Pdpk1 / Phactr1 / Plcg1 / Plxn…
activated.GO:0040012	BP	GO:0040012	regulation of locomotion	226	0.36576	1.7341	1.79046e-05	0.00859877	0.00811176	1016	tags=34%, list=20%, signal=28%	ENSMUSG00000026822/ENSMUSG00000028927/ENSMUSG00000021699/ENSMUSG00000054793/ENSMUSG00000020467/ENSMUSG00000020458/ENSMUSG00000033004/ENSMUSG00000032754/ENSMUSG00000021262/ENSMUSG00000020121/ENSMUSG00000041014/ENSMUSG00000002985/ENSMUSG00000046449/ENSMUSG00000030411/ENSMUSG00000035954/ENSMUSG00000031980/ENSMUSG00000046718/ENSMUSG00000026074/ENSMUSG00000025207/ENSMUSG00000053646/ENSMUSG00000059146/…	76	activated	0.336283	0.336283	Abr / Actg1 / Adamts9 / Adgrb1 / Agt / Amotl1 / Apoe / Bst2 / Cadm4 / Capn7 / Cass4 / Cd81 / Cdh11 / Cdh13 / Cep43 / Csnk2b / Cyp1b1 / Dcn / Dock1 / Dock4 / Efcab1 / Efemp1 / Efnb2 / Evl / F7 / Fubp1 / Hdac4 / Hmgb1 / Iqcf1 / Iqgap1 / Kank1 / Lama3 / Lcn2 / Lgr6 / Lpar1 / Map4k4 / Mien1 / Miip / Mink1 / Mycbp2 / Ndrg4 / Nexmif / Ngfr / Notch1 / Nova2 / Nrg3 / Ntrk3 / Osbpl8 / Osgin1 / Padi2 / Pak…
activated.GO:0005576	CC	GO:0005576	extracellular region	283	0.387075	1.87385	3.72712e-08	0.000152775	0.000144122	1027	tags=33%, list=20%, signal=28%	ENSMUSG00000026822/ENSMUSG00000015090/ENSMUSG00000051228/ENSMUSG00000045672/ENSMUSG00000064293/ENSMUSG00000040690/ENSMUSG00000027447/ENSMUSG00000022112/ENSMUSG00000020467/ENSMUSG00000028773/ENSMUSG00000027962/ENSMUSG00000027523/ENSMUSG00000042846/ENSMUSG00000040564/ENSMUSG00000041014/ENSMUSG00000042632/ENSMUSG00000002985/ENSMUSG00000027570/ENSMUSG00000057729/ENSMUSG00000016493/ENSMUSG00000020524/…	94	activated	0.332155	0.332155	Actg1 / Adamts9 / Adamtsl1 / Adgrb1 / Adgrv1 / Agt / Ak7 / Apoc1 / Apoe / B4galt1 / Bhmt / Bmp1 / Bmp3 / Cd46 / Cd81 / Cdh13 / Ceacam2 / Cfap54 / Chl1 / Clu / Cmtm2b / Cntn4 / Col13a1 / Col15a1 / Col16a1 / Col26a1 / Col27a1 / Col9a3 / Cst12 / Cst13 / Cst3 / Ctsl / Dbi / Dcn / Defb19 / Defb36 / Efemp1 / Entpd6 / Eva1c / F7 / Fabp3 / Fth1 / Gnas / Gpc5 / Gpc6 / Gria1 / Grip1 / Gsn / Gstm1 / Hmgb1 /…
activated.GO:0040011	BP	GO:0040011	locomotion	290	0.341382	1.65174	2.56806e-05	0.00915346	0.00863503	1038	tags=33%, list=20%, signal=28%	ENSMUSG00000026822/ENSMUSG00000064293/ENSMUSG00000028927/ENSMUSG00000021699/ENSMUSG00000054793/ENSMUSG00000020467/ENSMUSG00000020458/ENSMUSG00000033004/ENSMUSG00000032754/ENSMUSG00000027962/ENSMUSG00000029032/ENSMUSG00000021262/ENSMUSG00000020121/ENSMUSG00000041014/ENSMUSG00000042632/ENSMUSG00000002985/ENSMUSG00000046449/ENSMUSG00000030411/ENSMUSG00000035954/ENSMUSG00000031980/ENSMUSG00000046718/…	95	activated	0.327586	0.327586	Abr / Actg1 / Adamts9 / Adgrb1 / Agt / Alox5 / Amotl1 / Apoe / Arhgef16 / Bst2 / Cadm4 / Capn7 / Cass4 / Cd81 / Cdh11 / Cdh13 / Cep43 / Chl1 / Cmtm2b / Cntn4 / Creb1 / Crmp1 / Csnk2b / Cyp1b1 / Dcn / Dock1 / Dock2 / Dock4 / Dscaml1 / Dvl1 / Efcab1 / Efemp1 / Efnb2 / Egr3 / Ep300 / Evl / F7 / Fubp1 / Hdac4 / Hmgb1 / Iqcf1 / Iqgap1 / Kank1 / Klf7 / Lama3 / Lcn2 / Lgr6 / Lpar1 / Map4k4 / Mien1 / Mii…
activated.GO:0031344	BP	GO:0031344	regulation of cell projection organization	201	0.341941	1.59011	0.000536871	0.0653154	0.0616161	1108	tags=32%, list=22%, signal=26%	ENSMUSG00000026822/ENSMUSG00000032827/ENSMUSG00000020467/ENSMUSG00000020458/ENSMUSG00000033004/ENSMUSG00000036403/ENSMUSG00000029705/ENSMUSG00000021262/ENSMUSG00000002985/ENSMUSG00000030411/ENSMUSG00000045103/ENSMUSG00000031980/ENSMUSG00000043051/ENSMUSG00000055471/ENSMUSG00000029468/ENSMUSG00000036712/ENSMUSG00000022861/ENSMUSG00000052727/ENSMUSG00000026074/ENSMUSG00000039735/ENSMUSG00000025207/…	65	activated	0.323383	0.323383	Agt / Ahi1 / Alk / Apoe / Arhgap24 / Baiap2 / Brsk2 / Cep135 / Cobl / Crmp1 / Cux1 / Cyld / Dgkg / Dip2b / Disc1 / Dmd / Dvl1 / Efemp1 / Efhc2 / Efnb2 / Ep300 / Evl / Fnbp1l / Grin2b / Grip1 / Hdac4 / Hecw1 / Hes1 / Iqgap1 / Kank1 / Lcn2 / Lpar1 / Mak / Map1b / Map4k4 / Mapt / Mien1 / Mycbp2 / Myo10 / Myo5b / Ndrg4 / Neurl1a / Ngfr / Nova2 / Ntrk3 / P2rx7 / Pak1 / Plxna1 / Plxna2 / Plxnb1 / Ppp1r…
activated.GO:0009653	BP	GO:0009653	anatomical structure morphogenesis	632	0.317922	1.65094	9.20677e-08	0.00025159	0.000237341	1240	tags=32%, list=24%, signal=28%	ENSMUSG00000026822/ENSMUSG00000045672/ENSMUSG00000020647/ENSMUSG00000064293/ENSMUSG00000061288/ENSMUSG00000027447/ENSMUSG00000028599/ENSMUSG00000032827/ENSMUSG00000025239/ENSMUSG00000020458/ENSMUSG00000033004/ENSMUSG00000005566/ENSMUSG00000029705/ENSMUSG00000048001/ENSMUSG00000061436/ENSMUSG00000031536/ENSMUSG00000041592/ENSMUSG00000027962/ENSMUSG00000027523/ENSMUSG00000044813/ENSMUSG00000006219/…	204	activated	0.322785	0.322785	Abr / Acp5 / Actg1 / Adamts9 / Adgrb1 / Ago1 / Agt / Ahdc1 / Ahi1 / Alms1 / Alox5 / Amotl1 / Ap3b1 / Apoe / Arhgap24 / Arhgef18 / Asxl2 / Asxl3 / AU040320 / B4galt1 / B4galt5 / Baiap2 / Bambi / Bcl10 / Brsk2 / Bsg / Cacna1c / Cacna1s / Cap2 / Cavin4 / Cd81 / Cdh11 / Cdh13 / Cdh18 / Cdh23 / Cdh9 / Cdkl5 / Ceacam2 / Cebpb / Cftr / Chd7 / Chl1 / Clu / Cntn4 / Cobl / Col13a1 / Col27a1 / Cplane1 / Cre…
activated.GO:0120162	BP	GO:0120162	positive regulation of cold-induced thermogenesis	25	0.631184	1.99289	0.000347081	0.0560403	0.0528663	573	tags=32%, list=11%, signal=29%	ENSMUSG00000026822/ENSMUSG00000027523/ENSMUSG00000018707/ENSMUSG00000056501/ENSMUSG00000058881/ENSMUSG00000032187/ENSMUSG00000063810/ENSMUSG00000036251	8	activated	0.32	0.32	Alms1 / Cebpb / Dync1h1 / Gnas / Lcn2 / Smarca4 / Trpm8 / Zfp516
activated.GO:0048731	BP	GO:0048731	system development	856	0.289605	1.53216	3.42758e-07	0.000532728	0.000502555	1240	tags=32%, list=24%, signal=29%	ENSMUSG00000045672/ENSMUSG00000020647/ENSMUSG00000064293/ENSMUSG00000061288/ENSMUSG00000061298/ENSMUSG00000028599/ENSMUSG00000032827/ENSMUSG00000020467/ENSMUSG00000020458/ENSMUSG00000033004/ENSMUSG00000029705/ENSMUSG00000048001/ENSMUSG00000026930/ENSMUSG00000061436/ENSMUSG00000031536/ENSMUSG00000041592/ENSMUSG00000027962/ENSMUSG00000027523/ENSMUSG00000042846/ENSMUSG00000044813/ENSMUSG00000024219/…	270	activated	0.315421	0.315421	Aatk / Abr / Acacb / Acer3 / Acp5 / Actg1 / Adamts9 / Adgrb1 / Adgrl2 / Adgrv1 / Agbl4 / Ago1 / Agt / Ahi1 / Ak7 / Ak8 / Akap6 / Alk / Alms1 / Alox5 / Amhr2 / Amotl1 / Anks1 / Ap3b1 / Apoe / Arhgap24 / Asxl2 / Atat1 / Atxn10 / AU040320 / B4galt1 / B4galt5 / Baiap2 / Bcl10 / Bmp1 / Bmp3 / Bpgm / Brsk2 / Bsg / Cacna1c / Cacna1s / Cavin4 / Cbwd1 / Ccdc182 / Cdh11 / Cdh13 / Cdh23 / Cdh9 / Cdk5rap2 / …
activated.GO:0032501	BP	GO:0032501	multicellular organismal process	1596	0.252591	1.38129	5.35406e-06	0.00438926	0.00414066	1248	tags=28%, list=25%, signal=31%	ENSMUSG00000026822/ENSMUSG00000015090/ENSMUSG00000051228/ENSMUSG00000045672/ENSMUSG00000020647/ENSMUSG00000064293/ENSMUSG00000061288/ENSMUSG00000061080/ENSMUSG00000049252/ENSMUSG00000061298/ENSMUSG00000003271/ENSMUSG00000021699/ENSMUSG00000027447/ENSMUSG00000028599/ENSMUSG00000030798/ENSMUSG00000032827/ENSMUSG00000020467/ENSMUSG00000025239/ENSMUSG00000020458/ENSMUSG00000034177/ENSMUSG00000033004/…	453	activated	0.283835	0.283835	Aatf / Aatk / Abcb10 / Abhd6 / Abr / Acaca / Acacb / Acer3 / Acp5 / Actg1 / Adam11 / Adamts9 / Adgrb1 / Adgrl2 / Adgrv1 / Adk / Agbl4 / Ago1 / Agt / Ahdc1 / Ahi1 / Ak7 / Ak8 / Akap1 / Akap6 / Akap8 / Aldh2 / Alg5 / Alk / Alms1 / Alox5 / Amhr2 / Amotl1 / Anks1 / Anks1b / Ap3b1 / Ap3d1 / Apoc1 / Apoe / Aqp3 / Arfgef2 / Arhgap24 / Arvcf / Asxl2 / Atat1 / Atpif1 / Atxn10 / AU040320 / B4galt1 / B4galt…
activated.GO:0051239	BP	GO:0051239	regulation of multicellular organismal process	600	0.301413	1.56244	3.61195e-06	0.00329009	0.00310374	1046	tags=28%, list=21%, signal=25%	ENSMUSG00000026822/ENSMUSG00000015090/ENSMUSG00000020647/ENSMUSG00000003271/ENSMUSG00000021699/ENSMUSG00000027447/ENSMUSG00000028599/ENSMUSG00000030798/ENSMUSG00000020467/ENSMUSG00000020458/ENSMUSG00000031812/ENSMUSG00000028524/ENSMUSG00000029705/ENSMUSG00000048001/ENSMUSG00000061436/ENSMUSG00000027962/ENSMUSG00000027523/ENSMUSG00000042846/ENSMUSG00000040564/ENSMUSG00000023367/ENSMUSG00000010066/…	169	activated	0.281667	0.281667	Abcb10 / Abr / Acacb / Adamts9 / Adgrb1 / Adgrl2 / Adgrv1 / Adk / Ago1 / Agt / Ahi1 / Akap1 / Akap6 / Akap8 / Alms1 / Alox5 / Amotl1 / Ap3b1 / Ap3d1 / Apoc1 / Apoe / Arfgef2 / Asxl2 / Baiap2 / Bcl10 / Bmp1 / Brd9 / Bst2 / Cacna1d / Cacna1s / Cacna2d2 / Capn7 / Cd37 / Cd46 / Cd81 / Cd96 / Cdkn1a / Ceacam2 / Cebpb / Celf4 / Cftr / Chd7 / Clu / Creb1 / Csnk2b / Cst3 / Ctnna3 / Ctr9 / Cux1 / Cyld / C…
activated.GO:0042127	BP	GO:0042127	regulation of cell population proliferation	329	0.313368	1.53193	0.000250344	0.0500566	0.0472215	1046	tags=28%, list=21%, signal=24%	ENSMUSG00000015090/ENSMUSG00000061298/ENSMUSG00000003271/ENSMUSG00000021699/ENSMUSG00000027447/ENSMUSG00000028599/ENSMUSG00000030798/ENSMUSG00000054793/ENSMUSG00000020467/ENSMUSG00000020458/ENSMUSG00000048001/ENSMUSG00000061436/ENSMUSG00000027962/ENSMUSG00000027523/ENSMUSG00000028842/ENSMUSG00000002985/ENSMUSG00000027544/ENSMUSG00000016493/ENSMUSG00000009097/ENSMUSG00000045103/ENSMUSG00000031980/…	92	activated	0.279635	0.279635	Abcc4 / Adk / Agbl4 / Ago3 / Agt / Alk / Alox5 / Apoe / Atpif1 / B4galt1 / Brd9 / Cadm4 / Cd37 / Cd46 / Cd81 / Cdh13 / Cdkn1a / Ceacam2 / Cebpb / Cep43 / Clu / Creb1 / Cst3 / Ctsl / Cyp1b1 / Disc1 / Dmd / Efemp1 / Efnb2 / Egr3 / Errfi1 / Fanca / Fth1 / Gnas / Hdac4 / Hes1 / Hes5 / Hipk2 / Hmgb1 / Hpse2 / Il11 / Iqgap3 / Itch / Kdm2b / Lgr5 / Maged1 / Malat1 / Mapk14 / Marcksl1 / Myo16 / Ndrg2 / N…
activated.GO:0042995	CC	GO:0042995	cell projection	743	0.259565	1.36253	0.000557663	0.0655973	0.061882	1187	tags=28%, list=23%, signal=25%	ENSMUSG00000003555/ENSMUSG00000092083/ENSMUSG00000020647/ENSMUSG00000045095/ENSMUSG00000061298/ENSMUSG00000027447/ENSMUSG00000028599/ENSMUSG00000032827/ENSMUSG00000020458/ENSMUSG00000033004/ENSMUSG00000031812/ENSMUSG00000029705/ENSMUSG00000027962/ENSMUSG00000027523/ENSMUSG00000020926/ENSMUSG00000044933/ENSMUSG00000018707/ENSMUSG00000024219/ENSMUSG00000021262/ENSMUSG00000019471/ENSMUSG00000029223/…	207	activated	0.2786	0.2786	4930404N11Rik / Aatk / Abr / Actg1 / Adam11 / Adgrb1 / Adgrl2 / Adgrv1 / Afap1l1 / Agbl4 / Ahi1 / Ak7 / Ak8 / Alk / Alms1 / Alox5 / Amotl1 / Anks1 / Anks1b / Ap3d1 / Apoe / Arfgef2 / Arhgap24 / Atat1 / B4galt1 / Baiap2 / Bbs9 / Brsk2 / Bsg / Cacna1d / Cacna1s / Catsperd / Catsperz / Ccdc61 / Cdc14a / Cdc37 / Cdc42bpb / Cdh13 / Cdh23 / Cdh9 / Cep128 / Cep170 / Cep250 / Cep43 / Cfap100 / Cfap221 / …
suppressed.GO:0043161	BP	GO:0043161	proteasome-mediated ubiquitin-dependent protein catabolic process	139	-0.380769	-1.73325	0.00014011	0.0334445	0.0315503	985	tags=27%, list=19%, signal=23%	ENSMUSG00000039159/ENSMUSG00000071533/ENSMUSG00000022710/ENSMUSG00000020794/ENSMUSG00000031751/ENSMUSG00000021189/ENSMUSG00000040913/ENSMUSG00000036977/ENSMUSG00000032030/ENSMUSG00000046861/ENSMUSG00000020390/ENSMUSG00000038774/ENSMUSG00000031770/ENSMUSG00000025162/ENSMUSG00000023826/ENSMUSG00000036309/ENSMUSG00000029110/ENSMUSG00000074247/ENSMUSG00000025234/ENSMUSG00000025738/ENSMUSG00000015149/…	38	suppressed	0.273381	0.273381	Akirin2 / Amfr / Anapc10 / Arih1 / Ascc3 / Atxn3 / Clec16a / Csnk1d / Cul5 / Dda1 / Dnajb2 / Fbxl16 / Fbxo2 / Fbxo44 / Fbxw4 / Gid4 / Hectd3 / Herpud1 / Klhdc3 / Pcbp2 / Pcnp / Prkn / Psmf1 / Rad23a / Rnf4 / Rnf5 / Sirt2 / Skp1 / Spop / Tmem67 / Ube2b / Ube2d3 / Ube2g1 / Ube2g2 / Ube2h / Ube2k / Usp14 / Usp7
activated.GO:0008283	BP	GO:0008283	cell population proliferation	408	0.306175	1.53185	0.000132272	0.0333467	0.031458	1046	tags=27%, list=21%, signal=24%	ENSMUSG00000015090/ENSMUSG00000028030/ENSMUSG00000061298/ENSMUSG00000003271/ENSMUSG00000021699/ENSMUSG00000027447/ENSMUSG00000028599/ENSMUSG00000030798/ENSMUSG00000054793/ENSMUSG00000020467/ENSMUSG00000020458/ENSMUSG00000034177/ENSMUSG00000048001/ENSMUSG00000061436/ENSMUSG00000027962/ENSMUSG00000027523/ENSMUSG00000044813/ENSMUSG00000029223/ENSMUSG00000028842/ENSMUSG00000002985/ENSMUSG00000027544/…	111	activated	0.272059	0.272059	Abcc4 / Adk / Agbl4 / Ago3 / Agt / Alk / Alms1 / Alox5 / Apoe / Atpif1 / B4galt1 / Brd9 / Cadm4 / Cd37 / Cd46 / Cd81 / Cdh13 / Cdkn1a / Ceacam2 / Cebpb / Cep43 / Clu / Creb1 / Cst3 / Ctsl / Cyp1b1 / Dbi / Disc1 / Dmd / Dock2 / Efemp1 / Efnb2 / Egr3 / Errfi1 / Fanca / Fkbp1a / Fth1 / Fubp1 / Gnas / Hdac4 / Hes1 / Hes5 / Hipk2 / Hmgb1 / Hpse2 / Il11 / Iqgap3 / Itch / Kank1 / Kdm2b / Lgr5 / Lgr6 / L…
activated.GO:0035556	BP	GO:0035556	intracellular signal transduction	581	0.27355	1.41116	0.0003623	0.0560403	0.0528663	1042	tags=27%, list=20%, signal=24%	ENSMUSG00000028030/ENSMUSG00000061288/ENSMUSG00000021699/ENSMUSG00000028599/ENSMUSG00000032827/ENSMUSG00000054793/ENSMUSG00000025239/ENSMUSG00000020458/ENSMUSG00000061436/ENSMUSG00000031536/ENSMUSG00000027962/ENSMUSG00000027523/ENSMUSG00000020312/ENSMUSG00000038831/ENSMUSG00000041530/ENSMUSG00000020121/ENSMUSG00000041014/ENSMUSG00000041112/ENSMUSG00000029223/ENSMUSG00000028842/ENSMUSG00000042632/…	154	activated	0.26506	0.26506	1810024B03Rik / 4921509C19Rik / Abr / Adgrv1 / Ago1 / Ago3 / Agt / Akap6 / Aldh2 / Alk / Alms1 / Amotl1 / Apoe / Arfgef2 / Arhgap26 / Arhgef18 / Baiap2 / Bcap31 / Bcl10 / Bmp3 / Brsk2 / Cacna1d / Cadm4 / Camk4 / Cap2 / Cass4 / Cd81 / Cdh13 / Cdip1 / Cdk5rap2 / Cdkn1a / Ceacam2 / Cebpb / Cep55 / Clu / Creb1 / Cyld / Cyp1b1 / Cyth1 / Dcn / Dgkg / Disc1 / Dmd / Dock1 / Dock2 / Dock4 / Dusp4 / Dvl1 /…
activated.GO:0032879	BP	GO:0032879	regulation of localization	513	0.280799	1.43521	0.000473229	0.0625731	0.0590291	922	tags=24%, list=18%, signal=22%	ENSMUSG00000026822/ENSMUSG00000055761/ENSMUSG00000092083/ENSMUSG00000021699/ENSMUSG00000022112/ENSMUSG00000002395/ENSMUSG00000028599/ENSMUSG00000032827/ENSMUSG00000020458/ENSMUSG00000033004/ENSMUSG00000031812/ENSMUSG00000032754/ENSMUSG00000005566/ENSMUSG00000036403/ENSMUSG00000028773/ENSMUSG00000029032/ENSMUSG00000027523/ENSMUSG00000040564/ENSMUSG00000010066/ENSMUSG00000040022/ENSMUSG00000018707/…	124	activated	0.241715	0.241715	Abca13 / Abr / Acacb / Actg1 / Agt / Ahi1 / Akap1 / Akap6 / Alms1 / Alox5 / Apoc1 / Apoe / Arhgef16 / Asxl2 / Atpif1 / Bcap31 / Brsk2 / Btbd9 / Cacna1d / Cacna1s / Cacna2d2 / Cacna2d4 / Camk4 / Cd81 / Cdh13 / Cebpb / Cep135 / Cep250 / Cftr / Chchd10 / Chd7 / Clu / Cyld / Dbi / Dmd / Dock2 / Dvl1 / Dync1h1 / Efnb2 / Eipr1 / Epb41 / Fabp3 / Fkbp1a / Fxyd1 / Gcc2 / Gck / Gipr / Git2 / Gnas / Gpc5 / …
activated.GO:0071944	CC	GO:0071944	cell periphery	1056	0.295158	1.58045	5.94965e-09	4.87752e-05	4.60127e-05	884	tags=24%, list=17%, signal=25%	ENSMUSG00000051228/ENSMUSG00000055761/ENSMUSG00000092083/ENSMUSG00000045672/ENSMUSG00000020647/ENSMUSG00000064293/ENSMUSG00000045095/ENSMUSG00000061080/ENSMUSG00000049252/ENSMUSG00000040690/ENSMUSG00000021699/ENSMUSG00000027447/ENSMUSG00000022112/ENSMUSG00000050439/ENSMUSG00000002395/ENSMUSG00000030798/ENSMUSG00000032827/ENSMUSG00000042302/ENSMUSG00000020467/ENSMUSG00000025239/ENSMUSG00000036469/…	251	activated	0.237689	0.237689	Abcc5 / Abr / Adam11 / Adam32 / Adamts9 / Adamtsl1 / Adgrb1 / Adgrd1 / Adgrl2 / Adgrv1 / Adk / Akap1 / Akap6 / Alk / Alox5 / Amotl1 / Anks1b / Ano10 / Apoe / Aqp3 / Arhgap10 / Arhgef18 / Arvcf / Atp8b5 / AU040320 / B4galt1 / Baiap2 / Baiap2l1 / Bcap31 / Bcl10 / Bmp1 / Bst2 / Cacna1d / Cacna1s / Cacna2d2 / Cacna2d4 / Cap2 / Car12 / Cass4 / Catsperd / Cd37 / Cd46 / Cd81 / Cd82 / Cdc37 / Cdc42bpb / …
activated.GO:0016043	BP	GO:0016043	cellular component organization	1552	0.23884	1.30403	8.89898e-05	0.0243179	0.0229406	1077	tags=24%, list=21%, signal=27%	ENSMUSG00000026822/ENSMUSG00000028030/ENSMUSG00000092083/ENSMUSG00000045672/ENSMUSG00000064293/ENSMUSG00000061288/ENSMUSG00000040690/ENSMUSG00000028927/ENSMUSG00000021699/ENSMUSG00000027447/ENSMUSG00000002395/ENSMUSG00000028599/ENSMUSG00000032827/ENSMUSG00000020467/ENSMUSG00000025239/ENSMUSG00000020458/ENSMUSG00000033004/ENSMUSG00000031812/ENSMUSG00000005566/ENSMUSG00000036403/ENSMUSG00000029705/…	368	activated	0.237113	0.237113	Abca13 / Abcc4 / Ablim2 / Abr / Acaca / Acacb / Actg1 / Adamts9 / Adamtsl1 / Adgrb1 / Adgrl2 / Adgrv1 / Aebp2 / Ago1 / Ago3 / Agt / Ahi1 / Ak7 / Akap6 / Akap8 / Alk / Alms1 / Amotl1 / Anapc5 / Ap3b1 / Ap3d1 / Ap3s2 / Apoc1 / Apoe / Arfgef2 / Arhgap10 / Arhgap24 / Arhgap26 / Arhgef10l / Arhgef18 / Arvcf / Atp8b5 / Atpif1 / Atxn7l3 / AU040320 / B4galt1 / Baiap2 / Baiap2l1 / Bcap31 / Bcl10 / Brd9 / …
activated.GO:0050793	BP	GO:0050793	regulation of developmental process	552	0.286872	1.47608	7.08642e-05	0.020748	0.0195729	844	tags=23%, list=17%, signal=22%	ENSMUSG00000026822/ENSMUSG00000020647/ENSMUSG00000064293/ENSMUSG00000061298/ENSMUSG00000003271/ENSMUSG00000027447/ENSMUSG00000028599/ENSMUSG00000032827/ENSMUSG00000020467/ENSMUSG00000025239/ENSMUSG00000020458/ENSMUSG00000033004/ENSMUSG00000028524/ENSMUSG00000029705/ENSMUSG00000048001/ENSMUSG00000061436/ENSMUSG00000027523/ENSMUSG00000042846/ENSMUSG00000023367/ENSMUSG00000010066/ENSMUSG00000044813/…	128	activated	0.231884	0.231884	Abcb10 / Abr / Acacb / Adamts9 / Adgrb1 / Adgrl2 / Adgrv1 / Agbl4 / Ago1 / Agt / Ahi1 / Akap6 / Alk / Alms1 / Alox5 / Ap3b1 / Apoe / Arhgef18 / Asxl2 / Baiap2 / Bmp1 / Brd9 / Brsk2 / Cacna2d2 / Cd46 / Cdk5rap2 / Cdkn1a / Cebpb / Celf4 / Cftr / Chd7 / Clu / Cntn4 / Cobl / Cst3 / Cux1 / Cyld / Cyp1b1 / Dact3 / Dcn / Dgkg / Dip2b / Disc1 / Dmd / Efemp1 / Efnb2 / Epb41 / Epb41l3 / Epc1 / Fanca / Fbli…
activated.GO:0050896	BP	GO:0050896	response to stimulus	1646	0.234822	1.28393	0.000257631	0.0502871	0.047439	1017	tags=23%, list=20%, signal=27%	ENSMUSG00000026822/ENSMUSG00000015090/ENSMUSG00000051228/ENSMUSG00000028030/ENSMUSG00000020647/ENSMUSG00000064293/ENSMUSG00000061288/ENSMUSG00000045095/ENSMUSG00000040690/ENSMUSG00000061298/ENSMUSG00000028927/ENSMUSG00000021699/ENSMUSG00000027447/ENSMUSG00000022112/ENSMUSG00000028599/ENSMUSG00000030798/ENSMUSG00000032827/ENSMUSG00000054793/ENSMUSG00000020467/ENSMUSG00000031925/ENSMUSG00000025239/…	380	activated	0.230863	0.230863	1810024B03Rik / 4921509C19Rik / 4933438K21Rik / Abcb10 / Abr / Acaca / Acacb / Actg1 / Adam11 / Adamts9 / Adgrb1 / Adgrd1 / Adgrl2 / Adgrv1 / Adk / Agbl4 / Ago1 / Ago3 / Agt / Ahi1 / Ak7 / Akap1 / Akap6 / Akap8 / Aldh2 / Alk / Alms1 / Alox5 / Amotl1 / Anks1 / Anks1b / Ap3b1 / Ap3d1 / Apoe / Aqp3 / Arfgef2 / Arhgap10 / Arhgap26 / Arhgef10l / Arhgef16 / Arhgef18 / Asxl2 / Atpif1 / Atxn7l3 / AU04032…
activated.GO:0005886	CC	GO:0005886	plasma membrane	972	0.280891	1.49503	8.18337e-07	0.00095839	0.000904109	843	tags=22%, list=17%, signal=23%	ENSMUSG00000055761/ENSMUSG00000092083/ENSMUSG00000020647/ENSMUSG00000064293/ENSMUSG00000045095/ENSMUSG00000061080/ENSMUSG00000049252/ENSMUSG00000021699/ENSMUSG00000027447/ENSMUSG00000022112/ENSMUSG00000050439/ENSMUSG00000002395/ENSMUSG00000030798/ENSMUSG00000042302/ENSMUSG00000025239/ENSMUSG00000036469/ENSMUSG00000020458/ENSMUSG00000052026/ENSMUSG00000034177/ENSMUSG00000033004/ENSMUSG00000028524/…	217	activated	0.223251	0.223251	Abcc5 / Abr / Adam11 / Adam32 / Adgrb1 / Adgrd1 / Adgrl2 / Adgrv1 / Adk / Akap1 / Akap6 / Alk / Alox5 / Amotl1 / Anks1b / Ano10 / Apoe / Aqp3 / Arhgap10 / Arhgef18 / Arvcf / Atp8b5 / AU040320 / Baiap2 / Baiap2l1 / Bcap31 / Bcl10 / Bst2 / Cacna1d / Cacna1s / Cacna2d2 / Cacna2d4 / Cap2 / Car12 / Cass4 / Catsperd / Cd37 / Cd46 / Cd81 / Cd82 / Cdc37 / Cdc42bpb / Cdh13 / Cdh23 / Cfap65 / Cftr / Chl1 /…

## Sheet: KO_endothelial_GSEA_ALL_dotp
X	ONTOLOGY	ID	Description	setSize	enrichmentScore	NES	pvalue	p.adjust	qvalue	rank	leading_edge	core_enrichment	Count	.sign	GeneRatio	x	pasted_sorted_ogns
suppressed.GO:0046834	BP	GO:0046834	lipid phosphorylation	5	-0.950451	-2.03938	9.76822e-06	0.00326482	0.00303064	281	tags=80%, list=3%, signal=78%	ENSMUSG00000070738/ENSMUSG00000025357/ENSMUSG00000034731/ENSMUSG00000035891	4	suppressed	0.8	0.8	Cerk / Dgka / Dgkd / Dgkh
activated.GO:0044557	BP	GO:0044557	relaxation of smooth muscle	8	0.805166	1.93573	0.000569192	0.0451471	0.0419087	1164	tags=75%, list=11%, signal=67%	ENSMUSG00000052920/ENSMUSG00000054640/ENSMUSG00000035873/ENSMUSG00000063142/ENSMUSG00000005611/ENSMUSG00000033910	6	activated	0.75	0.75	Gucy1a1 / Irag1 / Kcnma1 / Pawr / Prkg1 / Slc8a1
activated.GO:0030551	MF	GO:0030551	cyclic nucleotide binding	11	0.717001	1.90314	0.0023153	0.0989095	0.0918148	2234	tags=73%, list=21%, signal=57%	ENSMUSG00000052920/ENSMUSG00000004347/ENSMUSG00000021699/ENSMUSG00000053965/ENSMUSG00000038085/ENSMUSG00000023868/ENSMUSG00000049044/ENSMUSG00000006782	8	activated	0.727273	0.727273	Cnbd2 / Cnp / Pde10a / Pde1c / Pde4d / Pde5a / Prkg1 / Rapgef4
suppressed.GO:1905686	BP	GO:1905686	positive regulation of plasma membrane repair	3	-0.987501	-1.75827	4.98319e-05	0.0103461	0.00960395	135	tags=100%, list=1%, signal=99%	ENSMUSG00000032231/ENSMUSG00000069833	2	suppressed	0.666667	0.666667	Ahnak / Anxa2
activated.GO:2000316	BP	GO:2000316	regulation of T-helper 17 type immune response	10	0.730145	1.87107	0.0014274	0.0777089	0.0721349	1500	tags=60%, list=14%, signal=51%	ENSMUSG00000032175/ENSMUSG00000040423/ENSMUSG00000024789/ENSMUSG00000032688/ENSMUSG00000025880/ENSMUSG00000000693	6	activated	0.6	0.6	Jak2 / Loxl3 / Malt1 / Rc3h1 / Smad7 / Tyk2
activated.GO:0031628	MF	GO:0031628	opioid receptor binding	5	0.858128	1.73504	0.00234614	0.0992924	0.0921702	671	tags=60%, list=6%, signal=56%	ENSMUSG00000031328/ENSMUSG00000045573/ENSMUSG00000031748	3	activated	0.6	0.6	Flna / Gnao1 / Penk
activated.GO:0036128	CC	GO:0036128	CatSper complex	15	0.748919	2.16578	2.10341e-05	0.00560448	0.00520247	563	tags=53%, list=5%, signal=51%	ENSMUSG00000040828/ENSMUSG00000091476/ENSMUSG00000072295/ENSMUSG00000047014/ENSMUSG00000102483/ENSMUSG00000049123/ENSMUSG00000047733/ENSMUSG00000049676	8	activated	0.533333	0.533333	C2cd6 / Catsperb / Catsperd / Catspere1 / Catspere2 / Catsperg1 / Catsperg2 / Tmem262
activated.GO:0098839	CC	GO:0098839	postsynaptic density membrane	46	0.458194	1.75219	0.00146775	0.078647	0.0730057	2919	tags=50%, list=28%, signal=36%	ENSMUSG00000022935/ENSMUSG00000001986/ENSMUSG00000052372/ENSMUSG00000002771/ENSMUSG00000042846/ENSMUSG00000040276/ENSMUSG00000062991/ENSMUSG00000052572/ENSMUSG00000028176/ENSMUSG00000001300/ENSMUSG00000022602/ENSMUSG00000025892/ENSMUSG00000022770/ENSMUSG00000033569/ENSMUSG00000021719/ENSMUSG00000020599/ENSMUSG00000020458/ENSMUSG00000020102/ENSMUSG00000020723/ENSMUSG00000071424/ENSMUSG00000049939/…	23	activated	0.5	0.5	Adgrb3 / Arc / Cacng4 / Dlg1 / Dlg2 / Efnb2 / Gria3 / Gria4 / Grid2 / Grik1 / Grin2b / Grin2d / Il1rapl1 / Lrrc4 / Lrrc7 / Lrrtm3 / Nptn / Nrg1 / Pacsin1 / Rgs7bp / Rgs9 / Rtn4 / Slc16a7
suppressed.GO:0072659	BP	GO:0072659	protein localization to plasma membrane	190	-0.318681	-1.71289	4.23385e-05	0.00956769	0.00888141	2858	tags=42%, list=27%, signal=31%	ENSMUSG00000028136/ENSMUSG00000022841/ENSMUSG00000038708/ENSMUSG00000031012/ENSMUSG00000000531/ENSMUSG00000062352/ENSMUSG00000024772/ENSMUSG00000026577/ENSMUSG00000021143/ENSMUSG00000068798/ENSMUSG00000029392/ENSMUSG00000025885/ENSMUSG00000031153/ENSMUSG00000032883/ENSMUSG00000033530/ENSMUSG00000031889/ENSMUSG00000045658/ENSMUSG00000025786/ENSMUSG00000035863/ENSMUSG00000020740/ENSMUSG00000041488/…	79	suppressed	0.415789	0.415789	Acsl3 / Actb / Akt1 / Akt2 / Anxa2 / Ap2m1 / Appl1 / Atp1b3 / Atp2b4 / Blzf1 / Cask / Cdh2 / Cdk5 / Cltc / Dennd4c / Efr3a / Ehd1 / Ehd2 / Epb41l3 / Exoc5 / Ezr / Flot1 / Flot2 / Fyb / Gga1 / Gga3 / Golga4 / Gripap1 / Itgb1 / Itgb1bp1 / Kif13a / Kif5b / Lrp1 / Lrp6 / Myo5b / Nrxn1 / Nsf / Numb / Pacs2 / Palm / Pgap2 / Pgrmc1 / Phaf1 / Pid1 / Pik3r1 / Pip5k1a / Prkci / Rab11a / Rab12 / Rab34 / Rap…
activated.GO:0036159	BP	GO:0036159	inner dynein arm assembly	10	0.766372	1.9639	0.000620915	0.0476711	0.0442517	298	tags=40%, list=3%, signal=39%	ENSMUSG00000096141/ENSMUSG00000101337/ENSMUSG00000041144/ENSMUSG00000022375	4	activated	0.4	0.4	Dnah7a / Dnah7b / Dnah7c / Lrrc6
activated.GO:0005891	CC	GO:0005891	voltage-gated calcium channel complex	28	0.640856	2.16814	2.18684e-05	0.00560448	0.00520247	710	tags=39%, list=7%, signal=37%	ENSMUSG00000040828/ENSMUSG00000091476/ENSMUSG00000021699/ENSMUSG00000072295/ENSMUSG00000024112/ENSMUSG00000047014/ENSMUSG00000102483/ENSMUSG00000049123/ENSMUSG00000047733/ENSMUSG00000049676/ENSMUSG00000010066	11	activated	0.392857	0.392857	C2cd6 / Cacna1h / Cacna2d2 / Catsperb / Catsperd / Catspere1 / Catspere2 / Catsperg1 / Catsperg2 / Pde4d / Tmem262
activated.GO:0055117	BP	GO:0055117	regulation of cardiac muscle contraction	37	0.54358	1.97358	0.000369755	0.0357142	0.0331524	1621	tags=38%, list=15%, signal=32%	ENSMUSG00000045103/ENSMUSG00000054640/ENSMUSG00000027861/ENSMUSG00000021699/ENSMUSG00000060843/ENSMUSG00000024112/ENSMUSG00000053965/ENSMUSG00000026021/ENSMUSG00000028420/ENSMUSG00000024381/ENSMUSG00000020439/ENSMUSG00000025880/ENSMUSG00000036570/ENSMUSG00000022770	14	activated	0.378378	0.378378	Bin1 / Cacna1h / Casq2 / Ctnna3 / Dlg1 / Dmd / Fxyd1 / Pde4d / Pde5a / Slc8a1 / Smad7 / Smtn / Sumo1 / Tmem38b
activated.GO:0004115	MF	GO:0004115	3',5'-cyclic-AMP phosphodiesterase activity	8	0.805031	1.93541	0.000577152	0.0451835	0.0419425	312	tags=38%, list=3%, signal=36%	ENSMUSG00000021684/ENSMUSG00000004347/ENSMUSG00000021699	3	activated	0.375	0.375	Pde1c / Pde4d / Pde8b
activated.GO:0006937	BP	GO:0006937	regulation of muscle contraction	71	0.457825	1.92645	0.000125178	0.0192213	0.0178425	1638	tags=34%, list=16%, signal=29%	ENSMUSG00000052920/ENSMUSG00000045103/ENSMUSG00000054640/ENSMUSG00000027861/ENSMUSG00000035873/ENSMUSG00000021699/ENSMUSG00000060843/ENSMUSG00000020542/ENSMUSG00000024112/ENSMUSG00000053965/ENSMUSG00000026021/ENSMUSG00000063142/ENSMUSG00000005611/ENSMUSG00000038150/ENSMUSG00000033910/ENSMUSG00000044447/ENSMUSG00000028420/ENSMUSG00000024381/ENSMUSG00000020439/ENSMUSG00000025880/ENSMUSG00000004936/…	24	activated	0.338028	0.338028	Bin1 / Cacna1h / Casq2 / Ctnna3 / Dlg1 / Dmd / Dmpk / Dock5 / Fxyd1 / Gucy1a1 / Irag1 / Kcnma1 / Map2k1 / Myocd / Ormdl3 / Pawr / Pde4d / Pde5a / Prkg1 / Slc8a1 / Smad7 / Smtn / Sumo1 / Tmem38b
activated.GO:0032229	BP	GO:0032229	negative regulation of synaptic transmission, GABAergic	3	0.958624	1.62761	0.00125887	0.0735481	0.0682725	28	tags=33%, list=0%, signal=33%	ENSMUSG00000022935	1	activated	0.333333	0.333333	Grik1
activated.GO:0008569	MF	GO:0008569	minus-end-directed microtubule motor activity	15	0.718331	2.07733	9.9855e-05	0.0170852	0.0158597	49	tags=33%, list=0%, signal=33%	ENSMUSG00000033826/ENSMUSG00000096141/ENSMUSG00000101337/ENSMUSG00000047369/ENSMUSG00000041144	5	activated	0.333333	0.333333	Dnah14 / Dnah7a / Dnah7b / Dnah7c / Dnah8
suppressed.GO:0198738	BP	GO:0198738	cell-cell signaling by wnt	262	-0.284895	-1.61279	8.05008e-05	0.0146085	0.0135606	2038	tags=31%, list=19%, signal=26%	ENSMUSG00000032384/ENSMUSG00000028163/ENSMUSG00000003437/ENSMUSG00000040428/ENSMUSG00000027304/ENSMUSG00000044548/ENSMUSG00000021395/ENSMUSG00000029681/ENSMUSG00000034574/ENSMUSG00000070643/ENSMUSG00000024985/ENSMUSG00000023055/ENSMUSG00000038503/ENSMUSG00000078794/ENSMUSG00000031660/ENSMUSG00000043099/ENSMUSG00000061130/ENSMUSG00000001506/ENSMUSG00000026872/ENSMUSG00000022999/ENSMUSG00000003345/…	82	suppressed	0.312977	0.312977	Amfr / Amotl1 / Bcl7b / Bcl9 / Brd7 / Calcoco1 / Cdc73 / Cdh2 / Col1a1 / Csnk1g1 / Csnk1g2 / Cul3 / Daam1 / Dact1 / Dact3 / Ddb1 / Ddx3x / Eda / Ednra / Egr1 / Foxo1 / Fzd2 / G3bp1 / Gli3 / Grb10 / Gsk3a / Gskip / Hbp1 / Hic1 / Ift80 / Invs / Kank1 / Klf4 / Lats1 / Ldb1 / Lmbr1l / Lrp1 / Lrp6 / Mbd2 / Mesd / Nfatc4 / Nfkb1 / Paf1 / Pias4 / Pkd1 / Plekha4 / Plpp3 / Ppm1a / Ppm1b / Prkaa2 / Prkn / …
activated.GO:0010880	BP	GO:0010880	regulation of release of sequestered calcium ion into cytosol by sarcoplasmic reticulum	13	0.718839	2.00438	0.000817191	0.0569041	0.0528223	312	tags=31%, list=3%, signal=30%	ENSMUSG00000045103/ENSMUSG00000054640/ENSMUSG00000027861/ENSMUSG00000021699	4	activated	0.307692	0.307692	Casq2 / Dmd / Pde4d / Slc8a1
activated.GO:0014808	BP	GO:0014808	release of sequestered calcium ion into cytosol by sarcoplasmic reticulum	13	0.718839	2.00438	0.000817191	0.0569041	0.0528223	312	tags=31%, list=3%, signal=30%	ENSMUSG00000045103/ENSMUSG00000054640/ENSMUSG00000027861/ENSMUSG00000021699	4	activated	0.307692	0.307692	Casq2 / Dmd / Pde4d / Slc8a1
activated.GO:1903514	BP	GO:1903514	release of sequestered calcium ion into cytosol by endoplasmic reticulum	13	0.718839	2.00438	0.000817191	0.0569041	0.0528223	312	tags=31%, list=3%, signal=30%	ENSMUSG00000045103/ENSMUSG00000054640/ENSMUSG00000027861/ENSMUSG00000021699	4	activated	0.307692	0.307692	Casq2 / Dmd / Pde4d / Slc8a1
suppressed.GO:0001944	BP	GO:0001944	vasculature development	421	-0.27927	-1.65961	2.14877e-06	0.00128679	0.00119449	1760	tags=30%, list=17%, signal=26%	ENSMUSG00000006818/ENSMUSG00000025809/ENSMUSG00000025810/ENSMUSG00000031902/ENSMUSG00000027104/ENSMUSG00000026043/ENSMUSG00000001632/ENSMUSG00000072720/ENSMUSG00000030341/ENSMUSG00000074676/ENSMUSG00000029390/ENSMUSG00000052684/ENSMUSG00000036478/ENSMUSG00000024985/ENSMUSG00000021681/ENSMUSG00000003154/ENSMUSG00000026463/ENSMUSG00000028029/ENSMUSG00000030516/ENSMUSG00000001506/ENSMUSG00000004040/…	128	suppressed	0.304038	0.304038	Ackr3 / Actg1 / Adamts1 / Aggf1 / Aimp1 / Akt1 / Amotl1 / Angptl3 / Anxa1 / Anxa2 / Ap2b1 / Arhgap24 / Arid2 / Atf2 / Atp2b4 / Atp5b / B4galt1 / Bmp7 / Brpf1 / Btg1 / C1galt1 / Calcrl / Card10 / Ccbe1 / Ccm2 / Cd34 / Cdc42 / Cdh2 / Cfh / Chrd / Cntrl / Col1a1 / Col1a2 / Col3a1 / Col4a1 / Col4a2 / Col5a1 / Cspg4 / Cyp1b1 / Dctn5 / Dicer1 / Dnm2 / Ecm1 / Ednra / Egr1 / Errfi1 / Fgfr1 / Foxj2 / Foxo…
activated.GO:0015630	CC	GO:0015630	microtubule cytoskeleton	893	0.250115	1.42089	5.99405e-05	0.0115792	0.0107486	2618	tags=30%, list=25%, signal=25%	ENSMUSG00000033826/ENSMUSG00000029757/ENSMUSG00000096141/ENSMUSG00000025006/ENSMUSG00000054640/ENSMUSG00000101337/ENSMUSG00000047369/ENSMUSG00000041144/ENSMUSG00000075701/ENSMUSG00000028229/ENSMUSG00000022197/ENSMUSG00000024301/ENSMUSG00000048038/ENSMUSG00000061298/ENSMUSG00000011958/ENSMUSG00000039031/ENSMUSG00000036403/ENSMUSG00000022064/ENSMUSG00000028576/ENSMUSG00000034601/ENSMUSG00000025916/…	270	activated	0.302352	0.302352	2700049A03Rik / 4921507P07Rik / Acads / Actr1a / Actr1b / Actr8 / Agbl4 / Agbl5 / Ahi1 / Alms1 / Alpk1 / Ankrd26 / Apoe / Arfgef2 / Arhgap18 / Arhgef7 / Arl2bp / Arl8b / Atat1 / Axin1 / Baiap2 / Bcas3 / Bcl10 / Birc5 / Bnip2 / Brsk1 / Bub1b / Cabcoco1 / Capn7 / Casc1 / Cbx1 / Ccdc13 / Ccdc141 / Ccdc181 / Ccdc187 / Ccdc66 / Ccdc77 / Ccdc81 / Ccdc96 / Ccnb2 / Ccsap / Ccser2 / Cct4 / Cct7 / Cd180 / …
suppressed.GO:0051090	BP	GO:0051090	regulation of DNA-binding transcription factor activity	226	-0.308161	-1.69752	1.48826e-05	0.00434755	0.0040357	1608	tags=29%, list=15%, signal=25%	ENSMUSG00000030595/ENSMUSG00000026484/ENSMUSG00000074781/ENSMUSG00000060216/ENSMUSG00000031639/ENSMUSG00000036940/ENSMUSG00000024457/ENSMUSG00000028756/ENSMUSG00000000275/ENSMUSG00000063065/ENSMUSG00000027187/ENSMUSG00000047921/ENSMUSG00000033542/ENSMUSG00000033618/ENSMUSG00000024042/ENSMUSG00000021318/ENSMUSG00000030717/ENSMUSG00000027678/ENSMUSG00000022105/ENSMUSG00000037643/ENSMUSG00000021025/…	65	suppressed	0.287611	0.287611	Akt1 / Arhgef5 / Arrb2 / Camk1d / Cat / Cd200 / Clock / Crtc3 / Cyp1b1 / Cys1 / Ddr2 / Dnaja3 / Eda / Eif2ak4 / Flot1 / Flot2 / Fzd2 / Gli3 / Hes1 / Id1 / Igf1r / Ikbkg / Jund / Kdm1a / Kdm5a / Klf4 / Lrp6 / Map3k13 / Mapk3 / Med13 / Mtdh / Mtpn / Ncoa3 / Nfix / Nfkbia / Nfkbib / Nod1 / Nr1h4 / Nupr1 / Nwd1 / Pias4 / Pink1 / Pkd1 / Plpp3 / Prkci / Prkd1 / Psma6 / Ptgis / Rb1 / Rela / Rlim / Rnf2 …
suppressed.GO:0042063	BP	GO:0042063	gliogenesis	171	-0.343877	-1.82676	9.0632e-06	0.00319264	0.00296364	1669	tags=29%, list=16%, signal=24%	ENSMUSG00000004040/ENSMUSG00000017548/ENSMUSG00000007815/ENSMUSG00000036817/ENSMUSG00000063065/ENSMUSG00000034708/ENSMUSG00000021318/ENSMUSG00000022105/ENSMUSG00000002900/ENSMUSG00000040537/ENSMUSG00000028969/ENSMUSG00000025314/ENSMUSG00000039239/ENSMUSG00000037643/ENSMUSG00000022982/ENSMUSG00000020009/ENSMUSG00000022528/ENSMUSG00000023915/ENSMUSG00000041540/ENSMUSG00000032911/ENSMUSG00000055538/…	49	suppressed	0.28655	0.28655	Adam22 / Akt1 / Akt2 / Anxa1 / Cd9 / Cdh2 / Cdk5 / Ckap5 / Crb1 / Cspg4 / Dicer1 / Gli3 / Gpm6b / Grn / Hes1 / Hexb / Ifngr1 / Igf1 / Il6st / Lamb1 / Lgi4 / Lrp1 / Lrp6 / Mapk3 / Ndrg1 / Nfix / Ntrk2 / Plec / Plpp3 / Prkci / Ptprj / Rb1 / Rela / Rhoa / Rnf10 / Ror1 / Ski / Smarca4 / Smo / Sod1 / Sox5 / Srgap2 / Stat3 / Sun1 / Suz12 / Tgfb2 / Tnfrsf21 / Zcchc24 / Zmiz1
activated.GO:0048515	BP	GO:0048515	spermatid differentiation	160	0.317489	1.51867	0.00192497	0.0904133	0.083928	1856	tags=28%, list=18%, signal=24%	ENSMUSG00000053153/ENSMUSG00000039335/ENSMUSG00000058328/ENSMUSG00000040828/ENSMUSG00000026018/ENSMUSG00000091476/ENSMUSG00000028572/ENSMUSG00000059288/ENSMUSG00000020131/ENSMUSG00000072295/ENSMUSG00000000365/ENSMUSG00000047014/ENSMUSG00000020193/ENSMUSG00000102483/ENSMUSG00000022783/ENSMUSG00000027939/ENSMUSG00000038015/ENSMUSG00000023051/ENSMUSG00000041301/ENSMUSG00000011349/ENSMUSG00000047021/…	45	activated	0.28125	0.28125	Adad2 / Alms1 / C2cd6 / Catsper2 / Catsperb / Catsperd / Catspere1 / Catspere2 / Cdyl / Cfap221 / Cfap43 / Cfap44 / Cfap54 / Cfap65 / Cfap97d1 / Cftr / Chd5 / Dmrtc2 / Epc1 / Fshr / Fsip2 / H2bc1 / Hook1 / Ica1l / Jam3 / Mast2 / Nup210l / Pcsk4 / Pithd1 / Piwil1 / Prm2 / Pygo1 / Rimbp3 / Rnf17 / Spag16 / Spag17 / Spag6l / Spata16 / Stk11 / Tarbp2 / Tbpl1 / Ttll5 / Vps54 / Xlr5a / Zpbp
suppressed.GO:0002376	BP	GO:0002376	immune system process	987	-0.21012	-1.32889	5.68461e-05	0.0111614	0.0103608	2256	tags=27%, list=22%, signal=24%	ENSMUSG00000030352/ENSMUSG00000028885/ENSMUSG00000016933/ENSMUSG00000035776/ENSMUSG00000042178/ENSMUSG00000031601/ENSMUSG00000023990/ENSMUSG00000049577/ENSMUSG00000032584/ENSMUSG00000071866/ENSMUSG00000055447/ENSMUSG00000020594/ENSMUSG00000022708/ENSMUSG00000027544/ENSMUSG00000017485/ENSMUSG00000062773/ENSMUSG00000028382/ENSMUSG00000027387/ENSMUSG00000050377/ENSMUSG00000044340/ENSMUSG00000025809/…	270	suppressed	0.273556	0.273556	Ackr3 / Ackr4 / Actb / Actg1 / Actr2 / Acvr2a / Adam17 / Adam9 / Aimp1 / Akirin1 / Akt1 / Ambra1 / Anxa1 / Ap3d1 / Appl1 / Appl2 / Arhgef5 / Arid1b / Arid2 / Arid4a / Armc5 / Arrb2 / Atf2 / Atm / Axl / B4galt1 / Bcap31 / Brd7 / Brpf1 / C1ra / C1s1 / C7 / Camk1d / Capn1 / Cd200 / Cd248 / Cd34 / Cd47 / Cd59b / Cd8b1 / Cd9 / Cd99l2 / Cdc42 / Cdc42ep2 / Cdc73 / Cdin1 / Ceacam2 / Cebpb / Cfh / Clec4a2…
suppressed.GO:0008064	BP	GO:0008064	regulation of actin polymerization or depolymerization	100	-0.411724	-1.98641	4.12672e-06	0.00197703	0.00183522	1289	tags=27%, list=12%, signal=24%	ENSMUSG00000045664/ENSMUSG00000066877/ENSMUSG00000027002/ENSMUSG00000029840/ENSMUSG00000032827/ENSMUSG00000038859/ENSMUSG00000022451/ENSMUSG00000030691/ENSMUSG00000026755/ENSMUSG00000024942/ENSMUSG00000040021/ENSMUSG00000015932/ENSMUSG00000031284/ENSMUSG00000030447/ENSMUSG00000025026/ENSMUSG00000050310/ENSMUSG00000008475/ENSMUSG00000040852/ENSMUSG00000057738/ENSMUSG00000029675/ENSMUSG00000031558/…	27	suppressed	0.27	0.27	Add3 / Arpc5 / Arpc5l / Baiap2l1 / Capn1 / Carmil1 / Cdc42ep2 / Cyfip1 / Dstn / Eln / Fchsd2 / Grb2 / Gsn / Kank1 / Lats1 / Mtpn / Nck2 / Nckap1 / Pak3 / Plekhg2 / Plekhh2 / Ppp1r9a / Rdx / Rictor / Slit2 / Sptan1 / Twf1
activated.GO:0070296	BP	GO:0070296	sarcoplasmic reticulum calcium ion transport	15	0.651469	1.88397	0.0013108	0.0754781	0.0700641	312	tags=27%, list=3%, signal=26%	ENSMUSG00000045103/ENSMUSG00000054640/ENSMUSG00000027861/ENSMUSG00000021699	4	activated	0.266667	0.266667	Casq2 / Dmd / Pde4d / Slc8a1
activated.GO:0006936	BP	GO:0006936	muscle contraction	139	0.345577	1.63033	0.00107201	0.0658868	0.0611607	1638	tags=27%, list=16%, signal=23%	ENSMUSG00000035783/ENSMUSG00000052920/ENSMUSG00000045103/ENSMUSG00000054640/ENSMUSG00000018830/ENSMUSG00000027861/ENSMUSG00000032366/ENSMUSG00000024049/ENSMUSG00000022836/ENSMUSG00000031328/ENSMUSG00000035873/ENSMUSG00000021699/ENSMUSG00000060843/ENSMUSG00000020542/ENSMUSG00000024112/ENSMUSG00000053965/ENSMUSG00000026021/ENSMUSG00000063142/ENSMUSG00000005611/ENSMUSG00000024589/ENSMUSG00000031980/…	37	activated	0.266187	0.266187	Acta2 / Agt / Bin1 / Cacna1h / Casq2 / Ctnna3 / Dlg1 / Dmd / Dmpk / Dock5 / Flna / Fxyd1 / Gucy1a1 / Irag1 / Kcnma1 / Map2k1 / Myh11 / Mylk / Myocd / Myom1 / Nedd4l / Ormdl3 / P2rx2 / P2rx3 / Pawr / Pde4d / Pde5a / Prkg1 / Slc8a1 / Smad7 / Smtn / Sumo1 / Tmem38b / Tmod3 / Tpm1 / Trim63 / Vps54
suppressed.GO:0008154	BP	GO:0008154	actin polymerization or depolymerization	121	-0.396361	-2.01338	3.35828e-06	0.00169086	0.00156957	1289	tags=26%, list=12%, signal=23%	ENSMUSG00000045664/ENSMUSG00000066877/ENSMUSG00000027002/ENSMUSG00000029840/ENSMUSG00000032827/ENSMUSG00000038859/ENSMUSG00000022451/ENSMUSG00000030691/ENSMUSG00000026755/ENSMUSG00000024942/ENSMUSG00000040021/ENSMUSG00000015932/ENSMUSG00000031284/ENSMUSG00000030447/ENSMUSG00000025026/ENSMUSG00000034480/ENSMUSG00000050310/ENSMUSG00000058835/ENSMUSG00000024456/ENSMUSG00000008475/ENSMUSG00000040852/…	32	suppressed	0.264463	0.264463	Abi1 / Abi2 / Add3 / Arpc5 / Arpc5l / Baiap2l1 / Capn1 / Carmil1 / Cdc42ep2 / Cyfip1 / Diaph1 / Diaph2 / Dstn / Eln / Fchsd2 / Grb2 / Gsn / Kank1 / Lats1 / Mtpn / Nck2 / Nckap1 / Pak3 / Plekhg2 / Plekhh2 / Ppp1r9a / Rdx / Rictor / Slit2 / Sptan1 / Twf1 / Wipf1
activated.GO:0051959	MF	GO:0051959	dynein light intermediate chain binding	23	0.627202	2.03235	0.000363349	0.0357142	0.0331524	259	tags=26%, list=2%, signal=25%	ENSMUSG00000033826/ENSMUSG00000096141/ENSMUSG00000101337/ENSMUSG00000047369/ENSMUSG00000041144/ENSMUSG00000028572	6	activated	0.26087	0.26087	Dnah14 / Dnah7a / Dnah7b / Dnah7c / Dnah8 / Hook1
suppressed.GO:1903131	BP	GO:1903131	mononuclear cell differentiation	215	-0.296371	-1.61707	0.000124052	0.0192213	0.0178425	1825	tags=26%, list=17%, signal=22%	ENSMUSG00000073490/ENSMUSG00000031660/ENSMUSG00000041058/ENSMUSG00000020198/ENSMUSG00000090272/ENSMUSG00000038909/ENSMUSG00000004040/ENSMUSG00000022999/ENSMUSG00000055652/ENSMUSG00000007815/ENSMUSG00000013846/ENSMUSG00000039191/ENSMUSG00000039148/ENSMUSG00000032440/ENSMUSG00000021318/ENSMUSG00000041272/ENSMUSG00000025314/ENSMUSG00000010054/ENSMUSG00000021127/ENSMUSG00000025373/ENSMUSG00000033237/…	56	suppressed	0.260465	0.260465	Actb / Adam17 / Ambra1 / Anxa1 / Ap3d1 / Arid1b / Arid2 / Atm / Axl / Brd7 / Cebpb / Cyp26b1 / Dicer1 / Dnaja3 / Egr1 / Fgl2 / Foxp1 / Gli3 / Gpr89 / Ifi203 / Ifi204 / Ifi207 / Il6ra / Irf1 / Irf2bp2 / Itpkb / Jmjd6 / Kat7 / Klhl25 / Kmt2a / Lmbr1l / Mertk / Mndal / Ncaph2 / Ncor1 / Pik3r1 / Ppp3cb / Ptprj / Rbpj / Rhoa / Rnf41 / Sart1 / Smarca2 / Smarca4 / Socs1 / St3gal1 / Stat3 / Tcf3 / Tgfbr2…
suppressed.GO:0051173	BP	GO:0051173	positive regulation of nitrogen compound metabolic process	1735	-0.191614	-1.24429	7.93388e-05	0.0146085	0.0135606	2261	tags=25%, list=22%, signal=24%	ENSMUSG00000052833/ENSMUSG00000025925/ENSMUSG00000033054/ENSMUSG00000034042/ENSMUSG00000030352/ENSMUSG00000034341/ENSMUSG00000021692/ENSMUSG00000040761/ENSMUSG00000006673/ENSMUSG00000034636/ENSMUSG00000031601/ENSMUSG00000021775/ENSMUSG00000015750/ENSMUSG00000023990/ENSMUSG00000024604/ENSMUSG00000049577/ENSMUSG00000021738/ENSMUSG00000032584/ENSMUSG00000042073/ENSMUSG00000071866/ENSMUSG00000020719/…	442	suppressed	0.254755	0.254755	Abcb7 / Abhd14b / Abi1 / Abi2 / Actb / Actr2 / Acvr2a / Adam17 / Adam9 / Akap13 / Akap9 / Akirin1 / Akt1 / Akt2 / Alyref / Ambra1 / Anxa2 / Ap3d1 / Aph1a / Arf4 / Arhgef5 / Arid1b / Arid2 / Arid4a / Arih2 / Arrb2 / Asb9 / Aspscr1 / Atf2 / Atf4 / Atg4b / Atm / Atp2b4 / Atrx / Atxn7 / Atxn7l3 / Baz2a / Bcap31 / Bcl7b / Bcl9 / Birc2 / Birc3 / Bmp7 / Bptf / Brd7 / Brpf1 / Cacul1 / Calcoco1 / Camkk2 /…
suppressed.GO:0050793	BP	GO:0050793	regulation of developmental process	1357	-0.206184	-1.32877	7.10234e-06	0.00281884	0.00261665	1989	tags=24%, list=19%, signal=22%	ENSMUSG00000003437/ENSMUSG00000074364/ENSMUSG00000030341/ENSMUSG00000074676/ENSMUSG00000040428/ENSMUSG00000043733/ENSMUSG00000044548/ENSMUSG00000061751/ENSMUSG00000052684/ENSMUSG00000036478/ENSMUSG00000043909/ENSMUSG00000029681/ENSMUSG00000044991/ENSMUSG00000029265/ENSMUSG00000029322/ENSMUSG00000070643/ENSMUSG00000023075/ENSMUSG00000022788/ENSMUSG00000024985/ENSMUSG00000034993/ENSMUSG00000020886/…	324	suppressed	0.238762	0.238762	Abi2 / Actb / Actr2 / Adam17 / Adam9 / Adamts1 / Adck1 / Aggf1 / Akirin1 / Akt1 / Ambra1 / Angptl3 / Anxa1 / Anxa2 / Ap3d1 / Appl2 / Arhgef18 / Arid1b / Arid2 / Arid4a / Arrb2 / Asic2 / Atf4 / Atp2b4 / Atrn / Axl / Bcl7b / Bhlhb9 / Bmp2k / Bmp7 / Brd7 / Brwd1 / Btg1 / Camk1d / Camsap2 / Capn2 / Caprin1 / Ccbe1 / Ccdc3 / Ccm2 / Cd34 / Cdc42ep2 / Cdc42se1 / Cdc42se2 / Cdc73 / Cdh2 / Cdk13 / Cdk5 / …
suppressed.GO:0071495	BP	GO:0071495	cellular response to endogenous stimulus	745	-0.244523	-1.51737	3.4216e-07	0.00037255	0.000345827	1760	tags=24%, list=17%, signal=21%	ENSMUSG00000026463/ENSMUSG00000027204/ENSMUSG00000070509/ENSMUSG00000020954/ENSMUSG00000032194/ENSMUSG00000001506/ENSMUSG00000026872/ENSMUSG00000041974/ENSMUSG00000032217/ENSMUSG00000004040/ENSMUSG00000033863/ENSMUSG00000040407/ENSMUSG00000048661/ENSMUSG00000039063/ENSMUSG00000060450/ENSMUSG00000030530/ENSMUSG00000060216/ENSMUSG00000066839/ENSMUSG00000007815/ENSMUSG00000040009/ENSMUSG00000031357/…	177	suppressed	0.237584	0.237584	Abhd2 / Acap2 / Actb / Adam17 / Adam9 / Adcy5 / Akap13 / Akap9 / Akt1 / Akt1s1 / Akt2 / Anxa1 / Appl1 / Appl2 / Arid4a / Arrb2 / Atf4 / Atp2b4 / Baiap2l1 / Bmp7 / Capn2 / Ccbe1 / Cdk5 / Cebpb / Cep57 / Chrd / Clock / Col1a1 / Col1a2 / Col4a1 / Col4a2 / Col6a1 / Crk / Ctdspl2 / Ctnna1 / Cyfip1 / Dennd4c / Diaph1 / Dnaja1 / Dnm2 / Echdc3 / Ecsit / Ednra / Egr1 / Eid2 / Ezr / Fbn1 / Fgfr1 / Fis1 / F…
suppressed.GO:0035295	BP	GO:0035295	tube development	616	-0.251541	-1.52989	4.37847e-06	0.00198426	0.00184193	1632	tags=24%, list=16%, signal=21%	ENSMUSG00000062825/ENSMUSG00000037890/ENSMUSG00000057530/ENSMUSG00000048661/ENSMUSG00000006699/ENSMUSG00000038533/ENSMUSG00000038564/ENSMUSG00000048387/ENSMUSG00000031639/ENSMUSG00000023411/ENSMUSG00000007815/ENSMUSG00000026504/ENSMUSG00000045680/ENSMUSG00000031502/ENSMUSG00000063172/ENSMUSG00000006958/ENSMUSG00000063065/ENSMUSG00000027187/ENSMUSG00000033170/ENSMUSG00000071226/ENSMUSG00000070327/…	146	suppressed	0.237013	0.237013	Ackr3 / Actg1 / Adamts1 / Adamts2 / Akt1 / Ambra1 / Amotl1 / Angptl3 / Anxa1 / Anxa2 / Arhgap24 / Arid2 / Atp5b / Atrx / B4galt1 / Bmp7 / C1galt1 / Calcrl / Card10 / Cat / Cbfa2t2 / Ccbe1 / Ccm2 / Cd34 / Cdc42 / Cdh2 / Cecr2 / Cfh / Chrd / Col4a1 / Col4a2 / Crlf1 / Cspg4 / Cyp1b1 / Dicer1 / Dlc1 / Ece1 / Ecm1 / Eda / Ednra / Errfi1 / Fgfr1 / Foxp1 / Fzd2 / Gas1 / Gata4 / Gli3 / Grn / Heg1 / Hes1 …
activated.GO:0003774	MF	GO:0003774	cytoskeletal motor activity	69	0.446068	1.8724	0.00024624	0.0278228	0.0258271	1088	tags=23%, list=10%, signal=21%	ENSMUSG00000033826/ENSMUSG00000029757/ENSMUSG00000096141/ENSMUSG00000101337/ENSMUSG00000047369/ENSMUSG00000041144/ENSMUSG00000018830/ENSMUSG00000024301/ENSMUSG00000033577/ENSMUSG00000028678/ENSMUSG00000045328/ENSMUSG00000022443/ENSMUSG00000036768/ENSMUSG00000018395/ENSMUSG00000060012/ENSMUSG00000023999	16	activated	0.231884	0.231884	Cenpe / Dnah14 / Dnah7a / Dnah7b / Dnah7c / Dnah8 / Dync1i1 / Kif13b / Kif15 / Kif2c / Kif3a / Kif6 / Kifc5b / Myh11 / Myh9 / Myo6
suppressed.GO:0051128	BP	GO:0051128	regulation of cellular component organization	1464	-0.198877	-1.28261	4.93613e-05	0.0103461	0.00960395	2000	tags=23%, list=19%, signal=22%	ENSMUSG00000030220/ENSMUSG00000003549/ENSMUSG00000074364/ENSMUSG00000054385/ENSMUSG00000030341/ENSMUSG00000024870/ENSMUSG00000043733/ENSMUSG00000020211/ENSMUSG00000044548/ENSMUSG00000061751/ENSMUSG00000027575/ENSMUSG00000025613/ENSMUSG00000024943/ENSMUSG00000029681/ENSMUSG00000043079/ENSMUSG00000021013/ENSMUSG00000022679/ENSMUSG00000044444/ENSMUSG00000036333/ENSMUSG00000023075/ENSMUSG00000046442/…	339	suppressed	0.231557	0.231557	4932438A13Rik / Abca1 / Abcb7 / Abhd17a / Abi2 / Acaa2 / Actb / Actg1 / Actr2 / Adam17 / Adam9 / Adamts1 / Adck1 / Add3 / Ahnak / Akap13 / Akap9 / Akirin1 / Akt1 / Akt2 / Ambra1 / Anxa1 / Anxa2 / Ap2b1 / Appl1 / Appl2 / Arf4 / Arfgap1 / Arhgap24 / Arhgdib / Arhgef18 / Arhgef5 / Arid1b / Arid2 / Arpc5 / Arpc5l / Arrb2 / Asic2 / Atg3 / Atm / Atp10a / Atrx / Axl / Bag5 / Baiap2l1 / Bcl7b / Bhlhb9 / …
suppressed.GO:0009888	BP	GO:0009888	tissue development	1008	-0.229571	-1.44675	2.83462e-07	0.000339502	0.00031515	1701	tags=23%, list=16%, signal=21%	ENSMUSG00000032194/ENSMUSG00000015937/ENSMUSG00000001506/ENSMUSG00000062380/ENSMUSG00000026872/ENSMUSG00000043342/ENSMUSG00000040407/ENSMUSG00000028681/ENSMUSG00000062627/ENSMUSG00000062825/ENSMUSG00000037890/ENSMUSG00000057530/ENSMUSG00000048661/ENSMUSG00000042292/ENSMUSG00000006699/ENSMUSG00000038533/ENSMUSG00000038564/ENSMUSG00000021188/ENSMUSG00000041975/ENSMUSG00000048387/ENSMUSG00000060216/…	232	suppressed	0.230159	0.230159	4932438A13Rik / Abi1 / Abi2 / Actb / Actg1 / Adamts5 / Adamtsl4 / Ahdc1 / Akap13 / Akap9 / Akt1 / Aldh1a3 / Ambra1 / Anxa1 / Arhgap24 / Arid2 / Arid4a / Arrb2 / Atf4 / Atg4b / Atm / Atrx / B4galt1 / Bcl9 / Bgn / Birc6 / Bmp2k / Bmp7 / Bpnt2 / C1galt1 / Cat / Cbfa2t2 / Ccm2 / Cdc42 / Cdc73 / Cdh2 / Cdk5 / Cebpb / Cecr2 / Cfh / Chrd / Clec3b / Clock / Col1a1 / Col1a2 / Col4a1 / Col5a1 / Crlf1 / Ctd…
suppressed.GO:0042325	BP	GO:0042325	regulation of phosphorylation	635	-0.231647	-1.41435	5.34032e-05	0.0106602	0.00989551	1694	tags=23%, list=16%, signal=21%	ENSMUSG00000015937/ENSMUSG00000026872/ENSMUSG00000004040/ENSMUSG00000017548/ENSMUSG00000040407/ENSMUSG00000006699/ENSMUSG00000025147/ENSMUSG00000015837/ENSMUSG00000060216/ENSMUSG00000007815/ENSMUSG00000031357/ENSMUSG00000002365/ENSMUSG00000028756/ENSMUSG00000042632/ENSMUSG00000032652/ENSMUSG00000028249/ENSMUSG00000063065/ENSMUSG00000033170/ENSMUSG00000034573/ENSMUSG00000055980/ENSMUSG00000028864/…	146	suppressed	0.229921	0.229921	Abi1 / Abi2 / Actb / Adam17 / Adam9 / Akap13 / Akap9 / Akt1 / Akt1s1 / Akt2 / Ambra1 / Anxa2 / Arhgef5 / Arrb2 / Axl / Birc3 / Bmp7 / Cacul1 / Camkk2 / Card10 / Cdc42 / Cdk5 / Cdk7 / Crebl2 / Crlf1 / Cspg4 / Ctdspl / Ddr2 / Ddx3x / Deptor / Dicer1 / Dnaja1 / Dnaja3 / Dnajc10 / Dusp12 / Ednra / Egr1 / Eif2ak4 / Eif4g3 / Ercc6 / Errfi1 / Fgfr1 / Flot1 / Fyn / Gata4 / Ggnbp2 / Ghr / Gpr39 / Grb10 / …
suppressed.GO:0048583	BP	GO:0048583	regulation of response to stimulus	1944	-0.218367	-1.41889	7.52565e-10	9.01347e-06	8.36694e-06	1781	tags=23%, list=17%, signal=23%	ENSMUSG00000031660/ENSMUSG00000036661/ENSMUSG00000023249/ENSMUSG00000030647/ENSMUSG00000026463/ENSMUSG00000043099/ENSMUSG00000061130/ENSMUSG00000090272/ENSMUSG00000038909/ENSMUSG00000022790/ENSMUSG00000027204/ENSMUSG00000056268/ENSMUSG00000070509/ENSMUSG00000020954/ENSMUSG00000020941/ENSMUSG00000040987/ENSMUSG00000032194/ENSMUSG00000015937/ENSMUSG00000001506/ENSMUSG00000029416/ENSMUSG00000001666/…	439	suppressed	0.225823	0.225823	1810013L24Rik / Abca1 / Abhd6 / Acaa2 / Ackr3 / Actb / Actg1 / Actr2 / Adam17 / Adam9 / Akap12 / Akap13 / Akap9 / Akt1 / Akt1s1 / Akt2 / Aldh1a3 / Aldh2 / Amfr / Anxa1 / Anxa2 / Appl1 / Appl2 / Arhgap24 / Arhgef18 / Arhgef3 / Arhgef5 / Arid1b / Arid2 / Arid4a / Armc9 / Arrb2 / Atf4 / Atm / Atp2b4 / Axl / Bag5 / Baiap2l1 / Bcap31 / Bfar / Birc2 / Birc3 / Birc6 / Bmp2k / Bmp7 / Brd7 / C1ra / C1s1 /…
suppressed.GO:0051247	BP	GO:0051247	positive regulation of protein metabolic process	833	-0.223381	-1.39449	4.45204e-05	0.00987446	0.00916617	1763	tags=23%, list=17%, signal=20%	ENSMUSG00000031384/ENSMUSG00000026463/ENSMUSG00000090272/ENSMUSG00000010592/ENSMUSG00000027204/ENSMUSG00000070509/ENSMUSG00000039753/ENSMUSG00000005610/ENSMUSG00000026872/ENSMUSG00000034187/ENSMUSG00000032217/ENSMUSG00000004040/ENSMUSG00000002015/ENSMUSG00000040407/ENSMUSG00000022674/ENSMUSG00000025147/ENSMUSG00000024740/ENSMUSG00000041975/ENSMUSG00000060450/ENSMUSG00000060860/ENSMUSG00000015837/…	188	suppressed	0.22569	0.22569	Abi1 / Abi2 / Adam17 / Adam9 / Akap13 / Akap9 / Akt1 / Akt2 / Ambra1 / Anxa2 / Arhgef5 / Arih2 / Arrb2 / Asb9 / Aspscr1 / Atg4b / Atp2b4 / Baz2a / Bcap31 / Birc2 / Birc3 / Bmp7 / Cacul1 / Camkk2 / Card10 / Ccbe1 / Cdk5 / Cirbp / Clec3b / Crebl2 / Crlf1 / Csde1 / Cspg4 / Cul3 / Cyp1b1 / Dazl / Dcun1d5 / Ddb1 / Ddr2 / Ddx3x / Dlc1 / Dnaja3 / Ednra / Egln2 / Egr1 / Eif2ak4 / Eif4g2 / Eif4g3 / Ercc6 …
suppressed.GO:0007166	BP	GO:0007166	cell surface receptor signaling pathway	1237	-0.236127	-1.51568	1.82385e-09	1.09221e-05	1.01387e-05	1692	tags=23%, list=16%, signal=21%	ENSMUSG00000001506/ENSMUSG00000062380/ENSMUSG00000026872/ENSMUSG00000032217/ENSMUSG00000004040/ENSMUSG00000022999/ENSMUSG00000017548/ENSMUSG00000028681/ENSMUSG00000037890/ENSMUSG00000057530/ENSMUSG00000048661/ENSMUSG00000006699/ENSMUSG00000054263/ENSMUSG00000003345/ENSMUSG00000038533/ENSMUSG00000038564/ENSMUSG00000024740/ENSMUSG00000037824/ENSMUSG00000074781/ENSMUSG00000030530/ENSMUSG00000060216/…	279	suppressed	0.225546	0.225546	Ackr3 / Adam17 / Adam9 / Adcy5 / Adgrd1 / Akap4 / Akt1 / Akt1s1 / Akt2 / Amfr / Amotl1 / Angptl1 / Anxa1 / Appl1 / Appl2 / Arf4 / Arid4a / Armc9 / Arrb2 / Axl / Baiap2l1 / Bcl9 / Bex3 / Birc6 / Bmp2k / Bmp7 / Calcrl / Cbfa2t2 / Ccbe1 / Ccdc3 / Cdc42 / Cdc73 / Cdh2 / Cdk5 / Cep57 / Chn1 / Chrd / Ckap5 / Col1a1 / Col1a2 / Col4a1 / Col4a2 / Crk / Crlf1 / Crlf3 / Csnk1g2 / Cspg4 / Ctdspl2 / Ctnna1 / …
suppressed.GO:0023051	BP	GO:0023051	regulation of signaling	1751	-0.214706	-1.39063	4.93421e-08	0.000118194	0.000109716	1766	tags=23%, list=17%, signal=22%	ENSMUSG00000030647/ENSMUSG00000026463/ENSMUSG00000043099/ENSMUSG00000028029/ENSMUSG00000061130/ENSMUSG00000022790/ENSMUSG00000027204/ENSMUSG00000070509/ENSMUSG00000020954/ENSMUSG00000021794/ENSMUSG00000020941/ENSMUSG00000032194/ENSMUSG00000039976/ENSMUSG00000001506/ENSMUSG00000029416/ENSMUSG00000021027/ENSMUSG00000049792/ENSMUSG00000026872/ENSMUSG00000034187/ENSMUSG00000032217/ENSMUSG00000037541/…	394	suppressed	0.225014	0.225014	1810013L24Rik / Abca1 / Abhd6 / Acaa2 / Ackr3 / Adam17 / Adam9 / Adcy5 / Aimp1 / Akap12 / Akap13 / Akap9 / Akt1 / Akt1s1 / Akt2 / Aldh1a3 / Amfr / Anxa1 / Anxa2 / Appl1 / Appl2 / Arhgap24 / Arhgef18 / Arhgef3 / Arhgef5 / Arid4a / Armc9 / Arrb2 / Atf4 / Atm / Atp2b4 / Axl / Bag5 / Baiap2l1 / Bcap31 / Bfar / Birc2 / Birc3 / Birc6 / Bmp2k / Bmp7 / Capn1 / Cat / Cbfa2t2 / Ccbe1 / Ccdc3 / Cdc34 / Cdc4…
suppressed.GO:0010646	BP	GO:0010646	regulation of cell communication	1748	-0.211584	-1.36853	1.12291e-07	0.00019213	0.000178348	1766	tags=22%, list=17%, signal=22%	ENSMUSG00000030647/ENSMUSG00000026463/ENSMUSG00000043099/ENSMUSG00000028029/ENSMUSG00000061130/ENSMUSG00000022790/ENSMUSG00000027204/ENSMUSG00000070509/ENSMUSG00000020954/ENSMUSG00000021794/ENSMUSG00000020941/ENSMUSG00000032194/ENSMUSG00000001506/ENSMUSG00000029416/ENSMUSG00000021027/ENSMUSG00000049792/ENSMUSG00000026872/ENSMUSG00000032217/ENSMUSG00000037541/ENSMUSG00000004040/ENSMUSG00000022999/…	391	suppressed	0.223684	0.223684	1810013L24Rik / Abca1 / Abhd6 / Acaa2 / Ackr3 / Adam17 / Adam9 / Adcy5 / Aimp1 / Akap12 / Akap13 / Akap9 / Akt1 / Akt1s1 / Akt2 / Aldh1a3 / Amfr / Anxa1 / Appl1 / Appl2 / Arhgap24 / Arhgef18 / Arhgef3 / Arhgef5 / Arid4a / Armc9 / Arrb2 / Atf4 / Atm / Atp2b4 / Axl / Bag5 / Baiap2l1 / Bcap31 / Bfar / Birc2 / Birc3 / Birc6 / Bmp2k / Bmp7 / Capn1 / Cat / Cbfa2t2 / Ccbe1 / Ccdc3 / Cdc34 / Cdc42 / Cdc4…
suppressed.GO:0016477	BP	GO:0016477	cell migration	791	-0.221925	-1.3817	8.91407e-05	0.0159349	0.0147919	1634	tags=22%, list=16%, signal=20%	ENSMUSG00000062627/ENSMUSG00000062825/ENSMUSG00000048661/ENSMUSG00000042292/ENSMUSG00000006699/ENSMUSG00000074063/ENSMUSG00000030530/ENSMUSG00000060216/ENSMUSG00000055044/ENSMUSG00000007815/ENSMUSG00000026504/ENSMUSG00000024260/ENSMUSG00000040990/ENSMUSG00000040760/ENSMUSG00000036817/ENSMUSG00000006958/ENSMUSG00000028249/ENSMUSG00000025485/ENSMUSG00000063065/ENSMUSG00000025277/ENSMUSG00000033170/…	176	suppressed	0.222503	0.222503	Abhd2 / Abhd6 / Abi2 / Ackr3 / Actg1 / Adam17 / Adam9 / Adamts1 / Akap12 / Akt1 / Akt2 / Amotl1 / Angptl3 / Anxa1 / Appl1 / Appl2 / Arf4 / Arhgap24 / Arhgef5 / Arid2 / Arid4a / Arpc5 / Arpc5l / Arrb2 / Atm / Atp5b / Axl / B4galt1 / Bmp7 / Camk1d / Capn1 / Card10 / Carmil1 / Ccbe1 / Cd200 / Cd248 / Cd34 / Cd9 / Cdc42 / Cdc42bpa / Cdh2 / Cdk5 / Chrd / Cnn2 / Col5a1 / Coro7 / Crk / Cspg4 / Ctnna1 / …
suppressed.GO:0016192	BP	GO:0016192	vesicle-mediated transport	887	-0.221955	-1.38861	8.11073e-06	0.0029437	0.00273255	1689	tags=22%, list=16%, signal=20%	ENSMUSG00000026470/ENSMUSG00000034187/ENSMUSG00000022999/ENSMUSG00000032741/ENSMUSG00000002015/ENSMUSG00000062526/ENSMUSG00000024797/ENSMUSG00000062825/ENSMUSG00000006699/ENSMUSG00000030982/ENSMUSG00000020952/ENSMUSG00000003345/ENSMUSG00000026718/ENSMUSG00000021188/ENSMUSG00000060216/ENSMUSG00000060703/ENSMUSG00000002365/ENSMUSG00000040990/ENSMUSG00000028756/ENSMUSG00000042632/ENSMUSG00000040760/…	192	suppressed	0.21646	0.21646	4932438A13Rik / 5730455P16Rik / Abca1 / Acap2 / Ackr3 / Actb / Actg1 / Akt2 / Anxa1 / Anxa11 / Anxa2 / Ap2b1 / Ap4e1 / Ap4s1 / Ap5m1 / Appl1 / Appl2 / Arf4 / Arrb2 / Atg3 / Atp5b / Atp6v0a1 / Atp6v1b2 / Atp6v1e1 / Atp6v1g1 / Atp9a / Axl / Bcap31 / Bmp2k / Calcrl / Camk1d / Carmil1 / Ccdc91 / Cd302 / Cd9 / Cdc42 / Cdc42se1 / Cdc42se2 / Cdh2 / Cdk5 / Chic2 / Chmp2a / Ckap5 / Cln5 / Cnih4 / Cnn2 / C…
activated.GO:0045505	MF	GO:0045505	dynein intermediate chain binding	28	0.560221	1.89534	0.00104494	0.0655251	0.060825	374	tags=21%, list=4%, signal=21%	ENSMUSG00000033826/ENSMUSG00000096141/ENSMUSG00000101337/ENSMUSG00000047369/ENSMUSG00000041144/ENSMUSG00000096255	6	activated	0.214286	0.214286	Dnah14 / Dnah7a / Dnah7b / Dnah7c / Dnah8 / Dynlt1b
suppressed.GO:0070887	BP	GO:0070887	cellular response to chemical stimulus	1286	-0.225954	-1.44968	4.79241e-08	0.000118194	0.000109716	1621	tags=21%, list=15%, signal=20%	ENSMUSG00000029455/ENSMUSG00000061740/ENSMUSG00000006699/ENSMUSG00000030595/ENSMUSG00000054263/ENSMUSG00000039063/ENSMUSG00000060450/ENSMUSG00000048387/ENSMUSG00000060216/ENSMUSG00000031639/ENSMUSG00000023411/ENSMUSG00000007815/ENSMUSG00000040009/ENSMUSG00000031357/ENSMUSG00000028756/ENSMUSG00000042632/ENSMUSG00000045680/ENSMUSG00000031502/ENSMUSG00000040760/ENSMUSG00000000275/ENSMUSG00000063065/…	273	suppressed	0.212286	0.212286	Abca1 / Abhd2 / Acaa2 / Ackr3 / Actb / Actr2 / Adam17 / Adam23 / Adam9 / Adcy5 / Akap13 / Akr1a1 / Akt1 / Akt2 / Aldh2 / Amfr / Anxa1 / Anxa2 / Appl1 / Appl2 / Arhgef5 / Arrb2 / Asic2 / Atf4 / Atm / Atp5b / Atp6v1g1 / Atrx / Axl / Baiap2l1 / Bfar / Birc2 / Birc3 / Bmp7 / Calcrl / Camk1d / Capn1 / Capn2 / Cat / Ccdc3 / Ccs / Cd34 / Cdc34 / Cdc42 / Cdc42ep2 / Cdc73 / Cdk5 / Cebpb / Cfh / Clock / Co…
suppressed.GO:0008219	BP	GO:0008219	cell death	1167	-0.200948	-1.28724	0.000124103	0.0192213	0.0178425	1669	tags=21%, list=16%, signal=20%	ENSMUSG00000004040/ENSMUSG00000022999/ENSMUSG00000050088/ENSMUSG00000002015/ENSMUSG00000038633/ENSMUSG00000057530/ENSMUSG00000022674/ENSMUSG00000029455/ENSMUSG00000042292/ENSMUSG00000006699/ENSMUSG00000074063/ENSMUSG00000054263/ENSMUSG00000020205/ENSMUSG00000024740/ENSMUSG00000048387/ENSMUSG00000015837/ENSMUSG00000060216/ENSMUSG00000031639/ENSMUSG00000023411/ENSMUSG00000007815/ENSMUSG00000036940/…	246	suppressed	0.210797	0.210797	1600012H06Rik / Acaa2 / Acer3 / Ackr3 / Actb / Adam17 / Adamtsl4 / Akap12 / Akt1 / Akt1s1 / Akt2 / Aldh1a3 / Aldh2 / Ambra1 / Anxa1 / Ap2b1 / Arf4 / Arrb2 / Asic2 / Atf4 / Atg3 / Atm / Axl / B4galt1 / Bcap31 / Bex3 / Bfar / Birc2 / Birc3 / Birc6 / Bmp7 / Camk1d / Capn1 / Capn2 / Card10 / Cat / Ccn5 / Ccnl2 / Cd200 / Cd248 / Cd34 / Cd59b / Cdc34 / Cdc42 / Cdc73 / Cdk5 / Cebpb / Cecr2 / Chmp2a / Cr…
suppressed.GO:0065009	BP	GO:0065009	regulation of molecular function	1312	-0.221367	-1.42196	1.86939e-07	0.000248774	0.00023093	1616	tags=21%, list=15%, signal=20%	ENSMUSG00000042292/ENSMUSG00000006699/ENSMUSG00000030595/ENSMUSG00000002658/ENSMUSG00000026484/ENSMUSG00000027652/ENSMUSG00000060860/ENSMUSG00000048387/ENSMUSG00000074781/ENSMUSG00000030530/ENSMUSG00000025381/ENSMUSG00000060216/ENSMUSG00000031639/ENSMUSG00000023411/ENSMUSG00000066839/ENSMUSG00000007815/ENSMUSG00000031357/ENSMUSG00000036940/ENSMUSG00000024457/ENSMUSG00000002365/ENSMUSG00000028756/…	276	suppressed	0.210366	0.210366	2810408A11Rik / Abi1 / Abi2 / Acr / Actb / Adam17 / Adam9 / Ahnak / Akap13 / Akt1 / Akt1s1 / Akt2 / Ambra1 / Amfr / Angptl3 / Anxa1 / Anxa2 / Apba3 / Arf4 / Arhgap24 / Arhgap45 / Arhgef5 / Arrb2 / Asic2 / Atp1b3 / Axl / Birc6 / Bmp7 / Cacul1 / Camk1d / Camkk2 / Capn1 / Card10 / Cat / Ccs / Cd200 / Cdc42 / Cdk5 / Cdk7 / Chn1 / Cln5 / Clock / Cnpy2 / Crk / Crtc3 / Cst9 / Cyba / Cyp1b1 / Cys1 / Dcp1…
suppressed.GO:0042221	BP	GO:0042221	response to chemical	1698	-0.209535	-1.35649	3.85228e-07	0.000384489	0.00035691	1685	tags=21%, list=16%, signal=21%	ENSMUSG00000062380/ENSMUSG00000049792/ENSMUSG00000041974/ENSMUSG00000037541/ENSMUSG00000004040/ENSMUSG00000002015/ENSMUSG00000033863/ENSMUSG00000040407/ENSMUSG00000062825/ENSMUSG00000057530/ENSMUSG00000029455/ENSMUSG00000061740/ENSMUSG00000006699/ENSMUSG00000030595/ENSMUSG00000054263/ENSMUSG00000045287/ENSMUSG00000039063/ENSMUSG00000060450/ENSMUSG00000048387/ENSMUSG00000014351/ENSMUSG00000060216/…	352	suppressed	0.207303	0.207303	Abca1 / Abhd2 / Acaa2 / Ackr3 / Acr / Acsbg1 / Actb / Actg1 / Actr2 / Adam17 / Adam23 / Adam9 / Adcy5 / Add3 / Adsl / Akap13 / Akap9 / Akr1a1 / Akt1 / Akt2 / Aldh2 / Amfr / Anxa1 / Anxa11 / Anxa2 / Appl1 / Appl2 / Arhgef5 / Arrb2 / Asic2 / Atf4 / Atm / Atp5b / Atp6v1g1 / Atrx / Axl / Bag5 / Baiap2l1 / Bcap31 / Bfar / Birc2 / Birc3 / Bmp7 / Calcrl / Camk1d / Capn1 / Capn2 / Cat / Ccdc3 / Ccs / Cd3…
suppressed.GO:0009653	BP	GO:0009653	anatomical structure morphogenesis	1433	-0.208696	-1.34572	4.47317e-06	0.00198426	0.00184193	1632	tags=21%, list=16%, signal=20%	ENSMUSG00000062825/ENSMUSG00000037890/ENSMUSG00000057530/ENSMUSG00000048661/ENSMUSG00000042292/ENSMUSG00000006699/ENSMUSG00000054263/ENSMUSG00000045287/ENSMUSG00000026484/ENSMUSG00000038564/ENSMUSG00000021188/ENSMUSG00000048387/ENSMUSG00000030530/ENSMUSG00000031639/ENSMUSG00000023411/ENSMUSG00000066839/ENSMUSG00000007815/ENSMUSG00000026504/ENSMUSG00000036940/ENSMUSG00000026380/ENSMUSG00000040990/…	296	suppressed	0.20656	0.20656	Abi1 / Abi2 / Ackr3 / Actb / Actg1 / Actr2 / Adam17 / Adam9 / Adamts1 / Adamts5 / Adck1 / Ahdc1 / Akap13 / Akt1 / Aldh1a3 / Amotl1 / Angptl3 / Anxa1 / Anxa2 / Arhgap24 / Arhgef18 / Arid2 / Atf4 / Atm / Atp5b / Atrx / B4galt1 / Bmp7 / Bpnt2 / Brwd1 / C1galt1 / Calcrl / Capn1 / Capn2 / Caprin1 / Card10 / Ccbe1 / Ccm2 / Cd248 / Cd34 / Cd9 / Cdc42 / Cdc42ep2 / Cdc42se1 / Cdc42se2 / Cdc73 / Cdh2 / Cdk…

## Sheet: KO_leptotene_GSEA_ALL_dotplo
X	ONTOLOGY	ID	Description	setSize	enrichmentScore	NES	pvalue	p.adjust	qvalue	rank	leading_edge	core_enrichment	Count	.sign	GeneRatio	x	pasted_sorted_ogns
activated.GO:0008395	MF	GO:0008395	steroid hydroxylase activity	3	0.97736	1.69082	0.000193676	0.0826734	0.0800838	139	tags=100%, list=2%, signal=98%	ENSMUSG00000003555/ENSMUSG00000032323/ENSMUSG00000032051	3	activated	1	1	Cyp11a1 / Cyp17a1 / Fdx1
suppressed.GO:0030718	BP	GO:0030718	germ-line stem cell population maintenance	5	-0.952206	-1.90757	1.74515e-05	0.0353741	0.034266	293	tags=100%, list=5%, signal=95%	ENSMUSG00000033644/ENSMUSG00000067702/ENSMUSG00000067338/ENSMUSG00000022521	4	suppressed	0.8	0.8	Crebbp / Piwil2 / Tuba3a / Tuba3b
suppressed.GO:0031080	CC	GO:0031080	nuclear pore outer ring	9	-0.891625	-2.15198	7.05161e-06	0.0220739	0.0213825	553	tags=67%, list=9%, signal=61%	ENSMUSG00000035351/ENSMUSG00000063550/ENSMUSG00000020739/ENSMUSG00000052798/ENSMUSG00000039509/ENSMUSG00000079614	6	suppressed	0.666667	0.666667	Nup107 / Nup133 / Nup37 / Nup85 / Nup98 / Seh1l
suppressed.GO:0090263	BP	GO:0090263	positive regulation of canonical Wnt signaling pathway	33	-0.592451	-2.02073	0.000192868	0.0826734	0.0800838	1144	tags=52%, list=19%, signal=42%	ENSMUSG00000032171/ENSMUSG00000028476/ENSMUSG00000059263/ENSMUSG00000024811/ENSMUSG00000030309/ENSMUSG00000003345/ENSMUSG00000033712/ENSMUSG00000022112/ENSMUSG00000030849/ENSMUSG00000038876/ENSMUSG00000032384/ENSMUSG00000021096/ENSMUSG00000045962/ENSMUSG00000039191/ENSMUSG00000061130/ENSMUSG00000043154/ENSMUSG00000059327	17	suppressed	0.515152	0.515152	Caprin2 / Ccar2 / Csnk1g1 / Csnk1g2 / Eda / Fgfr2 / Gpc5 / Pin1 / Ppm1a / Ppm1b / Ppp2r3a / Rbpj / Reck / Rnf146 / Tnks2 / Usp47 / Wnk1
activated.GO:0055094	BP	GO:0055094	response to lipoprotein particle	6	0.906603	1.98208	0.000192423	0.0826734	0.0800838	168	tags=50%, list=3%, signal=49%	ENSMUSG00000002985/ENSMUSG00000025809/ENSMUSG00000037706	3	activated	0.5	0.5	Apoe / Cd81 / Itgb1
activated.GO:0070469	CC	GO:0070469	respirasome	60	0.478511	1.87407	0.000182698	0.0826734	0.0800838	1206	tags=43%, list=20%, signal=35%	ENSMUSG00000030647/ENSMUSG00000059534/ENSMUSG00000022450/ENSMUSG00000063882/ENSMUSG00000041697/ENSMUSG00000040048/ENSMUSG00000033938/ENSMUSG00000021606/ENSMUSG00000022551/ENSMUSG00000014294/ENSMUSG00000039048/ENSMUSG00000036751/ENSMUSG00000022354/ENSMUSG00000035674/ENSMUSG00000037916/ENSMUSG00000027637/ENSMUSG00000026260/ENSMUSG00000035885/ENSMUSG00000029632/ENSMUSG00000021577/ENSMUSG00000025968/…	26	activated	0.433333	0.433333	Cox6a1 / Cox6b1 / Cox8a / Cyc1 / Foxred1 / Ndufa10 / Ndufa11 / Ndufa2 / Ndufa3 / Ndufa4 / Ndufa6 / Ndufa7 / Ndufb10 / Ndufb7 / Ndufb9 / Ndufc2 / Ndufs1 / Ndufs6 / Ndufv1 / Rab5if / Sdha / Sdhb / Uqcr10 / Uqcr11 / Uqcrb / Uqcrh
activated.GO:0042445	BP	GO:0042445	hormone metabolic process	44	0.571917	2.11408	2.97074e-05	0.0353741	0.034266	904	tags=43%, list=15%, signal=37%	ENSMUSG00000003555/ENSMUSG00000032323/ENSMUSG00000031980/ENSMUSG00000032051/ENSMUSG00000020048/ENSMUSG00000029272/ENSMUSG00000031574/ENSMUSG00000025955/ENSMUSG00000042453/ENSMUSG00000033161/ENSMUSG00000057069/ENSMUSG00000040268/ENSMUSG00000021477/ENSMUSG00000071054/ENSMUSG00000020131/ENSMUSG00000029104/ENSMUSG00000005533/ENSMUSG00000024507/ENSMUSG00000053279	19	activated	0.431818	0.431818	Agt / Akr1cl / Aldh1a1 / Atp1a1 / Ctsl / Cyp11a1 / Cyp17a1 / Ero1b / Fdx1 / Hsd17b4 / Hsp90b1 / Htt / Igf1r / Pcsk4 / Plekha1 / Reln / Safb / Star / Sult1e1
activated.GO:0098800	CC	GO:0098800	inner mitochondrial membrane protein complex	93	0.453927	1.97847	3.01345e-05	0.0353741	0.034266	1206	tags=42%, list=20%, signal=34%	ENSMUSG00000030647/ENSMUSG00000049422/ENSMUSG00000059534/ENSMUSG00000031967/ENSMUSG00000022450/ENSMUSG00000063882/ENSMUSG00000003072/ENSMUSG00000022452/ENSMUSG00000041697/ENSMUSG00000040048/ENSMUSG00000022013/ENSMUSG00000033938/ENSMUSG00000021606/ENSMUSG00000022551/ENSMUSG00000020111/ENSMUSG00000014294/ENSMUSG00000039048/ENSMUSG00000036751/ENSMUSG00000022354/ENSMUSG00000035674/ENSMUSG00000037916/…	39	activated	0.419355	0.419355	Afg3l1 / Afg3l2 / Apool / Atp5a1 / Atp5d / Atp5e / Chchd10 / Chchd6 / Cox6a1 / Cox6b1 / Cox8a / Cyc1 / Dnajc11 / Dnajc15 / Foxred1 / Mcu / Micu1 / Ndufa10 / Ndufa11 / Ndufa2 / Ndufa3 / Ndufa4 / Ndufa6 / Ndufa7 / Ndufb10 / Ndufb7 / Ndufb9 / Ndufc2 / Ndufs1 / Ndufs6 / Ndufv1 / Sdha / Sdhb / Smdt1 / Timm9 / Uqcr10 / Uqcr11 / Uqcrb / Uqcrh
activated.GO:0001540	MF	GO:0001540	amyloid-beta binding	13	0.78432	2.14981	7.39876e-05	0.0496298	0.0480752	195	tags=38%, list=3%, signal=37%	ENSMUSG00000002985/ENSMUSG00000027447/ENSMUSG00000022108/ENSMUSG00000028664/ENSMUSG00000022037	5	activated	0.384615	0.384615	Apoe / Clu / Cst3 / Ephb2 / Itm2b
activated.GO:0005506	MF	GO:0005506	iron ion binding	27	0.65846	2.15339	6.17201e-05	0.0496298	0.0480752	651	tags=37%, list=11%, signal=33%	ENSMUSG00000026822/ENSMUSG00000003555/ENSMUSG00000024661/ENSMUSG00000032323/ENSMUSG00000033308/ENSMUSG00000032051/ENSMUSG00000022477/ENSMUSG00000021241/ENSMUSG00000053470/ENSMUSG00000025825	10	activated	0.37037	0.37037	Aco2 / Cyp11a1 / Cyp17a1 / Dpyd / Fdx1 / Fth1 / Isca2 / Iscu / Kdm3a / Lcn2
activated.GO:0098798	CC	GO:0098798	mitochondrial protein-containing complex	160	0.383044	1.80797	2.83364e-05	0.0353741	0.034266	1245	tags=37%, list=21%, signal=30%	ENSMUSG00000030647/ENSMUSG00000049422/ENSMUSG00000059534/ENSMUSG00000031967/ENSMUSG00000030611/ENSMUSG00000022450/ENSMUSG00000063882/ENSMUSG00000061838/ENSMUSG00000003072/ENSMUSG00000022452/ENSMUSG00000041697/ENSMUSG00000019710/ENSMUSG00000040048/ENSMUSG00000022013/ENSMUSG00000026087/ENSMUSG00000033938/ENSMUSG00000021606/ENSMUSG00000020219/ENSMUSG00000022551/ENSMUSG00000036850/ENSMUSG00000020111/…	59	activated	0.36875	0.36875	Afg3l1 / Afg3l2 / Apool / Atp5a1 / Atp5d / Atp5e / Chchd10 / Chchd6 / Cox6a1 / Cox6b1 / Cox8a / Cyc1 / Dap3 / Dlat / Dnajc11 / Dnajc15 / Etfa / Foxred1 / Iscu / Mcu / Micu1 / Mrpl1 / Mrpl24 / Mrpl27 / Mrpl30 / Mrpl39 / Mrpl41 / Mrpl57 / Mrps11 / Mrps17 / Mrps18a / Mrps7 / Ndufa10 / Ndufa11 / Ndufa2 / Ndufa3 / Ndufa4 / Ndufa6 / Ndufa7 / Ndufb10 / Ndufb7 / Ndufb9 / Ndufc2 / Ndufs1 / Ndufs6 / Ndufv1…
activated.GO:0006119	BP	GO:0006119	oxidative phosphorylation	76	0.469464	1.93274	6.9633e-05	0.0496298	0.0480752	1017	tags=37%, list=17%, signal=31%	ENSMUSG00000030647/ENSMUSG00000049422/ENSMUSG00000024208/ENSMUSG00000059534/ENSMUSG00000022450/ENSMUSG00000063882/ENSMUSG00000003072/ENSMUSG00000041697/ENSMUSG00000040048/ENSMUSG00000022013/ENSMUSG00000033938/ENSMUSG00000021606/ENSMUSG00000022551/ENSMUSG00000014294/ENSMUSG00000022354/ENSMUSG00000035674/ENSMUSG00000025825/ENSMUSG00000037916/ENSMUSG00000025428/ENSMUSG00000026260/ENSMUSG00000035885/…	28	activated	0.368421	0.368421	Atp5a1 / Atp5d / Atp5e / Chchd10 / Cox6a1 / Cox8a / Cyc1 / Dnajc15 / Iscu / Ndufa10 / Ndufa11 / Ndufa2 / Ndufa3 / Ndufa6 / Ndufb10 / Ndufb7 / Ndufb9 / Ndufc2 / Ndufs1 / Ndufs6 / Ndufv1 / Rhoa / Sdha / Uqcc2 / Uqcr10 / Uqcr11 / Uqcrb / Uqcrh
activated.GO:0008202	BP	GO:0008202	steroid metabolic process	54	0.500997	1.9092	0.000116054	0.0641096	0.0621015	914	tags=33%, list=15%, signal=29%	ENSMUSG00000003555/ENSMUSG00000040564/ENSMUSG00000002985/ENSMUSG00000032323/ENSMUSG00000032051/ENSMUSG00000029272/ENSMUSG00000031574/ENSMUSG00000025955/ENSMUSG00000033161/ENSMUSG00000024949/ENSMUSG00000086962/ENSMUSG00000040268/ENSMUSG00000031708/ENSMUSG00000005533/ENSMUSG00000032238/ENSMUSG00000021670/ENSMUSG00000024507/ENSMUSG00000001467	18	activated	0.333333	0.333333	Akr1cl / Apoc1 / Apoe / Atp1a1 / Cyp11a1 / Cyp17a1 / Cyp51 / Fdx1 / Gm12248 / Hmgcr / Hsd17b4 / Igf1r / Plekha1 / Rora / Sf1 / Star / Sult1e1 / Tecr
activated.GO:0032890	BP	GO:0032890	regulation of organic acid transport	24	0.64629	2.04444	0.000145216	0.0757622	0.0733891	356	tags=33%, list=6%, signal=31%	ENSMUSG00000022935/ENSMUSG00000028773/ENSMUSG00000022462/ENSMUSG00000031980/ENSMUSG00000025809/ENSMUSG00000026615/ENSMUSG00000036570/ENSMUSG00000042632	8	activated	0.333333	0.333333	Agt / Eprs / Fabp3 / Fxyd1 / Grik1 / Itgb1 / Pla2g6 / Slc38a2
activated.GO:0046890	BP	GO:0046890	regulation of lipid biosynthetic process	55	0.511989	1.9619	3.62684e-05	0.037844	0.0366586	843	tags=33%, list=14%, signal=28%	ENSMUSG00000003555/ENSMUSG00000040564/ENSMUSG00000002985/ENSMUSG00000028773/ENSMUSG00000045215/ENSMUSG00000031980/ENSMUSG00000031574/ENSMUSG00000038150/ENSMUSG00000049106/ENSMUSG00000033161/ENSMUSG00000024949/ENSMUSG00000042632/ENSMUSG00000026385/ENSMUSG00000017146/ENSMUSG00000005533/ENSMUSG00000025006/ENSMUSG00000024130/ENSMUSG00000025958	18	activated	0.327273	0.327273	Abca3 / Agt / Apoc1 / Apoe / Asxl3 / Atp1a1 / Brca1 / Creb1 / Cyp17a1 / Dbi / Dcaf5 / Fabp3 / Igf1r / Ormdl3 / Pla2g6 / Sf1 / Sorbs1 / Star
suppressed.GO:0003006	BP	GO:0003006	developmental process involved in reproduction	412	-0.285633	-1.4819	0.000209405	0.0842293	0.081591	1328	tags=29%, list=22%, signal=24%	ENSMUSG00000011349/ENSMUSG00000008129/ENSMUSG00000062859/ENSMUSG00000045521/ENSMUSG00000018900/ENSMUSG00000010592/ENSMUSG00000021461/ENSMUSG00000022236/ENSMUSG00000003810/ENSMUSG00000008813/ENSMUSG00000020059/ENSMUSG00000075249/ENSMUSG00000032057/ENSMUSG00000032959/ENSMUSG00000043535/ENSMUSG00000026790/ENSMUSG00000020128/ENSMUSG00000016559/ENSMUSG00000030059/ENSMUSG00000028796/ENSMUSG00000018554/…	119	suppressed	0.288835	0.288835	1110017D15Rik / Aff4 / Akap4 / Alkbh5 / Alms1 / Ash1l / Bag6 / Bcap31 / Bmpr2 / Boll / Brdt / Brme1 / Calr3 / Ccdc62 / Ccnyl1 / Cfap43 / Cftr / Cit / Creb3l4 / Crem / Crkl / Cyp19a1 / Dazap1 / Dazl / Diaph2 / Dicer1 / Dmc1 / Dmrtc2 / Dnajb6 / Dnmt3a / Eif2s2 / Fancc / Fbxw11 / Fgfr2 / Foxj3 / Fsip2 / Galntl5 / Ghrl / Gm5934 / Gpx4 / Gtsf1 / H1f7 / H2al2a / H3f3b / Hectd1 / Hexb / Hoatz / Hspa1l /…
suppressed.GO:0006325	BP	GO:0006325	chromatin organization	331	-0.299792	-1.52021	0.000271447	0.0992405	0.096132	1236	tags=28%, list=21%, signal=24%	ENSMUSG00000021767/ENSMUSG00000038773/ENSMUSG00000005609/ENSMUSG00000024805/ENSMUSG00000020059/ENSMUSG00000007880/ENSMUSG00000039473/ENSMUSG00000027284/ENSMUSG00000044098/ENSMUSG00000059474/ENSMUSG00000016559/ENSMUSG00000002028/ENSMUSG00000030034/ENSMUSG00000022019/ENSMUSG00000001228/ENSMUSG00000037013/ENSMUSG00000048109/ENSMUSG00000025358/ENSMUSG00000032329/ENSMUSG00000040651/ENSMUSG00000045098/…	93	suppressed	0.280967	0.280967	Actb / Actl6a / Arid1a / Arid1b / Arid2 / Asf1a / Ash1l / Asxl1 / Axin1 / Bag6 / Baz2a / Bicral / Brd1 / Brd4 / Brdt / Carm1 / Cdan1 / Cdk2 / Cenpp / Chd1 / Chd8 / Ctr9 / Dicer1 / Dnajc9 / Dnmt3a / Dyrk1a / Eif1 / Ep300 / Ep400 / Gatad1 / Gpx4 / Gsk3a / Gsk3b / H1f7 / H2al2a / H3f3b / Hmg20a / Ino80b / Ino80d / Itgb3bp / Jarid2 / Jmjd1c / Jmjd6 / Kansl1 / Kat6b / Kdm3b / Kdm5b / Kdm5c / Kdm6a / K…
activated.GO:0015849	BP	GO:0015849	organic acid transport	54	0.527454	2.01002	2.43093e-05	0.0353741	0.034266	356	tags=22%, list=6%, signal=21%	ENSMUSG00000022935/ENSMUSG00000002985/ENSMUSG00000028773/ENSMUSG00000022462/ENSMUSG00000026220/ENSMUSG00000031980/ENSMUSG00000025809/ENSMUSG00000029802/ENSMUSG00000026615/ENSMUSG00000027896/ENSMUSG00000036570/ENSMUSG00000042632	12	activated	0.222222	0.222222	Abcg2 / Agt / Apoe / Eprs / Fabp3 / Fxyd1 / Grik1 / Itgb1 / Pla2g6 / Slc16a14 / Slc16a4 / Slc38a2
activated.GO:0005615	CC	GO:0005615	extracellular space	153	0.456727	2.14118	4.49314e-08	0.000421951	0.000408734	467	tags=20%, list=8%, signal=19%	ENSMUSG00000026822/ENSMUSG00000015090/ENSMUSG00000051228/ENSMUSG00000040564/ENSMUSG00000002985/ENSMUSG00000028773/ENSMUSG00000027447/ENSMUSG00000027962/ENSMUSG00000028780/ENSMUSG00000004980/ENSMUSG00000029718/ENSMUSG00000018593/ENSMUSG00000022108/ENSMUSG00000060126/ENSMUSG00000031980/ENSMUSG00000025351/ENSMUSG00000074768/ENSMUSG00000052613/ENSMUSG00000042846/ENSMUSG00000040713/ENSMUSG00000037706/…	31	activated	0.202614	0.202614	Agt / Apoc1 / Apoe / B2m / Bhmt / Cd59b / Cd63 / Cd81 / Clu / Creg1 / Cst3 / Ctsl / Fabp3 / Hnrnpa2b1 / Hspd1 / Itm2b / Lcn2 / Lrrtm3 / Nyx / Pcdh15 / Pcolce / Pla2g6 / Prdx4 / Ptgds / Reln / Sema3c / Sparc / Tfrc / Timp2 / Tpt1 / Vcam1
activated.GO:0015711	BP	GO:0015711	organic anion transport	63	0.50239	1.97772	9.38362e-05	0.0587477	0.0569075	173	tags=19%, list=3%, signal=19%	ENSMUSG00000022935/ENSMUSG00000002985/ENSMUSG00000028773/ENSMUSG00000022462/ENSMUSG00000026220/ENSMUSG00000031980/ENSMUSG00000025809/ENSMUSG00000029802/ENSMUSG00000026615/ENSMUSG00000003153/ENSMUSG00000008540/ENSMUSG00000027896	12	activated	0.190476	0.190476	Abcg2 / Agt / Apoe / Eprs / Fabp3 / Grik1 / Itgb1 / Mgst1 / Slc16a14 / Slc16a4 / Slc2a3 / Slc38a2

## Sheet: KO_leydig_GSEA_ALL_dotplot_d
X	ONTOLOGY	ID	Description	setSize	enrichmentScore	NES	pvalue	p.adjust	qvalue	rank	leading_edge	core_enrichment	Count	.sign	GeneRatio	x	pasted_sorted_ogns
suppressed.GO:0018916	BP	GO:0018916	nitrobenzene metabolic process	5	-0.892051	-1.84289	0.00127334	0.0829965	0.0776951	1020	tags=80%, list=11%, signal=71%	ENSMUSG00000068762/ENSMUSG00000004032/ENSMUSG00000058135/ENSMUSG00000040562	4	suppressed	0.8	0.8	Gstm1 / Gstm2 / Gstm5 / Gstm6
activated.GO:0000101	BP	GO:0000101	sulfur amino acid transport	4	0.97413	1.7789	3.53805e-05	0.00877233	0.008212	73	tags=75%, list=1%, signal=74%	ENSMUSG00000010095/ENSMUSG00000040010/ENSMUSG00000027737	3	activated	0.75	0.75	Slc3a2 / Slc7a11 / Slc7a5
suppressed.GO:0061484	BP	GO:0061484	hematopoietic stem cell homeostasis	16	-0.642823	-1.93513	0.00141735	0.0888269	0.0831531	2631	tags=69%, list=28%, signal=50%	ENSMUSG00000059518/ENSMUSG00000061731/ENSMUSG00000027799/ENSMUSG00000036381/ENSMUSG00000040943/ENSMUSG00000042520/ENSMUSG00000001750/ENSMUSG00000017978/ENSMUSG00000062939/ENSMUSG00000027951/ENSMUSG00000024921	11	suppressed	0.6875	0.6875	Adar / Cadps2 / Ext1 / Nbea / P2ry14 / Smarca2 / Stat4 / Tcirg1 / Tet2 / Ubap2l / Znhit1
activated.GO:0098591	CC	GO:0098591	external side of apical plasma membrane	3	0.960948	1.60692	0.0012319	0.0824659	0.0771984	81	tags=67%, list=1%, signal=66%	ENSMUSG00000040010/ENSMUSG00000023169	2	activated	0.666667	0.666667	Slc38a1 / Slc7a5
suppressed.GO:0007525	BP	GO:0007525	somatic muscle development	3	-0.99016	-1.79108	1.43718e-05	0.00519637	0.00486445	83	tags=100%, list=1%, signal=99%	ENSMUSG00000043154/ENSMUSG00000044471	2	suppressed	0.666667	0.666667	Lncpint / Ppp2r3a
activated.GO:0045940	BP	GO:0045940	positive regulation of steroid metabolic process	14	0.830019	2.17406	2.15495e-06	0.0013921	0.00130318	552	tags=57%, list=6%, signal=54%	ENSMUSG00000003555/ENSMUSG00000031574/ENSMUSG00000002985/ENSMUSG00000005533/ENSMUSG00000039004/ENSMUSG00000028603/ENSMUSG00000005514/ENSMUSG00000056973	8	activated	0.571429	0.571429	Apoe / Bmp6 / Ces1d / Cyp17a1 / Igf1r / Por / Scp2 / Star
activated.GO:0010878	BP	GO:0010878	cholesterol storage	9	0.895179	2.06219	6.78299e-06	0.00303356	0.00283979	552	tags=56%, list=6%, signal=52%	ENSMUSG00000026600/ENSMUSG00000037936/ENSMUSG00000038172/ENSMUSG00000022383/ENSMUSG00000056973	5	activated	0.555556	0.555556	Ces1d / Ppara / Scarb1 / Soat1 / Ttc39b
activated.GO:0051955	BP	GO:0051955	regulation of amino acid transport	19	0.730446	2.09442	2.63012e-05	0.00755118	0.00706885	1419	tags=53%, list=15%, signal=45%	ENSMUSG00000040010/ENSMUSG00000023169/ENSMUSG00000026360/ENSMUSG00000022935/ENSMUSG00000025809/ENSMUSG00000055866/ENSMUSG00000057880/ENSMUSG00000022462/ENSMUSG00000031980/ENSMUSG00000026797	10	activated	0.526316	0.526316	Abat / Agt / Grik1 / Itgb1 / Per2 / Rgs2 / Slc38a1 / Slc38a2 / Slc7a5 / Stxbp1
activated.GO:1990917	CC	GO:1990917	ooplasm	4	0.963957	1.76033	0.000106433	0.0193375	0.0181023	148	tags=50%, list=2%, signal=49%	ENSMUSG00000010517/ENSMUSG00000023944	2	activated	0.5	0.5	Faf1 / Hsp90ab1
activated.GO:0005838	CC	GO:0005838	proteasome regulatory particle	20	0.676387	1.96086	0.000354942	0.0404634	0.0378788	1640	tags=50%, list=17%, signal=42%	ENSMUSG00000021832/ENSMUSG00000030603/ENSMUSG00000020720/ENSMUSG00000020708/ENSMUSG00000026914/ENSMUSG00000005625/ENSMUSG00000021178/ENSMUSG00000026869/ENSMUSG00000030591/ENSMUSG00000029440	10	activated	0.5	0.5	Psmc1 / Psmc4 / Psmc5 / Psmc6 / Psmd12 / Psmd14 / Psmd4 / Psmd5 / Psmd8 / Psmd9
activated.GO:0032809	CC	GO:0032809	neuronal cell body membrane	8	0.812904	1.83917	0.00127764	0.0829965	0.0776951	705	tags=50%, list=7%, signal=46%	ENSMUSG00000060882/ENSMUSG00000019943/ENSMUSG00000021756/ENSMUSG00000020524	4	activated	0.5	0.5	Atp2b1 / Gria1 / Il6st / Kcnd2
activated.GO:0030056	CC	GO:0030056	hemidesmosome	6	0.84721	1.776	0.00149666	0.0901717	0.084412	1220	tags=50%, list=13%, signal=44%	ENSMUSG00000025809/ENSMUSG00000021709/ENSMUSG00000026131	3	activated	0.5	0.5	Dst / Erbin / Itgb1
suppressed.GO:1901021	BP	GO:1901021	positive regulation of calcium ion transmembrane transporter activity	24	-0.613127	-2.0551	0.000414081	0.04261	0.0398883	2151	tags=50%, list=23%, signal=39%	ENSMUSG00000028207/ENSMUSG00000032826/ENSMUSG00000036438/ENSMUSG00000044080/ENSMUSG00000028161/ENSMUSG00000029432/ENSMUSG00000018171/ENSMUSG00000026021/ENSMUSG00000040118/ENSMUSG00000021816/ENSMUSG00000059970/ENSMUSG00000030987	12	suppressed	0.5	0.5	Ank2 / Asph / Cacna2d1 / Calm2 / Hspa2 / Nipsnap2 / Ppp3ca / Ppp3cb / S100a1 / Stim1 / Sumo1 / Vmp1
suppressed.GO:0099622	BP	GO:0099622	cardiac muscle cell membrane repolarization	12	-0.712332	-1.99598	0.00125132	0.0829965	0.0776951	359	tags=50%, list=4%, signal=48%	ENSMUSG00000005103/ENSMUSG00000009545/ENSMUSG00000040896/ENSMUSG00000040118/ENSMUSG00000050953/ENSMUSG00000054477	6	suppressed	0.5	0.5	Cacna2d1 / Gja1 / Kcnd3 / Kcnn2 / Kcnq1 / Wdr1
activated.GO:0042446	BP	GO:0042446	hormone biosynthetic process	27	0.775178	2.39235	1.63847e-08	4.76304e-05	4.4588e-05	378	tags=44%, list=4%, signal=43%	ENSMUSG00000003555/ENSMUSG00000031574/ENSMUSG00000032323/ENSMUSG00000024107/ENSMUSG00000005533/ENSMUSG00000027869/ENSMUSG00000032051/ENSMUSG00000037936/ENSMUSG00000039004/ENSMUSG00000024365/ENSMUSG00000028603/ENSMUSG00000005514	12	activated	0.444444	0.444444	Bmp6 / Cyp11a1 / Cyp17a1 / Cyp21a1 / Fdx1 / Hsd3b6 / Igf1r / Lhcgr / Por / Scarb1 / Scp2 / Star
suppressed.GO:0060294	BP	GO:0060294	cilium movement involved in cell motility	90	-0.469474	-2.13343	6.16505e-07	0.000716872	0.000671082	1979	tags=44%, list=21%, signal=36%	ENSMUSG00000020639/ENSMUSG00000036244/ENSMUSG00000023966/ENSMUSG00000032057/ENSMUSG00000037708/ENSMUSG00000072663/ENSMUSG00000026546/ENSMUSG00000027712/ENSMUSG00000008813/ENSMUSG00000025245/ENSMUSG00000033486/ENSMUSG00000044056/ENSMUSG00000007107/ENSMUSG00000068617/ENSMUSG00000020654/ENSMUSG00000021758/ENSMUSG00000040220/ENSMUSG00000027227/ENSMUSG00000066383/ENSMUSG00000024175/ENSMUSG00000050089/…	40	suppressed	0.444444	0.444444	Adcy3 / Akap4 / Anxa5 / Armc2 / Atp1a4 / AU040320 / Catsper2 / Cfap43 / Cfap45 / Ddx4 / Efcab1 / Efcab9 / Fsip2 / Gapdhs / Gas8 / Hoatz / Iqcf1 / Ldhc / Lztfl1 / Meig1 / Pfn4 / Pgk2 / Prm3 / Ropn1 / Ropn1l / Rsph9 / Slirp / Smcp / Sord / Spag6 / Spef2 / Tbc1d21 / Tekt2 / Tekt4 / Tnp1 / Tnp2 / Tppp2 / Ttll5 / Ttll8 / Ube2b
activated.GO:0042180	BP	GO:0042180	cellular ketone metabolic process	117	0.504187	2.05479	2.31339e-07	0.000336251	0.000314773	1767	tags=37%, list=18%, signal=30%	ENSMUSG00000003555/ENSMUSG00000031574/ENSMUSG00000005320/ENSMUSG00000032323/ENSMUSG00000028655/ENSMUSG00000040564/ENSMUSG00000027737/ENSMUSG00000039004/ENSMUSG00000024365/ENSMUSG00000018501/ENSMUSG00000021670/ENSMUSG00000022383/ENSMUSG00000004056/ENSMUSG00000025981/ENSMUSG00000033122/ENSMUSG00000028247/ENSMUSG00000028603/ENSMUSG00000032349/ENSMUSG00000001642/ENSMUSG00000026623/ENSMUSG00000056973/…	43	activated	0.367521	0.367521	Acadl / Agt / Akr1b3 / Akt1 / Akt2 / Apoc1 / Appl2 / Bmp6 / Ces1d / Coq10a / Coq10b / Coq3 / Coq4 / Cpt1a / Cyp11a1 / Cyp17a1 / Cyp21a1 / Eif6 / Elovl5 / Fabp3 / Fgfr4 / Gatd1 / Hagh / Hmgcr / Hsd17b10 / Hsd17b3 / Kyat3 / Lpgat1 / Mfsd2a / Mtor / Ncor1 / Oxct1 / Park7 / Ppara / Ppard / Pptc7 / Prkag2 / Scp2 / Sirt1 / Slc37a2 / Slc7a11 / Star / Stard3
activated.GO:0008211	BP	GO:0008211	glucocorticoid metabolic process	11	0.855175	2.11721	1.28158e-05	0.00519637	0.00486445	152	tags=36%, list=2%, signal=36%	ENSMUSG00000003555/ENSMUSG00000031574/ENSMUSG00000032323/ENSMUSG00000024365	4	activated	0.363636	0.363636	Cyp11a1 / Cyp17a1 / Cyp21a1 / Star
activated.GO:1990904	CC	GO:1990904	ribonucleoprotein complex	461	0.299732	1.39621	0.00153555	0.092038	0.0861591	2731	tags=36%, list=29%, signal=27%	ENSMUSG00000021127/ENSMUSG00000004980/ENSMUSG00000071337/ENSMUSG00000032621/ENSMUSG00000019432/ENSMUSG00000023932/ENSMUSG00000020300/ENSMUSG00000037857/ENSMUSG00000015672/ENSMUSG00000041438/ENSMUSG00000020770/ENSMUSG00000045752/ENSMUSG00000014504/ENSMUSG00000027810/ENSMUSG00000037361/ENSMUSG00000001415/ENSMUSG00000003360/ENSMUSG00000022672/ENSMUSG00000033732/ENSMUSG00000026615/ENSMUSG00000022706/…	166	activated	0.360087	0.360087	Actn4 / Ago2 / Akap8l / Apobec3 / Arvcf / Aurkaip1 / Bcas2 / Bud31 / Calr / Ccdc12 / Cdc40 / Cdc5l / Celf1 / Cpeb4 / Cpsf6 / Cwc22 / Cwc25 / Dap3 / Ddx1 / Ddx23 / Ddx39b / Ddx3x / Dhx15 / Dhx29 / Dhx9 / Ebna1bp2 / Eef2 / Efl1 / Eif2a / Eif3h / Eif6 / Elavl1 / Eprs / Fbl / Fmr1 / Fus / Gcn1 / Gpkow / Grsf1 / Gsk3b / Hexim1 / Hnrnpa2b1 / Hnrnpa3 / Hnrnpab / Hnrnpc / Hnrnph1 / Hnrnph3 / Hnrnpk / Hnr…
suppressed.GO:0003341	BP	GO:0003341	cilium movement	122	-0.363455	-1.75216	0.000110375	0.0197453	0.0184841	1979	tags=35%, list=21%, signal=28%	ENSMUSG00000020639/ENSMUSG00000036244/ENSMUSG00000023966/ENSMUSG00000032057/ENSMUSG00000037708/ENSMUSG00000072663/ENSMUSG00000026546/ENSMUSG00000027712/ENSMUSG00000008813/ENSMUSG00000025245/ENSMUSG00000033486/ENSMUSG00000006784/ENSMUSG00000044056/ENSMUSG00000007107/ENSMUSG00000068617/ENSMUSG00000020654/ENSMUSG00000021758/ENSMUSG00000040220/ENSMUSG00000027227/ENSMUSG00000066383/ENSMUSG00000024175/…	43	suppressed	0.352459	0.352459	Adcy10 / Adcy3 / Akap4 / Anxa5 / Armc2 / Atp1a4 / AU040320 / Catsper2 / Cfap298 / Cfap43 / Cfap45 / Ddx4 / Efcab1 / Efcab9 / Fsip2 / Gapdhs / Gas8 / Hoatz / Iqcf1 / Ldhc / Lztfl1 / Meig1 / Odad4 / Pfn4 / Pgk2 / Prm3 / Ropn1 / Ropn1l / Rsph9 / Slirp / Smcp / Sord / Spag6 / Spef2 / Tbc1d21 / Tekt2 / Tekt4 / Tnp1 / Tnp2 / Tppp2 / Ttll5 / Ttll8 / Ube2b
activated.GO:0050810	BP	GO:0050810	regulation of steroid biosynthetic process	38	0.70538	2.36162	9.64912e-09	4.76304e-05	4.4588e-05	641	tags=34%, list=7%, signal=32%	ENSMUSG00000003555/ENSMUSG00000031574/ENSMUSG00000005320/ENSMUSG00000002985/ENSMUSG00000024107/ENSMUSG00000036256/ENSMUSG00000005533/ENSMUSG00000039004/ENSMUSG00000058454/ENSMUSG00000028603/ENSMUSG00000005514/ENSMUSG00000056973/ENSMUSG00000024949	13	activated	0.342105	0.342105	Apoe / Bmp6 / Ces1d / Cyp17a1 / Dhcr7 / Fgfr4 / Igf1r / Igfbp7 / Lhcgr / Por / Scp2 / Sf1 / Star
activated.GO:0006396	BP	GO:0006396	RNA processing	608	0.321576	1.51834	1.03951e-05	0.0044768	0.00419085	2539	tags=34%, list=27%, signal=26%	ENSMUSG00000021127/ENSMUSG00000028676/ENSMUSG00000004980/ENSMUSG00000024097/ENSMUSG00000037965/ENSMUSG00000079036/ENSMUSG00000071337/ENSMUSG00000028820/ENSMUSG00000027167/ENSMUSG00000032621/ENSMUSG00000019432/ENSMUSG00000031901/ENSMUSG00000023932/ENSMUSG00000007670/ENSMUSG00000043535/ENSMUSG00000048647/ENSMUSG00000004056/ENSMUSG00000002524/ENSMUSG00000015365/ENSMUSG00000004040/ENSMUSG00000041438/…	204	activated	0.335526	0.335526	Adat1 / Ago2 / Akt2 / Alkbh1 / Ankrd16 / App / Bcas2 / Brdt / Brix1 / Bud31 / Ccar2 / Ccnl1 / Ccnl2 / Cdc40 / Cdc5l / Cdk13 / Cdkn2a / Celf1 / Cherp / Clasrp / Clk4 / Cpsf2 / Cpsf3 / Cpsf7 / Csdc2 / Cwc22 / Cwc25 / Ddx1 / Ddx18 / Ddx23 / Ddx39b / Ddx3x / Ddx49 / Ddx52 / Dgcr8 / Dhx36 / Dhx9 / Dus2 / Ebna1bp2 / Eif6 / Elp2 / Elp4 / Eny2 / Ern1 / Esf1 / Exd1 / Exosc7 / Exosc8 / Fbl / Fip1l1 / Fmr1 …
activated.GO:0000323	CC	GO:0000323	lytic vacuole	283	0.336433	1.52189	0.00051673	0.0484559	0.0453608	2543	tags=33%, list=27%, signal=25%	ENSMUSG00000023013/ENSMUSG00000002985/ENSMUSG00000024107/ENSMUSG00000010095/ENSMUSG00000040010/ENSMUSG00000027447/ENSMUSG00000036469/ENSMUSG00000076441/ENSMUSG00000037936/ENSMUSG00000004347/ENSMUSG00000028673/ENSMUSG00000027366/ENSMUSG00000023944/ENSMUSG00000061119/ENSMUSG00000024661/ENSMUSG00000029762/ENSMUSG00000021939/ENSMUSG00000030298/ENSMUSG00000021477/ENSMUSG00000001642/ENSMUSG00000021003/…	93	activated	0.328622	0.328622	Abca3 / Adam8 / Akr1b3 / Akr1b8 / Ap1b1 / Ap1m1 / Ap5m1 / Apoe / App / Aqp2 / Arrdc3 / Ass1 / Atp6ap2 / Atp6v0c / Atp6v1g1 / Atraid / Bri3 / Calr / Cd164 / Cd63 / Cdip1 / Clcn4 / Cltc / Creg1 / Cst3 / Ctsb / Ctsl / Ctso / Dram2 / Elapor1 / Epg5 / Fth1 / Fuca1 / Gaa / Gabarap / Galc / Glmp / Gnptg / Hgsnat / Hsp90ab1 / Hspa8 / Kif5b / Kxd1 / Lamp1 / Laptm4b / Lhcgr / Litaf / Lrrk2 / Man2b1 / Map1l…
activated.GO:0005764	CC	GO:0005764	lysosome	283	0.336433	1.52189	0.00051673	0.0484559	0.0453608	2543	tags=33%, list=27%, signal=25%	ENSMUSG00000023013/ENSMUSG00000002985/ENSMUSG00000024107/ENSMUSG00000010095/ENSMUSG00000040010/ENSMUSG00000027447/ENSMUSG00000036469/ENSMUSG00000076441/ENSMUSG00000037936/ENSMUSG00000004347/ENSMUSG00000028673/ENSMUSG00000027366/ENSMUSG00000023944/ENSMUSG00000061119/ENSMUSG00000024661/ENSMUSG00000029762/ENSMUSG00000021939/ENSMUSG00000030298/ENSMUSG00000021477/ENSMUSG00000001642/ENSMUSG00000021003/…	93	activated	0.328622	0.328622	Abca3 / Adam8 / Akr1b3 / Akr1b8 / Ap1b1 / Ap1m1 / Ap5m1 / Apoe / App / Aqp2 / Arrdc3 / Ass1 / Atp6ap2 / Atp6v0c / Atp6v1g1 / Atraid / Bri3 / Calr / Cd164 / Cd63 / Cdip1 / Clcn4 / Cltc / Creg1 / Cst3 / Ctsb / Ctsl / Ctso / Dram2 / Elapor1 / Epg5 / Fth1 / Fuca1 / Gaa / Gabarap / Galc / Glmp / Gnptg / Hgsnat / Hsp90ab1 / Hspa8 / Kif5b / Kxd1 / Lamp1 / Laptm4b / Lhcgr / Litaf / Lrrk2 / Man2b1 / Map1l…
activated.GO:0001816	BP	GO:0001816	cytokine production	312	0.349272	1.58771	9.80549e-05	0.0186915	0.0174976	2232	tags=32%, list=23%, signal=25%	ENSMUSG00000005320/ENSMUSG00000075254/ENSMUSG00000023175/ENSMUSG00000026072/ENSMUSG00000025199/ENSMUSG00000040010/ENSMUSG00000019943/ENSMUSG00000071337/ENSMUSG00000055435/ENSMUSG00000024164/ENSMUSG00000028967/ENSMUSG00000021408/ENSMUSG00000062210/ENSMUSG00000022383/ENSMUSG00000056501/ENSMUSG00000028284/ENSMUSG00000004040/ENSMUSG00000030067/ENSMUSG00000026942/ENSMUSG00000053436/ENSMUSG00000075701/…	100	activated	0.320513	0.320513	Adam8 / Agt / Ap3d1 / App / Appl2 / Arnt / Ash1l / Atf4 / Atg12 / Atp2b1 / Atp6ap2 / Bsg / Bst2 / C1qtnf3 / C3 / Cadm1 / Cd81 / Cebpb / Cebpg / Chuk / Clu / Cyrib / Ddx1 / Ddx3x / Dhx36 / Elf1 / Elf4 / Ephb2 / Erbin / Errfi1 / Ezr / Fgfr4 / Foxp1 / Gas6 / Gata4 / Gata6 / Glmn / Heg1 / Homer3 / Hsf1 / Hspd1 / Il17rb / Il18 / Il1r1 / Irak1 / Irak4 / Irf8 / Laptm4b / Lbp / Litaf / Lrrk2 / Maf / Map3…
activated.GO:0006954	BP	GO:0006954	inflammatory response	244	0.394705	1.75837	3.62717e-06	0.00200842	0.00188013	1989	tags=32%, list=21%, signal=26%	ENSMUSG00000002985/ENSMUSG00000026072/ENSMUSG00000039004/ENSMUSG00000024164/ENSMUSG00000025809/ENSMUSG00000061119/ENSMUSG00000033174/ENSMUSG00000021408/ENSMUSG00000022383/ENSMUSG00000056501/ENSMUSG00000030751/ENSMUSG00000004040/ENSMUSG00000039419/ENSMUSG00000030067/ENSMUSG00000053436/ENSMUSG00000017969/ENSMUSG00000075701/ENSMUSG00000023235/ENSMUSG00000026836/ENSMUSG00000022749/ENSMUSG00000067586/…	77	activated	0.315574	0.315574	Acvr1 / Adam8 / Agt / Ak7 / Akt1 / Apoe / Appl2 / Ash1l / Atrn / Bcr / Bmp6 / Bpgm / C1qtnf3 / C3 / Ccl25 / Cd81 / Cebpb / Celf1 / Cers6 / Clu / Cntnap2 / Csf1 / Ctnnbip1 / Ddt / Ddx3x / Elf4 / Ephb2 / Foxp1 / Gps2 / Hspd1 / Il17rb / Il18 / Il1r1 / Irak2 / Itgb1 / Kdm6b / Lbp / Lrrk2 / Mapk14 / Mapk8 / Mapkapk2 / Mecom / Mgll / Mkrn2 / Mtor / Nampt / Ndfip1 / Ndufs4 / Nfe2l2 / Nfkbiz / Nlrc3 / Pa…
activated.GO:0044092	BP	GO:0044092	negative regulation of molecular function	471	0.331312	1.54459	2.18292e-05	0.00705083	0.00660046	2254	tags=31%, list=24%, signal=25%	ENSMUSG00000041536/ENSMUSG00000024043/ENSMUSG00000002985/ENSMUSG00000075254/ENSMUSG00000005533/ENSMUSG00000025199/ENSMUSG00000027499/ENSMUSG00000040564/ENSMUSG00000027447/ENSMUSG00000026360/ENSMUSG00000010517/ENSMUSG00000054640/ENSMUSG00000024042/ENSMUSG00000018669/ENSMUSG00000028967/ENSMUSG00000021670/ENSMUSG00000039168/ENSMUSG00000022383/ENSMUSG00000004056/ENSMUSG00000025782/ENSMUSG00000021939/…	148	activated	0.314225	0.314225	Abce1 / Adam15 / Agt / Aida / Akt1 / Akt2 / Apoc1 / Apoe / App / Arhgap28 / Atp2a2 / Atpif1 / Bax / Bcas3 / Bcl2l12 / Bhlhe40 / Bub3 / Cast / Ccar2 / Cdk5rap2 / Cdk5rap3 / Cdkn2a / Cebpg / Chuk / Cnn3 / Crtac1 / Cry2 / Cst12 / Cst3 / Cstb / Ctnnbip1 / Ctsb / Dap / Ddr2 / Ddx3x / Dnaja1 / Dnajc3 / Dusp3 / Eif2b4 / Epb41l5 / Ephb2 / Erbin / Errfi1 / Faf1 / Fmr1 / Fzd6 / Gas6 / Ggnbp2 / Gnai2 / Gnaq…
activated.GO:0071702	BP	GO:0071702	organic substance transport	1456	0.278252	1.34585	1.86448e-05	0.00619432	0.00579866	2588	tags=31%, list=27%, signal=27%	ENSMUSG00000031574/ENSMUSG00000026600/ENSMUSG00000023013/ENSMUSG00000021127/ENSMUSG00000002985/ENSMUSG00000046027/ENSMUSG00000024107/ENSMUSG00000023175/ENSMUSG00000028655/ENSMUSG00000010095/ENSMUSG00000027499/ENSMUSG00000040564/ENSMUSG00000040010/ENSMUSG00000004980/ENSMUSG00000027737/ENSMUSG00000023169/ENSMUSG00000024097/ENSMUSG00000026360/ENSMUSG00000019943/ENSMUSG00000031441/ENSMUSG00000037936/…	457	activated	0.313874	0.313874	Abat / Abca3 / Abcd3 / Acsl3 / Acvr1c / Adam9 / Agap3 / Agk / Agt / Ahctf1 / Ahi1 / Aifm1 / Akt1 / Akt2 / Ap1b1 / Ap1m1 / Ap3d1 / Ap3m1 / Ap3s1 / Ap4e1 / Ap5m1 / Apln / Apoc1 / Apoe / App / Appbp2 / Appl2 / Aqp2 / Arf3 / Arf4 / Arfgap2 / Arfgap3 / Arl5a / Arl5b / Arrdc3 / Astn2 / Atg2a / Atp11a / Atp2a2 / Atp2b1 / Atp2c1 / Atp9a / Atp9b / Atpif1 / B3gat3 / Bad / Bax / Bbs2 / Bbs7 / Bcas3 / Bcr / …
suppressed.GO:0005929	CC	GO:0005929	cilium	432	-0.26389	-1.49199	3.53679e-05	0.00877233	0.008212	1953	tags=31%, list=20%, signal=26%	ENSMUSG00000027012/ENSMUSG00000020319/ENSMUSG00000036244/ENSMUSG00000046985/ENSMUSG00000023966/ENSMUSG00000031174/ENSMUSG00000032057/ENSMUSG00000035919/ENSMUSG00000037708/ENSMUSG00000072663/ENSMUSG00000026546/ENSMUSG00000033933/ENSMUSG00000008813/ENSMUSG00000066643/ENSMUSG00000018040/ENSMUSG00000031971/ENSMUSG00000025245/ENSMUSG00000023072/ENSMUSG00000061298/ENSMUSG00000050379/ENSMUSG00000023467/…	133	suppressed	0.30787	0.30787	1700012B09Rik / 2700049A03Rik / Abhd2 / Adcy10 / Adcy3 / Agbl4 / Akap3 / Akap4 / Ambra1 / Anks3 / Arhgap35 / Arl2bp / Arl3 / Atg7 / Atp1a4 / Bbip1 / Bbs5 / Bbs9 / Cabcoco1 / Capzb / Catsper2 / Cby1 / Cc2d2a / Ccdc181 / Ccdc61 / Ccp110 / Ccsap / Cdkl5 / Cep164 / Cep89 / Cetn1 / Cfap298 / Cfap43 / Cfap45 / Cilk1 / Cplane1 / Crocc / Csnk2b / Cul3 / Cyld / Dnal4 / Dync1i2 / Dynll2 / Efcab1 / Efcab9 /…
activated.GO:0044283	BP	GO:0044283	small molecule biosynthetic process	274	0.371383	1.67558	3.36592e-05	0.00877233	0.008212	1928	tags=31%, list=20%, signal=25%	ENSMUSG00000031574/ENSMUSG00000005320/ENSMUSG00000015090/ENSMUSG00000002985/ENSMUSG00000010663/ENSMUSG00000026520/ENSMUSG00000024107/ENSMUSG00000040564/ENSMUSG00000024665/ENSMUSG00000076441/ENSMUSG00000023169/ENSMUSG00000002769/ENSMUSG00000039004/ENSMUSG00000024042/ENSMUSG00000033174/ENSMUSG00000027452/ENSMUSG00000021670/ENSMUSG00000031700/ENSMUSG00000022383/ENSMUSG00000039197/ENSMUSG00000025981/…	84	activated	0.306569	0.306569	Abat / Abcd3 / Acadl / Acadvl / Acly / Acsm3 / Acss1 / Adk / Agt / Akr1b3 / Aldh1a1 / Apoc1 / Apoe / Aprt / Asl / Ass1 / Atf4 / Bmp6 / C1qtnf3 / Ces1d / Coq10a / Coq10b / Coq3 / Coq4 / Coq5 / Cyb5r3 / Cyp51 / Dhcr7 / Dtymk / Eif6 / Elovl5 / Ephx1 / Fads1 / Fads2 / Fads3 / Fgfr4 / Gamt / Gch1 / Glul / Gnmt / Gnpda1 / Gpt2 / Hacd3 / Hmgcl / Hmgcr / Hsd17b10 / Hsd17b3 / Isyna1 / Lhcgr / Lpgat1 / Mdh…
activated.GO:0005783	CC	GO:0005783	endoplasmic reticulum	954	0.331003	1.58536	1.82476e-09	2.12183e-05	1.9863e-05	2128	tags=29%, list=22%, signal=25%	ENSMUSG00000003555/ENSMUSG00000026600/ENSMUSG00000005320/ENSMUSG00000023013/ENSMUSG00000015090/ENSMUSG00000002985/ENSMUSG00000010663/ENSMUSG00000060882/ENSMUSG00000024107/ENSMUSG00000023175/ENSMUSG00000027869/ENSMUSG00000028655/ENSMUSG00000051262/ENSMUSG00000040564/ENSMUSG00000027447/ENSMUSG00000079495/ENSMUSG00000024665/ENSMUSG00000036469/ENSMUSG00000027737/ENSMUSG00000076441/ENSMUSG00000075410/…	278	activated	0.291405	0.291405	Adam10 / Agl / Agmo / Agpat4 / Agpat5 / Akt2 / Alkbh1 / Angel1 / Ankrd13c / Apoc1 / Apoe / Aqp2 / Asl / Ass1 / Atg2a / Atp11a / Atp2a2 / Atp2c1 / Atp6ap2 / B3glct / Bax / Becn1 / Bfar / Bsg / Camk2b / Canx / Cast / Cers6 / Ces1d / Cgrrf1 / Cib1 / Cisd2 / Clcn4 / Clec2d / Clu / Cnih4 / Cnpy2 / Cnpy3 / Col26a1 / Colgalt1 / Copg1 / Copg2 / Cpeb4 / Cped1 / Creb3l1 / Crtap / Cst3 / Cyb5r3 / Cyp17a1 / …
activated.GO:0009889	BP	GO:0009889	regulation of biosynthetic process	1914	0.264651	1.28453	7.17758e-05	0.0157473	0.0147415	2442	tags=28%, list=26%, signal=26%	ENSMUSG00000026822/ENSMUSG00000003555/ENSMUSG00000031574/ENSMUSG00000026600/ENSMUSG00000005320/ENSMUSG00000049086/ENSMUSG00000021127/ENSMUSG00000002985/ENSMUSG00000024107/ENSMUSG00000036256/ENSMUSG00000052837/ENSMUSG00000038146/ENSMUSG00000005533/ENSMUSG00000028676/ENSMUSG00000025199/ENSMUSG00000028655/ENSMUSG00000027499/ENSMUSG00000040564/ENSMUSG00000004980/ENSMUSG00000027737/ENSMUSG00000076441/…	542	activated	0.283177	0.283177	Abca3 / Abcb10 / Abce1 / Acadl / Acadm / Acadvl / Acsl3 / Actl6a / Actr6 / Acvr1 / Adam8 / Aebp1 / Ago2 / Agt / Ahi1 / Akt1 / Akt2 / Alkbh1 / Ankrd49 / Anxa3 / Ap3d1 / Apln / Apobec3 / Apoc1 / Apoe / App / Ar / Arf4 / Arnt / Ash1l / Ash2l / Asl / Ass1 / Asxl3 / Atf4 / Atf7ip / Atpsckmt / Atrx / Axin1 / Baz1a / Bbs7 / Bcas3 / Bcl2l12 / Bclaf1 / Bclaf3 / Bcor / Bdp1 / Bhlhe40 / Bmp6 / Bmyc / Brd8 /…
activated.GO:0006694	BP	GO:0006694	steroid biosynthetic process	82	0.551653	2.12893	1.55919e-07	0.000259004	0.00024246	740	tags=28%, list=8%, signal=26%	ENSMUSG00000003555/ENSMUSG00000031574/ENSMUSG00000005320/ENSMUSG00000032323/ENSMUSG00000002985/ENSMUSG00000024107/ENSMUSG00000036256/ENSMUSG00000005533/ENSMUSG00000027869/ENSMUSG00000032051/ENSMUSG00000037936/ENSMUSG00000039004/ENSMUSG00000027195/ENSMUSG00000024365/ENSMUSG00000021670/ENSMUSG00000058454/ENSMUSG00000033122/ENSMUSG00000028603/ENSMUSG00000032018/ENSMUSG00000005514/ENSMUSG00000056973/…	23	activated	0.280488	0.280488	Abcd3 / Apoe / Bmp6 / Ces1d / Cyp11a1 / Cyp17a1 / Cyp21a1 / Dhcr7 / Fdx1 / Fgfr4 / Hmgcr / Hsd17b12 / Hsd17b3 / Hsd3b6 / Igf1r / Igfbp7 / Lhcgr / Por / Sc5d / Scarb1 / Scp2 / Sf1 / Star
activated.GO:0098802	CC	GO:0098802	plasma membrane signaling receptor complex	52	0.520209	1.86321	0.000460724	0.046383	0.0434203	705	tags=27%, list=7%, signal=25%	ENSMUSG00000053930/ENSMUSG00000005533/ENSMUSG00000025199/ENSMUSG00000022935/ENSMUSG00000025809/ENSMUSG00000005947/ENSMUSG00000022797/ENSMUSG00000026942/ENSMUSG00000052581/ENSMUSG00000026836/ENSMUSG00000025240/ENSMUSG00000007613/ENSMUSG00000021756/ENSMUSG00000020524	14	activated	0.269231	0.269231	Acvr1 / Chuk / Gria1 / Grik1 / Igf1r / Il6st / Itgae / Itgb1 / Lrrtm4 / Sacm1l / Shisa6 / Tfrc / Tgfbr1 / Traf2
activated.GO:0005615	CC	GO:0005615	extracellular space	336	0.394628	1.80137	9.4117e-08	0.000218879	0.000204898	1201	tags=26%, list=13%, signal=23%	ENSMUSG00000026822/ENSMUSG00000041536/ENSMUSG00000023013/ENSMUSG00000015090/ENSMUSG00000002985/ENSMUSG00000024107/ENSMUSG00000036256/ENSMUSG00000073418/ENSMUSG00000027408/ENSMUSG00000079105/ENSMUSG00000026072/ENSMUSG00000040564/ENSMUSG00000027447/ENSMUSG00000029718/ENSMUSG00000004980/ENSMUSG00000039004/ENSMUSG00000028393/ENSMUSG00000024164/ENSMUSG00000020473/ENSMUSG00000018593/ENSMUSG00000039323/…	86	activated	0.255952	0.255952	Adam15 / Aebp1 / Ago2 / Agt / Akr1b3 / Alad / Apoc1 / Apoe / Aqp2 / Atp6ap2 / Atrn / Bmp6 / C1qtnf3 / C3 / C4b / C7 / Ccl25 / Chrd / Cklf / Clic1 / Clu / Col13a1 / Col23a1 / Col4a1 / Copa / Cpxm1 / Creg1 / Crtap / Cst3 / Cstb / Cstdc2 / Ctsb / Ctsl / Ctso / Cxcl12 / Dcn / Ear1 / Fabp3 / Gas6 / Gprc5a / Gpt2 / H2bc4 / Hnrnpa2b1 / Hpse2 / Hspd1 / Igfbp2 / Igfbp7 / Il1r1 / Il6st / Itm2b / Klk1b21 / …
activated.GO:0046890	BP	GO:0046890	regulation of lipid biosynthetic process	103	0.537233	2.14863	1.38873e-08	4.76304e-05	4.4588e-05	750	tags=24%, list=8%, signal=23%	ENSMUSG00000003555/ENSMUSG00000031574/ENSMUSG00000005320/ENSMUSG00000002985/ENSMUSG00000024107/ENSMUSG00000036256/ENSMUSG00000005533/ENSMUSG00000028655/ENSMUSG00000040564/ENSMUSG00000037936/ENSMUSG00000039004/ENSMUSG00000024042/ENSMUSG00000024164/ENSMUSG00000022383/ENSMUSG00000058454/ENSMUSG00000028603/ENSMUSG00000032349/ENSMUSG00000045215/ENSMUSG00000005514/ENSMUSG00000026623/ENSMUSG00000056973/…	25	activated	0.242718	0.242718	Abca3 / Akt1 / Apoc1 / Apoe / Asxl3 / Bmp6 / C3 / Ces1d / Cyp17a1 / Dhcr7 / Elovl5 / Fgfr4 / Igf1r / Igfbp7 / Lhcgr / Lpgat1 / Mfsd2a / Por / Ppara / Scarb1 / Scp2 / Sf1 / Sik1 / Sirt3 / Star
activated.GO:0036477	CC	GO:0036477	somatodendritic compartment	500	0.309073	1.44429	0.000298216	0.0372866	0.0349049	1526	tags=22%, list=16%, signal=20%	ENSMUSG00000003555/ENSMUSG00000031574/ENSMUSG00000032323/ENSMUSG00000002985/ENSMUSG00000060882/ENSMUSG00000073418/ENSMUSG00000023868/ENSMUSG00000053930/ENSMUSG00000005533/ENSMUSG00000028676/ENSMUSG00000010095/ENSMUSG00000027447/ENSMUSG00000004980/ENSMUSG00000076441/ENSMUSG00000023169/ENSMUSG00000019943/ENSMUSG00000004347/ENSMUSG00000054640/ENSMUSG00000028820/ENSMUSG00000022935/ENSMUSG00000025809/…	112	activated	0.224	0.224	Abi2 / Actn1 / Adam10 / Afdn / Ago2 / Anxa3 / Apoe / Ar / Arf4 / Asl / Ass1 / Atf4 / Atp2b1 / Becn1 / C4b / Cadm1 / Camk2b / Cask / Chl1 / Cib1 / Ckap5 / Clu / Cnn3 / Cntnap2 / Copa / Cpeb4 / Cst3 / Ctsl / Cyp11a1 / Cyp17a1 / Dync1h1 / Eif4b / Elovl5 / Enc1 / Fmr1 / Frmpd4 / Fus / Gigyf2 / Glul / Gnaq / Gria1 / Grik1 / Hdac6 / Hnrnpa2b1 / Hnrnpab / Hnrnpk / Hnrnpr / Hnrnpu / Hsp90ab1 / Ift20 / If…
activated.GO:0009986	CC	GO:0009986	cell surface	270	0.323992	1.4581	0.00122639	0.0824659	0.0771984	1043	tags=20%, list=11%, signal=18%	ENSMUSG00000002985/ENSMUSG00000075254/ENSMUSG00000038146/ENSMUSG00000026072/ENSMUSG00000010095/ENSMUSG00000040010/ENSMUSG00000027737/ENSMUSG00000038119/ENSMUSG00000023169/ENSMUSG00000037936/ENSMUSG00000024164/ENSMUSG00000025809/ENSMUSG00000054693/ENSMUSG00000023944/ENSMUSG00000018593/ENSMUSG00000005947/ENSMUSG00000021939/ENSMUSG00000039419/ENSMUSG00000022797/ENSMUSG00000061353/ENSMUSG00000025428/…	53	activated	0.196296	0.196296	Adam10 / Adam15 / Adam8 / Apoe / Atp5a1 / Atp6ap2 / Atpif1 / C3 / Cd151 / Cd99l2 / Cdon / Chrd / Clu / Cntnap2 / Col23a1 / Ctsb / Ctsl / Cxcl12 / Folh1 / Gria1 / Heg1 / Hnrnpm / Hsp90ab1 / Hspa5 / Hspd1 / Il1r1 / Il6st / Iqgap2 / Itgae / Itgb1 / Lbp / Lipg / Nid2 / Notch3 / Pcsk6 / Pdia3 / Pdpn / Phb2 / Pkd1 / Scarb1 / Serpina5 / Slc38a1 / Slc3a2 / Slc7a11 / Slc7a5 / Sparc / Stab2 / Tfrc / Tgfbr1…
suppressed.GO:0007281	BP	GO:0007281	germ cell development	202	-0.317326	-1.65587	8.86282e-05	0.0174673	0.0163516	871	tags=19%, list=9%, signal=17%	ENSMUSG00000066383/ENSMUSG00000048154/ENSMUSG00000045521/ENSMUSG00000050089/ENSMUSG00000029769/ENSMUSG00000013089/ENSMUSG00000024786/ENSMUSG00000019966/ENSMUSG00000062859/ENSMUSG00000044948/ENSMUSG00000012609/ENSMUSG00000000411/ENSMUSG00000028830/ENSMUSG00000072770/ENSMUSG00000039463/ENSMUSG00000053062/ENSMUSG00000020390/ENSMUSG00000062651/ENSMUSG00000022832/ENSMUSG00000038015/ENSMUSG00000005045/…	38	suppressed	0.188119	0.188119	Acrbp / Akap4 / Armc2 / AU040320 / Ccdc136 / Cfap43 / Chd5 / Etv5 / Foxo3 / Fsip2 / Grb14 / H2al2a / Hspa2 / Iqcf1 / Jam2 / Kitl / Klhl10 / Kmt2d / Majin / Meig1 / Prm1 / Prm2 / Ptk2b / Ropn1 / Ropn1l / Rsph1 / Slc9a8 / Slirp / Taf4b / Tcp11 / Tnp1 / Tnp2 / Tssk2 / Tssk3 / Tssk6 / Ttll5 / Ube2b / Zbtb16
suppressed.GO:0022412	BP	GO:0022412	cellular process involved in reproduction in multicellular organism	270	-0.278364	-1.50808	0.000335534	0.0398308	0.0372866	871	tags=18%, list=9%, signal=17%	ENSMUSG00000066383/ENSMUSG00000048154/ENSMUSG00000042708/ENSMUSG00000045521/ENSMUSG00000050089/ENSMUSG00000029769/ENSMUSG00000020213/ENSMUSG00000046846/ENSMUSG00000013089/ENSMUSG00000024786/ENSMUSG00000019966/ENSMUSG00000062859/ENSMUSG00000045989/ENSMUSG00000044948/ENSMUSG00000044916/ENSMUSG00000012609/ENSMUSG00000000411/ENSMUSG00000028830/ENSMUSG00000072770/ENSMUSG00000039463/ENSMUSG00000053062/…	48	suppressed	0.177778	0.177778	1700029I15Rik / 4930451I11Rik / Acrbp / Akap4 / Armc2 / AU040320 / Ccdc136 / Cfap43 / Chd5 / Etv5 / Fanca / Foxo3 / Fsip2 / Glipr1l1 / Grb14 / H2al2a / Hspa2 / Iqcf1 / Jam2 / Kitl / Klhl10 / Kmt2d / Majin / Meig1 / Prm1 / Prm2 / Ptk2b / Ropn1 / Ropn1l / Rsph1 / Shcbp1l / Slc9a8 / Slirp / Spata46 / Spesp1 / Taf4b / Tbata / Tcp11 / Tnp1 / Tnp2 / Tssk2 / Tssk3 / Tssk6 / Ttll5 / Ubb / Ube2b / Ubr2 / …

## Sheet: KO_macrophage_GSEA_ALL_dotpl
X	ONTOLOGY	ID	Description	setSize	enrichmentScore	NES	pvalue	p.adjust	qvalue	rank	leading_edge	core_enrichment	Count	.sign	GeneRatio	x	pasted_sorted_ogns
suppressed.GO:0045059	BP	GO:0045059	positive thymic T cell selection	8	-0.864766	-2.07662	2.52992e-05	0.0276369	0.0263352	825	tags=62%, list=11%, signal=56%	ENSMUSG00000026395/ENSMUSG00000024539/ENSMUSG00000038855/ENSMUSG00000032094/ENSMUSG00000041272	5	suppressed	0.625	0.625	Cd3d / Itpkb / Ptpn2 / Ptprc / Tox
activated.GO:0045296	MF	GO:0045296	cadherin binding	26	0.597131	2.03183	0.000222708	0.0973145	0.092731	1875	tags=62%, list=25%, signal=47%	ENSMUSG00000000127/ENSMUSG00000020154/ENSMUSG00000031841/ENSMUSG00000030223/ENSMUSG00000060843/ENSMUSG00000016493/ENSMUSG00000053141/ENSMUSG00000067336/ENSMUSG00000033278/ENSMUSG00000040452/ENSMUSG00000025314/ENSMUSG00000045394/ENSMUSG00000012819/ENSMUSG00000039385/ENSMUSG00000021224/ENSMUSG00000001552	16	activated	0.615385	0.615385	Bmpr2 / Cd46 / Cdh12 / Cdh13 / Cdh23 / Cdh6 / Ctnna3 / Epcam / Fer / Jup / Numb / Ptprb / Ptprj / Ptprm / Ptpro / Ptprt
suppressed.GO:0031055	BP	GO:0031055	chromatin remodeling at centromere	5	-0.915	-1.91039	0.000276504	0.0982773	0.0936484	202	tags=60%, list=3%, signal=58%	ENSMUSG00000028693/ENSMUSG00000029177/ENSMUSG00000028549	3	suppressed	0.6	0.6	Cenpa / Itgb3bp / Nasp
suppressed.GO:0034080	BP	GO:0034080	CENP-A containing chromatin assembly	5	-0.915	-1.91039	0.000276504	0.0982773	0.0936484	202	tags=60%, list=3%, signal=58%	ENSMUSG00000028693/ENSMUSG00000029177/ENSMUSG00000028549	3	suppressed	0.6	0.6	Cenpa / Itgb3bp / Nasp
activated.GO:1902644	BP	GO:1902644	tertiary alcohol metabolic process	4	0.965955	1.87715	4.526e-05	0.0449473	0.0428303	115	tags=50%, list=2%, signal=49%	ENSMUSG00000032323/ENSMUSG00000025955	2	activated	0.5	0.5	Akr1cl / Cyp11a1
suppressed.GO:0032552	MF	GO:0032552	deoxyribonucleotide binding	6	-0.900136	-1.98681	5.69419e-05	0.0518361	0.0493946	486	tags=50%, list=6%, signal=47%	ENSMUSG00000022403/ENSMUSG00000027203/ENSMUSG00000023944	3	suppressed	0.5	0.5	Dut / Hsp90ab1 / St13
suppressed.GO:0002724	BP	GO:0002724	regulation of T cell cytokine production	14	-0.727942	-2.08241	0.000222633	0.0973145	0.092731	564	tags=50%, list=7%, signal=46%	ENSMUSG00000020101/ENSMUSG00000032688/ENSMUSG00000025880/ENSMUSG00000026399/ENSMUSG00000028284/ENSMUSG00000028599/ENSMUSG00000049103	7	suppressed	0.5	0.5	Ccr2 / Cd55 / Malt1 / Map3k7 / Smad7 / Tnfrsf1b / Vsir
activated.GO:0042562	MF	GO:0042562	hormone binding	27	0.591878	2.01588	0.000211876	0.0973145	0.092731	1257	tags=48%, list=16%, signal=40%	ENSMUSG00000020122/ENSMUSG00000059588/ENSMUSG00000025993/ENSMUSG00000031841/ENSMUSG00000032359/ENSMUSG00000019768/ENSMUSG00000055737/ENSMUSG00000058756/ENSMUSG00000053317/ENSMUSG00000003271/ENSMUSG00000026457/ENSMUSG00000005533/ENSMUSG00000021779	13	activated	0.481481	0.481481	Adipor1 / Calcrl / Cdh13 / Ctsh / Egfr / Esr1 / Ghr / Igf1r / Sec61b / Slc40a1 / Sult2b1 / Thra / Thrb
suppressed.GO:0030527	MF	GO:0030527	structural constituent of chromatin	16	-0.705893	-2.08535	0.00015505	0.0940983	0.0896662	779	tags=44%, list=10%, signal=39%	ENSMUSG00000060743/ENSMUSG00000028759/ENSMUSG00000060093/ENSMUSG00000049932/ENSMUSG00000016559/ENSMUSG00000029177/ENSMUSG00000062651	7	suppressed	0.4375	0.4375	Cenpa / H2al2a / H2ax / H3f3a / H3f3b / H4c1 / Hp1bp3
suppressed.GO:0007018	BP	GO:0007018	microtubule-based movement	226	-0.308834	-1.59264	0.00032088	0.0982773	0.0936484	2273	tags=43%, list=30%, signal=31%	ENSMUSG00000038564/ENSMUSG00000021557/ENSMUSG00000030588/ENSMUSG00000024873/ENSMUSG00000040473/ENSMUSG00000001440/ENSMUSG00000050058/ENSMUSG00000031592/ENSMUSG00000074673/ENSMUSG00000034848/ENSMUSG00000044948/ENSMUSG00000039536/ENSMUSG00000032965/ENSMUSG00000039715/ENSMUSG00000030720/ENSMUSG00000024068/ENSMUSG00000045176/ENSMUSG00000061298/ENSMUSG00000021040/ENSMUSG00000026131/ENSMUSG00000009013/…	97	suppressed	0.429204	0.429204	Actr2 / Adam3 / Adcy10 / Agbl4 / Agtpbp1 / Akap4 / Ap3m2 / Ap3s1 / Arl8a / Arl8b / Ash1l / Bloc1s2 / Borcs6 / Catspere1 / Ccdc65 / Cdc42 / Celf3 / Cfap206 / Cfap43 / Cfap45 / Cfap54 / Cfap69 / Cfap70 / Cln3 / Cnih2 / Ddx4 / Dst / Dync1i2 / Dync1li1 / Dync1li2 / Dync2i1 / Dync2i2 / Dynll1 / Dynlrb2 / Enkur / Fyco1 / Gapdhs / Gk2 / Htt / Ift172 / Ift27 / Ift57 / Iqcf1 / Jhy / Kif11 / Kif15 / Kif1b …
suppressed.GO:0005694	CC	GO:0005694	chromosome	656	-0.266128	-1.52029	6.63632e-06	0.0103565	0.00986866	2491	tags=40%, list=33%, signal=30%	ENSMUSG00000015165/ENSMUSG00000074994/ENSMUSG00000041408/ENSMUSG00000042520/ENSMUSG00000026585/ENSMUSG00000058298/ENSMUSG00000021221/ENSMUSG00000020463/ENSMUSG00000054823/ENSMUSG00000040481/ENSMUSG00000021635/ENSMUSG00000042557/ENSMUSG00000026626/ENSMUSG00000036086/ENSMUSG00000026491/ENSMUSG00000030034/ENSMUSG00000063576/ENSMUSG00000042354/ENSMUSG00000034160/ENSMUSG00000026484/ENSMUSG00000001632/…	264	suppressed	0.402439	0.402439	4931428L18Rik / Actb / Actr2 / Aff4 / Ahctf1 / Akirin1 / Akirin2 / Arid1a / Arid2 / Ash1l / Ash2l / Atr / Atxn7 / Baz1a / Baz1b / Blm / Bptf / Brd2 / Brd3 / Brd4 / Brd9 / Brix1 / Brpf1 / Bub3 / Cbx3 / Ccar2 / Cdca8 / Cenpa / Cenpc1 / Cenpw / Chaserr / Chd3 / Chd4 / Chd7 / Chd8 / Chmp2b / Chrac1 / Cops5 / Csnk2a1 / Csnk2a2 / Ctnnb1 / Ctr9 / Dctn4 / Dctn5 / Ddx11 / Ddx18 / Ddx21 / Dpf3 / Dvl3 / Dyn…
activated.GO:0007596	BP	GO:0007596	blood coagulation	63	0.441401	1.86249	0.000313618	0.0982773	0.0936484	1531	tags=40%, list=20%, signal=32%	ENSMUSG00000002944/ENSMUSG00000032020/ENSMUSG00000058715/ENSMUSG00000026365/ENSMUSG00000036353/ENSMUSG00000021948/ENSMUSG00000004266/ENSMUSG00000031451/ENSMUSG00000030352/ENSMUSG00000032038/ENSMUSG00000074272/ENSMUSG00000014361/ENSMUSG00000029373/ENSMUSG00000002985/ENSMUSG00000025314/ENSMUSG00000071866/ENSMUSG00000042328/ENSMUSG00000060708/ENSMUSG00000023993/ENSMUSG00000038235/ENSMUSG00000039005/…	25	activated	0.396825	0.396825	Apoe / Bloc1s4 / Cd36 / Ceacam1 / Cfh / F11r / Fcer1g / Gas6 / Hps4 / Mertk / P2ry12 / Pf4 / Pla2g4a / Plau / Ppia / Prkcd / Prkcq / Pros1 / Ptpn6 / Ptprj / St3gal4 / Tlr4 / Treml1 / Tspan9 / Ubash3b
suppressed.GO:0030261	BP	GO:0030261	chromosome condensation	26	-0.593069	-2.05092	0.000312967	0.0982773	0.0936484	846	tags=38%, list=11%, signal=34%	ENSMUSG00000031715/ENSMUSG00000048077/ENSMUSG00000002748/ENSMUSG00000060743/ENSMUSG00000038252/ENSMUSG00000038994/ENSMUSG00000022501/ENSMUSG00000027306/ENSMUSG00000016559/ENSMUSG00000020914	10	suppressed	0.384615	0.384615	Baz1b / H1f7 / H1f9 / H3f3a / H3f3b / Ncapd2 / Nusap1 / Prm1 / Smarca5 / Top2a
activated.GO:0050878	BP	GO:0050878	regulation of body fluid levels	108	0.396143	1.85222	6.78272e-05	0.0529246	0.0504318	1574	tags=37%, list=21%, signal=30%	ENSMUSG00000020122/ENSMUSG00000002944/ENSMUSG00000031618/ENSMUSG00000032020/ENSMUSG00000058715/ENSMUSG00000026365/ENSMUSG00000036353/ENSMUSG00000030223/ENSMUSG00000021948/ENSMUSG00000004266/ENSMUSG00000049625/ENSMUSG00000031451/ENSMUSG00000000552/ENSMUSG00000030352/ENSMUSG00000032038/ENSMUSG00000038240/ENSMUSG00000027198/ENSMUSG00000074272/ENSMUSG00000031812/ENSMUSG00000003847/ENSMUSG00000023013/…	40	activated	0.37037	0.37037	Apoe / Aprt / Aqp2 / Bloc1s4 / Cd36 / Ceacam1 / Cfh / Copa / Egfr / Enpp1 / Ext1 / Ext2 / F11r / Fcer1g / Gas6 / Hps4 / Madd / Map1lc3b / Mertk / Nfat5 / Nr3c2 / P2ry12 / Pdss2 / Pf4 / Pla2g4a / Plau / Ppia / Prkcd / Prkcq / Pros1 / Ptpn6 / Ptprj / Ptpro / St3gal4 / Tifab / Tlr4 / Treml1 / Tspan9 / Ubash3b / Zfp385a
activated.GO:0038023	MF	GO:0038023	signaling receptor activity	234	0.367601	1.9256	2.77846e-07	0.00151759	0.00144612	1407	tags=35%, list=18%, signal=29%	ENSMUSG00000031613/ENSMUSG00000053063/ENSMUSG00000026321/ENSMUSG00000033446/ENSMUSG00000020122/ENSMUSG00000019647/ENSMUSG00000025810/ENSMUSG00000059588/ENSMUSG00000040229/ENSMUSG00000002944/ENSMUSG00000031618/ENSMUSG00000044583/ENSMUSG00000058715/ENSMUSG00000050350/ENSMUSG00000022971/ENSMUSG00000036353/ENSMUSG00000032238/ENSMUSG00000015947/ENSMUSG00000029765/ENSMUSG00000045392/ENSMUSG00000008734/…	82	activated	0.350427	0.350427	Adgrl2 / Adipor1 / B9d1 / Bmpr2 / Calcrl / Cd200r1 / Cd300c2 / Cd302 / Cd36 / Clec12a / Clec2d / Colec12 / Csf1r / Csf2rb2 / Ctsh / Cysltr1 / Egfr / Esr1 / Fcer1g / Fcgr1 / Fcrls / Fgfr1 / Gabbr1 / Gfra2 / Ghr / Gpr160 / Gpr18 / Gpr183 / Gpr34 / Gprc5b / Grik1 / Hpgd / Hrh1 / Ifnar2 / Igf1r / Il1rapl2 / Itgb5 / Lgr5 / Lmbr1l / Lpar6 / Ly96 / Mertk / Mrc1 / Notch2 / Nr2c1 / Nr3c2 / Nrg2 / Nrp1 / O…
activated.GO:0060089	MF	GO:0060089	molecular transducer activity	234	0.367601	1.9256	2.77846e-07	0.00151759	0.00144612	1407	tags=35%, list=18%, signal=29%	ENSMUSG00000031613/ENSMUSG00000053063/ENSMUSG00000026321/ENSMUSG00000033446/ENSMUSG00000020122/ENSMUSG00000019647/ENSMUSG00000025810/ENSMUSG00000059588/ENSMUSG00000040229/ENSMUSG00000002944/ENSMUSG00000031618/ENSMUSG00000044583/ENSMUSG00000058715/ENSMUSG00000050350/ENSMUSG00000022971/ENSMUSG00000036353/ENSMUSG00000032238/ENSMUSG00000015947/ENSMUSG00000029765/ENSMUSG00000045392/ENSMUSG00000008734/…	82	activated	0.350427	0.350427	Adgrl2 / Adipor1 / B9d1 / Bmpr2 / Calcrl / Cd200r1 / Cd300c2 / Cd302 / Cd36 / Clec12a / Clec2d / Colec12 / Csf1r / Csf2rb2 / Ctsh / Cysltr1 / Egfr / Esr1 / Fcer1g / Fcgr1 / Fcrls / Fgfr1 / Gabbr1 / Gfra2 / Ghr / Gpr160 / Gpr18 / Gpr183 / Gpr34 / Gprc5b / Grik1 / Hpgd / Hrh1 / Ifnar2 / Igf1r / Il1rapl2 / Itgb5 / Lgr5 / Lmbr1l / Lpar6 / Ly96 / Mertk / Mrc1 / Notch2 / Nr2c1 / Nr3c2 / Nrg2 / Nrp1 / O…
suppressed.GO:0007017	BP	GO:0007017	microtubule-based process	476	-0.284425	-1.58652	8.53395e-06	0.0116531	0.0111042	2020	tags=35%, list=26%, signal=27%	ENSMUSG00000032965/ENSMUSG00000039715/ENSMUSG00000030720/ENSMUSG00000024068/ENSMUSG00000015095/ENSMUSG00000018474/ENSMUSG00000045176/ENSMUSG00000061298/ENSMUSG00000033671/ENSMUSG00000021040/ENSMUSG00000026131/ENSMUSG00000009013/ENSMUSG00000024456/ENSMUSG00000026933/ENSMUSG00000018736/ENSMUSG00000102483/ENSMUSG00000031539/ENSMUSG00000006005/ENSMUSG00000033705/ENSMUSG00000005732/ENSMUSG00000014077/…	166	suppressed	0.348739	0.348739	Actr2 / Adam3 / Adcy10 / Agbl4 / Akap4 / Ap3m2 / Ap3s1 / Arhgef2 / Arhgef7 / Arl8a / Arl8b / Ash1l / Atxn7 / Bloc1s2 / Bora / Borcs6 / Brsk1 / C2cd3 / Camsap1 / Camsap2 / Catspere1 / Ccdc187 / Ccdc65 / Ccdc88c / Cdc14a / Cdc42 / Cdca8 / Cdk11b / Celf3 / Cenpa / Cep20 / Cep350 / Cep57 / Cep97 / Cetn4 / Cfap206 / Cfap45 / Cfap54 / Cfap70 / Cfl1 / Chd3 / Chp1 / Cln3 / Cntrl / Cript / Csnk1d / Cul9 /…
suppressed.GO:0000786	CC	GO:0000786	nucleosome	44	-0.58826	-2.28113	7.9759e-07	0.00217822	0.00207562	779	tags=34%, list=10%, signal=31%	ENSMUSG00000060743/ENSMUSG00000069265/ENSMUSG00000028759/ENSMUSG00000038994/ENSMUSG00000022501/ENSMUSG00000060093/ENSMUSG00000049932/ENSMUSG00000090112/ENSMUSG00000026182/ENSMUSG00000022536/ENSMUSG00000029580/ENSMUSG00000016559/ENSMUSG00000029505/ENSMUSG00000029177/ENSMUSG00000062651	15	suppressed	0.340909	0.340909	Actb / Cenpa / Ep400 / Glyr1 / H1f9 / H2al2a / H2ax / H3c1 / H3f3a / H3f3b / H4c1 / Hp1bp3 / Prm1 / Shprh / Tnp1
activated.GO:0008202	BP	GO:0008202	steroid metabolic process	98	0.394288	1.80125	0.000280041	0.0982773	0.0936484	1403	tags=33%, list=18%, signal=27%	ENSMUSG00000003555/ENSMUSG00000032323/ENSMUSG00000025955/ENSMUSG00000032238/ENSMUSG00000024781/ENSMUSG00000051483/ENSMUSG00000027195/ENSMUSG00000023022/ENSMUSG00000040564/ENSMUSG00000027871/ENSMUSG00000040268/ENSMUSG00000037936/ENSMUSG00000019768/ENSMUSG00000074127/ENSMUSG00000000326/ENSMUSG00000020097/ENSMUSG00000027875/ENSMUSG00000053004/ENSMUSG00000033122/ENSMUSG00000002985/ENSMUSG00000070811/…	32	activated	0.326531	0.326531	Akr1cl / Apoc1 / Apoe / Cbr1 / Cmtm2a / Comt / Cyp11a1 / Cyp17a1 / Dhcr7 / Enpp1 / Esr1 / Fgfr1 / Hmgcs2 / Hrh1 / Hsd17b11 / Hsd17b12 / Hsd17b3 / Hsd3b1 / Igf1 / Igf1r / Lbr / Lima1 / Lipa / Plekha1 / Rora / Scarb1 / Sgpl1 / Sult1a1 / Sult2a2 / Sult2b1 / Tecr / Thrb
activated.GO:0005506	MF	GO:0005506	iron ion binding	42	0.525173	2.03312	0.000116504	0.0773686	0.0737245	1331	tags=31%, list=17%, signal=26%	ENSMUSG00000026822/ENSMUSG00000003555/ENSMUSG00000032323/ENSMUSG00000038168/ENSMUSG00000029925/ENSMUSG00000019916/ENSMUSG00000039753/ENSMUSG00000050103/ENSMUSG00000017969/ENSMUSG00000055932/ENSMUSG00000025825/ENSMUSG00000025701/ENSMUSG00000035491	13	activated	0.309524	0.309524	Agmo / Alox5 / Cyp11a1 / Cyp17a1 / Fbxl5 / Fthl17a / Fto / Iscu / Lcn2 / P3h2 / P4ha1 / Ptgis / Tbxas1
suppressed.GO:0048232	BP	GO:0048232	male gamete generation	310	-0.295501	-1.58412	0.000101606	0.0739962	0.0705109	1756	tags=31%, list=23%, signal=25%	ENSMUSG00000021245/ENSMUSG00000019861/ENSMUSG00000089911/ENSMUSG00000028294/ENSMUSG00000020193/ENSMUSG00000030968/ENSMUSG00000050089/ENSMUSG00000056832/ENSMUSG00000035851/ENSMUSG00000066383/ENSMUSG00000072770/ENSMUSG00000020435/ENSMUSG00000052155/ENSMUSG00000028796/ENSMUSG00000031990/ENSMUSG00000029769/ENSMUSG00000024786/ENSMUSG00000045521/ENSMUSG00000036928/ENSMUSG00000026646/ENSMUSG00000023977/…	95	suppressed	0.306452	0.306452	Ace / Acrbp / Acvr2a / Adcy10 / Adgb / Aff4 / Akap4 / Boll / Ccdc136 / Celf3 / Cep57 / Cfap206 / Cfap54 / Cit / Clgn / Cox7b2 / Crem / Ddx4 / Dpy19l2 / Eqtn / Fam209 / Foxj2 / Galnt3 / Galntl5 / Gopc / Gpx4 / Gtsf1 / H1f7 / H1f9 / H2al2a / H2ax / H3f3a / H3f3b / Hormad1 / Htt / Ift27 / Iftap / Iqcf1 / Jam3 / Larp7 / Lztfl1 / Majin / Map7 / Mea1 / Meig1 / Mettl14 / Mfsd14a / Mlh3 / Morn2 / Msh4 / …
suppressed.GO:0019953	BP	GO:0019953	sexual reproduction	429	-0.270286	-1.49021	0.000172305	0.0973145	0.092731	1756	tags=30%, list=23%, signal=25%	ENSMUSG00000021245/ENSMUSG00000019861/ENSMUSG00000022092/ENSMUSG00000089911/ENSMUSG00000028294/ENSMUSG00000020193/ENSMUSG00000034024/ENSMUSG00000004040/ENSMUSG00000030968/ENSMUSG00000050089/ENSMUSG00000056832/ENSMUSG00000035851/ENSMUSG00000066383/ENSMUSG00000072770/ENSMUSG00000004018/ENSMUSG00000028053/ENSMUSG00000025613/ENSMUSG00000020435/ENSMUSG00000024533/ENSMUSG00000052155/ENSMUSG00000028796/…	130	suppressed	0.30303	0.30303	Ace / Acrbp / Acvr2a / Adam3 / Adcy10 / Adgb / Aff4 / Akap4 / Ash1l / Atp8b3 / Bcl2 / Boll / Cast / Ccdc136 / Cct2 / Cct4 / Cct8 / Celf3 / Cep57 / Cfap206 / Cfap54 / Cit / Clgn / Clic4 / Cntrl / Cox7b2 / Crem / Ddx4 / Dkkl1 / Dmrtb1 / Dpy19l2 / Eif2s2 / Eqtn / Etv6 / Fam209 / Fancl / Foxj2 / Galnt3 / Galntl5 / Gas2 / Glipr1l1 / Gopc / Gpx4 / Gtsf1 / H1f7 / H1f9 / H2al2a / H2ax / H3f3a / H3f3b / H…
suppressed.GO:0044815	CC	GO:0044815	DNA packaging complex	63	-0.524699	-2.20017	1.89791e-06	0.00414656	0.00395126	779	tags=29%, list=10%, signal=26%	ENSMUSG00000060743/ENSMUSG00000025862/ENSMUSG00000069265/ENSMUSG00000028759/ENSMUSG00000038252/ENSMUSG00000038994/ENSMUSG00000022501/ENSMUSG00000060093/ENSMUSG00000049932/ENSMUSG00000090112/ENSMUSG00000026182/ENSMUSG00000024974/ENSMUSG00000022536/ENSMUSG00000029580/ENSMUSG00000016559/ENSMUSG00000029505/ENSMUSG00000029177/ENSMUSG00000062651	18	suppressed	0.285714	0.285714	Actb / Cenpa / Ep400 / Glyr1 / H1f9 / H2al2a / H2ax / H3c1 / H3f3a / H3f3b / H4c1 / Hp1bp3 / Ncapd2 / Prm1 / Shprh / Smc3 / Stag2 / Tnp1
activated.GO:0044281	BP	GO:0044281	small molecule metabolic process	641	0.246028	1.41616	0.000313296	0.0982773	0.0936484	1753	tags=28%, list=23%, signal=23%	ENSMUSG00000031613/ENSMUSG00000003555/ENSMUSG00000015090/ENSMUSG00000032323/ENSMUSG00000028773/ENSMUSG00000026385/ENSMUSG00000026113/ENSMUSG00000045658/ENSMUSG00000026917/ENSMUSG00000055782/ENSMUSG00000026365/ENSMUSG00000029925/ENSMUSG00000022354/ENSMUSG00000005949/ENSMUSG00000025955/ENSMUSG00000030861/ENSMUSG00000074768/ENSMUSG00000031980/ENSMUSG00000009545/ENSMUSG00000032238/ENSMUSG00000038007/…	178	activated	0.277691	0.277691	Aasdhppt / Abca1 / Abcd2 / Abcg2 / Abcg3 / Abhd4 / Acad10 / Acad12 / Acadsb / Acer2 / Acer3 / Acox1 / Acss1 / Adipor1 / Adk / Agmo / Agt / Ahcyl1 / Ak2 / Ak8 / Akr1cl / Aldh1a1 / Aldh6a1 / Alox5 / Ankrd26 / Aoah / Apoc1 / Apoe / Appl2 / Aprt / Arl2 / As3mt / Atf4 / Atp5g1 / Atp6v1a / Azin1 / B4galt1 / Bcat2 / Bckdhb / Bhmt / Cacna1a / Cbfa2t3 / Cbr1 / Cbr2 / Ceacam1 / Cfh / Clybl / Cmah / Cmpk1 /…
activated.GO:0071944	CC	GO:0071944	cell periphery	1749	0.213494	1.30899	6.72432e-05	0.0529246	0.0504318	1732	tags=26%, list=23%, signal=26%	ENSMUSG00000031613/ENSMUSG00000053063/ENSMUSG00000026321/ENSMUSG00000016256/ENSMUSG00000028019/ENSMUSG00000033446/ENSMUSG00000051228/ENSMUSG00000020122/ENSMUSG00000019647/ENSMUSG00000055761/ENSMUSG00000025810/ENSMUSG00000003228/ENSMUSG00000019846/ENSMUSG00000059588/ENSMUSG00000040229/ENSMUSG00000029088/ENSMUSG00000015340/ENSMUSG00000042846/ENSMUSG00000025993/ENSMUSG00000045095/ENSMUSG00000002944/…	460	activated	0.263007	0.263007	1700028J19Rik / 4932438A13Rik / Abca1 / Abcc3 / Abcg2 / Abcg3 / Abhd12 / Abhd6 / Actl6a / Actn1 / Adam9 / Adamtsl1 / Adamtsl5 / Adap2 / Adgrl2 / Adipor1 / Adk / Afdn / Ahcyl1 / Alox5 / Amn1 / Ank2 / Anks1b / Ano10 / Ap1s2 / Apoe / Appl2 / Aqp2 / Arf3 / Arhgap1 / Arhgap18 / Arhgap19 / Arhgap21 / Arpc1a / Asic2 / Atf4 / Atp6v1a / Atp8a2 / B2m / B4galt1 / Basp1 / Bbs9 / Bcap31 / Bin1 / Birc2 / Blvrb…
suppressed.GO:0032993	CC	GO:0032993	protein-DNA complex	89	-0.41143	-1.86608	0.000181477	0.0973145	0.092731	790	tags=25%, list=10%, signal=22%	ENSMUSG00000063870/ENSMUSG00000060743/ENSMUSG00000039191/ENSMUSG00000069265/ENSMUSG00000028759/ENSMUSG00000011158/ENSMUSG00000026134/ENSMUSG00000038994/ENSMUSG00000022501/ENSMUSG00000060093/ENSMUSG00000049932/ENSMUSG00000018160/ENSMUSG00000090112/ENSMUSG00000026182/ENSMUSG00000022536/ENSMUSG00000028329/ENSMUSG00000029580/ENSMUSG00000028271/ENSMUSG00000016559/ENSMUSG00000029505/ENSMUSG00000029177/…	22	suppressed	0.247191	0.247191	Actb / Brf1 / Cenpa / Chd4 / Ep400 / Glyr1 / Gtf2b / H1f9 / H2al2a / H2ax / H3c1 / H3f3a / H3f3b / H4c1 / Hp1bp3 / Med1 / Prim2 / Prm1 / Rbpj / Shprh / Tnp1 / Xpa
activated.GO:0050877	BP	GO:0050877	nervous system process	330	0.284016	1.53201	0.000197369	0.0973145	0.092731	1293	tags=25%, list=17%, signal=21%	ENSMUSG00000026822/ENSMUSG00000051228/ENSMUSG00000020122/ENSMUSG00000002944/ENSMUSG00000026385/ENSMUSG00000032827/ENSMUSG00000061436/ENSMUSG00000041762/ENSMUSG00000021010/ENSMUSG00000026365/ENSMUSG00000030560/ENSMUSG00000005949/ENSMUSG00000031980/ENSMUSG00000009545/ENSMUSG00000026782/ENSMUSG00000038127/ENSMUSG00000015947/ENSMUSG00000031367/ENSMUSG00000003279/ENSMUSG00000034593/ENSMUSG00000045392/…	81	activated	0.245455	0.245455	2700046G09Rik / Abi2 / Afdn / Agt / Alox5 / Anks1b / Ap1s2 / Apoe / Asic2 / Atp8a2 / Atxn1 / Bloc1s4 / Cacna1a / Cacna1d / Camta1 / Ccdc50 / Cd36 / Celf4 / Cfh / Comt / Ctns / Ctsc / Cyfip1 / Dbi / Ddit3 / Dlgap1 / Egfr / Enpp1 / Fcgr1 / Fgf12 / Gabbr1 / Git1 / Gls / Gpr155 / Grik1 / Gsdme / Gsk3b / Hexa / Hexb / Hipk2 / Hrh1 / Igf1 / Katnip / Kcnq1 / Lcn2 / Lpin1 / Mapt / Myo15 / Myo5a / Ncstn /…
activated.GO:0035295	BP	GO:0035295	tube development	441	0.271248	1.5153	0.000120402	0.0773686	0.0737245	1295	tags=24%, list=17%, signal=21%	ENSMUSG00000026822/ENSMUSG00000031613/ENSMUSG00000016256/ENSMUSG00000028019/ENSMUSG00000022306/ENSMUSG00000020122/ENSMUSG00000019647/ENSMUSG00000025810/ENSMUSG00000059588/ENSMUSG00000015340/ENSMUSG00000062232/ENSMUSG00000005034/ENSMUSG00000061436/ENSMUSG00000026365/ENSMUSG00000041058/ENSMUSG00000020154/ENSMUSG00000020422/ENSMUSG00000031980/ENSMUSG00000009545/ENSMUSG00000044813/ENSMUSG00000032238/…	107	activated	0.24263	0.24263	Aggf1 / Ago1 / Agt / Ahi1 / Alox5 / Apoe / Aqp2 / Atxn1 / B4galt1 / Bcl2l11 / Bmpr2 / Calcrl / Cbfa2t2 / Ccdc134 / Ccl12 / Ccl24 / Cdh13 / Ceacam1 / Cfh / Cited2 / Ctsh / Ctsz / Cybb / Cysltr1 / Dcn / Dhcr7 / Dlc1 / Dlg1 / Ece1 / Egfr / Enpp1 / Epcam / Esr1 / Fmnl3 / Fndc3b / Hdac9 / Hipk2 / Hpgd / Htatip2 / Igf1 / Invs / Kcnq1 / Kif3a / Klhl3 / Lcn2 / Lgr5 / Lhx2 / Lipa / Lmo4 / Lzts2 / Maged1 /…
activated.GO:0005615	CC	GO:0005615	extracellular space	300	0.332923	1.7809	4.38606e-07	0.00159711	0.00152189	1046	tags=23%, list=14%, signal=21%	ENSMUSG00000009185/ENSMUSG00000026822/ENSMUSG00000031613/ENSMUSG00000015090/ENSMUSG00000064373/ENSMUSG00000024379/ENSMUSG00000016256/ENSMUSG00000028019/ENSMUSG00000051228/ENSMUSG00000019647/ENSMUSG00000028773/ENSMUSG00000042846/ENSMUSG00000026385/ENSMUSG00000027447/ENSMUSG00000040690/ENSMUSG00000038843/ENSMUSG00000026365/ENSMUSG00000021939/ENSMUSG00000030560/ENSMUSG00000022971/ENSMUSG00000074768/…	70	activated	0.233333	0.233333	Adam9 / Agt / Amy1 / Apoc1 / Apoe / Aqp2 / Bhmt / C1qa / Ccl12 / Ccl24 / Ccl8 / Cd46 / Cd63 / Cdh13 / Ceacam1 / Cfh / Clu / Cmtm2a / Col16a1 / Col24a1 / Col27a1 / Col9a3 / Cst3 / Cst9 / Ctsb / Ctsc / Ctsf / Ctsh / Ctsz / Dbi / Dcn / Elfn2 / Fabp3 / Gabbr1 / Gas6 / Gcnt1 / Ghr / Gprc5b / Hexb / Hnrnpa2b1 / Hpgd / Ifnar2 / Igf1 / Klk1b21 / Lamp2 / Lcn2 / Lrrtm3 / Mertk / Mgp / Nrg3 / Nsun2 / Nyx / …
suppressed.GO:0045619	BP	GO:0045619	regulation of lymphocyte differentiation	91	-0.400671	-1.83568	0.000281051	0.0982773	0.0936484	564	tags=20%, list=7%, signal=19%	ENSMUSG00000020101/ENSMUSG00000046207/ENSMUSG00000007880/ENSMUSG00000026288/ENSMUSG00000005087/ENSMUSG00000032688/ENSMUSG00000025880/ENSMUSG00000024539/ENSMUSG00000070691/ENSMUSG00000038855/ENSMUSG00000029580/ENSMUSG00000027347/ENSMUSG00000027387/ENSMUSG00000034833/ENSMUSG00000022952/ENSMUSG00000049103/ENSMUSG00000041272/ENSMUSG00000018168	18	suppressed	0.197802	0.197802	Actb / Arid1a / Ccr2 / Cd44 / Ikzf3 / Inpp5d / Itpkb / Malt1 / Pik3r6 / Ptpn2 / Rasgrp1 / Runx1 / Runx3 / Smad7 / Tespa1 / Tox / Vsir / Zc3h8

## Sheet: KO_metaphase-secondary_sperm
X	ONTOLOGY	ID	Description	setSize	enrichmentScore	NES	pvalue	p.adjust	qvalue	rank	leading_edge	core_enrichment	Count	.sign	GeneRatio	x	pasted_sorted_ogns
suppressed.GO:0008139	MF	GO:0008139	nuclear localization sequence binding	19	-0.668576	-1.98699	0.000352611	0.0792203	0.0752724	2239	tags=74%, list=25%, signal=55%	ENSMUSG00000015176/ENSMUSG00000001855/ENSMUSG00000002319/ENSMUSG00000003731/ENSMUSG00000009470/ENSMUSG00000001440/ENSMUSG00000018362/ENSMUSG00000038770/ENSMUSG00000053293/ENSMUSG00000029458/ENSMUSG00000031691/ENSMUSG00000063550/ENSMUSG00000021374/ENSMUSG00000022905	14	suppressed	0.736842	0.736842	Brap / Ipo4 / Kpna1 / Kpna2 / Kpna6 / Kpna7 / Kpnb1 / Nolc1 / Nup153 / Nup214 / Nup98 / Pom121 / Tnpo1 / Tnpo2
suppressed.GO:0005871	CC	GO:0005871	kinesin complex	34	-0.627249	-2.1799	4.70632e-06	0.00823528	0.00782488	1667	tags=56%, list=19%, signal=46%	ENSMUSG00000079553/ENSMUSG00000018736/ENSMUSG00000024795/ENSMUSG00000028758/ENSMUSG00000041498/ENSMUSG00000022678/ENSMUSG00000036768/ENSMUSG00000021375/ENSMUSG00000038844/ENSMUSG00000028678/ENSMUSG00000020745/ENSMUSG00000003779/ENSMUSG00000026585/ENSMUSG00000051378/ENSMUSG00000020849/ENSMUSG00000021693/ENSMUSG00000063077/ENSMUSG00000027115/ENSMUSG00000087236	19	suppressed	0.558824	0.558824	Kif13a / Kif14 / Kif15 / Kif16b / Kif17 / Kif18a / Kif18b / Kif1b / Kif20a / Kif20b / Kif28 / Kif2a / Kif2c / Kifap3 / Kifc1 / Nde1 / Ndel1 / Pafah1b1 / Ywhae
activated.GO:1902430	BP	GO:1902430	negative regulation of amyloid-beta formation	9	0.810447	1.99927	0.000286019	0.0698351	0.0663549	638	tags=56%, list=7%, signal=52%	ENSMUSG00000002985/ENSMUSG00000020458/ENSMUSG00000022037/ENSMUSG00000024758/ENSMUSG00000032171	5	activated	0.555556	0.555556	Apoe / Clu / Pin1 / Rtn3 / Rtn4
activated.GO:0035994	BP	GO:0035994	response to muscle stretch	9	0.805703	1.98757	0.00036973	0.0792203	0.0752724	563	tags=56%, list=6%, signal=52%	ENSMUSG00000045103/ENSMUSG00000026879/ENSMUSG00000053436/ENSMUSG00000054640/ENSMUSG00000051747	5	activated	0.555556	0.555556	Dmd / Gsn / Mapk14 / Slc8a1 / Ttn
activated.GO:0002021	BP	GO:0002021	response to dietary excess	11	0.809949	2.12269	4.12943e-05	0.0221292	0.0210264	817	tags=55%, list=9%, signal=50%	ENSMUSG00000002985/ENSMUSG00000053436/ENSMUSG00000027030/ENSMUSG00000026819/ENSMUSG00000028524/ENSMUSG00000070565	6	activated	0.545455	0.545455	Apoe / Mapk14 / Rasal2 / Sgip1 / Slc25a25 / Stk39
activated.GO:0008211	BP	GO:0008211	glucocorticoid metabolic process	9	0.812838	2.00517	0.000253465	0.0649055	0.0616709	569	tags=44%, list=6%, signal=42%	ENSMUSG00000003555/ENSMUSG00000032323/ENSMUSG00000031574/ENSMUSG00000051483	4	activated	0.444444	0.444444	Cbr1 / Cyp11a1 / Cyp17a1 / Star
activated.GO:2000649	BP	GO:2000649	regulation of sodium ion transmembrane transporter activity	21	0.681194	2.13644	6.42612e-05	0.0283001	0.0268898	631	tags=43%, list=7%, signal=40%	ENSMUSG00000045103/ENSMUSG00000021301/ENSMUSG00000041245/ENSMUSG00000025551/ENSMUSG00000050321/ENSMUSG00000022523/ENSMUSG00000009545/ENSMUSG00000069601/ENSMUSG00000027030	9	activated	0.428571	0.428571	Ank3 / Dmd / Fgf12 / Fgf14 / Hecw1 / Kcnq1 / Neto1 / Stk39 / Wnk3
activated.GO:0099560	BP	GO:0099560	synaptic membrane adhesion	14	0.723795	2.06748	0.000468353	0.0878078	0.083432	872	tags=43%, list=10%, signal=39%	ENSMUSG00000024109/ENSMUSG00000053436/ENSMUSG00000032076/ENSMUSG00000052504/ENSMUSG00000040003/ENSMUSG00000013236	6	activated	0.428571	0.428571	Cadm1 / Epha3 / Magi2 / Mapk14 / Nrxn1 / Ptprs
activated.GO:0010715	BP	GO:0010715	regulation of extracellular matrix disassembly	5	0.899801	1.83637	0.00040459	0.08329	0.0791393	96	tags=40%, list=1%, signal=40%	ENSMUSG00000027447/ENSMUSG00000033392	2	activated	0.4	0.4	Clasp2 / Cst3
suppressed.GO:0050769	BP	GO:0050769	positive regulation of neurogenesis	114	-0.384957	-1.70153	0.000439715	0.0857925	0.0815171	1854	tags=38%, list=21%, signal=30%	ENSMUSG00000039952/ENSMUSG00000037020/ENSMUSG00000028613/ENSMUSG00000036473/ENSMUSG00000020932/ENSMUSG00000028800/ENSMUSG00000034675/ENSMUSG00000021451/ENSMUSG00000018736/ENSMUSG00000029765/ENSMUSG00000025423/ENSMUSG00000040761/ENSMUSG00000031729/ENSMUSG00000052372/ENSMUSG00000052934/ENSMUSG00000025372/ENSMUSG00000029020/ENSMUSG00000037062/ENSMUSG00000022623/ENSMUSG00000042589/ENSMUSG00000048078/…	43	suppressed	0.377193	0.377193	Ace / Baiap2 / Braf / Cux1 / Cux2 / Cx3cr1 / Dag1 / Dbn1 / Fbxo31 / Gfap / Golga4 / Hdac1 / Il1rapl1 / Ist1 / Kdm1a / Lrp8 / Macf1 / Mapk8 / Mfn2 / Ndel1 / Nin / Notch1 / Pafah1b1 / Pias2 / Plxna2 / Plxna4 / Ptk2 / Ptpra / Rab21 / Rheb / Rufy3 / Sema4d / Sh3glb1 / Shank3 / Shtn1 / Snw1 / Spen / Synj1 / Tbc1d24 / Tenm4 / Trpv2 / Wdr62 / Xrcc6
suppressed.GO:0015031	BP	GO:0015031	protein transport	778	-0.255723	-1.3904	0.000151231	0.0477769	0.045396	2489	tags=34%, list=28%, signal=27%	ENSMUSG00000002546/ENSMUSG00000022722/ENSMUSG00000021096/ENSMUSG00000008036/ENSMUSG00000049969/ENSMUSG00000024480/ENSMUSG00000036943/ENSMUSG00000022898/ENSMUSG00000079614/ENSMUSG00000057880/ENSMUSG00000033365/ENSMUSG00000026924/ENSMUSG00000069631/ENSMUSG00000022391/ENSMUSG00000024993/ENSMUSG00000026409/ENSMUSG00000019715/ENSMUSG00000017978/ENSMUSG00000027104/ENSMUSG00000035311/ENSMUSG00000001018/…	267	suppressed	0.343188	0.343188	4930550C14Rik / Aaas / Abat / Acsl3 / Acvr2b / Aftph / Ahctf1 / Akap1 / Akt2 / Ap1b1 / Ap1m1 / Ap2b1 / Ap2s1 / Ap3d1 / Ap3s1 / Apba1 / Aqp11 / Arcn1 / Arf1 / Arf4 / Arf6 / Arfgap3 / Arl3 / Arl6 / Arl8b / Arpc2 / Atf2 / Atg4b / Atg7 / Atp2c1 / Bag4 / Bbs7 / Bcr / Bet1 / C2cd5 / Cacna1c / Cacng2 / Cadps2 / Chmp4b / Chp1 / Cmtm6 / Cog1 / Cog4 / Cog7 / Copa / Copb1 / Copb2 / Coro7 / Cpt1a / Cse1l / D…
suppressed.GO:0046907	BP	GO:0046907	intracellular transport	834	-0.267476	-1.46142	7.2221e-06	0.00954043	0.00906498	2489	tags=34%, list=28%, signal=27%	ENSMUSG00000002546/ENSMUSG00000022722/ENSMUSG00000021096/ENSMUSG00000008036/ENSMUSG00000049969/ENSMUSG00000026575/ENSMUSG00000024480/ENSMUSG00000036943/ENSMUSG00000027381/ENSMUSG00000022898/ENSMUSG00000079614/ENSMUSG00000062075/ENSMUSG00000033365/ENSMUSG00000026924/ENSMUSG00000069631/ENSMUSG00000022391/ENSMUSG00000024993/ENSMUSG00000019715/ENSMUSG00000027104/ENSMUSG00000035311/ENSMUSG00000001018/…	286	suppressed	0.342926	0.342926	4930550C14Rik / 4932438A13Rik / Aaas / Abce1 / Aftph / Agtpbp1 / Ahctf1 / Akap1 / Akt2 / Alkbh5 / Als2 / Ankfy1 / Ap1b1 / Ap1m1 / Ap2b1 / Ap2s1 / Ap3d1 / Ap3s1 / Apba1 / Aqp11 / Arcn1 / Arf1 / Arf4 / Arf6 / Arl3 / Arl6 / Arl8b / Arpc2 / Atf2 / Bach2 / Bag4 / Bbs7 / Bcl2l1 / Bcl2l11 / Bcr / Bet1 / Borcs7 / C2cd5 / Cacng2 / Ccdc88c / Chmp4b / Chp1 / Cilk1 / Clba1 / Clec16a / Cmtm6 / Cog7 / Copa / C…
suppressed.GO:0006810	BP	GO:0006810	transport	1806	-0.227064	-1.29952	6.46921e-05	0.0283001	0.0268898	2516	tags=33%, list=28%, signal=30%	ENSMUSG00000026568/ENSMUSG00000050856/ENSMUSG00000037451/ENSMUSG00000024120/ENSMUSG00000028801/ENSMUSG00000004508/ENSMUSG00000036257/ENSMUSG00000046808/ENSMUSG00000002546/ENSMUSG00000022722/ENSMUSG00000021096/ENSMUSG00000008036/ENSMUSG00000049969/ENSMUSG00000026575/ENSMUSG00000037400/ENSMUSG00000024480/ENSMUSG00000036943/ENSMUSG00000021281/ENSMUSG00000027381/ENSMUSG00000027367/ENSMUSG00000020102/…	604	suppressed	0.334441	0.334441	4930550C14Rik / 4932438A13Rik / Aaas / Aak1 / Abat / Abca5 / Abcb10 / Abcc4 / Abcc9 / Abce1 / Abl1 / Ace / Acsl3 / Acsl5 / Acsl6 / Actb / Acvr2b / Adipor2 / Aftph / Agtpbp1 / Ahctf1 / Aif1 / Ak7 / Akap1 / Akap6 / Akt2 / Alkbh5 / Als2 / Ankfy1 / Ankrd13a / Ano10 / Ap1b1 / Ap1m1 / Ap2b1 / Ap2s1 / Ap3d1 / Ap3s1 / Apba1 / Aplp1 / Apoh / Aqp11 / Aqp7 / Arcn1 / Arf1 / Arf4 / Arf6 / Arfgap3 / Arl3 / Arl…
suppressed.GO:0036094	MF	GO:0036094	small molecule binding	1065	-0.239417	-1.33007	0.000154721	0.0477769	0.045396	2477	tags=33%, list=28%, signal=27%	ENSMUSG00000026575/ENSMUSG00000052997/ENSMUSG00000037400/ENSMUSG00000036943/ENSMUSG00000042688/ENSMUSG00000032009/ENSMUSG00000047146/ENSMUSG00000032604/ENSMUSG00000022696/ENSMUSG00000031987/ENSMUSG00000022947/ENSMUSG00000030695/ENSMUSG00000057880/ENSMUSG00000020359/ENSMUSG00000037992/ENSMUSG00000069631/ENSMUSG00000063802/ENSMUSG00000003752/ENSMUSG00000000127/ENSMUSG00000019715/ENSMUSG00000040213/…	353	suppressed	0.331455	0.331455	Aak1 / Aars / Abat / Abca5 / Abcb10 / Abcc4 / Abcc9 / Abce1 / Abl1 / Acad10 / Acot7 / Acox3 / Acsbg2 / Acsl3 / Acsl5 / Acsl6 / Acsm3 / Actb / Acvr2b / Afg1l / Afg3l1 / Ak7 / Akt2 / Aldoa / Amfr / Arf1 / Arf4 / Arf6 / Arhgap35 / Arl3 / Arl8b / Atp11b / Atp13a3 / Atp2a1 / Atp2c1 / Atp6v1a / Atp6v1b2 / Atp7b / Atp8a1 / Aurka / Axl / Bag4 / Bcr / Braf / Brsk1 / Bspry / Bub1 / Camk1d / Camk2g / Cbr3 /…
suppressed.GO:0140535	CC	GO:0140535	intracellular protein-containing complex	542	-0.270298	-1.43033	0.000268254	0.067057	0.0637153	2499	tags=33%, list=28%, signal=25%	ENSMUSG00000037570/ENSMUSG00000030254/ENSMUSG00000039068/ENSMUSG00000032009/ENSMUSG00000032604/ENSMUSG00000026283/ENSMUSG00000020024/ENSMUSG00000057880/ENSMUSG00000069631/ENSMUSG00000024160/ENSMUSG00000027651/ENSMUSG00000024387/ENSMUSG00000032869/ENSMUSG00000027104/ENSMUSG00000001018/ENSMUSG00000035329/ENSMUSG00000066149/ENSMUSG00000030591/ENSMUSG00000032468/ENSMUSG00000025532/ENSMUSG00000018189/…	178	suppressed	0.328413	0.328413	Abat / Actb / Actl6b / Ago2 / Ambra1 / Amfr / Anapc10 / Armc8 / Atf2 / Atxn7 / Borcs7 / Brap / Btrc / Camk2g / Cand1 / Cbx7 / Cct3 / Cdc16 / Cdc26 / Cdc27 / Cdc73 / Cdk7 / Cep83 / Clp1 / Cnot1 / Crbn / Crcp / Csde1 / Csnk2a2 / Csnk2b / Ctr9 / Cul4a / Daw1 / Dcaf1 / Dcaf10 / Dcaf5 / Dcaf7 / Dcun1d1 / Dcun1d3 / Depdc5 / Dgcr8 / Dnajb2 / Dtnbp1 / Dzip1 / Ect2 / Eif4e / Elp5 / Eme1 / Ep400 / Ercc3 / …
suppressed.GO:0044248	BP	GO:0044248	cellular catabolic process	935	-0.250651	-1.38069	7.4042e-05	0.030554	0.0290313	2421	tags=33%, list=27%, signal=27%	ENSMUSG00000057880/ENSMUSG00000026924/ENSMUSG00000066037/ENSMUSG00000005373/ENSMUSG00000025759/ENSMUSG00000063802/ENSMUSG00000024160/ENSMUSG00000025139/ENSMUSG00000059273/ENSMUSG00000032869/ENSMUSG00000050114/ENSMUSG00000028165/ENSMUSG00000001018/ENSMUSG00000029098/ENSMUSG00000026842/ENSMUSG00000035329/ENSMUSG00000066149/ENSMUSG00000030591/ENSMUSG00000020534/ENSMUSG00000010592/ENSMUSG00000032468/…	306	suppressed	0.327273	0.327273	1700034I23Rik / Abat / Abhd3 / Abl1 / Acad10 / Acat3 / Ace / Acer3 / Acot7 / Acot8 / Acox3 / Acsbg2 / Acsl5 / Adal / Agl / Ago2 / Agtpbp1 / Akt2 / Aldh6a1 / Alkbh5 / Ambra1 / Amfr / Anapc10 / Apoh / Arl8b / Armc8 / Arsa / Asrgl1 / Atg2b / Atg4b / Atg7 / Atxn3 / Aurka / Bap1 / Bbs7 / Bckdha / Birc2 / Brf1 / Btrc / Calm1 / Canx / Cbl / Cdc26 / Cdo1 / Celf1 / Chmp4b / Cisd2 / Clec16a / Clgn / Cnot1 …
suppressed.GO:0009056	BP	GO:0009056	catabolic process	1104	-0.243218	-1.35367	0.000149772	0.0477769	0.045396	2511	tags=33%, list=28%, signal=27%	ENSMUSG00000074141/ENSMUSG00000024120/ENSMUSG00000036257/ENSMUSG00000001999/ENSMUSG00000021144/ENSMUSG00000002546/ENSMUSG00000035011/ENSMUSG00000027381/ENSMUSG00000032009/ENSMUSG00000013973/ENSMUSG00000047146/ENSMUSG00000031987/ENSMUSG00000022947/ENSMUSG00000030695/ENSMUSG00000057880/ENSMUSG00000026924/ENSMUSG00000066037/ENSMUSG00000005373/ENSMUSG00000025759/ENSMUSG00000063802/ENSMUSG00000026409/…	359	suppressed	0.325181	0.325181	1700034I23Rik / Abat / Abhd17b / Abhd3 / Abl1 / Acad10 / Acat3 / Ace / Acer3 / Acot7 / Acot8 / Acox3 / Acsbg2 / Acsl5 / Adal / Afg1l / Agl / Ago2 / Agtpbp1 / Akt2 / Aldh6a1 / Aldoa / Aldoart2 / Alkbh5 / Ambra1 / Amfr / Anapc10 / Apoh / Aqp11 / Arl8b / Armc8 / Arsa / Asrgl1 / Atg2b / Atg4b / Atg7 / Atxn3 / Aurka / Bap1 / Bbs7 / Bckdha / Bcl2l11 / Birc2 / Blvra / Bpnt1 / Brf1 / Btrc / Calm1 / Canx …
suppressed.GO:0005829	CC	GO:0005829	cytosol	1801	-0.239972	-1.37343	1.30867e-06	0.00823528	0.00782488	2448	tags=32%, list=28%, signal=29%	ENSMUSG00000030763/ENSMUSG00000067889/ENSMUSG00000004568/ENSMUSG00000031987/ENSMUSG00000030688/ENSMUSG00000022947/ENSMUSG00000000320/ENSMUSG00000033863/ENSMUSG00000024236/ENSMUSG00000030695/ENSMUSG00000026924/ENSMUSG00000042605/ENSMUSG00000037992/ENSMUSG00000069631/ENSMUSG00000022391/ENSMUSG00000005373/ENSMUSG00000034088/ENSMUSG00000021990/ENSMUSG00000026409/ENSMUSG00000000127/ENSMUSG00000019715/…	577	suppressed	0.320378	0.320378	4930550C14Rik / Aaas / Aamp / Aars / Aatf / Abce1 / Abl1 / Acat3 / Acin1 / Acot7 / Acsbg2 / Actb / Adam17 / Aftph / Agbl2 / Agl / Ago2 / Agtpbp1 / Ahcyl2 / Aif1 / Akap10 / Akap12 / Akna / Akr1b3 / Akt2 / Aldoa / Aldoart2 / Alkbh5 / Alox12 / Als2 / Ambra1 / Amfr / Ampd1 / Ap1b1 / Apba1 / Aqp11 / Arf1 / Arf4 / Arf6 / Arfgap3 / Arhgap35 / Arhgef18 / Arl2bp / Armc8 / Atf7ip / Atg7 / Atp6v1a / Atp6v1b…
suppressed.GO:0000166	MF	GO:0000166	nucleotide binding	950	-0.264381	-1.45767	4.01947e-06	0.00823528	0.00782488	2299	tags=32%, list=26%, signal=26%	ENSMUSG00000028443/ENSMUSG00000026202/ENSMUSG00000025532/ENSMUSG00000004056/ENSMUSG00000028978/ENSMUSG00000001829/ENSMUSG00000003526/ENSMUSG00000058355/ENSMUSG00000004897/ENSMUSG00000030730/ENSMUSG00000001416/ENSMUSG00000032570/ENSMUSG00000022253/ENSMUSG00000018398/ENSMUSG00000033705/ENSMUSG00000031901/ENSMUSG00000053754/ENSMUSG00000033557/ENSMUSG00000079108/ENSMUSG00000026600/ENSMUSG00000031974/…	303	suppressed	0.318947	0.318947	Aak1 / Aars / Abca5 / Abcb10 / Abcc4 / Abcc9 / Abce1 / Acad10 / Acot7 / Acsbg2 / Acsl3 / Acsl5 / Acsl6 / Acsm3 / Actb / Acvr2b / Afg1l / Afg3l1 / Ak7 / Akt2 / Amfr / Arf1 / Arf4 / Arf6 / Arhgap35 / Arl3 / Arl8b / Atp13a3 / Atp2a1 / Atp2c1 / Atp6v1a / Atp6v1b2 / Atp7b / Atp8a1 / Aurka / Axl / Bag4 / Bcr / Braf / Brsk1 / Bub1 / Camk1d / Camk2g / Cct3 / Cdk11b / Cdk19 / Cdk7 / Cdk8 / Cenpe / Cfap45 …
suppressed.GO:1901265	MF	GO:1901265	nucleoside phosphate binding	950	-0.264381	-1.45767	4.01947e-06	0.00823528	0.00782488	2299	tags=32%, list=26%, signal=26%	ENSMUSG00000028443/ENSMUSG00000026202/ENSMUSG00000025532/ENSMUSG00000004056/ENSMUSG00000028978/ENSMUSG00000001829/ENSMUSG00000003526/ENSMUSG00000058355/ENSMUSG00000004897/ENSMUSG00000030730/ENSMUSG00000001416/ENSMUSG00000032570/ENSMUSG00000022253/ENSMUSG00000018398/ENSMUSG00000033705/ENSMUSG00000031901/ENSMUSG00000053754/ENSMUSG00000033557/ENSMUSG00000079108/ENSMUSG00000026600/ENSMUSG00000031974/…	303	suppressed	0.318947	0.318947	Aak1 / Aars / Abca5 / Abcb10 / Abcc4 / Abcc9 / Abce1 / Acad10 / Acot7 / Acsbg2 / Acsl3 / Acsl5 / Acsl6 / Acsm3 / Actb / Acvr2b / Afg1l / Afg3l1 / Ak7 / Akt2 / Amfr / Arf1 / Arf4 / Arf6 / Arhgap35 / Arl3 / Arl8b / Atp13a3 / Atp2a1 / Atp2c1 / Atp6v1a / Atp6v1b2 / Atp7b / Atp8a1 / Aurka / Axl / Bag4 / Bcr / Braf / Brsk1 / Bub1 / Camk1d / Camk2g / Cct3 / Cdk11b / Cdk19 / Cdk7 / Cdk8 / Cenpe / Cfap45 …
suppressed.GO:1901575	BP	GO:1901575	organic substance catabolic process	942	-0.248145	-1.36674	7.56647e-05	0.030554	0.0290313	2406	tags=31%, list=27%, signal=26%	ENSMUSG00000066037/ENSMUSG00000005373/ENSMUSG00000025759/ENSMUSG00000063802/ENSMUSG00000026409/ENSMUSG00000024160/ENSMUSG00000025139/ENSMUSG00000059273/ENSMUSG00000032869/ENSMUSG00000050114/ENSMUSG00000029098/ENSMUSG00000035329/ENSMUSG00000066149/ENSMUSG00000030591/ENSMUSG00000020534/ENSMUSG00000010592/ENSMUSG00000032468/ENSMUSG00000056851/ENSMUSG00000040025/ENSMUSG00000004056/ENSMUSG00000029598/…	295	suppressed	0.313163	0.313163	Abhd17b / Abhd3 / Acad10 / Acat3 / Ace / Acer3 / Acot7 / Acot8 / Acox3 / Acsbg2 / Acsl5 / Adal / Afg1l / Agl / Ago2 / Agtpbp1 / Akt2 / Aldh6a1 / Aldoart2 / Alkbh5 / Amfr / Anapc10 / Apoh / Aqp11 / Armc8 / Asrgl1 / Atg4b / Atg7 / Atxn3 / Aurka / Bap1 / Bbs7 / Bckdha / Birc2 / Bpnt1 / Brf1 / Btrc / Canx / Cbl / Cdc26 / Cdo1 / Celf1 / Chmp4b / Clec16a / Clgn / Cnot1 / Cops3 / Cpt1a / Crat / Crbn / C…
suppressed.GO:0017076	MF	GO:0017076	purine nucleotide binding	893	-0.265053	-1.45543	4.61444e-06	0.00823528	0.00782488	2229	tags=31%, list=25%, signal=26%	ENSMUSG00000030730/ENSMUSG00000001416/ENSMUSG00000032570/ENSMUSG00000022253/ENSMUSG00000018398/ENSMUSG00000033705/ENSMUSG00000031901/ENSMUSG00000053754/ENSMUSG00000033557/ENSMUSG00000079108/ENSMUSG00000026600/ENSMUSG00000031974/ENSMUSG00000035842/ENSMUSG00000023286/ENSMUSG00000003345/ENSMUSG00000020705/ENSMUSG00000037885/ENSMUSG00000021464/ENSMUSG00000026825/ENSMUSG00000032883/ENSMUSG00000029635/…	279	suppressed	0.31243	0.31243	Aak1 / Aars / Abca5 / Abcb10 / Abcc4 / Abcc9 / Acot7 / Acsbg2 / Acsl3 / Acsl5 / Acsl6 / Acsm3 / Actb / Acvr2b / Afg1l / Afg3l1 / Ak7 / Arf1 / Arf4 / Arf6 / Arhgap35 / Arl3 / Arl8b / Atp13a3 / Atp2a1 / Atp2c1 / Atp6v1a / Atp6v1b2 / Atp7b / Atp8a1 / Aurka / Axl / Bag4 / Bcr / Braf / Brsk1 / Bub1 / Camk1d / Camk2g / Cct3 / Cdk11b / Cdk19 / Cdk7 / Cdk8 / Cenpe / Cfap45 / Chd1 / Chd4 / Chd8 / Chd9 / C…
suppressed.GO:0060284	BP	GO:0060284	regulation of cell development	314	-0.291534	-1.46701	0.000449432	0.0857925	0.0815171	1988	tags=31%, list=22%, signal=25%	ENSMUSG00000000902/ENSMUSG00000028161/ENSMUSG00000032481/ENSMUSG00000000305/ENSMUSG00000075376/ENSMUSG00000037159/ENSMUSG00000039952/ENSMUSG00000037020/ENSMUSG00000028669/ENSMUSG00000028613/ENSMUSG00000036473/ENSMUSG00000005609/ENSMUSG00000020932/ENSMUSG00000028800/ENSMUSG00000033075/ENSMUSG00000034675/ENSMUSG00000032193/ENSMUSG00000021451/ENSMUSG00000004798/ENSMUSG00000026155/ENSMUSG00000018736/…	97	suppressed	0.308917	0.308917	Ace / Actb / Actl6b / Ambra1 / Ap3d1 / Asxl2 / Atg7 / Aurka / Axl / Baiap2 / Braf / Cdc73 / Cdh4 / Crtam / Ctr9 / Cul4a / Cux1 / Cux2 / Cx3cr1 / Dag1 / Dbn1 / Dock7 / Fbxo31 / Fbxw7 / Flt3 / Foxp1 / Gfap / Golga4 / Hdac1 / Hmgb1 / Hsp90aa1 / Hspa9 / Il1rapl1 / Il2 / Il4 / Ist1 / Kat7 / Kdm1a / Kdm4a / Kif14 / Kifap3 / Ldlr / Lrp4 / Lrp8 / Macf1 / Mapk8 / Mfn2 / Naca / Ndel1 / Nf2 / Nin / Notch1 /…
suppressed.GO:0008104	BP	GO:0008104	protein localization	1271	-0.245009	-1.37561	2.6759e-05	0.0215218	0.0204493	2240	tags=31%, list=25%, signal=27%	ENSMUSG00000004897/ENSMUSG00000015176/ENSMUSG00000031488/ENSMUSG00000079550/ENSMUSG00000001416/ENSMUSG00000032570/ENSMUSG00000018398/ENSMUSG00000020817/ENSMUSG00000039988/ENSMUSG00000079108/ENSMUSG00000030344/ENSMUSG00000022314/ENSMUSG00000032757/ENSMUSG00000041670/ENSMUSG00000024807/ENSMUSG00000046585/ENSMUSG00000021275/ENSMUSG00000039199/ENSMUSG00000031776/ENSMUSG00000026705/ENSMUSG00000020705/…	389	suppressed	0.306058	0.306058	4930550C14Rik / Aak1 / Abhd17b / Acsl3 / Actb / Acvr2b / Ahctf1 / Akap1 / Akap10 / Akap3 / Akap4 / Als2 / Ankrd13a / Ankrd13c / Ap1b1 / Ap1m1 / Ap2b1 / Ap3d1 / Apba1 / Aqp11 / Arcn1 / Arf1 / Arf4 / Arf6 / Arfgap3 / Arl2bp / Arl3 / Arl8b / Arpc2 / Asic2 / Atg4b / Atg7 / Atp2c1 / Atp6v1d / Atxn3 / Aurka / Bag4 / Baiap2 / Bbs7 / Bcl2l1 / Bcr / Bet1 / Bin3 / Braf / Brme1 / C2cd3 / C2cd5 / Cacna1c / C…
suppressed.GO:0070727	BP	GO:0070727	cellular macromolecule localization	1277	-0.243881	-1.3697	7.26959e-06	0.00954043	0.00906498	2240	tags=31%, list=25%, signal=27%	ENSMUSG00000004897/ENSMUSG00000015176/ENSMUSG00000031488/ENSMUSG00000079550/ENSMUSG00000001416/ENSMUSG00000032570/ENSMUSG00000018398/ENSMUSG00000020817/ENSMUSG00000039988/ENSMUSG00000079108/ENSMUSG00000030344/ENSMUSG00000022314/ENSMUSG00000032757/ENSMUSG00000041670/ENSMUSG00000024807/ENSMUSG00000046585/ENSMUSG00000021275/ENSMUSG00000039199/ENSMUSG00000031776/ENSMUSG00000026705/ENSMUSG00000020705/…	390	suppressed	0.305403	0.305403	4930550C14Rik / Aak1 / Abhd17b / Acsl3 / Actb / Acvr2b / Ahctf1 / Akap1 / Akap10 / Akap3 / Akap4 / Als2 / Ankrd13a / Ankrd13c / Ap1b1 / Ap1m1 / Ap2b1 / Ap3d1 / Apba1 / Aqp11 / Arcn1 / Arf1 / Arf4 / Arf6 / Arfgap3 / Arl2bp / Arl3 / Arl8b / Arpc2 / Asic2 / Atg4b / Atg7 / Atp2c1 / Atp6v1d / Atxn3 / Aurka / Bag4 / Baiap2 / Bbs7 / Bcl2l1 / Bcr / Bet1 / Bin3 / Braf / Brme1 / C2cd3 / C2cd5 / Cacna1c / C…
suppressed.GO:0097367	MF	GO:0097367	carbohydrate derivative binding	957	-0.247049	-1.36148	0.000120264	0.0450947	0.0428474	2229	tags=30%, list=25%, signal=26%	ENSMUSG00000030730/ENSMUSG00000001416/ENSMUSG00000032570/ENSMUSG00000022253/ENSMUSG00000018398/ENSMUSG00000033705/ENSMUSG00000031901/ENSMUSG00000053754/ENSMUSG00000033557/ENSMUSG00000079108/ENSMUSG00000026600/ENSMUSG00000031974/ENSMUSG00000035842/ENSMUSG00000023286/ENSMUSG00000003345/ENSMUSG00000020705/ENSMUSG00000037885/ENSMUSG00000021464/ENSMUSG00000026825/ENSMUSG00000032883/ENSMUSG00000029635/…	291	suppressed	0.304075	0.304075	Aak1 / Aamp / Aars / Abca5 / Abcb10 / Abcc4 / Abcc9 / Acot7 / Acsbg2 / Acsl3 / Acsl5 / Acsl6 / Acsm3 / Actb / Acvr2b / Afg1l / Afg3l1 / Ak7 / Apoh / Arf1 / Arf4 / Arf6 / Arhgap35 / Arl3 / Arl8b / Atp13a3 / Atp2a1 / Atp2c1 / Atp6v1a / Atp6v1b2 / Atp7b / Atp8a1 / Aurka / Axl / Bcr / Braf / Brsk1 / Bub1 / Camk1d / Camk2g / Cct3 / Cdk11b / Cdk19 / Cdk7 / Cdk8 / Cenpe / Cfap45 / Chd1 / Chd4 / Chd8 / C…
suppressed.GO:0016787	MF	GO:0016787	hydrolase activity	921	-0.266799	-1.46828	2.75888e-06	0.00823528	0.00782488	2232	tags=30%, list=25%, signal=25%	ENSMUSG00000003131/ENSMUSG00000030730/ENSMUSG00000001416/ENSMUSG00000032570/ENSMUSG00000000686/ENSMUSG00000051936/ENSMUSG00000026126/ENSMUSG00000018398/ENSMUSG00000053754/ENSMUSG00000079108/ENSMUSG00000029423/ENSMUSG00000026239/ENSMUSG00000031974/ENSMUSG00000035842/ENSMUSG00000020604/ENSMUSG00000020705/ENSMUSG00000070371/ENSMUSG00000028914/ENSMUSG00000026825/ENSMUSG00000029640/ENSMUSG00000025027/…	280	suppressed	0.304017	0.304017	4931406C07Rik / Aars / Abcb10 / Abhd15 / Abhd17b / Abhd3 / Ace / Acer3 / Acot7 / Acot8 / Acsbg2 / Actb / Adad1 / Adal / Adam17 / Adam3 / Adamts6 / Afg1l / Afg3l1 / Agbl2 / Agl / Ago2 / Agtpbp1 / Ahcyl2 / Aldh6a1 / Alpl / Ampd1 / Amz2 / Arf1 / Arf4 / Arf6 / Arhgap35 / Arl3 / Arl8b / Arsa / Arsg / Asrgl1 / Atf7ip / Atg4b / Atp13a3 / Atp2a1 / Atp2c1 / Atp7b / Atp8a1 / Atxn3 / Bap1 / Bpnt1 / Capn11 /…
suppressed.GO:0070647	BP	GO:0070647	protein modification by small protein conjugation or removal	500	-0.28754	-1.50956	4.09126e-05	0.0221292	0.0210264	2219	tags=30%, list=25%, signal=24%	ENSMUSG00000038416/ENSMUSG00000057367/ENSMUSG00000036432/ENSMUSG00000024807/ENSMUSG00000023286/ENSMUSG00000026705/ENSMUSG00000030685/ENSMUSG00000029640/ENSMUSG00000052833/ENSMUSG00000015120/ENSMUSG00000046404/ENSMUSG00000032512/ENSMUSG00000005566/ENSMUSG00000003437/ENSMUSG00000022184/ENSMUSG00000039224/ENSMUSG00000009293/ENSMUSG00000048787/ENSMUSG00000028677/ENSMUSG00000053253/ENSMUSG00000029003/…	151	suppressed	0.302	0.302	Ambra1 / Amfr / Anapc10 / Asxl1 / Atg7 / Atxn3 / Atxn7 / Bap1 / Birc2 / Birc6 / Brap / Bspry / Btrc / Cand1 / Cbl / Cdc16 / Cdc27 / Cdc73 / Chp1 / Cops3 / Crbn / Ctr9 / Cul4a / D1Pas1 / Daw1 / Dcaf1 / Dcun1d1 / Dcun1d3 / Desi2 / Dnaja1 / Dnaja3 / Dnajb2 / Ercc8 / Fance / Fanci / Fancl / Fbxo25 / Fbxo4 / Fbxo45 / Fbxo9 / Fbxw7 / Fem1b / Fzr1 / Gan / Gsk3a / Hectd1 / Herpud1 / Hsp90aa1 / Kcmf1 / Kc…
suppressed.GO:0032993	CC	GO:0032993	protein-DNA complex	96	-0.421737	-1.8179	0.000132907	0.0476615	0.0452863	1429	tags=29%, list=16%, signal=25%	ENSMUSG00000027454/ENSMUSG00000024382/ENSMUSG00000000751/ENSMUSG00000030353/ENSMUSG00000040044/ENSMUSG00000040456/ENSMUSG00000022828/ENSMUSG00000063870/ENSMUSG00000028329/ENSMUSG00000028759/ENSMUSG00000022536/ENSMUSG00000050058/ENSMUSG00000011158/ENSMUSG00000038015/ENSMUSG00000059518/ENSMUSG00000001280/ENSMUSG00000022471/ENSMUSG00000062270/ENSMUSG00000017548/ENSMUSG00000029505/ENSMUSG00000015839/…	28	suppressed	0.291667	0.291667	Actb / Brf1 / Chd4 / Ep400 / Ercc3 / Gins1 / Glyr1 / Gtf2a1 / Gtf2e1 / H2al2a / H2ap / Hp1bp3 / Morf4l1 / Nfe2l2 / Orc3 / Prm1 / Prm2 / Prm3 / Rpa1 / Shprh / Sp1 / Suz12 / Tead4 / Terb1 / Tnp1 / Xpa / Xrcc6 / Znhit1
activated.GO:0051965	BP	GO:0051965	positive regulation of synapse assembly	25	0.670084	2.19908	2.71982e-05	0.0215218	0.0204493	261	tags=28%, list=3%, signal=27%	ENSMUSG00000033569/ENSMUSG00000042846/ENSMUSG00000024109/ENSMUSG00000048482/ENSMUSG00000036295/ENSMUSG00000022674/ENSMUSG00000022812	7	activated	0.28	0.28	Adgrb3 / Bdnf / Gsk3b / Lrrn3 / Lrrtm3 / Nrxn1 / Ube2v2
suppressed.GO:0043169	MF	GO:0043169	cation binding	1487	-0.228733	-1.29391	0.000173927	0.050724	0.0481962	2053	tags=27%, list=23%, signal=25%	ENSMUSG00000027663/ENSMUSG00000045962/ENSMUSG00000032562/ENSMUSG00000022718/ENSMUSG00000025626/ENSMUSG00000041831/ENSMUSG00000036180/ENSMUSG00000048911/ENSMUSG00000037098/ENSMUSG00000015467/ENSMUSG00000028677/ENSMUSG00000033065/ENSMUSG00000050783/ENSMUSG00000051278/ENSMUSG00000025584/ENSMUSG00000031608/ENSMUSG00000045004/ENSMUSG00000075595/ENSMUSG00000029661/ENSMUSG00000028161/ENSMUSG00000048827/…	404	suppressed	0.271688	0.271688	4931406C07Rik / Aars / Ablim3 / Ace / Acer3 / Acsm3 / Acvr2b / Adal / Adam17 / Adipor2 / Aebp2 / Afg3l1 / Agbl2 / Ago2 / Agtpbp1 / Alkbh5 / Alpl / Amfr / Ampd1 / Amz2 / Anxa4 / Arf1 / Arfgap3 / Arl3 / Arsa / Asap2 / Asxl1 / Asxl2 / Atp13a3 / Atp7b / Atp8a1 / B3gat2 / Baz2a / Bckdha / Bpnt1 / Braf / Brap / Brf1 / Brsk1 / Bspry / C2cd5 / Cacna1c / Canx / Capn11 / Car5a / Cbl / Ccbe1 / Ccs / Cdh18 /…
suppressed.GO:0043168	MF	GO:0043168	anion binding	1036	-0.241986	-1.34167	0.00018852	0.052086	0.0494903	1880	tags=26%, list=21%, signal=23%	ENSMUSG00000049091/ENSMUSG00000041671/ENSMUSG00000040464/ENSMUSG00000034731/ENSMUSG00000023755/ENSMUSG00000022680/ENSMUSG00000045983/ENSMUSG00000017999/ENSMUSG00000028869/ENSMUSG00000039050/ENSMUSG00000026301/ENSMUSG00000025730/ENSMUSG00000015599/ENSMUSG00000032849/ENSMUSG00000035032/ENSMUSG00000028458/ENSMUSG00000056608/ENSMUSG00000020677/ENSMUSG00000036752/ENSMUSG00000021666/ENSMUSG00000046949/…	269	suppressed	0.259653	0.259653	1700034I23Rik / Aak1 / Aars / Abca5 / Abcc4 / Abcc9 / Acad10 / Ace / Acot7 / Acsbg2 / Acsl5 / Acsl6 / Acsm3 / Actb / Acvr2b / Afg1l / Afg3l1 / Ak7 / Apba1 / Arf1 / Arf4 / Arf6 / Arhgap35 / Arl3 / Arl8b / Atp13a3 / Atp6v1a / Atp6v1b2 / Atp7b / Aurka / Axl / Bcr / Braf / Brsk1 / Bub1 / Camk1d / Camk2g / Cdk11b / Cdk19 / Cdk7 / Cenpe / Cep104 / Cfap45 / Chd1 / Chd4 / Chd9 / Chka / Cilk1 / Clp1 / Clv…
suppressed.GO:0140096	MF	GO:0140096	catalytic activity, acting on a protein	1033	-0.249356	-1.38174	3.75858e-05	0.0221292	0.0210264	1798	tags=25%, list=20%, signal=22%	ENSMUSG00000028800/ENSMUSG00000038773/ENSMUSG00000041528/ENSMUSG00000015599/ENSMUSG00000032493/ENSMUSG00000020868/ENSMUSG00000035032/ENSMUSG00000028458/ENSMUSG00000033075/ENSMUSG00000052593/ENSMUSG00000034342/ENSMUSG00000034075/ENSMUSG00000041712/ENSMUSG00000051977/ENSMUSG00000035456/ENSMUSG00000020451/ENSMUSG00000025939/ENSMUSG00000046169/ENSMUSG00000026502/ENSMUSG00000001773/ENSMUSG00000018415/…	257	suppressed	0.24879	0.24879	Aak1 / Abhd17b / Ace / Acvr2b / Adam17 / Adamts6 / Afg3l1 / Agbl2 / Agtpbp1 / Amz2 / Arf4 / Asrgl1 / Atg4b / Atg7 / Aurka / Axl / Bap1 / Bcr / Birc6 / Braf / Brap / Brsk1 / Btrc / Bub1 / Camk1d / Camk2g / Capn11 / Carm1 / Cbl / Cdc25a / Cdk11b / Cdk19 / Cdk7 / Chka / Cilk1 / Ckap5 / Cpm / Csnk2a2 / Dcaf1 / Desi2 / Dlat / Dlst / Dnpep / Dot1l / Dusp16 / Dyrk3 / Dyrk4 / Eif2ak4 / Ercc8 / Eya3 / Fan…
suppressed.GO:0006996	BP	GO:0006996	organelle organization	1830	-0.218428	-1.25043	0.000421444	0.0850912	0.0808507	1944	tags=24%, list=22%, signal=24%	ENSMUSG00000105078/ENSMUSG00000032481/ENSMUSG00000079523/ENSMUSG00000040220/ENSMUSG00000048720/ENSMUSG00000011154/ENSMUSG00000029535/ENSMUSG00000021078/ENSMUSG00000022783/ENSMUSG00000037159/ENSMUSG00000022682/ENSMUSG00000029401/ENSMUSG00000055660/ENSMUSG00000030126/ENSMUSG00000061322/ENSMUSG00000029405/ENSMUSG00000012296/ENSMUSG00000030213/ENSMUSG00000050996/ENSMUSG00000021189/ENSMUSG00000041408/…	447	suppressed	0.244262	0.244262	1700034I23Rik / 4930550C14Rik / Abcc4 / Ablim3 / Acin1 / Acot8 / Actb / Actl6b / Afg1l / Afg3l1 / Agtpbp1 / Ahctf1 / Ak7 / Akap4 / Als2 / Ambra1 / Anln / Ap1b1 / Ap1m1 / Ap3d1 / Aqp11 / Arf1 / Arf6 / Arfgap3 / Arhgap35 / Arl3 / Arl8b / Arpc2 / Atf7ip / Atf7ip2 / Atg4b / Atg7 / Atp6v1a / Atp6v1b2 / Atp6v1d / Atp6v1h / Atxn10 / Atxn3 / Atxn7 / Aurka / Bag4 / Baiap2 / Baz2a / Bbs7 / Bcl2l1 / Bcl7b /…
suppressed.GO:1990234	CC	GO:1990234	transferase complex	514	-0.268369	-1.41379	0.000227337	0.0596703	0.0566966	1683	tags=24%, list=19%, signal=21%	ENSMUSG00000027573/ENSMUSG00000018415/ENSMUSG00000053161/ENSMUSG00000008958/ENSMUSG00000035572/ENSMUSG00000018921/ENSMUSG00000026942/ENSMUSG00000036840/ENSMUSG00000063576/ENSMUSG00000024805/ENSMUSG00000029712/ENSMUSG00000021790/ENSMUSG00000006599/ENSMUSG00000069089/ENSMUSG00000026799/ENSMUSG00000028086/ENSMUSG00000032294/ENSMUSG00000038965/ENSMUSG00000047654/ENSMUSG00000036822/ENSMUSG00000024154/…	124	suppressed	0.241245	0.241245	Actb / Actl6b / Acvr2b / Aebp2 / Ambra1 / Anapc10 / Atxn7 / Brap / Btrc / Cand1 / Cbx7 / Ccnb1 / Ccnb2 / Cdc27 / Cdc73 / Cdk11b / Cdk7 / Crbn / Csnk2a2 / Cul4a / Daw1 / Dcaf1 / Dcaf10 / Dcaf7 / Dcun1d1 / Depdc5 / Dlat / Dlst / Dydc1 / Ep400 / Ercc3 / Ercc8 / Fbxl19 / Fbxl20 / Fbxo25 / Fbxo31 / Fbxo42 / Fbxw4 / Fbxw7 / Fem1b / Fem1c / Fzr1 / Gan / Gid4 / Gid8 / Gtf2a1 / Gtf2a1l / Gtf2e1 / Gtf2f1 /…
suppressed.GO:0043412	BP	GO:0043412	macromolecule modification	1665	-0.22632	-1.29074	3.07484e-05	0.0215218	0.0204493	1732	tags=22%, list=19%, signal=22%	ENSMUSG00000052593/ENSMUSG00000034342/ENSMUSG00000026975/ENSMUSG00000034075/ENSMUSG00000051977/ENSMUSG00000020451/ENSMUSG00000016150/ENSMUSG00000049878/ENSMUSG00000025939/ENSMUSG00000034424/ENSMUSG00000026203/ENSMUSG00000026502/ENSMUSG00000021451/ENSMUSG00000026811/ENSMUSG00000004798/ENSMUSG00000029104/ENSMUSG00000053161/ENSMUSG00000006262/ENSMUSG00000062604/ENSMUSG00000008958/ENSMUSG00000027968/…	371	suppressed	0.222823	0.222823	Aak1 / Aars / Abhd17b / Ace / Actb / Actl6b / Acvr2b / Adad1 / Adam17 / Adipor2 / Agbl2 / Agtpbp1 / Akap1 / Alg8 / Alkbh5 / Als2 / Ambra1 / Anapc10 / Aqp11 / Asxl1 / Asxl2 / Atg4b / Atg7 / Atxn7 / Aurka / Axl / Bag4 / Bap1 / Baz2a / Bcr / Birc6 / Braf / Brap / Brsk1 / Btrc / Bub1 / C1qtnf9 / Camk1d / Camk2g / Cand1 / Carm1 / Cbl / Ccdc88c / Ccnb1 / Ccnb2 / Ccnyl1 / Cdc25a / Cdc27 / Cdc73 / Cdca2 …
activated.GO:0051146	BP	GO:0051146	striated muscle cell differentiation	106	0.403525	1.76456	0.000307176	0.0732964	0.0696437	763	tags=22%, list=9%, signal=20%	ENSMUSG00000033569/ENSMUSG00000045103/ENSMUSG00000048482/ENSMUSG00000014226/ENSMUSG00000031980/ENSMUSG00000063275/ENSMUSG00000053436/ENSMUSG00000004698/ENSMUSG00000062929/ENSMUSG00000022812/ENSMUSG00000040040/ENSMUSG00000003363/ENSMUSG00000054640/ENSMUSG00000030557/ENSMUSG00000051910/ENSMUSG00000051747/ENSMUSG00000026031/ENSMUSG00000036023/ENSMUSG00000032171/ENSMUSG00000037706/ENSMUSG00000066406/…	23	activated	0.216981	0.216981	Adgrb3 / Agt / Akap13 / Atg5 / Bdnf / Cacybp / Cd81 / Cfl2 / Cflar / Dmd / Gsk3b / Hacd1 / Hdac9 / Hnrnpu / Ift88 / Mapk14 / Mef2a / Parp2 / Pin1 / Pld3 / Slc8a1 / Sox6 / Ttn
activated.GO:1901890	BP	GO:1901890	positive regulation of cell junction assembly	42	0.544404	2.01202	0.000162842	0.0488479	0.0464136	574	tags=21%, list=6%, signal=20%	ENSMUSG00000033569/ENSMUSG00000042846/ENSMUSG00000024109/ENSMUSG00000048482/ENSMUSG00000031980/ENSMUSG00000036295/ENSMUSG00000022674/ENSMUSG00000022812/ENSMUSG00000040690	9	activated	0.214286	0.214286	Adgrb3 / Agt / Bdnf / Col16a1 / Gsk3b / Lrrn3 / Lrrtm3 / Nrxn1 / Ube2v2

## Sheet: KO_pachytene_1_GSEA_ALL_dotp
X	ONTOLOGY	ID	Description	setSize	enrichmentScore	NES	pvalue	p.adjust	qvalue	rank	leading_edge	core_enrichment	Count	.sign	GeneRatio	x	pasted_sorted_ogns
activated.GO:0098828	BP	GO:0098828	modulation of inhibitory postsynaptic potential	3	0.963721	1.64771	0.0016106	0.077103	0.0721199	324	tags=100%, list=4%, signal=96%	ENSMUSG00000028456/ENSMUSG00000034675/ENSMUSG00000037386	3	activated	1	1	Dbn1 / Rims2 / Unc13b
activated.GO:0086069	BP	GO:0086069	bundle of His cell to Purkinje myocyte communication	3	0.979346	1.67443	0.000342082	0.035307	0.0330251	34	tags=67%, list=0%, signal=66%	ENSMUSG00000040118/ENSMUSG00000060843	2	activated	0.666667	0.666667	Cacna2d1 / Ctnna3
activated.GO:0034104	BP	GO:0034104	negative regulation of tissue remodeling	5	0.903092	1.78661	0.00145015	0.0738455	0.0690729	196	tags=60%, list=2%, signal=59%	ENSMUSG00000032274/ENSMUSG00000027447/ENSMUSG00000031980	3	activated	0.6	0.6	Agt / Cst3 / Cyp19a1
suppressed.GO:0098693	BP	GO:0098693	regulation of synaptic vesicle cycle	5	-0.935099	-1.82236	0.000326967	0.0352821	0.0330019	2	tags=60%, list=0%, signal=60%	ENSMUSG00000049044/ENSMUSG00000000826/ENSMUSG00000024109	3	suppressed	0.6	0.6	Dnajc5 / Nrxn1 / Rapgef4
activated.GO:0090660	BP	GO:0090660	cerebrospinal fluid circulation	17	0.681153	1.9091	0.00187043	0.0827179	0.0773719	1481	tags=59%, list=17%, signal=49%	ENSMUSG00000053153/ENSMUSG00000035394/ENSMUSG00000027676/ENSMUSG00000020014/ENSMUSG00000072663/ENSMUSG00000032023/ENSMUSG00000036962/ENSMUSG00000040936/ENSMUSG00000053161/ENSMUSG00000026546	10	activated	0.588235	0.588235	Ccdc39 / Cfap221 / Cfap45 / Cfap53 / Cfap54 / Daw1 / Jhy / Spag16 / Spef2 / Ulk4
activated.GO:0017038	BP	GO:0017038	protein import	4	0.931216	1.72452	0.00144312	0.0738455	0.0690729	83	tags=50%, list=1%, signal=50%	ENSMUSG00000002985/ENSMUSG00000022037	2	activated	0.5	0.5	Apoe / Clu
activated.GO:0045940	BP	GO:0045940	positive regulation of steroid metabolic process	6	0.864519	1.77066	0.00189318	0.0827179	0.0773719	626	tags=50%, list=7%, signal=46%	ENSMUSG00000003555/ENSMUSG00000002985/ENSMUSG00000005533	3	activated	0.5	0.5	Apoe / Cyp17a1 / Igf1r
activated.GO:0051899	BP	GO:0051899	membrane depolarization	25	0.652769	2.00774	0.000343187	0.035307	0.0330251	1708	tags=48%, list=19%, signal=39%	ENSMUSG00000040118/ENSMUSG00000015968/ENSMUSG00000022935/ENSMUSG00000053819/ENSMUSG00000024112/ENSMUSG00000019929/ENSMUSG00000023033/ENSMUSG00000054428/ENSMUSG00000069601/ENSMUSG00000060802/ENSMUSG00000020372/ENSMUSG00000022523	12	activated	0.48	0.48	Ank3 / Atpif1 / B2m / Cacna1d / Cacna1h / Cacna2d1 / Camk2d / Dcn / Fgf12 / Grik1 / Rack1 / Scn8a
activated.GO:0048260	BP	GO:0048260	positive regulation of receptor-mediated endocytosis	24	0.618636	1.88334	0.00141743	0.0734466	0.0686998	1517	tags=46%, list=17%, signal=38%	ENSMUSG00000040003/ENSMUSG00000022037/ENSMUSG00000019986/ENSMUSG00000022973/ENSMUSG00000039959/ENSMUSG00000020132/ENSMUSG00000025351/ENSMUSG00000057531/ENSMUSG00000021546/ENSMUSG00000029684/ENSMUSG00000060802	11	activated	0.458333	0.458333	Ahi1 / B2m / Cd63 / Clu / Dtnbp1 / Hip1 / Hnrnpk / Magi2 / Rab21 / Synj1 / Wasl
activated.GO:0019646	BP	GO:0019646	aerobic electron transport chain	44	0.540218	1.87142	0.000617705	0.0489526	0.0457889	2165	tags=45%, list=24%, signal=35%	ENSMUSG00000017778/ENSMUSG00000059534/ENSMUSG00000056436/ENSMUSG00000063882/ENSMUSG00000041697/ENSMUSG00000020163/ENSMUSG00000022354/ENSMUSG00000031818/ENSMUSG00000026260/ENSMUSG00000035885/ENSMUSG00000061518/ENSMUSG00000021520/ENSMUSG00000021606/ENSMUSG00000044894/ENSMUSG00000038302/ENSMUSG00000026895/ENSMUSG00000028964/ENSMUSG00000020153/ENSMUSG00000037916/ENSMUSG00000024668	20	activated	0.454545	0.454545	Afg1l / Cox4i1 / Cox5b / Cox6a1 / Cox7c / Cox8a / Cyct / Ndufa10 / Ndufa8 / Ndufb9 / Ndufs6 / Ndufs7 / Ndufv1 / Park7 / Sdhaf2 / Uqcr10 / Uqcr11 / Uqcrb / Uqcrh / Uqcrq
activated.GO:0006119	BP	GO:0006119	oxidative phosphorylation	89	0.431797	1.71359	0.000911152	0.0561001	0.0524744	2325	tags=45%, list=26%, signal=33%	ENSMUSG00000017778/ENSMUSG00000025428/ENSMUSG00000033938/ENSMUSG00000027673/ENSMUSG00000049422/ENSMUSG00000059534/ENSMUSG00000056436/ENSMUSG00000063882/ENSMUSG00000041697/ENSMUSG00000020163/ENSMUSG00000022354/ENSMUSG00000031818/ENSMUSG00000002379/ENSMUSG00000026260/ENSMUSG00000014294/ENSMUSG00000050856/ENSMUSG00000035885/ENSMUSG00000061518/ENSMUSG00000021520/ENSMUSG00000038690/ENSMUSG00000016252/…	40	activated	0.449438	0.449438	Afg1l / Atp5a1 / Atp5e / Atp5h / Atp5j2 / Atp5k / Ccnb1 / Chchd10 / Coa6 / Cox4i1 / Cox5b / Cox6a1 / Cox7c / Cox8a / Cyct / Dguok / Ndufa10 / Ndufa11 / Ndufa2 / Ndufa3 / Ndufa6 / Ndufa8 / Ndufa9 / Ndufb5 / Ndufb7 / Ndufb9 / Ndufc1 / Ndufs4 / Ndufs6 / Ndufs7 / Ndufv1 / Ndufv3 / Park7 / Sdhaf2 / Uqcc2 / Uqcr10 / Uqcr11 / Uqcrb / Uqcrh / Uqcrq
suppressed.GO:0098597	BP	GO:0098597	observational learning	5	-0.933759	-1.81974	0.000344063	0.035307	0.0330251	2	tags=40%, list=0%, signal=40%	ENSMUSG00000030774/ENSMUSG00000024109	2	suppressed	0.4	0.4	Nrxn1 / Pak1
suppressed.GO:0043171	BP	GO:0043171	peptide catabolic process	8	-0.87512	-1.93201	0.000330882	0.035307	0.0330251	246	tags=38%, list=3%, signal=36%	ENSMUSG00000023845/ENSMUSG00000021710/ENSMUSG00000039007	3	suppressed	0.375	0.375	Cpq / Lnpep / Nln
activated.GO:0030048	BP	GO:0030048	actin filament-based movement	38	0.55394	1.84267	0.00140478	0.0734466	0.0686998	1230	tags=37%, list=14%, signal=32%	ENSMUSG00000040118/ENSMUSG00000015968/ENSMUSG00000060843/ENSMUSG00000039735/ENSMUSG00000053819/ENSMUSG00000024112/ENSMUSG00000034675/ENSMUSG00000033577/ENSMUSG00000036570/ENSMUSG00000026383/ENSMUSG00000035441/ENSMUSG00000026879/ENSMUSG00000032826/ENSMUSG00000024290	14	activated	0.368421	0.368421	Ank2 / Cacna1d / Cacna1h / Cacna2d1 / Camk2d / Ctnna3 / Dbn1 / Epb41l5 / Fnbp1l / Fxyd1 / Gsn / Myo1d / Myo6 / Rock1
activated.GO:1904645	BP	GO:1904645	response to amyloid-beta	11	0.764284	1.8832	0.00101762	0.0598395	0.0559722	743	tags=36%, list=8%, signal=33%	ENSMUSG00000040118/ENSMUSG00000027962/ENSMUSG00000005533/ENSMUSG00000004113	4	activated	0.363636	0.363636	Cacna1b / Cacna2d1 / Igf1r / Vcam1
activated.GO:0097553	BP	GO:0097553	calcium ion transmembrane import into cytosol	51	0.561	1.99151	5.07321e-05	0.0134174	0.0125503	1061	tags=35%, list=12%, signal=31%	ENSMUSG00000040118/ENSMUSG00000015968/ENSMUSG00000039943/ENSMUSG00000053819/ENSMUSG00000062773/ENSMUSG00000030102/ENSMUSG00000028161/ENSMUSG00000006930/ENSMUSG00000045038/ENSMUSG00000041235/ENSMUSG00000026385/ENSMUSG00000057789/ENSMUSG00000024998/ENSMUSG00000019370/ENSMUSG00000004113/ENSMUSG00000029711/ENSMUSG00000024673/ENSMUSG00000032826	18	activated	0.352941	0.352941	Ank2 / Bak1 / Cacna1b / Cacna1d / Cacna2d1 / Calm3 / Camk2d / Chd7 / Dbi / Epo / Hap1 / Itpr1 / Ms4a1 / Plcb4 / Plce1 / Ppp3ca / Prkce / Tex101
activated.GO:0003341	BP	GO:0003341	cilium movement	156	0.481076	2.10226	4.46322e-08	0.000192118	0.000179701	1537	tags=35%, list=17%, signal=30%	ENSMUSG00000033987/ENSMUSG00000053153/ENSMUSG00000052861/ENSMUSG00000061802/ENSMUSG00000021879/ENSMUSG00000039543/ENSMUSG00000026679/ENSMUSG00000035394/ENSMUSG00000022542/ENSMUSG00000102483/ENSMUSG00000071550/ENSMUSG00000047021/ENSMUSG00000050623/ENSMUSG00000005237/ENSMUSG00000062773/ENSMUSG00000027676/ENSMUSG00000063049/ENSMUSG00000096141/ENSMUSG00000029206/ENSMUSG00000020014/ENSMUSG00000072663/…	55	activated	0.352564	0.352564	Armc2 / Bbs1 / Catsperd / Catspere1 / Catspere2 / Catsperz / Ccdc39 / Ccdc40 / Ccdc65 / Cfap221 / Cfap44 / Cfap45 / Cfap52 / Cfap53 / Cfap54 / Cfap65 / Cfap69 / Cfap70 / Daw1 / Dnah1 / Dnah10 / Dnah12 / Dnah17 / Dnah2 / Dnah6 / Dnah7a / Dnah7c / Dnai3 / Drc1 / Drc7 / Enkur / Ing2 / Jhy / Ly6k / Nek10 / Nsun7 / Odad2 / Qrich2 / Rfx3 / Septin12 / Slc22a16 / Slc26a8 / Slc9b1 / Sord / Spag16 / Spag17…
suppressed.GO:0001934	BP	GO:0001934	positive regulation of protein phosphorylation	251	-0.375018	-1.63145	5.62696e-05	0.0134174	0.0125503	1851	tags=33%, list=21%, signal=27%	ENSMUSG00000059970/ENSMUSG00000052593/ENSMUSG00000024096/ENSMUSG00000018932/ENSMUSG00000040407/ENSMUSG00000037922/ENSMUSG00000018796/ENSMUSG00000027680/ENSMUSG00000026228/ENSMUSG00000032652/ENSMUSG00000029203/ENSMUSG00000030168/ENSMUSG00000027665/ENSMUSG00000021756/ENSMUSG00000024454/ENSMUSG00000007613/ENSMUSG00000033417/ENSMUSG00000034432/ENSMUSG00000020063/ENSMUSG00000026883/ENSMUSG00000040021/…	84	suppressed	0.334661	0.334661	Abl1 / Acsl1 / Adam17 / Adipor2 / Aif1 / Akap9 / Akt2 / Arl2bp / Atp2b4 / Axin1 / Bank1 / Cacul1 / Caprin2 / Ccl5 / Clspn / Cops8 / Crebl2 / Dab2ip / Dag1 / Dock7 / Eif2ak4 / Eif4g1 / Ep300 / Ern1 / Fxr1 / Fxr2 / Gnas / Gsk3a / Hdac3 / Higd1a / Hsf1 / Hspa2 / Htr2b / Il6st / Insr / Itgb1 / Lats1 / Limk2 / Malt1 / Map2k2 / Map2k3 / Map2k4 / Map3k10 / Mapk8ip3 / Mapre3 / Marcks / Mob1b / Mob2 / Mpr…
activated.GO:0098911	BP	GO:0098911	regulation of ventricular cardiac muscle cell action potential	3	0.961513	1.64394	0.00176308	0.0820184	0.0767177	34	tags=33%, list=0%, signal=33%	ENSMUSG00000060843	1	activated	0.333333	0.333333	Ctnna3
suppressed.GO:0042327	BP	GO:0042327	positive regulation of phosphorylation	275	-0.378989	-1.66657	1.20232e-05	0.00662353	0.00619546	1851	tags=33%, list=21%, signal=27%	ENSMUSG00000059970/ENSMUSG00000052593/ENSMUSG00000024096/ENSMUSG00000018932/ENSMUSG00000040407/ENSMUSG00000037922/ENSMUSG00000018796/ENSMUSG00000027680/ENSMUSG00000026228/ENSMUSG00000032652/ENSMUSG00000029203/ENSMUSG00000030168/ENSMUSG00000027665/ENSMUSG00000021756/ENSMUSG00000024454/ENSMUSG00000007613/ENSMUSG00000033417/ENSMUSG00000034432/ENSMUSG00000020063/ENSMUSG00000026883/ENSMUSG00000040021/…	91	suppressed	0.330909	0.330909	Abl1 / Acsl1 / Adam17 / Adipor2 / Aif1 / Akap9 / Akt2 / Ambra1 / Arl2bp / Atp2b4 / Axin1 / Bank1 / Cacul1 / Caprin2 / Ccl5 / Clspn / Cops8 / Crebl2 / Dab2ip / Dag1 / Dock7 / Eif2ak4 / Eif4g1 / Ep300 / Ern1 / Fgfr2 / Fxr1 / Fxr2 / Gapdhs / Gnas / Gsk3a / Hdac3 / Higd1a / Hsf1 / Hspa2 / Htr2b / Il6st / Insr / Itgb1 / Lats1 / Limk2 / Malt1 / Map2k2 / Map2k3 / Map2k4 / Map3k10 / Mapk8ip3 / Mapre3 / M…
activated.GO:0035082	BP	GO:0035082	axoneme assembly	73	0.564731	2.16506	7.6204e-07	0.00118662	0.00110993	965	tags=33%, list=11%, signal=30%	ENSMUSG00000033987/ENSMUSG00000033826/ENSMUSG00000053153/ENSMUSG00000061802/ENSMUSG00000037617/ENSMUSG00000071550/ENSMUSG00000038122/ENSMUSG00000047021/ENSMUSG00000005237/ENSMUSG00000027676/ENSMUSG00000096141/ENSMUSG00000072663/ENSMUSG00000073102/ENSMUSG00000055809/ENSMUSG00000025900/ENSMUSG00000043020/ENSMUSG00000032023/ENSMUSG00000019027/ENSMUSG00000056215/ENSMUSG00000063409/ENSMUSG00000031786/…	24	activated	0.328767	0.328767	Armc2 / Ccdc39 / Cfap44 / Cfap65 / Dnaaf3 / Dnah1 / Dnah17 / Dnah2 / Dnah7a / Dnah7c / Dnah8 / Dnai3 / Drc1 / Drc7 / Jhy / Lrguk / Lrrc43 / Odad2 / Rp1 / Spag1 / Spag16 / Spef2 / Tbc1d32 / Ulk4
activated.GO:0051924	BP	GO:0051924	regulation of calcium ion transport	73	0.492089	1.88656	0.000131183	0.0219145	0.0204982	1061	tags=33%, list=12%, signal=29%	ENSMUSG00000040118/ENSMUSG00000015968/ENSMUSG00000053819/ENSMUSG00000062773/ENSMUSG00000031980/ENSMUSG00000030102/ENSMUSG00000028161/ENSMUSG00000017412/ENSMUSG00000006930/ENSMUSG00000025551/ENSMUSG00000045038/ENSMUSG00000041235/ENSMUSG00000023931/ENSMUSG00000026385/ENSMUSG00000057789/ENSMUSG00000032010/ENSMUSG00000019370/ENSMUSG00000004113/ENSMUSG00000029711/ENSMUSG00000031748/ENSMUSG00000024673/…	24	activated	0.328767	0.328767	Agt / Ank2 / Bak1 / Cacna1b / Cacna1d / Cacna2d1 / Cacnb4 / Calm3 / Camk2d / Chd7 / Dbi / Efhb / Epo / Fgf14 / Gnao1 / Hap1 / Itpr1 / Ms4a1 / Mylk / Pla2g6 / Ppp3ca / Prkce / Tex101 / Usp2
activated.GO:0051651	BP	GO:0051651	maintenance of location in cell	98	0.466259	1.88772	5.64027e-05	0.0134174	0.0125503	1598	tags=33%, list=18%, signal=27%	ENSMUSG00000026822/ENSMUSG00000002985/ENSMUSG00000035284/ENSMUSG00000039943/ENSMUSG00000053819/ENSMUSG00000024661/ENSMUSG00000062773/ENSMUSG00000030102/ENSMUSG00000034675/ENSMUSG00000006930/ENSMUSG00000046230/ENSMUSG00000045038/ENSMUSG00000049422/ENSMUSG00000039205/ENSMUSG00000041235/ENSMUSG00000039630/ENSMUSG00000026385/ENSMUSG00000024998/ENSMUSG00000019370/ENSMUSG00000049775/ENSMUSG00000020077/…	32	activated	0.326531	0.326531	Ank2 / Ank3 / Apoe / Bscl2 / Calm1 / Calm3 / Camk2d / Chchd10 / Chd7 / Ciz1 / Dbi / Dbn1 / Fth1 / Gsn / Hap1 / Hnrnpu / Insig2 / Itpr1 / Lcn2 / Os9 / Plcb4 / Plce1 / Prkce / Rer1 / Spout1 / Srgn / Tex101 / Tmsb4x / Tpcn2 / Vps13a / Vps13c / Vps13d
activated.GO:0034767	BP	GO:0034767	positive regulation of monoatomic ion transmembrane transport	61	0.496396	1.85269	0.000422911	0.0394487	0.0368992	1126	tags=31%, list=13%, signal=27%	ENSMUSG00000026822/ENSMUSG00000040118/ENSMUSG00000015968/ENSMUSG00000027030/ENSMUSG00000062773/ENSMUSG00000028161/ENSMUSG00000017412/ENSMUSG00000006930/ENSMUSG00000025551/ENSMUSG00000026385/ENSMUSG00000057789/ENSMUSG00000036570/ENSMUSG00000019370/ENSMUSG00000052374/ENSMUSG00000024673/ENSMUSG00000035681/ENSMUSG00000032826/ENSMUSG00000069601/ENSMUSG00000064210	19	activated	0.311475	0.311475	Actn2 / Ank2 / Ank3 / Ano6 / Bak1 / Cacna1d / Cacna2d1 / Cacnb4 / Calm3 / Dbi / Fgf14 / Fxyd1 / Hap1 / Kcnc2 / Lcn2 / Ms4a1 / Ppp3ca / Stk39 / Tex101
suppressed.GO:1903046	BP	GO:1903046	meiotic cell cycle process	161	-0.40294	-1.66524	0.000183969	0.0263781	0.0246733	1216	tags=30%, list=14%, signal=27%	ENSMUSG00000051455/ENSMUSG00000029253/ENSMUSG00000026761/ENSMUSG00000069041/ENSMUSG00000038379/ENSMUSG00000058290/ENSMUSG00000043410/ENSMUSG00000086598/ENSMUSG00000020380/ENSMUSG00000037159/ENSMUSG00000020152/ENSMUSG00000002076/ENSMUSG00000003814/ENSMUSG00000024905/ENSMUSG00000022556/ENSMUSG00000027379/ENSMUSG00000034349/ENSMUSG00000007646/ENSMUSG00000041415/ENSMUSG00000021758/ENSMUSG00000010342/…	49	suppressed	0.304348	0.304348	Actr2 / Brme1 / Btbd18 / Bub1 / Calr / Ccne2 / Cenpc1 / Cntd1 / Cpeb1 / Dazl / Ddx4 / Dicer1 / Dmc1 / Dmrtc2 / Ehmt2 / Espl1 / Hfm1 / Hormad2 / Hsf1 / Hsf2bp / Kash5 / Majin / Meiob / Meioc / Mnd1 / Msh4 / Msh5 / Ncaph / Orc4 / Piwil2 / Rad50 / Rad51c / Sirt2 / Slc25a31 / Smc4 / Spdya / Sun1 / Sycp1 / Sycp3 / Tdrd9 / Tesmin / Tex14 / Tex15 / Top2b / Topbp1 / Ttk / Ubr2 / Wee2 / Ythdf2
suppressed.GO:0006325	BP	GO:0006325	chromatin organization	401	-0.36052	-1.66518	2.74283e-06	0.0022084	0.00206567	1781	tags=30%, list=20%, signal=25%	ENSMUSG00000022387/ENSMUSG00000044791/ENSMUSG00000059474/ENSMUSG00000062270/ENSMUSG00000038909/ENSMUSG00000020156/ENSMUSG00000020661/ENSMUSG00000019857/ENSMUSG00000057406/ENSMUSG00000037935/ENSMUSG00000024590/ENSMUSG00000034674/ENSMUSG00000030714/ENSMUSG00000040463/ENSMUSG00000027665/ENSMUSG00000020196/ENSMUSG00000017774/ENSMUSG00000055027/ENSMUSG00000024454/ENSMUSG00000062651/ENSMUSG00000026646/…	122	suppressed	0.304239	0.304239	Actb / Arid1a / Arid1b / Arid2 / Asf1a / Asf1b / Axin1 / Banp / Bap1 / Baz2a / Bcl7c / Brca1 / Brd1 / Brd4 / Brd7 / Cabin1 / Carm1 / Cbx7 / Cenpp / Chd2 / Chd4 / Chd6 / Chd8 / Dcaf1 / Ddx21 / Dicer1 / Dmrtc2 / Dnmt3a / Ehmt1 / Ehmt2 / Ep300 / Ezh1 / Gatad2a / Gatad2b / Gnas / Gnasas1 / Gpx4 / Gsk3a / H2ac1 / H2al2a / Hat1 / Hdac3 / Hltf / Ino80d / Jarid2 / Jmjd1c / Kansl1 / Kat6a / Kat7 / Kcnq1 /…
activated.GO:0001578	BP	GO:0001578	microtubule bundle formation	95	0.50735	2.04536	4.07749e-06	0.0030485	0.00285148	999	tags=29%, list=11%, signal=26%	ENSMUSG00000033987/ENSMUSG00000033826/ENSMUSG00000053153/ENSMUSG00000061802/ENSMUSG00000037617/ENSMUSG00000071550/ENSMUSG00000038122/ENSMUSG00000047021/ENSMUSG00000049690/ENSMUSG00000005237/ENSMUSG00000027676/ENSMUSG00000096141/ENSMUSG00000072663/ENSMUSG00000073102/ENSMUSG00000055809/ENSMUSG00000025900/ENSMUSG00000043020/ENSMUSG00000032023/ENSMUSG00000019027/ENSMUSG00000039298/ENSMUSG00000056215/…	28	activated	0.294737	0.294737	Armc2 / Ccdc39 / Ccdc66 / Cdk5rap2 / Cfap44 / Cfap65 / Dnaaf3 / Dnah1 / Dnah17 / Dnah2 / Dnah7a / Dnah7c / Dnah8 / Dnai3 / Drc1 / Drc7 / Jhy / Lrguk / Lrrc43 / Mapre1 / Nckap5 / Odad2 / Rp1 / Spag1 / Spag16 / Spef2 / Tbc1d32 / Ulk4
activated.GO:0001539	BP	GO:0001539	cilium or flagellum-dependent cell motility	119	0.449241	1.87266	2.26366e-05	0.00813773	0.00761179	1121	tags=29%, list=13%, signal=26%	ENSMUSG00000053153/ENSMUSG00000026679/ENSMUSG00000035394/ENSMUSG00000022542/ENSMUSG00000102483/ENSMUSG00000071550/ENSMUSG00000047021/ENSMUSG00000050623/ENSMUSG00000005237/ENSMUSG00000062773/ENSMUSG00000027676/ENSMUSG00000063049/ENSMUSG00000029206/ENSMUSG00000020014/ENSMUSG00000072663/ENSMUSG00000040828/ENSMUSG00000046230/ENSMUSG00000073102/ENSMUSG00000043020/ENSMUSG00000050150/ENSMUSG00000036196/…	35	activated	0.294118	0.294118	Armc2 / Catsperd / Catspere1 / Catspere2 / Catsperz / Ccdc39 / Ccdc40 / Cfap221 / Cfap44 / Cfap52 / Cfap53 / Cfap54 / Cfap65 / Dnah1 / Dnah2 / Dnai3 / Drc1 / Drc7 / Enkur / Ing2 / Ly6k / Nsun7 / Qrich2 / Rfx3 / Septin12 / Slc22a16 / Slc26a8 / Slc9b1 / Spag16 / Spef2 / Tex101 / Ttc21a / Vps13a / Wdr66 / Yif1b
activated.GO:0060285	BP	GO:0060285	cilium-dependent cell motility	119	0.449241	1.87266	2.26366e-05	0.00813773	0.00761179	1121	tags=29%, list=13%, signal=26%	ENSMUSG00000053153/ENSMUSG00000026679/ENSMUSG00000035394/ENSMUSG00000022542/ENSMUSG00000102483/ENSMUSG00000071550/ENSMUSG00000047021/ENSMUSG00000050623/ENSMUSG00000005237/ENSMUSG00000062773/ENSMUSG00000027676/ENSMUSG00000063049/ENSMUSG00000029206/ENSMUSG00000020014/ENSMUSG00000072663/ENSMUSG00000040828/ENSMUSG00000046230/ENSMUSG00000073102/ENSMUSG00000043020/ENSMUSG00000050150/ENSMUSG00000036196/…	35	activated	0.294118	0.294118	Armc2 / Catsperd / Catspere1 / Catspere2 / Catsperz / Ccdc39 / Ccdc40 / Cfap221 / Cfap44 / Cfap52 / Cfap53 / Cfap54 / Cfap65 / Dnah1 / Dnah2 / Dnai3 / Drc1 / Drc7 / Enkur / Ing2 / Ly6k / Nsun7 / Qrich2 / Rfx3 / Septin12 / Slc22a16 / Slc26a8 / Slc9b1 / Spag16 / Spef2 / Tex101 / Ttc21a / Vps13a / Wdr66 / Yif1b
activated.GO:0010959	BP	GO:0010959	regulation of metal ion transport	133	0.424339	1.7978	0.000136089	0.0219145	0.0204982	1187	tags=29%, list=13%, signal=26%	ENSMUSG00000026822/ENSMUSG00000040118/ENSMUSG00000015968/ENSMUSG00000039943/ENSMUSG00000053819/ENSMUSG00000027030/ENSMUSG00000069670/ENSMUSG00000062773/ENSMUSG00000031980/ENSMUSG00000030102/ENSMUSG00000028161/ENSMUSG00000017412/ENSMUSG00000006930/ENSMUSG00000025551/ENSMUSG00000045038/ENSMUSG00000041235/ENSMUSG00000050321/ENSMUSG00000023931/ENSMUSG00000026385/ENSMUSG00000057789/ENSMUSG00000036570/…	39	activated	0.293233	0.293233	Actn2 / Agt / Akt3 / Ank2 / Ank3 / Ano6 / Atf4 / Bak1 / Cacna1b / Cacna1d / Cacna2d1 / Cacnb4 / Calm3 / Camk2d / Cd63 / Chd7 / Dbi / Efhb / Epo / Fgf14 / Fxyd1 / Gnao1 / Hap1 / Itpr1 / Kcnc2 / Lcn2 / Ms4a1 / Mylk / Neto1 / Neto2 / Nkain2 / Pla2g6 / Plcb4 / Ppp3ca / Prkce / Stk39 / Tex101 / Usp2 / Vamp2
suppressed.GO:0009057	BP	GO:0009057	macromolecule catabolic process	804	-0.282273	-1.37442	0.000281334	0.0323596	0.0302682	1992	tags=28%, list=23%, signal=24%	ENSMUSG00000042650/ENSMUSG00000015478/ENSMUSG00000021189/ENSMUSG00000043207/ENSMUSG00000038780/ENSMUSG00000026965/ENSMUSG00000024360/ENSMUSG00000068328/ENSMUSG00000028974/ENSMUSG00000028086/ENSMUSG00000025939/ENSMUSG00000047866/ENSMUSG00000021040/ENSMUSG00000026174/ENSMUSG00000020680/ENSMUSG00000056342/ENSMUSG00000009291/ENSMUSG00000036550/ENSMUSG00000041459/ENSMUSG00000066149/ENSMUSG00000054693/…	224	suppressed	0.278607	0.278607	A1cf / Acr / Adam10 / Agap3 / Agl / Akirin2 / Alkbh5 / Amfr / Amn1 / Anapc10 / Anapc2 / Anapc4 / Angel2 / Arel1 / Arih1 / Arih2 / Atxn3 / Aup1 / Aurka / Axin1 / Azin2 / Banp / Bap1 / Birc2 / Btrc / Cacul1 / Calr / Canx / Carhsp1 / Cd2ap / Cdc26 / Cdc34 / Ceacam2 / Celf1 / Chmp4b / Clpx / Cnot1 / Cnot4 / Cnot6l / Cnot9 / Cop1 / Csnk2a2 / Cul1 / Cyld / Dab2ip / Dazl / Ddi2 / Dffa / Dicer1 / Dis3l /…
suppressed.GO:0198738	BP	GO:0198738	cell-cell signaling by wnt	184	-0.407818	-1.71125	0.000134171	0.0219145	0.0204982	1683	tags=28%, list=19%, signal=23%	ENSMUSG00000002068/ENSMUSG00000036712/ENSMUSG00000070871/ENSMUSG00000022905/ENSMUSG00000046707/ENSMUSG00000068740/ENSMUSG00000034758/ENSMUSG00000027630/ENSMUSG00000087370/ENSMUSG00000026883/ENSMUSG00000040021/ENSMUSG00000024811/ENSMUSG00000026842/ENSMUSG00000074886/ENSMUSG00000018583/ENSMUSG00000022855/ENSMUSG00000032187/ENSMUSG00000025217/ENSMUSG00000036057/ENSMUSG00000026620/ENSMUSG00000040489/…	51	suppressed	0.277174	0.277174	Abl1 / Abl2 / Amfr / Axin1 / Brd7 / Btrc / Caprin2 / Ccne1 / Ccnyl1 / Celsr2 / Chd8 / Csnk2a2 / Cyld / Dab2ip / Dcdc2a / Fbxw11 / Fbxw4 / Fgfr2 / G3bp1 / Grk6 / Gsk3a / Kpna1 / Lats1 / Lgr4 / Macf1 / Mark1 / Mdk / Pkd1 / Ppm1a / Ppp2r3a / Prkn / Ptpn23 / Rapgef1 / Rnf138 / Rnf213 / Rtf1 / Senp2 / Smarca4 / Sox30 / Stk3 / Tax1bp3 / Tbl1xr1 / Tiam1 / Tle6 / Tmem131l / Tmem170b / Tnks2 / Usp47 / Vax…
suppressed.GO:0036211	BP	GO:0036211	protein modification process	1692	-0.285055	-1.44549	5.50638e-08	0.000192118	0.000179701	2000	tags=28%, list=23%, signal=26%	ENSMUSG00000019876/ENSMUSG00000052712/ENSMUSG00000030319/ENSMUSG00000035032/ENSMUSG00000015478/ENSMUSG00000030876/ENSMUSG00000035992/ENSMUSG00000021189/ENSMUSG00000024769/ENSMUSG00000043207/ENSMUSG00000056602/ENSMUSG00000038780/ENSMUSG00000042807/ENSMUSG00000026965/ENSMUSG00000056201/ENSMUSG00000024360/ENSMUSG00000114942/ENSMUSG00000026626/ENSMUSG00000028086/ENSMUSG00000038481/ENSMUSG00000025939/…	468	suppressed	0.276596	0.276596	2810408A11Rik / Abl1 / Abl2 / Acsl1 / Actb / Adam10 / Adam17 / Adar / Adipor2 / Agbl1 / Aif1 / Akap9 / Akt2 / Ambra1 / Amfr / Anapc10 / Anapc2 / Anapc4 / Ankle2 / Arel1 / Arfgef1 / Arih1 / Arih2 / Arl2bp / Atat1 / Atp2b4 / Atxn3 / Atxn7 / Aurka / Axin1 / B3galnt2 / Bank1 / Bap1 / Baz2a / BC004004 / Birc2 / Birc6 / Brca1 / Brd4 / Btrc / Bub1 / Cacul1 / Calm2 / Camk1d / Camta1 / Cand1 / Cand2 / Cap…
suppressed.GO:0006511	BP	GO:0006511	ubiquitin-dependent protein catabolic process	429	-0.355249	-1.64564	2.48238e-06	0.00216526	0.00202532	1698	tags=28%, list=19%, signal=23%	ENSMUSG00000025858/ENSMUSG00000029203/ENSMUSG00000036712/ENSMUSG00000027180/ENSMUSG00000029001/ENSMUSG00000025139/ENSMUSG00000030779/ENSMUSG00000046707/ENSMUSG00000016308/ENSMUSG00000005312/ENSMUSG00000033417/ENSMUSG00000027496/ENSMUSG00000030451/ENSMUSG00000036977/ENSMUSG00000027630/ENSMUSG00000020063/ENSMUSG00000040021/ENSMUSG00000008604/ENSMUSG00000028291/ENSMUSG00000036241/ENSMUSG00000029176/…	118	suppressed	0.275058	0.275058	Agap3 / Akirin2 / Amfr / Amn1 / Anapc10 / Anapc4 / Arel1 / Arih1 / Arih2 / Aurka / Axin1 / Bap1 / Birc2 / Btrc / Cacul1 / Calr / Canx / Cd2ap / Cdc34 / Chmp4b / Cnot4 / Cop1 / Csnk2a2 / Cul1 / Cyld / Dtl / Fbxl17 / Fbxl2 / Fbxl20 / Fbxo11 / Fbxo3 / Fbxo38 / Fbxo44 / Fbxw11 / Fbxw4 / Fem1c / Fzr1 / Get4 / Gsk3a / Hectd1 / Herc2 / Klhdc2 / Klhl22 / Lats1 / Mib1 / Nae1 / Ndfip1 / Nemf / Nploc4 / Nta…
suppressed.GO:0043412	BP	GO:0043412	macromolecule modification	1817	-0.27555	-1.40116	5.17452e-07	0.00108323	0.00101323	2004	tags=27%, list=23%, signal=26%	ENSMUSG00000005698/ENSMUSG00000019876/ENSMUSG00000052712/ENSMUSG00000030319/ENSMUSG00000042650/ENSMUSG00000035032/ENSMUSG00000015478/ENSMUSG00000030876/ENSMUSG00000035992/ENSMUSG00000021189/ENSMUSG00000024769/ENSMUSG00000043207/ENSMUSG00000056602/ENSMUSG00000038780/ENSMUSG00000042807/ENSMUSG00000026965/ENSMUSG00000056201/ENSMUSG00000024360/ENSMUSG00000114942/ENSMUSG00000026626/ENSMUSG00000028086/…	490	suppressed	0.269675	0.269675	2810408A11Rik / A1cf / Abl1 / Abl2 / Acsl1 / Actb / Adam10 / Adam17 / Adar / Adipor2 / Agbl1 / Aif1 / Akap9 / Akt2 / Alkbh5 / Ambra1 / Amfr / Anapc10 / Anapc2 / Anapc4 / Ankle2 / Arel1 / Arfgef1 / Arih1 / Arih2 / Arl2bp / Atat1 / Atp2b4 / Atxn3 / Atxn7 / Aurka / Axin1 / B3galnt2 / Bank1 / Bap1 / Baz2a / BC004004 / Birc2 / Birc6 / Brca1 / Brd4 / Btrc / Bub1 / Cacul1 / Calm2 / Camk1d / Camta1 / Can…
suppressed.GO:0051246	BP	GO:0051246	regulation of protein metabolic process	1136	-0.269709	-1.34084	0.000144518	0.0223111	0.0208691	1983	tags=27%, list=22%, signal=24%	ENSMUSG00000035992/ENSMUSG00000021189/ENSMUSG00000043207/ENSMUSG00000056602/ENSMUSG00000038780/ENSMUSG00000056201/ENSMUSG00000024360/ENSMUSG00000038762/ENSMUSG00000114942/ENSMUSG00000026626/ENSMUSG00000028086/ENSMUSG00000015750/ENSMUSG00000018411/ENSMUSG00000036438/ENSMUSG00000026174/ENSMUSG00000036810/ENSMUSG00000020149/ENSMUSG00000009291/ENSMUSG00000036550/ENSMUSG00000041459/ENSMUSG00000041815/…	305	suppressed	0.268486	0.268486	2810408A11Rik / Abcf1 / Abl1 / Acsl1 / Actb / Adam17 / Adar / Adipor2 / Aif1 / Akap9 / Akirin2 / Akt2 / Ambra1 / Ankle2 / Aph1a / Arih1 / Arih2 / Arl2bp / Atp2b4 / Atxn3 / Aurka / Axin1 / Azin2 / Bank1 / Banp / Baz2a / Birc2 / Birc6 / Brca1 / Btrc / Bzw1 / Cacul1 / Calm2 / Calr / Camta1 / Caprin1 / Caprin2 / Ccl5 / Ccne1 / Ccne2 / Ccnyl1 / Cdca2 / Cdk12 / Cdk7 / Celf1 / Cep295 / Cep85 / Cfl1 / Ch…
suppressed.GO:0043632	BP	GO:0043632	modification-dependent macromolecule catabolic process	446	-0.335921	-1.5615	1.90995e-05	0.00768903	0.00719209	1698	tags=27%, list=19%, signal=23%	ENSMUSG00000025858/ENSMUSG00000029203/ENSMUSG00000036712/ENSMUSG00000027180/ENSMUSG00000029001/ENSMUSG00000025139/ENSMUSG00000030779/ENSMUSG00000046707/ENSMUSG00000016308/ENSMUSG00000005312/ENSMUSG00000033417/ENSMUSG00000027496/ENSMUSG00000027752/ENSMUSG00000030451/ENSMUSG00000036977/ENSMUSG00000027630/ENSMUSG00000020063/ENSMUSG00000040021/ENSMUSG00000008604/ENSMUSG00000028291/ENSMUSG00000036241/…	119	suppressed	0.266816	0.266816	Agap3 / Akirin2 / Amfr / Amn1 / Anapc10 / Anapc4 / Arel1 / Arih1 / Arih2 / Aurka / Axin1 / Bap1 / Birc2 / Btrc / Cacul1 / Calr / Canx / Cd2ap / Cdc34 / Chmp4b / Cnot4 / Cop1 / Csnk2a2 / Cul1 / Cyld / Dtl / Exosc8 / Fbxl17 / Fbxl2 / Fbxl20 / Fbxo11 / Fbxo3 / Fbxo38 / Fbxo44 / Fbxw11 / Fbxw4 / Fem1c / Fzr1 / Get4 / Gsk3a / Hectd1 / Herc2 / Klhdc2 / Klhl22 / Lats1 / Mib1 / Nae1 / Ndfip1 / Nemf / Npl…
activated.GO:0033212	BP	GO:0033212	iron import into cell	4	0.955426	1.76935	0.000301205	0.0335395	0.0313719	1	tags=25%, list=0%, signal=25%	ENSMUSG00000026822	1	activated	0.25	0.25	Lcn2
suppressed.GO:0007274	BP	GO:0007274	neuromuscular synaptic transmission	12	-0.81491	-1.99853	0.00019218	0.0265435	0.024828	236	tags=25%, list=3%, signal=24%	ENSMUSG00000030691/ENSMUSG00000020128/ENSMUSG00000024109	3	suppressed	0.25	0.25	Fchsd2 / Nrxn1 / Vps54
suppressed.GO:0031326	BP	GO:0031326	regulation of cellular biosynthetic process	1618	-0.264522	-1.33774	2.3324e-05	0.00813773	0.00761179	1887	tags=25%, list=21%, signal=24%	ENSMUSG00000020472/ENSMUSG00000036550/ENSMUSG00000042320/ENSMUSG00000020114/ENSMUSG00000041258/ENSMUSG00000041459/ENSMUSG00000029670/ENSMUSG00000041815/ENSMUSG00000025231/ENSMUSG00000033961/ENSMUSG00000039656/ENSMUSG00000041837/ENSMUSG00000066037/ENSMUSG00000052707/ENSMUSG00000040681/ENSMUSG00000070345/ENSMUSG00000037243/ENSMUSG00000022710/ENSMUSG00000068284/ENSMUSG00000033728/ENSMUSG00000032228/…	403	suppressed	0.249073	0.249073	4931428L18Rik / Actb / Actr2 / Aif1 / Akirin2 / Akt2 / Ambra1 / Appl1 / Arf4 / Arid1a / Arid1b / Arid2 / Asah1 / Atad2b / Atp2b4 / Atxn7 / Axin1 / Bank1 / Banp / Bap1 / Baz2a / Bcl7c / Bclaf1 / Brca1 / Brd1 / Brd4 / Brd7 / Brwd1 / Btaf1 / Btbd18 / Btrc / Bzw1 / Calr / Camk1d / Camta1 / Camta2 / Cand1 / Caprin1 / Caprin2 / Carm1 / Cbfa2t2 / Cbx7 / Ccar1 / Ccdc62 / Ccl5 / Ccne1 / Cct8 / Cdk12 / Cdk…
suppressed.GO:0009889	BP	GO:0009889	regulation of biosynthetic process	1649	-0.262097	-1.32638	3.90058e-05	0.011926	0.0111552	1887	tags=25%, list=21%, signal=24%	ENSMUSG00000020472/ENSMUSG00000036550/ENSMUSG00000042320/ENSMUSG00000020114/ENSMUSG00000041258/ENSMUSG00000041459/ENSMUSG00000029670/ENSMUSG00000041815/ENSMUSG00000025231/ENSMUSG00000033961/ENSMUSG00000039656/ENSMUSG00000041837/ENSMUSG00000066037/ENSMUSG00000052707/ENSMUSG00000040681/ENSMUSG00000070345/ENSMUSG00000037243/ENSMUSG00000022710/ENSMUSG00000068284/ENSMUSG00000033728/ENSMUSG00000032228/…	410	suppressed	0.248636	0.248636	4931428L18Rik / Actb / Actr2 / Aif1 / Akap12 / Akirin2 / Akt2 / Ambra1 / Appl1 / Arf4 / Arid1a / Arid1b / Arid2 / Asah1 / Atad2b / Atp2b4 / Atxn7 / Axin1 / Bank1 / Banp / Bap1 / Baz2a / Bcl7c / Bclaf1 / Brca1 / Brd1 / Brd4 / Brd7 / Brwd1 / Btaf1 / Btbd18 / Btrc / Bzw1 / Calr / Camk1d / Camta1 / Camta2 / Cand1 / Caprin1 / Caprin2 / Carm1 / Cbfa2t2 / Cbx7 / Ccar1 / Ccdc62 / Ccl5 / Ccne1 / Cct8 / Cd…
suppressed.GO:0007166	BP	GO:0007166	cell surface receptor signaling pathway	866	-0.298904	-1.46191	1.36408e-05	0.00680545	0.00636562	1683	tags=25%, list=19%, signal=22%	ENSMUSG00000002068/ENSMUSG00000021054/ENSMUSG00000036712/ENSMUSG00000037112/ENSMUSG00000070871/ENSMUSG00000030168/ENSMUSG00000019428/ENSMUSG00000027665/ENSMUSG00000022905/ENSMUSG00000025139/ENSMUSG00000054523/ENSMUSG00000017774/ENSMUSG00000021756/ENSMUSG00000046707/ENSMUSG00000058589/ENSMUSG00000062590/ENSMUSG00000068740/ENSMUSG00000029623/ENSMUSG00000034758/ENSMUSG00000038970/ENSMUSG00000030323/…	213	suppressed	0.245958	0.245958	2610005L07Rik / Abl1 / Abl2 / Adipor2 / Akap4 / Akt2 / Amfr / Anks1b / Appl1 / Arf4 / Arhgap35 / Arl13b / Arl2bp / Arl3 / Armc9 / Aspn / Atxn7 / Axin1 / Begain / Birc6 / Brca1 / Brd7 / Btrc / Caprin2 / Cbfa2t2 / Ccl25 / Ccl5 / Ccne1 / Ccnyl1 / Cd27 / Ceacam2 / Celsr2 / Cenpj / Chd8 / Cibar1 / Ckap5 / Cluap1 / Crebbp / Csf2ra / Csnk2a2 / Cxcl17 / Cyld / Dab2ip / Dcdc2a / Dennd1b / Dicer1 / Dnai1 /…
suppressed.GO:0009887	BP	GO:0009887	animal organ morphogenesis	336	-0.333195	-1.50386	0.000326967	0.0352821	0.0330019	1418	tags=24%, list=16%, signal=21%	ENSMUSG00000063810/ENSMUSG00000018160/ENSMUSG00000020003/ENSMUSG00000022982/ENSMUSG00000007815/ENSMUSG00000007880/ENSMUSG00000026842/ENSMUSG00000029249/ENSMUSG00000001151/ENSMUSG00000052613/ENSMUSG00000021109/ENSMUSG00000014232/ENSMUSG00000024515/ENSMUSG00000005534/ENSMUSG00000024431/ENSMUSG00000022510/ENSMUSG00000027465/ENSMUSG00000030116/ENSMUSG00000021733/ENSMUSG00000032187/ENSMUSG00000025217/…	82	suppressed	0.244048	0.244048	2610005L07Rik / Abl1 / Abl2 / Alms1 / Ankrd11 / Arid1a / Arid2 / Arl13b / Aspn / Axin1 / Bpnt2 / Btrc / Carm1 / Ceacam2 / Cluap1 / Cul1 / Dag1 / Dicer1 / E2f4 / Ep300 / Fbxw11 / Fgfr2 / Fras1 / Frs2 / Gnas / Gsk3a / Hif1a / Insr / Kat6a / Kcnq1 / Kdm2b / Kdm5b / Lemd2 / Lgr4 / Lims1 / Man2a1 / Map2k2 / Mapk8ip3 / Mdk / Med1 / Mfap5 / Mib1 / Mki67 / Nckap1 / Nfic / Nipbl / Nr3c1 / Nrg1 / Pax9 / Pb…
suppressed.GO:0007163	BP	GO:0007163	establishment or maintenance of cell polarity	111	-0.475854	-1.88081	5.14543e-05	0.0134174	0.0125503	1002	tags=24%, list=11%, signal=22%	ENSMUSG00000020152/ENSMUSG00000017132/ENSMUSG00000029580/ENSMUSG00000020319/ENSMUSG00000032504/ENSMUSG00000022783/ENSMUSG00000025224/ENSMUSG00000022378/ENSMUSG00000000600/ENSMUSG00000026596/ENSMUSG00000031016/ENSMUSG00000020271/ENSMUSG00000019920/ENSMUSG00000066306/ENSMUSG00000058230/ENSMUSG00000025809/ENSMUSG00000040549/ENSMUSG00000021877/ENSMUSG00000027002/ENSMUSG00000028556/ENSMUSG00000039585/…	27	suppressed	0.243243	0.243243	Abl2 / Actb / Actr2 / Arf4 / Arhgap35 / Ckap5 / Cyrib / Cyth1 / Cyth3 / Dock7 / Fbxw11 / Gbf1 / Itgb1 / Krit1 / Lims1 / Macf1 / Myo9a / Nckap1 / Numa1 / Pals1 / Pard3b / Pdcd6ip / Pkd1 / Rufy3 / Spag6l / Wdpcp / Wee1
suppressed.GO:0009892	BP	GO:0009892	negative regulation of metabolic process	1325	-0.264208	-1.32513	0.00021441	0.0270389	0.0252914	1722	tags=24%, list=19%, signal=23%	ENSMUSG00000020661/ENSMUSG00000027951/ENSMUSG00000057406/ENSMUSG00000021684/ENSMUSG00000027680/ENSMUSG00000026228/ENSMUSG00000009013/ENSMUSG00000037935/ENSMUSG00000024590/ENSMUSG00000020231/ENSMUSG00000034674/ENSMUSG00000002068/ENSMUSG00000064030/ENSMUSG00000030203/ENSMUSG00000040463/ENSMUSG00000034681/ENSMUSG00000030413/ENSMUSG00000015597/ENSMUSG00000038957/ENSMUSG00000040565/ENSMUSG00000030168/…	315	suppressed	0.237736	0.237736	A1cf / Abl1 / Actb / Adar / Adipor2 / Aif1 / Akirin2 / Akt2 / Angel2 / Ankle2 / Arid1a / Asah1 / Atp2b4 / Atxn7 / Aurka / Axin1 / Azin2 / Banp / Bap1 / Baz2a / Bclaf1 / Birc6 / Brca1 / Brd7 / Btaf1 / Btbd18 / Btrc / Calr / Caprin1 / Caprin2 / Carhsp1 / Cbfa2t2 / Cbx7 / Ccne1 / Cd2ap / Cdk1 / Ceacam2 / Celf1 / Cep85 / Cgas / Chd4 / Chd8 / Chmp4b / Chordc1 / Cnot6l / Cpeb1 / Crebbp / Csnk2a2 / Cst8…
suppressed.GO:0023052	BP	GO:0023052	signaling	1978	-0.253385	-1.29294	3.40931e-05	0.0108137	0.0101148	1809	tags=24%, list=20%, signal=24%	ENSMUSG00000024096/ENSMUSG00000067851/ENSMUSG00000033728/ENSMUSG00000022951/ENSMUSG00000018932/ENSMUSG00000038024/ENSMUSG00000037940/ENSMUSG00000021067/ENSMUSG00000025477/ENSMUSG00000020964/ENSMUSG00000022890/ENSMUSG00000040407/ENSMUSG00000026568/ENSMUSG00000037922/ENSMUSG00000013033/ENSMUSG00000045078/ENSMUSG00000018796/ENSMUSG00000044147/ENSMUSG00000023015/ENSMUSG00000047879/ENSMUSG00000004633/…	470	suppressed	0.237614	0.237614	1810013L24Rik / 2610005L07Rik / Abl1 / Abl2 / Acsl1 / Adamts20 / Adar / Adcy10 / Adcy3 / Adgrl1 / Adipor2 / Agrp / Ahcyl1 / Aif1 / Akap12 / Akap4 / Akap9 / Akt2 / Alms1 / Amfr / Anks1b / Appl1 / Arf4 / Arf6 / Arfgef1 / Arhgap15 / Arhgap23 / Arhgap32 / Arhgap35 / Arhgap39 / Arhgef12 / Arhgef25 / Arid1a / Arid1b / Arl13b / Arl2bp / Arl3 / Armc9 / Asb17 / Aspn / Atad5 / Atp2b4 / Atp5j / Atxn7 / Aurk…
activated.GO:0032370	BP	GO:0032370	positive regulation of lipid transport	30	0.591558	1.89346	0.00170352	0.0799584	0.0747907	1057	tags=23%, list=12%, signal=21%	ENSMUSG00000032274/ENSMUSG00000002985/ENSMUSG00000028773/ENSMUSG00000021615/ENSMUSG00000026385/ENSMUSG00000030313/ENSMUSG00000042632	7	activated	0.233333	0.233333	Apoe / Cyp19a1 / Dbi / Dennd5b / Fabp3 / Pla2g6 / Xrcc4
activated.GO:0007286	BP	GO:0007286	spermatid development	161	0.349769	1.52315	0.00199568	0.0835881	0.0781858	1048	tags=23%, list=12%, signal=21%	ENSMUSG00000053153/ENSMUSG00000058328/ENSMUSG00000085576/ENSMUSG00000024266/ENSMUSG00000027939/ENSMUSG00000102483/ENSMUSG00000039335/ENSMUSG00000071550/ENSMUSG00000084063/ENSMUSG00000047021/ENSMUSG00000050623/ENSMUSG00000030450/ENSMUSG00000053030/ENSMUSG00000063049/ENSMUSG00000032101/ENSMUSG00000020014/ENSMUSG00000072663/ENSMUSG00000040828/ENSMUSG00000036196/ENSMUSG00000050799/ENSMUSG00000003068/…	37	activated	0.229814	0.229814	1700013H16Rik / Adad2 / Armc2 / Catsperd / Catspere1 / Catspere2 / Catsperz / Cfap221 / Cfap44 / Cfap54 / Cfap65 / Cib1 / Ddx25 / Dnah1 / Dpy19l2 / Drc7 / Epc1 / Gm5934 / H2bc1 / Ing2 / Nectin3 / Nup210l / Oca2 / Pcsk4 / Pebp1 / Selenof / Slc26a8 / Spag16 / Spata16 / Spef2 / Spink2 / Spo11 / Stk11 / Trip13 / Ttc21a / Xlr5a / Yif1b
suppressed.GO:0010468	BP	GO:0010468	regulation of gene expression	1920	-0.258666	-1.31808	3.30572e-05	0.0108128	0.010114	1722	tags=23%, list=19%, signal=23%	ENSMUSG00000020661/ENSMUSG00000027951/ENSMUSG00000057406/ENSMUSG00000014592/ENSMUSG00000027680/ENSMUSG00000026228/ENSMUSG00000032652/ENSMUSG00000038482/ENSMUSG00000037935/ENSMUSG00000024590/ENSMUSG00000020231/ENSMUSG00000034674/ENSMUSG00000002068/ENSMUSG00000036712/ENSMUSG00000064030/ENSMUSG00000030714/ENSMUSG00000040463/ENSMUSG00000034681/ENSMUSG00000030413/ENSMUSG00000015597/ENSMUSG00000038957/…	435	suppressed	0.226562	0.226562	4931428L18Rik / A1cf / Abl1 / Abl2 / Actb / Actr2 / Adar / Adipor2 / Aff4 / Agpat1 / Aif1 / Akap12 / Akirin2 / Akt2 / Ambra1 / Angel2 / Appl1 / Arf4 / Arid1a / Arid1b / Arid2 / Atad2b / Atad5 / Atp2b4 / Atxn7 / Aurka / Axin1 / Banp / Bap1 / Baz2a / Bcl7c / Bclaf1 / Brca1 / Brd4 / Brd7 / Brwd1 / Btaf1 / Btbd18 / Btrc / Bzw1 / Calr / Camk1d / Camta1 / Camta2 / Caprin1 / Caprin2 / Carhsp1 / Carm1 / …
suppressed.GO:0048858	BP	GO:0048858	cell projection morphogenesis	295	-0.339571	-1.50932	0.000252752	0.0304087	0.0284434	1179	tags=22%, list=13%, signal=20%	ENSMUSG00000039488/ENSMUSG00000062232/ENSMUSG00000024515/ENSMUSG00000043733/ENSMUSG00000020859/ENSMUSG00000027668/ENSMUSG00000025326/ENSMUSG00000027184/ENSMUSG00000059363/ENSMUSG00000020152/ENSMUSG00000023026/ENSMUSG00000029512/ENSMUSG00000028577/ENSMUSG00000029580/ENSMUSG00000029674/ENSMUSG00000022789/ENSMUSG00000022781/ENSMUSG00000004798/ENSMUSG00000055024/ENSMUSG00000035027/ENSMUSG00000041415/…	66	suppressed	0.223729	0.223729	Abl2 / Actb / Actr2 / Arhgap32 / Arhgap35 / Arhgef25 / Atl1 / Caprin1 / Caprin2 / Cit / Cntn5 / Cpne9 / Cux1 / Dag1 / Dcdc2a / Dicer1 / Dip2b / Dnm1l / Dock7 / Eif2ak4 / Eif4g2 / Ep300 / Fgfr2 / Fxn / Itgb1 / Kalrn / Lgr4 / Limk1 / Macf1 / Map2k2 / Mapk8ip3 / Marcks / Mdk / Mfn1 / Myo9a / Nckap1 / Nexn / Nptn / Nrxn1 / Pacsin1 / Pak2 / Plaa / Ppp1r9a / Prkn / Ptpn11 / Ptprm / Rapgef2 / Rufy3 / Sd…
activated.GO:1905954	BP	GO:1905954	positive regulation of lipid localization	36	0.546535	1.79432	0.001553	0.0752906	0.0704247	1083	tags=22%, list=12%, signal=20%	ENSMUSG00000032274/ENSMUSG00000002985/ENSMUSG00000028773/ENSMUSG00000021615/ENSMUSG00000026385/ENSMUSG00000030313/ENSMUSG00000042632/ENSMUSG00000037486	8	activated	0.222222	0.222222	Apoe / Asxl2 / Cyp19a1 / Dbi / Dennd5b / Fabp3 / Pla2g6 / Xrcc4
suppressed.GO:0051252	BP	GO:0051252	regulation of RNA metabolic process	1492	-0.262434	-1.32414	4.89007e-05	0.0134174	0.0125503	1610	tags=22%, list=18%, signal=22%	ENSMUSG00000055027/ENSMUSG00000068740/ENSMUSG00000034758/ENSMUSG00000067995/ENSMUSG00000032727/ENSMUSG00000015165/ENSMUSG00000020752/ENSMUSG00000024454/ENSMUSG00000063894/ENSMUSG00000007613/ENSMUSG00000037331/ENSMUSG00000027868/ENSMUSG00000026646/ENSMUSG00000031591/ENSMUSG00000027752/ENSMUSG00000071477/ENSMUSG00000030595/ENSMUSG00000031821/ENSMUSG00000057098/ENSMUSG00000027630/ENSMUSG00000003119/…	329	suppressed	0.220509	0.220509	4931428L18Rik / A1cf / Actb / Actr2 / Ahcyl1 / Akirin2 / Akt2 / Ambra1 / Angel2 / Arf4 / Arid1a / Arid1b / Arid2 / Asah1 / Atad2b / Atp2b4 / Atxn7 / Axin1 / Banp / Bap1 / Baz2a / Bcl7c / Bclaf1 / Brca1 / Brd4 / Brd7 / Brwd1 / Btbd18 / Btrc / Calr / Camk1d / Camta2 / Caprin2 / Carhsp1 / Carm1 / Cbfa2t2 / Cbx7 / Ccar1 / Ccdc62 / Cdk12 / Cdk13 / Cdk7 / Celf1 / Celsr2 / Cenpk / Chd2 / Chd4 / Chd6 / C…
suppressed.GO:0010556	BP	GO:0010556	regulation of macromolecule biosynthetic process	1566	-0.268508	-1.35631	8.6938e-06	0.00535662	0.00501043	1604	tags=22%, list=18%, signal=22%	ENSMUSG00000068740/ENSMUSG00000034758/ENSMUSG00000067995/ENSMUSG00000032727/ENSMUSG00000015165/ENSMUSG00000020752/ENSMUSG00000024454/ENSMUSG00000063894/ENSMUSG00000007613/ENSMUSG00000029992/ENSMUSG00000037331/ENSMUSG00000027868/ENSMUSG00000026646/ENSMUSG00000031591/ENSMUSG00000027752/ENSMUSG00000071477/ENSMUSG00000030595/ENSMUSG00000031821/ENSMUSG00000057098/ENSMUSG00000027630/ENSMUSG00000003119/…	340	suppressed	0.217114	0.217114	4931428L18Rik / Actb / Actr2 / Akap12 / Akirin2 / Akt2 / Ambra1 / Arf4 / Arid1a / Arid1b / Arid2 / Asah1 / Atad2b / Atp2b4 / Atxn7 / Axin1 / Banp / Bap1 / Baz2a / Bcl7c / Bclaf1 / Brca1 / Brd4 / Brd7 / Brwd1 / Btbd18 / Btrc / Bzw1 / Calr / Camk1d / Camta2 / Caprin1 / Caprin2 / Carm1 / Cbfa2t2 / Cbx7 / Ccar1 / Ccdc62 / Cdk12 / Cdk13 / Cdk7 / Celf1 / Celsr2 / Cenpk / Chd2 / Chd4 / Chd6 / Chd8 / Cno…
suppressed.GO:0051173	BP	GO:0051173	positive regulation of nitrogen compound metabolic process	1408	-0.269093	-1.35276	2.79887e-05	0.00945025	0.00883949	1525	tags=22%, list=17%, signal=21%	ENSMUSG00000034432/ENSMUSG00000031821/ENSMUSG00000057098/ENSMUSG00000027630/ENSMUSG00000003119/ENSMUSG00000026843/ENSMUSG00000004069/ENSMUSG00000022682/ENSMUSG00000020063/ENSMUSG00000036990/ENSMUSG00000026622/ENSMUSG00000025451/ENSMUSG00000069089/ENSMUSG00000006673/ENSMUSG00000028576/ENSMUSG00000026883/ENSMUSG00000030678/ENSMUSG00000040021/ENSMUSG00000032897/ENSMUSG00000027189/ENSMUSG00000061099/…	303	suppressed	0.215199	0.215199	4931428L18Rik / A1cf / Abl1 / Actb / Actr2 / Aif1 / Akirin2 / Akt2 / Ambra1 / Ankle2 / Arf4 / Arid1a / Arid1b / Arid2 / Arih1 / Arih2 / Arl2bp / Atad2b / Atad5 / Atp2b4 / Atxn7 / Axin1 / Banp / Baz2a / Bcl7c / Bclaf1 / Birc2 / Brca1 / Brd4 / Brd7 / Btbd18 / Btrc / Camta2 / Caprin2 / Carm1 / Cbx7 / Ccdc62 / Ccl5 / Cdca2 / Cdk1 / Cdk12 / Cdk13 / Cdk7 / Celf1 / Cenpk / Cep295 / Chd4 / Chd6 / Chd8 / …
suppressed.GO:0009653	BP	GO:0009653	anatomical structure morphogenesis	982	-0.276414	-1.36329	0.000133351	0.0219145	0.0204982	1438	tags=21%, list=16%, signal=20%	ENSMUSG00000003762/ENSMUSG00000038593/ENSMUSG00000006705/ENSMUSG00000063810/ENSMUSG00000044221/ENSMUSG00000020640/ENSMUSG00000018160/ENSMUSG00000020770/ENSMUSG00000020003/ENSMUSG00000026463/ENSMUSG00000022982/ENSMUSG00000016664/ENSMUSG00000007815/ENSMUSG00000035042/ENSMUSG00000007880/ENSMUSG00000002812/ENSMUSG00000022255/ENSMUSG00000020580/ENSMUSG00000026842/ENSMUSG00000029249/ENSMUSG00000058587/…	205	suppressed	0.208758	0.208758	2610005L07Rik / Abl1 / Abl2 / Actb / Actr2 / Alms1 / Ankrd11 / Arhgap15 / Arhgap32 / Arhgap35 / Arhgef25 / Arid1a / Arid2 / Arl13b / Aspn / Atl1 / Atp2b4 / Axin1 / Bap1 / Bpnt2 / Brca1 / Brwd1 / Btrc / Camsap1 / Caprin1 / Caprin2 / Capzb / Carm1 / Ccdc136 / Ccl5 / Ccm2 / Cdh20 / Ceacam2 / Cibar1 / Cit / Ckap5 / Cluap1 / Cntn5 / Coq8b / Cpne9 / Crebbp / Cul1 / Cux1 / Cxcl17 / Cyrib / Dag1 / Dcdc2a…
activated.GO:2000807	BP	GO:2000807	regulation of synaptic vesicle clustering	5	0.911797	1.80384	0.000944255	0.0574623	0.0537486	8	tags=20%, list=0%, signal=20%	ENSMUSG00000040003	1	activated	0.2	0.2	Magi2
suppressed.GO:0050793	BP	GO:0050793	regulation of developmental process	960	-0.27579	-1.36024	0.000142109	0.0223111	0.0208691	1166	tags=18%, list=13%, signal=18%	ENSMUSG00000062232/ENSMUSG00000024515/ENSMUSG00000005534/ENSMUSG00000068747/ENSMUSG00000043733/ENSMUSG00000024431/ENSMUSG00000030060/ENSMUSG00000020454/ENSMUSG00000022449/ENSMUSG00000020859/ENSMUSG00000016933/ENSMUSG00000022510/ENSMUSG00000022521/ENSMUSG00000032688/ENSMUSG00000024188/ENSMUSG00000027668/ENSMUSG00000028745/ENSMUSG00000025326/ENSMUSG00000032187/ENSMUSG00000022471/ENSMUSG00000027184/…	174	suppressed	0.18125	0.18125	Abl2 / Actb / Actr2 / Adamts20 / Ambra1 / Arhgap15 / Arhgap32 / Arhgap35 / Arid1b / Arid2 / Aspn / Atad5 / Atat1 / Atp11a / Axin1 / Bcl7c / Brca1 / Brd7 / Brwd1 / Calr / Camsap1 / Caprin1 / Caprin2 / Capzb / Carm1 / Ccm2 / Cd27 / Cdk1 / Cdk13 / Celf1 / Cers2 / Chd4 / Cit / Clip1 / Cnot4 / Cpne9 / Crebbp / Cux1 / Cyrib / Dag1 / Ddx17 / Dicer1 / Dip2b / Dnm1l / Dock7 / Eaf2 / Ehmt1 / Eif2ak4 / Eif4…
activated.GO:0003008	BP	GO:0003008	system process	545	0.262205	1.29758	0.00146746	0.0738455	0.0690729	1122	tags=18%, list=13%, signal=16%	ENSMUSG00000026822/ENSMUSG00000040118/ENSMUSG00000032274/ENSMUSG00000015968/ENSMUSG00000037578/ENSMUSG00000053153/ENSMUSG00000002985/ENSMUSG00000060843/ENSMUSG00000038665/ENSMUSG00000056899/ENSMUSG00000028456/ENSMUSG00000051228/ENSMUSG00000030069/ENSMUSG00000033174/ENSMUSG00000097787/ENSMUSG00000042757/ENSMUSG00000022935/ENSMUSG00000033569/ENSMUSG00000033004/ENSMUSG00000035394/ENSMUSG00000021010/…	96	activated	0.176147	0.176147	2700046G09Rik / Aars / Actn2 / Adam2 / Adgrb3 / Adgrv1 / Adk / Agt / Agtpbp1 / Akap13 / Ank2 / Ank3 / Ankfn1 / Aplp2 / Apoe / Cacna1b / Cacna1d / Cacna1h / Cacna2d1 / Cacnb4 / Calm3 / Camk2d / Ccdc39 / Ccdc66 / Cfap221 / Cfap53 / Cfap54 / Chd7 / Chl1 / Cpeb3 / Cracd / Creb1 / Crybg3 / Ctnna3 / Cyp19a1 / Dbi / Dbn1 / Ddhd2 / Ddx39b / Dgki / Dlgap1 / Faah / Fam107b / Fgf14 / Fig4 / Fxyd1 / Gnao1 / …
suppressed.GO:1905114	BP	GO:1905114	cell surface receptor signaling pathway involved in cell-cell signaling	221	-0.405284	-1.73963	1.50093e-05	0.00680545	0.00636562	731	tags=17%, list=8%, signal=16%	ENSMUSG00000035910/ENSMUSG00000057177/ENSMUSG00000027239/ENSMUSG00000070327/ENSMUSG00000053754/ENSMUSG00000030849/ENSMUSG00000021096/ENSMUSG00000026596/ENSMUSG00000030376/ENSMUSG00000040867/ENSMUSG00000020271/ENSMUSG00000023826/ENSMUSG00000031751/ENSMUSG00000033767/ENSMUSG00000024182/ENSMUSG00000030309/ENSMUSG00000034777/ENSMUSG00000004637/ENSMUSG00000036499/ENSMUSG00000040549/ENSMUSG00000028452/…	38	suppressed	0.171946	0.171946	Abl2 / Amfr / Axin1 / Begain / Brd7 / Caprin2 / Chd8 / Ckap5 / Dcdc2a / Eea1 / Fbxw11 / Fbxw4 / Fgfr2 / Gria4 / Gsk3a / Lgr4 / Macf1 / Mdk / Nrxn1 / Pkd1 / Ppm1a / Ppp1r9a / Ppp2r3a / Prkn / Rapgef1 / Rnf138 / Rnf213 / Rtf1 / Shank1 / Slc8a2 / Stk3 / Tax1bp3 / Tiam1 / Tmem131l / Usp47 / Vax2 / Vcp / Wwox
activated.GO:0034755	BP	GO:0034755	iron ion transmembrane transport	7	0.86637	1.84267	0.000633277	0.0491001	0.0459268	1	tags=14%, list=0%, signal=14%	ENSMUSG00000026822	1	activated	0.142857	0.142857	Lcn2

[truncated: 11 more sheets: KO_pachytene_2_GSEA_ALL_dotp, KO_pachytene_3_GSEA_ALL_dotp, KO_pachytene_4-diplotene_GSE, KO_round_spermatid_1_GSEA_AL, KO_round_spermatid_2_GSEA_AL, KO_round_spermatid_3_GSEA_AL, KO_round_spermatid_4_GSEA_AL, KO_round-elongating_spermati, KO_round-elongating_spermati_1, KO_undifferentiated_spermato, KO_zygotene_GSEA_ALL_dotplot]
