# Supplementary material for: Systematic identification of Y-chromosome gene functions in mouse spermatogenesis
Source: Science. Author manuscript; Available in PMC 2025 Feb 9. (PMC7617377; doi:10.1126/science.ads6495)
Supplement: Supplementary Table 14 [file EMS202884-supplement-Supplementary_Table_14.xlsx]

## Sheet: guide
Supplementary Table 14: Gene set enrichment analysis (GSEA) for AZFa-KO comapred to control. Analysis was performed for each cell type (cluster) and the data is presented in different tabs.

## Sheet: differentiating_spermatogonia
X	ONTOLOGY	ID	Description	setSize	enrichmentScore	NES	pvalue	p.adjust	qvalue	rank	leading_edge	core_enrichment	Count	.sign	GeneRatio	x	pasted_sorted_ogns
suppressed.GO:0090329	BP	GO:0090329	regulation of DNA-templated DNA replication	40	-0.600666	-2.11294	2.29234e-05	0.00110936	0.000962791	3338	tags=70%, list=35%, signal=46%	ENSMUSG00000027454/ENSMUSG00000031229/ENSMUSG00000030314/ENSMUSG00000022960/ENSMUSG00000055660/ENSMUSG00000033970/ENSMUSG00000021400/ENSMUSG00000039205/ENSMUSG00000022855/ENSMUSG00000022881/ENSMUSG00000006585/ENSMUSG00000046591/ENSMUSG00000020697/ENSMUSG00000002297/ENSMUSG00000002870/ENSMUSG00000020185/ENSMUSG00000026355/ENSMUSG00000029730/ENSMUSG00000038909/ENSMUSG00000019214/ENSMUSG00000039994/…	28	suppressed	0.7	0.7	Atg7 / Atrx / Blm / Cdc7 / Cdt1 / Chtf18 / Ciz1 / Dach1 / Dbf4 / Donson / E2f7 / Gins1 / Ino80 / Kat7 / Lig3 / Mcm2 / Mcm6 / Mcm7 / Mettl4 / Rfc2 / Rfc3 / Rfc4 / Senp2 / Ticrr / Timeless / Tipin / Wrnip1 / Zranb3
activated.GO:0005858	CC	GO:0005858	axonemal dynein complex	19	0.695864	1.99997	0.000409364	0.00976363	0.00847368	1693	tags=68%, list=18%, signal=56%	ENSMUSG00000033826/ENSMUSG00000041144/ENSMUSG00000101337/ENSMUSG00000021879/ENSMUSG00000096141/ENSMUSG00000052273/ENSMUSG00000043020/ENSMUSG00000073102/ENSMUSG00000061322/ENSMUSG00000039543/ENSMUSG00000052861/ENSMUSG00000056752/ENSMUSG00000030882	13	activated	0.684211	0.684211	Cfap70 / Dnah12 / Dnah3 / Dnah6 / Dnah7a / Dnah7b / Dnah7c / Dnah8 / Dnah9 / Dnai1 / Dnai3 / Dnhd1 / Drc1
activated.GO:0005746	CC	GO:0005746	mitochondrial respirasome	65	0.493728	1.84258	0.000647619	0.0140655	0.0122072	3562	tags=68%, list=37%, signal=43%	ENSMUSG00000044894/ENSMUSG00000043319/ENSMUSG00000038462/ENSMUSG00000061633/ENSMUSG00000061518/ENSMUSG00000017778/ENSMUSG00000014294/ENSMUSG00000031818/ENSMUSG00000022450/ENSMUSG00000000088/ENSMUSG00000059534/ENSMUSG00000073155/ENSMUSG00000016427/ENSMUSG00000024038/ENSMUSG00000041697/ENSMUSG00000013593/ENSMUSG00000041881/ENSMUSG00000014313/ENSMUSG00000033213/ENSMUSG00000032330/ENSMUSG00000040048/…	44	activated	0.676923	0.676923	1810058I24Rik / AA467197 / Cox4i1 / Cox5a / Cox5b / Cox6a1 / Cox6c / Cox7a2 / Cox7a2l / Cox7b / Cox7c / Cox8a / Cox8c / Ndufa1 / Ndufa10 / Ndufa12 / Ndufa2 / Ndufa4 / Ndufa5 / Ndufa6 / Ndufa7 / Ndufa8 / Ndufab1 / Ndufb10 / Ndufb11b / Ndufb5 / Ndufb6 / Ndufc1 / Ndufc2 / Ndufs2 / Ndufs4 / Ndufs6 / Ndufv3 / Sdha / Sdhb / Uqcc3 / Uqcr10 / Uqcr11 / Uqcrb / Uqcrc1 / Uqcrc2 / Uqcrfs1 / Uqcrq / Wdr93
activated.GO:0098803	CC	GO:0098803	respiratory chain complex	65	0.49023	1.82952	0.000784381	0.0162491	0.0141023	3562	tags=68%, list=37%, signal=43%	ENSMUSG00000044894/ENSMUSG00000051811/ENSMUSG00000043319/ENSMUSG00000038462/ENSMUSG00000061633/ENSMUSG00000061518/ENSMUSG00000017778/ENSMUSG00000014294/ENSMUSG00000031818/ENSMUSG00000022450/ENSMUSG00000000088/ENSMUSG00000059534/ENSMUSG00000016427/ENSMUSG00000024038/ENSMUSG00000041697/ENSMUSG00000013593/ENSMUSG00000041881/ENSMUSG00000014313/ENSMUSG00000033213/ENSMUSG00000032330/ENSMUSG00000040048/…	44	activated	0.676923	0.676923	AA467197 / Cox4i1 / Cox5a / Cox5b / Cox6a1 / Cox6b2 / Cox6c / Cox7a2 / Cox7a2l / Cox7b / Cox7c / Cox8a / Cox8c / Ndufa1 / Ndufa10 / Ndufa12 / Ndufa2 / Ndufa4 / Ndufa5 / Ndufa6 / Ndufa7 / Ndufa8 / Ndufab1 / Ndufb10 / Ndufb11b / Ndufb5 / Ndufb6 / Ndufc1 / Ndufc2 / Ndufs2 / Ndufs4 / Ndufs6 / Ndufv3 / Sdha / Sdhb / Uqcc3 / Uqcr10 / Uqcr11 / Uqcrb / Uqcrc1 / Uqcrc2 / Uqcrfs1 / Uqcrq / Wdr93
activated.GO:1905286	CC	GO:1905286	serine-type peptidase complex	3	0.974313	1.63657	0.00103843	0.0199197	0.0172879	142	tags=67%, list=1%, signal=66%	ENSMUSG00000026365/ENSMUSG00000024164	2	activated	0.666667	0.666667	C3 / Cfh
activated.GO:1905370	CC	GO:1905370	serine-type endopeptidase complex	3	0.974313	1.63657	0.00103843	0.0199197	0.0172879	142	tags=67%, list=1%, signal=66%	ENSMUSG00000026365/ENSMUSG00000024164	2	activated	0.666667	0.666667	C3 / Cfh
suppressed.GO:1902100	BP	GO:1902100	negative regulation of metaphase/anaphase transition of cell cycle	40	-0.582517	-2.0491	5.59679e-05	0.00225866	0.00196025	2254	tags=65%, list=23%, signal=50%	ENSMUSG00000074476/ENSMUSG00000022314/ENSMUSG00000041431/ENSMUSG00000006585/ENSMUSG00000021569/ENSMUSG00000014668/ENSMUSG00000027379/ENSMUSG00000024660/ENSMUSG00000006398/ENSMUSG00000017421/ENSMUSG00000069910/ENSMUSG00000017716/ENSMUSG00000020897/ENSMUSG00000022750/ENSMUSG00000006005/ENSMUSG00000032435/ENSMUSG00000024056/ENSMUSG00000038542/ENSMUSG00000032400/ENSMUSG00000029414/ENSMUSG00000038379/…	26	suppressed	0.65	0.65	Apc / Atm / Aurkb / Birc5 / Bub1 / Ccnb1 / Cdc20 / Cdt1 / Cenpe / Chfr / Dync1li1 / Incenp / Klhl22 / Kntc1 / Mad1l1 / Ndc80 / Pcid2 / Rad21 / Spc24 / Spdl1 / Tex14 / Tpr / Trip13 / Ttk / Zfp207 / Zwilch
activated.GO:0001527	CC	GO:0001527	microfibril	8	0.841879	1.8561	0.00120489	0.0225203	0.0195449	1091	tags=62%, list=11%, signal=55%	ENSMUSG00000032289/ENSMUSG00000040488/ENSMUSG00000027204/ENSMUSG00000024299/ENSMUSG00000001870	5	activated	0.625	0.625	Adamts10 / Fbn1 / Ltbp1 / Ltbp4 / Thsd4
suppressed.GO:0051985	BP	GO:0051985	negative regulation of chromosome segregation	41	-0.589146	-2.07783	4.42178e-05	0.00187532	0.00162756	2254	tags=59%, list=23%, signal=45%	ENSMUSG00000006585/ENSMUSG00000021569/ENSMUSG00000014668/ENSMUSG00000027379/ENSMUSG00000024660/ENSMUSG00000006398/ENSMUSG00000017421/ENSMUSG00000069910/ENSMUSG00000017716/ENSMUSG00000020897/ENSMUSG00000022750/ENSMUSG00000006005/ENSMUSG00000032435/ENSMUSG00000024056/ENSMUSG00000019214/ENSMUSG00000038542/ENSMUSG00000032400/ENSMUSG00000029414/ENSMUSG00000038379/ENSMUSG00000034218/ENSMUSG00000045328/…	24	suppressed	0.585366	0.585366	Apc / Atm / Aurkb / Birc5 / Bub1 / Cdc20 / Cdt1 / Cenpe / Chfr / Chtf18 / Dync1li1 / Incenp / Klhl22 / Kntc1 / Mad1l1 / Ndc80 / Pcid2 / Spdl1 / Tex14 / Tpr / Trip13 / Ttk / Zfp207 / Zwilch
suppressed.GO:0007094	BP	GO:0007094	mitotic spindle assembly checkpoint signaling	38	-0.591588	-2.02823	9.57507e-05	0.00330397	0.00286745	2254	tags=58%, list=23%, signal=44%	ENSMUSG00000006585/ENSMUSG00000021569/ENSMUSG00000027379/ENSMUSG00000024660/ENSMUSG00000006398/ENSMUSG00000017421/ENSMUSG00000069910/ENSMUSG00000017716/ENSMUSG00000020897/ENSMUSG00000022750/ENSMUSG00000006005/ENSMUSG00000032435/ENSMUSG00000024056/ENSMUSG00000038542/ENSMUSG00000032400/ENSMUSG00000029414/ENSMUSG00000038379/ENSMUSG00000034218/ENSMUSG00000045328/ENSMUSG00000005871/ENSMUSG00000029554/…	22	suppressed	0.578947	0.578947	Apc / Atm / Aurkb / Birc5 / Bub1 / Cdc20 / Cdt1 / Cenpe / Dync1li1 / Incenp / Klhl22 / Kntc1 / Mad1l1 / Ndc80 / Pcid2 / Spdl1 / Tex14 / Tpr / Trip13 / Ttk / Zfp207 / Zwilch
suppressed.GO:0006261	BP	GO:0006261	DNA-templated DNA replication	114	-0.574636	-2.47933	9.50713e-12	3.69606e-09	3.20774e-09	2500	tags=56%, list=26%, signal=42%	ENSMUSG00000021400/ENSMUSG00000039205/ENSMUSG00000022855/ENSMUSG00000004069/ENSMUSG00000022881/ENSMUSG00000006585/ENSMUSG00000046591/ENSMUSG00000027424/ENSMUSG00000030243/ENSMUSG00000031697/ENSMUSG00000058298/ENSMUSG00000032409/ENSMUSG00000020697/ENSMUSG00000073705/ENSMUSG00000017499/ENSMUSG00000036875/ENSMUSG00000002297/ENSMUSG00000002870/ENSMUSG00000040044/ENSMUSG00000025209/ENSMUSG00000020185/…	64	suppressed	0.561404	0.561404	Atad5 / Atr / Bard1 / Blm / Brca1 / Brca2 / Ccne2 / Cdc6 / Cdc7 / Cdt1 / Cenps / Chtf18 / Ciz1 / Dach1 / Dbf4 / Dna2 / Dnaja3 / E2f7 / Eme1 / Exd2 / Fancm / Ino80 / Kat7 / Lig1 / Lig3 / Mcm2 / Mcm6 / Mcm7 / Mcm9 / Mcmbp / Mgme1 / Mms22l / Mre11a / Noc3l / Orc1 / Orc3 / Orc6 / Pola2 / Pole / Pole2 / Polg / Polq / Prim1 / Prim2 / Rad50 / Rad51 / Recql / Recql4 / Rfc2 / Rfc4 / Rtel1 / Samhd1 / Senp2…
suppressed.GO:0045839	BP	GO:0045839	negative regulation of mitotic nuclear division	45	-0.587331	-2.11599	1.94462e-05	0.000981821	0.000852105	2254	tags=56%, list=23%, signal=43%	ENSMUSG00000006585/ENSMUSG00000021569/ENSMUSG00000027379/ENSMUSG00000024660/ENSMUSG00000022369/ENSMUSG00000006398/ENSMUSG00000017421/ENSMUSG00000069910/ENSMUSG00000017716/ENSMUSG00000020897/ENSMUSG00000022750/ENSMUSG00000006005/ENSMUSG00000000538/ENSMUSG00000032435/ENSMUSG00000024056/ENSMUSG00000038542/ENSMUSG00000032400/ENSMUSG00000029414/ENSMUSG00000038379/ENSMUSG00000034218/ENSMUSG00000030849/…	25	suppressed	0.555556	0.555556	Apc / Atm / Aurkb / Birc5 / Bub1 / Cdc20 / Cdt1 / Cenpe / Dync1li1 / Fgfr2 / Incenp / Klhl22 / Kntc1 / Mad1l1 / Mtbp / Ndc80 / Pcid2 / Spdl1 / Tex14 / Tom1l2 / Tpr / Trip13 / Ttk / Zfp207 / Zwilch
activated.GO:0031514	CC	GO:0031514	motile cilium	197	0.547768	2.43393	8.37497e-15	6.10483e-12	5.29827e-12	2505	tags=55%, list=26%, signal=42%	ENSMUSG00000053153/ENSMUSG00000033826/ENSMUSG00000075249/ENSMUSG00000050379/ENSMUSG00000035783/ENSMUSG00000037196/ENSMUSG00000024033/ENSMUSG00000070331/ENSMUSG00000027867/ENSMUSG00000001225/ENSMUSG00000050994/ENSMUSG00000032489/ENSMUSG00000020612/ENSMUSG00000027227/ENSMUSG00000030851/ENSMUSG00000026463/ENSMUSG00000037708/ENSMUSG00000004032/ENSMUSG00000062859/ENSMUSG00000091476/ENSMUSG00000033210/…	109	activated	0.553299	0.553299	Ace / Acta2 / Actl7a / Adcy10 / Adgb / Ak1 / Ak2 / Ak8 / Akap3 / Akap4 / Akap9 / Aldoa / Atp1a1 / Atp1a4 / Atp1b1 / Atp2b4 / C2cd6 / Calm1 / Catsper3 / Catsper4 / Catsperb / Catspere1 / Catspere2 / Catsperg2 / Catsperz / Ccdc39 / Cfap20 / Cfap36 / Cfap52 / Cfap65 / Cfap69 / Cfap70 / Daam1 / Dnah17 / Dnah8 / Dnah9 / Dnai1 / Dnali1 / Dnhd1 / Drc1 / Dync2h1 / Fbxl13 / Flacc1 / Fsip2 / Gabarap / Gapd…
suppressed.GO:0051784	BP	GO:0051784	negative regulation of nuclear division	47	-0.593816	-2.15779	5.67293e-06	0.00035764	0.000310389	2254	tags=55%, list=23%, signal=43%	ENSMUSG00000006585/ENSMUSG00000021569/ENSMUSG00000027379/ENSMUSG00000024660/ENSMUSG00000022369/ENSMUSG00000006398/ENSMUSG00000017421/ENSMUSG00000069910/ENSMUSG00000017716/ENSMUSG00000020897/ENSMUSG00000022750/ENSMUSG00000006005/ENSMUSG00000000538/ENSMUSG00000032435/ENSMUSG00000024056/ENSMUSG00000038542/ENSMUSG00000032400/ENSMUSG00000029414/ENSMUSG00000038379/ENSMUSG00000034218/ENSMUSG00000024837/…	26	suppressed	0.553191	0.553191	Apc / Atm / Aurkb / Birc5 / Bub1 / Cdc20 / Cdt1 / Cenpe / Dmrt1 / Dync1li1 / Fgfr2 / Incenp / Klhl22 / Kntc1 / Mad1l1 / Mtbp / Ndc80 / Pcid2 / Spdl1 / Tex14 / Tom1l2 / Tpr / Trip13 / Ttk / Zfp207 / Zwilch
activated.GO:0005581	CC	GO:0005581	collagen trimer	22	0.782609	2.3282	5.90084e-07	5.41902e-05	4.70307e-05	835	tags=55%, list=9%, signal=50%	ENSMUSG00000067158/ENSMUSG00000019929/ENSMUSG00000026043/ENSMUSG00000079465/ENSMUSG00000029661/ENSMUSG00000046318/ENSMUSG00000061535/ENSMUSG00000031274/ENSMUSG00000031273/ENSMUSG00000031503/ENSMUSG00000040690/ENSMUSG00000031502	12	activated	0.545455	0.545455	C1qtnf7 / Ccbe1 / Col16a1 / Col1a2 / Col3a1 / Col4a1 / Col4a2 / Col4a3 / Col4a4 / Col4a5 / Col4a6 / Dcn
suppressed.GO:0010212	BP	GO:0010212	response to ionizing radiation	82	-0.453453	-1.84684	0.000168479	0.0050255	0.00436154	2673	tags=49%, list=28%, signal=36%	ENSMUSG00000048787/ENSMUSG00000053110/ENSMUSG00000003873/ENSMUSG00000026162/ENSMUSG00000059552/ENSMUSG00000003068/ENSMUSG00000046591/ENSMUSG00000022556/ENSMUSG00000032409/ENSMUSG00000000148/ENSMUSG00000054051/ENSMUSG00000068917/ENSMUSG00000014074/ENSMUSG00000027933/ENSMUSG00000028702/ENSMUSG00000037461/ENSMUSG00000021215/ENSMUSG00000032267/ENSMUSG00000032555/ENSMUSG00000038569/ENSMUSG00000041147/…	40	suppressed	0.487805	0.487805	Aen / Atm / Atr / Bard1 / Bax / Blm / Brat1 / Brca1 / Brca2 / Chek2 / Clk2 / Dcun1d3 / Ect2 / Ercc6 / Fancd2 / Grb2 / Hsf1 / Ino80 / Ints3 / Ints7 / Mapk14 / Msh2 / Net1 / Nhej1 / Prkdc / Rad51 / Rad51ap1 / Rad54b / Rad54l / Rad9b / Rnf168 / Spidr / Stk11 / Ticrr / Topbp1 / Trp53 / Uimc1 / Usp28 / Xrcc6 / Yap1
suppressed.GO:1990391	CC	GO:1990391	DNA repair complex	21	-0.56292	-1.66157	0.00895419	0.0998401	0.0866494	1155	tags=48%, list=12%, signal=42%	ENSMUSG00000044702/ENSMUSG00000041147/ENSMUSG00000039187/ENSMUSG00000022471/ENSMUSG00000034023/ENSMUSG00000020412/ENSMUSG00000038774/ENSMUSG00000022672/ENSMUSG00000034218/ENSMUSG00000017146	10	suppressed	0.47619	0.47619	Ascc2 / Ascc3 / Atm / Brca1 / Brca2 / Fancd2 / Fanci / Palb2 / Prkdc / Xrcc6
activated.GO:0030312	CC	GO:0030312	external encapsulating structure	149	0.622187	2.66944	1.21038e-17	3.52916e-14	3.0629e-14	1141	tags=45%, list=12%, signal=40%	ENSMUSG00000067158/ENSMUSG00000019929/ENSMUSG00000032289/ENSMUSG00000021477/ENSMUSG00000026043/ENSMUSG00000079465/ENSMUSG00000028780/ENSMUSG00000009281/ENSMUSG00000020467/ENSMUSG00000042846/ENSMUSG00000019899/ENSMUSG00000029675/ENSMUSG00000023046/ENSMUSG00000038725/ENSMUSG00000058297/ENSMUSG00000029484/ENSMUSG00000035783/ENSMUSG00000029661/ENSMUSG00000017466/ENSMUSG00000046318/ENSMUSG00000018593/…	67	activated	0.449664	0.449664	Abi3bp / Acta2 / Adamts10 / Adamts2 / Adamts5 / Adamts6 / Anxa2 / Anxa3 / Anxa5 / Ccbe1 / Ccn2 / Cd151 / Col16a1 / Col1a2 / Col22a1 / Col3a1 / Col4a1 / Col4a2 / Col4a3 / Col4a4 / Col4a5 / Col4a6 / Crispld2 / Cst3 / Ctsb / Ctsl / Dcn / Efemp1 / Efna5 / Egflam / Eln / Entpd1 / Fbn1 / Fgf1 / Fras1 / Gpc4 / Gpc5 / Igf1 / Igfbp6 / Igfbp7 / Il16 / Lama2 / Lamb2 / Lamc3 / Lrrtm3 / Ltbp1 / Ltbp4 / Mgp / …
activated.GO:1902495	CC	GO:1902495	transmembrane transporter complex	172	0.392978	1.71755	0.000259003	0.00699249	0.00606866	2676	tags=43%, list=28%, signal=32%	ENSMUSG00000021699/ENSMUSG00000054720/ENSMUSG00000019787/ENSMUSG00000070639/ENSMUSG00000057914/ENSMUSG00000015766/ENSMUSG00000059970/ENSMUSG00000041301/ENSMUSG00000022843/ENSMUSG00000001986/ENSMUSG00000053519/ENSMUSG00000092083/ENSMUSG00000015575/ENSMUSG00000015968/ENSMUSG00000044894/ENSMUSG00000029088/ENSMUSG00000027827/ENSMUSG00000091476/ENSMUSG00000031075/ENSMUSG00000007097/ENSMUSG00000064210/…	74	activated	0.430233	0.430233	Abhd6 / Akap9 / Ano1 / Ano6 / Atp1a1 / Atp1a2 / Atp1a4 / Atp1b1 / Atp6v0e / Atp6v1d / Atp6v1f / Atp6v1g1 / C2cd6 / Cachd1 / Cacna1d / Cacnb2 / Cacnb4 / Calm1 / Calm2 / Calm3 / Catsper3 / Catsper4 / Catsperb / Catspere1 / Catspere2 / Catsperg2 / Catsperz / Cftr / Chrne / Clcn2 / Clic1 / Cntnap2 / Eps8 / Gabrb1 / Gria3 / Gria4 / Hspa2 / Kcnab1 / Kcnb2 / Kcnd2 / Kcnd3 / Kcnip1 / Kcnip3 / Kcnip4 / Lr…
activated.GO:0032838	CC	GO:0032838	plasma membrane bounded cell projection cytoplasm	137	0.393854	1.65527	0.000802989	0.0165464	0.0143603	2171	tags=42%, list=23%, signal=33%	ENSMUSG00000053153/ENSMUSG00000033826/ENSMUSG00000029757/ENSMUSG00000027867/ENSMUSG00000041144/ENSMUSG00000101337/ENSMUSG00000020612/ENSMUSG00000030161/ENSMUSG00000037708/ENSMUSG00000009013/ENSMUSG00000027827/ENSMUSG00000028294/ENSMUSG00000021879/ENSMUSG00000062563/ENSMUSG00000059854/ENSMUSG00000039630/ENSMUSG00000040473/ENSMUSG00000028492/ENSMUSG00000032965/ENSMUSG00000096141/ENSMUSG00000036273/…	58	activated	0.423358	0.423358	Ak8 / Akr1b3 / Bbs5 / Ccdc113 / Ccdc39 / Ccdc63 / Ccdc96 / Cfap206 / Cfap36 / Cfap52 / Cfap69 / Cfap70 / Cys1 / Dnaaf1 / Dnah12 / Dnah3 / Dnah6 / Dnah7a / Dnah7b / Dnah7c / Dnah8 / Dnah9 / Dnai1 / Dnai3 / Dnali1 / Dnhd1 / Drc1 / Dync1i1 / Dync2h1 / Dynll1 / Dynlt2b / Efhc1 / Gabarap / Gabarapl1 / Hnrnpa2b1 / Hnrnpab / Hnrnpu / Hydin / Ift57 / Kcnab1 / Lrrk2 / Mak / Map2 / Odad2 / Prkar1a / Ranbp1…
activated.GO:1990351	CC	GO:1990351	transporter complex	187	0.365465	1.61868	0.000345364	0.00853385	0.00740637	2676	tags=42%, list=28%, signal=31%	ENSMUSG00000021699/ENSMUSG00000054720/ENSMUSG00000019787/ENSMUSG00000070639/ENSMUSG00000057914/ENSMUSG00000015766/ENSMUSG00000059970/ENSMUSG00000041301/ENSMUSG00000022843/ENSMUSG00000001986/ENSMUSG00000053519/ENSMUSG00000092083/ENSMUSG00000015575/ENSMUSG00000015968/ENSMUSG00000044894/ENSMUSG00000029088/ENSMUSG00000027827/ENSMUSG00000091476/ENSMUSG00000031075/ENSMUSG00000007097/ENSMUSG00000064210/…	79	activated	0.42246	0.42246	Abhd6 / Akap9 / Ano1 / Ano6 / Atp10a / Atp1a1 / Atp1a2 / Atp1a4 / Atp1b1 / Atp6v0e / Atp6v1d / Atp6v1f / Atp6v1g1 / Atp8a1 / Atp8a2 / Atp8b2 / C2cd6 / Cachd1 / Cacna1d / Cacnb2 / Cacnb4 / Calm1 / Calm2 / Calm3 / Catsper3 / Catsper4 / Catsperb / Catspere1 / Catspere2 / Catsperg2 / Catsperz / Cftr / Chrne / Clcn2 / Clic1 / Cntnap2 / Eps8 / Gabrb1 / Gria3 / Gria4 / Hspa2 / Kcnab1 / Kcnb2 / Kcnd2 / K…
activated.GO:0043292	CC	GO:0043292	contractile fiber	106	0.51645	2.10637	5.11031e-07	4.76812e-05	4.13817e-05	1567	tags=42%, list=16%, signal=35%	ENSMUSG00000008136/ENSMUSG00000021699/ENSMUSG00000045103/ENSMUSG00000054640/ENSMUSG00000032366/ENSMUSG00000028161/ENSMUSG00000063450/ENSMUSG00000035783/ENSMUSG00000027447/ENSMUSG00000018830/ENSMUSG00000020315/ENSMUSG00000024236/ENSMUSG00000031636/ENSMUSG00000050953/ENSMUSG00000067818/ENSMUSG00000031328/ENSMUSG00000019467/ENSMUSG00000096054/ENSMUSG00000015968/ENSMUSG00000026463/ENSMUSG00000021476/…	44	activated	0.415094	0.415094	Acta2 / Actg1 / Ahnak / Ank2 / Anxa5 / Arhgef25 / Atp2b4 / Cacna1d / Calm1 / Calm2 / Calm3 / Csrp1 / Cst3 / Dbi / Dmd / Dst / Fhl2 / Fkbp1a / Flna / Gja1 / Habp4 / Jup / Kat2b / Mef2c / Mtm1 / Myh11 / Myl9 / Nos1ap / Pde4b / Pde4d / Pdlim3 / Pdlim5 / Ppp3ca / Psma6 / Sdc4 / Slc8a1 / Sptbn1 / Svil / Syne1 / Syne2 / Tmod2 / Tpm1 / Ttn / Vcl
suppressed.GO:0098813	BP	GO:0098813	nuclear chromosome segregation	276	-0.443015	-2.18101	2.06952e-12	1.0057e-09	8.7283e-10	2254	tags=41%, list=23%, signal=33%	ENSMUSG00000006585/ENSMUSG00000032624/ENSMUSG00000031660/ENSMUSG00000005493/ENSMUSG00000021569/ENSMUSG00000007646/ENSMUSG00000014668/ENSMUSG00000027326/ENSMUSG00000038943/ENSMUSG00000020628/ENSMUSG00000027379/ENSMUSG00000024660/ENSMUSG00000030814/ENSMUSG00000040599/ENSMUSG00000021245/ENSMUSG00000027469/ENSMUSG00000073705/ENSMUSG00000017499/ENSMUSG00000017861/ENSMUSG00000066568/ENSMUSG00000029176/…	114	suppressed	0.413043	0.413043	4930447C04Rik / Akap8 / Anapc4 / Ankrd31 / Apc / Aspm / Atm / Aurkb / Baz1b / Bcl7c / Birc5 / Brca2 / Brd7 / Brip1 / Bub1 / Ccdc61 / Ccne2 / Cdc16 / Cdc20 / Cdc6 / Cdt1 / Cenpe / Cenpf / Cenps / Chek2 / Chfr / Cit / Clasp2 / Cpeb1 / Dmc1 / Drg1 / Dsn1 / Dync1li1 / Ect2 / Eme1 / Eml4 / Esco1 / Esco2 / Espl1 / Fancd2 / Fancm / Iho1 / Incenp / Ino80 / Kif11 / Kif14 / Kif15 / Kif18a / Kif23 / Kif2c /…
suppressed.GO:0006401	BP	GO:0006401	RNA catabolic process	205	-0.351471	-1.65466	0.000133301	0.00416806	0.00361738	3063	tags=40%, list=32%, signal=28%	ENSMUSG00000017264/ENSMUSG00000073007/ENSMUSG00000035215/ENSMUSG00000025962/ENSMUSG00000021179/ENSMUSG00000018765/ENSMUSG00000059273/ENSMUSG00000038957/ENSMUSG00000028330/ENSMUSG00000045817/ENSMUSG00000025580/ENSMUSG00000042699/ENSMUSG00000026942/ENSMUSG00000038848/ENSMUSG00000032423/ENSMUSG00000031403/ENSMUSG00000071723/ENSMUSG00000041530/ENSMUSG00000020576/ENSMUSG00000035139/ENSMUSG00000040482/…	83	suppressed	0.404878	0.404878	Ago1 / Ago3 / Alkbh5 / Atm / Axin2 / Boll / Brf1 / Casc3 / Celf1 / Cnot10 / Cnot3 / Cnot6 / Dazl / Dhx36 / Dhx9 / Dkc1 / Dna2 / Dxo / E2f1 / Edc3 / Eif4a3 / Exosc1 / Exosc10 / Exosc2 / Exosc8 / Fastkd2 / Fus / Fxr2 / Gigyf2 / Gspt2 / Igf2bp1 / Khsrp / Larp1 / Lin28a / Lin28b / Lsm5 / Lsm7 / Mettl14 / Mettl16 / Mlh1 / Mtrex / Nbas / Ncbp1 / Noct / Nrde2 / Nsun2 / Pabpc4 / Pan2 / Pan3 / Parn / Patl…
suppressed.GO:0006281	BP	GO:0006281	DNA repair	438	-0.401413	-2.08055	3.17892e-14	1.76551e-11	1.53226e-11	2504	tags=40%, list=26%, signal=31%	ENSMUSG00000001517/ENSMUSG00000021400/ENSMUSG00000026162/ENSMUSG00000059552/ENSMUSG00000036097/ENSMUSG00000039396/ENSMUSG00000061607/ENSMUSG00000046295/ENSMUSG00000051316/ENSMUSG00000035365/ENSMUSG00000032498/ENSMUSG00000022881/ENSMUSG00000022338/ENSMUSG00000037474/ENSMUSG00000005566/ENSMUSG00000046591/ENSMUSG00000031660/ENSMUSG00000027424/ENSMUSG00000005493/ENSMUSG00000000142/ENSMUSG00000039231/…	177	suppressed	0.40411	0.40411	4930447C04Rik / Abl1 / Actr8 / Alkbh1 / Ankle1 / Ascc2 / Ascc3 / Atm / Atr / Atxn7 / Atxn7l3 / Axin2 / Bard1 / Bcl7c / Blm / Brca1 / Brca2 / Brd7 / Brip1 / Cdc5l / Cdc7 / Cdk7 / Cenps / Chaf1a / Chd1l / Chek2 / Clspn / Ddb2 / Ddx11 / Dek / Dmc1 / Dna2 / Dot1l / Dtl / Eme1 / Eny2 / Ep400 / Ercc6 / Esco2 / Exd2 / Exo1 / Fam168a / Fanca / Fancd2 / Fanci / Fancm / Fbxw7 / Foxm1 / Fus / Gtf2h2 / Helq …
suppressed.GO:0000070	BP	GO:0000070	mitotic sister chromatid segregation	159	-0.471476	-2.14058	1.24478e-08	1.88544e-06	1.63634e-06	2047	tags=40%, list=21%, signal=32%	ENSMUSG00000038943/ENSMUSG00000027379/ENSMUSG00000024660/ENSMUSG00000040599/ENSMUSG00000027469/ENSMUSG00000017861/ENSMUSG00000066568/ENSMUSG00000038416/ENSMUSG00000043065/ENSMUSG00000015880/ENSMUSG00000027635/ENSMUSG00000041133/ENSMUSG00000079553/ENSMUSG00000006398/ENSMUSG00000074358/ENSMUSG00000024293/ENSMUSG00000029516/ENSMUSG00000024045/ENSMUSG00000009907/ENSMUSG00000017421/ENSMUSG00000028678/…	64	suppressed	0.402516	0.402516	Akap8 / Apc / Atm / Aurkb / Baz1b / Birc5 / Bub1 / Ccdc61 / Cdc16 / Cdc20 / Cenpe / Chek2 / Cit / Clasp2 / Drg1 / Dsn1 / Dync1li1 / Esco1 / Esco2 / Espl1 / Incenp / Ino80 / Kif11 / Kif14 / Kif15 / Kif18a / Kif23 / Kif2c / Kifc1 / Kifc5b / Klhl22 / Kntc1 / Lsm14a / Mad1l1 / Mis12 / Mybl2 / Ncapd2 / Ncapd3 / Ncapg / Ncapg2 / Ncaph2 / Ndc80 / Nusap1 / Pcid2 / Pds5a / Pds5b / Pibf1 / Pinx1 / Prc1 / R…
activated.GO:0005576	CC	GO:0005576	extracellular region	505	0.534466	2.59377	3.21672e-34	3.75166e-30	3.256e-30	1676	tags=40%, list=17%, signal=35%	ENSMUSG00000016918/ENSMUSG00000067158/ENSMUSG00000046178/ENSMUSG00000026185/ENSMUSG00000022037/ENSMUSG00000019929/ENSMUSG00000040265/ENSMUSG00000032289/ENSMUSG00000021477/ENSMUSG00000034813/ENSMUSG00000027445/ENSMUSG00000026043/ENSMUSG00000050645/ENSMUSG00000025551/ENSMUSG00000079465/ENSMUSG00000032006/ENSMUSG00000053153/ENSMUSG00000031451/ENSMUSG00000028780/ENSMUSG00000009281/ENSMUSG00000032925/…	201	activated	0.39802	0.39802	4930503L19Rik / Ace / Acrbp / Actg1 / Adam9 / Adamts10 / Adamts2 / Adamts5 / Adamtsl1 / Aebp1 / Agt / Ahnak / Akr1b8 / Anxa2 / Anxa5 / Atp5j / Axl / B4galt1 / Bag6 / Bhmt / C1qtnf7 / C1s1 / C3 / Ccbe1 / Ccn2 / Cd46 / Cd59a / Cd81 / Cdh13 / Cemip / Cfap54 / Cfh / Chl1 / Chrdl1 / Cklf / Clu / Cmtm2b / Col16a1 / Col18a1 / Col1a2 / Col22a1 / Col3a1 / Col4a1 / Col4a2 / Col4a3 / Col4a4 / Col4a5 / Col4a…
activated.GO:0043209	CC	GO:0043209	myelin sheath	136	0.456024	1.91156	6.07105e-06	0.000378645	0.000328619	1787	tags=40%, list=19%, signal=33%	ENSMUSG00000051177/ENSMUSG00000058135/ENSMUSG00000026879/ENSMUSG00000019505/ENSMUSG00000031342/ENSMUSG00000059970/ENSMUSG00000068039/ENSMUSG00000026864/ENSMUSG00000030246/ENSMUSG00000023004/ENSMUSG00000022110/ENSMUSG00000020402/ENSMUSG00000032959/ENSMUSG00000029580/ENSMUSG00000035441/ENSMUSG00000032231/ENSMUSG00000021771/ENSMUSG00000007097/ENSMUSG00000026473/ENSMUSG00000019370/ENSMUSG00000052397/…	54	activated	0.397059	0.397059	Actb / Actg1 / Akr1b3 / Anxa2 / Ass1 / Atp1a1 / Atp1a2 / Atp5a1 / Atp5b / Atp5h / Atp5pb / Calm1 / Calm2 / Calm3 / Cct3 / Cd59a / Cox5a / Cox5b / Cox6a1 / Cycs / Ezr / Glul / Gnao1 / Gpm6b / Gsn / Gstm1 / Hsp90aa1 / Hspa2 / Hspa5 / Hspa8 / Igsf8 / Itpr2 / Ldhb / Myo1d / Ndrg1 / Pebp1 / Pkm / Plcb1 / Prdx2 / Pten / Rap1a / Slc25a12 / Sod1 / Sod2 / Sucla2 / Tcp1 / Tuba1b / Tubb4b / Ubb / Ubc / Uqcr…
suppressed.GO:0006974	BP	GO:0006974	cellular response to DNA damage stimulus	612	-0.363167	-1.93299	9.46118e-14	5.01571e-11	4.35305e-11	2617	tags=39%, list=27%, signal=31%	ENSMUSG00000021039/ENSMUSG00000029670/ENSMUSG00000034274/ENSMUSG00000003873/ENSMUSG00000026429/ENSMUSG00000057406/ENSMUSG00000025384/ENSMUSG00000000355/ENSMUSG00000019432/ENSMUSG00000037628/ENSMUSG00000001517/ENSMUSG00000021400/ENSMUSG00000026162/ENSMUSG00000059552/ENSMUSG00000036097/ENSMUSG00000039396/ENSMUSG00000061607/ENSMUSG00000027660/ENSMUSG00000046295/ENSMUSG00000051316/ENSMUSG00000035365/…	241	suppressed	0.393791	0.393791	4930447C04Rik / Abl1 / Actr8 / Aen / Alkbh1 / Ankle1 / Apc / Ascc2 / Ascc3 / Atad5 / Atf2 / Atm / Atr / Atxn7 / Atxn7l3 / Axin2 / Bard1 / Bax / Baz1b / Bcl7c / Bid / Blm / Brat1 / Brca1 / Brca2 / Brd4 / Brd7 / Brip1 / Cbx1 / Cbx3 / Ccnk / Cdc5l / Cdc7 / Cdip1 / Cdk5rap3 / Cdk7 / Cdkn2a / Cdkn3 / Cenps / Chaf1a / Chd1l / Chek2 / Clspn / Cops3 / Ddb2 / Ddx11 / Ddx39b / Dek / Dmc1 / Dna2 / Dot1l / D…
suppressed.GO:0051276	BP	GO:0051276	chromosome organization	443	-0.41282	-2.13945	1.35295e-15	1.31495e-12	1.14122e-12	2277	tags=38%, list=24%, signal=31%	ENSMUSG00000005566/ENSMUSG00000044927/ENSMUSG00000006585/ENSMUSG00000032624/ENSMUSG00000052798/ENSMUSG00000031660/ENSMUSG00000039509/ENSMUSG00000005493/ENSMUSG00000000142/ENSMUSG00000039231/ENSMUSG00000030243/ENSMUSG00000021569/ENSMUSG00000007646/ENSMUSG00000014668/ENSMUSG00000058298/ENSMUSG00000032409/ENSMUSG00000038943/ENSMUSG00000020628/ENSMUSG00000025223/ENSMUSG00000027379/ENSMUSG00000024660/…	170	suppressed	0.383747	0.383747	4930447C04Rik / Abl1 / Actr8 / Akap8 / Anapc4 / Ankrd31 / Apc / Ascc3 / Atf7ip2 / Atm / Atr / Aurkb / Axin2 / Baz1b / Bcl7c / Birc5 / Blm / Brca2 / Brd7 / Brip1 / Bub1 / Ccdc61 / Ccne2 / Cdc16 / Cdc20 / Cdc6 / Cdt1 / Cenpa / Cenpe / Cenph / Cenpp / Cenps / Cenpt / Chek2 / Chfr / Cit / Clasp2 / Cpeb1 / Ctnnb1 / Ddx11 / Dhx36 / Dlgap5 / Dmc1 / Dna2 / Dnmt1 / Drg1 / Dsn1 / Dync1li1 / Eml4 / Esco1 / …
suppressed.GO:2001251	BP	GO:2001251	negative regulation of chromosome organization	77	-0.47457	-1.90127	9.82871e-05	0.00336165	0.00291752	1758	tags=38%, list=18%, signal=31%	ENSMUSG00000002870/ENSMUSG00000006398/ENSMUSG00000021103/ENSMUSG00000017421/ENSMUSG00000021958/ENSMUSG00000069910/ENSMUSG00000017716/ENSMUSG00000038685/ENSMUSG00000020897/ENSMUSG00000031715/ENSMUSG00000031921/ENSMUSG00000022750/ENSMUSG00000006005/ENSMUSG00000032435/ENSMUSG00000024056/ENSMUSG00000038542/ENSMUSG00000024174/ENSMUSG00000032400/ENSMUSG00000029414/ENSMUSG00000002748/ENSMUSG00000038379/…	29	suppressed	0.376623	0.376623	Apc / Atm / Aurkb / Baz1b / Birc5 / Cdc20 / Cenpe / Dync1li1 / Klhl22 / Kntc1 / Mad1l1 / Mcm2 / Mnat1 / Ndc80 / Pcid2 / Pinx1 / Pot1b / Rad50 / Recql4 / Rtel1 / Smarca5 / Spdl1 / Terf2 / Tex14 / Top2a / Tpr / Ttk / Zfp207 / Zwilch
suppressed.GO:0010564	BP	GO:0010564	regulation of cell cycle process	492	-0.357593	-1.86805	1.49322e-10	4.35385e-08	3.77863e-08	2314	tags=38%, list=24%, signal=30%	ENSMUSG00000021611/ENSMUSG00000032571/ENSMUSG00000037474/ENSMUSG00000027104/ENSMUSG00000024137/ENSMUSG00000030888/ENSMUSG00000028999/ENSMUSG00000052934/ENSMUSG00000006585/ENSMUSG00000046591/ENSMUSG00000031660/ENSMUSG00000000142/ENSMUSG00000021569/ENSMUSG00000009376/ENSMUSG00000007646/ENSMUSG00000014668/ENSMUSG00000022556/ENSMUSG00000032409/ENSMUSG00000027985/ENSMUSG00000038943/ENSMUSG00000054051/…	185	suppressed	0.376016	0.376016	Ambra1 / Anapc4 / Ankrd17 / Ankrd31 / Apbb2 / Apc / Atad5 / Atf2 / Atm / Atr / Aurkb / Axin2 / Bard1 / Baz1b / Bcl7c / Bid / Birc5 / Blm / Brca1 / Brca2 / Brd4 / Brd7 / Bub1 / Camk2b / Ccdc84 / Ccnd3 / Ccnf / Cdc16 / Cdc20 / Cdc25a / Cdc25c / Cdc5l / Cdc6 / Cdc7 / Cdca2 / Cdk5rap3 / Cdk6 / Cdk7 / Cdkn2a / Cdt1 / Cenpe / Cenpf / Cep250 / Cep295 / Cep85 / Chek2 / Chfr / Chmp3 / Chtf18 / Cit / Clspn…
activated.GO:0045121	CC	GO:0045121	membrane raft	181	0.491222	2.16433	1.94544e-09	3.92946e-07	3.41031e-07	1377	tags=38%, list=14%, signal=33%	ENSMUSG00000016918/ENSMUSG00000034813/ENSMUSG00000028517/ENSMUSG00000045103/ENSMUSG00000025006/ENSMUSG00000021536/ENSMUSG00000021466/ENSMUSG00000031342/ENSMUSG00000037852/ENSMUSG00000042284/ENSMUSG00000015243/ENSMUSG00000017969/ENSMUSG00000027071/ENSMUSG00000003153/ENSMUSG00000062209/ENSMUSG00000036570/ENSMUSG00000031523/ENSMUSG00000020612/ENSMUSG00000050953/ENSMUSG00000028657/ENSMUSG00000008734/…	68	activated	0.375691	0.375691	Abca1 / Actb / Adam3 / Adcy2 / Ahnak / Ank2 / Ano1 / Anxa2 / Atp1a1 / Atp1a2 / Atp2b4 / Atp5a1 / Atp5b / Birc2 / Bsg / Cavin1 / Cblb / Cdh13 / Cpe / Cr1l / Ctsb / Dlc1 / Dmd / Ednra / Eef2 / Erbb4 / Ezr / Fxyd1 / Fyn / Gja1 / Gnas / Gpm6b / Gprc5b / Grip1 / Gsk3b / Hspa8 / Insr / Iqgap1 / Itga1 / Itpr1 / Kcnd3 / Kirrel / Ldhb / Lrrk2 / Myo1d / Nos1ap / P2rx3 / Plpp3 / Ppt1 / Prkar1a / Prkca / Prk…
activated.GO:0098857	CC	GO:0098857	membrane microdomain	181	0.491222	2.16433	1.94544e-09	3.92946e-07	3.41031e-07	1377	tags=38%, list=14%, signal=33%	ENSMUSG00000016918/ENSMUSG00000034813/ENSMUSG00000028517/ENSMUSG00000045103/ENSMUSG00000025006/ENSMUSG00000021536/ENSMUSG00000021466/ENSMUSG00000031342/ENSMUSG00000037852/ENSMUSG00000042284/ENSMUSG00000015243/ENSMUSG00000017969/ENSMUSG00000027071/ENSMUSG00000003153/ENSMUSG00000062209/ENSMUSG00000036570/ENSMUSG00000031523/ENSMUSG00000020612/ENSMUSG00000050953/ENSMUSG00000028657/ENSMUSG00000008734/…	68	activated	0.375691	0.375691	Abca1 / Actb / Adam3 / Adcy2 / Ahnak / Ank2 / Ano1 / Anxa2 / Atp1a1 / Atp1a2 / Atp2b4 / Atp5a1 / Atp5b / Birc2 / Bsg / Cavin1 / Cblb / Cdh13 / Cpe / Cr1l / Ctsb / Dlc1 / Dmd / Ednra / Eef2 / Erbb4 / Ezr / Fxyd1 / Fyn / Gja1 / Gnas / Gpm6b / Gprc5b / Grip1 / Gsk3b / Hspa8 / Insr / Iqgap1 / Itga1 / Itpr1 / Kcnd3 / Kirrel / Ldhb / Lrrk2 / Myo1d / Nos1ap / P2rx3 / Plpp3 / Ppt1 / Prkar1a / Prkca / Prk…
suppressed.GO:0007059	BP	GO:0007059	chromosome segregation	345	-0.433321	-2.19327	2.98298e-14	1.73953e-11	1.5097e-11	2047	tags=37%, list=21%, signal=31%	ENSMUSG00000038943/ENSMUSG00000020628/ENSMUSG00000022177/ENSMUSG00000027379/ENSMUSG00000024660/ENSMUSG00000030814/ENSMUSG00000040599/ENSMUSG00000021245/ENSMUSG00000027469/ENSMUSG00000073705/ENSMUSG00000017499/ENSMUSG00000017861/ENSMUSG00000066568/ENSMUSG00000029176/ENSMUSG00000038416/ENSMUSG00000043065/ENSMUSG00000047220/ENSMUSG00000015880/ENSMUSG00000052616/ENSMUSG00000027635/ENSMUSG00000034311/…	129	suppressed	0.373913	0.373913	4930447C04Rik / Akap8 / Anapc4 / Ankrd31 / Apc / Aspm / Atm / Aurkb / Baz1b / Bcl7c / Birc5 / Brca1 / Brca2 / Brd4 / Brip1 / Bub1 / Ccdc61 / Ccne2 / Cdc16 / Cdc20 / Cdc6 / Cdca2 / Cenpe / Cenpf / Cenph / Cenps / Cenpt / Cep85 / Chek2 / Chtf18 / Cit / Clasp2 / Cpeb1 / Csnk2a2 / Ctcf / Dlgap5 / Dmc1 / Drg1 / Dsn1 / Dync1li1 / Ect2 / Eme1 / Esco1 / Esco2 / Espl1 / Fancd2 / Fancm / Haus4 / Haus6 / Hj…
suppressed.GO:0140513	CC	GO:0140513	nuclear protein-containing complex	965	-0.295431	-1.61372	2.05327e-10	5.8408e-08	5.06913e-08	2864	tags=37%, list=30%, signal=29%	ENSMUSG00000031858/ENSMUSG00000039449/ENSMUSG00000041346/ENSMUSG00000032185/ENSMUSG00000039117/ENSMUSG00000020929/ENSMUSG00000033970/ENSMUSG00000025580/ENSMUSG00000052997/ENSMUSG00000053293/ENSMUSG00000007589/ENSMUSG00000022557/ENSMUSG00000021413/ENSMUSG00000047617/ENSMUSG00000012114/ENSMUSG00000006599/ENSMUSG00000037791/ENSMUSG00000029438/ENSMUSG00000032423/ENSMUSG00000028224/ENSMUSG00000045215/…	360	suppressed	0.373057	0.373057	Aar2 / Actr8 / Adar / Ahr / Anapc4 / Api5 / Arfgef1 / Arnt / Ascc2 / Ascc3 / Asxl1 / Asxl3 / Atf2 / Atf6 / Atr / Atxn7 / Atxn7l3 / Bach2 / Bahd1 / Bard1 / Baz1b / Bcl11b / Bcl7a / Bcl7c / Bclaf3 / Birc5 / Bop1 / Bptf / Brca1 / Brca2 / Brd4 / Brd7 / Brd9 / Brip1 / Carm1 / Casc3 / Cbx3 / Cbx4 / Ccnc / Ccnk / Ccnt1 / Ccnt2 / Cd3eap / Cdc16 / Cdc20 / Cdc23 / Cdc45 / Cdc5l / Cdk12 / Cdk13 / Cdk7 / Cdk…
activated.GO:0001669	CC	GO:0001669	acrosomal vesicle	103	0.538259	2.18565	3.69016e-08	4.78203e-06	4.15024e-06	1367	tags=37%, list=14%, signal=32%	ENSMUSG00000091556/ENSMUSG00000042284/ENSMUSG00000027867/ENSMUSG00000003153/ENSMUSG00000068039/ENSMUSG00000003341/ENSMUSG00000030638/ENSMUSG00000030792/ENSMUSG00000032110/ENSMUSG00000037708/ENSMUSG00000053030/ENSMUSG00000062859/ENSMUSG00000074141/ENSMUSG00000047021/ENSMUSG00000033949/ENSMUSG00000080316/ENSMUSG00000028264/ENSMUSG00000038709/ENSMUSG00000020193/ENSMUSG00000010435/ENSMUSG00000059891/…	38	activated	0.368932	0.368932	Acr / Acrbp / Acrv1 / Atp8b3 / Bsg / Catsper4 / Ccdc136 / Cd46 / Cfap65 / Cypt1 / Dkkl1 / Dpep3 / Fam170b / Gm14569 / Il4i1 / Iqub / Itga1 / Mroh2b / Serpina5 / Sh3gl3 / Slc2a3 / Spaca1 / Spaca6 / Spaca7 / Spaca9 / Spag17 / Spag6 / Spink2 / Tcp1 / Tcp11 / Trim36 / Tsks / Tssk1 / Tssk2 / Txndc8 / Vdac2 / Zp3r / Zpbp
suppressed.GO:0051225	BP	GO:0051225	spindle assembly	99	-0.421967	-1.7937	0.000224494	0.00633965	0.00550206	2047	tags=36%, list=21%, signal=29%	ENSMUSG00000038943/ENSMUSG00000022177/ENSMUSG00000024660/ENSMUSG00000027469/ENSMUSG00000017861/ENSMUSG00000066568/ENSMUSG00000043065/ENSMUSG00000041133/ENSMUSG00000079553/ENSMUSG00000006398/ENSMUSG00000074358/ENSMUSG00000027959/ENSMUSG00000009907/ENSMUSG00000017421/ENSMUSG00000023015/ENSMUSG00000017716/ENSMUSG00000051786/ENSMUSG00000020897/ENSMUSG00000033952/ENSMUSG00000006005/ENSMUSG00000024301/…	36	suppressed	0.363636	0.363636	Aspm / Aurkb / Birc5 / Ccdc61 / Cdc20 / Cenpe / Chek2 / Clasp2 / Drg1 / Haus4 / Haus6 / Incenp / Ino80 / Kif11 / Kif15 / Kif23 / Kifc1 / Kifc5b / Lsm14a / Mybl2 / Ndc80 / Pibf1 / Prc1 / Racgap1 / Sass6 / Smc1a / Spag5 / Spice1 / Stag1 / Stard9 / Stil / Tpr / Tpx2 / Tubgcp6 / Vps4b / Zfp207
activated.GO:0009986	CC	GO:0009986	cell surface	273	0.443291	2.04564	1.1655e-09	2.66534e-07	2.3132e-07	1678	tags=36%, list=17%, signal=31%	ENSMUSG00000016918/ENSMUSG00000022037/ENSMUSG00000021477/ENSMUSG00000109564/ENSMUSG00000045103/ENSMUSG00000032925/ENSMUSG00000035000/ENSMUSG00000026365/ENSMUSG00000005220/ENSMUSG00000017466/ENSMUSG00000018593/ENSMUSG00000024164/ENSMUSG00000048915/ENSMUSG00000022112/ENSMUSG00000022661/ENSMUSG00000027962/ENSMUSG00000060961/ENSMUSG00000038119/ENSMUSG00000063011/ENSMUSG00000042284/ENSMUSG00000015243/…	99	activated	0.362637	0.362637	Abca1 / Abcb1b / Ace / Adam3 / Adam9 / Ano1 / Antxr2 / Anxa2 / Anxa5 / Atp5a1 / Atp5b / Atp5j / Atpif1 / Axl / B4galt1 / Boc / C3 / Cacna1d / Cd151 / Cd200 / Cd46 / Cd55 / Cd59a / Cdh13 / Cdon / Cfh / Cftr / Clec2m / Clu / Corin / Cr1l / Ctsb / Ctsl / Dcbld2 / Dmd / Dpp4 / Efna5 / Entpd1 / Folr1 / Gfra2 / Ghr / Gpc3 / Gpc4 / Gpc5 / Gpc6 / Gprc5b / Heg1 / Hnrnpu / Hsp90aa1 / Hspa2 / Hspa5 / Hspa8 …
suppressed.GO:0000228	CC	GO:0000228	nuclear chromosome	188	-0.42056	-1.96098	2.26115e-07	2.41943e-05	2.09978e-05	1878	tags=36%, list=20%, signal=30%	ENSMUSG00000018189/ENSMUSG00000029505/ENSMUSG00000028329/ENSMUSG00000047220/ENSMUSG00000002870/ENSMUSG00000015880/ENSMUSG00000040044/ENSMUSG00000041133/ENSMUSG00000024054/ENSMUSG00000000751/ENSMUSG00000015971/ENSMUSG00000024260/ENSMUSG00000028587/ENSMUSG00000007080/ENSMUSG00000026355/ENSMUSG00000021958/ENSMUSG00000017716/ENSMUSG00000029730/ENSMUSG00000025395/ENSMUSG00000031715/ENSMUSG00000032555/…	68	suppressed	0.361702	0.361702	4930447C04Rik / Actr8 / Ago3 / Baz1b / Birc5 / Blm / Brca1 / Brca2 / Brd4 / Cdc5l / Cfdp1 / Dmc1 / E2f1 / Eme1 / Ep400 / Fkbp6 / Gon4l / Iho1 / Ino80 / Ino80b / Mcm2 / Mcm6 / Mcm7 / Mei4 / Mms22l / Mre11a / Msh5 / Ncapd2 / Ncapd3 / Ncapg / Ncapg2 / Ncaph2 / Orc1 / Orc2 / Orc3 / Pinx1 / Pola2 / Pole / Pole2 / Prim1 / Prim2 / Rad50 / Rad51 / Rad9b / Rpa1 / Sap130 / Shoc1 / Smarca5 / Smarcb1 / Smc1a…
activated.GO:0098552	CC	GO:0098552	side of membrane	212	0.39152	1.76796	4.87971e-05	0.00204719	0.00177672	1916	tags=36%, list=20%, signal=29%	ENSMUSG00000021477/ENSMUSG00000109564/ENSMUSG00000045103/ENSMUSG00000028161/ENSMUSG00000026365/ENSMUSG00000024302/ENSMUSG00000001025/ENSMUSG00000048915/ENSMUSG00000027962/ENSMUSG00000000594/ENSMUSG00000042284/ENSMUSG00000015243/ENSMUSG00000040249/ENSMUSG00000005268/ENSMUSG00000029231/ENSMUSG00000032554/ENSMUSG00000029287/ENSMUSG00000053519/ENSMUSG00000006576/ENSMUSG00000040987/ENSMUSG00000063887/…	76	activated	0.358491	0.358491	Abca1 / Abcb1b / Ace / Adam9 / Ank2 / Ano1 / Antxr2 / Anxa5 / B4galt1 / Birc2 / Cd302 / Cd55 / Cd59a / Cdh13 / Cdk16 / Cfh / Clec2m / Coa8 / Cr1l / Ctsb / Ctsl / Cyth3 / Diablo / Dmd / Dst / Dtna / Efna5 / Entpd1 / Esyt3 / Ezr / Farp1 / Folr1 / Fyn / Gfra2 / Ghr / Gm2a / Gna14 / Gnao1 / Gnas / Gng5 / Gpc4 / Gramd1a / Heg1 / Hip1 / Il1r1 / Il31ra / Il6st / Insr / Iqgap1 / Itga1 / Itgad / Jup / Kcn…
suppressed.GO:0000280	BP	GO:0000280	nuclear division	339	-0.38605	-1.94921	1.15126e-09	2.66534e-07	2.3132e-07	2022	tags=35%, list=21%, signal=29%	ENSMUSG00000027379/ENSMUSG00000024660/ENSMUSG00000040599/ENSMUSG00000021245/ENSMUSG00000027469/ENSMUSG00000073705/ENSMUSG00000017861/ENSMUSG00000066568/ENSMUSG00000069041/ENSMUSG00000022369/ENSMUSG00000038416/ENSMUSG00000043065/ENSMUSG00000028702/ENSMUSG00000047220/ENSMUSG00000029501/ENSMUSG00000015880/ENSMUSG00000052616/ENSMUSG00000027635/ENSMUSG00000041133/ENSMUSG00000079553/ENSMUSG00000006398/…	120	suppressed	0.353982	0.353982	4930447C04Rik / Akap8 / Ankle2 / Ankrd31 / Apc / Aspm / Atm / Aurkb / Baz1b / Birc5 / Brca2 / Brip1 / Bub1 / Camk2b / Ccdc61 / Ccne2 / Cdc16 / Cdc20 / Cdca2 / Cenpe / Cenps / Cep85 / Chek2 / Chtf18 / Cit / Clasp2 / Cpeb1 / Dazl / Dmc1 / Dmrt1 / Drg1 / Dsn1 / Dync1li1 / Eme1 / Esco1 / Esco2 / Espl1 / Fanca / Fancd2 / Fancm / Fgfr2 / Foxj3 / Gm960 / Igf1r / Iho1 / Incenp / Ino80 / Kif11 / Kif14 / K…
activated.GO:0045178	CC	GO:0045178	basal part of cell	136	0.416131	1.74433	0.000110611	0.00359467	0.00311975	1494	tags=35%, list=16%, signal=30%	ENSMUSG00000028517/ENSMUSG00000063063/ENSMUSG00000054640/ENSMUSG00000069855/ENSMUSG00000053897/ENSMUSG00000037706/ENSMUSG00000060961/ENSMUSG00000042284/ENSMUSG00000015243/ENSMUSG00000030516/ENSMUSG00000040249/ENSMUSG00000027030/ENSMUSG00000041301/ENSMUSG00000040569/ENSMUSG00000032554/ENSMUSG00000062209/ENSMUSG00000031613/ENSMUSG00000033149/ENSMUSG00000025790/ENSMUSG00000032902/ENSMUSG00000049044/…	48	activated	0.352941	0.352941	Abca1 / Adam9 / Adcy10 / Ank2 / Anxa2 / Atp1a1 / Atp2b4 / B4galt1 / Cadm1 / Cd46 / Cd81 / Cftr / Cr1l / Ctnna2 / Ddr1 / Entpd1 / Erbb4 / Erbin / Ezr / Folr1 / Hpgd / Hsp90aa1 / Iqgap1 / Itga1 / Lin7a / Lrp1 / Lrrk2 / Myo1d / Phldb2 / Pkd2 / Plpp3 / Rapgef3 / Rapgef4 / Slc16a1 / Slc1a5 / Slc26a7 / Slc29a1 / Slc39a8 / Slc3a2 / Slc47a2 / Slc4a4 / Slc4a7 / Slc8a1 / Slco2a1 / Slco3a1 / Stk39 / Tjp1 / …
suppressed.GO:1990234	CC	GO:1990234	transferase complex	632	-0.25256	-1.34485	0.00105336	0.020107	0.0174505	2957	tags=35%, list=31%, signal=26%	ENSMUSG00000040325/ENSMUSG00000029687/ENSMUSG00000038975/ENSMUSG00000028309/ENSMUSG00000019738/ENSMUSG00000020471/ENSMUSG00000003778/ENSMUSG00000021774/ENSMUSG00000033373/ENSMUSG00000035521/ENSMUSG00000059474/ENSMUSG00000027244/ENSMUSG00000039117/ENSMUSG00000067713/ENSMUSG00000034032/ENSMUSG00000028920/ENSMUSG00000026942/ENSMUSG00000006599/ENSMUSG00000020063/ENSMUSG00000057469/ENSMUSG00000037526/…	223	suppressed	0.352848	0.352848	Acvr2a / Acvr2b / Ambra1 / Anapc4 / Armc8 / Atf2 / Atg12 / Atg13 / Atg14 / Atg16l1 / Atxn7 / Atxn7l3 / Bard1 / Brca1 / Brca2 / Brd4 / Brd8 / Brpf1 / Cblc / Cbx4 / Ccnb1 / Ccnc / Ccnd3 / Ccne2 / Ccnf / Ccnj / Ccnk / Ccnt1 / Ccnt2 / Cd3eap / Cdc16 / Cdc20 / Cdc23 / Cdk12 / Cdk13 / Cdk6 / Cdk7 / Chm / Chuk / Clns1a / Csnk2a2 / Cul3 / Cul5 / Cxxc1 / Dbf4 / Dcaf1 / Dcaf10 / Dcaf13 / Dcaf17 / Dcaf4 / D…
suppressed.GO:0005694	CC	GO:0005694	chromosome	930	-0.341703	-1.86431	5.46533e-17	1.06237e-13	9.22011e-14	2376	tags=35%, list=25%, signal=29%	ENSMUSG00000051316/ENSMUSG00000035365/ENSMUSG00000001150/ENSMUSG00000032498/ENSMUSG00000028974/ENSMUSG00000042520/ENSMUSG00000022881/ENSMUSG00000022338/ENSMUSG00000016831/ENSMUSG00000054717/ENSMUSG00000024170/ENSMUSG00000021611/ENSMUSG00000053552/ENSMUSG00000037474/ENSMUSG00000027104/ENSMUSG00000037243/ENSMUSG00000054823/ENSMUSG00000005566/ENSMUSG00000049957/ENSMUSG00000029250/ENSMUSG00000030888/…	325	suppressed	0.349462	0.349462	2810004N23Rik / 4930447C04Rik / Actr8 / Ago3 / Akap8 / Alkbh1 / Ankrd17 / Ankrd31 / Apc / Asf1b / Ash1l / Atad5 / Atf2 / Atm / Atr / Atxn7 / Atxn7l3 / Aurkb / Baz1b / Bcas3 / Bcl11b / Bcl7c / Bend3 / Birc5 / Blm / Bms1 / Bptf / Brca1 / Brca2 / Brd4 / Brd7 / Brd9 / Brpf1 / Bub1 / Camta2 / Casz1 / Cbx1 / Cbx3 / Ccdc137 / Cdc5l / Cdca2 / Cdkn2a / Cdt1 / Cecr2 / Cenpa / Cenpe / Cenpf / Cenph / Cenpl …
suppressed.GO:0032259	BP	GO:0032259	methylation	228	-0.373021	-1.78028	4.64742e-06	0.000307379	0.000266768	2283	tags=35%, list=24%, signal=27%	ENSMUSG00000054823/ENSMUSG00000005566/ENSMUSG00000030888/ENSMUSG00000019039/ENSMUSG00000039231/ENSMUSG00000020691/ENSMUSG00000028053/ENSMUSG00000025747/ENSMUSG00000061589/ENSMUSG00000026917/ENSMUSG00000038214/ENSMUSG00000054612/ENSMUSG00000060098/ENSMUSG00000042308/ENSMUSG00000026694/ENSMUSG00000004127/ENSMUSG00000025439/ENSMUSG00000006932/ENSMUSG00000001017/ENSMUSG00000036009/ENSMUSG00000048109/…	79	suppressed	0.346491	0.346491	Ash1l / Auts2 / Bend3 / Brca1 / Camkmt / Chtop / Clns1a / Coq3 / Ctcf / Ctnnb1 / Cxxc1 / Dalrd3 / Dnmt1 / Dnmt3b / Dot1l / Eed / Eef1aknmt / Ehmt1 / Ezh1 / Fam98a / Fkbp6 / Grhl2 / Hells / Ilf3 / Kansl1 / Kmt2a / Kmt2b / Kmt5b / Lcor / Mbd4 / Mecp2 / Mettl1 / Mettl14 / Mettl16 / Mettl2 / Mettl23 / Mettl25 / Mgmt / Mov10l1 / Mto1 / Nfyc / Nsd1 / Nsd3 / Nsun2 / Nsun5 / Nsun6 / Nsun7 / Pcmt1 / Phf20…
suppressed.GO:0051301	BP	GO:0051301	cell division	436	-0.314877	-1.62563	1.79505e-06	0.000143395	0.00012445	2186	tags=31%, list=23%, signal=25%	ENSMUSG00000031697/ENSMUSG00000030201/ENSMUSG00000059248/ENSMUSG00000014668/ENSMUSG00000026349/ENSMUSG00000027326/ENSMUSG00000034758/ENSMUSG00000027985/ENSMUSG00000038943/ENSMUSG00000022177/ENSMUSG00000027379/ENSMUSG00000024660/ENSMUSG00000032477/ENSMUSG00000020697/ENSMUSG00000026917/ENSMUSG00000053046/ENSMUSG00000040599/ENSMUSG00000027469/ENSMUSG00000073705/ENSMUSG00000033628/ENSMUSG00000017499/…	135	suppressed	0.309633	0.309633	Actr8 / Anapc4 / Ank3 / Ankle2 / Anln / Apc / Aspm / Aurkb / Birc5 / Blm / Brca2 / Brip1 / Brsk2 / Bub1 / Ccnd3 / Ccne2 / Ccnf / Ccnk / Ccnt1 / Ccnt2 / Cdc16 / Cdc20 / Cdc25a / Cdc25c / Cdc6 / Cdc7 / Cdca2 / Cdk6 / Cdk7 / Cdkn2a / Cenpa / Cenpe / Cenps / Cenpt / Cep55 / Chek2 / Chfr / Chmp3 / Cit / Ckap2 / Clasp2 / Cntrob / Dsn1 / Dync1li1 / E2f7 / Ect2 / Epb41 / Exoc4 / Fgfr2 / Fubp1 / Gm49361 /…
activated.GO:0042995	CC	GO:0042995	cell projection	1406	0.328019	1.70167	1.49984e-14	1.02898e-11	8.93031e-12	2096	tags=31%, list=22%, signal=28%	ENSMUSG00000022037/ENSMUSG00000060843/ENSMUSG00000040265/ENSMUSG00000029761/ENSMUSG00000021477/ENSMUSG00000034813/ENSMUSG00000031517/ENSMUSG00000045103/ENSMUSG00000053153/ENSMUSG00000040003/ENSMUSG00000033826/ENSMUSG00000063063/ENSMUSG00000054640/ENSMUSG00000035000/ENSMUSG00000032366/ENSMUSG00000019899/ENSMUSG00000021338/ENSMUSG00000053279/ENSMUSG00000032702/ENSMUSG00000039031/ENSMUSG00000038725/…	431	activated	0.306543	0.306543	1700029J07Rik / 4930544G11Rik / Abat / Abi3bp / Ablim1 / Ablim3 / Acap2 / Ace / Acta2 / Actb / Actg1 / Actl7a / Adcy10 / Adcy2 / Adgb / Agbl2 / Agbl4 / Agfg1 / Aif1 / Ak2 / Ak8 / Akap3 / Akap4 / Akr1b3 / Aldh1a1 / Aldoa / Amfr / Ank2 / Ano1 / Anxa2 / Anxa3 / Anxa5 / Aplp2 / Appl2 / Aqp7 / Ar / Arf4 / Arhgap18 / Arl2bp / Arpc2 / Ass1 / Atp1a1 / Atp1a2 / Atp1b1 / Atp2b4 / Azin2 / B4galt1 / Basp1 / …
suppressed.GO:0044260	BP	GO:0044260	cellular macromolecule metabolic process	1993	-0.26115	-1.47227	6.87311e-12	2.76417e-09	2.39898e-09	2504	tags=30%, list=26%, signal=28%	ENSMUSG00000001517/ENSMUSG00000024370/ENSMUSG00000021400/ENSMUSG00000026162/ENSMUSG00000027184/ENSMUSG00000059552/ENSMUSG00000036097/ENSMUSG00000039396/ENSMUSG00000028164/ENSMUSG00000028098/ENSMUSG00000029267/ENSMUSG00000021178/ENSMUSG00000060860/ENSMUSG00000038482/ENSMUSG00000039205/ENSMUSG00000022120/ENSMUSG00000061607/ENSMUSG00000007338/ENSMUSG00000002733/ENSMUSG00000060166/ENSMUSG00000041530/…	607	suppressed	0.304566	0.304566	1810024B03Rik / 4930447C04Rik / 6430550D23Rik / Abca2 / Abca7 / Abcb10 / Abce1 / Abl1 / Actr8 / Agap3 / Agl / Ago1 / Ago3 / Agrn / Ahr / Aifm1 / Aimp1 / Alg6 / Alkbh1 / Alkbh5 / Als2 / Anapc4 / Ankle1 / Ankrd17 / Ankrd31 / Apaf1 / Apc / Apoe / Arfgef1 / Armc8 / Arrb2 / Arsb / Ascc2 / Ascc3 / Ash1l / Atad5 / Atg10 / Atg12 / Atg16l1 / Atm / Atr / Atxn7 / Atxn7l3 / Aurkb / Auts2 / Axin1 / Axin2 / B3…
suppressed.GO:0044270	BP	GO:0044270	cellular nitrogen compound catabolic process	254	-0.330394	-1.60351	0.000203973	0.00587393	0.00509788	2153	tags=29%, list=22%, signal=23%	ENSMUSG00000037331/ENSMUSG00000047213/ENSMUSG00000022556/ENSMUSG00000017478/ENSMUSG00000022323/ENSMUSG00000029647/ENSMUSG00000027433/ENSMUSG00000048000/ENSMUSG00000026480/ENSMUSG00000005506/ENSMUSG00000078676/ENSMUSG00000020362/ENSMUSG00000020128/ENSMUSG00000036875/ENSMUSG00000025817/ENSMUSG00000023087/ENSMUSG00000027203/ENSMUSG00000034321/ENSMUSG00000022685/ENSMUSG00000036932/ENSMUSG00000039356/…	73	suppressed	0.287402	0.287402	Ago3 / Aifm1 / Alkbh5 / Apaf1 / Atm / Boll / Brf1 / Casc3 / Cdkn2a / Celf1 / Cnot10 / Cnot3 / Cnot6 / Dazl / Dhx36 / Dna2 / Dut / E2f1 / Entpd6 / Exosc1 / Exosc2 / Exosc8 / Fus / Gigyf2 / Hsf1 / Igf2bp1 / Khsrp / Larp1 / Lin28a / Lin28b / Lsm5 / Mettl14 / Mettl16 / Mtrex / Ncf2 / Noct / Nsun2 / Nt5c2 / Nudt5 / Pabpc4 / Pan2 / Pan3 / Parn / Patl2 / Pcid2 / Pnpt1 / Pop1 / Por / Pum2 / Rbm46 / Rbm47…
suppressed.GO:0019439	BP	GO:0019439	aromatic compound catabolic process	255	-0.323178	-1.56925	0.000112526	0.00363545	0.00315514	2153	tags=28%, list=22%, signal=23%	ENSMUSG00000037331/ENSMUSG00000047213/ENSMUSG00000022556/ENSMUSG00000017478/ENSMUSG00000022323/ENSMUSG00000029647/ENSMUSG00000027433/ENSMUSG00000048000/ENSMUSG00000026480/ENSMUSG00000005506/ENSMUSG00000078676/ENSMUSG00000020362/ENSMUSG00000020128/ENSMUSG00000036875/ENSMUSG00000025817/ENSMUSG00000023087/ENSMUSG00000027203/ENSMUSG00000034321/ENSMUSG00000022685/ENSMUSG00000036932/ENSMUSG00000039356/…	72	suppressed	0.282353	0.282353	Ago3 / Aifm1 / Alkbh5 / Apaf1 / Atm / Boll / Brf1 / Casc3 / Cdkn2a / Celf1 / Cnot10 / Cnot3 / Cnot6 / Dazl / Dhx36 / Dna2 / Dut / E2f1 / Entpd6 / Exosc1 / Exosc2 / Exosc8 / Fus / Gigyf2 / Hsf1 / Igf2bp1 / Khsrp / Larp1 / Lin28a / Lin28b / Lsm5 / Mettl14 / Mettl16 / Mtrex / Ncf2 / Noct / Nsun2 / Nt5c2 / Nudt5 / Pabpc4 / Pan2 / Pan3 / Parn / Patl2 / Pcid2 / Pnpt1 / Pop1 / Pum2 / Rbm46 / Rbm47 / Rc3…
suppressed.GO:0051321	BP	GO:0051321	meiotic cell cycle	218	-0.414381	-1.97949	2.95774e-08	4.05837e-06	3.52218e-06	1051	tags=28%, list=11%, signal=25%	ENSMUSG00000032555/ENSMUSG00000027115/ENSMUSG00000025977/ENSMUSG00000026646/ENSMUSG00000048647/ENSMUSG00000005533/ENSMUSG00000033952/ENSMUSG00000041147/ENSMUSG00000028212/ENSMUSG00000109561/ENSMUSG00000008690/ENSMUSG00000039055/ENSMUSG00000024533/ENSMUSG00000024056/ENSMUSG00000058290/ENSMUSG00000027855/ENSMUSG00000055884/ENSMUSG00000031928/ENSMUSG00000022429/ENSMUSG00000060657/ENSMUSG00000007035/…	60	suppressed	0.275229	0.275229	4930447C04Rik / Ankrd31 / Aspm / Atm / Boll / Brca2 / Brip1 / Camk2b / Ccne2 / Cenpe / Chtf18 / Clasp2 / Cpeb1 / Dazl / Dmc1 / Dmrt1 / Eme1 / Espl1 / Exd1 / Exo1 / Fanca / Fancd2 / Fancm / Fkbp6 / Gm960 / Igf1r / Kif18a / Marf1 / Mei1 / Mei4 / Mki67 / Mov10l1 / Mre11a / Msh5 / Ncapd2 / Ncapd3 / Ncaph2 / Ndc80 / Nsun2 / Rad50 / Rad51 / Rad51ap1 / Rad54b / Rec114 / Shoc1 / Smc1b / Spire1 / Stag3 / …
activated.GO:0045177	CC	GO:0045177	apical part of cell	200	0.374606	1.67152	0.00018852	0.00552575	0.00479569	1494	tags=28%, list=16%, signal=24%	ENSMUSG00000021477/ENSMUSG00000035000/ENSMUSG00000052062/ENSMUSG00000069855/ENSMUSG00000053897/ENSMUSG00000027692/ENSMUSG00000049436/ENSMUSG00000037706/ENSMUSG00000030761/ENSMUSG00000021466/ENSMUSG00000027962/ENSMUSG00000030516/ENSMUSG00000040249/ENSMUSG00000008540/ENSMUSG00000027030/ENSMUSG00000001225/ENSMUSG00000041301/ENSMUSG00000032554/ENSMUSG00000036570/ENSMUSG00000050953/ENSMUSG00000029381/…	55	activated	0.275	0.275	Abcb1b / Actg1 / Adcy10 / Adgrg2 / Ano1 / Atp1a1 / Cacna1d / Cd81 / Cftr / Chl1 / Ctsb / Ctsl / Dab2 / Dpp4 / Dync2h1 / Ezr / Folr1 / Fxyd1 / Gja1 / Hsp90aa1 / Iqgap1 / Lgmn / Lmo7 / Lrp1 / Mgst1 / Myo5b / Myo7a / Pard3b / Pdzd2 / Pebp1 / Prkca / Ptch1 / Pten / Rapgef3 / Rapgef4 / Reep6 / Shroom3 / Slc16a1 / Slc26a3 / Slc29a1 / Slc39a8 / Slc3a2 / Slc47a2 / Slc4a7 / Slc9a3r1 / Stk26 / Stk39 / Tjp1…
activated.GO:0099081	CC	GO:0099081	supramolecular polymer	516	0.375331	1.83041	1.38887e-09	2.9997e-07	2.60339e-07	1444	tags=26%, list=15%, signal=23%	ENSMUSG00000067158/ENSMUSG00000019929/ENSMUSG00000040265/ENSMUSG00000029761/ENSMUSG00000032289/ENSMUSG00000034813/ENSMUSG00000026043/ENSMUSG00000008136/ENSMUSG00000079465/ENSMUSG00000021699/ENSMUSG00000045103/ENSMUSG00000033826/ENSMUSG00000052852/ENSMUSG00000054640/ENSMUSG00000032366/ENSMUSG00000021338/ENSMUSG00000029675/ENSMUSG00000039031/ENSMUSG00000028649/ENSMUSG00000028161/ENSMUSG00000063450/…	134	activated	0.25969	0.25969	1700029J07Rik / Acta2 / Actg1 / Adamts10 / Afap1 / Ahnak / Aif1 / Ank2 / Anxa5 / Arhgap18 / Arhgef25 / Atp2b4 / Bicd1 / Cacna1d / Cald1 / Calm3 / Carmil1 / Cct8 / Clip4 / Cobl / Col1a2 / Col3a1 / Col4a1 / Col4a2 / Col4a3 / Col4a4 / Col4a5 / Col4a6 / Csrp1 / Cst3 / Dbi / Dcn / Diaph2 / Dlc1 / Dmd / Dnah12 / Dnah3 / Dnah8 / Dnai1 / Dnm3 / Dst / Dync1i1 / Dync2h1 / Dynll1 / Dyrk1a / Eln / Eml1 / Eml…
activated.GO:0005886	CC	GO:0005886	plasma membrane	1917	0.31671	1.65907	9.9535e-17	1.4511e-13	1.25938e-13	1728	tags=25%, list=18%, signal=26%	ENSMUSG00000016918/ENSMUSG00000063873/ENSMUSG00000040265/ENSMUSG00000029761/ENSMUSG00000021477/ENSMUSG00000034813/ENSMUSG00000051177/ENSMUSG00000109564/ENSMUSG00000031517/ENSMUSG00000028517/ENSMUSG00000028399/ENSMUSG00000021699/ENSMUSG00000023047/ENSMUSG00000045103/ENSMUSG00000040003/ENSMUSG00000028780/ENSMUSG00000063063/ENSMUSG00000054640/ENSMUSG00000045038/ENSMUSG00000032925/ENSMUSG00000035000/…	485	activated	0.252999	0.252999	4930544G11Rik / Abca1 / Abcb1b / Abhd6 / Ace / Acsbg1 / Adam3 / Adam32 / Adam5 / Adam9 / Adcy10 / Adcy2 / Add3 / Adgrg2 / Adk / Ahnak / Aif1 / Akap12 / Amhr2 / Ank2 / Ankrd13a / Ano1 / Ano6 / Antxr2 / Anxa2 / Anxa3 / Anxa5 / Appl2 / Ar / Arf4 / Arf5 / Arhgap18 / Arhgef25 / Arhgef28 / Arid2 / Arid4a / Arl4a / Art3 / Atp10d / Atp1a1 / Atp1a2 / Atp2b4 / Atp5a1 / Atp5b / Atp8b3 / Atp9b / Atrnl1 / Axl…
activated.GO:0044297	CC	GO:0044297	cell body	425	0.34347	1.63991	4.47475e-06	0.000299937	0.00026031	1391	tags=24%, list=14%, signal=22%	ENSMUSG00000029761/ENSMUSG00000023868/ENSMUSG00000021477/ENSMUSG00000034813/ENSMUSG00000031517/ENSMUSG00000045103/ENSMUSG00000054640/ENSMUSG00000032827/ENSMUSG00000026365/ENSMUSG00000029484/ENSMUSG00000038587/ENSMUSG00000017466/ENSMUSG00000037196/ENSMUSG00000019505/ENSMUSG00000027447/ENSMUSG00000022661/ENSMUSG00000037852/ENSMUSG00000042284/ENSMUSG00000038668/ENSMUSG00000040249/ENSMUSG00000026335/…	103	activated	0.242353	0.242353	Adcy10 / Agfg1 / Aif1 / Akap12 / Anxa3 / Anxa5 / Ass1 / Atp1a2 / Boc / Brd1 / Cacna1d / Cald1 / Camk2d / Cct8 / Cd200 / Cfh / Cftr / Clcn2 / Cobl / Cpe / Creb3 / Cst3 / Ctsl / Cyp11a1 / Cyp17a1 / Cyp19a1 / Dlgap4 / Dmd / Efhc1 / Eif5a / Elovl5 / Entpd1 / Erbb4 / Ezr / Flna / Fyn / Gabarapl1 / Glul / Gnas / Gpm6a / Gria3 / Grip1 / Grk4 / Gsk3b / Hsp90aa1 / Hspa1l / Hspa8 / Igf1 / Impa1 / Inha / In…
activated.GO:0043025	CC	GO:0043025	neuronal cell body	376	0.341073	1.61156	3.00813e-05	0.00139776	0.00121309	1391	tags=24%, list=14%, signal=21%	ENSMUSG00000029761/ENSMUSG00000023868/ENSMUSG00000021477/ENSMUSG00000034813/ENSMUSG00000031517/ENSMUSG00000045103/ENSMUSG00000054640/ENSMUSG00000032827/ENSMUSG00000026365/ENSMUSG00000029484/ENSMUSG00000038587/ENSMUSG00000017466/ENSMUSG00000019505/ENSMUSG00000027447/ENSMUSG00000022661/ENSMUSG00000037852/ENSMUSG00000042284/ENSMUSG00000038668/ENSMUSG00000040249/ENSMUSG00000026335/ENSMUSG00000003555/…	89	activated	0.236702	0.236702	Adcy10 / Agfg1 / Aif1 / Akap12 / Anxa3 / Anxa5 / Ass1 / Atp1a2 / Boc / Brd1 / Cacna1d / Cald1 / Camk2d / Cd200 / Cfh / Cftr / Clcn2 / Cobl / Cpe / Creb3 / Cst3 / Ctsl / Cyp11a1 / Cyp17a1 / Cyp19a1 / Dlgap4 / Dmd / Efhc1 / Eif5a / Elovl5 / Entpd1 / Erbb4 / Flna / Glul / Gnas / Gpm6a / Gria3 / Grip1 / Grk4 / Gsk3b / Hsp90aa1 / Hspa8 / Igf1 / Impa1 / Inha / Insr / Itga1 / Itpr1 / Kalrn / Kcnab1 / Kc…
activated.GO:0031252	CC	GO:0031252	cell leading edge	247	0.383835	1.762	1.60557e-05	0.000843503	0.000732061	1263	tags=23%, list=13%, signal=21%	ENSMUSG00000060843/ENSMUSG00000045103/ENSMUSG00000063063/ENSMUSG00000035000/ENSMUSG00000032366/ENSMUSG00000021338/ENSMUSG00000032702/ENSMUSG00000039031/ENSMUSG00000024998/ENSMUSG00000032827/ENSMUSG00000028649/ENSMUSG00000026879/ENSMUSG00000063450/ENSMUSG00000001025/ENSMUSG00000040852/ENSMUSG00000019966/ENSMUSG00000020315/ENSMUSG00000015766/ENSMUSG00000025085/ENSMUSG00000041362/ENSMUSG00000033278/…	58	activated	0.234818	0.234818	Abi3bp / Ablim1 / Ablim3 / Acap2 / Actb / Aif1 / Anxa2 / Appl2 / Arf4 / Arhgap18 / Cacna1d / Carmil1 / Cobl / Ctnna2 / Ctnna3 / Cyth2 / Dlc1 / Dmd / Dpp4 / Epb41l3 / Eps8 / Ezr / Gabarapl1 / Gas7 / Gnas / Gsn / Insr / Iqgap1 / Itgb5 / Kank1 / Kitl / Ldb2 / Macf1 / Map2 / Mylk / Myo1d / Nckap1 / Phldb2 / Plce1 / Plekhg5 / Plekhh2 / Ppp1r9a / Ptk2b / Ptpn13 / Ptprm / Rapgef3 / S100a6 / Shtn1 / Spat…
activated.GO:0030054	CC	GO:0030054	cell junction	1136	0.301069	1.54299	2.61156e-08	3.66971e-06	3.18487e-06	1562	tags=23%, list=16%, signal=22%	ENSMUSG00000022037/ENSMUSG00000060843/ENSMUSG00000040265/ENSMUSG00000029761/ENSMUSG00000034813/ENSMUSG00000051177/ENSMUSG00000031517/ENSMUSG00000028399/ENSMUSG00000091556/ENSMUSG00000045103/ENSMUSG00000040003/ENSMUSG00000063063/ENSMUSG00000054640/ENSMUSG00000045038/ENSMUSG00000032925/ENSMUSG00000035000/ENSMUSG00000052062/ENSMUSG00000025006/ENSMUSG00000042846/ENSMUSG00000019899/ENSMUSG00000053279/…	260	activated	0.228873	0.228873	4930544G11Rik / Abcb1b / Abi3bp / Ablim1 / Ablim3 / Actb / Actg1 / Add3 / Afap1 / Ahnak / Akap12 / Aldh1a1 / Ank2 / Ano1 / Ano6 / Anxa2 / Anxa5 / Arf4 / Atp1a1 / Atp1a2 / Atp2b4 / Atp6v1f / B4galt1 / Basp1 / Bcar3 / Cacna1d / Cacnb2 / Cadm1 / Cald1 / Calm1 / Calm2 / Calm3 / Camk2d / Cast / Ccdc85a / Cdh11 / Cdh13 / Cdh3 / Cgn / Chrne / Clmp / Clu / Cntn6 / Col4a5 / Cpe / Cpeb3 / Ctnna2 / Ctnna3 /…
activated.GO:0036477	CC	GO:0036477	somatodendritic compartment	542	0.318551	1.55766	2.14587e-05	0.001056	0.000916485	1391	tags=22%, list=14%, signal=20%	ENSMUSG00000022037/ENSMUSG00000040265/ENSMUSG00000029761/ENSMUSG00000023868/ENSMUSG00000021477/ENSMUSG00000034813/ENSMUSG00000031517/ENSMUSG00000045103/ENSMUSG00000040003/ENSMUSG00000054640/ENSMUSG00000019899/ENSMUSG00000032827/ENSMUSG00000028161/ENSMUSG00000026365/ENSMUSG00000029484/ENSMUSG00000021536/ENSMUSG00000038587/ENSMUSG00000017466/ENSMUSG00000019505/ENSMUSG00000027447/ENSMUSG00000021466/…	118	activated	0.217712	0.217712	4930544G11Rik / Abi3bp / Adcy10 / Adcy2 / Agfg1 / Aif1 / Akap12 / Anxa3 / Anxa5 / Ar / Arf4 / Ass1 / Atp1a2 / Boc / Brd1 / Cacna1d / Cadm1 / Cald1 / Camk2d / Cd200 / Cfh / Cftr / Chl1 / Clcn2 / Clu / Cobl / Cpe / Creb3 / Cst3 / Ctsl / Cyp11a1 / Cyp17a1 / Cyp19a1 / Dlgap4 / Dmd / Dnm3 / Dyrk1a / Efhc1 / Eif5a / Elovl5 / Entpd1 / Erbb4 / Flna / Fyn / Gabarapl1 / Gabrb1 / Glul / Gnas / Gpm6a / Gria3…

## Sheet: elongating_spermatid_1_GSEA_A
X	ONTOLOGY	ID	Description	setSize	enrichmentScore	NES	pvalue	p.adjust	qvalue	rank	leading_edge	core_enrichment	Count	.sign	GeneRatio	x	pasted_sorted_ogns
suppressed.GO:0014048	BP	GO:0014048	regulation of glutamate secretion	5	-0.8906	-1.79327	0.0013033	0.0561808	0.0523688	631	tags=100%, list=11%, signal=89%	ENSMUSG00000056755/ENSMUSG00000030209/ENSMUSG00000039059/ENSMUSG00000022462	4	suppressed	0.8	0.8	Grin2b / Grm7 / Hrh3 / Slc38a2
suppressed.GO:0016755	MF	GO:0016755	aminoacyltransferase activity	4	-0.926227	-1.71765	0.000503371	0.0294802	0.0274798	298	tags=75%, list=5%, signal=71%	ENSMUSG00000079103/ENSMUSG00000027603/ENSMUSG00000022218	3	suppressed	0.75	0.75	Ggt7 / Tgm1 / Tgm7
suppressed.GO:0061052	BP	GO:0061052	negative regulation of cell growth involved in cardiac muscle cell development	3	-0.949928	-1.63229	0.00085848	0.043654	0.0406919	245	tags=67%, list=4%, signal=64%	ENSMUSG00000030067/ENSMUSG00000022383	2	suppressed	0.666667	0.666667	Foxp1 / Ppara
suppressed.GO:0010888	BP	GO:0010888	negative regulation of lipid storage	3	-0.931646	-1.60087	0.00177711	0.0682862	0.0636527	4	tags=67%, list=0%, signal=67%	ENSMUSG00000042548/ENSMUSG00000022383	2	suppressed	0.666667	0.666667	Asxl1 / Ppara
suppressed.GO:0006958	BP	GO:0006958	complement activation, classical pathway	3	-0.9306	-1.59908	0.00184613	0.0699879	0.065239	338	tags=100%, list=6%, signal=94%	ENSMUSG00000016493/ENSMUSG00000038576	2	suppressed	0.666667	0.666667	Cd46 / Susd4
suppressed.GO:0034349	BP	GO:0034349	glial cell apoptotic process	3	-0.924505	-1.5886	0.00239822	0.0824523	0.0768576	422	tags=67%, list=7%, signal=62%	ENSMUSG00000050965/ENSMUSG00000021948	2	suppressed	0.666667	0.666667	Prkca / Prkcd
suppressed.GO:0005234	MF	GO:0005234	extracellularly glutamate-gated ion channel activity	3	-0.923704	-1.58723	0.00243273	0.0832639	0.0776142	267	tags=67%, list=5%, signal=64%	ENSMUSG00000030209/ENSMUSG00000022935	2	suppressed	0.666667	0.666667	Grik1 / Grin2b
activated.GO:0045277	CC	GO:0045277	respiratory chain complex IV	16	0.658974	1.86369	0.00213186	0.075748	0.0706083	1424	tags=62%, list=25%, signal=47%	ENSMUSG00000029632/ENSMUSG00000035885/ENSMUSG00000017778/ENSMUSG00000000088/ENSMUSG00000043319/ENSMUSG00000036751/ENSMUSG00000031818/ENSMUSG00000049387/ENSMUSG00000061518/ENSMUSG00000038462	10	activated	0.625	0.625	Cox4i1 / Cox5a / Cox5b / Cox6b1 / Cox7b2 / Cox7c / Cox8a / Cox8c / Ndufa4 / Uqcrfs1
activated.GO:0043209	CC	GO:0043209	myelin sheath	81	0.554483	2.30944	3.82145e-08	4.05646e-05	3.78122e-05	1460	tags=60%, list=26%, signal=46%	ENSMUSG00000058135/ENSMUSG00000026879/ENSMUSG00000026864/ENSMUSG00000019505/ENSMUSG00000009394/ENSMUSG00000032959/ENSMUSG00000029223/ENSMUSG00000055022/ENSMUSG00000008348/ENSMUSG00000015656/ENSMUSG00000034024/ENSMUSG00000062825/ENSMUSG00000019370/ENSMUSG00000020458/ENSMUSG00000025228/ENSMUSG00000071866/ENSMUSG00000027248/ENSMUSG00000028691/ENSMUSG00000027562/ENSMUSG00000022982/ENSMUSG00000036752/…	49	activated	0.604938	0.604938	Actg1 / Actr1a / Aldoa / Atp1a1 / Atp5a1 / Atp5b / Atp5c1 / Calm2 / Calm3 / Canx / Car2 / Cct2 / Cct5 / Cltc / Cntn1 / Cox5a / Cox5b / Eef1a1 / Ehd1 / Glul / Gnb1 / Gpi1 / Gsn / Gstm1 / Hnrnpk / Hspa2 / Hspa5 / Hspa8 / Hspa9 / Ldhb / Mif / Ndufv2 / Pals1 / Pdia3 / Pebp1 / Plec / Ppia / Prdx1 / Rtn4 / Sod1 / Syn2 / Tcp1 / Tubb4b / Ubb / Ubc / Uchl1 / Uqcrfs1 / Vdac2 / Wdr1
suppressed.GO:0031214	BP	GO:0031214	biomineral tissue development	24	-0.608577	-1.95554	0.00103393	0.0490508	0.0457226	1246	tags=58%, list=22%, signal=46%	ENSMUSG00000024985/ENSMUSG00000028978/ENSMUSG00000030849/ENSMUSG00000044471/ENSMUSG00000041415/ENSMUSG00000025337/ENSMUSG00000064210/ENSMUSG00000030302/ENSMUSG00000029468/ENSMUSG00000025226/ENSMUSG00000069170/ENSMUSG00000035673/ENSMUSG00000032012/ENSMUSG00000022383	14	suppressed	0.583333	0.583333	Adgrv1 / Ano6 / Atp2b2 / Dicer1 / Fbxl15 / Fgfr2 / Lncpint / Nectin1 / Nos3 / P2rx7 / Ppara / Sbds / Sbno2 / Tcf7l2
suppressed.GO:0015697	BP	GO:0015697	quaternary ammonium group transport	9	-0.782581	-1.86566	0.0011821	0.0525571	0.0489909	672	tags=56%, list=12%, signal=49%	ENSMUSG00000023828/ENSMUSG00000019969/ENSMUSG00000020823/ENSMUSG00000028412/ENSMUSG00000022462	5	suppressed	0.555556	0.555556	Psen1 / Sec14l1 / Slc22a3 / Slc38a2 / Slc44a1
activated.GO:0005788	CC	GO:0005788	endoplasmic reticulum lumen	19	0.609616	1.81702	0.00296076	0.0953875	0.0889151	1138	tags=53%, list=20%, signal=42%	ENSMUSG00000022037/ENSMUSG00000026864/ENSMUSG00000035382/ENSMUSG00000003814/ENSMUSG00000027248/ENSMUSG00000020571/ENSMUSG00000029616/ENSMUSG00000040462/ENSMUSG00000020048/ENSMUSG00000057069	10	activated	0.526316	0.526316	Calr / Clu / Ero1b / Erp29 / Hsp90b1 / Hspa5 / Os9 / Pcsk7 / Pdia3 / Pdia6
activated.GO:0016580	CC	GO:0016580	Sin3 complex	6	0.853228	1.82288	0.002673	0.0893666	0.0833028	240	tags=50%, list=4%, signal=48%	ENSMUSG00000039219/ENSMUSG00000031622/ENSMUSG00000062270	3	activated	0.5	0.5	Arid4b / Morf4l1 / Sin3b
activated.GO:0070822	CC	GO:0070822	Sin3-type complex	6	0.853228	1.82288	0.002673	0.0893666	0.0833028	240	tags=50%, list=4%, signal=48%	ENSMUSG00000039219/ENSMUSG00000031622/ENSMUSG00000062270	3	activated	0.5	0.5	Arid4b / Morf4l1 / Sin3b
activated.GO:0070469	CC	GO:0070469	respirasome	46	0.484759	1.80335	0.00121208	0.0536092	0.0499717	1424	tags=46%, list=25%, signal=35%	ENSMUSG00000029632/ENSMUSG00000020163/ENSMUSG00000035885/ENSMUSG00000017778/ENSMUSG00000000088/ENSMUSG00000043319/ENSMUSG00000036751/ENSMUSG00000024099/ENSMUSG00000024038/ENSMUSG00000059534/ENSMUSG00000030647/ENSMUSG00000061633/ENSMUSG00000021606/ENSMUSG00000063882/ENSMUSG00000014294/ENSMUSG00000031818/ENSMUSG00000016427/ENSMUSG00000049387/ENSMUSG00000061518/ENSMUSG00000038412/ENSMUSG00000038462	21	activated	0.456522	0.456522	Cox4i1 / Cox5a / Cox5b / Cox6b1 / Cox7b2 / Cox7c / Cox8a / Cox8c / Higd1a / Ndufa1 / Ndufa2 / Ndufa4 / Ndufb11b / Ndufc2 / Ndufs6 / Ndufv2 / Ndufv3 / Uqcr10 / Uqcr11 / Uqcrfs1 / Uqcrh
suppressed.GO:0038023	MF	GO:0038023	signaling receptor activity	136	-0.358977	-1.64091	0.000779327	0.0406015	0.0378465	1416	tags=43%, list=25%, signal=33%	ENSMUSG00000025946/ENSMUSG00000059146/ENSMUSG00000022074/ENSMUSG00000052336/ENSMUSG00000031751/ENSMUSG00000030921/ENSMUSG00000005958/ENSMUSG00000053368/ENSMUSG00000056962/ENSMUSG00000037605/ENSMUSG00000003534/ENSMUSG00000014609/ENSMUSG00000022297/ENSMUSG00000037992/ENSMUSG00000030849/ENSMUSG00000032017/ENSMUSG00000000766/ENSMUSG00000021624/ENSMUSG00000070509/ENSMUSG00000022146/ENSMUSG00000034987/…	58	suppressed	0.426471	0.426471	Ackr4 / Adgrb1 / Adgrl3 / Adgrv1 / Adra1b / Alk / Amfr / Cd180 / Cd3d / Cd8b1 / Celsr2 / Chrne / Crlf2 / Cx3cr1 / Ddr1 / Ephb2 / Ephb3 / Fgfr2 / Fzd6 / Gabrg3 / Grik1 / Grik4 / Grin2b / Grm7 / Hrh2 / Hrh3 / Htr1f / Il17rd / Jmjd6 / Lgr5 / Lmbr1 / Mtnr1a / Nectin1 / Nmur1 / Nr4a2 / Nrxn2 / Ntrk3 / Olfr212 / Opn3 / Oprm1 / Osmr / P2rx7 / P2ry12 / P2ry14 / Plxna1 / Plxna2 / Ppara / Ptgdr / Pth2r / P…
suppressed.GO:0060089	MF	GO:0060089	molecular transducer activity	136	-0.358977	-1.64091	0.000779327	0.0406015	0.0378465	1416	tags=43%, list=25%, signal=33%	ENSMUSG00000025946/ENSMUSG00000059146/ENSMUSG00000022074/ENSMUSG00000052336/ENSMUSG00000031751/ENSMUSG00000030921/ENSMUSG00000005958/ENSMUSG00000053368/ENSMUSG00000056962/ENSMUSG00000037605/ENSMUSG00000003534/ENSMUSG00000014609/ENSMUSG00000022297/ENSMUSG00000037992/ENSMUSG00000030849/ENSMUSG00000032017/ENSMUSG00000000766/ENSMUSG00000021624/ENSMUSG00000070509/ENSMUSG00000022146/ENSMUSG00000034987/…	58	suppressed	0.426471	0.426471	Ackr4 / Adgrb1 / Adgrl3 / Adgrv1 / Adra1b / Alk / Amfr / Cd180 / Cd3d / Cd8b1 / Celsr2 / Chrne / Crlf2 / Cx3cr1 / Ddr1 / Ephb2 / Ephb3 / Fgfr2 / Fzd6 / Gabrg3 / Grik1 / Grik4 / Grin2b / Grm7 / Hrh2 / Hrh3 / Htr1f / Il17rd / Jmjd6 / Lgr5 / Lmbr1 / Mtnr1a / Nectin1 / Nmur1 / Nr4a2 / Nrxn2 / Ntrk3 / Olfr212 / Opn3 / Oprm1 / Osmr / P2rx7 / P2ry12 / P2ry14 / Plxna1 / Plxna2 / Ppara / Ptgdr / Pth2r / P…
activated.GO:0036126	CC	GO:0036126	sperm flagellum	97	0.441925	1.89487	6.67787e-05	0.00691567	0.00644642	1246	tags=41%, list=22%, signal=33%	ENSMUSG00000091476/ENSMUSG00000075249/ENSMUSG00000018567/ENSMUSG00000031233/ENSMUSG00000053153/ENSMUSG00000063229/ENSMUSG00000024033/ENSMUSG00000028792/ENSMUSG00000033486/ENSMUSG00000033826/ENSMUSG00000030708/ENSMUSG00000037196/ENSMUSG00000031174/ENSMUSG00000050553/ENSMUSG00000059173/ENSMUSG00000033161/ENSMUSG00000036962/ENSMUSG00000026809/ENSMUSG00000038570/ENSMUSG00000019917/ENSMUSG00000004364/…	40	activated	0.412371	0.412371	Adgb / Ak2 / Aldoa / Atp1a1 / Catsper2 / Catsperb / Catspere2 / Catsperz / Cfap221 / Cfap69 / Cul3 / Dnah8 / Dnajb13 / Enkur / Fsip2 / Gabarap / Gk2 / Gstm5 / Ift81 / Ldha / Mns1 / Pacrg / Pde1a / Pgk2 / Prkar1a / Rabl2 / Ran / Rpgr / Rsph1 / Saxo2 / Septin10 / Spaca3 / Spaca9 / Spag16 / Tcp11 / Tekt5 / Tmem249 / Txndc8 / Vdac2 / Vps13a
activated.GO:0022414	BP	GO:0022414	reproductive process	487	0.309483	1.62264	9.6813e-07	0.000304495	0.000283834	1451	tags=34%, list=25%, signal=28%	ENSMUSG00000021477/ENSMUSG00000015090/ENSMUSG00000091476/ENSMUSG00000039219/ENSMUSG00000031980/ENSMUSG00000023047/ENSMUSG00000028796/ENSMUSG00000019505/ENSMUSG00000004207/ENSMUSG00000075249/ENSMUSG00000060743/ENSMUSG00000032959/ENSMUSG00000020014/ENSMUSG00000020647/ENSMUSG00000071226/ENSMUSG00000029223/ENSMUSG00000031233/ENSMUSG00000007659/ENSMUSG00000030189/ENSMUSG00000028137/ENSMUSG00000074435/…	165	activated	0.338809	0.338809	4930451I11Rik / Adam32 / Adam5 / Adam6a / Adgb / Adrm1 / Aff4 / Agt / Akap9 / Aldoa / Amhr2 / Aplp2 / App / Arid1a / Arid4b / Atr / AU040320 / Bcl2l1 / Boll / Brme1 / Bscl2 / Bsg / Cadm1 / Calr / Cast / Catsper2 / Catsperb / Catspere2 / Catsperz / Ccdc136 / Ccdc182 / Cct2 / Cct4 / Cct5 / Cct7 / Cct8 / Cecr2 / Celf3 / Cep63 / Cfap206 / Cfap221 / Cfap54 / Cfap65 / Cfap69 / Cox7b2 / Ctsl / Cyp19a1 /…
activated.GO:0031975	CC	GO:0031975	envelope	379	0.326012	1.67038	2.30909e-06	0.000478262	0.000445811	1335	tags=33%, list=23%, signal=27%	ENSMUSG00000022037/ENSMUSG00000027447/ENSMUSG00000035472/ENSMUSG00000019505/ENSMUSG00000032959/ENSMUSG00000029632/ENSMUSG00000008348/ENSMUSG00000007659/ENSMUSG00000025907/ENSMUSG00000074435/ENSMUSG00000020163/ENSMUSG00000019370/ENSMUSG00000024109/ENSMUSG00000029014/ENSMUSG00000020458/ENSMUSG00000042590/ENSMUSG00000003526/ENSMUSG00000022957/ENSMUSG00000042800/ENSMUSG00000078812/ENSMUSG00000020745/…	124	activated	0.327177	0.327177	Acsl1 / Ak2 / Akirin1 / Alox5 / Apoe / Apool / App / Arl6ip6 / Atp5a1 / Atp5b / Atp5c1 / Atp5e / Atp5k / Aurkaip1 / Bcl2l1 / Bdh1 / Calm2 / Calm3 / Calr / Canx / Ccar1 / Cenpv / Cfl1 / Chmp2a / Ckmt2 / Clu / Coq3 / Cox4i1 / Cox5a / Cox5b / Cox6b1 / Cox7c / Cox8a / Cox8c / Cst3 / Cyhr1 / Dap3 / Diablo / Dnajc2 / Dtymk / Ednra / Eif5a / Emd / Epc1 / Fam209 / Fdx1 / Fdxr / Gk2 / Hadha / Higd1a / Imm…
activated.GO:0031974	CC	GO:0031974	membrane-enclosed lumen	1216	0.291143	1.62953	1.96256e-11	4.16651e-08	3.8838e-08	1409	tags=32%, list=25%, signal=31%	ENSMUSG00000022037/ENSMUSG00000021477/ENSMUSG00000010608/ENSMUSG00000015090/ENSMUSG00000026864/ENSMUSG00000035161/ENSMUSG00000018593/ENSMUSG00000039219/ENSMUSG00000040374/ENSMUSG00000040028/ENSMUSG00000030435/ENSMUSG00000028796/ENSMUSG00000038518/ENSMUSG00000037487/ENSMUSG00000031622/ENSMUSG00000019505/ENSMUSG00000040771/ENSMUSG00000033985/ENSMUSG00000026743/ENSMUSG00000004980/ENSMUSG00000022837/…	390	activated	0.320724	0.320724	4931406C07Rik / A430005L14Rik / Acsm3 / Adrm1 / Aff3 / Aff4 / Ak2 / Akirin1 / Akirin2 / Aldh2 / Alox5 / Ankrd11 / Anks1b / App / Aprt / Aqp3 / Aqr / Arfgef1 / Arglu1 / Arhgap33 / Arid1a / Arid4b / Arl3 / Arnt2 / Ash2l / Asxl2 / Atf5 / Atp5b / Atp8a2 / Atr / AU040320 / Aurkaip1 / Bach2 / Bclaf1 / Bmi1 / Bpnt2 / Brca1 / Brd1 / Brd9 / Brsk1 / Btbd1 / Calr / Cbx5 / Cc2d1a / Ccar1 / Cct4 / Cct8 / Cdc4…
activated.GO:0043233	CC	GO:0043233	organelle lumen	1216	0.291143	1.62953	1.96256e-11	4.16651e-08	3.8838e-08	1409	tags=32%, list=25%, signal=31%	ENSMUSG00000022037/ENSMUSG00000021477/ENSMUSG00000010608/ENSMUSG00000015090/ENSMUSG00000026864/ENSMUSG00000035161/ENSMUSG00000018593/ENSMUSG00000039219/ENSMUSG00000040374/ENSMUSG00000040028/ENSMUSG00000030435/ENSMUSG00000028796/ENSMUSG00000038518/ENSMUSG00000037487/ENSMUSG00000031622/ENSMUSG00000019505/ENSMUSG00000040771/ENSMUSG00000033985/ENSMUSG00000026743/ENSMUSG00000004980/ENSMUSG00000022837/…	390	activated	0.320724	0.320724	4931406C07Rik / A430005L14Rik / Acsm3 / Adrm1 / Aff3 / Aff4 / Ak2 / Akirin1 / Akirin2 / Aldh2 / Alox5 / Ankrd11 / Anks1b / App / Aprt / Aqp3 / Aqr / Arfgef1 / Arglu1 / Arhgap33 / Arid1a / Arid4b / Arl3 / Arnt2 / Ash2l / Asxl2 / Atf5 / Atp5b / Atp8a2 / Atr / AU040320 / Aurkaip1 / Bach2 / Bclaf1 / Bmi1 / Bpnt2 / Brca1 / Brd1 / Brd9 / Brsk1 / Btbd1 / Calr / Cbx5 / Cc2d1a / Ccar1 / Cct4 / Cct8 / Cdc4…
activated.GO:0070013	CC	GO:0070013	intracellular organelle lumen	1216	0.291143	1.62953	1.96256e-11	4.16651e-08	3.8838e-08	1409	tags=32%, list=25%, signal=31%	ENSMUSG00000022037/ENSMUSG00000021477/ENSMUSG00000010608/ENSMUSG00000015090/ENSMUSG00000026864/ENSMUSG00000035161/ENSMUSG00000018593/ENSMUSG00000039219/ENSMUSG00000040374/ENSMUSG00000040028/ENSMUSG00000030435/ENSMUSG00000028796/ENSMUSG00000038518/ENSMUSG00000037487/ENSMUSG00000031622/ENSMUSG00000019505/ENSMUSG00000040771/ENSMUSG00000033985/ENSMUSG00000026743/ENSMUSG00000004980/ENSMUSG00000022837/…	390	activated	0.320724	0.320724	4931406C07Rik / A430005L14Rik / Acsm3 / Adrm1 / Aff3 / Aff4 / Ak2 / Akirin1 / Akirin2 / Aldh2 / Alox5 / Ankrd11 / Anks1b / App / Aprt / Aqp3 / Aqr / Arfgef1 / Arglu1 / Arhgap33 / Arid1a / Arid4b / Arl3 / Arnt2 / Ash2l / Asxl2 / Atf5 / Atp5b / Atp8a2 / Atr / AU040320 / Aurkaip1 / Bach2 / Bclaf1 / Bmi1 / Bpnt2 / Brca1 / Brd1 / Brd9 / Brsk1 / Btbd1 / Calr / Cbx5 / Cc2d1a / Ccar1 / Cct4 / Cct8 / Cdc4…
activated.GO:0005739	CC	GO:0005739	mitochondrion	497	0.308646	1.61943	7.97668e-07	0.000282242	0.000263091	1342	tags=32%, list=23%, signal=27%	ENSMUSG00000022037/ENSMUSG00000003555/ENSMUSG00000026864/ENSMUSG00000035472/ENSMUSG00000039219/ENSMUSG00000038518/ENSMUSG00000019505/ENSMUSG00000004207/ENSMUSG00000075249/ENSMUSG00000032959/ENSMUSG00000077450/ENSMUSG00000029632/ENSMUSG00000008348/ENSMUSG00000007659/ENSMUSG00000024661/ENSMUSG00000074435/ENSMUSG00000020163/ENSMUSG00000015961/ENSMUSG00000060579/ENSMUSG00000019370/ENSMUSG00000027227/…	159	activated	0.31992	0.31992	2610507B11Rik / Acsl1 / Acsm3 / Adss / Ak2 / Aldh2 / Aldh7a1 / Aldoa / Aph1a / Apool / App / Arglu1 / Arid4b / Asb9 / Atp5a1 / Atp5b / Atp5c1 / Atp5e / Atp5k / Aurkaip1 / Bag5 / Bcl2l1 / Bdh1 / Brca1 / Brinp3 / Bsg / Calm2 / Calm3 / Ccdc136 / Cct7 / Cert1 / Cfl1 / Ciapin1 / Ckmt2 / Cltc / Clu / Coa5 / Coq3 / Cox4i1 / Cox5a / Cox5b / Cox6b1 / Cox7b2 / Cox7c / Cox8a / Cox8c / Cyp17a1 / D2hgdh / Dap…
activated.GO:0099080	CC	GO:0099080	supramolecular complex	410	0.309045	1.59539	1.13098e-05	0.00181214	0.00168918	1231	tags=31%, list=22%, signal=26%	ENSMUSG00000032624/ENSMUSG00000027447/ENSMUSG00000021699/ENSMUSG00000040028/ENSMUSG00000026494/ENSMUSG00000004980/ENSMUSG00000060743/ENSMUSG00000018567/ENSMUSG00000010067/ENSMUSG00000027602/ENSMUSG00000015656/ENSMUSG00000028639/ENSMUSG00000034024/ENSMUSG00000061322/ENSMUSG00000019813/ENSMUSG00000051331/ENSMUSG00000062825/ENSMUSG00000019370/ENSMUSG00000021758/ENSMUSG00000030007/ENSMUSG00000024033/…	128	activated	0.312195	0.312195	Actg1 / Adamtsl5 / Aldoa / Apoe / Arl3 / Bcl10 / Btbd1 / Cacna1c / Calm2 / Calm3 / Camsap1 / Cbx5 / Cct2 / Cct5 / Cct7 / Cct8 / Cenpj / Cenpv / Cep170b / Cep57l1 / Chmp2a / Cltc / Col4a4 / Crebbp / Cst3 / Cul3 / Dbi / Dcn / Ddx1 / Ddx4 / Diaph3 / Dis3l2 / Dnah3 / Dnah8 / Dnai1 / Dnajb6 / Dnal4 / Dnm2 / Dvl1 / Dync1i1 / Dynll1 / Dynll2 / Dynlt1f / Dynlt3 / Eif4e / Eif4enif1 / Elavl1 / Emd / Eml4 /…
activated.GO:0031090	CC	GO:0031090	organelle membrane	675	0.280677	1.5186	5.73812e-06	0.000974562	0.000908435	1335	tags=30%, list=23%, signal=26%	ENSMUSG00000022037/ENSMUSG00000027447/ENSMUSG00000026864/ENSMUSG00000035472/ENSMUSG00000018593/ENSMUSG00000040374/ENSMUSG00000030760/ENSMUSG00000022108/ENSMUSG00000024983/ENSMUSG00000019505/ENSMUSG00000009394/ENSMUSG00000035382/ENSMUSG00000020524/ENSMUSG00000032959/ENSMUSG00000077450/ENSMUSG00000029632/ENSMUSG00000018567/ENSMUSG00000008348/ENSMUSG00000007659/ENSMUSG00000050373/ENSMUSG00000027602/…	203	activated	0.300741	0.300741	1810037I17Rik / Acer3 / Acsl1 / Ak2 / Akirin1 / Alox5 / Apool / Arfgef1 / Arl6ip6 / Atl1 / Atp11b / Atp1a1 / Atp5a1 / Atp5b / Atp5c1 / Atp5e / Atp5k / Atp6v0c / Aurkaip1 / Awat2 / Bbs7 / Bcl2l1 / Bdh1 / Bet1 / Bpnt2 / Bscl2 / Bsg / C2cd5 / Calm2 / Calm3 / Calr / Canx / Ccdc136 / Cenpv / Cfl1 / Chmp2a / Chpt1 / Ckmt2 / Cltc / Clu / Coq3 / Cox4i1 / Cox5a / Cox5b / Cox6b1 / Cox7c / Cox8a / Cox8c / C…
activated.GO:0031982	CC	GO:0031982	vesicle	560	0.305505	1.62878	8.47445e-07	0.00028786	0.000268328	1188	tags=30%, list=21%, signal=26%	ENSMUSG00000022037/ENSMUSG00000021477/ENSMUSG00000027447/ENSMUSG00000026879/ENSMUSG00000026822/ENSMUSG00000027962/ENSMUSG00000018593/ENSMUSG00000040028/ENSMUSG00000022108/ENSMUSG00000024983/ENSMUSG00000004207/ENSMUSG00000004980/ENSMUSG00000009394/ENSMUSG00000023257/ENSMUSG00000036613/ENSMUSG00000020524/ENSMUSG00000032959/ENSMUSG00000077450/ENSMUSG00000018567/ENSMUSG00000037706/ENSMUSG00000032110/…	168	activated	0.3	0.3	Acrv1 / Actg1 / Actr1a / Aldoa / Ankrd9 / Ap5m1 / Aph1a / Apoe / App / Arrdc5 / Atp11b / Atp1a1 / Atp6v0c / AU040320 / Bcl2l1 / Bhmt / Brsk1 / Bsg / C2cd5 / Cadm1 / Calm2 / Calm3 / Calr / Ccdc136 / Ccdc88a / Cd81 / Cep290 / Chic2 / Chmp2a / Cltc / Clu / Creg1 / Cst3 / Ctsl / Cyp19a1 / Cypt1 / Dbi / Dennd3 / Derl1 / Dkkl1 / Dlg2 / Dnajc13 / Dnm2 / Dpep3 / Dvl1 / Dync1i1 / Dynll1 / Dynlt1f / Ehbp1 …
activated.GO:0032991	CC	GO:0032991	protein-containing complex	1468	0.284039	1.61262	7.16909e-12	4.16651e-08	3.8838e-08	1308	tags=30%, list=23%, signal=31%	ENSMUSG00000022037/ENSMUSG00000058135/ENSMUSG00000026879/ENSMUSG00000026864/ENSMUSG00000027962/ENSMUSG00000035161/ENSMUSG00000091476/ENSMUSG00000039219/ENSMUSG00000021699/ENSMUSG00000040374/ENSMUSG00000023047/ENSMUSG00000040028/ENSMUSG00000030435/ENSMUSG00000029088/ENSMUSG00000028796/ENSMUSG00000018263/ENSMUSG00000033740/ENSMUSG00000038518/ENSMUSG00000037487/ENSMUSG00000024983/ENSMUSG00000031622/…	436	activated	0.297003	0.297003	4931428L18Rik / 4933400A11Rik / Actg1 / Actr10 / Adrm1 / Aff3 / Aff4 / Akap9 / Akirin2 / Aldoa / Amhr2 / Ankrd9 / Ap5m1 / Aph1a / Apoe / Apool / App / Aqr / Arfgef1 / Arhgap29 / Arhgap33 / Arid1a / Arid4b / Arpc1a / Asb4 / Ash2l / Asxl2 / Atf5 / Atp11b / Atp1a1 / Atp5b / Atp5c1 / Atp5e / Atp5k / Atp6v0c / Atp6v0e / Atp8a2 / Atr / Aurkaip1 / Bach2 / Bag5 / Bbs7 / Bcl10 / Bcl2l1 / Bclaf1 / Bet1 / B…
activated.GO:0005829	CC	GO:0005829	cytosol	1060	0.269416	1.49645	4.19893e-07	0.000178287	0.000166189	1305	tags=28%, list=23%, signal=27%	ENSMUSG00000022037/ENSMUSG00000032624/ENSMUSG00000058135/ENSMUSG00000026879/ENSMUSG00000026864/ENSMUSG00000026822/ENSMUSG00000039219/ENSMUSG00000021699/ENSMUSG00000040028/ENSMUSG00000021301/ENSMUSG00000029088/ENSMUSG00000037487/ENSMUSG00000019505/ENSMUSG00000004980/ENSMUSG00000000134/ENSMUSG00000020524/ENSMUSG00000020647/ENSMUSG00000024387/ENSMUSG00000029223/ENSMUSG00000018567/ENSMUSG00000058589/…	302	activated	0.284906	0.284906	Aamp / Actg1 / Adrm1 / Adss / Aff3 / Agbl3 / Agbl4 / Ak2 / Akr1cl / Aldh1a1 / Aldh7a1 / Aldoa / Alox5 / Ankrd11 / Ankrd9 / Anks1b / Ap5m1 / Apoe / Aprt / Arfgap2 / Arfgap3 / Arfgef1 / Arglu1 / Arhgap45 / Arhgef18 / Arid4b / Asap1 / Atf5 / Atox1 / Bach2 / Bag5 / Bcl10 / Bcl2l1 / Bhmt / Bhmt2 / Bpnt2 / Btbd1 / C2cd5 / Calr / Capns1 / Car2 / Cast / Cc2d1a / Ccdc88a / Cct2 / Cct5 / Cct7 / Cct8 / Cdc3…
activated.GO:0005634	CC	GO:0005634	nucleus	1882	0.261567	1.50287	4.26266e-10	7.23971e-07	6.74847e-07	1347	tags=28%, list=24%, signal=32%	ENSMUSG00000022037/ENSMUSG00000021477/ENSMUSG00000010608/ENSMUSG00000015090/ENSMUSG00000027447/ENSMUSG00000026879/ENSMUSG00000026864/ENSMUSG00000035161/ENSMUSG00000018593/ENSMUSG00000039219/ENSMUSG00000021699/ENSMUSG00000040374/ENSMUSG00000041702/ENSMUSG00000040028/ENSMUSG00000030435/ENSMUSG00000028796/ENSMUSG00000018263/ENSMUSG00000033740/ENSMUSG00000038518/ENSMUSG00000037487/ENSMUSG00000031622/…	533	activated	0.283209	0.283209	4931406C07Rik / 4931428L18Rik / Adrm1 / Aff3 / Aff4 / Ak2 / Akirin1 / Akirin2 / Akr1cl / Aldh1a1 / Aldh7a1 / Alox5 / Ankrd11 / Ankrd54 / Anks1b / Aplp2 / Apoe / App / Aprt / Aqp3 / Aqr / Arfgef1 / Arglu1 / Arhgap33 / Arid1a / Arid4b / Arl3 / Arl6ip6 / Arpc1a / Ash2l / Asxl2 / Atf5 / Atp5a1 / Atp8a2 / Atr / AU040320 / Aurkaip1 / Bach2 / Bag5 / Baz2b / Bbs7 / Bcl10 / Bcl2l1 / Bclaf1 / Bhmt / Bpnt2 …
activated.GO:0043228	CC	GO:0043228	non-membrane-bounded organelle	1407	0.24845	1.40739	2.60179e-06	0.000502145	0.000468073	1313	tags=28%, list=23%, signal=29%	ENSMUSG00000022037/ENSMUSG00000021477/ENSMUSG00000032624/ENSMUSG00000027447/ENSMUSG00000026879/ENSMUSG00000027962/ENSMUSG00000035161/ENSMUSG00000039219/ENSMUSG00000021699/ENSMUSG00000040028/ENSMUSG00000028796/ENSMUSG00000031622/ENSMUSG00000019505/ENSMUSG00000040771/ENSMUSG00000026494/ENSMUSG00000004980/ENSMUSG00000022837/ENSMUSG00000009079/ENSMUSG00000046865/ENSMUSG00000060743/ENSMUSG00000023257/…	396	activated	0.28145	0.28145	1700012B09Rik / 4931428L18Rik / 4933400A11Rik / Aamp / Actg1 / Actr10 / Actr1a / Actrt2 / Aff4 / Agbl4 / Akap9 / Akirin1 / Akirin2 / Aldoa / Anks1b / Apoe / App / Arfgef1 / Arhgap33 / Arhgef18 / Arid1a / Arid4b / Arl3 / Arpc1a / Asap1 / Ash2l / Atf5 / Atp5b / Atr / AU040320 / Aurkaip1 / Bbs7 / Bcl10 / Bcl2l1 / Brca1 / Brd1 / Brd9 / Brk1 / Brsk1 / Bscl2 / Btbd1 / Bud31 / C2cd5 / Cacna1c / Calm2 / …
activated.GO:0043232	CC	GO:0043232	intracellular non-membrane-bounded organelle	1407	0.24845	1.40739	2.60179e-06	0.000502145	0.000468073	1313	tags=28%, list=23%, signal=29%	ENSMUSG00000022037/ENSMUSG00000021477/ENSMUSG00000032624/ENSMUSG00000027447/ENSMUSG00000026879/ENSMUSG00000027962/ENSMUSG00000035161/ENSMUSG00000039219/ENSMUSG00000021699/ENSMUSG00000040028/ENSMUSG00000028796/ENSMUSG00000031622/ENSMUSG00000019505/ENSMUSG00000040771/ENSMUSG00000026494/ENSMUSG00000004980/ENSMUSG00000022837/ENSMUSG00000009079/ENSMUSG00000046865/ENSMUSG00000060743/ENSMUSG00000023257/…	396	activated	0.28145	0.28145	1700012B09Rik / 4931428L18Rik / 4933400A11Rik / Aamp / Actg1 / Actr10 / Actr1a / Actrt2 / Aff4 / Agbl4 / Akap9 / Akirin1 / Akirin2 / Aldoa / Anks1b / Apoe / App / Arfgef1 / Arhgap33 / Arhgef18 / Arid1a / Arid4b / Arl3 / Arpc1a / Asap1 / Ash2l / Atf5 / Atp5b / Atr / AU040320 / Aurkaip1 / Bbs7 / Bcl10 / Bcl2l1 / Brca1 / Brd1 / Brd9 / Brk1 / Brsk1 / Bscl2 / Btbd1 / Bud31 / C2cd5 / Cacna1c / Calm2 / …
activated.GO:0120025	CC	GO:0120025	plasma membrane bounded cell projection	758	0.267063	1.45125	4.3538e-05	0.00517351	0.00482247	1231	tags=28%, list=22%, signal=25%	ENSMUSG00000022037/ENSMUSG00000021477/ENSMUSG00000027447/ENSMUSG00000026879/ENSMUSG00000003555/ENSMUSG00000027962/ENSMUSG00000091476/ENSMUSG00000029088/ENSMUSG00000024983/ENSMUSG00000019505/ENSMUSG00000075249/ENSMUSG00000004980/ENSMUSG00000022837/ENSMUSG00000020524/ENSMUSG00000032959/ENSMUSG00000020014/ENSMUSG00000020647/ENSMUSG00000024387/ENSMUSG00000029223/ENSMUSG00000055022/ENSMUSG00000018567/…	213	activated	0.281003	0.281003	1700012B09Rik / Actg1 / Adgb / Adgrl1 / Adgrl2 / Agbl4 / Ak2 / Akap9 / Aldh1a1 / Aldoa / Alox5 / Aplp2 / Apoe / App / Arhgap33 / Arl3 / Arpc1a / Asap1 / Atp1a1 / Bbs7 / Brd1 / Brinp3 / Brk1 / Brsk1 / Bsg / C2cd5 / Cacna1c / Cadm1 / Calm2 / Calm3 / Canx / Car2 / Catsper2 / Catsperb / Catspere2 / Catsperz / Cby1 / Ccdc88a / Cct8 / Cdc37 / Cdc45 / Cdh9 / Cenpj / Cep126 / Cep128 / Cep290 / Cep83 / Cf…
activated.GO:0032502	BP	GO:0032502	developmental process	1594	0.249341	1.42234	2.64738e-07	0.00014051	0.000130976	1295	tags=27%, list=23%, signal=29%	ENSMUSG00000022037/ENSMUSG00000021477/ENSMUSG00000027447/ENSMUSG00000026879/ENSMUSG00000026864/ENSMUSG00000036256/ENSMUSG00000026822/ENSMUSG00000027962/ENSMUSG00000018593/ENSMUSG00000091476/ENSMUSG00000039219/ENSMUSG00000021699/ENSMUSG00000040374/ENSMUSG00000041702/ENSMUSG00000031980/ENSMUSG00000030760/ENSMUSG00000023047/ENSMUSG00000040028/ENSMUSG00000021301/ENSMUSG00000028796/ENSMUSG00000018263/…	432	activated	0.271016	0.271016	Aamdc / Acer3 / Actg1 / Adamts9 / Adgb / Adgrl1 / Adgrl2 / Adrm1 / Aff3 / Aff4 / Agbl4 / Agt / Akap9 / Akirin1 / Akirin2 / Aldh1a1 / Aldoa / Alox5 / Amhr2 / Ankrd11 / Ankrd54 / Aph1a / Aplp2 / Apoe / App / Aprt / Arfgef1 / Arhgap12 / Arhgap33 / Arhgef12 / Arhgef18 / Arid1a / Arid4b / Arl3 / Asap1 / Asb4 / Asxl2 / Atf5 / Atl1 / Atp5b / Atp8a2 / Atr / AU040320 / Bag5 / Bbs7 / Bcl10 / Bcl2l1 / Boll …
activated.GO:0048523	BP	GO:0048523	negative regulation of cellular process	1215	0.264929	1.4839	1.21938e-07	8.69144e-05	8.1017e-05	1268	tags=27%, list=22%, signal=27%	ENSMUSG00000022037/ENSMUSG00000021477/ENSMUSG00000032624/ENSMUSG00000015090/ENSMUSG00000027447/ENSMUSG00000026879/ENSMUSG00000026864/ENSMUSG00000026822/ENSMUSG00000018593/ENSMUSG00000039219/ENSMUSG00000021699/ENSMUSG00000040374/ENSMUSG00000031980/ENSMUSG00000040028/ENSMUSG00000023235/ENSMUSG00000021301/ENSMUSG00000030435/ENSMUSG00000022108/ENSMUSG00000018263/ENSMUSG00000033740/ENSMUSG00000038518/…	326	activated	0.268313	0.268313	1810037I17Rik / 4933400A11Rik / Aamdc / Adamts9 / Agbl4 / Agt / Akirin1 / Akirin2 / Aldh2 / Alox5 / Apoe / App / Arfgef1 / Arhgap12 / Arhgef18 / Arid1a / Arid4b / Asxl2 / Atf5 / Atox1 / Atp1a1 / Atp5b / Atp6v0c / Atr / Bach2 / Bag5 / Bank1 / Bcl10 / Bcl2l1 / Bclaf1 / Boll / Brca1 / Brd9 / Brinp3 / Brsk1 / Cadm1 / Calm2 / Calm3 / Calr / Camsap1 / Cast / Cbln1 / Cbx5 / Cby1 / Cc2d1a / Ccl25 / Cd34 …
activated.GO:0012505	CC	GO:0012505	endomembrane system	1057	0.266441	1.48038	4.95695e-07	0.000197593	0.000184185	1188	tags=26%, list=21%, signal=26%	ENSMUSG00000022037/ENSMUSG00000021477/ENSMUSG00000015090/ENSMUSG00000027447/ENSMUSG00000003555/ENSMUSG00000026864/ENSMUSG00000027962/ENSMUSG00000020440/ENSMUSG00000018593/ENSMUSG00000021699/ENSMUSG00000030760/ENSMUSG00000040028/ENSMUSG00000022108/ENSMUSG00000024983/ENSMUSG00000004207/ENSMUSG00000009394/ENSMUSG00000035382/ENSMUSG00000023257/ENSMUSG00000052920/ENSMUSG00000036613/ENSMUSG00000020524/…	278	activated	0.263009	0.263009	1810037I17Rik / 2610507B11Rik / Acer3 / Acrv1 / Adamts9 / Agbl4 / Akap9 / Akirin1 / Alox5 / Ap5m1 / Aph1a / Aplp2 / Apoe / App / Arf5 / Arfgap2 / Arfgap3 / Arhgap33 / Arl1 / Arl3 / Arl6ip6 / Arrdc5 / Atl1 / Atp11b / Atp1a1 / Atp6v0c / Atr / AU040320 / Awat2 / B3galt2 / Bcl2l1 / Bet1 / Bpnt2 / Brinp3 / Brsk1 / Bscl2 / Bsg / Cadm1 / Calm2 / Calm3 / Calr / Canx / Cast / Cby1 / Ccar1 / Ccdc136 / Ccdc…
activated.GO:0048518	BP	GO:0048518	positive regulation of biological process	1476	0.252087	1.43327	3.61048e-07	0.000170334	0.000158777	1213	tags=26%, list=21%, signal=28%	ENSMUSG00000022037/ENSMUSG00000021477/ENSMUSG00000027447/ENSMUSG00000026879/ENSMUSG00000003555/ENSMUSG00000026864/ENSMUSG00000026822/ENSMUSG00000027962/ENSMUSG00000018593/ENSMUSG00000039219/ENSMUSG00000021699/ENSMUSG00000031980/ENSMUSG00000030760/ENSMUSG00000040028/ENSMUSG00000023235/ENSMUSG00000030435/ENSMUSG00000018263/ENSMUSG00000033740/ENSMUSG00000037487/ENSMUSG00000019505/ENSMUSG00000004207/…	385	activated	0.26084	0.26084	1700037H04Rik / 4931428L18Rik / Aamdc / Acer3 / Actg1 / Adamts9 / Adgrl1 / Adgrl2 / Agbl4 / Agt / Akap9 / Akirin1 / Akirin2 / Aldh1a1 / Aldoa / Alox5 / Ankrd54 / Aph1a / Apoe / App / Aqp3 / Arid1a / Arid4b / Asap1 / Asb4 / Asb9 / Ash2l / Asxl2 / Atf5 / Atp1a1 / Atp5b / Atp6v0c / Atp8a2 / Atr / Aurkaip1 / Bank1 / Bbs7 / Bcl10 / Bcl2l1 / Bclaf1 / Boll / Brca1 / Brd1 / Brd9 / Brinp3 / Brk1 / Bscl2 /…
activated.GO:1901564	BP	GO:1901564	organonitrogen compound metabolic process	1518	0.26155	1.48858	1.47309e-08	1.78707e-05	1.66581e-05	1173	tags=25%, list=21%, signal=28%	ENSMUSG00000022037/ENSMUSG00000021477/ENSMUSG00000058135/ENSMUSG00000027443/ENSMUSG00000027447/ENSMUSG00000027445/ENSMUSG00000026879/ENSMUSG00000026864/ENSMUSG00000027962/ENSMUSG00000039219/ENSMUSG00000021699/ENSMUSG00000031980/ENSMUSG00000030760/ENSMUSG00000023047/ENSMUSG00000040028/ENSMUSG00000021301/ENSMUSG00000030435/ENSMUSG00000022108/ENSMUSG00000033740/ENSMUSG00000037487/ENSMUSG00000031622/…	386	activated	0.254282	0.254282	Acer3 / Acsm3 / Adam32 / Adam5 / Adamts9 / Adgb / Adss / Agbl3 / Agbl4 / Agt / Ak2 / Akap9 / Akirin2 / Aldh1a1 / Aldh2 / Aldoa / Amhr2 / Ankrd54 / Ankrd9 / Aph1a / Aplp2 / Apoe / App / Aprt / Arid4b / Asb4 / Asb9 / Ash2l / Asrgl1 / Asxl2 / Atp5b / Atp5c1 / Atp5k / Atr / Aurkaip1 / B3galt2 / Bag5 / Bank1 / Bbs7 / Bcl10 / Bcl2l1 / Bhmt / Bhmt2 / Boll / Bpnt2 / Brca1 / Brsk1 / Cadm1 / Calm2 / Calm3 …
activated.GO:0005576	CC	GO:0005576	extracellular region	307	0.392402	1.96753	2.07909e-09	2.9426e-06	2.74294e-06	742	tags=25%, list=13%, signal=23%	ENSMUSG00000022037/ENSMUSG00000021477/ENSMUSG00000015090/ENSMUSG00000050645/ENSMUSG00000058135/ENSMUSG00000027443/ENSMUSG00000027447/ENSMUSG00000027445/ENSMUSG00000026879/ENSMUSG00000026864/ENSMUSG00000036256/ENSMUSG00000026822/ENSMUSG00000027962/ENSMUSG00000018593/ENSMUSG00000031980/ENSMUSG00000068860/ENSMUSG00000079022/ENSMUSG00000023235/ENSMUSG00000022108/ENSMUSG00000004207/ENSMUSG00000044863/…	78	activated	0.254072	0.254072	2300009A05Rik / 4930451I11Rik / Abhd15 / Actg1 / Adamts9 / Agt / Apoe / Bhmt / Calr / Car2 / Ccl25 / Cd81 / Cfap54 / Cfl1 / Clu / Col22a1 / Col25a1 / Cpa6 / Crb1 / Creg1 / Crisp2 / Cst12 / Cst3 / Cst9 / Ctsl / Dbi / Dcn / Defb14 / Defb19 / Defb36 / Dkkl1 / Dnajc9 / Efemp1 / Fam24a / Fau / Fth1 / Gm128 / Gm6040 / Gnas / Gpc5 / Gria1 / Gsn / Gstm1 / Hnrnpa2b1 / Hspa5 / Hspa8 / Igfbp7 / Itm2b / Kif2…
activated.GO:0019222	BP	GO:0019222	regulation of metabolic process	1495	0.254492	1.44776	1.39229e-07	9.09485e-05	8.47774e-05	1100	tags=24%, list=19%, signal=26%	ENSMUSG00000022037/ENSMUSG00000021477/ENSMUSG00000010608/ENSMUSG00000027443/ENSMUSG00000027447/ENSMUSG00000027445/ENSMUSG00000026879/ENSMUSG00000003555/ENSMUSG00000026864/ENSMUSG00000036256/ENSMUSG00000026822/ENSMUSG00000039219/ENSMUSG00000021699/ENSMUSG00000040374/ENSMUSG00000031980/ENSMUSG00000040028/ENSMUSG00000030435/ENSMUSG00000022108/ENSMUSG00000018263/ENSMUSG00000033740/ENSMUSG00000038518/…	353	activated	0.23612	0.23612	Aamdc / Actg1 / Aff3 / Aff4 / Agbl4 / Agt / Akap9 / Akirin1 / Akirin2 / Aldh1a1 / Aldh2 / Alox5 / Ankrd54 / Aph1a / Aplp2 / Apoe / App / Arid1a / Arid4b / Asb9 / Ash2l / Asxl2 / Atf5 / Atp1a1 / Atr / Atxn7l3b / Aurkaip1 / Bach2 / Bag5 / Bank1 / Bbs7 / Bcl10 / Bcl2l1 / Bclaf1 / Boll / Brd1 / Brd9 / Bscl2 / Bsg / Cadm1 / Calm2 / Calm3 / Calr / Cast / Cby1 / Cc2d1a / Ccar1 / Ccdc88a / Ccnq / Cct2 / …
activated.GO:0044297	CC	GO:0044297	cell body	227	0.314536	1.52884	0.00113948	0.0515592	0.0480607	828	tags=23%, list=14%, signal=21%	ENSMUSG00000021477/ENSMUSG00000027447/ENSMUSG00000003555/ENSMUSG00000029088/ENSMUSG00000024983/ENSMUSG00000019505/ENSMUSG00000004980/ENSMUSG00000020524/ENSMUSG00000032959/ENSMUSG00000029223/ENSMUSG00000018567/ENSMUSG00000017466/ENSMUSG00000019828/ENSMUSG00000015656/ENSMUSG00000028639/ENSMUSG00000034024/ENSMUSG00000051331/ENSMUSG00000024109/ENSMUSG00000020458/ENSMUSG00000022957/ENSMUSG00000030007/…	53	activated	0.23348	0.23348	Apoe / Brd1 / Cacna1c / Cct2 / Cct5 / Cct7 / Cct8 / Cfl1 / Cst3 / Ctsl / Cyp17a1 / Cyp19a1 / Dlg2 / Dvl1 / Dynlt1f / Eif5a / Gabarap / Glul / Gnas / Gnb1 / Gria1 / Gria4 / Grm1 / Hnrnpa2b1 / Hspa8 / Itsn1 / Kcnip1 / Kcnip4 / Lamp1 / Lpar1 / Nrxn1 / P2rx3 / Pacrg / Pafah1b1 / Pde1a / Pebp1 / Ppt1 / Pum2 / Rapgef2 / Ror2 / Rtn4 / Siah2 / Slc3a2 / Sod1 / Strn3 / Tcp1 / Timp2 / Trpm7 / Tubb3 / Ubb / …

## Sheet: elongating_spermatid_2_GSEA_A
X	ONTOLOGY	ID	Description	setSize	enrichmentScore	NES	pvalue	p.adjust	qvalue	rank	leading_edge	core_enrichment	Count	.sign	GeneRatio	x	pasted_sorted_ogns
activated.GO:1905918	BP	GO:1905918	regulation of CoA-transferase activity	3	0.975584	1.6478	0.000328368	0.0601449	0.0577317	119	tags=100%, list=3%, signal=98%	ENSMUSG00000031980/ENSMUSG00000002985/ENSMUSG00000026385	3	activated	1	1	Agt / Apoe / Dbi
activated.GO:1905920	BP	GO:1905920	positive regulation of CoA-transferase activity	3	0.975584	1.6478	0.000328368	0.0601449	0.0577317	119	tags=100%, list=3%, signal=98%	ENSMUSG00000031980/ENSMUSG00000002985/ENSMUSG00000026385	3	activated	1	1	Agt / Apoe / Dbi
activated.GO:0019646	BP	GO:0019646	aerobic electron transport chain	26	0.715625	2.33957	1.24577e-06	0.00122647	0.00117726	1148	tags=81%, list=24%, signal=62%	ENSMUSG00000030647/ENSMUSG00000061518/ENSMUSG00000017778/ENSMUSG00000020163/ENSMUSG00000035885/ENSMUSG00000000088/ENSMUSG00000041697/ENSMUSG00000028964/ENSMUSG00000031818/ENSMUSG00000037916/ENSMUSG00000041881/ENSMUSG00000021606/ENSMUSG00000043319/ENSMUSG00000022354/ENSMUSG00000014313/ENSMUSG00000038462/ENSMUSG00000063882/ENSMUSG00000022013/ENSMUSG00000021520/ENSMUSG00000024099/ENSMUSG00000059534	21	activated	0.807692	0.807692	Cox4i1 / Cox5a / Cox5b / Cox6a1 / Cox6c / Cox7c / Cox8a / Cox8c / Dnajc15 / Ndufa7 / Ndufb9 / Ndufc2 / Ndufs6 / Ndufv1 / Ndufv2 / Park7 / Uqcr10 / Uqcr11 / Uqcrb / Uqcrfs1 / Uqcrh
activated.GO:0015078	MF	GO:0015078	proton transmembrane transporter activity	30	0.66716	2.23327	5.73812e-06	0.0033106	0.00317777	1148	tags=73%, list=24%, signal=56%	ENSMUSG00000015575/ENSMUSG00000061518/ENSMUSG00000017778/ENSMUSG00000025393/ENSMUSG00000000088/ENSMUSG00000041697/ENSMUSG00000031818/ENSMUSG00000004285/ENSMUSG00000050856/ENSMUSG00000039105/ENSMUSG00000079020/ENSMUSG00000039463/ENSMUSG00000034566/ENSMUSG00000022890/ENSMUSG00000006057/ENSMUSG00000038462/ENSMUSG00000063882/ENSMUSG00000021520/ENSMUSG00000025428/ENSMUSG00000005949/ENSMUSG00000070570/…	22	activated	0.733333	0.733333	Atp5a1 / Atp5b / Atp5g1 / Atp5h / Atp5j / Atp5k / Atp6v0e / Atp6v1f / Atp6v1g1 / Cox4i1 / Cox5a / Cox5b / Cox6a1 / Cox7c / Ctns / Slc17a7 / Slc45a4 / Slc9a8 / Uqcr10 / Uqcrb / Uqcrfs1 / Uqcrh
activated.GO:0015986	BP	GO:0015986	proton motive force-driven ATP synthesis	28	0.638864	2.11711	0.00012025	0.0299611	0.028759	1108	tags=68%, list=23%, signal=52%	ENSMUSG00000030647/ENSMUSG00000016427/ENSMUSG00000014294/ENSMUSG00000025393/ENSMUSG00000027673/ENSMUSG00000037916/ENSMUSG00000050856/ENSMUSG00000041881/ENSMUSG00000021606/ENSMUSG00000022354/ENSMUSG00000034566/ENSMUSG00000022890/ENSMUSG00000006057/ENSMUSG00000035674/ENSMUSG00000113902/ENSMUSG00000023089/ENSMUSG00000025428/ENSMUSG00000024099/ENSMUSG00000022450	19	activated	0.678571	0.678571	Atp5a1 / Atp5b / Atp5g1 / Atp5h / Atp5j / Atp5k / Ndufa1 / Ndufa2 / Ndufa3 / Ndufa5 / Ndufa6 / Ndufa7 / Ndufb1 / Ndufb5 / Ndufb9 / Ndufc2 / Ndufs6 / Ndufv1 / Ndufv2
activated.GO:0006119	BP	GO:0006119	oxidative phosphorylation	54	0.602445	2.36593	8.33844e-07	0.000938194	0.000900552	1148	tags=67%, list=24%, signal=51%	ENSMUSG00000030647/ENSMUSG00000016427/ENSMUSG00000061518/ENSMUSG00000017778/ENSMUSG00000014294/ENSMUSG00000020163/ENSMUSG00000035885/ENSMUSG00000025393/ENSMUSG00000000088/ENSMUSG00000041697/ENSMUSG00000027673/ENSMUSG00000028964/ENSMUSG00000031818/ENSMUSG00000037916/ENSMUSG00000050856/ENSMUSG00000041881/ENSMUSG00000024208/ENSMUSG00000021606/ENSMUSG00000043319/ENSMUSG00000022354/ENSMUSG00000014313/…	36	activated	0.666667	0.666667	Atp5a1 / Atp5b / Atp5h / Atp5j / Atp5k / Chchd10 / Coq7 / Cox4i1 / Cox5a / Cox5b / Cox6a1 / Cox6c / Cox7c / Cox8a / Cox8c / Dnajc15 / Ndufa1 / Ndufa2 / Ndufa3 / Ndufa5 / Ndufa6 / Ndufa7 / Ndufb1 / Ndufb5 / Ndufb9 / Ndufc2 / Ndufs6 / Ndufv1 / Ndufv2 / Park7 / Uqcc2 / Uqcr10 / Uqcr11 / Uqcrb / Uqcrfs1 / Uqcrh
activated.GO:1903598	BP	GO:1903598	positive regulation of gap junction assembly	3	0.98113	1.65716	0.000185605	0.0417665	0.0400907	22	tags=67%, list=0%, signal=66%	ENSMUSG00000031980/ENSMUSG00000018263	2	activated	0.666667	0.666667	Agt / Tbx5
activated.GO:0051238	BP	GO:0051238	sequestering of metal ion	6	0.893593	1.92004	0.000243329	0.0504331	0.0484097	143	tags=67%, list=3%, signal=65%	ENSMUSG00000024661/ENSMUSG00000026822/ENSMUSG00000031781/ENSMUSG00000063354	4	activated	0.666667	0.666667	Ciapin1 / Fth1 / Lcn2 / Slc39a4
activated.GO:0098803	CC	GO:0098803	respiratory chain complex	41	0.589288	2.15304	1.34864e-05	0.00527531	0.00506365	1148	tags=66%, list=24%, signal=50%	ENSMUSG00000030647/ENSMUSG00000016427/ENSMUSG00000061518/ENSMUSG00000017778/ENSMUSG00000014294/ENSMUSG00000020163/ENSMUSG00000035885/ENSMUSG00000000088/ENSMUSG00000041697/ENSMUSG00000027673/ENSMUSG00000029632/ENSMUSG00000031818/ENSMUSG00000037916/ENSMUSG00000041881/ENSMUSG00000021606/ENSMUSG00000043319/ENSMUSG00000022354/ENSMUSG00000014313/ENSMUSG00000038462/ENSMUSG00000063882/ENSMUSG00000035674/…	27	activated	0.658537	0.658537	Cox4i1 / Cox5a / Cox5b / Cox6a1 / Cox6c / Cox7c / Cox8a / Cox8c / Ndufa1 / Ndufa2 / Ndufa3 / Ndufa4 / Ndufa5 / Ndufa6 / Ndufa7 / Ndufb1 / Ndufb5 / Ndufb9 / Ndufc2 / Ndufs6 / Ndufv1 / Ndufv2 / Uqcr10 / Uqcr11 / Uqcrb / Uqcrfs1 / Uqcrh
activated.GO:0070469	CC	GO:0070469	respirasome	43	0.590458	2.18654	1.43685e-05	0.00527531	0.00506365	1148	tags=65%, list=24%, signal=50%	ENSMUSG00000030647/ENSMUSG00000016427/ENSMUSG00000061518/ENSMUSG00000017778/ENSMUSG00000014294/ENSMUSG00000020163/ENSMUSG00000035885/ENSMUSG00000000088/ENSMUSG00000041697/ENSMUSG00000027673/ENSMUSG00000029632/ENSMUSG00000031818/ENSMUSG00000037916/ENSMUSG00000041881/ENSMUSG00000021606/ENSMUSG00000043319/ENSMUSG00000022354/ENSMUSG00000014313/ENSMUSG00000038412/ENSMUSG00000038462/ENSMUSG00000063882/…	28	activated	0.651163	0.651163	Cox4i1 / Cox5a / Cox5b / Cox6a1 / Cox6c / Cox7c / Cox8a / Cox8c / Higd1a / Ndufa1 / Ndufa2 / Ndufa3 / Ndufa4 / Ndufa5 / Ndufa6 / Ndufa7 / Ndufb1 / Ndufb5 / Ndufb9 / Ndufc2 / Ndufs6 / Ndufv1 / Ndufv2 / Uqcr10 / Uqcr11 / Uqcrb / Uqcrfs1 / Uqcrh
suppressed	BP	GO:0002886	regulation of myeloid leukocyte mediated immunity	8	-0.826759	-1.94638	0.000486139	0.075075	0.0720629	569	tags=62%, list=12%, signal=55%	ENSMUSG00000020075/ENSMUSG00000052336/ENSMUSG00000027770/ENSMUSG00000030748/ENSMUSG00000017631	5	suppressed	0.625	0.625	Abr / Cx3cr1 / Ddx21 / Dhx36 / Il4ra
activated.GO:0098800	CC	GO:0098800	inner mitochondrial membrane protein complex	65	0.593944	2.38998	4.02412e-08	0.000105647	0.000101408	1148	tags=60%, list=24%, signal=46%	ENSMUSG00000030647/ENSMUSG00000016427/ENSMUSG00000061518/ENSMUSG00000017778/ENSMUSG00000014294/ENSMUSG00000020163/ENSMUSG00000035885/ENSMUSG00000025393/ENSMUSG00000000088/ENSMUSG00000041697/ENSMUSG00000027673/ENSMUSG00000029632/ENSMUSG00000031818/ENSMUSG00000037916/ENSMUSG00000050856/ENSMUSG00000041881/ENSMUSG00000021606/ENSMUSG00000043319/ENSMUSG00000022354/ENSMUSG00000014313/ENSMUSG00000030086/…	39	activated	0.6	0.6	Atp5a1 / Atp5b / Atp5g1 / Atp5h / Atp5j / Atp5k / Atp5md / Chchd10 / Chchd6 / Cox4i1 / Cox5a / Cox5b / Cox6a1 / Cox6c / Cox7c / Cox8a / Cox8c / Dnajc15 / Micos10 / Ndufa1 / Ndufa2 / Ndufa3 / Ndufa4 / Ndufa5 / Ndufa6 / Ndufa7 / Ndufb1 / Ndufb5 / Ndufb9 / Ndufc2 / Ndufs6 / Ndufv1 / Ndufv2 / Romo1 / Uqcr10 / Uqcr11 / Uqcrb / Uqcrfs1 / Uqcrh
activated.GO:1990204	CC	GO:1990204	oxidoreductase complex	37	0.566303	2.01143	0.000114297	0.0299611	0.028759	1148	tags=59%, list=24%, signal=45%	ENSMUSG00000030246/ENSMUSG00000030647/ENSMUSG00000016427/ENSMUSG00000047674/ENSMUSG00000014294/ENSMUSG00000020163/ENSMUSG00000027673/ENSMUSG00000029632/ENSMUSG00000037916/ENSMUSG00000041881/ENSMUSG00000021606/ENSMUSG00000022354/ENSMUSG00000063229/ENSMUSG00000038462/ENSMUSG00000063882/ENSMUSG00000035674/ENSMUSG00000113902/ENSMUSG00000021520/ENSMUSG00000023089/ENSMUSG00000024099/ENSMUSG00000022450/…	22	activated	0.594595	0.594595	Ldha / Ldhb / Ndufa1 / Ndufa2 / Ndufa3 / Ndufa4 / Ndufa5 / Ndufa6 / Ndufa7 / Ndufb1 / Ndufb5 / Ndufb9 / Ndufc2 / Ndufs6 / Ndufv1 / Ndufv2 / Pdha2 / Uqcr10 / Uqcr11 / Uqcrb / Uqcrfs1 / Uqcrh
activated.GO:0098798	CC	GO:0098798	mitochondrial protein-containing complex	91	0.528327	2.27712	5.52824e-08	0.000108851	0.000104484	1148	tags=51%, list=24%, signal=39%	ENSMUSG00000030647/ENSMUSG00000016427/ENSMUSG00000022427/ENSMUSG00000061518/ENSMUSG00000047674/ENSMUSG00000017778/ENSMUSG00000014294/ENSMUSG00000020163/ENSMUSG00000035885/ENSMUSG00000025393/ENSMUSG00000000088/ENSMUSG00000041697/ENSMUSG00000028998/ENSMUSG00000027673/ENSMUSG00000029632/ENSMUSG00000031818/ENSMUSG00000037916/ENSMUSG00000050856/ENSMUSG00000041881/ENSMUSG00000021606/ENSMUSG00000043319/…	46	activated	0.505495	0.505495	Atp5a1 / Atp5b / Atp5g1 / Atp5h / Atp5j / Atp5k / Atp5md / Chchd10 / Chchd6 / Cox4i1 / Cox5a / Cox5b / Cox6a1 / Cox6c / Cox7c / Cox8a / Cox8c / Dnajc15 / Micos10 / Mrpl52 / Mrpl57 / Mrps7 / Ndufa1 / Ndufa2 / Ndufa3 / Ndufa4 / Ndufa5 / Ndufa6 / Ndufa7 / Ndufb1 / Ndufb5 / Ndufb9 / Ndufc2 / Ndufs6 / Ndufv1 / Ndufv2 / Pdha2 / Romo1 / Suclg1 / Tomm22 / Tomm7 / Uqcr10 / Uqcr11 / Uqcrb / Uqcrfs1 / Uqcrh
activated.GO:0043209	CC	GO:0043209	myelin sheath	71	0.515891	2.09966	1.26909e-05	0.00526072	0.00504965	1201	tags=46%, list=25%, signal=35%	ENSMUSG00000029223/ENSMUSG00000058135/ENSMUSG00000026864/ENSMUSG00000055022/ENSMUSG00000026879/ENSMUSG00000033161/ENSMUSG00000020458/ENSMUSG00000030246/ENSMUSG00000019505/ENSMUSG00000062825/ENSMUSG00000061518/ENSMUSG00000001642/ENSMUSG00000009394/ENSMUSG00000025393/ENSMUSG00000000088/ENSMUSG00000041697/ENSMUSG00000068039/ENSMUSG00000027248/ENSMUSG00000032959/ENSMUSG00000006024/ENSMUSG00000008348/…	33	activated	0.464789	0.464789	Actb / Actg1 / Akr1b3 / Atp1a1 / Atp5a1 / Atp5b / Atp5h / Canx / Cntn1 / Cox5a / Cox5b / Cox6a1 / Gsn / Gstm1 / Hnrnpk / Hspa5 / Ldhb / Mif / Napa / Ndufv2 / Pdia3 / Pebp1 / Rtn4 / Sirt2 / Slc25a3 / Sod1 / Syn2 / Tcp1 / Tubb4b / Ubb / Ubc / Uchl1 / Uqcrfs1
activated.GO:0016491	MF	GO:0016491	oxidoreductase activity	132	0.421002	1.92111	8.46353e-06	0.00380796	0.00365517	1053	tags=41%, list=22%, signal=33%	ENSMUSG00000027962/ENSMUSG00000003555/ENSMUSG00000025955/ENSMUSG00000008540/ENSMUSG00000024661/ENSMUSG00000073481/ENSMUSG00000053279/ENSMUSG00000025203/ENSMUSG00000024665/ENSMUSG00000030246/ENSMUSG00000029455/ENSMUSG00000061518/ENSMUSG00000071573/ENSMUSG00000047674/ENSMUSG00000001642/ENSMUSG00000017778/ENSMUSG00000014294/ENSMUSG00000027227/ENSMUSG00000000088/ENSMUSG00000041697/ENSMUSG00000031068/…	54	activated	0.409091	0.409091	Akr1b3 / Akr1cl / Aldh1a1 / Aldh2 / Aldh7a1 / Alox5 / Bdh1 / Coq7 / Cox4i1 / Cox5a / Cox5b / Cox6a1 / Cox7c / Cyp11a1 / Cyp17a1 / Egln2 / Ero1b / Fads2 / Fdxr / Fth1 / Gfer / Glrx3 / Kcnab2 / Kcnab3 / Kdm6b / Ldha / Ldhb / Mgst1 / Mical2 / Msrb3 / Mtarc2 / Ndufa2 / Ndufv1 / Ndufv2 / Noxred1 / Oxr1 / Park7 / Pdha2 / Pdia3 / Pdia6 / Prdx4 / Prdx5 / Prdx6b / Ptgis / Rnls / Scd2 / Sod1 / Sord / Txnrd…
activated.GO:0052547	BP	GO:0052547	regulation of peptidase activity	66	0.487545	1.9716	0.000119764	0.0299611	0.028759	1026	tags=39%, list=22%, signal=31%	ENSMUSG00000021477/ENSMUSG00000027445/ENSMUSG00000027447/ENSMUSG00000027443/ENSMUSG00000026879/ENSMUSG00000008843/ENSMUSG00000017466/ENSMUSG00000020372/ENSMUSG00000032965/ENSMUSG00000026181/ENSMUSG00000028964/ENSMUSG00000030417/ENSMUSG00000036432/ENSMUSG00000028291/ENSMUSG00000004231/ENSMUSG00000051234/ENSMUSG00000032959/ENSMUSG00000060147/ENSMUSG00000021585/ENSMUSG00000026249/ENSMUSG00000030317/…	26	activated	0.393939	0.393939	Akirin2 / Arl6ip1 / Cast / Cldn13 / Cst12 / Cst3 / Cst9 / Ctsl / Gsn / Ift57 / Park7 / Pax2 / Pdcd5 / Pebp1 / Picalm / Ppm1f / Prr7 / Psme3 / Rack1 / Rnf7 / Serpinb6a / Serpine2 / Siah2 / Spint2 / Timp2 / Timp4
activated.GO:1901136	BP	GO:1901136	carbohydrate derivative catabolic process	28	0.629757	2.08693	0.000191253	0.0418418	0.040163	396	tags=39%, list=8%, signal=36%	ENSMUSG00000021477/ENSMUSG00000027447/ENSMUSG00000004207/ENSMUSG00000000594/ENSMUSG00000053279/ENSMUSG00000025232/ENSMUSG00000024213/ENSMUSG00000055401/ENSMUSG00000045211/ENSMUSG00000028673/ENSMUSG00000020267	11	activated	0.392857	0.392857	Aldh1a1 / Cst3 / Ctsl / Fbxo6 / Fuca1 / Gm2a / Hexa / Hint1 / Nudt18 / Nudt3 / Psap
activated.GO:2000241	BP	GO:2000241	regulation of reproductive process	37	0.531063	1.88626	0.000577114	0.0826427	0.0793269	750	tags=38%, list=16%, signal=32%	ENSMUSG00000015090/ENSMUSG00000030189/ENSMUSG00000062773/ENSMUSG00000003814/ENSMUSG00000044813/ENSMUSG00000050957/ENSMUSG00000028964/ENSMUSG00000066383/ENSMUSG00000015846/ENSMUSG00000078938/ENSMUSG00000022838/ENSMUSG00000025289/ENSMUSG00000062859/ENSMUSG00000015149	14	activated	0.378378	0.378378	Calr / Eaf2 / Insl6 / Iqcf1 / Park7 / Prdx4 / Ptgds / Rxra / Shb / Sirt2 / Syce3 / Tcp11 / Tex101 / Ybx3
activated.GO:0031090	CC	GO:0031090	organelle membrane	565	0.286784	1.54116	1.82329e-05	0.00598343	0.00574337	1270	tags=37%, list=27%, signal=31%	ENSMUSG00000022037/ENSMUSG00000027447/ENSMUSG00000022108/ENSMUSG00000026864/ENSMUSG00000008540/ENSMUSG00000038150/ENSMUSG00000018593/ENSMUSG00000020585/ENSMUSG00000020048/ENSMUSG00000073481/ENSMUSG00000033161/ENSMUSG00000025203/ENSMUSG00000006373/ENSMUSG00000020458/ENSMUSG00000036687/ENSMUSG00000030246/ENSMUSG00000030647/ENSMUSG00000019505/ENSMUSG00000016427/ENSMUSG00000029014/ENSMUSG00000022427/…	210	activated	0.371681	0.371681	Abhd6 / Acer3 / Akirin1 / Alox5 / Ap2a1 / Arl6ip1 / Atad1 / Atl3 / Atp13a3 / Atp1a1 / Atp5a1 / Atp5b / Atp5g1 / Atp5h / Atp5j / Atp5k / Atp5md / Atp6v1f / Atp6v1g1 / B4galnt4 / Bbip1 / Bcl2l1 / Bdh1 / Bet1 / Bscl2 / Bsg / Calr / Canx / Ccdc136 / Cdip1 / Cenpv / Cfl1 / Chchd10 / Chchd6 / Chmp2a / Chpt1 / Clba1 / Clcn4 / Clgn / Clu / Copz1 / Coq10b / Coq5 / Coq7 / Cox4i1 / Cox5a / Cox5b / Cox6a1 / …
activated.GO:0010952	BP	GO:0010952	positive regulation of peptidase activity	26	0.625868	2.04613	0.000210585	0.0448261	0.0430276	494	tags=35%, list=10%, signal=31%	ENSMUSG00000021477/ENSMUSG00000026879/ENSMUSG00000008843/ENSMUSG00000020372/ENSMUSG00000032965/ENSMUSG00000026181/ENSMUSG00000030417/ENSMUSG00000028291/ENSMUSG00000051234	9	activated	0.346154	0.346154	Akirin2 / Cldn13 / Ctsl / Gsn / Ift57 / Pdcd5 / Ppm1f / Rack1 / Rnf7
activated.GO:0005576	CC	GO:0005576	extracellular region	267	0.459134	2.28194	1.00495e-13	7.91502e-10	7.59746e-10	783	tags=34%, list=16%, signal=30%	ENSMUSG00000022037/ENSMUSG00000015090/ENSMUSG00000021477/ENSMUSG00000027445/ENSMUSG00000050645/ENSMUSG00000027447/ENSMUSG00000027962/ENSMUSG00000027443/ENSMUSG00000058135/ENSMUSG00000022108/ENSMUSG00000031980/ENSMUSG00000036256/ENSMUSG00000026864/ENSMUSG00000004207/ENSMUSG00000018593/ENSMUSG00000024661/ENSMUSG00000042793/ENSMUSG00000002985/ENSMUSG00000044863/ENSMUSG00000032968/ENSMUSG00000026822/…	90	activated	0.337079	0.337079	Acrbp / Actg1 / Adamts9 / Agt / Akr1b3 / Apoe / Atp5j / Bhmt / Bpi / Calr / Ccl25 / Cd81 / Cfap45 / Cfl1 / Clu / Col25a1 / Col27a1 / Creg1 / Crisp2 / Cst12 / Cst3 / Cst9 / Ctsl / Dbi / Dcn / Ddt / Defb14 / Defb19 / Defb36 / Dkkl1 / Dpysl3 / Efemp1 / Fabp3 / Fam3d / Fau / Fbp1 / Fndc7 / Fth1 / Gfer / Gm128 / Gm1673 / Gnas / Gpc5 / Gsdmd / Gsn / Gstm1 / Hnrnpa2b1 / Hsp90b1 / Hspa5 / Igfals / Igfbp7…
activated.GO:0031018	BP	GO:0031018	endocrine pancreas development	6	0.874586	1.87919	0.00056219	0.082284	0.0789827	309	tags=33%, list=6%, signal=31%	ENSMUSG00000022037/ENSMUSG00000033933	2	activated	0.333333	0.333333	Clu / Vhl
activated.GO:0031975	CC	GO:0031975	envelope	327	0.317087	1.60374	4.03767e-05	0.0113574	0.0109017	1148	tags=33%, list=24%, signal=27%	ENSMUSG00000022037/ENSMUSG00000027447/ENSMUSG00000008540/ENSMUSG00000002985/ENSMUSG00000073481/ENSMUSG00000006373/ENSMUSG00000020458/ENSMUSG00000030246/ENSMUSG00000030647/ENSMUSG00000019505/ENSMUSG00000016427/ENSMUSG00000029014/ENSMUSG00000022427/ENSMUSG00000061518/ENSMUSG00000017778/ENSMUSG00000014294/ENSMUSG00000024240/ENSMUSG00000003814/ENSMUSG00000074435/ENSMUSG00000020594/ENSMUSG00000020163/…	107	activated	0.327217	0.327217	Alox5 / Apoe / Atad1 / Atp5a1 / Atp5b / Atp5g1 / Atp5h / Atp5j / Atp5k / Atp5md / Bcl2l1 / Bdh1 / Calr / Cenpv / Cfl1 / Chchd10 / Chchd6 / Chmp2a / Clu / Coq10b / Coq5 / Coq7 / Cox4i1 / Cox5a / Cox5b / Cox6a1 / Cox6c / Cox7c / Cox8a / Cox8c / Cst3 / Ctdnep1 / Cyp11a1 / Dnajc15 / Dnajc2 / Dst / Dusp2 / Eif5a / Epc1 / Fam209 / Fdxr / Ggn / Higd1a / Itsn1 / Ldhb / Mgst1 / Micos10 / Mrpl52 / Mrpl57 /…
activated.GO:0022414	BP	GO:0022414	reproductive process	435	0.277358	1.45576	0.000351127	0.0614551	0.0589894	1193	tags=33%, list=25%, signal=27%	ENSMUSG00000015090/ENSMUSG00000021477/ENSMUSG00000029223/ENSMUSG00000031980/ENSMUSG00000004207/ENSMUSG00000023047/ENSMUSG00000032968/ENSMUSG00000030792/ENSMUSG00000039219/ENSMUSG00000018554/ENSMUSG00000031996/ENSMUSG00000036687/ENSMUSG00000030189/ENSMUSG00000019505/ENSMUSG00000016559/ENSMUSG00000045521/ENSMUSG00000062773/ENSMUSG00000060743/ENSMUSG00000029867/ENSMUSG00000022432/ENSMUSG00000032076/…	142	activated	0.326437	0.326437	1110017D15Rik / 1700102P08Rik / 4930451I11Rik / Abhd2 / Acr / Acrbp / Adam2 / Adcy10 / Adig / Aff4 / Agt / Amhr2 / Aplp2 / Arid1a / Arid4b / Atat1 / AU040320 / Bcl2l1 / Bscl2 / Bsg / Cadm1 / Calr / Cast / Catspere2 / Catsperz / Ccdc136 / Ccdc182 / Ccdc63 / Ccin / Cct4 / Cct7 / Cct8 / Cdk16 / Celf3 / Cfap45 / Clgn / Cr1l / Ctdnep1 / Ctsl / Cyp11a1 / Cyp19a1 / Ddias / Dkkl1 / Dmrtb1 / Eaf2 / Epc1 /…
activated.GO:0033559	BP	GO:0033559	unsaturated fatty acid metabolic process	19	0.675432	2.06959	0.000258414	0.0521864	0.0500926	315	tags=32%, list=7%, signal=30%	ENSMUSG00000015090/ENSMUSG00000058135/ENSMUSG00000025955/ENSMUSG00000040562/ENSMUSG00000025203/ENSMUSG00000017969	6	activated	0.315789	0.315789	Akr1cl / Gstm1 / Gstm2 / Ptgds / Ptgis / Scd2
activated.GO:0016053	BP	GO:0016053	organic acid biosynthetic process	53	0.521024	2.0433	0.000135818	0.0314618	0.0301995	340	tags=25%, list=7%, signal=23%	ENSMUSG00000015090/ENSMUSG00000058135/ENSMUSG00000031980/ENSMUSG00000040562/ENSMUSG00000074768/ENSMUSG00000053279/ENSMUSG00000025203/ENSMUSG00000024665/ENSMUSG00000030246/ENSMUSG00000001642/ENSMUSG00000039202/ENSMUSG00000017969/ENSMUSG00000028964	13	activated	0.245283	0.245283	Abhd2 / Agt / Akr1b3 / Aldh1a1 / Bhmt / Fads2 / Gstm1 / Gstm2 / Ldhb / Park7 / Ptgds / Ptgis / Scd2
activated.GO:0046394	BP	GO:0046394	carboxylic acid biosynthetic process	53	0.521024	2.0433	0.000135818	0.0314618	0.0301995	340	tags=25%, list=7%, signal=23%	ENSMUSG00000015090/ENSMUSG00000058135/ENSMUSG00000031980/ENSMUSG00000040562/ENSMUSG00000074768/ENSMUSG00000053279/ENSMUSG00000025203/ENSMUSG00000024665/ENSMUSG00000030246/ENSMUSG00000001642/ENSMUSG00000039202/ENSMUSG00000017969/ENSMUSG00000028964	13	activated	0.245283	0.245283	Abhd2 / Agt / Akr1b3 / Aldh1a1 / Bhmt / Fads2 / Gstm1 / Gstm2 / Ldhb / Park7 / Ptgds / Ptgis / Scd2
activated.GO:0044249	BP	GO:0044249	cellular biosynthetic process	1038	0.236635	1.32929	0.000564162	0.082284	0.0789827	935	tags=24%, list=20%, signal=24%	ENSMUSG00000022037/ENSMUSG00000015090/ENSMUSG00000003555/ENSMUSG00000058135/ENSMUSG00000022108/ENSMUSG00000031980/ENSMUSG00000018263/ENSMUSG00000040562/ENSMUSG00000038150/ENSMUSG00000025151/ENSMUSG00000002985/ENSMUSG00000032968/ENSMUSG00000028773/ENSMUSG00000000134/ENSMUSG00000074768/ENSMUSG00000049775/ENSMUSG00000030792/ENSMUSG00000073481/ENSMUSG00000039219/ENSMUSG00000053279/ENSMUSG00000040713/…	245	activated	0.236031	0.236031	4931428L18Rik / 6430550D23Rik / Aamdc / Abhd2 / Abra / Agpat1 / Agt / Akirin2 / Akr1b3 / Aldh1a1 / Aldh2 / Alox5 / Apoe / Arid1a / Arid4b / Atf4 / Atf5 / Atp1a1 / Atp5b / Atp5g1 / Atp5h / Atp5j / Atp5k / Atpif1 / Bambi / Bhmt / Brd2 / Brd3 / Bscl2 / Calr / Camk4 / Caprin1 / Cbx5 / Cc2d1a / Ccnd3 / Cct4 / Cct7 / Cd81 / Cdk16 / Celf3 / Chchd10 / Cirbp / Ckap5 / Clu / Coq10b / Coq5 / Creg1 / Ctdnep1…
activated.GO:0009058	BP	GO:0009058	biosynthetic process	1077	0.239187	1.34834	0.000611678	0.0860281	0.0825765	935	tags=24%, list=20%, signal=24%	ENSMUSG00000022037/ENSMUSG00000015090/ENSMUSG00000003555/ENSMUSG00000058135/ENSMUSG00000022108/ENSMUSG00000031980/ENSMUSG00000036256/ENSMUSG00000018263/ENSMUSG00000040562/ENSMUSG00000038150/ENSMUSG00000025151/ENSMUSG00000002985/ENSMUSG00000032968/ENSMUSG00000026822/ENSMUSG00000028773/ENSMUSG00000000134/ENSMUSG00000074768/ENSMUSG00000049775/ENSMUSG00000030792/ENSMUSG00000073481/ENSMUSG00000039219/…	254	activated	0.23584	0.23584	4931428L18Rik / 6430550D23Rik / Aamdc / Abhd2 / Abhd6 / Abra / Agpat1 / Agt / Akirin2 / Akr1b3 / Aldh1a1 / Aldh2 / Alox5 / Ap2a1 / Apoe / Arid1a / Arid4b / Atf4 / Atf5 / Atp1a1 / Atp5b / Atp5g1 / Atp5h / Atp5j / Atp5k / Atpif1 / Bambi / Bhmt / Brd2 / Brd3 / Bscl2 / Calr / Camk4 / Caprin1 / Cbx5 / Cc2d1a / Ccnd3 / Cct4 / Cct7 / Cd81 / Cdk16 / Celf3 / Chchd10 / Cirbp / Ckap5 / Clu / Coq10b / Coq5 /…
activated.GO:1901576	BP	GO:1901576	organic substance biosynthetic process	1062	0.234904	1.32181	0.00044383	0.0713389	0.0684767	935	tags=23%, list=20%, signal=24%	ENSMUSG00000022037/ENSMUSG00000015090/ENSMUSG00000003555/ENSMUSG00000058135/ENSMUSG00000022108/ENSMUSG00000031980/ENSMUSG00000036256/ENSMUSG00000018263/ENSMUSG00000040562/ENSMUSG00000038150/ENSMUSG00000025151/ENSMUSG00000002985/ENSMUSG00000032968/ENSMUSG00000028773/ENSMUSG00000000134/ENSMUSG00000074768/ENSMUSG00000049775/ENSMUSG00000030792/ENSMUSG00000039219/ENSMUSG00000053279/ENSMUSG00000040713/…	248	activated	0.233522	0.233522	4931428L18Rik / 6430550D23Rik / Aamdc / Abhd2 / Abhd6 / Abra / Agpat1 / Agt / Akirin2 / Akr1b3 / Aldh1a1 / Aldh2 / Alox5 / Ap2a1 / Apoe / Arid1a / Arid4b / Atf4 / Atf5 / Atp1a1 / Atp5b / Atp5g1 / Atp5h / Atp5j / Atp5k / Atpif1 / Bambi / Bhmt / Brd2 / Brd3 / Bscl2 / Calr / Camk4 / Caprin1 / Cbx5 / Cc2d1a / Ccnd3 / Cct4 / Cct7 / Cd81 / Cdk16 / Celf3 / Chchd10 / Cirbp / Ckap5 / Clu / Coq10b / Coq5 /…

## Sheet: endothelial_GSEA_ALL_dotplot_
X	ONTOLOGY	ID	Description	setSize	enrichmentScore	NES	pvalue	p.adjust	qvalue	rank	leading_edge	core_enrichment	Count	.sign	GeneRatio	x	pasted_sorted_ogns
activated.GO:0097709	BP	GO:0097709	connective tissue replacement	7	0.920901	2.15839	3.97298e-06	0.00123775	0.00117901	639	tags=86%, list=7%, signal=80%	ENSMUSG00000035258/ENSMUSG00000028161/ENSMUSG00000024290/ENSMUSG00000000440/ENSMUSG00000021944/ENSMUSG00000020580	6	activated	0.857143	0.857143	Abi3bp / Gata4 / Pparg / Ppp3ca / Rock1 / Rock2
activated.GO:1905203	BP	GO:1905203	regulation of connective tissue replacement	7	0.920901	2.15839	3.97298e-06	0.00123775	0.00117901	639	tags=86%, list=7%, signal=80%	ENSMUSG00000035258/ENSMUSG00000028161/ENSMUSG00000024290/ENSMUSG00000000440/ENSMUSG00000021944/ENSMUSG00000020580	6	activated	0.857143	0.857143	Abi3bp / Gata4 / Pparg / Ppp3ca / Rock1 / Rock2
activated.GO:0045634	BP	GO:0045634	regulation of melanocyte differentiation	5	0.933521	1.9615	0.000131393	0.0206756	0.0196945	297	tags=80%, list=3%, signal=77%	ENSMUSG00000019966/ENSMUSG00000030022/ENSMUSG00000026872/ENSMUSG00000024639	4	activated	0.8	0.8	Adamts9 / Gnaq / Kitl / Zeb2
activated.GO:0050932	BP	GO:0050932	regulation of pigment cell differentiation	5	0.933521	1.9615	0.000131393	0.0206756	0.0196945	297	tags=80%, list=3%, signal=77%	ENSMUSG00000019966/ENSMUSG00000030022/ENSMUSG00000026872/ENSMUSG00000024639	4	activated	0.8	0.8	Adamts9 / Gnaq / Kitl / Zeb2
suppressed.GO:0046339	BP	GO:0046339	diacylglycerol metabolic process	12	-0.774932	-1.99054	0.000164713	0.0237331	0.0226069	1469	tags=67%, list=16%, signal=56%	ENSMUSG00000025357/ENSMUSG00000070738/ENSMUSG00000030747/ENSMUSG00000021759/ENSMUSG00000034731/ENSMUSG00000024998/ENSMUSG00000029134/ENSMUSG00000003123	8	suppressed	0.666667	0.666667	Dgat2 / Dgka / Dgkd / Dgkh / Lipe / Plb1 / Plce1 / Plpp1
suppressed.GO:0097722	BP	GO:0097722	sperm motility	89	-0.56043	-2.28714	5.81971e-09	5.22771e-06	4.97964e-06	2450	tags=57%, list=27%, signal=42%	ENSMUSG00000037708/ENSMUSG00000075249/ENSMUSG00000050623/ENSMUSG00000030059/ENSMUSG00000026546/ENSMUSG00000022236/ENSMUSG00000062773/ENSMUSG00000070280/ENSMUSG00000044948/ENSMUSG00000044678/ENSMUSG00000021040/ENSMUSG00000032514/ENSMUSG00000032057/ENSMUSG00000034623/ENSMUSG00000029909/ENSMUSG00000030851/ENSMUSG00000020486/ENSMUSG00000040714/ENSMUSG00000022542/ENSMUSG00000049387/ENSMUSG00000050553/…	51	suppressed	0.573034	0.573034	Adam3 / Akap4 / Atp1a4 / Atp2b4 / Catsper2 / Catsperz / Ccdc39 / Ccnyl1 / Celf3 / Cfap157 / Cfap206 / Cfap43 / Cfap45 / Cfap65 / Cox7b2 / Ddx4 / Efcab1 / Efcab9 / Enkur / Fsip2 / Gk2 / H1f6 / Hoatz / Ift81 / Iqcf1 / Klc3 / Ldhc / Ly6k / Meig1 / Pgk2 / Prm3 / Prss37 / Prss55 / Qrich2 / Ropn1 / Ropn1l / Septin12 / Septin4 / Slc22a14 / Slirp / Spag6 / Tekt3 / Tex101 / Tmf1 / Tnp1 / Tnp2 / Ttc12 / Tt…
suppressed.GO:0097729	CC	GO:0097729	9+2 motile cilium	114	-0.526502	-2.21543	3.64379e-09	4.72041e-06	4.49641e-06	2476	tags=52%, list=27%, signal=38%	ENSMUSG00000028141/ENSMUSG00000037708/ENSMUSG00000075249/ENSMUSG00000050623/ENSMUSG00000026546/ENSMUSG00000022455/ENSMUSG00000026790/ENSMUSG00000020733/ENSMUSG00000035696/ENSMUSG00000005469/ENSMUSG00000070280/ENSMUSG00000063229/ENSMUSG00000023966/ENSMUSG00000044948/ENSMUSG00000021040/ENSMUSG00000039202/ENSMUSG00000038564/ENSMUSG00000032412/ENSMUSG00000037196/ENSMUSG00000020486/ENSMUSG00000116376/…	59	suppressed	0.517544	0.517544	Abhd2 / Ace / Ak8 / Akap4 / Aldoa / Atp1a4 / Atp1b3 / Atp2b4 / Calm1 / Capzb / Catsper2 / Catsperz / Ccdc39 / Cfap43 / Cfap45 / Cfap65 / Cul3 / Dcdc2c / Dnali1 / Efcab1 / Efcab2 / Efcab9 / Enkur / Fsip2 / Gk2 / Gstm5 / Hsp90aa1 / Hspd1 / Ift172 / Ift81 / Ldha / Oaz3 / Odf2 / Pacrg / Pgk2 / Prkaca / Qrich2 / Rnf38 / Ropn1 / Rsph1 / Rsph9 / Saxo1 / Septin12 / Septin4 / Slc22a14 / Slc9a3r1 / Slirp /…
suppressed.GO:0003341	BP	GO:0003341	cilium movement	118	-0.507	-2.1441	6.69151e-08	3.50605e-05	3.33967e-05	2450	tags=52%, list=27%, signal=38%	ENSMUSG00000037708/ENSMUSG00000075249/ENSMUSG00000050623/ENSMUSG00000030059/ENSMUSG00000026546/ENSMUSG00000022236/ENSMUSG00000020799/ENSMUSG00000020733/ENSMUSG00000062773/ENSMUSG00000070280/ENSMUSG00000023966/ENSMUSG00000025857/ENSMUSG00000044948/ENSMUSG00000044678/ENSMUSG00000021040/ENSMUSG00000032514/ENSMUSG00000032057/ENSMUSG00000034623/ENSMUSG00000030851/ENSMUSG00000028344/ENSMUSG00000020486/…	61	suppressed	0.516949	0.516949	Adam3 / Akap4 / Atp1a4 / Atp2b4 / Catsper2 / Catsperz / Ccdc39 / Ccdc65 / Ccnyl1 / Celf3 / Cfap157 / Cfap20 / Cfap206 / Cfap298 / Cfap43 / Cfap45 / Cfap65 / Ddx4 / Dnaaf5 / Dnah10 / Dnali1 / Efcab1 / Efcab9 / Enkur / Fsip2 / Gk2 / H1f6 / Hoatz / Hydin / Ift81 / Invs / Iqcf1 / Klc3 / Ldhc / Ly6k / Meig1 / Pgk2 / Prm3 / Prss55 / Qrich2 / Ropn1 / Ropn1l / Rsph9 / Septin12 / Septin4 / Slc22a14 / Slc9…
suppressed.GO:0090493	BP	GO:0090493	catecholamine uptake	4	-0.950943	-1.79929	0.00031465	0.0358165	0.0341168	130	tags=50%, list=1%, signal=49%	ENSMUSG00000031906/ENSMUSG00000029580	2	suppressed	0.5	0.5	Actb / Smpd3
suppressed.GO:0001669	CC	GO:0001669	acrosomal vesicle	93	-0.451007	-1.8425	0.000225709	0.0290253	0.027648	2547	tags=48%, list=28%, signal=35%	ENSMUSG00000033949/ENSMUSG00000022106/ENSMUSG00000037708/ENSMUSG00000046192/ENSMUSG00000028264/ENSMUSG00000005469/ENSMUSG00000062773/ENSMUSG00000029769/ENSMUSG00000030137/ENSMUSG00000044678/ENSMUSG00000021040/ENSMUSG00000039202/ENSMUSG00000033487/ENSMUSG00000013091/ENSMUSG00000034623/ENSMUSG00000029909/ENSMUSG00000023403/ENSMUSG00000027326/ENSMUSG00000001467/ENSMUSG00000001018/ENSMUSG00000063089/…	45	suppressed	0.483871	0.483871	Abcc9 / Abhd2 / Acr / Acrv1 / Atp6v1e2 / Ccdc136 / Cfap65 / Csnk2a2 / Cyp51 / Cypt1 / Dkkl1 / Enkur / Fam170b / Fndc3a / Hexb / Iqcf1 / Iqub / Izumo1 / Klk1b8 / Knl1 / Ly6k / Pcsk4 / Pla2g10 / Pomt1 / Prkaca / Prss37 / Prss55 / Rcbtb2 / Sh3gl3 / Slc2a3 / Slirp / Snapin / Spaca1 / Spag6 / Spata1 / Spink2 / Stk31 / Tcp11 / Tekt3 / Tex101 / Tmem190 / Trim36 / Tsks / Tuba8 / Txndc8
suppressed.GO:0000795	CC	GO:0000795	synaptonemal complex	25	-0.607077	-1.8708	0.00129199	0.0908095	0.0865003	1468	tags=44%, list=16%, signal=37%	ENSMUSG00000054727/ENSMUSG00000043289/ENSMUSG00000036928/ENSMUSG00000005493/ENSMUSG00000028109/ENSMUSG00000017146/ENSMUSG00000060445/ENSMUSG00000059970/ENSMUSG00000058328/ENSMUSG00000027855/ENSMUSG00000084063	11	suppressed	0.44	0.44	1700013H16Rik / Brca1 / Gm5934 / Hormad1 / Hspa2 / Mei4 / Msh4 / Stag3 / Sycp1 / Sycp2 / Xlr5a
suppressed.GO:0099086	CC	GO:0099086	synaptonemal structure	25	-0.607077	-1.8708	0.00129199	0.0908095	0.0865003	1468	tags=44%, list=16%, signal=37%	ENSMUSG00000054727/ENSMUSG00000043289/ENSMUSG00000036928/ENSMUSG00000005493/ENSMUSG00000028109/ENSMUSG00000017146/ENSMUSG00000060445/ENSMUSG00000059970/ENSMUSG00000058328/ENSMUSG00000027855/ENSMUSG00000084063	11	suppressed	0.44	0.44	1700013H16Rik / Brca1 / Gm5934 / Hormad1 / Hspa2 / Mei4 / Msh4 / Stag3 / Sycp1 / Sycp2 / Xlr5a
suppressed.GO:0048232	BP	GO:0048232	male gamete generation	344	-0.403145	-1.92745	3.55281e-10	8.19064e-07	7.80196e-07	2480	tags=43%, list=27%, signal=32%	ENSMUSG00000059288/ENSMUSG00000028141/ENSMUSG00000002384/ENSMUSG00000003549/ENSMUSG00000006527/ENSMUSG00000037708/ENSMUSG00000028441/ENSMUSG00000045257/ENSMUSG00000075249/ENSMUSG00000029238/ENSMUSG00000030189/ENSMUSG00000050623/ENSMUSG00000038180/ENSMUSG00000030059/ENSMUSG00000022236/ENSMUSG00000026790/ENSMUSG00000027938/ENSMUSG00000028264/ENSMUSG00000005469/ENSMUSG00000070280/ENSMUSG00000026646/…	147	suppressed	0.427326	0.427326	1110017D15Rik / 1700013H16Rik / 4932438A13Rik / Abhd2 / Ace / Adad1 / Adamts2 / Adig / Agfg1 / Ago4 / Akap4 / Atp1a4 / Bcl2l1 / Bcl2l11 / Bmp8b / Boll / Calr3 / Catsper2 / Catsperz / Ccdc136 / Ccnyl1 / Cdyl / Celf3 / Cfap157 / Cfap206 / Cfap43 / Cfap65 / Cfap91 / Cftr / Chd5 / Clock / Cnbd2 / Cox7b2 / Creb3l4 / Crem / Cyp26b1 / Dazl / Ddx4 / Dmc1 / Dpy19l2 / Efcab9 / Eif4g3 / Ercc1 / Fam209 / Fnd…
suppressed.GO:0022412	BP	GO:0022412	cellular process involved in reproduction in multicellular organism	262	-0.366214	-1.71105	7.34658e-06	0.00217139	0.00206835	2229	tags=38%, list=24%, signal=30%	ENSMUSG00000028264/ENSMUSG00000005469/ENSMUSG00000070280/ENSMUSG00000026646/ENSMUSG00000035517/ENSMUSG00000029769/ENSMUSG00000030137/ENSMUSG00000060216/ENSMUSG00000022429/ENSMUSG00000044948/ENSMUSG00000042500/ENSMUSG00000054717/ENSMUSG00000021040/ENSMUSG00000039202/ENSMUSG00000048077/ENSMUSG00000033487/ENSMUSG00000032514/ENSMUSG00000037348/ENSMUSG00000007646/ENSMUSG00000008690/ENSMUSG00000037196/…	100	suppressed	0.381679	0.381679	1700013H16Rik / 1700029I15Rik / Abhd2 / Adad1 / Agfg1 / Ago4 / Akap4 / Arrb2 / Bcl2l1 / Catsper2 / Ccdc136 / Ccnb1 / Cd9 / Cfap157 / Cfap206 / Cfap43 / Cfap65 / Cftr / Chd5 / Cyp26b1 / Cyp51 / Dazl / Ddx4 / Dmc1 / Dpy19l2 / Efcab9 / Eif2s2 / Fam209 / Fndc3a / Gk2 / Gm5934 / H1f7 / H1f9 / H2al2a / H3f3b / Hexb / Hfm1 / Hmgb2 / Hormad1 / Hspa2 / Ift81 / Iqcf1 / Izumo1 / Klc3 / Kmt2d / Lgr5 / Mei4 /…
suppressed.GO:0003006	BP	GO:0003006	developmental process involved in reproduction	500	-0.295757	-1.45441	0.000296623	0.0352492	0.0335765	2162	tags=32%, list=24%, signal=26%	ENSMUSG00000026790/ENSMUSG00000027938/ENSMUSG00000028264/ENSMUSG00000005469/ENSMUSG00000070280/ENSMUSG00000035517/ENSMUSG00000029769/ENSMUSG00000030137/ENSMUSG00000024164/ENSMUSG00000056131/ENSMUSG00000060216/ENSMUSG00000022429/ENSMUSG00000027433/ENSMUSG00000044948/ENSMUSG00000042500/ENSMUSG00000054717/ENSMUSG00000021040/ENSMUSG00000039202/ENSMUSG00000034007/ENSMUSG00000020063/ENSMUSG00000048077/…	162	suppressed	0.324	0.324	1700013H16Rik / 4932438A13Rik / Abhd2 / Ace / Adad1 / Adamts2 / Adig / Agfg1 / Ago4 / Akap4 / Alpl / Anxa1 / Arrb2 / Atp1a4 / Bcl2l1 / Bcl2l11 / Bmp7 / Boll / C3 / Calr3 / Catsper2 / Ccdc136 / Ccdc182 / Ccnb1 / Ccnyl1 / Cdkn1c / Cebpb / Celf3 / Cfap157 / Cfap206 / Cfap43 / Cfap65 / Cfap91 / Cftr / Chd5 / Chd7 / Cnbd2 / Col9a3 / Cox7b2 / Creb3l4 / Crem / Csmd1 / Cyp19a1 / Cyp26b1 / Cyp51 / Cyp7b1 …
activated.GO:0097191	BP	GO:0097191	extrinsic apoptotic signaling pathway	113	0.395978	1.89849	1.87632e-05	0.00441395	0.00420449	1683	tags=31%, list=18%, signal=26%	ENSMUSG00000019966/ENSMUSG00000004637/ENSMUSG00000026822/ENSMUSG00000022329/ENSMUSG00000010517/ENSMUSG00000023951/ENSMUSG00000006301/ENSMUSG00000024789/ENSMUSG00000031642/ENSMUSG00000053110/ENSMUSG00000041324/ENSMUSG00000062991/ENSMUSG00000031980/ENSMUSG00000026223/ENSMUSG00000026031/ENSMUSG00000019843/ENSMUSG00000003873/ENSMUSG00000032350/ENSMUSG00000020580/ENSMUSG00000021559/ENSMUSG00000026836/…	35	activated	0.309735	0.309735	Acvr1 / Agt / Bax / Bok / Cflar / Dab2 / Dapk1 / Eya3 / Faf1 / Foxo3 / Fyn / Gclc / Htra2 / Inhba / Itgav / Itm2c / Jak2 / Kitl / Lcn2 / Map2k5 / Nrg1 / Nrp1 / Rock2 / Sgpp1 / Sh3rf1 / Skil / Sp100 / Stk3 / Tcf7l2 / Tmbim1 / Trps1 / Vegfa / Wwox / Yap1 / Zfp110
activated.GO:1903506	BP	GO:1903506	regulation of nucleic acid-templated transcription	1478	0.237194	1.44424	1.34716e-10	6.69118e-07	6.37366e-07	2171	tags=30%, list=24%, signal=28%	ENSMUSG00000004698/ENSMUSG00000008136/ENSMUSG00000022037/ENSMUSG00000004637/ENSMUSG00000031925/ENSMUSG00000097571/ENSMUSG00000057098/ENSMUSG00000041565/ENSMUSG00000052942/ENSMUSG00000002985/ENSMUSG00000032405/ENSMUSG00000039706/ENSMUSG00000020122/ENSMUSG00000034154/ENSMUSG00000022329/ENSMUSG00000039697/ENSMUSG00000039967/ENSMUSG00000005534/ENSMUSG00000031666/ENSMUSG00000060261/ENSMUSG00000010517/…	447	activated	0.302436	0.302436	Actr8 / Acvr1 / Aebp1 / Aff1 / Aff3 / Agt / Anxa3 / Anxa4 / Apbb2 / Apoe / App / Arid5b / Armcx3 / Arnt / Arx / Ash1l / Asph / Atad2b / Atf1 / Atf5 / Atf7ip / Atxn1 / Axin1 / Baz1b / Bbs7 / Bcas3 / Bcl2l12 / Bcl6 / Bcl9l / Bcor / Bicral / Bin1 / Bmpr1a / Bnc2 / Bptf / Brd3 / Brd4 / Brd8 / Brf1 / Brms1l / Btaf1 / Btrc / Calcoco1 / Cand1 / Cask / Ccnh / Ccnl2 / Ccnt2 / Cdk16 / Cdk17 / Cdk7 / Cebpg …
activated.GO:0006355	BP	GO:0006355	regulation of DNA-templated transcription	1475	0.237036	1.43619	1.74144e-10	6.69118e-07	6.37366e-07	2171	tags=30%, list=24%, signal=27%	ENSMUSG00000004698/ENSMUSG00000008136/ENSMUSG00000022037/ENSMUSG00000004637/ENSMUSG00000031925/ENSMUSG00000097571/ENSMUSG00000057098/ENSMUSG00000041565/ENSMUSG00000052942/ENSMUSG00000002985/ENSMUSG00000032405/ENSMUSG00000039706/ENSMUSG00000020122/ENSMUSG00000034154/ENSMUSG00000022329/ENSMUSG00000039697/ENSMUSG00000039967/ENSMUSG00000005534/ENSMUSG00000031666/ENSMUSG00000060261/ENSMUSG00000010517/…	446	activated	0.302373	0.302373	Actr8 / Acvr1 / Aebp1 / Aff1 / Aff3 / Agt / Anxa3 / Anxa4 / Apbb2 / Apoe / App / Arid5b / Armcx3 / Arnt / Arx / Ash1l / Asph / Atad2b / Atf1 / Atf5 / Atf7ip / Atxn1 / Axin1 / Baz1b / Bbs7 / Bcas3 / Bcl2l12 / Bcl6 / Bcl9l / Bcor / Bicral / Bin1 / Bmpr1a / Bnc2 / Bptf / Brd3 / Brd4 / Brd8 / Brf1 / Brms1l / Btaf1 / Btrc / Calcoco1 / Cand1 / Cask / Ccnh / Ccnl2 / Ccnt2 / Cdk16 / Cdk17 / Cdk7 / Cebpg …
activated.GO:0051252	BP	GO:0051252	regulation of RNA metabolic process	1670	0.233668	1.40651	1.00778e-10	6.69118e-07	6.37366e-07	2180	tags=30%, list=24%, signal=28%	ENSMUSG00000004698/ENSMUSG00000008136/ENSMUSG00000022037/ENSMUSG00000004637/ENSMUSG00000031925/ENSMUSG00000032580/ENSMUSG00000097571/ENSMUSG00000057098/ENSMUSG00000041565/ENSMUSG00000052942/ENSMUSG00000002985/ENSMUSG00000032405/ENSMUSG00000039706/ENSMUSG00000020122/ENSMUSG00000034154/ENSMUSG00000022329/ENSMUSG00000039697/ENSMUSG00000039967/ENSMUSG00000005534/ENSMUSG00000031666/ENSMUSG00000060261/…	504	activated	0.301796	0.301796	Actr8 / Acvr1 / Aebp1 / Aff1 / Aff2 / Aff3 / Agt / Ahcyl1 / Angel2 / Anxa3 / Anxa4 / Apbb2 / Apoe / App / Arid5b / Armcx3 / Arnt / Arx / Ash1l / Asph / Atad2b / Atf1 / Atf5 / Atf7ip / Atxn1 / Axin1 / Baz1b / Bbs7 / Bcas3 / Bcl2l12 / Bcl6 / Bcl9l / Bcor / Bicral / Bin1 / Bmpr1a / Bnc2 / Bptf / Brd3 / Brd4 / Brd8 / Brf1 / Brms1l / Btaf1 / Btrc / Calcoco1 / Cand1 / Cask / Ccnh / Ccnl2 / Ccnt2 / Cdk1…
activated.GO:0097242	BP	GO:0097242	amyloid-beta clearance	20	0.663333	2.10975	0.000134633	0.0206756	0.0196945	126	tags=30%, list=1%, signal=30%	ENSMUSG00000022037/ENSMUSG00000027820/ENSMUSG00000002985/ENSMUSG00000005534/ENSMUSG00000005533/ENSMUSG00000024290	6	activated	0.3	0.3	Apoe / Clu / Igf1r / Insr / Mme / Rock1
activated.GO:0048699	BP	GO:0048699	generation of neurons	802	0.247287	1.46544	4.24435e-07	0.000181202	0.000172604	1942	tags=29%, list=21%, signal=25%	ENSMUSG00000019899/ENSMUSG00000022037/ENSMUSG00000031214/ENSMUSG00000035258/ENSMUSG00000002985/ENSMUSG00000048960/ENSMUSG00000020122/ENSMUSG00000024420/ENSMUSG00000005360/ENSMUSG00000052911/ENSMUSG00000026596/ENSMUSG00000052572/ENSMUSG00000028161/ENSMUSG00000069601/ENSMUSG00000033577/ENSMUSG00000032340/ENSMUSG00000005533/ENSMUSG00000058070/ENSMUSG00000023951/ENSMUSG00000024290/ENSMUSG00000022048/…	236	activated	0.294264	0.294264	Abi3bp / Abl2 / Acsl4 / Agt / Aifm1 / Ank3 / Anks1 / Apbb2 / Aplp2 / Apoe / App / Arhgap32 / Arhgap35 / Arhgef25 / Arhgef28 / Arl3 / Arx / Asap1 / Atf1 / Atf5 / Atp7a / Atxn10 / AU040320 / Baiap2 / Bax / Bcl6 / Bin1 / Bmpr1a / Bnip2 / Boc / Cask / Ccdc88a / Cdc42 / Cdk16 / Cep85l / Cfh / Cflar / Clasp2 / Clu / Cnp / Cpeb3 / Crtc1 / Cxcl12 / Cyfip1 / Dab2 / Dennd5a / Dip2a / Dlg2 / Dmd / Dnm3 / Do…
activated.GO:0048858	BP	GO:0048858	cell projection morphogenesis	379	0.256477	1.46182	0.000266257	0.032452	0.0309121	1920	tags=29%, list=21%, signal=24%	ENSMUSG00000019899/ENSMUSG00000022037/ENSMUSG00000035258/ENSMUSG00000002985/ENSMUSG00000048960/ENSMUSG00000020122/ENSMUSG00000052911/ENSMUSG00000026596/ENSMUSG00000028161/ENSMUSG00000069601/ENSMUSG00000032340/ENSMUSG00000005533/ENSMUSG00000023951/ENSMUSG00000024290/ENSMUSG00000022048/ENSMUSG00000026872/ENSMUSG00000025789/ENSMUSG00000025555/ENSMUSG00000031393/ENSMUSG00000015222/ENSMUSG00000020902/…	111	activated	0.292876	0.292876	Abi3bp / Abl2 / Ank3 / Apbb2 / Aplp2 / Apoe / App / Arhgap32 / Arhgap35 / Arhgef25 / Arhgef28 / Arx / Atp7a / Baiap2 / Boc / Cask / Cdc42 / Clasp2 / Clu / Cnp / Cxcl12 / Cyfip1 / Dip2a / Dmd / Dnm3 / Dock7 / Dpysl2 / Dvl3 / Ednra / Efna5 / Egfr / Ep300 / Ext1 / Farp1 / Fbxo31 / Fbxw8 / Fyn / Gas7 / Gdi1 / Hnrnpk / Hprt / Ifrd1 / Igf1r / Il1rapl1 / Itga1 / Itsn2 / Kidins220 / Kif13b / Klf7 / Lama2…
activated.GO:0018130	BP	GO:0018130	heterocycle biosynthetic process	1783	0.220039	1.37087	3.68558e-09	4.72041e-06	4.49641e-06	2173	tags=29%, list=24%, signal=28%	ENSMUSG00000004698/ENSMUSG00000008136/ENSMUSG00000022037/ENSMUSG00000004637/ENSMUSG00000031925/ENSMUSG00000097571/ENSMUSG00000057098/ENSMUSG00000041565/ENSMUSG00000052942/ENSMUSG00000002985/ENSMUSG00000032405/ENSMUSG00000039706/ENSMUSG00000020122/ENSMUSG00000034154/ENSMUSG00000022329/ENSMUSG00000039697/ENSMUSG00000039967/ENSMUSG00000005534/ENSMUSG00000031666/ENSMUSG00000060261/ENSMUSG00000010517/…	520	activated	0.291643	0.291643	Acacb / Acat1 / Acsl4 / Actr8 / Acvr1 / Adcy10 / Adcy7 / Aebp1 / Aff1 / Aff3 / Agt / Akr1b3 / Alas2 / Aldh2 / Anxa3 / Anxa4 / Apbb2 / Apoe / App / Arid5b / Armcx3 / Arnt / Arx / Ash1l / Asph / Atad2b / Atf1 / Atf5 / Atf7ip / Atg16l1 / Atg16l2 / Atp5a1 / Atp5c1 / Atp5d / Atxn1 / Axin1 / Baz1b / Bbs7 / Bcas3 / Bcl2l12 / Bcl6 / Bcl9l / Bcor / Bicral / Bin1 / Bmpr1a / Bnc2 / Bptf / Brd3 / Brd4 / Brd8…
activated.GO:0019438	BP	GO:0019438	aromatic compound biosynthetic process	1787	0.220499	1.38226	5.89575e-09	5.22771e-06	4.97964e-06	2173	tags=29%, list=24%, signal=28%	ENSMUSG00000004698/ENSMUSG00000008136/ENSMUSG00000022037/ENSMUSG00000004637/ENSMUSG00000031925/ENSMUSG00000097571/ENSMUSG00000057098/ENSMUSG00000041565/ENSMUSG00000052942/ENSMUSG00000002985/ENSMUSG00000032405/ENSMUSG00000039706/ENSMUSG00000020122/ENSMUSG00000034154/ENSMUSG00000022329/ENSMUSG00000039697/ENSMUSG00000039967/ENSMUSG00000005534/ENSMUSG00000031666/ENSMUSG00000060261/ENSMUSG00000010517/…	521	activated	0.29155	0.29155	a / Acacb / Acat1 / Acsl4 / Actr8 / Acvr1 / Adcy10 / Adcy7 / Aebp1 / Aff1 / Aff3 / Agt / Alas2 / Aldh2 / Anxa3 / Anxa4 / Apbb2 / Apoe / App / Arid5b / Armcx3 / Arnt / Arx / Ash1l / Asph / Atad2b / Atf1 / Atf5 / Atf7ip / Atg16l1 / Atg16l2 / Atp5a1 / Atp5c1 / Atp5d / Atp7a / Atxn1 / Axin1 / Baz1b / Bbs7 / Bcas3 / Bcl2l12 / Bcl6 / Bcl9l / Bcor / Bicral / Bin1 / Bmpr1a / Bnc2 / Bptf / Brd3 / Brd4 / B…
activated.GO:0051173	BP	GO:0051173	positive regulation of nitrogen compound metabolic process	1622	0.194964	1.18476	0.000253005	0.0316999	0.0301956	2171	tags=28%, list=24%, signal=26%	ENSMUSG00000019966/ENSMUSG00000022037/ENSMUSG00000004637/ENSMUSG00000031925/ENSMUSG00000097571/ENSMUSG00000057098/ENSMUSG00000052942/ENSMUSG00000002985/ENSMUSG00000032405/ENSMUSG00000039706/ENSMUSG00000020122/ENSMUSG00000034154/ENSMUSG00000039697/ENSMUSG00000039967/ENSMUSG00000005534/ENSMUSG00000001127/ENSMUSG00000060261/ENSMUSG00000010517/ENSMUSG00000028161/ENSMUSG00000026349/ENSMUSG00000005371/…	458	activated	0.282367	0.282367	Abat / Actr8 / Acvr1 / Aff1 / Agt / Aifm1 / Akap11 / Akap13 / Akap9 / Ankib1 / Ankle2 / Anp32b / Anxa3 / Apbb2 / Apoe / App / Araf / Arih1 / Arl6ip5 / Armcx3 / Arnt / Arx / Ash1l / Asph / Atad2b / Atf1 / Atf5 / Atf7ip / Atg10 / Atxn1 / Axin1 / Babam2 / Bax / Baz1b / Bbs7 / Bcas3 / Bcl2l12 / Bcl6 / Bcl9l / Bicral / Birc2 / Birc3 / Bmpr1a / Bok / Bptf / Brd4 / Brd8 / Brf1 / Btrc / Calcoco1 / Camk2d…
activated.GO:0031325	BP	GO:0031325	positive regulation of cellular metabolic process	1579	0.196321	1.18031	0.000179232	0.0245953	0.0234282	2171	tags=28%, list=24%, signal=26%	ENSMUSG00000019966/ENSMUSG00000022037/ENSMUSG00000004637/ENSMUSG00000031925/ENSMUSG00000026822/ENSMUSG00000097571/ENSMUSG00000057098/ENSMUSG00000052942/ENSMUSG00000002985/ENSMUSG00000032405/ENSMUSG00000039706/ENSMUSG00000056220/ENSMUSG00000020122/ENSMUSG00000034154/ENSMUSG00000039697/ENSMUSG00000039967/ENSMUSG00000005534/ENSMUSG00000001127/ENSMUSG00000060261/ENSMUSG00000010517/ENSMUSG00000028161/…	440	activated	0.278657	0.278657	a / Abat / Actr8 / Acvr1 / Aff1 / Agt / Akap11 / Akap13 / Akap9 / Ankib1 / Ankle2 / Anxa3 / Apbb2 / Apoe / App / Araf / Arih1 / Armcx3 / Arnt / Arx / Ash1l / Asph / Atad2b / Atf1 / Atf5 / Atf7ip / Atg16l1 / Atp7a / Atxn1 / Axin1 / Babam2 / Bax / Baz1b / Bbs7 / Bcas3 / Bcl2l12 / Bcl9l / Bicral / Bmpr1a / Bnip3l / Bptf / Brd4 / Brd8 / Brf1 / Btrc / Calcoco1 / Camk2d / Cand1 / Cask / Ccdc88a / Ccnt2…
activated.GO:0023056	BP	GO:0023056	positive regulation of signaling	829	0.256669	1.53582	2.12942e-08	1.29188e-05	1.23058e-05	1902	tags=28%, list=21%, signal=24%	ENSMUSG00000019899/ENSMUSG00000019966/ENSMUSG00000052854/ENSMUSG00000022037/ENSMUSG00000004637/ENSMUSG00000027820/ENSMUSG00000002985/ENSMUSG00000020122/ENSMUSG00000005360/ENSMUSG00000022329/ENSMUSG00000052911/ENSMUSG00000005534/ENSMUSG00000010517/ENSMUSG00000026596/ENSMUSG00000028161/ENSMUSG00000069601/ENSMUSG00000032340/ENSMUSG00000005533/ENSMUSG00000007207/ENSMUSG00000023951/ENSMUSG00000024290/…	229	activated	0.276236	0.276236	Aak1 / Abat / Abl2 / Acsl4 / Acvr1 / Adipor1 / Agt / Akap13 / Akr1b3 / Akt3 / Ank3 / Apoe / App / Appl2 / Arl6ip5 / Atp6ap2 / Atp6v0c / Axin1 / Baiap2 / Bax / Bmpr1a / Bnip2 / Bok / Brd4 / Camk2d / Cask / Ccbe1 / Ccdc88a / Cckbr / Ccl25 / Cdc42 / Cdh5 / Cflar / Cherp / Cibar1 / Clu / Col1a1 / Cpeb3 / Cradd / Crbn / Crebrf / Crtc1 / Csf1 / Csnk1e / Csnk1g3 / Ctsl / Cxcl12 / Cyfip1 / Dab2 / Dbi / D…
activated.GO:0010647	BP	GO:0010647	positive regulation of cell communication	826	0.257136	1.54152	2.31458e-08	1.33401e-05	1.2707e-05	1902	tags=28%, list=21%, signal=24%	ENSMUSG00000019899/ENSMUSG00000019966/ENSMUSG00000052854/ENSMUSG00000022037/ENSMUSG00000004637/ENSMUSG00000027820/ENSMUSG00000002985/ENSMUSG00000020122/ENSMUSG00000005360/ENSMUSG00000022329/ENSMUSG00000052911/ENSMUSG00000005534/ENSMUSG00000010517/ENSMUSG00000026596/ENSMUSG00000028161/ENSMUSG00000069601/ENSMUSG00000032340/ENSMUSG00000005533/ENSMUSG00000007207/ENSMUSG00000023951/ENSMUSG00000024290/…	228	activated	0.276029	0.276029	Aak1 / Abat / Abl2 / Acsl4 / Acvr1 / Adipor1 / Agt / Akap13 / Akr1b3 / Akt3 / Ank3 / Apoe / App / Appl2 / Arl6ip5 / Atp6ap2 / Atp6v0c / Axin1 / Baiap2 / Bax / Bmpr1a / Bnip2 / Bok / Brd4 / Camk2d / Cask / Ccbe1 / Ccdc88a / Cckbr / Ccl25 / Cdc42 / Cdh5 / Cflar / Cherp / Cibar1 / Clu / Col1a1 / Cpeb3 / Cradd / Crbn / Crebrf / Crtc1 / Csf1 / Csnk1e / Csnk1g3 / Ctsl / Cxcl12 / Cyfip1 / Dab2 / Dbi / D…
activated.GO:0035556	BP	GO:0035556	intracellular signal transduction	1252	0.217542	1.30524	3.50607e-06	0.0011547	0.0010999	1981	tags=27%, list=22%, signal=25%	ENSMUSG00000019966/ENSMUSG00000052854/ENSMUSG00000008136/ENSMUSG00000022037/ENSMUSG00000004637/ENSMUSG00000031214/ENSMUSG00000002985/ENSMUSG00000023977/ENSMUSG00000027016/ENSMUSG00000048960/ENSMUSG00000020122/ENSMUSG00000039031/ENSMUSG00000019944/ENSMUSG00000022329/ENSMUSG00000005611/ENSMUSG00000005534/ENSMUSG00000015766/ENSMUSG00000001127/ENSMUSG00000026594/ENSMUSG00000026596/ENSMUSG00000028161/…	343	activated	0.273962	0.273962	Abca1 / Abl2 / Acot11 / Adcy10 / Adcy7 / Adgrl1 / Adipor1 / Agt / Aifm1 / Akap13 / Akap7 / Akr1b3 / Akt3 / Aldh2 / Ank3 / Apoe / App / Araf / Arfgef2 / Arhgap17 / Arhgap18 / Arhgap24 / Arhgap26 / Arhgap28 / Arhgap32 / Arhgap35 / Arhgef12 / Arhgef25 / Arhgef28 / Arhgef6 / Arl3 / Arl6ip5 / Arpc2 / Ash1l / Atf1 / Atp6ap2 / Atp6v0c / Axin1 / Azi2 / Babam2 / Baiap2 / Bax / Bcl6 / Birc2 / Birc3 / Bmpr1…
activated.GO:0009967	BP	GO:0009967	positive regulation of signal transduction	727	0.253553	1.50524	5.17265e-07	0.000205604	0.000195847	1868	tags=27%, list=20%, signal=23%	ENSMUSG00000019899/ENSMUSG00000019966/ENSMUSG00000052854/ENSMUSG00000022037/ENSMUSG00000004637/ENSMUSG00000002985/ENSMUSG00000020122/ENSMUSG00000022329/ENSMUSG00000052911/ENSMUSG00000005534/ENSMUSG00000010517/ENSMUSG00000026596/ENSMUSG00000028161/ENSMUSG00000069601/ENSMUSG00000032340/ENSMUSG00000005533/ENSMUSG00000007207/ENSMUSG00000023951/ENSMUSG00000024290/ENSMUSG00000024283/ENSMUSG00000026072/…	196	activated	0.269601	0.269601	Aak1 / Abl2 / Acvr1 / Adipor1 / Agt / Akap13 / Akr1b3 / Akt3 / Ank3 / Apoe / App / Appl2 / Arl6ip5 / Atp6ap2 / Atp6v0c / Axin1 / Baiap2 / Bax / Bmpr1a / Bnip2 / Bok / Brd4 / Camk2d / Ccbe1 / Ccdc88a / Ccl25 / Cdc42 / Cdh5 / Cflar / Cherp / Cibar1 / Clu / Col1a1 / Cradd / Crbn / Crebrf / Csf1 / Csnk1e / Csnk1g3 / Ctsl / Cxcl12 / Cyfip1 / Dab2 / Dcn / Ddx1 / Ddx60 / Denn2b / Dhx15 / Dstyk / Dvl3 / …
activated.GO:0040011	BP	GO:0040011	locomotion	638	0.227517	1.34401	0.000310822	0.0358165	0.0341168	1913	tags=27%, list=21%, signal=23%	ENSMUSG00000019899/ENSMUSG00000019966/ENSMUSG00000004698/ENSMUSG00000026822/ENSMUSG00000002985/ENSMUSG00000039706/ENSMUSG00000030022/ENSMUSG00000020122/ENSMUSG00000039031/ENSMUSG00000068015/ENSMUSG00000052911/ENSMUSG00000005534/ENSMUSG00000026596/ENSMUSG00000028161/ENSMUSG00000069601/ENSMUSG00000032340/ENSMUSG00000005533/ENSMUSG00000023951/ENSMUSG00000024290/ENSMUSG00000054640/ENSMUSG00000022048/…	170	activated	0.266458	0.266458	Abcc1 / Abl2 / Acvr1 / Adamts9 / Adipor1 / Agt / Akt3 / Ank3 / Anxa3 / Apbb2 / Apoe / App / Appl2 / Arhgap18 / Arhgap32 / Arhgap35 / Arhgef25 / Arpc2 / Arx / Atp1a2 / Atp5a1 / Atp7a / Bcas3 / Bmpr1a / Boc / Brms1l / Camk2d / Ccbe1 / Ccl25 / Cdc42 / Cdh5 / Clasp2 / Cmtm2b / Col1a1 / Cpne3 / Csf1 / Cxcl12 / Cyfip1 / Dab2 / Dcn / Dlc1 / Dock1 / Dock7 / Dpysl2 / Ednra / Efna5 / Egfr / Elp3 / Ep300 / …
activated.GO:0009653	BP	GO:0009653	anatomical structure morphogenesis	1311	0.210532	1.26105	3.10474e-05	0.00715766	0.00681801	1913	tags=27%, list=21%, signal=25%	ENSMUSG00000019899/ENSMUSG00000004698/ENSMUSG00000008136/ENSMUSG00000022037/ENSMUSG00000004637/ENSMUSG00000054555/ENSMUSG00000031214/ENSMUSG00000026822/ENSMUSG00000035258/ENSMUSG00000002985/ENSMUSG00000030022/ENSMUSG00000048960/ENSMUSG00000020122/ENSMUSG00000039031/ENSMUSG00000005360/ENSMUSG00000022329/ENSMUSG00000025812/ENSMUSG00000052911/ENSMUSG00000005534/ENSMUSG00000015766/ENSMUSG00000060261/…	349	activated	0.266209	0.266209	Abi3bp / Abl2 / Acvr1 / Adam12 / Adamts12 / Adamts5 / Adamts9 / Aff3 / Agt / Akap13 / Akt3 / Ank3 / Ankrd11 / Anxa3 / Apbb2 / Aplp2 / Apoe / App / Arhgap15 / Arhgap18 / Arhgap24 / Arhgap32 / Arhgap35 / Arhgef25 / Arhgef28 / Arid5b / Arx / Ash1l / Asph / Atp6ap2 / Atp7a / AU040320 / Axin1 / B4galt1 / Baiap2 / Bax / Bcas3 / Bcl6 / Bmpr1a / Boc / Btbd7 / Btrc / Calcrl / Cask / Cc2d2a / Ccbe1 / Ccm2 …
activated.GO:0048584	BP	GO:0048584	positive regulation of response to stimulus	1001	0.230966	1.39342	1.47791e-06	0.000516239	0.000491741	1868	tags=26%, list=20%, signal=23%	ENSMUSG00000019899/ENSMUSG00000019966/ENSMUSG00000052854/ENSMUSG00000022037/ENSMUSG00000004637/ENSMUSG00000002985/ENSMUSG00000056220/ENSMUSG00000020122/ENSMUSG00000034154/ENSMUSG00000022329/ENSMUSG00000052911/ENSMUSG00000005534/ENSMUSG00000010517/ENSMUSG00000026596/ENSMUSG00000028161/ENSMUSG00000069601/ENSMUSG00000031422/ENSMUSG00000032340/ENSMUSG00000005533/ENSMUSG00000007207/ENSMUSG00000023951/…	260	activated	0.25974	0.25974	Aak1 / Abcc1 / Abl2 / Actr8 / Acvr1 / Adipor1 / Agt / Akap13 / Akr1b3 / Akt3 / Ank3 / Ap1g1 / Apoe / App / Appl2 / Arl6ip5 / Atp6ap2 / Atp6v0c / Atp7a / Axin1 / Babam2 / Baiap2 / Bax / Bmpr1a / Bnip2 / Bok / Brd4 / C1ra / Camk2d / Ccbe1 / Ccdc88a / Cckbr / Ccl25 / Cdc42 / Cdh5 / Cdk19 / Cebpg / Cfh / Cflar / Cherp / Cibar1 / Clu / Col1a1 / Cr1l / Cr2 / Cradd / Crbn / Crebrf / Csf1 / Csnk1e / Csnk…
activated.GO:0031589	BP	GO:0031589	cell-substrate adhesion	194	0.309163	1.61691	0.000215977	0.0289484	0.0275747	1392	tags=25%, list=15%, signal=22%	ENSMUSG00000047793/ENSMUSG00000042961/ENSMUSG00000035258/ENSMUSG00000030022/ENSMUSG00000052911/ENSMUSG00000023951/ENSMUSG00000024290/ENSMUSG00000058325/ENSMUSG00000027962/ENSMUSG00000024789/ENSMUSG00000027365/ENSMUSG00000039115/ENSMUSG00000001768/ENSMUSG00000047497/ENSMUSG00000031012/ENSMUSG00000026840/ENSMUSG00000031523/ENSMUSG00000031980/ENSMUSG00000031355/ENSMUSG00000024395/ENSMUSG00000021549/…	49	activated	0.252577	0.252577	Abi3bp / Adamts12 / Adamts9 / Agt / Arhgap6 / Arpc2 / Bcas3 / Cask / Ccl25 / Cdc42 / Clasp2 / Col1a1 / Dlc1 / Dmd / Dock1 / Ecm2 / Eda / Efna5 / Egflam / Epb41l5 / Fndc3b / Hsd17b12 / Itga1 / Itga9 / Itgav / Itgb8 / Jak2 / Jam3 / Lamb2 / Lamc3 / Lims1 / Lims2 / Map4k4 / Mertk / Mkln1 / Nid2 / Pcsk5 / Pkp2 / Ptprk / Rac1 / Rasa1 / Rhoa / Rin2 / Rock1 / Rsu1 / Sned1 / Trpm7 / Vcam1 / Vegfa
activated.GO:0060548	BP	GO:0060548	negative regulation of cell death	535	0.243747	1.4215	0.000139906	0.0206756	0.0196945	1742	tags=24%, list=19%, signal=21%	ENSMUSG00000019966/ENSMUSG00000008136/ENSMUSG00000022037/ENSMUSG00000026822/ENSMUSG00000002985/ENSMUSG00000032405/ENSMUSG00000020122/ENSMUSG00000039697/ENSMUSG00000028444/ENSMUSG00000001127/ENSMUSG00000026596/ENSMUSG00000032340/ENSMUSG00000005533/ENSMUSG00000023951/ENSMUSG00000024290/ENSMUSG00000008305/ENSMUSG00000006301/ENSMUSG00000015839/ENSMUSG00000002688/ENSMUSG00000024789/ENSMUSG00000029287/…	130	activated	0.242991	0.242991	Abcc1 / Abl2 / Acvr1 / Agt / Akr1b3 / Aldh2 / Ankle2 / Anp32b / Apbb2 / Apoe / App / Araf / Atf5 / Atp6v0c / Atp7a / Babam2 / Bax / Bcl6 / Birc2 / Birc3 / Bok / Cdh5 / Cdk11b / Cfdp1 / Cflar / Clu / Cntfr / Csf1 / Cxcl12 / Dab2 / Dapk1 / Dstyk / Ednra / Egfr / Eif2ak3 / Ep300 / Epo / Ercc5 / Esr1 / Eya3 / Fcgr2b / Fhl2 / Fnip1 / Fyn / Gata4 / Gbe1 / Gclc / Gnaq / Hdac2 / Hnrnpk / Htra2 / Igf1r / …
activated.GO:0060537	BP	GO:0060537	muscle tissue development	236	0.28396	1.51921	0.000267454	0.032452	0.0309121	1452	tags=24%, list=16%, signal=21%	ENSMUSG00000004698/ENSMUSG00000008136/ENSMUSG00000030022/ENSMUSG00000028161/ENSMUSG00000026349/ENSMUSG00000023951/ENSMUSG00000054640/ENSMUSG00000030551/ENSMUSG00000029287/ENSMUSG00000020170/ENSMUSG00000024236/ENSMUSG00000053110/ENSMUSG00000024188/ENSMUSG00000019432/ENSMUSG00000029711/ENSMUSG00000062991/ENSMUSG00000008658/ENSMUSG00000031980/ENSMUSG00000063358/ENSMUSG00000027763/ENSMUSG00000036158/…	57	activated	0.241525	0.241525	Acvr1 / Adamts9 / Agt / Akap13 / Ccnt2 / Cdc42 / Cflar / Ddx39b / Dmd / Ednra / Ep300 / Epo / Fgf1 / Fhl2 / Frs2 / Gata4 / Gpcpd1 / Hdac2 / Hdac9 / Id2 / Ifrd1 / Ift88 / Jarid2 / Luc7l / Mapk1 / Mbnl1 / Meg3 / Meis1 / Nfatc3 / Nfix / Nln / Npr2 / Nr1d2 / Nr2f2 / Nrg1 / Pkp2 / Ppp3ca / Prickle1 / Prmt1 / Rbfox1 / Rhoa / Sin3b / Skil / Slc8a1 / Smad4 / Smyd1 / Spg11 / Svil / Tcf7l2 / Tgfbr3 / Tipar…
suppressed.GO:0032432	CC	GO:0032432	actin filament bundle	56	-0.481511	-1.79611	0.00102402	0.0776568	0.0739717	1046	tags=23%, list=11%, signal=21%	ENSMUSG00000022995/ENSMUSG00000030890/ENSMUSG00000058013/ENSMUSG00000022443/ENSMUSG00000026131/ENSMUSG00000032231/ENSMUSG00000005057/ENSMUSG00000025006/ENSMUSG00000020900/ENSMUSG00000056201/ENSMUSG00000006519/ENSMUSG00000043079/ENSMUSG00000029580	13	suppressed	0.232143	0.232143	Actb / Anxa2 / Cfl1 / Cyba / Dst / Enah / Ilk / Myh10 / Myh9 / Septin11 / Sh2b2 / Sorbs1 / Synpo
activated.GO:0050793	BP	GO:0050793	regulation of developmental process	1263	0.214782	1.28606	1.10831e-05	0.00282947	0.0026952	1742	tags=23%, list=19%, signal=22%	ENSMUSG00000019899/ENSMUSG00000019966/ENSMUSG00000004698/ENSMUSG00000022037/ENSMUSG00000054555/ENSMUSG00000027820/ENSMUSG00000026822/ENSMUSG00000035258/ENSMUSG00000002985/ENSMUSG00000032405/ENSMUSG00000030022/ENSMUSG00000020122/ENSMUSG00000034154/ENSMUSG00000039031/ENSMUSG00000022329/ENSMUSG00000025812/ENSMUSG00000052911/ENSMUSG00000005534/ENSMUSG00000015766/ENSMUSG00000060261/ENSMUSG00000026596/…	292	activated	0.231196	0.231196	Abi3bp / Abl2 / Acacb / Actr8 / Acvr1 / Adam12 / Adamts12 / Adamts9 / Adgrl1 / Adipor1 / Agt / Akap11 / Akt3 / Anp32b / Anxa3 / Apoe / App / Appl2 / Arhgap15 / Arhgap18 / Arhgap32 / Arhgap35 / Arx / Asap1 / Aspa / Atat1 / Atf5 / Atp2b1 / Atraid / Axin1 / Baiap2 / Bax / Bcl6 / Bicral / Bin1 / Bmpr1a / Bnip2 / Boc / Brms1l / Btbd7 / Cask / Ccbe1 / Ccdc3 / Ccm2 / Ccnt2 / Cdc42ep2 / Cdh5 / Celf1 / Cf…
activated.GO:0010631	BP	GO:0010631	epithelial cell migration	177	0.32588	1.66008	0.000126998	0.0206184	0.01964	1142	tags=23%, list=13%, signal=20%	ENSMUSG00000019966/ENSMUSG00000004698/ENSMUSG00000026822/ENSMUSG00000002985/ENSMUSG00000030022/ENSMUSG00000023951/ENSMUSG00000024290/ENSMUSG00000030551/ENSMUSG00000015839/ENSMUSG00000058325/ENSMUSG00000002688/ENSMUSG00000029287/ENSMUSG00000026872/ENSMUSG00000001768/ENSMUSG00000031393/ENSMUSG00000056050/ENSMUSG00000026457/ENSMUSG00000019699/ENSMUSG00000000600/ENSMUSG00000004508/ENSMUSG00000031980/…	40	activated	0.225989	0.225989	Adamts9 / Adipor1 / Agt / Akt3 / Anxa3 / Apoe / Bcas3 / Ccbe1 / Clasp2 / Dcn / Dock1 / Epb41l5 / Ephb4 / Ets1 / Fgf1 / Gab2 / Hdac9 / Itgav / Kitl / Krit1 / Lcn2 / Map2k5 / Map3k3 / Mecp2 / Mia3 / Nfe2l2 / Nr2f2 / Pparg / Prkd1 / Ptprm / Rhoj / Rin2 / Rock1 / Rock2 / Smad4 / Sp100 / Tgfbr3 / Vegfa / Vstm4 / Zeb2
activated.GO:0090130	BP	GO:0090130	tissue migration	177	0.32588	1.66008	0.000126998	0.0206184	0.01964	1142	tags=23%, list=13%, signal=20%	ENSMUSG00000019966/ENSMUSG00000004698/ENSMUSG00000026822/ENSMUSG00000002985/ENSMUSG00000030022/ENSMUSG00000023951/ENSMUSG00000024290/ENSMUSG00000030551/ENSMUSG00000015839/ENSMUSG00000058325/ENSMUSG00000002688/ENSMUSG00000029287/ENSMUSG00000026872/ENSMUSG00000001768/ENSMUSG00000031393/ENSMUSG00000056050/ENSMUSG00000026457/ENSMUSG00000019699/ENSMUSG00000000600/ENSMUSG00000004508/ENSMUSG00000031980/…	40	activated	0.225989	0.225989	Adamts9 / Adipor1 / Agt / Akt3 / Anxa3 / Apoe / Bcas3 / Ccbe1 / Clasp2 / Dcn / Dock1 / Epb41l5 / Ephb4 / Ets1 / Fgf1 / Gab2 / Hdac9 / Itgav / Kitl / Krit1 / Lcn2 / Map2k5 / Map3k3 / Mecp2 / Mia3 / Nfe2l2 / Nr2f2 / Pparg / Prkd1 / Ptprm / Rhoj / Rin2 / Rock1 / Rock2 / Smad4 / Sp100 / Tgfbr3 / Vegfa / Vstm4 / Zeb2
activated.GO:0090132	BP	GO:0090132	epithelium migration	177	0.32588	1.66008	0.000126998	0.0206184	0.01964	1142	tags=23%, list=13%, signal=20%	ENSMUSG00000019966/ENSMUSG00000004698/ENSMUSG00000026822/ENSMUSG00000002985/ENSMUSG00000030022/ENSMUSG00000023951/ENSMUSG00000024290/ENSMUSG00000030551/ENSMUSG00000015839/ENSMUSG00000058325/ENSMUSG00000002688/ENSMUSG00000029287/ENSMUSG00000026872/ENSMUSG00000001768/ENSMUSG00000031393/ENSMUSG00000056050/ENSMUSG00000026457/ENSMUSG00000019699/ENSMUSG00000000600/ENSMUSG00000004508/ENSMUSG00000031980/…	40	activated	0.225989	0.225989	Adamts9 / Adipor1 / Agt / Akt3 / Anxa3 / Apoe / Bcas3 / Ccbe1 / Clasp2 / Dcn / Dock1 / Epb41l5 / Ephb4 / Ets1 / Fgf1 / Gab2 / Hdac9 / Itgav / Kitl / Krit1 / Lcn2 / Map2k5 / Map3k3 / Mecp2 / Mia3 / Nfe2l2 / Nr2f2 / Pparg / Prkd1 / Ptprm / Rhoj / Rin2 / Rock1 / Rock2 / Smad4 / Sp100 / Tgfbr3 / Vegfa / Vstm4 / Zeb2
activated.GO:0042176	BP	GO:0042176	regulation of protein catabolic process	244	0.302909	1.64078	7.77686e-05	0.0151939	0.0144729	1305	tags=22%, list=14%, signal=19%	ENSMUSG00000022037/ENSMUSG00000031214/ENSMUSG00000002985/ENSMUSG00000032405/ENSMUSG00000020122/ENSMUSG00000001127/ENSMUSG00000020883/ENSMUSG00000010517/ENSMUSG00000005371/ENSMUSG00000060579/ENSMUSG00000024283/ENSMUSG00000044308/ENSMUSG00000024182/ENSMUSG00000031642/ENSMUSG00000054387/ENSMUSG00000055653/ENSMUSG00000034160/ENSMUSG00000020290/ENSMUSG00000024589/ENSMUSG00000062991/ENSMUSG00000031207/…	54	activated	0.221311	0.221311	Ankib1 / Apoe / Araf / Arih1 / Atraid / Axin1 / Bbs7 / Btrc / Clu / Crebrf / Csnk1a1 / Dlgap1 / Egfr / Eif2a / Faf1 / Fbxl20 / Fbxo11 / Fbxw8 / Fhit / Fyn / Gclc / Gpc3 / Itch / Lrrk2 / Mapk8 / Marchf7 / Mdm4 / Msn / Nedd4l / Nrg1 / Ogt / Ophn1 / Pias1 / Prickle1 / Psme1 / Ptpn3 / Rnf19a / Rnft1 / Samd9l / Serpinb1a / Sh3d19 / Sh3rf1 / Smad4 / Smarcc1 / Snx1 / Sumo2 / Tiparp / Tmtc3 / Trim30a / U…

## Sheet: leptotene_GSEA_ALL_dotplot_da
X	ONTOLOGY	ID	Description	setSize	enrichmentScore	NES	pvalue	p.adjust	qvalue	rank	leading_edge	core_enrichment	Count	.sign	GeneRatio	x	pasted_sorted_ogns
suppressed.GO:0008611	BP	GO:0008611	ether lipid biosynthetic process	4	-0.934701	-1.76963	0.000600465	0.0346946	0.0330784	287	tags=75%, list=4%, signal=72%	ENSMUSG00000060002/ENSMUSG00000020003/ENSMUSG00000030759	3	suppressed	0.75	0.75	Chpt1 / Far1 / Pex7
suppressed.GO:0046504	BP	GO:0046504	glycerol ether biosynthetic process	4	-0.934701	-1.76963	0.000600465	0.0346946	0.0330784	287	tags=75%, list=4%, signal=72%	ENSMUSG00000060002/ENSMUSG00000020003/ENSMUSG00000030759	3	suppressed	0.75	0.75	Chpt1 / Far1 / Pex7
suppressed.GO:0097384	BP	GO:0097384	cellular lipid biosynthetic process	4	-0.934701	-1.76963	0.000600465	0.0346946	0.0330784	287	tags=75%, list=4%, signal=72%	ENSMUSG00000060002/ENSMUSG00000020003/ENSMUSG00000030759	3	suppressed	0.75	0.75	Chpt1 / Far1 / Pex7
suppressed.GO:1901503	BP	GO:1901503	ether biosynthetic process	4	-0.934701	-1.76963	0.000600465	0.0346946	0.0330784	287	tags=75%, list=4%, signal=72%	ENSMUSG00000060002/ENSMUSG00000020003/ENSMUSG00000030759	3	suppressed	0.75	0.75	Chpt1 / Far1 / Pex7
activated.GO:0009988	BP	GO:0009988	cell-cell recognition	41	0.531892	1.93812	0.000222393	0.0186961	0.0178252	2490	tags=68%, list=35%, signal=45%	ENSMUSG00000037706/ENSMUSG00000064158/ENSMUSG00000002190/ENSMUSG00000011877/ENSMUSG00000074435/ENSMUSG00000037437/ENSMUSG00000046846/ENSMUSG00000007739/ENSMUSG00000017195/ENSMUSG00000031553/ENSMUSG00000043050/ENSMUSG00000003341/ENSMUSG00000022622/ENSMUSG00000030007/ENSMUSG00000007033/ENSMUSG00000053184/ENSMUSG00000001827/ENSMUSG00000030695/ENSMUSG00000031554/ENSMUSG00000049761/ENSMUSG00000068039/…	28	activated	0.682927	0.682927	1700029I15Rik / Acr / Adam2 / Adam3 / Adam32 / Adam5 / Aldoa / Atp8b3 / Cct2 / Cct4 / Cct7 / Cd81 / Clgn / Folr1 / Git1 / Glipr1l1 / Hspa1l / Izumo1 / Nck2 / Pmis2 / Smcp / Spaca3 / Spaca4 / Spesp1 / Tcp1 / Tnp2 / Zp3r / Zpbp2
activated.GO:0061740	BP	GO:0061740	protein targeting to lysosome involved in chaperone-mediated autophagy	3	0.969768	1.6626	0.000541836	0.0335938	0.0320289	134	tags=67%, list=2%, signal=65%	ENSMUSG00000022037/ENSMUSG00000015656	2	activated	0.666667	0.666667	Clu / Hspa8
suppressed.GO:0071174	BP	GO:0071174	mitotic spindle checkpoint signaling	37	-0.484764	-1.84325	0.00207345	0.085347	0.0813713	1375	tags=59%, list=19%, signal=48%	ENSMUSG00000051235/ENSMUSG00000017421/ENSMUSG00000027379/ENSMUSG00000034218/ENSMUSG00000069910/ENSMUSG00000030649/ENSMUSG00000032435/ENSMUSG00000024537/ENSMUSG00000022750/ENSMUSG00000024542/ENSMUSG00000024474/ENSMUSG00000021569/ENSMUSG00000040084/ENSMUSG00000024056/ENSMUSG00000032400/ENSMUSG00000005871/ENSMUSG00000038542/ENSMUSG00000028873/ENSMUSG00000045328/ENSMUSG00000041431/ENSMUSG00000029554/…	22	suppressed	0.594595	0.594595	Anapc15 / Apc / Atm / Bub1 / Bub1b / Ccnb1 / Cdca8 / Cenpe / Cep192 / Dync1li1 / Gen1 / Ik / Klhl22 / Mad1l1 / Mtbp / Ndc80 / Pcid2 / Psmg2 / Spdl1 / Trip13 / Zfp207 / Zwilch
activated.GO:0086004	BP	GO:0086004	regulation of cardiac muscle cell contraction	12	0.720764	1.87217	0.000970458	0.0496234	0.0473118	1086	tags=58%, list=15%, signal=49%	ENSMUSG00000060843/ENSMUSG00000040407/ENSMUSG00000033161/ENSMUSG00000036570/ENSMUSG00000021699/ENSMUSG00000051331/ENSMUSG00000028525	7	activated	0.583333	0.583333	Akap9 / Atp1a1 / Cacna1c / Ctnna3 / Fxyd1 / Pde4b / Pde4d
activated.GO:1903115	BP	GO:1903115	regulation of actin filament-based movement	12	0.720764	1.87217	0.000970458	0.0496234	0.0473118	1086	tags=58%, list=15%, signal=49%	ENSMUSG00000060843/ENSMUSG00000040407/ENSMUSG00000033161/ENSMUSG00000036570/ENSMUSG00000021699/ENSMUSG00000051331/ENSMUSG00000028525	7	activated	0.583333	0.583333	Akap9 / Atp1a1 / Cacna1c / Ctnna3 / Fxyd1 / Pde4b / Pde4d
activated.GO:0060547	BP	GO:0060547	negative regulation of necrotic cell death	7	0.837994	1.84782	0.00060518	0.0346946	0.0330784	630	tags=57%, list=9%, signal=52%	ENSMUSG00000030189/ENSMUSG00000024661/ENSMUSG00000031633/ENSMUSG00000030647	4	activated	0.571429	0.571429	Fth1 / Ndufc2 / Slc25a4 / Ybx3
suppressed.GO:0007088	BP	GO:0007088	regulation of mitotic nuclear division	63	-0.418347	-1.76752	0.00145543	0.0659263	0.0628553	2285	tags=56%, list=32%, signal=38%	ENSMUSG00000051235/ENSMUSG00000017421/ENSMUSG00000030733/ENSMUSG00000027379/ENSMUSG00000034218/ENSMUSG00000027306/ENSMUSG00000069910/ENSMUSG00000030649/ENSMUSG00000022070/ENSMUSG00000038416/ENSMUSG00000030849/ENSMUSG00000032435/ENSMUSG00000040327/ENSMUSG00000024537/ENSMUSG00000022750/ENSMUSG00000024542/ENSMUSG00000024474/ENSMUSG00000021569/ENSMUSG00000040084/ENSMUSG00000032253/ENSMUSG00000028017/…	35	suppressed	0.555556	0.555556	Anapc15 / Apc / Atm / Bora / Bub1 / Bub1b / Ccnb1 / Cdc16 / Cdca8 / Cenpe / Cep192 / Cul3 / Cul9 / Dync1li1 / Egf / Fgfr2 / Gen1 / Ik / Klhl22 / Mad1l1 / Mki67 / Mtbp / Ndc80 / Nusap1 / Pcid2 / Phip / Psmg2 / Rb1 / Sh2b1 / Smpd3 / Spdl1 / Tom1l2 / Trip13 / Zfp207 / Zwilch
activated.GO:0001539	BP	GO:0001539	cilium or flagellum-dependent cell motility	107	0.531404	2.33881	7.25626e-10	5.53708e-07	5.27915e-07	1890	tags=52%, list=27%, signal=39%	ENSMUSG00000053153/ENSMUSG00000075249/ENSMUSG00000071550/ENSMUSG00000048003/ENSMUSG00000040866/ENSMUSG00000027227/ENSMUSG00000022783/ENSMUSG00000037708/ENSMUSG00000028845/ENSMUSG00000032221/ENSMUSG00000030588/ENSMUSG00000091476/ENSMUSG00000047021/ENSMUSG00000022388/ENSMUSG00000005237/ENSMUSG00000028137/ENSMUSG00000074435/ENSMUSG00000021499/ENSMUSG00000043020/ENSMUSG00000028294/ENSMUSG00000070331/…	56	activated	0.523364	0.523364	Adam3 / Akap4 / Apob / Armc12 / Atp2b4 / C2cd6 / Catsper3 / Catsper4 / Catspere1 / Catspere2 / Ccdc65 / Ccnyl1 / Celf3 / Cfap206 / Cfap44 / Cfap45 / Cfap54 / Cfap65 / Dnah2 / Dnai3 / Drc1 / Drc7 / Efhc1 / Enkur / Fsip2 / Gk2 / Iqcf1 / Ldhc / Mns1 / Nsun7 / Qrich2 / Rfx3 / Ropn1l / Rsph6a / Septin4 / Slc22a14 / Slc22a16 / Slc26a8 / Slc9b1 / Smcp / Sord / Spag16 / Spag6 / Spag6l / Spef2 / Tekt1 / T…
activated.GO:0060285	BP	GO:0060285	cilium-dependent cell motility	107	0.531404	2.33881	7.25626e-10	5.53708e-07	5.27915e-07	1890	tags=52%, list=27%, signal=39%	ENSMUSG00000053153/ENSMUSG00000075249/ENSMUSG00000071550/ENSMUSG00000048003/ENSMUSG00000040866/ENSMUSG00000027227/ENSMUSG00000022783/ENSMUSG00000037708/ENSMUSG00000028845/ENSMUSG00000032221/ENSMUSG00000030588/ENSMUSG00000091476/ENSMUSG00000047021/ENSMUSG00000022388/ENSMUSG00000005237/ENSMUSG00000028137/ENSMUSG00000074435/ENSMUSG00000021499/ENSMUSG00000043020/ENSMUSG00000028294/ENSMUSG00000070331/…	56	activated	0.523364	0.523364	Adam3 / Akap4 / Apob / Armc12 / Atp2b4 / C2cd6 / Catsper3 / Catsper4 / Catspere1 / Catspere2 / Ccdc65 / Ccnyl1 / Celf3 / Cfap206 / Cfap44 / Cfap45 / Cfap54 / Cfap65 / Dnah2 / Dnai3 / Drc1 / Drc7 / Efhc1 / Enkur / Fsip2 / Gk2 / Iqcf1 / Ldhc / Mns1 / Nsun7 / Qrich2 / Rfx3 / Ropn1l / Rsph6a / Septin4 / Slc22a14 / Slc22a16 / Slc26a8 / Slc9b1 / Smcp / Sord / Spag16 / Spag6 / Spag6l / Spef2 / Tekt1 / T…
activated.GO:1901136	BP	GO:1901136	carbohydrate derivative catabolic process	37	0.592314	2.10251	1.51275e-05	0.00288586	0.00275142	1532	tags=49%, list=22%, signal=38%	ENSMUSG00000021477/ENSMUSG00000053279/ENSMUSG00000032047/ENSMUSG00000028673/ENSMUSG00000000594/ENSMUSG00000027447/ENSMUSG00000004207/ENSMUSG00000020029/ENSMUSG00000036646/ENSMUSG00000033308/ENSMUSG00000045211/ENSMUSG00000032177/ENSMUSG00000041556/ENSMUSG00000021003/ENSMUSG00000032437/ENSMUSG00000037260/ENSMUSG00000027203/ENSMUSG00000038312	18	activated	0.486486	0.486486	Acat1 / Aldh1a1 / Cst3 / Ctsl / Dpyd / Dut / Edem2 / Fbxo2 / Fuca1 / Galc / Gm2a / Hgsnat / Man1b1 / Nudt18 / Nudt4 / Pde4a / Psap / Stt3b
activated.GO:0003341	BP	GO:0003341	cilium movement	136	0.529792	2.41846	1.16663e-11	1.92882e-08	1.83897e-08	1798	tags=49%, list=25%, signal=37%	ENSMUSG00000059854/ENSMUSG00000053153/ENSMUSG00000096141/ENSMUSG00000075249/ENSMUSG00000101337/ENSMUSG00000027867/ENSMUSG00000071550/ENSMUSG00000048003/ENSMUSG00000040866/ENSMUSG00000027227/ENSMUSG00000022783/ENSMUSG00000052861/ENSMUSG00000037708/ENSMUSG00000028845/ENSMUSG00000032221/ENSMUSG00000030588/ENSMUSG00000091476/ENSMUSG00000047021/ENSMUSG00000022388/ENSMUSG00000005237/ENSMUSG00000028137/…	66	activated	0.485294	0.485294	Adam3 / Adcy10 / Ak7 / Akap4 / Apob / Armc12 / Atp2b4 / C2cd6 / Catsper3 / Catsper4 / Catspere1 / Catspere2 / Ccdc65 / Ccnyl1 / Celf3 / Cfap206 / Cfap298 / Cfap44 / Cfap45 / Cfap54 / Cfap65 / Cfap70 / Dnah17 / Dnah2 / Dnah6 / Dnah7a / Dnah7c / Dnai3 / Drc1 / Drc7 / Enkur / Fsip2 / Gk2 / Hydin / Iqcf1 / Kif27 / Mns1 / Nsun7 / Odad2 / Qrich2 / Rfx3 / Ropn1l / Rsph6a / Septin4 / Slc22a14 / Slc22a16 …
activated.GO:0098742	BP	GO:0098742	cell-cell adhesion via plasma-membrane adhesion molecules	48	0.48869	1.83789	0.000598549	0.0346946	0.0330784	1429	tags=48%, list=20%, signal=38%	ENSMUSG00000074505/ENSMUSG00000027962/ENSMUSG00000040003/ENSMUSG00000030092/ENSMUSG00000063681/ENSMUSG00000013033/ENSMUSG00000031841/ENSMUSG00000039953/ENSMUSG00000006411/ENSMUSG00000031561/ENSMUSG00000032087/ENSMUSG00000036057/ENSMUSG00000037605/ENSMUSG00000020598/ENSMUSG00000022656/ENSMUSG00000071424/ENSMUSG00000033295/ENSMUSG00000028399/ENSMUSG00000063626/ENSMUSG00000062300/ENSMUSG00000062991/…	23	activated	0.479167	0.479167	Adgrl1 / Adgrl3 / Alcam / Cdh13 / Clstn1 / Cntn6 / Crb1 / Dscaml1 / Fat3 / Grid2 / Lgals1 / Magi2 / Nectin2 / Nectin3 / Nectin4 / Nrcam / Nrg1 / Ptpn23 / Ptprd / Ptprf / Tenm3 / Unc5d / Vcam1
activated.GO:0007338	BP	GO:0007338	single fertilization	87	0.494246	2.09902	1.06002e-06	0.000300439	0.000286443	1769	tags=46%, list=25%, signal=35%	ENSMUSG00000029769/ENSMUSG00000092519/ENSMUSG00000016493/ENSMUSG00000033949/ENSMUSG00000064158/ENSMUSG00000029134/ENSMUSG00000002190/ENSMUSG00000074435/ENSMUSG00000037437/ENSMUSG00000010435/ENSMUSG00000030605/ENSMUSG00000050150/ENSMUSG00000021585/ENSMUSG00000046846/ENSMUSG00000007739/ENSMUSG00000017195/ENSMUSG00000031553/ENSMUSG00000080316/ENSMUSG00000043050/ENSMUSG00000003341/ENSMUSG00000042800/…	40	activated	0.45977	0.45977	Abhd2 / Acr / Actl9 / Adam3 / Adam32 / Adam5 / Aldoa / Atp8b3 / Cast / Ccdc136 / Cct4 / Cct7 / Cd46 / Clgn / Dkkl1 / Fam170b / Folr1 / H3f3a / H3f3b / Hspa1l / Iqcf1 / Izumo1 / Lyzl4 / Mfge8 / Pla2g10 / Plb1 / Plcz1 / Pmis2 / Slc22a16 / Slc9b1 / Smcp / Spaca3 / Spaca6 / Spaca7 / Spata46 / Spesp1 / Stx2 / Tnp2 / Trim36 / Zpbp2
activated.GO:0032411	BP	GO:0032411	positive regulation of transporter activity	39	0.487289	1.74534	0.00201103	0.0841748	0.0802537	1894	tags=44%, list=27%, signal=32%	ENSMUSG00000025551/ENSMUSG00000040407/ENSMUSG00000069601/ENSMUSG00000027030/ENSMUSG00000031633/ENSMUSG00000059970/ENSMUSG00000056201/ENSMUSG00000028161/ENSMUSG00000040118/ENSMUSG00000039166/ENSMUSG00000039065/ENSMUSG00000006740/ENSMUSG00000045103/ENSMUSG00000033335/ENSMUSG00000037787/ENSMUSG00000001175/ENSMUSG00000006526	17	activated	0.435897	0.435897	Akap7 / Akap9 / Ank3 / Atpsckmt / Cacna2d1 / Calm1 / Cfl1 / Coa8 / Dmd / Dnm2 / Fgf14 / Hspa2 / Kif5b / Ppp3ca / Slc25a4 / Stimate / Stk39
suppressed.GO:0140014	BP	GO:0140014	mitotic nuclear division	169	-0.341564	-1.71372	5.50818e-05	0.00718963	0.00685471	1947	tags=43%, list=28%, signal=32%	ENSMUSG00000008690/ENSMUSG00000069910/ENSMUSG00000029501/ENSMUSG00000033392/ENSMUSG00000035234/ENSMUSG00000030649/ENSMUSG00000007815/ENSMUSG00000029202/ENSMUSG00000047126/ENSMUSG00000022070/ENSMUSG00000025138/ENSMUSG00000038416/ENSMUSG00000001100/ENSMUSG00000024943/ENSMUSG00000033323/ENSMUSG00000002055/ENSMUSG00000030849/ENSMUSG00000031858/ENSMUSG00000021958/ENSMUSG00000033916/ENSMUSG00000032435/…	72	suppressed	0.426036	0.426036	Aaas / Abraxas1 / Anapc15 / Ankle2 / Apc / Bora / Bub1b / Ccnb1 / Cdc16 / Cdca8 / Cenpc1 / Cenpe / Cenpk / Cep192 / Cep85 / Cep97 / Chmp2a / Cit / Clasp2 / Cltc / Ctdp1 / Cul3 / Cul9 / Dis3l2 / Drg1 / Dsn1 / Dync1li1 / Egf / Eml4 / Esco2 / Fgfr2 / Ik / Kif18a / Kif22 / Kif2a / Klhl22 / Kpnb1 / Mad1l1 / Mau2 / Mki67 / Mtbp / Ncapd3 / Ncaph2 / Ndc80 / Numa1 / Pcid2 / Pds5a / Pds5b / Phip / Pibf1 / …
activated.GO:0035082	BP	GO:0035082	axoneme assembly	57	0.666852	2.63524	2.60122e-11	3.6863e-08	3.51458e-08	671	tags=42%, list=9%, signal=38%	ENSMUSG00000059854/ENSMUSG00000033826/ENSMUSG00000053153/ENSMUSG00000096141/ENSMUSG00000075249/ENSMUSG00000101337/ENSMUSG00000027867/ENSMUSG00000024033/ENSMUSG00000071550/ENSMUSG00000040866/ENSMUSG00000022783/ENSMUSG00000037708/ENSMUSG00000028845/ENSMUSG00000032221/ENSMUSG00000047021/ENSMUSG00000005237/ENSMUSG00000034227/ENSMUSG00000041323/ENSMUSG00000043020/ENSMUSG00000028294/ENSMUSG00000061802/…	24	activated	0.421053	0.421053	Ak7 / Cfap206 / Cfap44 / Cfap65 / Cntrl / Dnah2 / Dnah7a / Dnah7c / Dnah8 / Dnai3 / Drc1 / Foxj1 / Fsip2 / Hydin / Lrrc43 / Mns1 / Odad2 / Rsph1 / Rsph6a / Spag16 / Spag17 / Spag6 / Spag6l / Tekt2
activated.GO:0007288	BP	GO:0007288	sperm axoneme assembly	19	0.666859	1.95257	0.000183519	0.0167019	0.0159238	546	tags=42%, list=8%, signal=39%	ENSMUSG00000053153/ENSMUSG00000075249/ENSMUSG00000071550/ENSMUSG00000022783/ENSMUSG00000037708/ENSMUSG00000032221/ENSMUSG00000047021/ENSMUSG00000028294	8	activated	0.421053	0.421053	Cfap206 / Cfap44 / Cfap65 / Fsip2 / Mns1 / Spag16 / Spag6 / Spag6l
suppressed.GO:0000280	BP	GO:0000280	nuclear division	291	-0.346506	-1.85275	5.50151e-08	2.02129e-05	1.92714e-05	1901	tags=42%, list=27%, signal=32%	ENSMUSG00000029501/ENSMUSG00000033392/ENSMUSG00000024786/ENSMUSG00000035234/ENSMUSG00000052525/ENSMUSG00000030649/ENSMUSG00000007815/ENSMUSG00000022545/ENSMUSG00000041912/ENSMUSG00000029202/ENSMUSG00000030491/ENSMUSG00000047126/ENSMUSG00000026039/ENSMUSG00000022070/ENSMUSG00000021098/ENSMUSG00000025138/ENSMUSG00000027381/ENSMUSG00000036928/ENSMUSG00000032218/ENSMUSG00000029279/ENSMUSG00000038416/…	121	suppressed	0.415808	0.415808	4930447C04Rik / Aaas / Abraxas1 / Actr3 / Anapc15 / Ankle2 / Ankrd31 / Apc / Asz1 / BC005624 / Bcl2l11 / Bora / Brdt / Brip1 / Bub1b / Ccnb1 / Ccnb2 / Ccne2 / Cdc16 / Cdca8 / Cenpc1 / Cenpe / Cenpk / Cep192 / Cep63 / Cep85 / Cep97 / Chmp2a / Cit / Clasp2 / Cltc / Ctdp1 / Cul3 / Cul9 / Dis3l2 / Drg1 / Dsn1 / Dync1li1 / Egf / Eml4 / Ercc4 / Esco2 / Fanca / Fgfr2 / Fignl1 / Foxj3 / Gm960 / Hormad1 /…
activated.GO:0003014	BP	GO:0003014	renal system process	22	0.618006	1.90052	0.000388106	0.0267906	0.0255426	738	tags=41%, list=10%, signal=37%	ENSMUSG00000031980/ENSMUSG00000004207/ENSMUSG00000014164/ENSMUSG00000026879/ENSMUSG00000021190/ENSMUSG00000029802/ENSMUSG00000031451/ENSMUSG00000051331/ENSMUSG00000001642	9	activated	0.409091	0.409091	Abcg2 / Agt / Akr1b3 / Cacna1c / Gas6 / Gsn / Klhl3 / Lgmn / Psap
activated.GO:0003351	BP	GO:0003351	epithelial cilium movement involved in extracellular fluid movement	22	0.617259	1.89823	0.000388106	0.0267906	0.0255426	922	tags=41%, list=13%, signal=36%	ENSMUSG00000053153/ENSMUSG00000027867/ENSMUSG00000022783/ENSMUSG00000037708/ENSMUSG00000041323/ENSMUSG00000020014/ENSMUSG00000026567/ENSMUSG00000026546/ENSMUSG00000060176	9	activated	0.409091	0.409091	Adcy10 / Ak7 / Cfap45 / Cfap54 / Kif27 / Spag16 / Spag17 / Spag6 / Spag6l
suppressed.GO:1903046	BP	GO:1903046	meiotic cell cycle process	152	-0.363376	-1.78992	3.10509e-05	0.00496815	0.00473672	1888	tags=41%, list=27%, signal=31%	ENSMUSG00000024786/ENSMUSG00000052525/ENSMUSG00000022545/ENSMUSG00000041912/ENSMUSG00000030491/ENSMUSG00000026039/ENSMUSG00000021098/ENSMUSG00000025138/ENSMUSG00000027381/ENSMUSG00000036928/ENSMUSG00000032218/ENSMUSG00000029279/ENSMUSG00000032534/ENSMUSG00000031928/ENSMUSG00000041415/ENSMUSG00000020419/ENSMUSG00000032815/ENSMUSG00000032998/ENSMUSG00000054003/ENSMUSG00000026341/ENSMUSG00000085601/…	62	suppressed	0.407895	0.407895	4930447C04Rik / Actr3 / Ankrd31 / Asz1 / BC005624 / Bcl2l11 / Brdt / Brip1 / Bub1b / Ccnb2 / Ccne2 / Cenpc1 / Cenpe / Cep63 / Dicer1 / Ercc4 / Fanca / Fignl1 / Foxj3 / Gm960 / Hormad1 / Hormad2 / Kif18a / Majin / Marf1 / Mcmdc2 / Meiob / Meiosin / Mov10l1 / Mre11a / Msh4 / Msh5 / Ncapd3 / Ndc1 / Ndc80 / Nsun2 / Orc4 / Piwil2 / Prdm9 / Rad51c / Rad54l / Rnf212b / Sgo2a / Shoc1 / Sirt7 / Spdya / St…
activated.GO:0015711	BP	GO:0015711	organic anion transport	84	0.391776	1.65055	0.00212139	0.0863418	0.0823197	1801	tags=40%, list=25%, signal=31%	ENSMUSG00000026336/ENSMUSG00000003153/ENSMUSG00000031980/ENSMUSG00000004207/ENSMUSG00000035472/ENSMUSG00000028773/ENSMUSG00000029802/ENSMUSG00000031633/ENSMUSG00000053897/ENSMUSG00000071253/ENSMUSG00000038615/ENSMUSG00000020102/ENSMUSG00000032902/ENSMUSG00000030096/ENSMUSG00000027999/ENSMUSG00000025809/ENSMUSG00000054720/ENSMUSG00000002985/ENSMUSG00000018796/ENSMUSG00000034656/ENSMUSG00000026331/…	34	activated	0.404762	0.404762	Abcg2 / Acsl1 / Acsl6 / Agt / Apba1 / Apoe / Cacna1a / Fabp3 / Folr1 / Itgb1 / Lrrc8c / Mpc1 / Mpc2 / Nfe2l1 / Pla2g10 / Pla2g12a / Psap / Slc16a1 / Slc16a7 / Slc23a2 / Slc25a16 / Slc25a21 / Slc25a39 / Slc25a4 / Slc25a42 / Slc25a5 / Slc26a8 / Slc2a3 / Slc36a3 / Slc39a8 / Slc6a11 / Slc6a6 / Slco6c1 / Slco6d1
activated.GO:0043269	BP	GO:0043269	regulation of monoatomic ion transport	145	0.35869	1.65819	0.00136402	0.0626439	0.0597258	1842	tags=39%, list=26%, signal=30%	ENSMUSG00000025551/ENSMUSG00000029088/ENSMUSG00000040407/ENSMUSG00000031980/ENSMUSG00000033161/ENSMUSG00000048003/ENSMUSG00000069601/ENSMUSG00000027030/ENSMUSG00000023931/ENSMUSG00000032010/ENSMUSG00000037012/ENSMUSG00000055022/ENSMUSG00000036570/ENSMUSG00000007041/ENSMUSG00000031576/ENSMUSG00000021499/ENSMUSG00000020849/ENSMUSG00000031633/ENSMUSG00000025221/ENSMUSG00000059970/ENSMUSG00000031532/…	57	activated	0.393103	0.393103	Agt / Akap7 / Akap9 / Ank3 / App / Atp1a1 / Atp2b4 / Atpsckmt / Cacna1a / Cacna1c / Cacna1d / Cacna2d1 / Calm1 / Catsper3 / Catsper4 / Cfl1 / Clcn2 / Clic1 / Cntn1 / Coa8 / Ctnnb1 / Dmd / Dnm2 / Dpp6 / Efhb / Fgf12 / Fgf14 / Fxyd1 / Gnas / Grip1 / Hk1 / Hspa2 / Itgb1 / Kcnab1 / Kcnip2 / Kcnip4 / Kcnu1 / Kif5b / Nedd4 / Nkain3 / Pde4b / Pde4d / Per1 / Plcb4 / Ppp3ca / Pxk / Rab11b / Saraf / Scn8a …
suppressed.GO:0007059	BP	GO:0007059	chromosome segregation	298	-0.308647	-1.65576	1.37765e-05	0.00268205	0.00255711	1899	tags=39%, list=27%, signal=30%	ENSMUSG00000033392/ENSMUSG00000037935/ENSMUSG00000024786/ENSMUSG00000035234/ENSMUSG00000052525/ENSMUSG00000030649/ENSMUSG00000007815/ENSMUSG00000031660/ENSMUSG00000022545/ENSMUSG00000029202/ENSMUSG00000047126/ENSMUSG00000026039/ENSMUSG00000021098/ENSMUSG00000025138/ENSMUSG00000036928/ENSMUSG00000032218/ENSMUSG00000038416/ENSMUSG00000032534/ENSMUSG00000001100/ENSMUSG00000031928/ENSMUSG00000024943/…	117	suppressed	0.392617	0.392617	4930447C04Rik / Aaas / Abraxas1 / Actl6a / Actr3 / Anapc1 / Anapc15 / Ankrd31 / Apc / Arid1b / Arl8b / BC005624 / Brd4 / Brd7 / Brip1 / Bub1b / Ccnb1 / Ccnb2 / Ccne2 / Cdc16 / Cdca8 / Cenpc1 / Cenpe / Cenpf / Cenpk / Cep192 / Cep63 / Cep85 / Cep97 / Chmp2a / Cit / Clasp2 / Cltc / Ctcf / Cul3 / Dicer1 / Dis3l2 / Dpf2 / Drg1 / Dsn1 / Dync1li1 / Ect2 / Eml4 / Ercc4 / Esco2 / Gpsm2 / Hormad1 / Hormad…
activated.GO:0046394	BP	GO:0046394	carboxylic acid biosynthetic process	67	0.423678	1.71286	0.00180193	0.0773817	0.073777	1406	tags=39%, list=20%, signal=31%	ENSMUSG00000015090/ENSMUSG00000025203/ENSMUSG00000053279/ENSMUSG00000031980/ENSMUSG00000058135/ENSMUSG00000032294/ENSMUSG00000030246/ENSMUSG00000074768/ENSMUSG00000040562/ENSMUSG00000021364/ENSMUSG00000001642/ENSMUSG00000017146/ENSMUSG00000026463/ENSMUSG00000029752/ENSMUSG00000024665/ENSMUSG00000029326/ENSMUSG00000032281/ENSMUSG00000039202/ENSMUSG00000037622/ENSMUSG00000049106/ENSMUSG00000020532/…	26	activated	0.38806	0.38806	Abhd2 / Acaca / Acsbg1 / Agt / Akr1b3 / Aldh1a1 / Apip / Asns / Atp2b4 / Bhmt / Brca1 / Dcaf5 / Elovl2 / Enoph1 / Fads2 / Got1l1 / Gstm1 / Gstm2 / Ldhb / Noxred1 / Pkm / Ptgds / Scd2 / Srr / Tecr / Wdtc1
activated.GO:0120316	BP	GO:0120316	sperm flagellum assembly	26	0.607588	1.95819	0.000633324	0.0355667	0.0339099	639	tags=38%, list=9%, signal=35%	ENSMUSG00000053153/ENSMUSG00000075249/ENSMUSG00000071550/ENSMUSG00000022783/ENSMUSG00000037708/ENSMUSG00000032221/ENSMUSG00000030588/ENSMUSG00000047021/ENSMUSG00000028294/ENSMUSG00000020014	10	activated	0.384615	0.384615	Cfap206 / Cfap44 / Cfap54 / Cfap65 / Fsip2 / Mns1 / Spag16 / Spag6 / Spag6l / Yif1b
activated.GO:0048515	BP	GO:0048515	spermatid differentiation	162	0.376128	1.7734	0.000104854	0.0115573	0.0110189	1548	tags=38%, list=22%, signal=31%	ENSMUSG00000053153/ENSMUSG00000005045/ENSMUSG00000029769/ENSMUSG00000039335/ENSMUSG00000092519/ENSMUSG00000075249/ENSMUSG00000031922/ENSMUSG00000027867/ENSMUSG00000024033/ENSMUSG00000071550/ENSMUSG00000048003/ENSMUSG00000040866/ENSMUSG00000022783/ENSMUSG00000037708/ENSMUSG00000059288/ENSMUSG00000032221/ENSMUSG00000030588/ENSMUSG00000091476/ENSMUSG00000047021/ENSMUSG00000021499/ENSMUSG00000028277/…	62	activated	0.382716	0.382716	Abhd2 / Actl9 / Armc12 / Bscl2 / C2cd6 / Catsper3 / Catsper4 / Catspere1 / Catspere2 / Ccdc136 / Cdyl / Celf1 / Cep57 / Cfap206 / Cfap44 / Cfap54 / Cfap65 / Chd5 / Cib1 / Ddx25 / Dpy19l2 / Drc7 / Ehmt2 / Fsip2 / Gk2 / H1f7 / H2bc1 / H3f3b / Hook1 / Hspa2 / Iqcf1 / Mei1 / Mns1 / Nectin2 / Nectin3 / Osbp2 / Pdilt / Piwil1 / Prm2 / Psme4 / Rfx2 / Rhbdd1 / Ropn1l / Rsph1 / Rsph6a / Spaca1 / Spag16 / …
suppressed.GO:0051783	BP	GO:0051783	regulation of nuclear division	77	-0.43702	-1.91666	3.44303e-05	0.0050319	0.0047975	1375	tags=38%, list=19%, signal=31%	ENSMUSG00000032435/ENSMUSG00000040327/ENSMUSG00000024537/ENSMUSG00000022750/ENSMUSG00000085601/ENSMUSG00000024542/ENSMUSG00000024474/ENSMUSG00000051977/ENSMUSG00000021569/ENSMUSG00000040084/ENSMUSG00000032253/ENSMUSG00000028017/ENSMUSG00000000538/ENSMUSG00000024056/ENSMUSG00000032400/ENSMUSG00000005871/ENSMUSG00000038542/ENSMUSG00000028873/ENSMUSG00000031004/ENSMUSG00000045328/ENSMUSG00000041431/…	29	suppressed	0.376623	0.376623	Apc / Bub1b / Ccnb1 / Cdca8 / Cenpe / Cep192 / Cul3 / Cul9 / Dync1li1 / Egf / Hormad1 / Ik / Klhl22 / Mad1l1 / Meiosin / Mki67 / Mtbp / Ndc80 / Pcid2 / Phip / Piwil2 / Prdm9 / Psmg2 / Rb1 / Smpd3 / Tom1l2 / Trip13 / Zfy2 / Zwilch
activated.GO:0006858	BP	GO:0006858	extracellular transport	24	0.562037	1.7641	0.001639	0.0719418	0.0685905	922	tags=38%, list=13%, signal=33%	ENSMUSG00000053153/ENSMUSG00000027867/ENSMUSG00000022783/ENSMUSG00000037708/ENSMUSG00000041323/ENSMUSG00000020014/ENSMUSG00000026567/ENSMUSG00000026546/ENSMUSG00000060176	9	activated	0.375	0.375	Adcy10 / Ak7 / Cfap45 / Cfap54 / Kif27 / Spag16 / Spag17 / Spag6 / Spag6l
suppressed.GO:0032259	BP	GO:0032259	methylation	175	-0.375053	-1.88998	2.57404e-06	0.000622792	0.000593781	1457	tags=37%, list=21%, signal=30%	ENSMUSG00000017548/ENSMUSG00000039219/ENSMUSG00000032178/ENSMUSG00000029179/ENSMUSG00000026707/ENSMUSG00000030704/ENSMUSG00000027404/ENSMUSG00000054003/ENSMUSG00000021311/ENSMUSG00000015697/ENSMUSG00000021891/ENSMUSG00000005698/ENSMUSG00000026743/ENSMUSG00000009535/ENSMUSG00000006732/ENSMUSG00000051977/ENSMUSG00000022974/ENSMUSG00000044791/ENSMUSG00000022000/ENSMUSG00000031715/ENSMUSG00000026723/…	65	suppressed	0.371429	0.371429	Arid4a / Arid4b / Asxl2 / Asz1 / Carm1 / Coq3 / Coq5 / Ctcf / Cxxc1 / Dalrd3 / Eef2kmt / Ezh1 / H1f4 / Ilf3 / Kdm1a / Kmt5b / Larp7 / Lcor / Mecp2 / Mettl1 / Mettl15 / Mettl23 / Mettl25 / Mettl4 / Mettl6 / Mllt10 / Mov10l1 / Mtf2 / Mtr / Ncoa6 / Nfyc / Nsd1 / Nsd3 / Nsun2 / Nsun3 / Nsun6 / Paxbp1 / Phf20 / Piwil2 / Prdm10 / Prdm9 / Prmt3 / Rab6a / Rnf20 / Rnmt / Setd2 / Setd3 / Setdb1 / Sirt1 / S…
activated.GO:0140115	BP	GO:0140115	export across plasma membrane	19	0.708693	2.07506	2.90455e-05	0.00473704	0.00451638	507	tags=37%, list=7%, signal=34%	ENSMUSG00000033161/ENSMUSG00000069855/ENSMUSG00000015243/ENSMUSG00000036570/ENSMUSG00000029802/ENSMUSG00000020849/ENSMUSG00000025221	7	activated	0.368421	0.368421	Abca1 / Abcg2 / Atp1a1 / Fxyd1 / Kcnip2 / Slc47a2 / Ywhae
activated.GO:0006811	BP	GO:0006811	monoatomic ion transport	296	0.323177	1.63323	4.57691e-05	0.00639478	0.00609689	1850	tags=36%, list=26%, signal=28%	ENSMUSG00000025551/ENSMUSG00000029088/ENSMUSG00000070639/ENSMUSG00000040407/ENSMUSG00000031980/ENSMUSG00000033161/ENSMUSG00000048003/ENSMUSG00000069601/ENSMUSG00000027030/ENSMUSG00000014164/ENSMUSG00000039105/ENSMUSG00000023931/ENSMUSG00000032010/ENSMUSG00000025892/ENSMUSG00000037012/ENSMUSG00000025428/ENSMUSG00000055022/ENSMUSG00000036570/ENSMUSG00000008892/ENSMUSG00000030287/ENSMUSG00000003072/…	107	activated	0.361486	0.361486	Agt / Akap7 / Akap9 / Ank3 / Ap3d1 / App / Atp1a1 / Atp2b4 / Atp5a1 / Atp5b / Atp5d / Atp5g1 / Atp5g3 / Atp6ap2 / Atp6v0c / Atp6v0e / Atp6v1f / Atp6v1g1 / Atpsckmt / Bspry / Cacna1a / Cacna1c / Cacna1d / Cacna2d1 / Calm1 / Catsper3 / Catsper4 / Cfl1 / Clcn2 / Clic1 / Cntn1 / Coa8 / Ctnnb1 / Dmac2l / Dmd / Dnm2 / Dpp6 / Efhb / Fgf12 / Fgf14 / Fkbp4 / Flvcr2 / Fth1 / Fxyd1 / Gas6 / Gnas / Gria4 / G…
suppressed.GO:0051276	BP	GO:0051276	chromosome organization	377	-0.264318	-1.4588	0.000438922	0.0293999	0.0280303	1899	tags=35%, list=27%, signal=27%	ENSMUSG00000033392/ENSMUSG00000037935/ENSMUSG00000024786/ENSMUSG00000035234/ENSMUSG00000052525/ENSMUSG00000030649/ENSMUSG00000022205/ENSMUSG00000007815/ENSMUSG00000036167/ENSMUSG00000031660/ENSMUSG00000022545/ENSMUSG00000029202/ENSMUSG00000047126/ENSMUSG00000026039/ENSMUSG00000028820/ENSMUSG00000021098/ENSMUSG00000025138/ENSMUSG00000036928/ENSMUSG00000038416/ENSMUSG00000032534/ENSMUSG00000001100/…	132	suppressed	0.350133	0.350133	4930447C04Rik / Aaas / Abl1 / Abraxas1 / Actl6a / Anapc1 / Anapc15 / Ankrd31 / Apc / Arid1b / Ascc3 / Brd7 / Brip1 / Bub1b / Ccnb1 / Ccne2 / Cct3 / Cdc16 / Cdca8 / Cdk2 / Cenpc1 / Cenpe / Cenpk / Cenpp / Cep192 / Cep63 / Cep97 / Chmp2a / Cit / Clasp2 / Cltc / Cul3 / Dclre1c / Dicer1 / Dis3l2 / Dpf2 / Drg1 / Dsn1 / Dync1li1 / Eml4 / Ercc4 / Esco2 / Ezh1 / Gnl3 / H1f10 / H1f4 / H2al2a / Hmbox1 / Ho…
suppressed.GO:0022402	BP	GO:0022402	cell cycle process	693	-0.267532	-1.56891	3.76279e-07	0.000116646	0.000111213	1908	tags=35%, list=27%, signal=28%	ENSMUSG00000030322/ENSMUSG00000029238/ENSMUSG00000029501/ENSMUSG00000033392/ENSMUSG00000029004/ENSMUSG00000037935/ENSMUSG00000024786/ENSMUSG00000035234/ENSMUSG00000052525/ENSMUSG00000030649/ENSMUSG00000007815/ENSMUSG00000020184/ENSMUSG00000031660/ENSMUSG00000041560/ENSMUSG00000022545/ENSMUSG00000041912/ENSMUSG00000059518/ENSMUSG00000029202/ENSMUSG00000030491/ENSMUSG00000031516/ENSMUSG00000021936/…	241	suppressed	0.347763	0.347763	4930447C04Rik / Aaas / Abraxas1 / Actl6a / Actr3 / Ambra1 / Anapc1 / Anapc15 / Ankle2 / Ankrd31 / Anln / Apc / Arid1b / Arl8b / Asz1 / Babam2 / BC005624 / Bcl2l1 / Bcl2l11 / Bin3 / Birc6 / Bora / Brd4 / Brd7 / Brdt / Brip1 / Bub1b / Cacul1 / Calm3 / Ccdc57 / Ccnb1 / Ccnb2 / Ccnb3 / Ccnc / Ccne2 / Ccnh / Ccnl1 / Ccnl2 / Ccny / Cdc16 / Cdca8 / Cdk2 / Cenpc1 / Cenpe / Cenpf / Cenpk / Cep192 / Cep250…
activated.GO:0001578	BP	GO:0001578	microtubule bundle formation	75	0.56486	2.32739	7.28756e-09	3.6653e-06	3.49456e-06	671	tags=35%, list=9%, signal=32%	ENSMUSG00000059854/ENSMUSG00000033826/ENSMUSG00000053153/ENSMUSG00000096141/ENSMUSG00000075249/ENSMUSG00000101337/ENSMUSG00000027867/ENSMUSG00000033949/ENSMUSG00000024033/ENSMUSG00000071550/ENSMUSG00000040866/ENSMUSG00000022783/ENSMUSG00000037708/ENSMUSG00000028845/ENSMUSG00000032221/ENSMUSG00000047021/ENSMUSG00000005237/ENSMUSG00000034227/ENSMUSG00000041323/ENSMUSG00000027479/ENSMUSG00000043020/…	26	activated	0.346667	0.346667	Ak7 / Cfap206 / Cfap44 / Cfap65 / Cntrl / Dnah2 / Dnah7a / Dnah7c / Dnah8 / Dnai3 / Drc1 / Foxj1 / Fsip2 / Hydin / Lrrc43 / Mapre1 / Mns1 / Odad2 / Rsph1 / Rsph6a / Spag16 / Spag17 / Spag6 / Spag6l / Tekt2 / Trim36
activated.GO:0007017	BP	GO:0007017	microtubule-based process	552	0.269379	1.44482	0.000187526	0.0169115	0.0161237	1895	tags=33%, list=27%, signal=26%	ENSMUSG00000059854/ENSMUSG00000033826/ENSMUSG00000026885/ENSMUSG00000047369/ENSMUSG00000053153/ENSMUSG00000096141/ENSMUSG00000075249/ENSMUSG00000036825/ENSMUSG00000031922/ENSMUSG00000101337/ENSMUSG00000040407/ENSMUSG00000021189/ENSMUSG00000027867/ENSMUSG00000033949/ENSMUSG00000024033/ENSMUSG00000071550/ENSMUSG00000048003/ENSMUSG00000069601/ENSMUSG00000040866/ENSMUSG00000027227/ENSMUSG00000015656/…	182	activated	0.32971	0.32971	Abraxas2 / Actr10 / Adam3 / Adcy10 / Agbl4 / Ak7 / Akap4 / Akap9 / Ank3 / Ap3d1 / Ap3s1 / Apob / App / Arhgef2 / Armc12 / Atf5 / Atp2b4 / Atrx / Atxn3 / Bicdl1 / Bnip2 / Brca1 / Brsk2 / C2cd6 / Camsap2 / Catsper3 / Catsper4 / Catspere1 / Catspere2 / Ccdc61 / Ccdc65 / Ccdc88c / Ccnyl1 / Ccp110 / Ccser2 / Cdc14b / Cdk5rap2 / Celf3 / Cenph / Cenpj / Cep290 / Cep350 / Cep57 / Cetn1 / Cfap206 / Cfap29…
suppressed.GO:0017015	BP	GO:0017015	regulation of transforming growth factor beta receptor signaling pathway	52	-0.441172	-1.79126	0.00172457	0.0747062	0.0712262	971	tags=33%, list=14%, signal=28%	ENSMUSG00000039219/ENSMUSG00000055024/ENSMUSG00000033014/ENSMUSG00000024515/ENSMUSG00000020063/ENSMUSG00000020072/ENSMUSG00000022521/ENSMUSG00000021112/ENSMUSG00000031353/ENSMUSG00000027327/ENSMUSG00000021388/ENSMUSG00000040021/ENSMUSG00000018363/ENSMUSG00000038780/ENSMUSG00000024238/ENSMUSG00000048118/ENSMUSG00000024563	17	suppressed	0.326923	0.326923	1700037H04Rik / Arid4a / Arid4b / Aspn / Crebbp / Ep300 / Lats1 / Pals1 / Pbld2 / Rbbp7 / Sirt1 / Smad2 / Smad4 / Smurf1 / Smurf2 / Trim33 / Zeb1
suppressed.GO:1903844	BP	GO:1903844	regulation of cellular response to transforming growth factor beta stimulus	52	-0.441172	-1.79126	0.00172457	0.0747062	0.0712262	971	tags=33%, list=14%, signal=28%	ENSMUSG00000039219/ENSMUSG00000055024/ENSMUSG00000033014/ENSMUSG00000024515/ENSMUSG00000020063/ENSMUSG00000020072/ENSMUSG00000022521/ENSMUSG00000021112/ENSMUSG00000031353/ENSMUSG00000027327/ENSMUSG00000021388/ENSMUSG00000040021/ENSMUSG00000018363/ENSMUSG00000038780/ENSMUSG00000024238/ENSMUSG00000048118/ENSMUSG00000024563	17	suppressed	0.326923	0.326923	1700037H04Rik / Arid4a / Arid4b / Aspn / Crebbp / Ep300 / Lats1 / Pals1 / Pbld2 / Rbbp7 / Sirt1 / Smad2 / Smad4 / Smurf1 / Smurf2 / Trim33 / Zeb1
activated.GO:0098754	BP	GO:0098754	detoxification	29	0.55097	1.81539	0.00124435	0.0590618	0.0563106	600	tags=31%, list=8%, signal=29%	ENSMUSG00000053279/ENSMUSG00000058135/ENSMUSG00000069855/ENSMUSG00000073481/ENSMUSG00000040562/ENSMUSG00000034108/ENSMUSG00000029802/ENSMUSG00000031765/ENSMUSG00000053897	9	activated	0.310345	0.310345	Abcg2 / Aldh1a1 / Ccs / Gstm1 / Gstm2 / Mt1 / Mtarc2 / Slc39a8 / Slc47a2
suppressed.GO:0051301	BP	GO:0051301	cell division	340	-0.256632	-1.39949	0.00101603	0.0516875	0.0492797	1688	tags=31%, list=24%, signal=25%	ENSMUSG00000032218/ENSMUSG00000038416/ENSMUSG00000032534/ENSMUSG00000001100/ENSMUSG00000024943/ENSMUSG00000035354/ENSMUSG00000041415/ENSMUSG00000031016/ENSMUSG00000033323/ENSMUSG00000002055/ENSMUSG00000030849/ENSMUSG00000021537/ENSMUSG00000019370/ENSMUSG00000019794/ENSMUSG00000027678/ENSMUSG00000031858/ENSMUSG00000021258/ENSMUSG00000033916/ENSMUSG00000061665/ENSMUSG00000032435/ENSMUSG00000022750/…	105	suppressed	0.308824	0.308824	Actr3 / Anapc1 / Anapc10 / Anln / Apc / Arl8b / Babam2 / Bcl2l1 / Bin3 / Birc6 / Brip1 / Bub1b / Calm3 / Ccnb1 / Ccnb2 / Ccnb3 / Ccne2 / Ccnk / Ccnt1 / Ccny / Cd2ap / Cdc16 / Cdca8 / Cdk2 / Cenpc1 / Cenpe / Cep63 / Cetn3 / Chmp2a / Cinp / Cit / Ckap2 / Ckap5 / Ctdp1 / Cul3 / Dicer1 / Dis3l2 / Dsn1 / Dync1li1 / Ect2 / Eml4 / Exoc2 / Fgfr2 / Fubp1 / Gnl3 / Gpsm2 / Ints13 / Itgb3bp / Kat14 / Katna1 …
suppressed.GO:0070647	BP	GO:0070647	protein modification by small protein conjugation or removal	489	-0.252429	-1.44091	0.000303727	0.0226539	0.0215986	1898	tags=30%, list=27%, signal=24%	ENSMUSG00000002109/ENSMUSG00000066415/ENSMUSG00000035234/ENSMUSG00000014470/ENSMUSG00000038784/ENSMUSG00000045210/ENSMUSG00000020184/ENSMUSG00000027708/ENSMUSG00000041560/ENSMUSG00000047030/ENSMUSG00000032307/ENSMUSG00000078578/ENSMUSG00000031986/ENSMUSG00000021936/ENSMUSG00000025138/ENSMUSG00000056153/ENSMUSG00000023307/ENSMUSG00000063317/ENSMUSG00000038416/ENSMUSG00000040506/ENSMUSG00000020448/…	149	suppressed	0.304703	0.304703	Abl1 / Abraxas1 / Ambra1 / Anapc1 / Anapc10 / Asxl1 / Atg3 / Atxn7 / Babam2 / Birc6 / Bub1b / Cbl / Cblb / Cbll1 / Ccnc / Cdc16 / Cnot4 / Cops2 / Cul3 / Cul4b / Cul5 / Cul9 / Cyld / Dcaf17 / Dcun1d1 / Dcun1d3 / Dcun1d5 / Ddb2 / Dtl / Fanca / Fancc / Fbxl17 / Fbxl2 / Fbxl5 / Fbxo38 / Fbxw11 / Gan / Gnl3 / Gps1 / Kdm1a / Klhl22 / Klhl24 / Klhl7 / Mapk8 / Marchf5 / Mdm2 / Med23 / Med24 / Med6 / Mib1…
suppressed.GO:0009059	BP	GO:0009059	macromolecule biosynthetic process	1639	-0.215442	-1.32249	3.52939e-06	0.000795717	0.00075865	1791	tags=30%, list=25%, signal=29%	ENSMUSG00000021967/ENSMUSG00000022394/ENSMUSG00000034126/ENSMUSG00000031986/ENSMUSG00000055826/ENSMUSG00000031533/ENSMUSG00000026887/ENSMUSG00000021936/ENSMUSG00000036550/ENSMUSG00000057406/ENSMUSG00000047126/ENSMUSG00000032905/ENSMUSG00000044950/ENSMUSG00000028820/ENSMUSG00000030306/ENSMUSG00000038872/ENSMUSG00000021098/ENSMUSG00000025138/ENSMUSG00000026380/ENSMUSG00000057561/ENSMUSG00000041632/…	493	suppressed	0.300793	0.300793	1810024B03Rik / 4930447C04Rik / Abcb10 / Actl6a / Actr3 / Acvr2a / Ago2 / Aimp1 / Ambra1 / Arfgef1 / Arid1b / Arid4a / Arid4b / Ascc3 / Asxl1 / Asxl2 / Atad2b / Atf6 / Atg12 / Atg16l2 / Atxn7 / Banp / Bcas3 / Bcl9 / Bclaf3 / Bmpr1a / Brd4 / Brd9 / Brdt / Brip1 / Brpf1 / Brwd1 / Btaf1 / Camk1d / Caprin2 / Carf / Carm1 / Cask / Cbfa2t2 / Cc2d1b / Ccar1 / Ccnc / Ccnh / Ccnk / Ccnl1 / Ccnl2 / Ccnt1 /…
suppressed.GO:0016570	BP	GO:0016570	histone modification	244	-0.291313	-1.52996	0.000390079	0.0267906	0.0255426	1597	tags=30%, list=23%, signal=24%	ENSMUSG00000027751/ENSMUSG00000041975/ENSMUSG00000031540/ENSMUSG00000029920/ENSMUSG00000001632/ENSMUSG00000025050/ENSMUSG00000025982/ENSMUSG00000055817/ENSMUSG00000037369/ENSMUSG00000017548/ENSMUSG00000039219/ENSMUSG00000055024/ENSMUSG00000053470/ENSMUSG00000018501/ENSMUSG00000025878/ENSMUSG00000015697/ENSMUSG00000043866/ENSMUSG00000027671/ENSMUSG00000031095/ENSMUSG00000026743/ENSMUSG00000051977/…	72	suppressed	0.295082	0.295082	Actl6a / Arid4a / Arid4b / Asxl1 / Asxl2 / Atxn7 / Babam2 / BC004004 / Brd4 / Brpf1 / Crebbp / Cul4b / Cxxc1 / Ep300 / Ezh1 / H1f4 / Hdac9 / Kat14 / Kat6a / Kat6b / Kdm1a / Kdm3a / Kdm4c / Kdm5a / Kdm6a / Kmt5b / Lcor / Mecp2 / Mettl23 / Mettl8 / Mier1 / Mllt10 / Mpnd / Mta3 / Mtf2 / Mysm1 / Ncoa6 / Ncor1 / Nfyc / Nsd3 / Parg / Paxbp1 / Pcgf6 / Phc1 / Phf20 / Phf20l1 / Piwil2 / Prdm9 / Rbbp7 / Rn…
suppressed.GO:0010556	BP	GO:0010556	regulation of macromolecule biosynthetic process	1333	-0.206527	-1.25869	0.000327178	0.024221	0.0230927	1746	tags=29%, list=25%, signal=27%	ENSMUSG00000028820/ENSMUSG00000038872/ENSMUSG00000021098/ENSMUSG00000025138/ENSMUSG00000026380/ENSMUSG00000041632/ENSMUSG00000052707/ENSMUSG00000054737/ENSMUSG00000040565/ENSMUSG00000039361/ENSMUSG00000036698/ENSMUSG00000059475/ENSMUSG00000028582/ENSMUSG00000039852/ENSMUSG00000020954/ENSMUSG00000020074/ENSMUSG00000029279/ENSMUSG00000001280/ENSMUSG00000028211/ENSMUSG00000040506/ENSMUSG00000071054/…	386	suppressed	0.289572	0.289572	1810024B03Rik / 4930447C04Rik / Abcb10 / Actl6a / Actr3 / Acvr2a / Ago2 / Ambra1 / Arid1b / Arid4a / Arid4b / Asxl1 / Asxl2 / Atad2b / Atf6 / Atxn7 / Banp / Bcas3 / Bcl9 / Bclaf3 / Bmpr1a / Brd4 / Brd9 / Brdt / Brip1 / Brpf1 / Brwd1 / Btaf1 / Camk1d / Caprin2 / Carf / Carm1 / Cask / Cbfa2t2 / Cc2d1b / Ccar1 / Ccnc / Ccnh / Ccnk / Ccnl1 / Ccnl2 / Ccnt1 / Cct3 / Cdk13 / Cdk2 / Cdk5rap1 / Cebpz / Ce…
suppressed.GO:0090304	BP	GO:0090304	nucleic acid metabolic process	1961	-0.262606	-1.62037	3.50437e-16	3.47634e-12	3.3144e-12	1635	tags=29%, list=23%, signal=31%	ENSMUSG00000024943/ENSMUSG00000022855/ENSMUSG00000003282/ENSMUSG00000035354/ENSMUSG00000039826/ENSMUSG00000020280/ENSMUSG00000048222/ENSMUSG00000041415/ENSMUSG00000028988/ENSMUSG00000024081/ENSMUSG00000014301/ENSMUSG00000031060/ENSMUSG00000052406/ENSMUSG00000029439/ENSMUSG00000025785/ENSMUSG00000039737/ENSMUSG00000020738/ENSMUSG00000027751/ENSMUSG00000041975/ENSMUSG00000026107/ENSMUSG00000024241/…	564	suppressed	0.287608	0.287608	Aar2 / Abl1 / Actl6a / Actr3 / Acvr2a / Adad1 / Alkbh3 / Ankrd31 / Arid1b / Arid4a / Arid4b / Ascc3 / Asf1a / Asxl1 / Asxl2 / Asz1 / Atad2b / Atf6 / Atg16l2 / Atxn7 / Babam2 / Bag4 / Banp / BC005624 / Bcas3 / Bcl9 / Bclaf3 / Bmpr1a / Brd4 / Brd9 / Brip1 / Brpf1 / Brwd1 / Camk1d / Caprin2 / Carf / Carm1 / Cask / Cbfa2t2 / Cbll1 / Ccnb1 / Ccnc / Ccne2 / Ccnh / Ccnk / Ccnl1 / Ccnl2 / Ccnt1 / Cct3 / …
suppressed.GO:0044271	BP	GO:0044271	cellular nitrogen compound biosynthetic process	1653	-0.208067	-1.27824	7.04031e-05	0.0086222	0.00822055	1747	tags=29%, list=25%, signal=28%	ENSMUSG00000029247/ENSMUSG00000028820/ENSMUSG00000038872/ENSMUSG00000021098/ENSMUSG00000025138/ENSMUSG00000026380/ENSMUSG00000057561/ENSMUSG00000041632/ENSMUSG00000052707/ENSMUSG00000029066/ENSMUSG00000054737/ENSMUSG00000040565/ENSMUSG00000039361/ENSMUSG00000020528/ENSMUSG00000036698/ENSMUSG00000059475/ENSMUSG00000028582/ENSMUSG00000039852/ENSMUSG00000022191/ENSMUSG00000020954/ENSMUSG00000020074/…	474	suppressed	0.286751	0.286751	4930447C04Rik / Aasdh / Abcb10 / Abcb7 / Actl6a / Actr3 / Acvr2a / Adk / Adss / Agk / Ago2 / Aimp1 / Ambra1 / Aprt / Arid1b / Arid4a / Arid4b / Ascc3 / Asxl1 / Asxl2 / Atad2b / Atf6 / Atg16l2 / Atxn7 / Banp / Bcas3 / Bcl2l1 / Bcl9 / Bclaf3 / Bmpr1a / Brd4 / Brd9 / Brdt / Brip1 / Brpf1 / Brwd1 / Btaf1 / Camk1d / Caprin2 / Carf / Carm1 / Cask / Cbfa2t2 / Cc2d1b / Ccar1 / Ccnc / Ccnh / Ccnk / Ccnl1 …
suppressed.GO:0031328	BP	GO:0031328	positive regulation of cellular biosynthetic process	748	-0.22803	-1.34183	0.000210416	0.0183099	0.0174569	1633	tags=28%, list=23%, signal=24%	ENSMUSG00000022855/ENSMUSG00000003282/ENSMUSG00000039826/ENSMUSG00000041415/ENSMUSG00000024081/ENSMUSG00000020738/ENSMUSG00000027751/ENSMUSG00000041975/ENSMUSG00000031540/ENSMUSG00000025423/ENSMUSG00000028252/ENSMUSG00000001416/ENSMUSG00000026234/ENSMUSG00000030849/ENSMUSG00000001632/ENSMUSG00000007613/ENSMUSG00000025982/ENSMUSG00000033943/ENSMUSG00000000838/ENSMUSG00000055817/ENSMUSG00000060450/…	213	suppressed	0.284759	0.284759	a / Abcb10 / Abcb7 / Actl6a / Actr3 / Acvr2a / Arid1b / Arid4a / Arid4b / Asxl1 / Asxl2 / Atad2b / Atf6 / Atxn7 / Banp / Bcas3 / Bcl2l1 / Bcl9 / Bclaf3 / Bmpr1a / Brd4 / Brpf1 / Caprin2 / Carf / Carm1 / Cask / Ccnc / Ccnk / Ccnt1 / Cct3 / Cdk13 / Cdk2 / Cebpz / Cenpk / Ckap2 / Crebbp / Crebrf / Ctcf / Cxxc1 / Dcp1a / Ddx41 / Deaf1 / Dicer1 / Dnajc3 / Dyrk1a / Dyrk1b / Eaf2 / Efcab7 / Egf / Eif2ak…
suppressed.GO:0009891	BP	GO:0009891	positive regulation of biosynthetic process	762	-0.223488	-1.31676	0.000594191	0.0346946	0.0330784	1633	tags=28%, list=23%, signal=24%	ENSMUSG00000022855/ENSMUSG00000003282/ENSMUSG00000039826/ENSMUSG00000041415/ENSMUSG00000024081/ENSMUSG00000020738/ENSMUSG00000027751/ENSMUSG00000041975/ENSMUSG00000031540/ENSMUSG00000025423/ENSMUSG00000028252/ENSMUSG00000001416/ENSMUSG00000026234/ENSMUSG00000030849/ENSMUSG00000001632/ENSMUSG00000007613/ENSMUSG00000025982/ENSMUSG00000033943/ENSMUSG00000000838/ENSMUSG00000055817/ENSMUSG00000060450/…	215	suppressed	0.282152	0.282152	a / Abcb10 / Abcb7 / Actl6a / Actr3 / Acvr2a / Arid1b / Arid4a / Arid4b / Asxl1 / Asxl2 / Atad2b / Atf6 / Atxn7 / Banp / Bcas3 / Bcl2l1 / Bcl9 / Bclaf3 / Bmpr1a / Brd4 / Brpf1 / Caprin2 / Carf / Carm1 / Cask / Ccnc / Ccnk / Ccnt1 / Cct3 / Cdk13 / Cdk2 / Cebpz / Cenpk / Ckap2 / Crebbp / Crebrf / Ctcf / Cxxc1 / Dcp1a / Ddx41 / Deaf1 / Dicer1 / Dnajc3 / Dyrk1a / Dyrk1b / Eaf2 / Efcab7 / Egf / Eif2ak…
activated.GO:1901135	BP	GO:1901135	carbohydrate derivative metabolic process	362	0.291658	1.50393	0.000251247	0.0200997	0.0191634	1598	tags=28%, list=23%, signal=23%	ENSMUSG00000021477/ENSMUSG00000022108/ENSMUSG00000053279/ENSMUSG00000032047/ENSMUSG00000028673/ENSMUSG00000000594/ENSMUSG00000027447/ENSMUSG00000027227/ENSMUSG00000004207/ENSMUSG00000015656/ENSMUSG00000019929/ENSMUSG00000025955/ENSMUSG00000032294/ENSMUSG00000020029/ENSMUSG00000034832/ENSMUSG00000068205/ENSMUSG00000046367/ENSMUSG00000037012/ENSMUSG00000025428/ENSMUSG00000032997/ENSMUSG00000019888/…	102	activated	0.281768	0.281768	Abcg2 / Acaca / Acat1 / Acsl1 / Adcy10 / Akr1b3 / Akr1cl / Aldh1a1 / Aldoa / App / Atp5a1 / Atp5b / Atp5d / Atp5g3 / Atpsckmt / Chpf / Crem / Crppa / Cst3 / Ctsl / Dad1 / Dcn / Dgat2 / Dmac2l / Dpy19l1 / Dpy19l2 / Dpyd / Dut / Edem2 / Fbxo2 / Fuca1 / G6pc3 / Galc / Galnt3 / Git1 / Gk2 / Glce / Gm2a / Gmps / Gnptab / Gpat3 / Gpd2 / Gpi1 / Hgsnat / Hk1 / Hmgcs1 / Hs3st4 / Hsd17b4 / Hspa8 / Impdh2 /…
suppressed.GO:0090068	BP	GO:0090068	positive regulation of cell cycle process	133	-0.346998	-1.67549	0.000352976	0.0255585	0.024368	1268	tags=28%, list=18%, signal=23%	ENSMUSG00000085601/ENSMUSG00000031095/ENSMUSG00000004591/ENSMUSG00000051977/ENSMUSG00000024002/ENSMUSG00000026991/ENSMUSG00000037474/ENSMUSG00000027699/ENSMUSG00000032253/ENSMUSG00000028017/ENSMUSG00000031393/ENSMUSG00000024056/ENSMUSG00000038542/ENSMUSG00000028873/ENSMUSG00000045328/ENSMUSG00000041431/ENSMUSG00000027883/ENSMUSG00000029554/ENSMUSG00000025758/ENSMUSG00000024068/ENSMUSG00000020546/…	37	suppressed	0.278195	0.278195	Ankrd31 / Brd4 / Ccnb1 / Cdca8 / Cenpe / Cit / Crebbp / Cul3 / Cul4b / Dtl / Ect2 / Egf / Gpsm2 / Larp7 / Mad1l1 / Mecp2 / Meiosin / Mtbp / Ncapd3 / Ndc80 / Numa1 / Pcid2 / Phip / Piwil2 / Pkn2 / Pkp4 / Plk4 / Prdm9 / Rad18 / Rad51c / Rb1 / Slf1 / Smpd3 / Spast / Stxbp4 / Thoc1 / Ube2e2
suppressed.GO:0043412	BP	GO:0043412	macromolecule modification	1580	-0.219027	-1.34091	3.67097e-06	0.000809246	0.000771548	1671	tags=27%, list=24%, signal=26%	ENSMUSG00000040506/ENSMUSG00000020448/ENSMUSG00000018209/ENSMUSG00000024222/ENSMUSG00000031928/ENSMUSG00000019795/ENSMUSG00000031174/ENSMUSG00000034544/ENSMUSG00000027487/ENSMUSG00000036282/ENSMUSG00000040365/ENSMUSG00000061130/ENSMUSG00000052539/ENSMUSG00000024943/ENSMUSG00000022855/ENSMUSG00000035354/ENSMUSG00000039826/ENSMUSG00000020280/ENSMUSG00000041415/ENSMUSG00000042901/ENSMUSG00000039737/…	425	suppressed	0.268987	0.268987	1810024B03Rik / Aak1 / Abl1 / Actl6a / Acvr2a / Adad1 / Adam10 / Adck1 / Aida / Akt3 / Alkbh3 / Als2 / Ambra1 / Anapc1 / Anapc10 / Apc / Arfgef1 / Arid4a / Arid4b / Ascc3 / Asxl1 / Asxl2 / Asz1 / Atg16l2 / Atg3 / Atxn7 / Babam2 / Bag4 / BC004004 / Birc6 / Bmpr1a / Brd4 / Brpf1 / Bub1b / Cab39 / Cacul1 / Calm3 / Camk1d / Caprin2 / Carm1 / Cask / Cbl / Cblb / Cbll1 / Ccnb1 / Ccnb3 / Ccnc / Ccne2 / …
suppressed.GO:0019219	BP	GO:0019219	regulation of nucleobase-containing compound metabolic process	1428	-0.225129	-1.38076	1.66271e-06	0.000434055	0.000413835	1545	tags=27%, list=22%, signal=26%	ENSMUSG00000029068/ENSMUSG00000029920/ENSMUSG00000030849/ENSMUSG00000001632/ENSMUSG00000036990/ENSMUSG00000042320/ENSMUSG00000025050/ENSMUSG00000030795/ENSMUSG00000007613/ENSMUSG00000025982/ENSMUSG00000024970/ENSMUSG00000033943/ENSMUSG00000040728/ENSMUSG00000025571/ENSMUSG00000000838/ENSMUSG00000071337/ENSMUSG00000055817/ENSMUSG00000060450/ENSMUSG00000037369/ENSMUSG00000049755/ENSMUSG00000078427/…	379	suppressed	0.265406	0.265406	Actl6a / Actr3 / Acvr2a / Ankrd31 / Arid1b / Arid4a / Arid4b / Asxl1 / Asxl2 / Atad2b / Atf6 / Atxn7 / Babam2 / Bag4 / Banp / Bcas3 / Bcl2l1 / Bcl9 / Bclaf3 / Bmpr1a / Brd4 / Brd9 / Brip1 / Brpf1 / Brwd1 / Camk1d / Caprin2 / Carf / Carm1 / Cask / Cbfa2t2 / Ccnb1 / Ccnh / Ccnk / Ccnl1 / Ccnl2 / Ccnt1 / Cdk13 / Cdk2 / Celf2 / Cenpf / Cenpk / Chd2 / Cic / Ckap2 / Clk2 / Cnot3 / Cops2 / Cpsf6 / Crebb…
suppressed.GO:0010468	BP	GO:0010468	regulation of gene expression	1649	-0.20451	-1.25649	0.000181975	0.0167019	0.0159238	1550	tags=25%, list=22%, signal=26%	ENSMUSG00000026234/ENSMUSG00000037275/ENSMUSG00000029068/ENSMUSG00000030849/ENSMUSG00000001632/ENSMUSG00000042320/ENSMUSG00000025050/ENSMUSG00000022749/ENSMUSG00000030795/ENSMUSG00000007613/ENSMUSG00000032410/ENSMUSG00000025982/ENSMUSG00000024970/ENSMUSG00000042682/ENSMUSG00000033943/ENSMUSG00000040728/ENSMUSG00000025571/ENSMUSG00000000838/ENSMUSG00000071337/ENSMUSG00000055817/ENSMUSG00000060450/…	418	suppressed	0.253487	0.253487	a / Abl1 / Actl6a / Actr3 / Acvr2a / Adam10 / Afdn / Aff4 / Arfgef2 / Arid1b / Arid4a / Arid4b / Asxl1 / Asxl2 / Asz1 / Atad2b / Atf6 / Atraid / Atxn7 / Banp / Bcas3 / Bcl9 / Bclaf3 / Bmpr1a / Brd4 / Brd9 / Brip1 / Brpf1 / Brwd1 / Camk1d / Caprin2 / Carf / Carm1 / Cask / Cbfa2t2 / Ccnb1 / Ccnh / Ccnk / Ccnl1 / Ccnl2 / Ccnt1 / Cd27 / Cd2ap / Cdk13 / Cdk2 / Celf2 / Cenpf / Cenpk / Chd2 / Cic / Ckap…
activated.GO:0048609	BP	GO:0048609	multicellular organismal reproductive process	458	0.260268	1.36887	0.00144497	0.065753	0.06269	1182	tags=24%, list=17%, signal=21%	ENSMUSG00000021477/ENSMUSG00000015090/ENSMUSG00000053153/ENSMUSG00000005045/ENSMUSG00000029769/ENSMUSG00000039335/ENSMUSG00000092519/ENSMUSG00000075249/ENSMUSG00000031922/ENSMUSG00000050994/ENSMUSG00000040407/ENSMUSG00000027867/ENSMUSG00000031980/ENSMUSG00000022246/ENSMUSG00000024033/ENSMUSG00000071550/ENSMUSG00000048003/ENSMUSG00000040866/ENSMUSG00000030189/ENSMUSG00000022783/ENSMUSG00000028610/…	108	activated	0.235808	0.235808	Abcg2 / Abhd2 / Acr / Actl9 / Adcy10 / Adgb / Agt / Ak7 / Akap9 / Apob / Bag6 / Bscl2 / C2cd6 / Catsper3 / Catsper4 / Catspere1 / Catspere2 / Catsperg2 / Ccdc136 / Cdyl / Celf3 / Cep57 / Cfap206 / Cfap44 / Cfap54 / Cfap65 / Chd5 / Cib1 / Cldn11 / Clgn / Cnbd2 / Cntd1 / Cntrl / Crem / Ctsl / Ddx25 / Dmrtb1 / Dpy19l2 / Ehmt2 / Ercc1 / Fsip2 / Galnt3 / Ggn / H2bc1 / H3f3a / Herc2 / Hmga2 / Hook1 / H…
suppressed.GO:0006974	BP	GO:0006974	cellular response to DNA damage stimulus	488	-0.257135	-1.46525	0.000100527	0.0112049	0.0106829	1246	tags=23%, list=18%, signal=20%	ENSMUSG00000027639/ENSMUSG00000043866/ENSMUSG00000040174/ENSMUSG00000027671/ENSMUSG00000021276/ENSMUSG00000031095/ENSMUSG00000035455/ENSMUSG00000023018/ENSMUSG00000007659/ENSMUSG00000051977/ENSMUSG00000021569/ENSMUSG00000030774/ENSMUSG00000024002/ENSMUSG00000038612/ENSMUSG00000028702/ENSMUSG00000044167/ENSMUSG00000044791/ENSMUSG00000031715/ENSMUSG00000030793/ENSMUSG00000058298/ENSMUSG00000058301/…	113	suppressed	0.231557	0.231557	Abl1 / Actl6a / Alkbh3 / Apc / Arid1b / Ascc3 / Asf1a / Atxn7 / Babam2 / Bcl2l1 / Brd4 / Brip1 / Cdk2 / Chd2 / Cinp / Cul4b / Dclre1c / Dcun1d5 / Dtl / Dyrk1a / Dyrk1b / Eif2ak4 / Ercc6l2 / Esco2 / Fignl1 / Foxo1 / Grb2 / Gtf2h1 / Hdac9 / Helq / Hmces / Kdm1a / Kif22 / Kmt5b / Lig3 / Marf1 / Mcl1 / Mcm9 / Mcmdc2 / Mcts1 / Mdc1 / Meiob / Mnat1 / Mpnd / Msh4 / Msh5 / Mtch2 / Mtor / Mtrex / Ncoa6 / …
activated.GO:0044782	BP	GO:0044782	cilium organization	229	0.335134	1.64991	0.000120923	0.0127612	0.0121668	709	tags=21%, list=10%, signal=19%	ENSMUSG00000059854/ENSMUSG00000033826/ENSMUSG00000053153/ENSMUSG00000096141/ENSMUSG00000075249/ENSMUSG00000036825/ENSMUSG00000101337/ENSMUSG00000027867/ENSMUSG00000024033/ENSMUSG00000071550/ENSMUSG00000040866/ENSMUSG00000022783/ENSMUSG00000010136/ENSMUSG00000037708/ENSMUSG00000028845/ENSMUSG00000032221/ENSMUSG00000030588/ENSMUSG00000024169/ENSMUSG00000026879/ENSMUSG00000022377/ENSMUSG00000047021/…	47	activated	0.20524	0.20524	Ahi1 / Ak7 / Asap1 / Bbs5 / Ccdc113 / Ccdc96 / Ccp110 / Cenpj / Cep290 / Cep350 / Cfap206 / Cfap44 / Cfap54 / Cfap65 / Cntrl / Dnah2 / Dnah7a / Dnah7c / Dnah8 / Dnai3 / Drc1 / Foxj1 / Fsip2 / Gsn / Hydin / Ift140 / Lrrc43 / Mapre1 / Mns1 / Odad2 / Pifo / Prickle1 / Ptpn23 / Rpgrip1l / Rsph1 / Rsph6a / Saxo1 / Spag16 / Spag17 / Spag6 / Spag6l / Ssx2ip / Syne2 / Tekt2 / Ttll8 / Vdac3 / Yif1b

## Sheet: leydig_GSEA_ALL_dotplot_data.
X	ONTOLOGY	ID	Description	setSize	enrichmentScore	NES	pvalue	p.adjust	qvalue	rank	leading_edge	core_enrichment	Count	.sign	GeneRatio	x	pasted_sorted_ogns
activated.GO:0034364	CC	GO:0034364	high-density lipoprotein particle	7	0.835769	1.85991	0.00287297	0.0719591	0.0650964	936	tags=71%, list=10%, signal=65%	ENSMUSG00000002985/ENSMUSG00000022892/ENSMUSG00000022037/ENSMUSG00000040564/ENSMUSG00000021340	5	activated	0.714286	0.714286	Apoc1 / Apoe / App / Clu / Gpld1
suppressed.GO:0008622	CC	GO:0008622	epsilon DNA polymerase complex	3	-0.965362	-1.63397	0.000930727	0.0334434	0.0302539	309	tags=67%, list=3%, signal=65%	ENSMUSG00000030042/ENSMUSG00000020974	2	suppressed	0.666667	0.666667	Pole2 / Pole4
suppressed.GO:1903803	BP	GO:1903803	L-glutamine import across plasma membrane	3	-0.987384	-1.67124	6.55639e-05	0.0050862	0.00460113	87	tags=67%, list=1%, signal=66%	ENSMUSG00000022462/ENSMUSG00000023169	2	suppressed	0.666667	0.666667	Slc38a1 / Slc38a2
suppressed.GO:0036098	BP	GO:0036098	male germ-line stem cell population maintenance	3	-0.986938	-1.67049	6.7696e-05	0.0051493	0.00465821	47	tags=100%, list=0%, signal=100%	ENSMUSG00000067338/ENSMUSG00000067702	2	suppressed	0.666667	0.666667	Tuba3a / Tuba3b
suppressed.GO:0016339	BP	GO:0016339	calcium-dependent cell-cell adhesion via plasma membrane cell adhesion molecules	12	-0.788952	-1.95384	0.000164456	0.00935162	0.00845976	1084	tags=67%, list=11%, signal=59%	ENSMUSG00000040420/ENSMUSG00000000305/ENSMUSG00000026585/ENSMUSG00000024109/ENSMUSG00000012819/ENSMUSG00000025370/ENSMUSG00000031841/ENSMUSG00000051375	8	suppressed	0.666667	0.666667	Cdh13 / Cdh18 / Cdh23 / Cdh4 / Cdh9 / Kifap3 / Nrxn1 / Pcdh1
suppressed.GO:0061743	BP	GO:0061743	motor learning	3	-0.976803	-1.65333	0.000320836	0.0156595	0.014166	140	tags=67%, list=1%, signal=66%	ENSMUSG00000001983/ENSMUSG00000011877	2	suppressed	0.666667	0.666667	Git1 / Taco1
suppressed.GO:0007288	BP	GO:0007288	sperm axoneme assembly	21	-0.662272	-1.90285	0.000949846	0.0338191	0.0305938	2629	tags=67%, list=27%, signal=49%	ENSMUSG00000038987/ENSMUSG00000040219/ENSMUSG00000022783/ENSMUSG00000040473/ENSMUSG00000012609/ENSMUSG00000047021/ENSMUSG00000037708/ENSMUSG00000036244/ENSMUSG00000071324/ENSMUSG00000053153/ENSMUSG00000072663/ENSMUSG00000044948/ENSMUSG00000075249/ENSMUSG00000026650	14	suppressed	0.666667	0.666667	Armc2 / Cfap157 / Cfap43 / Cfap65 / Cfap69 / Fsip2 / Meig1 / Spag16 / Spag6 / Spag6l / Spef2 / Tbc1d21 / Ttc12 / Ttll5
suppressed.GO:0120316	BP	GO:0120316	sperm flagellum assembly	28	-0.619148	-1.91907	0.000537874	0.0229951	0.0208021	2629	tags=64%, list=27%, signal=47%	ENSMUSG00000038987/ENSMUSG00000040219/ENSMUSG00000030588/ENSMUSG00000020639/ENSMUSG00000022783/ENSMUSG00000040473/ENSMUSG00000012609/ENSMUSG00000040714/ENSMUSG00000047021/ENSMUSG00000037708/ENSMUSG00000036244/ENSMUSG00000071324/ENSMUSG00000053153/ENSMUSG00000072663/ENSMUSG00000044948/ENSMUSG00000050089/ENSMUSG00000075249/ENSMUSG00000026650	18	suppressed	0.642857	0.642857	Akap4 / Armc2 / Cfap157 / Cfap43 / Cfap65 / Cfap69 / Fsip2 / Klc3 / Meig1 / Pfn4 / Spag16 / Spag6 / Spag6l / Spef2 / Tbc1d21 / Ttc12 / Ttll5 / Yif1b
suppressed.GO:0035082	BP	GO:0035082	axoneme assembly	53	-0.569286	-2.03626	5.73591e-05	0.00463382	0.0041919	2646	tags=64%, list=27%, signal=47%	ENSMUSG00000031831/ENSMUSG00000014232/ENSMUSG00000025857/ENSMUSG00000038987/ENSMUSG00000002031/ENSMUSG00000040219/ENSMUSG00000023966/ENSMUSG00000096141/ENSMUSG00000059854/ENSMUSG00000022783/ENSMUSG00000040936/ENSMUSG00000040473/ENSMUSG00000021910/ENSMUSG00000101337/ENSMUSG00000010044/ENSMUSG00000012609/ENSMUSG00000003354/ENSMUSG00000047021/ENSMUSG00000037708/ENSMUSG00000027676/ENSMUSG00000036244/…	34	suppressed	0.641509	0.641509	Armc2 / Ccdc39 / Ccdc65 / Cfap157 / Cfap43 / Cfap65 / Cfap69 / Cluap1 / Dnaaf1 / Dnaaf5 / Dnah7a / Dnah7c / Dnah8 / Fsip2 / Gas8 / Hoatz / Hydin / Ift46 / Meig1 / Nisch / Rsph1 / Rsph9 / Spag16 / Spag17 / Spag6 / Spag6l / Spef2 / Tbc1d21 / Tbc1d32 / Tekt2 / Ttc12 / Ttll5 / Ulk4 / Zmynd10
suppressed.GO:0016342	CC	GO:0016342	catenin complex	11	-0.778261	-1.88515	0.000877617	0.032765	0.0296402	1084	tags=64%, list=11%, signal=57%	ENSMUSG00000040420/ENSMUSG00000000305/ENSMUSG00000001552/ENSMUSG00000005871/ENSMUSG00000012819/ENSMUSG00000025370/ENSMUSG00000031841	7	suppressed	0.636364	0.636364	Apc / Cdh13 / Cdh18 / Cdh23 / Cdh4 / Cdh9 / Jup
suppressed.GO:0001539	BP	GO:0001539	cilium or flagellum-dependent cell motility	95	-0.586287	-2.32113	1.75325e-09	1.14098e-06	1.03216e-06	2634	tags=62%, list=27%, signal=46%	ENSMUSG00000039179/ENSMUSG00000038987/ENSMUSG00000002031/ENSMUSG00000046230/ENSMUSG00000040219/ENSMUSG00000050612/ENSMUSG00000023966/ENSMUSG00000030588/ENSMUSG00000020639/ENSMUSG00000044678/ENSMUSG00000032900/ENSMUSG00000022783/ENSMUSG00000040473/ENSMUSG00000012609/ENSMUSG00000040714/ENSMUSG00000033486/ENSMUSG00000033210/ENSMUSG00000003354/ENSMUSG00000025245/ENSMUSG00000047021/ENSMUSG00000037708/…	59	suppressed	0.621053	0.621053	Akap4 / Armc2 / Atp1a4 / AU040320 / Catsper2 / Catsperd / Catsperz / Ccdc39 / Ccdc65 / Celf3 / Cfap157 / Cfap43 / Cfap65 / Cfap69 / Ddx4 / Efcab1 / Efcab9 / Fsip2 / Gapdhs / Gas8 / Hoatz / Ift46 / Iqcf1 / Klc3 / Ldhc / Ly6k / Lztfl1 / Meig1 / Pfn4 / Pgk2 / Prm3 / Prss55 / Qrich2 / Ropn1 / Ropn1l / Rsph9 / Septin12 / Slc9c1 / Slirp / Smcp / Spag16 / Spag6 / Spag6l / Spata33 / Spef2 / Tbc1d21 / Tek…
suppressed.GO:0060285	BP	GO:0060285	cilium-dependent cell motility	95	-0.586287	-2.32113	1.75325e-09	1.14098e-06	1.03216e-06	2634	tags=62%, list=27%, signal=46%	ENSMUSG00000039179/ENSMUSG00000038987/ENSMUSG00000002031/ENSMUSG00000046230/ENSMUSG00000040219/ENSMUSG00000050612/ENSMUSG00000023966/ENSMUSG00000030588/ENSMUSG00000020639/ENSMUSG00000044678/ENSMUSG00000032900/ENSMUSG00000022783/ENSMUSG00000040473/ENSMUSG00000012609/ENSMUSG00000040714/ENSMUSG00000033486/ENSMUSG00000033210/ENSMUSG00000003354/ENSMUSG00000025245/ENSMUSG00000047021/ENSMUSG00000037708/…	59	suppressed	0.621053	0.621053	Akap4 / Armc2 / Atp1a4 / AU040320 / Catsper2 / Catsperd / Catsperz / Ccdc39 / Ccdc65 / Celf3 / Cfap157 / Cfap43 / Cfap65 / Cfap69 / Ddx4 / Efcab1 / Efcab9 / Fsip2 / Gapdhs / Gas8 / Hoatz / Ift46 / Iqcf1 / Klc3 / Ldhc / Ly6k / Lztfl1 / Meig1 / Pfn4 / Pgk2 / Prm3 / Prss55 / Qrich2 / Ropn1 / Ropn1l / Rsph9 / Septin12 / Slc9c1 / Slirp / Smcp / Spag16 / Spag6 / Spag6l / Spata33 / Spef2 / Tbc1d21 / Tek…
suppressed.GO:0060294	BP	GO:0060294	cilium movement involved in cell motility	92	-0.585793	-2.31401	1.72119e-09	1.14098e-06	1.03216e-06	1752	tags=62%, list=18%, signal=51%	ENSMUSG00000039179/ENSMUSG00000038987/ENSMUSG00000046230/ENSMUSG00000040219/ENSMUSG00000050612/ENSMUSG00000023966/ENSMUSG00000030588/ENSMUSG00000020639/ENSMUSG00000044678/ENSMUSG00000032900/ENSMUSG00000022783/ENSMUSG00000040473/ENSMUSG00000012609/ENSMUSG00000040714/ENSMUSG00000033486/ENSMUSG00000033210/ENSMUSG00000025245/ENSMUSG00000047021/ENSMUSG00000037708/ENSMUSG00000027676/ENSMUSG00000034623/…	57	suppressed	0.619565	0.619565	Akap4 / Armc2 / Atp1a4 / AU040320 / Catsper2 / Catsperd / Catsperz / Ccdc39 / Celf3 / Cfap157 / Cfap43 / Cfap65 / Cfap69 / Ddx4 / Efcab1 / Efcab9 / Fsip2 / Gapdhs / Gas8 / Hoatz / Iqcf1 / Klc3 / Ldhc / Ly6k / Lztfl1 / Meig1 / Pfn4 / Pgk2 / Prm3 / Prss55 / Qrich2 / Ropn1 / Ropn1l / Rsph9 / Septin12 / Slc9c1 / Slirp / Smcp / Spag16 / Spag6 / Spag6l / Spata33 / Spef2 / Tbc1d21 / Tekt2 / Tekt4 / Tekt…
suppressed.GO:0003341	BP	GO:0003341	cilium movement	120	-0.524346	-2.17606	1.5662e-08	6.795e-06	6.14697e-06	2646	tags=57%, list=27%, signal=42%	ENSMUSG00000025857/ENSMUSG00000039179/ENSMUSG00000038987/ENSMUSG00000046230/ENSMUSG00000040219/ENSMUSG00000050612/ENSMUSG00000023966/ENSMUSG00000028344/ENSMUSG00000030588/ENSMUSG00000096141/ENSMUSG00000020639/ENSMUSG00000059854/ENSMUSG00000044678/ENSMUSG00000032900/ENSMUSG00000032743/ENSMUSG00000022783/ENSMUSG00000040936/ENSMUSG00000040473/ENSMUSG00000101337/ENSMUSG00000010044/ENSMUSG00000012609/…	68	suppressed	0.566667	0.566667	Adcy10 / Akap4 / Armc2 / Atp1a4 / AU040320 / Catsper2 / Catsperd / Catsperz / Ccdc39 / Ccdc65 / Celf3 / Cfap157 / Cfap43 / Cfap65 / Cfap69 / Ddx4 / Dnaaf5 / Dnah7a / Dnah7c / Efcab1 / Efcab9 / Fsip2 / Gapdhs / Gas8 / Hoatz / Hydin / Invs / Iqcf1 / Katnip / Klc3 / Ldhc / Ly6k / Lztfl1 / Meig1 / Pfn4 / Pgk2 / Prm3 / Prss55 / Qrich2 / Ropn1 / Ropn1l / Rsph9 / Septin12 / Slc9c1 / Slirp / Smcp / Spag1…
suppressed.GO:0001578	BP	GO:0001578	microtubule bundle formation	73	-0.510955	-1.94614	4.61247e-05	0.00415619	0.00375982	2975	tags=55%, list=31%, signal=38%	ENSMUSG00000033949/ENSMUSG00000031831/ENSMUSG00000014232/ENSMUSG00000034201/ENSMUSG00000023009/ENSMUSG00000025857/ENSMUSG00000038987/ENSMUSG00000002031/ENSMUSG00000040219/ENSMUSG00000023966/ENSMUSG00000096141/ENSMUSG00000059854/ENSMUSG00000022783/ENSMUSG00000040936/ENSMUSG00000040473/ENSMUSG00000021910/ENSMUSG00000101337/ENSMUSG00000010044/ENSMUSG00000012609/ENSMUSG00000003354/ENSMUSG00000047021/…	40	suppressed	0.547945	0.547945	Armc2 / Ccdc39 / Ccdc65 / Cfap157 / Cfap43 / Cfap65 / Cfap69 / Clasp1 / Clip1 / Cluap1 / Dnaaf1 / Dnaaf5 / Dnah7a / Dnah7c / Dnah8 / Fsip2 / Gas2l1 / Gas8 / Hoatz / Hydin / Ift46 / Meig1 / Nckap5 / Nckap5l / Nisch / Rsph1 / Rsph9 / Spag16 / Spag17 / Spag6 / Spag6l / Spef2 / Tbc1d21 / Tbc1d32 / Tekt2 / Trim36 / Ttc12 / Ttll5 / Ulk4 / Zmynd10
suppressed.GO:0097014	CC	GO:0097014	ciliary plasm	91	-0.464072	-1.82944	0.000306237	0.0150725	0.0136351	2514	tags=54%, list=26%, signal=40%	ENSMUSG00000026605/ENSMUSG00000044433/ENSMUSG00000026925/ENSMUSG00000031831/ENSMUSG00000024169/ENSMUSG00000037526/ENSMUSG00000020319/ENSMUSG00000023966/ENSMUSG00000096141/ENSMUSG00000026807/ENSMUSG00000059854/ENSMUSG00000014075/ENSMUSG00000074582/ENSMUSG00000038160/ENSMUSG00000022783/ENSMUSG00000040473/ENSMUSG00000101337/ENSMUSG00000029074/ENSMUSG00000003354/ENSMUSG00000063145/ENSMUSG00000037708/…	49	suppressed	0.538462	0.538462	Ak8 / Ambra1 / Arfgef2 / Atg14 / Atg5 / Atg7 / Bbs5 / Camsap3 / Ccdc39 / Ccdc65 / Cenpf / Cfap36 / Cfap43 / Cfap69 / Dnaaf1 / Dnah3 / Dnah7a / Dnah7c / Dnah8 / Dync1i2 / Dynlt2b / Efcab1 / Gas8 / Hydin / Ift140 / Ift172 / Inpp5e / Kifap3 / Lca5 / Map4 / Mapt / Rpgrip1 / Rpgrip1l / Rsph9 / Saxo1 / Spag16 / Spag17 / Spag6 / Spag6l / Spata4 / Spata7 / Spef1l / Sptbn5 / Ssna1 / Togaram1 / Ttll10 / Tt…
suppressed.GO:0051606	BP	GO:0051606	detection of stimulus	60	-0.490837	-1.78583	0.000857506	0.0322985	0.0292182	2095	tags=48%, list=22%, signal=38%	ENSMUSG00000021911/ENSMUSG00000027104/ENSMUSG00000035916/ENSMUSG00000021983/ENSMUSG00000038058/ENSMUSG00000019843/ENSMUSG00000002393/ENSMUSG00000031075/ENSMUSG00000019370/ENSMUSG00000035504/ENSMUSG00000017412/ENSMUSG00000059030/ENSMUSG00000039886/ENSMUSG00000036251/ENSMUSG00000009545/ENSMUSG00000027612/ENSMUSG00000001552/ENSMUSG00000051747/ENSMUSG00000001175/ENSMUSG00000048827/ENSMUSG00000078942/…	29	suppressed	0.483333	0.483333	Adgrv1 / Ano1 / Ano3 / Asic2 / Atf2 / Atp8a2 / Cacnb4 / Calm1 / Calm2 / Calm3 / Fyn / Jup / Kcnq1 / Mmp24 / Naip5 / Naip6 / Nod1 / Nr2f6 / Olfr128 / Parg / Pkd1l3 / Plcb2 / Ptprq / Reep6 / Scarb1 / Stim1 / Tmem120a / Trpm8 / Ttn
activated.GO:0032587	CC	GO:0032587	ruffle membrane	46	0.503195	1.85171	0.00206709	0.0590582	0.0534258	2049	tags=48%, list=21%, signal=38%	ENSMUSG00000015766/ENSMUSG00000020263/ENSMUSG00000031523/ENSMUSG00000020122/ENSMUSG00000033763/ENSMUSG00000033392/ENSMUSG00000033960/ENSMUSG00000025809/ENSMUSG00000004056/ENSMUSG00000032702/ENSMUSG00000031292/ENSMUSG00000037742/ENSMUSG00000032366/ENSMUSG00000007815/ENSMUSG00000030279/ENSMUSG00000001847/ENSMUSG00000033335/ENSMUSG00000006127/ENSMUSG00000019471/ENSMUSG00000021877/ENSMUSG00000027087/…	22	activated	0.478261	0.478261	Akt2 / Appl2 / Arf4 / C2cd5 / Cdc37 / Cdkl5 / Clasp2 / Dlc1 / Dnm2 / Eef1a1 / Egfr / Epb41l5 / Eps8 / Inpp5k / Itgav / Itgb1 / Jcad / Kank1 / Mtss2 / Rac1 / Rhoa / Tpm1
suppressed.GO:0007286	BP	GO:0007286	spermatid development	138	-0.577091	-2.43631	4.82344e-13	1.41254e-09	1.27783e-09	1865	tags=46%, list=19%, signal=37%	ENSMUSG00000012609/ENSMUSG00000072770/ENSMUSG00000027505/ENSMUSG00000040714/ENSMUSG00000033486/ENSMUSG00000047021/ENSMUSG00000037708/ENSMUSG00000053030/ENSMUSG00000062859/ENSMUSG00000040489/ENSMUSG00000036244/ENSMUSG00000071324/ENSMUSG00000027855/ENSMUSG00000026159/ENSMUSG00000030450/ENSMUSG00000020435/ENSMUSG00000058328/ENSMUSG00000047654/ENSMUSG00000011349/ENSMUSG00000092519/ENSMUSG00000053153/…	63	suppressed	0.456522	0.456522	Abhd2 / Acrbp / Actl9 / Agfg1 / Akap4 / Armc2 / AU040320 / Cabyr / Catsper2 / Catsperd / Catsperz / Cdyl / Cfap43 / Cfap65 / Cftr / Chd5 / Dmrtc2 / Efcab9 / Fam209 / Fsip2 / Galntl5 / Gm5934 / H1f7 / H2al2a / H3f3b / Hmgb2 / Hook1 / Hspa2 / Iqcf1 / Jam2 / Klc3 / Klhl10 / Meig1 / Nectin3 / Oca2 / Osbp2 / Pcsk4 / Piwil1 / Prm1 / Prm2 / Rfx2 / Ropn1 / Ropn1l / Rsph1 / Slirp / Sox30 / Spag16 / Spag17…
activated.GO:0005811	CC	GO:0005811	lipid droplet	67	0.51604	2.04164	3.16865e-05	0.00306757	0.00277502	1611	tags=45%, list=17%, signal=38%	ENSMUSG00000056973/ENSMUSG00000071657/ENSMUSG00000029311/ENSMUSG00000066026/ENSMUSG00000040997/ENSMUSG00000007655/ENSMUSG00000033105/ENSMUSG00000026812/ENSMUSG00000024843/ENSMUSG00000036078/ENSMUSG00000025730/ENSMUSG00000054619/ENSMUSG00000031349/ENSMUSG00000025170/ENSMUSG00000028494/ENSMUSG00000028452/ENSMUSG00000002015/ENSMUSG00000031278/ENSMUSG00000031392/ENSMUSG00000030917/ENSMUSG00000068328/…	30	activated	0.447761	0.447761	Abhd4 / Acsl4 / Anxa2 / Aup1 / Bcap31 / Bscl2 / Cav1 / Ces1d / Chka / Dhrs3 / Eda / Faf2 / Fig4 / Gapdh / Hsd17b11 / Irak1 / Lss / Mettl7a1 / Nsdhl / Plin1 / Plin2 / Rab3gap1 / Rab40b / Rab40c / Rbp1 / Sigmar1 / Tmem159 / Tsc1 / Vcp / Vps13c
suppressed.GO:0007416	BP	GO:0007416	synapse assembly	93	-0.438798	-1.73495	0.000783014	0.0300729	0.0272049	2267	tags=44%, list=23%, signal=34%	ENSMUSG00000047261/ENSMUSG00000047787/ENSMUSG00000061601/ENSMUSG00000028399/ENSMUSG00000027253/ENSMUSG00000052372/ENSMUSG00000033004/ENSMUSG00000013236/ENSMUSG00000031696/ENSMUSG00000048915/ENSMUSG00000045983/ENSMUSG00000030123/ENSMUSG00000037703/ENSMUSG00000020524/ENSMUSG00000039419/ENSMUSG00000031217/ENSMUSG00000044147/ENSMUSG00000034269/ENSMUSG00000037126/ENSMUSG00000037541/ENSMUSG00000031393/…	41	suppressed	0.44086	0.44086	Adgrl2 / Arf6 / Asic2 / Cdh9 / Cntn5 / Cntnap2 / Dnm3 / Efna5 / Efnb1 / Eif4g1 / Flrt1 / Gap43 / Ghrl / Gria1 / Il1rapl1 / Lrp4 / Lrrtm3 / Lzts3 / Magi2 / Mapt / Mecp2 / Mycbp2 / Nectin1 / Nrg3 / Nrxn1 / Nrxn3 / Oxtr / Pclo / Plxnb1 / Plxnd1 / Ppp1r9a / Psd / Ptk2b / Ptprd / Ptprs / Setd5 / Shank2 / Srcin1 / Ube2v2 / Vps35 / Wnt5a
suppressed.GO:0022412	BP	GO:0022412	cellular process involved in reproduction in multicellular organism	262	-0.465734	-2.13756	2.682e-11	3.27176e-08	2.95974e-08	2152	tags=44%, list=22%, signal=35%	ENSMUSG00000022783/ENSMUSG00000034480/ENSMUSG00000019505/ENSMUSG00000028264/ENSMUSG00000031616/ENSMUSG00000042800/ENSMUSG00000024905/ENSMUSG00000040473/ENSMUSG00000010154/ENSMUSG00000030199/ENSMUSG00000001157/ENSMUSG00000012609/ENSMUSG00000072770/ENSMUSG00000027505/ENSMUSG00000030846/ENSMUSG00000040714/ENSMUSG00000030491/ENSMUSG00000033486/ENSMUSG00000007613/ENSMUSG00000040629/ENSMUSG00000047021/…	115	suppressed	0.438931	0.438931	1700029I15Rik / 4930451I11Rik / Abhd2 / Acrbp / Actl9 / Acvr1 / Agfg1 / Akap4 / Armc2 / AU040320 / Cabyr / Catsper2 / Catsperd / Catsperz / Cd9 / Cdyl / Cfap43 / Cfap65 / Cfap69 / Cftr / Chd5 / Ddx4 / Diaph2 / Dmrtc2 / Ednra / Efcab9 / Eif2s2 / Etv6 / Fam209 / Fanca / Fancc / Foxo3 / Fsip2 / Galntl5 / Glipr1l1 / Gm5934 / Gmcl1 / H1f7 / H1f9 / H2al2a / H3f3b / Hexb / Hmgb2 / Hook1 / Hormad1 / Hspa…
suppressed.GO:0030261	BP	GO:0030261	chromosome condensation	24	-0.667902	-1.98578	0.000175538	0.00988582	0.00894302	1341	tags=42%, list=14%, signal=36%	ENSMUSG00000020914/ENSMUSG00000034349/ENSMUSG00000016559/ENSMUSG00000056758/ENSMUSG00000008690/ENSMUSG00000048077/ENSMUSG00000038994/ENSMUSG00000050058/ENSMUSG00000038015/ENSMUSG00000022501	10	suppressed	0.416667	0.416667	H1f7 / H1f9 / H3f3b / Hmga2 / Ncaph2 / Prm1 / Prm2 / Prm3 / Smc4 / Top2a
suppressed.GO:0006868	BP	GO:0006868	glutamine transport	5	-0.95717	-1.85732	4.76067e-05	0.00416167	0.00376478	87	tags=40%, list=1%, signal=40%	ENSMUSG00000022462/ENSMUSG00000023169	2	suppressed	0.4	0.4	Slc38a1 / Slc38a2
suppressed.GO:0032926	BP	GO:0032926	negative regulation of activin receptor signaling pathway	5	-0.942062	-1.828	0.000151176	0.00883387	0.00799138	91	tags=40%, list=1%, signal=40%	ENSMUSG00000040003/ENSMUSG00000026836	2	suppressed	0.4	0.4	Acvr1 / Magi2
suppressed.GO:0000786	CC	GO:0000786	nucleosome	46	-0.490838	-1.71499	0.00403259	0.0887036	0.080244	2115	tags=39%, list=22%, signal=31%	ENSMUSG00000069308/ENSMUSG00000027671/ENSMUSG00000079184/ENSMUSG00000090112/ENSMUSG00000053877/ENSMUSG00000059518/ENSMUSG00000015937/ENSMUSG00000016559/ENSMUSG00000003868/ENSMUSG00000029580/ENSMUSG00000038994/ENSMUSG00000020171/ENSMUSG00000062651/ENSMUSG00000043050/ENSMUSG00000050058/ENSMUSG00000038015/ENSMUSG00000026182/ENSMUSG00000022501	18	suppressed	0.391304	0.391304	Actb / Actl6a / H1f9 / H2al2a / H2bc22 / H3f3b / Macroh2a1 / Mphosph8 / Prm1 / Prm2 / Prm3 / Ruvbl2 / Shprh / Srcap / Tnp1 / Tnp2 / Yeats4 / Znhit1
suppressed.GO:0031514	CC	GO:0031514	motile cilium	169	-0.540658	-2.35248	8.08251e-13	1.89357e-09	1.71298e-09	1752	tags=38%, list=18%, signal=32%	ENSMUSG00000040714/ENSMUSG00000033486/ENSMUSG00000033210/ENSMUSG00000003354/ENSMUSG00000047021/ENSMUSG00000063229/ENSMUSG00000037708/ENSMUSG00000031727/ENSMUSG00000027676/ENSMUSG00000000682/ENSMUSG00000062859/ENSMUSG00000048520/ENSMUSG00000036244/ENSMUSG00000004364/ENSMUSG00000070331/ENSMUSG00000022542/ENSMUSG00000026578/ENSMUSG00000061099/ENSMUSG00000027344/ENSMUSG00000053153/ENSMUSG00000027867/…	65	suppressed	0.384615	0.384615	Abhd2 / Ace / Adcy10 / Akap3 / Akap4 / Atp1a1 / Atp1a4 / Cabyr / Calm1 / Capzb / Catsper2 / Catsperd / Catsperz / Ccdc181 / Ccdc39 / Ccdc65 / Cd52 / Cfap36 / Cfap43 / Cfap65 / Cul3 / Dnah8 / Efcab1 / Efcab9 / Fbxl13 / Fsip1 / Fsip2 / Gapdhs / Gas8 / Glipr1l1 / Hsp90aa1 / Ift172 / Klc3 / Ldha / Ldhc / Mlf1 / Oaz3 / Odf1 / Odf2 / Pcnt / Pgk2 / Pmfbp1 / Qrich2 / Rnf38 / Ropn1 / Ropn1l / Rsph1 / Saxo…
activated.GO:0030312	CC	GO:0030312	external encapsulating structure	136	0.509601	2.27406	4.75215e-09	2.5303e-06	2.28899e-06	1315	tags=38%, list=14%, signal=34%	ENSMUSG00000036256/ENSMUSG00000027447/ENSMUSG00000002985/ENSMUSG00000018593/ENSMUSG00000021477/ENSMUSG00000029287/ENSMUSG00000038156/ENSMUSG00000029309/ENSMUSG00000037254/ENSMUSG00000017466/ENSMUSG00000021390/ENSMUSG00000028108/ENSMUSG00000031274/ENSMUSG00000023046/ENSMUSG00000028369/ENSMUSG00000025780/ENSMUSG00000021939/ENSMUSG00000006205/ENSMUSG00000019929/ENSMUSG00000023224/ENSMUSG00000031119/…	52	activated	0.382353	0.382353	Abi3bp / Adamts12 / Angptl1 / Anxa2 / Apoe / Cd151 / Col3a1 / Col4a1 / Col4a2 / Col4a5 / Col4a6 / Cst3 / Cstb / Ctsb / Ctsl / Dcn / Ecm1 / Ecm2 / Fam20b / Fgf1 / Gpc4 / Gpld1 / Hspg2 / Htra1 / Igfbp6 / Igfbp7 / Itgb1 / Itih2 / Itih5 / Lama1 / Lama2 / Lamb1 / Lamb2 / Lamc3 / Lgals9 / Lman1 / Lrig2 / Mfap1a / Nav2 / Nid2 / Ogn / Olfml2b / Serping1 / Sparc / Sparcl1 / Spon1 / Svep1 / Tgfbr3 / Timp2 …
activated.GO:0031012	CC	GO:0031012	extracellular matrix	136	0.509601	2.27406	4.75215e-09	2.5303e-06	2.28899e-06	1315	tags=38%, list=14%, signal=34%	ENSMUSG00000036256/ENSMUSG00000027447/ENSMUSG00000002985/ENSMUSG00000018593/ENSMUSG00000021477/ENSMUSG00000029287/ENSMUSG00000038156/ENSMUSG00000029309/ENSMUSG00000037254/ENSMUSG00000017466/ENSMUSG00000021390/ENSMUSG00000028108/ENSMUSG00000031274/ENSMUSG00000023046/ENSMUSG00000028369/ENSMUSG00000025780/ENSMUSG00000021939/ENSMUSG00000006205/ENSMUSG00000019929/ENSMUSG00000023224/ENSMUSG00000031119/…	52	activated	0.382353	0.382353	Abi3bp / Adamts12 / Angptl1 / Anxa2 / Apoe / Cd151 / Col3a1 / Col4a1 / Col4a2 / Col4a5 / Col4a6 / Cst3 / Cstb / Ctsb / Ctsl / Dcn / Ecm1 / Ecm2 / Fam20b / Fgf1 / Gpc4 / Gpld1 / Hspg2 / Htra1 / Igfbp6 / Igfbp7 / Itgb1 / Itih2 / Itih5 / Lama1 / Lama2 / Lamb1 / Lamb2 / Lamc3 / Lgals9 / Lman1 / Lrig2 / Mfap1a / Nav2 / Nid2 / Ogn / Olfml2b / Serping1 / Sparc / Sparcl1 / Spon1 / Svep1 / Tgfbr3 / Timp2 …
suppressed.GO:0006704	BP	GO:0006704	glucocorticoid biosynthetic process	8	-0.824889	-1.84624	0.000548217	0.0231835	0.0209725	279	tags=38%, list=3%, signal=36%	ENSMUSG00000003555/ENSMUSG00000033161/ENSMUSG00000032323	3	suppressed	0.375	0.375	Atp1a1 / Cyp11a1 / Cyp17a1
suppressed.GO:0043073	CC	GO:0043073	germ cell nucleus	67	-0.496193	-1.85574	0.000222766	0.0118789	0.010746	1991	tags=37%, list=21%, signal=30%	ENSMUSG00000024905/ENSMUSG00000021548/ENSMUSG00000040681/ENSMUSG00000040629/ENSMUSG00000038932/ENSMUSG00000055204/ENSMUSG00000037737/ENSMUSG00000027855/ENSMUSG00000036557/ENSMUSG00000033983/ENSMUSG00000020914/ENSMUSG00000017146/ENSMUSG00000028271/ENSMUSG00000020059/ENSMUSG00000056758/ENSMUSG00000048077/ENSMUSG00000038770/ENSMUSG00000038994/ENSMUSG00000048478/ENSMUSG00000043050/ENSMUSG00000038015/…	25	suppressed	0.373134	0.373134	Actrt3 / Ankrd17 / Brca1 / Ccnh / Coil / Gtf2b / H1f7 / H1f9 / Hmga2 / Hmgn1 / Hspa2 / Kpna7 / Mael / Prm1 / Prm2 / Spata33 / Stpg4 / Sycp1 / Sycp3 / Tcfl5 / Tesmin / Tnp1 / Tnp2 / Top2a / Zfpm2
suppressed.GO:0019953	BP	GO:0019953	sexual reproduction	498	-0.390943	-1.91426	2.79304e-11	3.27176e-08	2.95974e-08	1930	tags=35%, list=20%, signal=29%	ENSMUSG00000010154/ENSMUSG00000030199/ENSMUSG00000028426/ENSMUSG00000001157/ENSMUSG00000012609/ENSMUSG00000072770/ENSMUSG00000020064/ENSMUSG00000027505/ENSMUSG00000030846/ENSMUSG00000025613/ENSMUSG00000024112/ENSMUSG00000022620/ENSMUSG00000040714/ENSMUSG00000030491/ENSMUSG00000033486/ENSMUSG00000007613/ENSMUSG00000052155/ENSMUSG00000033210/ENSMUSG00000040629/ENSMUSG00000025245/ENSMUSG00000047021/…	174	suppressed	0.349398	0.349398	1110017D15Rik / 1700029I15Rik / 4930451I11Rik / Abhd2 / Ace / Acrbp / Actl9 / Acvr1 / Acvr2a / Adam2 / Adam32 / Adcy10 / Adig / Agfg1 / Akap4 / Armc2 / Arsa / Atp1a4 / Atp8b3 / AU040320 / Bag6 / Bcl2l11 / Boll / Cabyr / Cacna1h / Catsper2 / Catsperd / Catsperz / Cct5 / Cct7 / Cct8 / Cd9 / Cdyl / Celf3 / Cfap43 / Cfap65 / Cftr / Chd5 / Clgn / Cox7b2 / Creb3l4 / Crem / Ddx3y / Ddx4 / Dkkl1 / Dmrtc2…
activated.GO:0098552	CC	GO:0098552	side of membrane	209	0.341919	1.61893	0.000533829	0.0229057	0.0207212	2032	tags=35%, list=21%, signal=28%	ENSMUSG00000027962/ENSMUSG00000029231/ENSMUSG00000002944/ENSMUSG00000002985/ENSMUSG00000021477/ENSMUSG00000029287/ENSMUSG00000032849/ENSMUSG00000040010/ENSMUSG00000027523/ENSMUSG00000021939/ENSMUSG00000001827/ENSMUSG00000020432/ENSMUSG00000033763/ENSMUSG00000061353/ENSMUSG00000031119/ENSMUSG00000060703/ENSMUSG00000075254/ENSMUSG00000036273/ENSMUSG00000025809/ENSMUSG00000000594/ENSMUSG00000054263/…	73	activated	0.349282	0.349282	Abcc4 / Apoe / Atp2b1 / Atp6ap2 / B2m / Birc2 / Canx / Capn2 / Cd302 / Cd36 / Cd59a / Cdip1 / Chuk / Clcn3 / Clec2d / Cr1l / Crlf2 / Ctsb / Ctsl / Cxcl12 / Epm2a / Epm2aip1 / Errfi1 / Esyt2 / Exoc1 / Fcgrt / Folr1 / G6pdx / Gm2a / Gna14 / Gnai1 / Gnai3 / Gnas / Gnb1 / Gpc4 / Gramd1a / H13 / Heg1 / Htra2 / Il1r1 / Il6st / Insr / Itgav / Itgb1 / Kcnab1 / Kxd1 / Lamp1 / Lifr / Lrrk2 / Map3k5 / Mfge8…
activated.GO:0070062	CC	GO:0070062	extracellular exosome	42	0.522225	1.90839	0.00123977	0.0412577	0.037323	1208	tags=33%, list=12%, signal=29%	ENSMUSG00000074768/ENSMUSG00000002985/ENSMUSG00000055447/ENSMUSG00000004980/ENSMUSG00000037706/ENSMUSG00000028639/ENSMUSG00000069833/ENSMUSG00000016534/ENSMUSG00000000711/ENSMUSG00000004771/ENSMUSG00000024887/ENSMUSG00000032231/ENSMUSG00000028249/ENSMUSG00000021595	14	activated	0.333333	0.333333	Ahnak / Anxa2 / Apoe / Asah2 / Bhmt / Cd47 / Cd81 / Hnrnpa2b1 / Lamp2 / Nsun2 / Rab11a / Rab5b / Sdcbp / Ybx1
suppressed.GO:0097060	CC	GO:0097060	synaptic membrane	187	-0.356615	-1.57949	0.00142792	0.0455769	0.0412302	2002	tags=33%, list=21%, signal=27%	ENSMUSG00000017132/ENSMUSG00000052372/ENSMUSG00000022817/ENSMUSG00000013236/ENSMUSG00000003279/ENSMUSG00000063142/ENSMUSG00000024112/ENSMUSG00000020102/ENSMUSG00000038976/ENSMUSG00000056755/ENSMUSG00000031075/ENSMUSG00000040896/ENSMUSG00000053550/ENSMUSG00000020524/ENSMUSG00000029104/ENSMUSG00000051331/ENSMUSG00000039419/ENSMUSG00000022789/ENSMUSG00000022841/ENSMUSG00000084845/ENSMUSG00000031217/…	62	suppressed	0.331551	0.331551	Adgrl2 / Ano1 / Ano6 / Ap2b1 / Ap2m1 / Atad1 / Cacna1c / Cacna1h / Cacna2d1 / Cacng4 / Cadps2 / Cdh9 / Chrne / Cntn5 / Cntnap2 / Cyth1 / Dlg2 / Dlgap1 / Dnm1l / Dnm3 / Efnb1 / Entpd1 / Epn1 / Erc2 / Exoc3 / Gabrg3 / Gphn / Gria1 / Gria3 / Grik1 / Grik5 / Grm7 / Hip1 / Htt / Il1rapl1 / Itgb5 / Kcnd3 / Kcnh1 / Kcnma1 / Kcnn2 / Kctd16 / Lrrtm3 / Magi2 / Nbea / Nectin1 / Nectin3 / Nrxn1 / Nrxn3 / P2r…
suppressed.GO:0044815	CC	GO:0044815	DNA packaging complex	67	-0.429368	-1.60582	0.00357305	0.0822292	0.0743871	2115	tags=33%, list=22%, signal=26%	ENSMUSG00000069308/ENSMUSG00000027671/ENSMUSG00000079184/ENSMUSG00000022779/ENSMUSG00000090112/ENSMUSG00000053877/ENSMUSG00000059518/ENSMUSG00000034349/ENSMUSG00000015937/ENSMUSG00000016559/ENSMUSG00000038000/ENSMUSG00000008690/ENSMUSG00000003868/ENSMUSG00000029580/ENSMUSG00000038994/ENSMUSG00000020171/ENSMUSG00000062651/ENSMUSG00000043050/ENSMUSG00000050058/ENSMUSG00000038015/ENSMUSG00000026182/…	22	suppressed	0.328358	0.328358	Acd / Actb / Actl6a / H1f9 / H2al2a / H2bc22 / H3f3b / Macroh2a1 / Mphosph8 / Ncaph2 / Prm1 / Prm2 / Prm3 / Ruvbl2 / Shprh / Smc4 / Srcap / Tnp1 / Tnp2 / Top3b / Yeats4 / Znhit1
activated.GO:0005576	CC	GO:0005576	extracellular region	532	0.446581	2.31632	7.54101e-23	8.83353e-19	7.99108e-19	1362	tags=31%, list=14%, signal=29%	ENSMUSG00000027962/ENSMUSG00000036256/ENSMUSG00000027447/ENSMUSG00000026822/ENSMUSG00000074768/ENSMUSG00000002985/ENSMUSG00000018593/ENSMUSG00000021477/ENSMUSG00000024713/ENSMUSG00000027446/ENSMUSG00000029287/ENSMUSG00000031613/ENSMUSG00000058135/ENSMUSG00000038156/ENSMUSG00000079105/ENSMUSG00000027445/ENSMUSG00000029309/ENSMUSG00000037254/ENSMUSG00000024247/ENSMUSG00000064373/ENSMUSG00000017466/…	167	activated	0.31391	0.31391	Adam23 / Adamts12 / Aebp1 / Aggf1 / Ahnak / Akr1b10 / Akr1b3 / Akr1b8 / Amy1 / Angptl1 / Anxa2 / Apoc1 / Apoe / App / Arsg / Asah2 / Atp6ap2 / Atrn / AU021092 / B2m / B3gat1 / BC028528 / Bhmt / C1qtnf3 / C1s1 / C7 / Ccl25 / Cd47 / Cd59a / Cd81 / Chsy1 / Clu / Col3a1 / Col4a1 / Col4a2 / Col4a5 / Col4a6 / Copa / Cp / Cpe / Creg1 / Crtap / Csf1 / Cst12 / Cst3 / Cst9 / Cstb / Cstdc2 / Ctsb / Ctsf / C…
activated.GO:0005902	CC	GO:0005902	microvillus	44	0.546863	2.01199	0.000339156	0.0164786	0.0149071	599	tags=30%, list=6%, signal=28%	ENSMUSG00000027962/ENSMUSG00000029231/ENSMUSG00000021477/ENSMUSG00000022180/ENSMUSG00000040010/ENSMUSG00000060012/ENSMUSG00000033792/ENSMUSG00000036273/ENSMUSG00000001642/ENSMUSG00000021676/ENSMUSG00000006273/ENSMUSG00000001105/ENSMUSG00000018417	13	activated	0.295455	0.295455	Akr1b3 / Atp6v1b2 / Atp7a / Ctsl / Ift20 / Iqgap2 / Kif13b / Lrrk2 / Myo1b / Pdgfra / Slc7a5 / Slc7a8 / Vcam1
activated.GO:0042175	CC	GO:0042175	nuclear outer membrane-endoplasmic reticulum membrane network	383	0.328099	1.64743	3.83041e-06	0.000650281	0.000588264	1810	tags=30%, list=19%, signal=25%	ENSMUSG00000003363/ENSMUSG00000005873/ENSMUSG00000023175/ENSMUSG00000031168/ENSMUSG00000053774/ENSMUSG00000026864/ENSMUSG00000028517/ENSMUSG00000071657/ENSMUSG00000051098/ENSMUSG00000079495/ENSMUSG00000020715/ENSMUSG00000002014/ENSMUSG00000010517/ENSMUSG00000023826/ENSMUSG00000042747/ENSMUSG00000033105/ENSMUSG00000047187/ENSMUSG00000031668/ENSMUSG00000027248/ENSMUSG00000020048/ENSMUSG00000026663/…	113	activated	0.295039	0.295039	Aldh3a2 / Ankle2 / Atf6 / Atp6ap2 / Atxn3 / Aup1 / B2m / B3gat1 / Bax / Bcap31 / Bscl2 / Bsg / Canx / Cnep1r1 / Cnih4 / Creb3 / Cyb5a / Cyb5r3 / Ddost / Ddrgk1 / Dhrs7 / Ebp / Eda / Edem1 / Eif2ak3 / Eif5a / Emc7 / Epm2a / Epm2aip1 / Ergic3 / Ern1 / Esyt2 / Ext2 / Faf1 / Faf2 / Gabbr1 / Gnai3 / Gpsm1 / Gramd1a / H13 / Hacd2 / Herpud1 / Hsp90b1 / Hspa5 / Insig1 / Itpr1 / Kdelr2 / Krtcap2 / Lman1 /…
suppressed.GO:0060047	BP	GO:0060047	heart contraction	95	-0.426132	-1.68707	0.00123708	0.0412577	0.037323	1514	tags=29%, list=16%, signal=25%	ENSMUSG00000040896/ENSMUSG00000044080/ENSMUSG00000051331/ENSMUSG00000019370/ENSMUSG00000021699/ENSMUSG00000022789/ENSMUSG00000035458/ENSMUSG00000038473/ENSMUSG00000020354/ENSMUSG00000020184/ENSMUSG00000027665/ENSMUSG00000030409/ENSMUSG00000009545/ENSMUSG00000001552/ENSMUSG00000071573/ENSMUSG00000051747/ENSMUSG00000001175/ENSMUSG00000020681/ENSMUSG00000005836/ENSMUSG00000036438/ENSMUSG00000026313/…	28	suppressed	0.294737	0.294737	Ace / Atp1a1 / Cacna1c / Cacna2d1 / Calm1 / Calm2 / Calm3 / Ctnna3 / Dmpk / Dnm1l / Gata6 / Gja1 / Hdac4 / Jup / Kcnd3 / Kcnn2 / Kcnq1 / Mdm2 / Nos1ap / Pde4d / Pik3ca / Rnls / S100a1 / Sgcd / Sgcz / Tnni3 / Ttn / Uty
activated.GO:0005783	CC	GO:0005783	endoplasmic reticulum	972	0.338994	1.83634	1.6088e-15	6.28184e-12	5.68275e-12	1810	tags=29%, list=19%, signal=26%	ENSMUSG00000027869/ENSMUSG00000027962/ENSMUSG00000027447/ENSMUSG00000002944/ENSMUSG00000002985/ENSMUSG00000006373/ENSMUSG00000033122/ENSMUSG00000024713/ENSMUSG00000060882/ENSMUSG00000029287/ENSMUSG00000026473/ENSMUSG00000062980/ENSMUSG00000056973/ENSMUSG00000003363/ENSMUSG00000005873/ENSMUSG00000015090/ENSMUSG00000023175/ENSMUSG00000039943/ENSMUSG00000020122/ENSMUSG00000032392/ENSMUSG00000033578/…	281	activated	0.289095	0.289095	Abca8b / Aco1 / Acsl4 / Agl / Agmo / Agpat4 / Ahcyl1 / Akap7 / Akt2 / Aldh3a2 / Ankle2 / Apoc1 / Apoe / App / Arsb / Arsg / Asl / Atf6 / Atp6ap2 / Atp7a / Atxn3 / Aup1 / B2m / B3galnt2 / B3gat1 / Bax / Bcap31 / Bnip3 / Bscl2 / Bsg / Camk2b / Camk2g / Canx / Cav1 / Cd36 / Cers5 / Cers6 / Ces1d / Cgrrf1 / Clec2d / Clu / Cnih4 / Cnpy2 / Copg1 / Copg2 / Cpeb4 / Cped1 / Crat / Creb3 / Crtap / Cst3 / C…
activated.GO:0044248	BP	GO:0044248	cellular catabolic process	1245	0.263373	1.44069	1.31142e-07	3.6576e-05	3.30878e-05	2125	tags=28%, list=22%, signal=25%	ENSMUSG00000027447/ENSMUSG00000002944/ENSMUSG00000051177/ENSMUSG00000002985/ENSMUSG00000021477/ENSMUSG00000020580/ENSMUSG00000058135/ENSMUSG00000029455/ENSMUSG00000029228/ENSMUSG00000056973/ENSMUSG00000027332/ENSMUSG00000017466/ENSMUSG00000025934/ENSMUSG00000057522/ENSMUSG00000032902/ENSMUSG00000029759/ENSMUSG00000053774/ENSMUSG00000047888/ENSMUSG00000026864/ENSMUSG00000041058/ENSMUSG00000040010/…	354	activated	0.284337	0.284337	Abhd16a / Abhd3 / Abhd6 / Acaa2 / Acad10 / Acad8 / Acadl / Acadm / Acads / Acadsb / Acadvl / Acat1 / Acat2 / Acox1 / Acox3 / Adamts12 / Adh5 / Adhfe1 / Agl / Akr1a1 / Akt2 / Aldh1l1 / Aldh2 / Aldh6a1 / Alkbh5 / Amacr / Anapc1 / Anapc11 / Angel2 / Anxa2 / Apoc1 / Apoe / App / Appbp2 / Araf / Arfip2 / Arih1 / Arih2 / Arrb1 / Arsb / Asah2 / Atf6 / Atg16l2 / Atp2b4 / Atpif1 / Atxn3 / Auh / Aup1 / Axi…
activated.GO:0007166	BP	GO:0007166	cell surface receptor signaling pathway	1123	0.286493	1.56921	1.10588e-09	8.63616e-07	7.81253e-07	1977	tags=28%, list=20%, signal=26%	ENSMUSG00000026822/ENSMUSG00000029231/ENSMUSG00000022883/ENSMUSG00000002944/ENSMUSG00000051177/ENSMUSG00000002985/ENSMUSG00000024713/ENSMUSG00000029287/ENSMUSG00000020580/ENSMUSG00000031613/ENSMUSG00000038679/ENSMUSG00000038393/ENSMUSG00000020263/ENSMUSG00000004508/ENSMUSG00000031380/ENSMUSG00000055447/ENSMUSG00000020122/ENSMUSG00000028108/ENSMUSG00000039607/ENSMUSG00000026864/ENSMUSG00000025810/…	319	activated	0.284061	0.284061	2610005L07Rik / Aak1 / Abl2 / Adam10 / Adamts12 / Adipor1 / Afap1l2 / Afdn / Akap7 / Akr1b3 / Akt2 / Amhr2 / Angptl1 / Ankrd26 / Anxa4 / Apoe / App / Appl2 / Ar / Arf4 / Arid4a / Arid4b / Arid5b / Arrb1 / Atp6ap2 / Atp6v0c / Axin1 / Bag3 / Baiap2l1 / Bax / Bbs7 / Bcl6 / Bcl7b / Bcl9 / Bicc1 / Bmp2k / Boc / Braf / C2cd5 / Calcoco1 / Calcr / Cav1 / Cbfa2t2 / Ccl25 / Ccnd3 / Cd36 / Cd47 / Cd59a / Cd…
activated.GO:0009056	BP	GO:0009056	catabolic process	1481	0.263656	1.46208	5.20192e-09	2.54125e-06	2.29889e-06	2125	tags=28%, list=22%, signal=26%	ENSMUSG00000027447/ENSMUSG00000002944/ENSMUSG00000051177/ENSMUSG00000002985/ENSMUSG00000021477/ENSMUSG00000026170/ENSMUSG00000020580/ENSMUSG00000031613/ENSMUSG00000058135/ENSMUSG00000029455/ENSMUSG00000029228/ENSMUSG00000056973/ENSMUSG00000027332/ENSMUSG00000017466/ENSMUSG00000025934/ENSMUSG00000057522/ENSMUSG00000032902/ENSMUSG00000020122/ENSMUSG00000029759/ENSMUSG00000053774/ENSMUSG00000047888/…	416	activated	0.280891	0.280891	Abhd16a / Abhd3 / Abhd4 / Abhd6 / Acaa2 / Acad10 / Acad8 / Acadl / Acadm / Acads / Acadsb / Acadvl / Acat1 / Acat2 / Acox1 / Acox3 / Adam10 / Adamts12 / Adh5 / Adhfe1 / Agl / Akr1a1 / Akt2 / Aldh1a1 / Aldh1a7 / Aldh1l1 / Aldh2 / Aldh6a1 / Alkbh5 / Amacr / Anapc1 / Anapc11 / Angel2 / Anxa2 / Apoc1 / Apoe / App / Appbp2 / Araf / Arfip2 / Arih1 / Arih2 / Arrb1 / Arsb / Asah2 / Atf6 / Atg16l2 / Atp2b…
activated.GO:0070887	BP	GO:0070887	cellular response to chemical stimulus	1208	0.260576	1.42502	3.65216e-07	8.73089e-05	7.89823e-05	2002	tags=28%, list=21%, signal=25%	ENSMUSG00000027962/ENSMUSG00000026822/ENSMUSG00000029231/ENSMUSG00000022883/ENSMUSG00000002944/ENSMUSG00000051177/ENSMUSG00000060882/ENSMUSG00000020580/ENSMUSG00000058135/ENSMUSG00000029455/ENSMUSG00000056973/ENSMUSG00000015766/ENSMUSG00000024097/ENSMUSG00000017466/ENSMUSG00000025934/ENSMUSG00000020263/ENSMUSG00000053907/ENSMUSG00000023175/ENSMUSG00000032902/ENSMUSG00000031380/ENSMUSG00000055447/…	335	activated	0.277318	0.277318	Abl2 / Acaa2 / Adam10 / Adam23 / Adamts12 / Add1 / Adh5 / Adipor1 / Adprs / Ahcyl1 / Akap13 / Akap7 / Akr1a1 / Akr1b3 / Akt2 / Aldh1a1 / Aldh1a7 / Aldh2 / Ankrd26 / Anxa2 / Aox1 / App / Appl2 / Ar / Arid5b / Arnt / Arrb1 / Atf6 / Atic / Atp2b1 / Atp2b4 / Atp7a / Atrx / Atxn3 / Aup1 / B2m / Bag3 / Baiap2l1 / Bax / Birc2 / Birc3 / Bnip3 / Braf / Brd8 / Bsg / C2cd5 / Cacna1d / Cad / Calcoco1 / Cav1 …
activated.GO:0042221	BP	GO:0042221	response to chemical	1593	0.255542	1.41794	2.82377e-08	1.1073e-05	1.00169e-05	2002	tags=27%, list=21%, signal=26%	ENSMUSG00000027869/ENSMUSG00000027962/ENSMUSG00000026822/ENSMUSG00000029231/ENSMUSG00000022883/ENSMUSG00000002944/ENSMUSG00000051177/ENSMUSG00000002985/ENSMUSG00000060882/ENSMUSG00000029287/ENSMUSG00000020580/ENSMUSG00000026473/ENSMUSG00000031613/ENSMUSG00000058135/ENSMUSG00000010095/ENSMUSG00000029455/ENSMUSG00000056973/ENSMUSG00000015766/ENSMUSG00000024097/ENSMUSG00000017466/ENSMUSG00000025934/…	433	activated	0.271814	0.271814	Abl2 / Ablim1 / Abr / Acaa2 / Aco1 / Acsbg1 / Adam10 / Adam23 / Adamts12 / Add1 / Adh5 / Adipor1 / Adprs / Agl / Ahcyl1 / Akap13 / Akap7 / Akr1a1 / Akr1b3 / Akt2 / Aldh1a1 / Aldh1a7 / Aldh2 / Aldh3a2 / Ankrd26 / Anxa2 / Aox1 / Apoe / App / Appl2 / Ar / Arid5b / Arnt / Arrb1 / Arsb / Asah2 / Ash2l / Atf6 / Atic / Atp2b1 / Atp2b4 / Atp7a / Atrx / Atxn3 / Aup1 / B2m / Bag3 / Baiap2l1 / Bax / Bcap31 …
activated.GO:1901575	BP	GO:1901575	organic substance catabolic process	1244	0.260253	1.42526	4.08479e-07	9.56984e-05	8.65717e-05	2042	tags=27%, list=21%, signal=24%	ENSMUSG00000027447/ENSMUSG00000051177/ENSMUSG00000002985/ENSMUSG00000021477/ENSMUSG00000026170/ENSMUSG00000020580/ENSMUSG00000031613/ENSMUSG00000029455/ENSMUSG00000029228/ENSMUSG00000056973/ENSMUSG00000027332/ENSMUSG00000017466/ENSMUSG00000025934/ENSMUSG00000057522/ENSMUSG00000032902/ENSMUSG00000020122/ENSMUSG00000029759/ENSMUSG00000053774/ENSMUSG00000047888/ENSMUSG00000026864/ENSMUSG00000041058/…	335	activated	0.269293	0.269293	Abhd16a / Abhd4 / Abhd6 / Acaa2 / Acad10 / Acad8 / Acadl / Acadm / Acads / Acadsb / Acadvl / Acat1 / Acat2 / Acox1 / Acox3 / Adam10 / Adamts12 / Adh5 / Adhfe1 / Agl / Akr1a1 / Akt2 / Aldh1a1 / Aldh1a7 / Aldh1l1 / Aldh2 / Aldh6a1 / Alkbh5 / Amacr / Anapc1 / Anapc11 / Angel2 / Anxa2 / Apoc1 / Apoe / App / Appbp2 / Araf / Arih1 / Arih2 / Arrb1 / Arsb / Asah2 / Atp2b4 / Atpif1 / Atraid / Atxn3 / Auh …
activated.GO:0045177	CC	GO:0045177	apical part of cell	189	0.339926	1.58961	0.00118813	0.0402248	0.0363886	1455	tags=25%, list=15%, signal=22%	ENSMUSG00000027962/ENSMUSG00000002944/ENSMUSG00000021477/ENSMUSG00000022180/ENSMUSG00000010095/ENSMUSG00000032902/ENSMUSG00000020122/ENSMUSG00000036570/ENSMUSG00000032849/ENSMUSG00000040010/ENSMUSG00000039323/ENSMUSG00000021939/ENSMUSG00000001827/ENSMUSG00000022892/ENSMUSG00000049044/ENSMUSG00000015968/ENSMUSG00000037706/ENSMUSG00000026674/ENSMUSG00000033792/ENSMUSG00000021466/ENSMUSG00000007655/…	48	activated	0.253968	0.253968	Abcc4 / Afdn / Ahcyl1 / Anxa4 / App / Atp2b1 / Atp6ap2 / Atp6v1b2 / Atp7a / Btd / Cacna1d / Cav1 / Cd36 / Cd81 / Ctsb / Ctsl / Ddr2 / Dstyk / Eda / Egfr / Exoc1 / F2rl2 / Folr1 / Fxyd1 / Igfbp2 / Klk1b24 / Lgmn / Mgst1 / Myo1b / Pals1 / Pdia3 / Plpp1 / Ptch1 / Rab14 / Rapgef3 / Rapgef4 / Slc16a1 / Slc29a1 / Slc3a2 / Slc7a5 / Slc7a8 / Snx10 / Srr / Stx4a / Stxbp3 / Sytl4 / Usp9x / Vcam1
activated.GO:0009986	CC	GO:0009986	cell surface	280	0.321209	1.5587	0.000303894	0.0150377	0.0136035	1366	tags=25%, list=14%, signal=22%	ENSMUSG00000027962/ENSMUSG00000029231/ENSMUSG00000022883/ENSMUSG00000002944/ENSMUSG00000002985/ENSMUSG00000018593/ENSMUSG00000021477/ENSMUSG00000029287/ENSMUSG00000010095/ENSMUSG00000017466/ENSMUSG00000055447/ENSMUSG00000020122/ENSMUSG00000032849/ENSMUSG00000026864/ENSMUSG00000025810/ENSMUSG00000040010/ENSMUSG00000021939/ENSMUSG00000001827/ENSMUSG00000022892/ENSMUSG00000015968/ENSMUSG00000022037/…	69	activated	0.246429	0.246429	Abcc4 / Anxa2 / Anxa4 / Apoe / App / Arsb / Atp6ap2 / Atpif1 / B2m / Cacna1d / Cav1 / Cd151 / Cd302 / Cd36 / Cd47 / Cd59a / Clu / Ctsb / Ctsl / Cxcl12 / Egfr / Eppin / Fam234a / Fcgrt / Folr1 / Gpc4 / H13 / Heg1 / Hspa5 / Il15ra / Il1r1 / Il6st / Insr / Iqgap2 / Itgb1 / Itgb8 / Lamp1 / Lbp / Lifr / Lipg / Nid2 / Nptn / Nrp1 / Pdgfra / Pdia3 / Pdia4 / Phb2 / Picalm / Prlr / Rnpep / Robo1 / Ror1 / …
activated.GO:0048584	BP	GO:0048584	positive regulation of response to stimulus	996	0.276691	1.49806	1.14377e-07	3.36646e-05	3.0454e-05	1817	tags=24%, list=19%, signal=22%	ENSMUSG00000029231/ENSMUSG00000022883/ENSMUSG00000002944/ENSMUSG00000051177/ENSMUSG00000002985/ENSMUSG00000021477/ENSMUSG00000024713/ENSMUSG00000029287/ENSMUSG00000020580/ENSMUSG00000038679/ENSMUSG00000079105/ENSMUSG00000017466/ENSMUSG00000057522/ENSMUSG00000020263/ENSMUSG00000004508/ENSMUSG00000031380/ENSMUSG00000055447/ENSMUSG00000020122/ENSMUSG00000028820/ENSMUSG00000021709/ENSMUSG00000025810/…	244	activated	0.24498	0.24498	Aak1 / Abl2 / Adipor1 / Afap1l2 / Afdn / Akap13 / Akr1b3 / Akt2 / Ap1g1 / Apoe / App / Appl2 / Ar / Arrb1 / Arrdc3 / Asxl2 / Atf6 / Atp6ap2 / Atp6v0c / Atp7a / Atxn3 / Auts2 / Axin1 / B2m / Bax / Bcap31 / Bmp2k / Braf / Brd4 / Brd8 / C1qtnf3 / C1s1 / C7 / Calcr / Camk2b / Cav1 / Ccdc117 / Ccl25 / Cd36 / Cd47 / Cd59a / Cd81 / Cdk5rap3 / Cebpg / Cflar / Chsy1 / Chuk / Cibar1 / Clu / Col3a1 / Cr1l /…
activated.GO:0031090	CC	GO:0031090	organelle membrane	1498	0.251108	1.39251	6.32946e-07	0.000139893	0.000126551	1812	tags=24%, list=19%, signal=23%	ENSMUSG00000027869/ENSMUSG00000027447/ENSMUSG00000018593/ENSMUSG00000006373/ENSMUSG00000024713/ENSMUSG00000026170/ENSMUSG00000027332/ENSMUSG00000003363/ENSMUSG00000005873/ENSMUSG00000020263/ENSMUSG00000039853/ENSMUSG00000022108/ENSMUSG00000023175/ENSMUSG00000020122/ENSMUSG00000032849/ENSMUSG00000031168/ENSMUSG00000053774/ENSMUSG00000026864/ENSMUSG00000028517/ENSMUSG00000050373/ENSMUSG00000027523/…	357	activated	0.238318	0.238318	Abca6 / Abca8b / Abcc4 / Abhd6 / Acaa2 / Acadl / Acadm / Acads / Acat1 / Acox1 / Acsl4 / Agpat4 / Ak2 / Alas2 / Aldh3a2 / Ankle2 / Anxa2 / Anxa3 / Anxa4 / Ap1g1 / Ap1s1 / Apex2 / Appbp2 / Appl2 / Arfip2 / Armc12 / Armcx1 / Asl / Atf6 / Atg16l2 / Atp2b1 / Atp5d / Atp5h / Atp6ap2 / Atp6v0c / Atp6v1b2 / Atp6v1h / Atp7a / Atraid / Atxn3 / Aup1 / Aurkaip1 / B2m / B3gat1 / B3gat3 / Bax / Bbs7 / Bcap31 …
activated.GO:0009897	CC	GO:0009897	external side of plasma membrane	98	0.46841	2.01027	2.72942e-05	0.00273268	0.00247207	748	tags=23%, list=8%, signal=22%	ENSMUSG00000027962/ENSMUSG00000029231/ENSMUSG00000002944/ENSMUSG00000002985/ENSMUSG00000021477/ENSMUSG00000029287/ENSMUSG00000032849/ENSMUSG00000040010/ENSMUSG00000021939/ENSMUSG00000001827/ENSMUSG00000020432/ENSMUSG00000061353/ENSMUSG00000031119/ENSMUSG00000060703/ENSMUSG00000075254/ENSMUSG00000025809/ENSMUSG00000054263/ENSMUSG00000026072/ENSMUSG00000031447/ENSMUSG00000005534/ENSMUSG00000003420/…	23	activated	0.234694	0.234694	Abcc4 / Apoe / Cd302 / Cd36 / Ctsb / Ctsl / Cxcl12 / Fcgrt / Folr1 / Gpc4 / Heg1 / Il1r1 / Insr / Itgb1 / Lamp1 / Lifr / Pdgfra / Prlr / Slc7a5 / Stab2 / Tcn2 / Tgfbr3 / Vcam1
activated.GO:0031982	CC	GO:0031982	vesicle	1127	0.250622	1.37381	6.00526e-06	0.000901867	0.000815856	1721	tags=23%, list=18%, signal=21%	ENSMUSG00000027962/ENSMUSG00000027447/ENSMUSG00000026822/ENSMUSG00000074768/ENSMUSG00000002985/ENSMUSG00000018593/ENSMUSG00000021477/ENSMUSG00000003363/ENSMUSG00000024535/ENSMUSG00000020263/ENSMUSG00000039853/ENSMUSG00000022108/ENSMUSG00000029757/ENSMUSG00000023175/ENSMUSG00000055447/ENSMUSG00000020122/ENSMUSG00000033578/ENSMUSG00000032849/ENSMUSG00000031168/ENSMUSG00000024661/ENSMUSG00000025810/…	258	activated	0.228926	0.228926	Abcc4 / Abhd6 / Acsbg1 / Ahnak / Akap7 / Akt2 / Anxa2 / Anxa3 / Anxa4 / Ap1s1 / Apoe / App / Appbp2 / Appl2 / Arhgap21 / Arpc5 / Arrdc2 / Arrdc3 / Asah2 / Atp2b1 / Atp6ap2 / Atp6v0c / Atp6v1b2 / Atp6v1h / Atp7a / Axin1 / B2m / Bcap31 / Bhmt / Bin1 / Bsg / Calcr / Cav1 / Ccdc93 / Cd164 / Cd47 / Cd81 / Cdip1 / Clcn3 / Clu / Cnih4 / Copa / Copg1 / Copg2 / Copz2 / Cpe / Creg1 / Cst3 / Ctsl / Denn2b /…
activated.GO:0030334	BP	GO:0030334	regulation of cell migration	439	0.334238	1.7018	3.02283e-07	7.37697e-05	6.67344e-05	1193	tags=21%, list=12%, signal=19%	ENSMUSG00000026822/ENSMUSG00000029231/ENSMUSG00000022883/ENSMUSG00000051177/ENSMUSG00000002985/ENSMUSG00000018593/ENSMUSG00000024713/ENSMUSG00000029287/ENSMUSG00000020580/ENSMUSG00000026473/ENSMUSG00000027238/ENSMUSG00000030257/ENSMUSG00000020263/ENSMUSG00000030551/ENSMUSG00000004508/ENSMUSG00000023175/ENSMUSG00000020181/ENSMUSG00000031380/ENSMUSG00000033149/ENSMUSG00000031523/ENSMUSG00000055447/…	91	activated	0.207289	0.207289	Abr / Adipor1 / Afdn / Akt2 / Apoe / App / Appl2 / Arid4b / Arsb / Atp7a / Braf / Bsg / Camk2b / Cav1 / Ccar1 / Ccl25 / Cd151 / Cd47 / Cd81 / Clasp2 / Col3a1 / Csf1 / Cxcl12 / Dcn / Ddr2 / Dlc1 / Dock4 / Ecm1 / Egfr / Fgf1 / Frmd5 / Gab2 / Glul / Gpld1 / Hspa5 / Idh2 / Il1r1 / Il6st / Insr / Itgb1 / Jak2 / Jcad / Kank1 / Lama1 / Lama2 / Lamb1 / Lbp / Lcn2 / Lgmn / Lrig2 / Map2k5 / Mcu / Nav3 / Ne…
activated.GO:0048513	BP	GO:0048513	animal organ development	1303	0.258142	1.41782	2.88561e-07	7.19193e-05	6.50604e-05	1478	tags=21%, list=15%, signal=20%	ENSMUSG00000027869/ENSMUSG00000027962/ENSMUSG00000036256/ENSMUSG00000029231/ENSMUSG00000022883/ENSMUSG00000051177/ENSMUSG00000018593/ENSMUSG00000033122/ENSMUSG00000021477/ENSMUSG00000024713/ENSMUSG00000029287/ENSMUSG00000020580/ENSMUSG00000038679/ENSMUSG00000038393/ENSMUSG00000024247/ENSMUSG00000064373/ENSMUSG00000025934/ENSMUSG00000021390/ENSMUSG00000030551/ENSMUSG00000023175/ENSMUSG00000033149/…	268	activated	0.205679	0.205679	2610005L07Rik / Abi3bp / Abr / Acadm / Adamts12 / Adap2 / Adipor1 / Afdn / Akap13 / Akr1b3 / Aldh1a1 / Ankrd11 / Anxa4 / Aplp2 / App / Ar / Arid4b / Arid5b / Arnt / Arrdc3 / Ash1l / Asl / Asxl2 / Atf5 / Atf6 / Atp2b1 / Atp7a / Atraid / Atrn / Atrx / Axin1 / B2m / Bax / Bcl9 / Bicc1 / Birc2 / Bmp2k / Braf / Bscl2 / Bsg / Btbd1 / C1galt1 / Cav1 / Ccdc141 / Ccnt2 / Cd164 / Cdc40 / Cdk5rap3 / Cebpd /…
activated.GO:0031970	CC	GO:0031970	organelle envelope lumen	64	0.438979	1.73264	0.00265469	0.068516	0.0619817	1038	tags=20%, list=11%, signal=18%	ENSMUSG00000027869/ENSMUSG00000038393/ENSMUSG00000022892/ENSMUSG00000034108/ENSMUSG00000038084/ENSMUSG00000027248/ENSMUSG00000020074/ENSMUSG00000028792/ENSMUSG00000000531/ENSMUSG00000005981/ENSMUSG00000075229/ENSMUSG00000021591/ENSMUSG00000021973	13	activated	0.203125	0.203125	Ak2 / App / Ccar1 / Ccdc58 / Ccs / Glrx / Hsd3b6 / Micu2 / Opa1 / Pdia3 / Tamalin / Trap1 / Txnip
activated.GO:0040012	BP	GO:0040012	regulation of locomotion	477	0.319936	1.65183	7.64973e-07	0.000165942	0.000150117	1193	tags=20%, list=12%, signal=18%	ENSMUSG00000026822/ENSMUSG00000029231/ENSMUSG00000022883/ENSMUSG00000051177/ENSMUSG00000002985/ENSMUSG00000018593/ENSMUSG00000024713/ENSMUSG00000029287/ENSMUSG00000020580/ENSMUSG00000026473/ENSMUSG00000027238/ENSMUSG00000030257/ENSMUSG00000020263/ENSMUSG00000030551/ENSMUSG00000004508/ENSMUSG00000023175/ENSMUSG00000020181/ENSMUSG00000031380/ENSMUSG00000033149/ENSMUSG00000031523/ENSMUSG00000055447/…	95	activated	0.199161	0.199161	Abr / Adipor1 / Afdn / Akt2 / Apoe / App / Appl2 / Arhgap18 / Arid4b / Arrdc3 / Arsb / Atp7a / Braf / Bsg / Camk2b / Cav1 / Ccar1 / Ccl25 / Cd151 / Cd47 / Cd81 / Clasp2 / Col3a1 / Csf1 / Cxcl12 / Dcn / Ddr2 / Dlc1 / Dock4 / Ecm1 / Egfr / Fgf1 / Frmd5 / Gab2 / Glul / Gpld1 / Hspa5 / Idh2 / Il1r1 / Il6st / Insr / Itgb1 / Jak2 / Jcad / Kank1 / Lama1 / Lama2 / Lamb1 / Lbp / Lcn2 / Lgmn / Lrig2 / Lrrk…
activated.GO:0023056	BP	GO:0023056	positive regulation of signaling	822	0.296587	1.59191	3.47382e-08	1.27164e-05	1.15036e-05	1155	tags=19%, list=12%, signal=18%	ENSMUSG00000029231/ENSMUSG00000022883/ENSMUSG00000002944/ENSMUSG00000051177/ENSMUSG00000002985/ENSMUSG00000021477/ENSMUSG00000024713/ENSMUSG00000029287/ENSMUSG00000020580/ENSMUSG00000026473/ENSMUSG00000038679/ENSMUSG00000017466/ENSMUSG00000057522/ENSMUSG00000020263/ENSMUSG00000020122/ENSMUSG00000028820/ENSMUSG00000025810/ENSMUSG00000023046/ENSMUSG00000029821/ENSMUSG00000027931/ENSMUSG00000027523/…	157	activated	0.190998	0.190998	Aak1 / Acsl4 / Adipor1 / Afap1l2 / Afdn / Akap13 / Akr1b3 / Akt2 / Anxa2 / Apoe / App / Appl2 / Ar / Arrdc3 / Atf6 / Atp6v0c / Axin1 / Bax / Bcap31 / Bmp2k / Braf / C1qtnf3 / Cacna1d / Camk2b / Cav1 / Ccl25 / Cd36 / Cd81 / Cdk5rap3 / Chuk / Ckap5 / Clu / Col3a1 / Crebbp / Crebrf / Csf1 / Ctsl / Cxcl12 / Cyfip1 / Cyfip2 / Dcn / Ddr2 / Denn2b / Doc2b / Dstyk / Eda / Egfr / Ei24 / Eif2ak3 / Ern1 / E…
activated.GO:0009888	BP	GO:0009888	tissue development	863	0.287814	1.55811	1.23699e-07	3.53416e-05	3.19711e-05	1232	tags=19%, list=13%, signal=18%	ENSMUSG00000027962/ENSMUSG00000026822/ENSMUSG00000029231/ENSMUSG00000022883/ENSMUSG00000051177/ENSMUSG00000021477/ENSMUSG00000029287/ENSMUSG00000020580/ENSMUSG00000038679/ENSMUSG00000056973/ENSMUSG00000038393/ENSMUSG00000024247/ENSMUSG00000025934/ENSMUSG00000021390/ENSMUSG00000030551/ENSMUSG00000023175/ENSMUSG00000033149/ENSMUSG00000031523/ENSMUSG00000020122/ENSMUSG00000031229/ENSMUSG00000057315/…	164	activated	0.190035	0.190035	Acadm / Adamts12 / Adipor1 / Afdn / Akap13 / Akr1b3 / Aldh1a1 / Ar / Arhgap24 / Arid4b / Arid5b / Arrdc3 / Ash1l / Atp2b1 / Atp7a / Atraid / Atrx / Axin1 / Bax / Bcl9 / Bmp2k / Bscl2 / Bsg / C1galt1 / Cav1 / Cbfa2t2 / Ccnt2 / Cd151 / Ces1d / Chsy1 / Chuk / Clasp2 / Col3a1 / Col4a1 / Csf1 / Ctsb / Ctsl / Cxcl12 / Ddr2 / Dlc1 / Ecm1 / Eda / Egfr / Eif2ak3 / Errfi1 / Esr1 / Etv5 / F11r / Fgf1 / Fgfr…
activated.GO:0010647	BP	GO:0010647	positive regulation of cell communication	819	0.294269	1.57674	5.48801e-08	1.89078e-05	1.71046e-05	1155	tags=19%, list=12%, signal=18%	ENSMUSG00000029231/ENSMUSG00000022883/ENSMUSG00000002944/ENSMUSG00000051177/ENSMUSG00000002985/ENSMUSG00000021477/ENSMUSG00000024713/ENSMUSG00000029287/ENSMUSG00000020580/ENSMUSG00000026473/ENSMUSG00000038679/ENSMUSG00000017466/ENSMUSG00000057522/ENSMUSG00000020263/ENSMUSG00000020122/ENSMUSG00000028820/ENSMUSG00000025810/ENSMUSG00000023046/ENSMUSG00000029821/ENSMUSG00000027931/ENSMUSG00000027523/…	155	activated	0.189255	0.189255	Aak1 / Acsl4 / Adipor1 / Afap1l2 / Afdn / Akap13 / Akr1b3 / Akt2 / Apoe / App / Appl2 / Ar / Arrdc3 / Atf6 / Atp6v0c / Axin1 / Bax / Bcap31 / Bmp2k / Braf / C1qtnf3 / Cacna1d / Camk2b / Cav1 / Ccl25 / Cd36 / Cd81 / Cdk5rap3 / Chuk / Ckap5 / Clu / Col3a1 / Crebbp / Crebrf / Csf1 / Ctsl / Cxcl12 / Cyfip1 / Cyfip2 / Dcn / Ddr2 / Denn2b / Doc2b / Dstyk / Eda / Egfr / Ei24 / Eif2ak3 / Ern1 / Esr1 / F1…

## Sheet: macrophage_GSEA_ALL_dotplot_d
X	ONTOLOGY	ID	Description	setSize	enrichmentScore	NES	pvalue	p.adjust	qvalue	rank	leading_edge	core_enrichment	Count	.sign	GeneRatio	x	pasted_sorted_ogns
suppressed.GO:0031055	BP	GO:0031055	chromatin remodeling at centromere	5	-0.88505	-1.85589	0.00166948	0.0555707	0.0510426	841	tags=80%, list=11%, signal=71%	ENSMUSG00000021391/ENSMUSG00000028549/ENSMUSG00000028693/ENSMUSG00000029177	4	suppressed	0.8	0.8	Cenpa / Cenpp / Itgb3bp / Nasp
suppressed.GO:0034080	BP	GO:0034080	CENP-A containing chromatin assembly	5	-0.88505	-1.85589	0.00166948	0.0555707	0.0510426	841	tags=80%, list=11%, signal=71%	ENSMUSG00000021391/ENSMUSG00000028549/ENSMUSG00000028693/ENSMUSG00000029177	4	suppressed	0.8	0.8	Cenpa / Cenpp / Itgb3bp / Nasp
activated.GO:0044327	CC	GO:0044327	dendritic spine head	7	0.801963	1.80202	0.00321014	0.0852771	0.0783284	754	tags=71%, list=10%, signal=65%	ENSMUSG00000040265/ENSMUSG00000021719/ENSMUSG00000026425/ENSMUSG00000034813/ENSMUSG00000030795	5	activated	0.714286	0.714286	Dnm3 / Fus / Grip1 / Rgs7bp / Srgap2
activated.GO:0070721	CC	GO:0070721	ISGF3 complex	3	0.952032	1.68331	0.00347039	0.0895807	0.0822814	356	tags=67%, list=5%, signal=64%	ENSMUSG00000040033/ENSMUSG00000026104	2	activated	0.666667	0.666667	Stat1 / Stat2
suppressed.GO:0097433	CC	GO:0097433	dense body	3	-0.96973	-1.71957	0.000699937	0.0317008	0.0291177	182	tags=67%, list=2%, signal=65%	ENSMUSG00000029423/ENSMUSG00000032554	2	suppressed	0.666667	0.666667	Piwil1 / Trf
suppressed.GO:0071557	BP	GO:0071557	histone H3-K27 demethylation	3	-0.99436	-1.76324	5.57042e-06	0.00100916	0.000926929	2	tags=67%, list=0%, signal=67%	ENSMUSG00000018476/ENSMUSG00000068457	2	suppressed	0.666667	0.666667	Kdm6b / Uty
suppressed.GO:0033634	BP	GO:0033634	positive regulation of cell-cell adhesion mediated by integrin	3	-0.993678	-1.76203	7.58435e-06	0.00123257	0.00113213	24	tags=67%, list=0%, signal=66%	ENSMUSG00000035042/ENSMUSG00000057058	2	suppressed	0.666667	0.666667	Ccl5 / Skap1
suppressed.GO:1903897	BP	GO:1903897	regulation of PERK-mediated unfolded protein response	5	-0.876692	-1.83836	0.00255926	0.0742319	0.0681832	364	tags=60%, list=5%, signal=57%	ENSMUSG00000024539/ENSMUSG00000027540/ENSMUSG00000035722	3	suppressed	0.6	0.6	Abca7 / Ptpn1 / Ptpn2
suppressed.GO:0030527	MF	GO:0030527	structural constituent of chromatin	14	-0.687613	-2.00132	0.00155342	0.0527009	0.0484066	1326	tags=57%, list=17%, signal=47%	ENSMUSG00000049932/ENSMUSG00000060743/ENSMUSG00000060032/ENSMUSG00000028759/ENSMUSG00000016559/ENSMUSG00000062651/ENSMUSG00000060093/ENSMUSG00000029177	8	suppressed	0.571429	0.571429	Cenpa / H2aj / H2al2a / H2ax / H3f3a / H3f3b / H4c1 / Hp1bp3
suppressed.GO:0044815	CC	GO:0044815	DNA packaging complex	64	-0.428825	-1.81068	0.00109282	0.0429347	0.0394362	1559	tags=55%, list=20%, signal=44%	ENSMUSG00000008690/ENSMUSG00000031540/ENSMUSG00000090112/ENSMUSG00000029505/ENSMUSG00000037286/ENSMUSG00000020898/ENSMUSG00000036181/ENSMUSG00000024174/ENSMUSG00000059474/ENSMUSG00000026182/ENSMUSG00000035024/ENSMUSG00000038994/ENSMUSG00000029580/ENSMUSG00000022501/ENSMUSG00000021767/ENSMUSG00000029670/ENSMUSG00000049932/ENSMUSG00000050058/ENSMUSG00000027569/ENSMUSG00000028312/ENSMUSG00000060743/…	35	suppressed	0.546875	0.546875	Actb / Cenpa / Ctc1 / Ep400 / H1f2 / H1f9 / H2aj / H2al2a / H2ax / H3c1 / H3f3a / H3f3b / H4c1 / Hp1bp3 / Ing3 / Kat6a / Kat6b / Mbtd1 / Meaf6 / Mrgbp / Ncapd2 / Ncapd3 / Ncaph2 / Pot1b / Prm1 / Prm3 / Shprh / Slf1 / Smc1b / Smc2 / Smc3 / Stag1 / Stag2 / Stag3 / Tnp1
activated.GO:0030670	CC	GO:0030670	phagocytic vesicle membrane	16	0.671496	1.97974	0.00130339	0.0467713	0.0429602	800	tags=50%, list=10%, signal=45%	ENSMUSG00000037321/ENSMUSG00000020263/ENSMUSG00000025949/ENSMUSG00000016534/ENSMUSG00000060802/ENSMUSG00000001750/ENSMUSG00000056515/ENSMUSG00000024308	8	activated	0.5	0.5	Appl2 / B2m / Lamp2 / Pikfyve / Rab31 / Tap1 / Tapbp / Tcirg1
suppressed.GO:0033085	BP	GO:0033085	negative regulation of T cell differentiation in thymus	4	-0.9374	-1.81249	0.000539796	0.0263951	0.0242443	364	tags=50%, list=5%, signal=48%	ENSMUSG00000024539/ENSMUSG00000027387	2	suppressed	0.5	0.5	Ptpn2 / Zc3h8
suppressed.GO:0002361	BP	GO:0002361	CD4-positive, CD25-positive, alpha-beta regulatory T cell differentiation	4	-0.895997	-1.73244	0.0037521	0.0946678	0.0869539	121	tags=50%, list=2%, signal=49%	ENSMUSG00000041202/ENSMUSG00000041272	2	suppressed	0.5	0.5	Pla2g2d / Tox
suppressed.GO:0071558	MF	GO:0071558	histone H3K27me2/H3K27me3 demethylase activity	4	-0.947841	-1.83268	0.000297606	0.0172589	0.0158526	2	tags=50%, list=0%, signal=50%	ENSMUSG00000018476/ENSMUSG00000068457	2	suppressed	0.5	0.5	Kdm6b / Uty
suppressed.GO:0016592	CC	GO:0016592	mediator complex	23	-0.567206	-1.86898	0.00281571	0.0792741	0.0728146	1560	tags=43%, list=20%, signal=35%	ENSMUSG00000027080/ENSMUSG00000018160/ENSMUSG00000018076/ENSMUSG00000028252/ENSMUSG00000026799/ENSMUSG00000002679/ENSMUSG00000045248/ENSMUSG00000031935/ENSMUSG00000044150/ENSMUSG00000029635	10	suppressed	0.434783	0.434783	Bclaf3 / Ccnc / Cdk8 / Med1 / Med13l / Med17 / Med19 / Med26 / Med27 / Med6
suppressed.GO:0000786	CC	GO:0000786	nucleosome	44	-0.447973	-1.75144	0.00307747	0.0829491	0.0761901	1559	tags=41%, list=20%, signal=33%	ENSMUSG00000038994/ENSMUSG00000029580/ENSMUSG00000022501/ENSMUSG00000021767/ENSMUSG00000029670/ENSMUSG00000049932/ENSMUSG00000050058/ENSMUSG00000027569/ENSMUSG00000060743/ENSMUSG00000060032/ENSMUSG00000021597/ENSMUSG00000028759/ENSMUSG00000028863/ENSMUSG00000016559/ENSMUSG00000069265/ENSMUSG00000062651/ENSMUSG00000060093/ENSMUSG00000029177	18	suppressed	0.409091	0.409091	Actb / Cenpa / H1f9 / H2aj / H2al2a / H2ax / H3c1 / H3f3a / H3f3b / H4c1 / Hp1bp3 / Ing3 / Kat6b / Meaf6 / Mrgbp / Prm1 / Prm3 / Slf1
suppressed.GO:0003916	MF	GO:0003916	DNA topoisomerase activity	5	-0.932787	-1.95599	0.000154509	0.0105076	0.00965144	114	tags=40%, list=1%, signal=39%	ENSMUSG00000070544/ENSMUSG00000020914	2	suppressed	0.4	0.4	Top1 / Top2a
suppressed.GO:0002363	BP	GO:0002363	alpha-beta T cell lineage commitment	13	-0.688008	-1.95119	0.00221197	0.0666898	0.0612557	571	tags=38%, list=7%, signal=36%	ENSMUSG00000051457/ENSMUSG00000028991/ENSMUSG00000015314/ENSMUSG00000057329/ENSMUSG00000041272	5	suppressed	0.384615	0.384615	Bcl2 / Mtor / Slamf6 / Spn / Tox
suppressed.GO:0043368	BP	GO:0043368	positive T cell selection	21	-0.627667	-2.02299	0.000357979	0.0195843	0.0179885	737	tags=38%, list=9%, signal=35%	ENSMUSG00000026395/ENSMUSG00000051457/ENSMUSG00000028991/ENSMUSG00000024539/ENSMUSG00000015314/ENSMUSG00000057329/ENSMUSG00000032094/ENSMUSG00000041272	8	suppressed	0.380952	0.380952	Bcl2 / Cd3d / Mtor / Ptpn2 / Ptprc / Slamf6 / Spn / Tox
activated.GO:0030666	CC	GO:0030666	endocytic vesicle membrane	29	0.539291	1.86363	0.00130099	0.0467713	0.0429602	800	tags=38%, list=10%, signal=34%	ENSMUSG00000028552/ENSMUSG00000037321/ENSMUSG00000020263/ENSMUSG00000025949/ENSMUSG00000016534/ENSMUSG00000028524/ENSMUSG00000060802/ENSMUSG00000001750/ENSMUSG00000056515/ENSMUSG00000001036/ENSMUSG00000024308	11	activated	0.37931	0.37931	Appl2 / B2m / Epn2 / Eps15 / Lamp2 / Pikfyve / Rab31 / Sgip1 / Tap1 / Tapbp / Tcirg1
suppressed.GO:0000775	CC	GO:0000775	chromosome, centromeric region	140	-0.354668	-1.72072	0.000656506	0.0301951	0.0277347	1783	tags=34%, list=23%, signal=27%	ENSMUSG00000075266/ENSMUSG00000039630/ENSMUSG00000028271/ENSMUSG00000035024/ENSMUSG00000032435/ENSMUSG00000043909/ENSMUSG00000033237/ENSMUSG00000031954/ENSMUSG00000004455/ENSMUSG00000024817/ENSMUSG00000002748/ENSMUSG00000033916/ENSMUSG00000029580/ENSMUSG00000024660/ENSMUSG00000060743/ENSMUSG00000029687/ENSMUSG00000079614/ENSMUSG00000022432/ENSMUSG00000025862/ENSMUSG00000005871/ENSMUSG00000038252/…	48	suppressed	0.342857	0.342857	Actb / Apc / Arid2 / Baz1a / Baz1b / Cbx1 / Cdca8 / Cenpa / Cenpp / Cenpw / Cfdp1 / Chmp2a / Chrac1 / Dctn5 / Dync1li1 / Ezh2 / Gtf2b / H2al2a / H3f3a / H4c1 / Hnrnpu / Incenp / Itgb3bp / Kat7 / Kdm4c / Kntc1 / Meaf6 / Ncapd2 / Ncapd3 / Ndel1 / Nup160 / Nup37 / Ppp1cc / Ppp1r12a / Rassf2 / Seh1l / Septin7 / Sin3a / Smc1b / Smc3 / Spag5 / Stag2 / Stag3 / Tex14 / Top2a / Tpr / Trp53bp1 / Uhrf2
activated.GO:0031252	CC	GO:0031252	cell leading edge	222	0.34246	1.73512	1.55532e-05	0.0019133	0.0017574	1603	tags=33%, list=21%, signal=27%	ENSMUSG00000033278/ENSMUSG00000020122/ENSMUSG00000028868/ENSMUSG00000025314/ENSMUSG00000045103/ENSMUSG00000023022/ENSMUSG00000060843/ENSMUSG00000019889/ENSMUSG00000049076/ENSMUSG00000019966/ENSMUSG00000022607/ENSMUSG00000020315/ENSMUSG00000009073/ENSMUSG00000015143/ENSMUSG00000018001/ENSMUSG00000030447/ENSMUSG00000000127/ENSMUSG00000026490/ENSMUSG00000022568/ENSMUSG00000032827/ENSMUSG00000020263/…	74	activated	0.333333	0.333333	Abi1 / Acap2 / Actn1 / Actr3 / Amotl1 / Appl2 / Arf4 / Arhgap18 / Arhgef6 / Atp7a / Cacna1d / Capzb / Ccdc88a / Cd2ap / Cdc42bpa / Cdk6 / Cib1 / Clasp2 / Ctnna3 / Cyfip1 / Cyth3 / Ddx3x / Dgkz / Dlc1 / Dmd / Dnm2 / Dock8 / Dst / Dusp22 / Egfr / Enah / Exoc4 / Fer / Fgd4 / Frmd4b / Gabbr1 / Gsn / Inppl1 / Itgb1bp1 / Itsn1 / Kitl / Lcp1 / Ldb1 / Lima1 / Macf1 / Mkln1 / Mtmr14 / Myo5a / Nf2 / P4hb /…
suppressed.GO:0006265	BP	GO:0006265	DNA topological change	6	-0.914356	-2.0401	6.51309e-05	0.00556896	0.00511518	114	tags=33%, list=1%, signal=33%	ENSMUSG00000070544/ENSMUSG00000020914	2	suppressed	0.333333	0.333333	Top1 / Top2a
activated.GO:0043025	CC	GO:0043025	neuronal cell body	285	0.295745	1.54469	0.000298294	0.0172589	0.0158526	1573	tags=32%, list=20%, signal=26%	ENSMUSG00000025810/ENSMUSG00000015340/ENSMUSG00000045103/ENSMUSG00000031626/ENSMUSG00000018707/ENSMUSG00000006373/ENSMUSG00000029088/ENSMUSG00000019889/ENSMUSG00000009545/ENSMUSG00000032323/ENSMUSG00000026365/ENSMUSG00000062232/ENSMUSG00000003555/ENSMUSG00000025583/ENSMUSG00000020271/ENSMUSG00000037370/ENSMUSG00000031012/ENSMUSG00000026883/ENSMUSG00000030447/ENSMUSG00000030096/ENSMUSG00000022661/…	90	activated	0.315789	0.315789	Acvrl1 / Agfg1 / Akap9 / Atp13a2 / Atp5g1 / Atp7a / Atxn10 / Bmpr2 / Brd1 / Cacna1a / Cacna1d / Capzb / Cask / Cd200 / Cfh / Cib1 / Copa / Csf1r / Cst3 / Ctnnd2 / Ctsl / Cybb / Cyfip1 / Cyp11a1 / Cyp17a1 / Dab2ip / Dennd1a / Dip2b / Dlg1 / Dlg2 / Dlgap4 / Dmd / Dpysl2 / Dync1h1 / Enpp1 / Epm2a / Exoc4 / Fbxw11 / Fus / Gabbr1 / Gdpd5 / Grip1 / Gsk3b / Hnrnpa2b1 / Htt / Igf1 / Inha / Ireb2 / Itpr1 …
activated.GO:0036477	CC	GO:0036477	somatodendritic compartment	429	0.293767	1.60523	2.75785e-05	0.00295882	0.00271772	1629	tags=31%, list=21%, signal=26%	ENSMUSG00000025810/ENSMUSG00000022037/ENSMUSG00000015340/ENSMUSG00000040265/ENSMUSG00000045103/ENSMUSG00000032076/ENSMUSG00000031626/ENSMUSG00000018707/ENSMUSG00000020300/ENSMUSG00000006373/ENSMUSG00000029088/ENSMUSG00000019889/ENSMUSG00000039943/ENSMUSG00000053004/ENSMUSG00000009545/ENSMUSG00000032323/ENSMUSG00000026365/ENSMUSG00000062232/ENSMUSG00000003555/ENSMUSG00000022607/ENSMUSG00000004266/…	134	activated	0.312354	0.312354	Abhd12 / Actn1 / Acvrl1 / Adcy9 / Afdn / Agfg1 / Akap9 / Alox5 / Amfr / Apba1 / Aqp11 / Arf4 / Asap1 / Atp13a2 / Atp5g1 / Atp7a / Atxn10 / Bin1 / Bmpr2 / Brd1 / Cacna1a / Cacna1d / Cadm1 / Capzb / Cask / Cd200 / Cd2ap / Cfh / Cib1 / Ckb / Clstn1 / Clu / Comt / Copa / Cpeb3 / Cpeb4 / Csf1r / Cst3 / Ctnnd2 / Ctsl / Cybb / Cyfip1 / Cyp11a1 / Cyp17a1 / Dab2ip / Dennd1a / Dip2b / Dlg1 / Dlg2 / Dlgap4 …
suppressed.GO:0051276	BP	GO:0051276	chromosome organization	307	-0.269875	-1.43866	0.0023182	0.0690523	0.0634257	1974	tags=31%, list=25%, signal=24%	ENSMUSG00000036986/ENSMUSG00000021244/ENSMUSG00000000568/ENSMUSG00000022142/ENSMUSG00000022672/ENSMUSG00000066149/ENSMUSG00000035842/ENSMUSG00000007646/ENSMUSG00000030007/ENSMUSG00000004364/ENSMUSG00000036202/ENSMUSG00000075266/ENSMUSG00000039630/ENSMUSG00000028271/ENSMUSG00000035024/ENSMUSG00000036167/ENSMUSG00000024786/ENSMUSG00000048170/ENSMUSG00000032435/ENSMUSG00000050107/ENSMUSG00000033237/…	95	suppressed	0.309446	0.309446	Actb / Apc / Arid2 / Ascc3 / Atr / Baz1b / Becn1 / Blm / Cct5 / Cct6a / Cct7 / Cdc16 / Cdc26 / Cdca8 / Cenpa / Cenpp / Cenpw / Cep97 / Chfr / Chmp2a / Cit / Cul3 / Dclre1c / Ddx1 / Ddx11 / Dhx36 / Dtd1 / Dync1li1 / Eml4 / Exosc10 / Ezh2 / Gnl3 / Gtf2b / H1f9 / H2al2a / H3f3a / H3f3b / Haspin / Hmga2 / Hnrnpd / Hnrnpu / Hormad1 / Hsp90aa1 / Incenp / Ino80b / Ino80e / Itgb3bp / Kif11 / Kif15 / Kif2…
activated.GO:0044297	CC	GO:0044297	cell body	331	0.266282	1.41318	0.00274693	0.0782379	0.0718628	1622	tags=30%, list=21%, signal=25%	ENSMUSG00000025810/ENSMUSG00000015340/ENSMUSG00000045103/ENSMUSG00000031626/ENSMUSG00000018707/ENSMUSG00000006373/ENSMUSG00000029088/ENSMUSG00000019889/ENSMUSG00000009545/ENSMUSG00000032323/ENSMUSG00000036353/ENSMUSG00000026365/ENSMUSG00000062232/ENSMUSG00000003555/ENSMUSG00000009073/ENSMUSG00000025583/ENSMUSG00000020271/ENSMUSG00000037370/ENSMUSG00000031012/ENSMUSG00000026883/ENSMUSG00000030447/…	99	activated	0.299094	0.299094	Acvrl1 / Agfg1 / Akap9 / Amfr / Atp13a2 / Atp5g1 / Atp7a / Atxn10 / Bmpr2 / Brd1 / Cacna1a / Cacna1d / Capzb / Cask / Cct3 / Cd200 / Cfh / Cib1 / Ckb / Comt / Copa / Csf1r / Cst3 / Ctnnd2 / Ctsl / Cybb / Cyfip1 / Cyp11a1 / Cyp17a1 / Dab2ip / Dennd1a / Dip2b / Dlg1 / Dlg2 / Dlgap4 / Dmd / Dpysl2 / Dync1h1 / Enpp1 / Epm2a / Exoc4 / Fbxw11 / Fus / Gabbr1 / Gdpd5 / Gnaq / Gnb4 / Grip1 / Gsk3b / Hnrnp…
activated.GO:0042127	BP	GO:0042127	regulation of cell population proliferation	654	0.298304	1.69246	3.57002e-08	2.71806e-05	2.49658e-05	1449	tags=28%, list=19%, signal=25%	ENSMUSG00000031613/ENSMUSG00000027684/ENSMUSG00000045658/ENSMUSG00000028019/ENSMUSG00000015090/ENSMUSG00000033278/ENSMUSG00000018593/ENSMUSG00000022037/ENSMUSG00000020122/ENSMUSG00000024379/ENSMUSG00000025314/ENSMUSG00000045103/ENSMUSG00000040613/ENSMUSG00000061436/ENSMUSG00000022797/ENSMUSG00000020422/ENSMUSG00000031451/ENSMUSG00000059588/ENSMUSG00000056427/ENSMUSG00000018899/ENSMUSG00000038168/…	185	activated	0.282875	0.282875	Abcc4 / Acer3 / Adam33 / Adgrg1 / Adk / Afdn / Aggf1 / Ago3 / Agt / Ahr / Ambra1 / Anp32b / Apobec1 / Appl2 / Aqp11 / Arhgap5 / Asph / Atp7a / Atraid / Atxn1 / Azin1 / B2m / Bicral / Birc6 / Bmpr2 / Btk / C3ar1 / Calcrl / Carm1 / Cask / Ccar1 / Ccdc88a / Ccl12 / Cd200 / Cd28 / Cd46 / Cd74 / Cd86 / Cdc73 / Cdh13 / Cdk6 / Celf1 / Chd5 / Cherp / Cib1 / Cited2 / Clu / Comt / Crkl / Csf1r / Csf2ra / C…
activated.GO:0071944	CC	GO:0071944	cell periphery	1771	0.276371	1.66316	2.93285e-15	3.2411e-11	2.977e-11	1611	tags=28%, list=21%, signal=29%	ENSMUSG00000031613/ENSMUSG00000025810/ENSMUSG00000051177/ENSMUSG00000030218/ENSMUSG00000028019/ENSMUSG00000058656/ENSMUSG00000033278/ENSMUSG00000053063/ENSMUSG00000018593/ENSMUSG00000042846/ENSMUSG00000036256/ENSMUSG00000026321/ENSMUSG00000022037/ENSMUSG00000020122/ENSMUSG00000022180/ENSMUSG00000015340/ENSMUSG00000040265/ENSMUSG00000028868/ENSMUSG00000025314/ENSMUSG00000045103/ENSMUSG00000040855/…	492	activated	0.277809	0.277809	1700019D03Rik / Abca2 / Abcc3 / Abcc4 / Abcc5 / Abcg1 / Abcg2 / Abcg3 / Abhd12 / Abhd6 / Abr / Actn1 / Acvr1 / Acvrl1 / Adamts10 / Adamtsl5 / Adap2 / Adcy3 / Adcy9 / Adgre1 / Adgrg1 / Adgrl2 / Adk / Afdn / Aig1 / Akap10 / Akap9 / Akr1a1 / Alox5 / Amn1 / Amotl1 / Ankrd13a / Anks1b / Ap1s2 / Apba1 / Apbb1ip / Appl2 / Aqp11 / Arap1 / Arf3 / Arf4 / Arf5 / Arhgap17 / Arhgap18 / Arhgap19 / Arhgap5 / Ar…
activated.GO:0030054	CC	GO:0030054	cell junction	933	0.277813	1.61118	1.60707e-08	1.77598e-05	1.63126e-05	1611	tags=28%, list=21%, signal=25%	ENSMUSG00000025810/ENSMUSG00000051177/ENSMUSG00000033278/ENSMUSG00000018593/ENSMUSG00000042846/ENSMUSG00000022037/ENSMUSG00000020122/ENSMUSG00000040265/ENSMUSG00000028868/ENSMUSG00000025314/ENSMUSG00000045103/ENSMUSG00000055322/ENSMUSG00000032076/ENSMUSG00000031626/ENSMUSG00000002699/ENSMUSG00000023022/ENSMUSG00000020422/ENSMUSG00000020300/ENSMUSG00000026113/ENSMUSG00000006373/ENSMUSG00000060843/…	259	activated	0.277599	0.277599	Abhd6 / Abi1 / Abr / Actn1 / Actr3 / Adgrl2 / Afdn / Akap9 / Akr1a1 / Aldh1a1 / Ambra1 / Amotl1 / Anks1b / Ap1s2 / Apba1 / Apbb1ip / Arf4 / Arhgap17 / Arhgdia / Arhgef6 / Ash1l / Atat1 / Atp1a1 / Atp6v0c / Atp6v1a / Atp7a / Basp1 / Bcar3 / Bin1 / Blvrb / Bmpr2 / Btbd9 / Cacna1a / Cacna1d / Cadm1 / Camk4 / Capzb / Cask / Cd2ap / Cd99l2 / Cdc42bpa / Cdc42bpb / Cdh13 / Cgnl1 / Clasp2 / Clcn3 / Clptm…
activated.GO:0005576	CC	GO:0005576	extracellular region	440	0.313238	1.71611	4.11273e-07	0.000151499	0.000139155	1393	tags=28%, list=18%, signal=24%	ENSMUSG00000031613/ENSMUSG00000054072/ENSMUSG00000030218/ENSMUSG00000028019/ENSMUSG00000015090/ENSMUSG00000027445/ENSMUSG00000018593/ENSMUSG00000042846/ENSMUSG00000036256/ENSMUSG00000064373/ENSMUSG00000022037/ENSMUSG00000040265/ENSMUSG00000024379/ENSMUSG00000013846/ENSMUSG00000038843/ENSMUSG00000028773/ENSMUSG00000021939/ENSMUSG00000022797/ENSMUSG00000017754/ENSMUSG00000031451/ENSMUSG00000019647/…	122	activated	0.277273	0.277273	Adamts10 / Adamtsl5 / Adgrg1 / Aggf1 / Agt / Aoah / Arhgdia / Arsk / Axl / B2m / Bhmt / Ccl12 / Ccl8 / Cd180 / Cd46 / Cd48 / Cd74 / Cd86 / Cfh / Clic1 / Clstn1 / Clu / Cndp1 / Col16a1 / Col4a4 / Cpa6 / Cpq / Creld2 / Crim1 / Cst12 / Cst3 / Cst9 / Ctsb / Ctsc / Ctsh / Ctsl / Ctsz / Dbi / Dcn / Defb19 / Defb36 / Dnm3 / Eda / Enox2 / Enpp1 / F13a1 / Fabp3 / Fam3c / Fbrs / Fgf14 / Gabbr1 / Galnt2 / G…
activated.GO:0005886	CC	GO:0005886	plasma membrane	1674	0.26676	1.60195	1.06588e-12	5.8895e-09	5.4096e-09	1611	tags=27%, list=21%, signal=28%	ENSMUSG00000031613/ENSMUSG00000025810/ENSMUSG00000051177/ENSMUSG00000028019/ENSMUSG00000058656/ENSMUSG00000033278/ENSMUSG00000053063/ENSMUSG00000042846/ENSMUSG00000026321/ENSMUSG00000020122/ENSMUSG00000022180/ENSMUSG00000015340/ENSMUSG00000040265/ENSMUSG00000028868/ENSMUSG00000025314/ENSMUSG00000045103/ENSMUSG00000040855/ENSMUSG00000032076/ENSMUSG00000031626/ENSMUSG00000028080/ENSMUSG00000021939/…	459	activated	0.274194	0.274194	1700019D03Rik / Abca2 / Abcc3 / Abcc4 / Abcc5 / Abcg1 / Abcg2 / Abcg3 / Abhd12 / Abhd6 / Abr / Actn1 / Acvr1 / Acvrl1 / Adap2 / Adcy3 / Adcy9 / Adgre1 / Adgrg1 / Adgrl2 / Adk / Afdn / Aig1 / Akap10 / Akap9 / Akr1a1 / Alox5 / Amn1 / Amotl1 / Ankrd13a / Anks1b / Ap1s2 / Apba1 / Apbb1ip / Appl2 / Aqp11 / Arap1 / Arf3 / Arf4 / Arf5 / Arhgap17 / Arhgap18 / Arhgap19 / Arhgap5 / Arhgdia / Arl13b / Arpc1…
activated.GO:0071495	BP	GO:0071495	cellular response to endogenous stimulus	563	0.308481	1.73151	1.06623e-08	1.30922e-05	1.20254e-05	1531	tags=27%, list=20%, signal=24%	ENSMUSG00000031613/ENSMUSG00000025810/ENSMUSG00000051177/ENSMUSG00000045658/ENSMUSG00000028019/ENSMUSG00000018593/ENSMUSG00000020122/ENSMUSG00000025314/ENSMUSG00000045103/ENSMUSG00000031626/ENSMUSG00000020189/ENSMUSG00000038332/ENSMUSG00000061436/ENSMUSG00000027351/ENSMUSG00000031451/ENSMUSG00000020300/ENSMUSG00000019647/ENSMUSG00000018899/ENSMUSG00000038024/ENSMUSG00000027303/ENSMUSG00000019889/…	154	activated	0.273535	0.273535	Acap2 / Actr3 / Acvr1 / Acvrl1 / Agt / Ahr / Akap9 / Appl2 / Atp1a1 / Atp7a / Bcar3 / Bmpr2 / Cacna1a / Carm1 / Cask / Cd36 / Cib1 / Cited2 / Clock / Cnot2 / Cnot9 / Col16a1 / Cpeb3 / Cpeb4 / Crim1 / Crkl / Cry2 / Cyfip1 / Cyp11a1 / Dab2ip / Dcn / Ddx17 / Dennd4c / Dlg1 / Dmd / Dnm2 / Dusp22 / Egfr / Ehd4 / Enpp1 / Epn2 / Ext1 / Fdx1 / Fer / Fgfr1 / Frs2 / Fut8 / Gas6 / Gna15 / Gnaq / Golph3 / Gr…
activated.GO:0008283	BP	GO:0008283	cell population proliferation	799	0.286549	1.64321	1.06603e-08	1.30922e-05	1.20254e-05	1449	tags=27%, list=19%, signal=25%	ENSMUSG00000031613/ENSMUSG00000027684/ENSMUSG00000045658/ENSMUSG00000028019/ENSMUSG00000015090/ENSMUSG00000033278/ENSMUSG00000018593/ENSMUSG00000022037/ENSMUSG00000020122/ENSMUSG00000024379/ENSMUSG00000025314/ENSMUSG00000045103/ENSMUSG00000040613/ENSMUSG00000061436/ENSMUSG00000044813/ENSMUSG00000022797/ENSMUSG00000020422/ENSMUSG00000031451/ENSMUSG00000059588/ENSMUSG00000056427/ENSMUSG00000018899/…	218	activated	0.272841	0.272841	Abcc4 / Acer3 / Adam33 / Adgrg1 / Adk / Afdn / Aggf1 / Ago3 / Agt / Ahr / Ambra1 / Anp32b / Apobec1 / Appl2 / Aqp11 / Arhgap5 / Asph / Atp7a / Atraid / Atxn1 / Azin1 / B2m / Bicral / Birc6 / Bmpr2 / Btk / Btrc / C3ar1 / Calcrl / Carm1 / Cask / Ccar1 / Ccdc88a / Ccl12 / Cd180 / Cd200 / Cd28 / Cd46 / Cd74 / Cd86 / Cdc73 / Cdh13 / Cdk6 / Celf1 / Cep120 / Chd5 / Cherp / Cib1 / Cited2 / Clu / Comt / C…
activated.GO:0042995	CC	GO:0042995	cell projection	1150	0.254289	1.49775	8.12071e-07	0.000271945	0.000249786	1622	tags=27%, list=21%, signal=25%	ENSMUSG00000025810/ENSMUSG00000033278/ENSMUSG00000022037/ENSMUSG00000020122/ENSMUSG00000022180/ENSMUSG00000015340/ENSMUSG00000040265/ENSMUSG00000028868/ENSMUSG00000025314/ENSMUSG00000045103/ENSMUSG00000032076/ENSMUSG00000031626/ENSMUSG00000029802/ENSMUSG00000023022/ENSMUSG00000018707/ENSMUSG00000020300/ENSMUSG00000019647/ENSMUSG00000006373/ENSMUSG00000060843/ENSMUSG00000041890/ENSMUSG00000029088/…	311	activated	0.270435	0.270435	Abcg2 / Abcg3 / Abhd12 / Abi1 / Abr / Acap2 / Actn1 / Actr3 / Acvrl1 / Adcy3 / Adcy9 / Adgrg1 / Adgrl2 / Afdn / Agfg1 / Ak2 / Ak8 / Akap9 / Aldh1a1 / Alox5 / Ambra1 / Amfr / Amn1 / Amotl1 / Anks1b / Apba1 / Apbb1ip / Appl2 / Aqp11 / Arf4 / Arhgap18 / Arhgef6 / Arl13b / Arl2bp / Arpc1a / Atat1 / Atg16l1 / Atp13a2 / Atp1a1 / Atp5g1 / Atp6v1a / Atp7a / Atp8a2 / Atxn10 / Auts2 / Basp1 / Bbs5 / Bin1 /…
activated.GO:0031982	CC	GO:0031982	vesicle	1075	0.237962	1.39611	4.54872e-05	0.00422419	0.00387999	1688	tags=26%, list=22%, signal=23%	ENSMUSG00000025810/ENSMUSG00000018593/ENSMUSG00000022037/ENSMUSG00000020122/ENSMUSG00000015340/ENSMUSG00000028868/ENSMUSG00000045103/ENSMUSG00000032076/ENSMUSG00000028080/ENSMUSG00000029207/ENSMUSG00000027351/ENSMUSG00000022797/ENSMUSG00000105504/ENSMUSG00000026113/ENSMUSG00000024663/ENSMUSG00000036469/ENSMUSG00000059588/ENSMUSG00000026822/ENSMUSG00000033653/ENSMUSG00000026385/ENSMUSG00000038024/…	277	activated	0.257674	0.257674	Abca2 / Abcc4 / Abcc5 / Abcg1 / Abhd6 / Acap2 / Acrv1 / Acsbg1 / Actn1 / Agfg1 / Als2cl / Ambra1 / Amotl1 / Ankfy1 / Ankrd13a / Aoah / Ap1s2 / Apba1 / Apbb2 / Appl2 / Aqp11 / Arap1 / Arcn1 / Atg16l1 / Atp11c / Atp13a2 / Atp1a1 / Atp6v0c / Atp6v1a / Atp6v1h / Atp7a / Atp8a2 / B2m / Bhmt / Bin1 / Birc6 / Bsg / Btk / Cadm1 / Calcrl / Capza3 / Cask / Catsper3 / Catsper4 / Ccdc136 / Ccdc88a / Cd2ap / …
activated.GO:0023051	BP	GO:0023051	regulation of signaling	1430	0.260192	1.54853	7.81047e-10	1.43856e-06	1.32134e-06	1558	tags=26%, list=20%, signal=25%	ENSMUSG00000027684/ENSMUSG00000025810/ENSMUSG00000051177/ENSMUSG00000032020/ENSMUSG00000045658/ENSMUSG00000028019/ENSMUSG00000036256/ENSMUSG00000026321/ENSMUSG00000022037/ENSMUSG00000030649/ENSMUSG00000020122/ENSMUSG00000037921/ENSMUSG00000024379/ENSMUSG00000025314/ENSMUSG00000045103/ENSMUSG00000032076/ENSMUSG00000020189/ENSMUSG00000038332/ENSMUSG00000061436/ENSMUSG00000027351/ENSMUSG00000057596/…	367	activated	0.256643	0.256643	Abcg1 / Abhd6 / Abr / Acvr1 / Acvrl1 / Adgrg1 / Afdn / Ago3 / Agt / Akap9 / Alox5 / Anapc15 / Ankrd17 / Ankrd54 / Apba1 / Appl2 / Arap1 / Arhgap17 / Arhgap18 / Arhgap19 / Arhgdia / Arhgef3 / Ash1l / Atp6v0c / Atxn1 / Auts2 / Axl / Bcar3 / Birc6 / Bmpr2 / Btbd9 / Btrc / Cacna1a / Cacna1d / Cadm1 / Camk4 / Carm1 / Cask / Ccdc88a / Ccl12 / Ccl8 / Cd180 / Cd28 / Cd2ap / Cd36 / Cd46 / Cd74 / Cd86 / Cd…
activated.GO:0010646	BP	GO:0010646	regulation of cell communication	1425	0.257548	1.5317	2.35018e-09	3.71026e-06	3.40793e-06	1558	tags=26%, list=20%, signal=25%	ENSMUSG00000027684/ENSMUSG00000025810/ENSMUSG00000051177/ENSMUSG00000032020/ENSMUSG00000045658/ENSMUSG00000028019/ENSMUSG00000036256/ENSMUSG00000026321/ENSMUSG00000022037/ENSMUSG00000030649/ENSMUSG00000020122/ENSMUSG00000037921/ENSMUSG00000024379/ENSMUSG00000025314/ENSMUSG00000045103/ENSMUSG00000032076/ENSMUSG00000020189/ENSMUSG00000038332/ENSMUSG00000061436/ENSMUSG00000027351/ENSMUSG00000057596/…	364	activated	0.255439	0.255439	Abcg1 / Abhd6 / Abr / Acvr1 / Acvrl1 / Adgrg1 / Afdn / Ago3 / Agt / Akap9 / Alox5 / Anapc15 / Ankrd17 / Ankrd54 / Apba1 / Appl2 / Arhgap17 / Arhgap18 / Arhgap19 / Arhgdia / Arhgef3 / Ash1l / Atp6v0c / Atxn1 / Auts2 / Axl / Bcar3 / Birc6 / Bmpr2 / Btbd9 / Btrc / Cacna1a / Cacna1d / Cadm1 / Camk4 / Carm1 / Cask / Ccdc88a / Ccl12 / Ccl8 / Cd180 / Cd28 / Cd2ap / Cd36 / Cd46 / Cd74 / Cd86 / Cdc42bpa /…
activated.GO:0014069	CC	GO:0014069	postsynaptic density	191	0.301121	1.4966	0.00204544	0.0630264	0.0578908	1270	tags=25%, list=16%, signal=22%	ENSMUSG00000042846/ENSMUSG00000040265/ENSMUSG00000045103/ENSMUSG00000032076/ENSMUSG00000031626/ENSMUSG00000020300/ENSMUSG00000026113/ENSMUSG00000039943/ENSMUSG00000003279/ENSMUSG00000041115/ENSMUSG00000020315/ENSMUSG00000030223/ENSMUSG00000017631/ENSMUSG00000031012/ENSMUSG00000022568/ENSMUSG00000032827/ENSMUSG00000058835/ENSMUSG00000032336/ENSMUSG00000067336/ENSMUSG00000004936/ENSMUSG00000021719/…	48	activated	0.251309	0.251309	Abi1 / Abr / Akap9 / Anks1b / Atp1a1 / Bmpr2 / Cadm1 / Cask / Clstn1 / Cpeb4 / Ctnnd2 / Dlg1 / Dlg2 / Dlgap1 / Dmd / Dnm3 / Dynll2 / Eif3a / Epb41l1 / Grip1 / Grk3 / Gsk3b / Hnrnpa2b1 / Inpp4a / Insyn2a / Iqsec2 / Itpr1 / Lrrtm3 / Map2k1 / Mapk1 / Nf1 / Nptn / Nr3c2 / Pkp4 / Plcb4 / Ppp1r9a / Ppp2ca / Prkn / Ptpro / Rgs7bp / Rtn3 / Scrib / Slc16a7 / Slc8a1 / Sorbs2 / Sos1 / Sptbn1 / Srgap2
activated.GO:0001932	BP	GO:0001932	regulation of protein phosphorylation	488	0.318351	1.76938	7.78587e-08	4.61329e-05	4.23738e-05	1253	tags=25%, list=16%, signal=22%	ENSMUSG00000020154/ENSMUSG00000025810/ENSMUSG00000032020/ENSMUSG00000045658/ENSMUSG00000028019/ENSMUSG00000026321/ENSMUSG00000022037/ENSMUSG00000020122/ENSMUSG00000024379/ENSMUSG00000025314/ENSMUSG00000045103/ENSMUSG00000032076/ENSMUSG00000020189/ENSMUSG00000061436/ENSMUSG00000027351/ENSMUSG00000044813/ENSMUSG00000022797/ENSMUSG00000031451/ENSMUSG00000018899/ENSMUSG00000002944/ENSMUSG00000069874/…	122	activated	0.25	0.25	Abi1 / Acvr1 / Agt / Akap9 / Arl2bp / Bag1 / Bcar3 / Bmpr2 / Cadm1 / Ccdc88a / Cd36 / Cd74 / Clu / Crkl / Csf1r / Ctdspl / Dab2ip / Ddx3x / Dlg1 / Dmd / Dock7 / Dusp22 / Dusp6 / Egfr / Ehd4 / Eif2ak1 / Enpp1 / Epm2a / Fbxo7 / Fer / Fgd4 / Fgfr1 / Fnip2 / Gas6 / Gnaq / Gprc5b / Grk3 / Gsk3b / Heg1 / Hipk2 / Hsf1 / Hspa2 / Icam1 / Igf1 / Inha / Inppl1 / Irak1 / Irf1 / Irgm1 / Irgm2 / Jtb / Kat2b / …
activated.GO:0016477	BP	GO:0016477	cell migration	663	0.313385	1.78195	3.91281e-10	1.02186e-06	9.38595e-07	1250	tags=25%, list=16%, signal=23%	ENSMUSG00000020154/ENSMUSG00000025810/ENSMUSG00000051177/ENSMUSG00000028019/ENSMUSG00000033278/ENSMUSG00000018593/ENSMUSG00000020122/ENSMUSG00000028868/ENSMUSG00000025314/ENSMUSG00000055322/ENSMUSG00000032076/ENSMUSG00000038843/ENSMUSG00000020189/ENSMUSG00000029207/ENSMUSG00000027351/ENSMUSG00000023022/ENSMUSG00000020422/ENSMUSG00000031451/ENSMUSG00000019647/ENSMUSG00000060843/ENSMUSG00000026822/…	164	activated	0.24736	0.24736	Abhd6 / Abr / Actr3 / Acvr1 / Adgrg1 / Afdn / Agt / Apbb2 / Appl2 / Arhgap5 / Arid5b / Arl13b / Arsb / Atp7a / Auts2 / Axl / Bin3 / Bmpr2 / Bsg / C3ar1 / Cadm1 / Ccdc88a / Ccl12 / Ccl8 / Cd200 / Cd2ap / Cd74 / Cd99l2 / Cdc42bpa / Cdc42bpb / Cited2 / Clasp2 / Crkl / Csf1r / Ctnna3 / Ctsh / Dab2ip / Dcn / Dlc1 / Dock1 / Dock4 / Dock7 / Dock8 / Dusp22 / Egfr / Elmo1 / Enpp1 / Ext1 / Fer / Fgfr1 / Fm…
activated.GO:0048583	BP	GO:0048583	regulation of response to stimulus	1675	0.24606	1.47794	2.63006e-08	2.23576e-05	2.05358e-05	1535	tags=24%, list=20%, signal=25%	ENSMUSG00000027684/ENSMUSG00000025810/ENSMUSG00000051177/ENSMUSG00000032020/ENSMUSG00000045658/ENSMUSG00000028019/ENSMUSG00000053063/ENSMUSG00000036256/ENSMUSG00000026321/ENSMUSG00000022037/ENSMUSG00000030649/ENSMUSG00000020122/ENSMUSG00000037921/ENSMUSG00000024379/ENSMUSG00000025314/ENSMUSG00000045103/ENSMUSG00000032076/ENSMUSG00000020189/ENSMUSG00000038332/ENSMUSG00000061436/ENSMUSG00000027351/…	410	activated	0.244776	0.244776	Abhd12 / Abhd6 / Abr / Acvr1 / Acvrl1 / Adgrg1 / Adk / Afdn / Ago3 / Agt / Ahr / Aim2 / Akap9 / Aldh2 / Anapc15 / Ankrd17 / Ankrd54 / Aoah / Appl2 / Aqp11 / Arhgap17 / Arhgap18 / Arhgap19 / Arhgdia / Arhgef3 / Ash1l / Atp6v0c / Atp7a / Atxn1 / Auts2 / Axl / B2m / Bcar3 / Birc6 / Bmpr2 / Btk / Btrc / C3ar1 / Cadm1 / Calcrl / Carm1 / Cask / Ccdc88a / Ccl12 / Ccl8 / Cd180 / Cd200 / Cd200r1 / Cd28 / …
activated.GO:0012505	CC	GO:0012505	endomembrane system	1905	0.219542	1.32292	2.30991e-05	0.0025456	0.00233818	1591	tags=23%, list=20%, signal=24%	ENSMUSG00000054072/ENSMUSG00000025810/ENSMUSG00000030218/ENSMUSG00000015090/ENSMUSG00000018593/ENSMUSG00000022037/ENSMUSG00000020122/ENSMUSG00000015340/ENSMUSG00000040265/ENSMUSG00000028868/ENSMUSG00000045103/ENSMUSG00000013846/ENSMUSG00000032076/ENSMUSG00000056069/ENSMUSG00000038843/ENSMUSG00000028080/ENSMUSG00000020189/ENSMUSG00000029207/ENSMUSG00000057596/ENSMUSG00000022797/ENSMUSG00000018707/…	442	activated	0.232021	0.232021	1700029I15Rik / Abca2 / Abcc4 / Abcg1 / Abhd12 / Abhd6 / Acap2 / Acer3 / Acrv1 / Actn1 / Actr3 / Adcy3 / Agmo / Agpat2 / Agpat4 / Aig1 / Akap9 / Alg14 / Alox5 / Ambra1 / Ankfy1 / Ankrd13a / Ankrd17 / Ap1s2 / Ap4e1 / Ap4s1 / Apba1 / Apbb2 / Appl2 / Aqp11 / Arap1 / Arcn1 / Arf3 / Arf4 / Arf5 / Arhgap5 / Armh3 / Arsb / Asap2 / Ash1l / Asph / Atat1 / Atg16l1 / Atp11c / Atp13a2 / Atp1a1 / Atp6v0c / At…
activated.GO:0042221	BP	GO:0042221	response to chemical	1452	0.246563	1.46957	7.93163e-08	4.61329e-05	4.23738e-05	1453	tags=23%, list=19%, signal=23%	ENSMUSG00000031613/ENSMUSG00000054072/ENSMUSG00000025810/ENSMUSG00000051177/ENSMUSG00000045658/ENSMUSG00000028019/ENSMUSG00000033278/ENSMUSG00000026321/ENSMUSG00000022037/ENSMUSG00000020122/ENSMUSG00000015340/ENSMUSG00000024379/ENSMUSG00000025314/ENSMUSG00000040613/ENSMUSG00000031626/ENSMUSG00000028080/ENSMUSG00000020189/ENSMUSG00000038332/ENSMUSG00000029802/ENSMUSG00000029207/ENSMUSG00000057596/…	335	activated	0.230716	0.230716	Abcg1 / Abcg2 / Abcg3 / Abr / Actr3 / Adcy3 / Agt / Ahr / Aim2 / Akap9 / Aldh1a1 / Aldh2 / Apbb2 / Apobec1 / Appl2 / Aqp11 / Arid5b / Arsb / Asph / Atp13a2 / Atp1a1 / Atp7a / Axl / B2m / Bcar3 / Bckdhb / Blmh / Bmpr2 / Bsg / Btk / Btrc / C3ar1 / Cacna1a / Cacna1d / Calcrl / Carm1 / Ccl12 / Ccl8 / Ccs / Cd180 / Cd36 / Cd74 / Cd86 / Cdc73 / Cdh13 / Cdk6 / Cfh / Cib1 / Ciita / Cited2 / Clk2 / Clock …
activated.GO:0005783	CC	GO:0005783	endoplasmic reticulum	801	0.22697	1.3023	0.00150196	0.0518692	0.0476427	1549	tags=23%, list=20%, signal=20%	ENSMUSG00000054072/ENSMUSG00000030218/ENSMUSG00000015090/ENSMUSG00000022037/ENSMUSG00000020122/ENSMUSG00000015340/ENSMUSG00000056069/ENSMUSG00000028080/ENSMUSG00000020189/ENSMUSG00000029207/ENSMUSG00000020300/ENSMUSG00000006373/ENSMUSG00000036469/ENSMUSG00000059588/ENSMUSG00000026385/ENSMUSG00000038168/ENSMUSG00000073555/ENSMUSG00000002944/ENSMUSG00000004070/ENSMUSG00000039943/ENSMUSG00000019916/…	183	activated	0.228464	0.228464	1700029I15Rik / Abcg1 / Abhd12 / Acer3 / Agmo / Agpat2 / Agpat4 / Alg14 / Ambra1 / Apbb2 / Aqp11 / Arcn1 / Arhgap5 / Arsb / Asph / Atp11c / Atp1a1 / Atp7a / B2m / Bet1 / Bsg / Calcrl / Card19 / Catsper3 / Ccdc88a / Cd36 / Cd74 / Cdkal1 / Cds1 / Cept1 / Cherp / Cib1 / Clock / Clstn1 / Clu / Cmah / Colgalt1 / Copg1 / Cpeb4 / Cpq / Creld2 / Cst3 / Ctsc / Ctsz / Cybb / Cyp17a1 / Cyp51 / Dbi / Ddx41 /…
activated.GO:0035295	BP	GO:0035295	tube development	457	0.349162	1.92115	2.50265e-10	9.21892e-07	8.46773e-07	818	tags=22%, list=11%, signal=21%	ENSMUSG00000031613/ENSMUSG00000027684/ENSMUSG00000020154/ENSMUSG00000025810/ENSMUSG00000030218/ENSMUSG00000028019/ENSMUSG00000033278/ENSMUSG00000018593/ENSMUSG00000020122/ENSMUSG00000015340/ENSMUSG00000028868/ENSMUSG00000025314/ENSMUSG00000061436/ENSMUSG00000027351/ENSMUSG00000044813/ENSMUSG00000020422/ENSMUSG00000019647/ENSMUSG00000059588/ENSMUSG00000026822/ENSMUSG00000009545/ENSMUSG00000016256/…	100	activated	0.218818	0.218818	Acvr1 / Adgrg1 / Aggf1 / Agt / Arl13b / Atxn1 / Bmpr2 / Bsg / Btrc / C3ar1 / Calcrl / Ccl12 / Ccm2 / Cfh / Cited2 / Crkl / Ctsz / Cybb / Dab2ip / Dcn / Dlc1 / Dlg1 / Ece1 / Eda / Egfr / Enah / Enpp1 / Epn2 / Fgfr1 / Fndc3b / Hdac5 / Heg1 / Hipk2 / Hpgd / Hpse / Htatip2 / Igf1 / Invs / Jmjd1c / Kcnq1 / Lcn2 / Lipa / Lzts2 / Map2k1 / Mapk14 / Mecom / Mgp / Mmp14 / Mtss1 / Ncoa3 / Ncor2 / Nfia / Nfi…
activated.GO:0009653	BP	GO:0009653	anatomical structure morphogenesis	1069	0.267394	1.57026	1.9756e-08	1.98475e-05	1.82303e-05	1226	tags=22%, list=16%, signal=21%	ENSMUSG00000031613/ENSMUSG00000027684/ENSMUSG00000020154/ENSMUSG00000025810/ENSMUSG00000030218/ENSMUSG00000045658/ENSMUSG00000028019/ENSMUSG00000033278/ENSMUSG00000018593/ENSMUSG00000022037/ENSMUSG00000020122/ENSMUSG00000015340/ENSMUSG00000040265/ENSMUSG00000028868/ENSMUSG00000025314/ENSMUSG00000045103/ENSMUSG00000032076/ENSMUSG00000038843/ENSMUSG00000061436/ENSMUSG00000029207/ENSMUSG00000027351/…	233	activated	0.217961	0.217961	Abca2 / Abi1 / Abr / Actn1 / Actr3 / Acvr1 / Adgrg1 / Afdn / Aggf1 / Agt / Aldh1a1 / Apbb2 / Arap1 / Arid5b / Arl13b / Ash1l / Atp7a / Atp8a2 / Auts2 / Bcar3 / Bin3 / Bmpr2 / Brwd1 / Bsg / Btrc / C3ar1 / Cacna1a / Cadm1 / Calcrl / Cask / Ccdc136 / Ccl12 / Ccl8 / Ccm2 / Cd36 / Cdc42se2 / Cdc73 / Cfh / Cited2 / Clu / Crkl / Csf1r / Cst3 / Ctnnd2 / Ctsh / Ctsl / Ctsz / Cybb / Cyfip1 / Dab2ip / Dcn /…
activated.GO:0009966	BP	GO:0009966	regulation of signal transduction	1258	0.25708	1.52369	3.68934e-08	2.71806e-05	2.49658e-05	1171	tags=21%, list=15%, signal=21%	ENSMUSG00000027684/ENSMUSG00000025810/ENSMUSG00000051177/ENSMUSG00000032020/ENSMUSG00000045658/ENSMUSG00000028019/ENSMUSG00000036256/ENSMUSG00000026321/ENSMUSG00000022037/ENSMUSG00000030649/ENSMUSG00000020122/ENSMUSG00000037921/ENSMUSG00000024379/ENSMUSG00000025314/ENSMUSG00000045103/ENSMUSG00000032076/ENSMUSG00000020189/ENSMUSG00000038332/ENSMUSG00000061436/ENSMUSG00000027351/ENSMUSG00000057596/…	263	activated	0.209062	0.209062	Abhd6 / Acvr1 / Adgrg1 / Afdn / Ago3 / Agt / Akap9 / Anapc15 / Ankrd17 / Appl2 / Arhgap17 / Arhgap19 / Ash1l / Atp6v0c / Atxn1 / Auts2 / Axl / Bcar3 / Bmpr2 / Btrc / Cadm1 / Ccdc88a / Ccl12 / Ccl8 / Cd180 / Cd28 / Cd2ap / Cd36 / Cdc42bpa / Cdc42se2 / Cdc73 / Cdk14 / Cep63 / Cgnl1 / Chd5 / Cherp / Cited2 / Clock / Clu / Cracr2a / Cradd / Crim1 / Crkl / Cry2 / Csf1r / Ctnnd2 / Ctns / Ctsc / Ctsh / …
activated.GO:0009986	CC	GO:0009986	cell surface	288	0.295041	1.53963	0.000353556	0.0194386	0.0178546	890	tags=20%, list=11%, signal=19%	ENSMUSG00000025810/ENSMUSG00000028019/ENSMUSG00000053063/ENSMUSG00000018593/ENSMUSG00000026321/ENSMUSG00000022037/ENSMUSG00000020122/ENSMUSG00000025314/ENSMUSG00000045103/ENSMUSG00000021939/ENSMUSG00000029802/ENSMUSG00000051906/ENSMUSG00000022797/ENSMUSG00000019889/ENSMUSG00000002944/ENSMUSG00000009545/ENSMUSG00000016256/ENSMUSG00000036353/ENSMUSG00000041926/ENSMUSG00000026365/ENSMUSG00000042082/…	59	activated	0.204861	0.204861	Abcc4 / Abcg1 / Abcg2 / Arsb / Axl / B2m / Bmpr2 / Cacna1d / Cd200 / Cd209f / Cd209g / Cd28 / Cd33 / Cd36 / Cd48 / Cfh / Ciita / Clcn3 / Clec12a / Clu / Csf1r / Ctsb / Ctsl / Ctsz / Dmd / Ece1 / Egfr / Enox2 / Enpp1 / Fcgr1 / Fcrls / Folr2 / Gpc5 / Gprc5b / Heg1 / Hspa2 / Icam1 / Kcnq1 / Lpar1 / Map3k5 / Mill2 / Msn / Notch2 / Nptn / Nrp1 / Nrros / P2ry12 / Pdgfc / Ptprj / Ptprk / Rnpep / Scarb1 …

## Sheet: metaphase-secondary_spermatoc
X	ONTOLOGY	ID	Description	setSize	enrichmentScore	NES	pvalue	p.adjust	qvalue	rank	leading_edge	core_enrichment	Count	.sign	GeneRatio	x	pasted_sorted_ogns
activated.GO:0098890	CC	GO:0098890	extrinsic component of postsynaptic membrane	15	0.764124	2.13947	3.48023e-05	0.0187793	0.0182309	1060	tags=60%, list=11%, signal=53%	ENSMUSG00000002489/ENSMUSG00000036095/ENSMUSG00000040407/ENSMUSG00000041740/ENSMUSG00000049336/ENSMUSG00000027799/ENSMUSG00000040003/ENSMUSG00000063063/ENSMUSG00000038665	9	activated	0.6	0.6	Akap9 / Ctnna2 / Dgkb / Dgki / Magi2 / Nbea / Rnf10 / Tenm2 / Tiam1
activated.GO:0030042	BP	GO:0030042	actin filament depolymerization	28	0.665108	2.22302	7.87564e-06	0.00893392	0.00867302	1871	tags=57%, list=19%, signal=46%	ENSMUSG00000022231/ENSMUSG00000051586/ENSMUSG00000040852/ENSMUSG00000028745/ENSMUSG00000036377/ENSMUSG00000026879/ENSMUSG00000005103/ENSMUSG00000020315/ENSMUSG00000033444/ENSMUSG00000032050/ENSMUSG00000032186/ENSMUSG00000021338/ENSMUSG00000038244/ENSMUSG00000021262/ENSMUSG00000062929/ENSMUSG00000015733	16	activated	0.571429	0.571429	Capza2 / Capzb / Carmil1 / Cfl2 / Cracd / Evl / Gsn / Mical2 / Mical3 / Plekhh2 / Rdx / Sema5a / Specc1l / Sptbn1 / Tmod2 / Wdr1
activated.GO:0030834	BP	GO:0030834	regulation of actin filament depolymerization	26	0.643844	2.10932	5.83645e-05	0.0251948	0.024459	1871	tags=54%, list=19%, signal=43%	ENSMUSG00000022231/ENSMUSG00000040852/ENSMUSG00000028745/ENSMUSG00000036377/ENSMUSG00000026879/ENSMUSG00000005103/ENSMUSG00000020315/ENSMUSG00000033444/ENSMUSG00000032050/ENSMUSG00000032186/ENSMUSG00000021338/ENSMUSG00000021262/ENSMUSG00000062929/ENSMUSG00000015733	14	activated	0.538462	0.538462	Capza2 / Capzb / Carmil1 / Cfl2 / Cracd / Evl / Gsn / Plekhh2 / Rdx / Sema5a / Specc1l / Sptbn1 / Tmod2 / Wdr1
activated.GO:0098800	CC	GO:0098800	inner mitochondrial membrane protein complex	103	0.387791	1.73337	0.000494011	0.0807783	0.0784194	2976	tags=50%, list=31%, signal=35%	ENSMUSG00000020163/ENSMUSG00000017778/ENSMUSG00000029632/ENSMUSG00000025428/ENSMUSG00000027679/ENSMUSG00000009647/ENSMUSG00000025393/ENSMUSG00000025968/ENSMUSG00000030086/ENSMUSG00000034566/ENSMUSG00000038462/ENSMUSG00000049422/ENSMUSG00000022890/ENSMUSG00000053768/ENSMUSG00000036751/ENSMUSG00000029198/ENSMUSG00000025781/ENSMUSG00000031818/ENSMUSG00000014294/ENSMUSG00000067847/ENSMUSG00000043319/…	51	activated	0.495146	0.495146	Afg3l1 / Agk / Atp5a1 / Atp5b / Atp5c1 / Atp5d / Atp5g1 / Atp5g3 / Atp5h / Atp5j / Atp5k / Atp5pb / Chchd10 / Chchd3 / Chchd6 / Cox4i1 / Cox5a / Cox5b / Cox6b1 / Cox7a2l / Cox7c / Cox8c / Dnajc19 / Grpel1 / Immp2l / Mcu / Micos13 / Ndufa1 / Ndufa11 / Ndufa2 / Ndufa4 / Ndufab1 / Ndufb10 / Ndufb3 / Ndufb6 / Ndufc2 / Ndufs1 / Ndufs5 / Ndufs6 / Ndufv1 / Ndufv3 / Pam16 / Romo1 / Sdhb / Sdhd / Smdt1 / …
suppressed.GO:0002200	BP	GO:0002200	somatic diversification of immune receptors	36	-0.544381	-1.96248	0.000530946	0.083043	0.0806179	2309	tags=47%, list=24%, signal=36%	ENSMUSG00000027720/ENSMUSG00000027649/ENSMUSG00000031536/ENSMUSG00000035356/ENSMUSG00000042208/ENSMUSG00000000869/ENSMUSG00000029003/ENSMUSG00000027985/ENSMUSG00000029416/ENSMUSG00000057406/ENSMUSG00000026162/ENSMUSG00000027639/ENSMUSG00000024287/ENSMUSG00000036202/ENSMUSG00000045098/ENSMUSG00000021264/ENSMUSG00000030067	17	suppressed	0.472222	0.472222	Ctnnbl1 / Foxp1 / Il2 / Il4 / Kmt5b / Lef1 / Mad2l2 / Nfkbiz / Nhej1 / Nsd2 / Polb / Rif1 / Samhd1 / Sanbr / Slc15a4 / Thoc1 / Yy1
suppressed.GO:0002562	BP	GO:0002562	somatic diversification of immune receptors via germline recombination within a single locus	32	-0.565744	-1.97732	0.000325223	0.0612322	0.059444	2021	tags=44%, list=21%, signal=35%	ENSMUSG00000031536/ENSMUSG00000035356/ENSMUSG00000042208/ENSMUSG00000000869/ENSMUSG00000029003/ENSMUSG00000027985/ENSMUSG00000029416/ENSMUSG00000057406/ENSMUSG00000026162/ENSMUSG00000024287/ENSMUSG00000036202/ENSMUSG00000045098/ENSMUSG00000021264/ENSMUSG00000030067	14	suppressed	0.4375	0.4375	Foxp1 / Il4 / Kmt5b / Lef1 / Mad2l2 / Nfkbiz / Nhej1 / Nsd2 / Polb / Rif1 / Sanbr / Slc15a4 / Thoc1 / Yy1
suppressed.GO:0016444	BP	GO:0016444	somatic cell DNA recombination	32	-0.565744	-1.97732	0.000325223	0.0612322	0.059444	2021	tags=44%, list=21%, signal=35%	ENSMUSG00000031536/ENSMUSG00000035356/ENSMUSG00000042208/ENSMUSG00000000869/ENSMUSG00000029003/ENSMUSG00000027985/ENSMUSG00000029416/ENSMUSG00000057406/ENSMUSG00000026162/ENSMUSG00000024287/ENSMUSG00000036202/ENSMUSG00000045098/ENSMUSG00000021264/ENSMUSG00000030067	14	suppressed	0.4375	0.4375	Foxp1 / Il4 / Kmt5b / Lef1 / Mad2l2 / Nfkbiz / Nhej1 / Nsd2 / Polb / Rif1 / Sanbr / Slc15a4 / Thoc1 / Yy1
activated.GO:0043209	CC	GO:0043209	myelin sheath	125	0.442467	2.02499	2.32952e-06	0.00502803	0.0048812	2419	tags=42%, list=25%, signal=32%	ENSMUSG00000058135/ENSMUSG00000051177/ENSMUSG00000039542/ENSMUSG00000036427/ENSMUSG00000015656/ENSMUSG00000026473/ENSMUSG00000033161/ENSMUSG00000020458/ENSMUSG00000027858/ENSMUSG00000034024/ENSMUSG00000037625/ENSMUSG00000025228/ENSMUSG00000025428/ENSMUSG00000062825/ENSMUSG00000025393/ENSMUSG00000026879/ENSMUSG00000025968/ENSMUSG00000029064/ENSMUSG00000034566/ENSMUSG00000068039/ENSMUSG00000005103/…	53	activated	0.424	0.424	Actg1 / Actr1a / Atp1a1 / Atp1b1 / Atp5a1 / Atp5b / Atp5c1 / Atp5h / Atp5pb / Cct2 / Cct3 / Cdc42 / Cldn11 / Exoc4 / Gfap / Glul / Gnb1 / Gpi1 / Gpm6b / Gsn / Gstm1 / Hspa8 / Itpr2 / Jam3 / Ldhb / Mdh1 / Mdh2 / Ncam1 / Ndufs1 / Nsf / Pard3 / Pdcd6ip / Pebp1 / Pgam1 / Pkm / Plcb1 / Prdx1 / Prdx2 / Rala / Rdx / Rtn4 / Scrib / Sirt2 / Sod2 / Stip1 / Tcp1 / Thy1 / Tspan2 / Ubb / Ubc / Uqcrfs1 / Vcp /…
activated.GO:0050807	BP	GO:0050807	regulation of synapse organization	136	0.410979	1.91334	1.95667e-05	0.0172185	0.0167157	2396	tags=41%, list=25%, signal=31%	ENSMUSG00000092341/ENSMUSG00000002489/ENSMUSG00000042846/ENSMUSG00000018593/ENSMUSG00000036095/ENSMUSG00000024109/ENSMUSG00000034912/ENSMUSG00000053580/ENSMUSG00000015656/ENSMUSG00000026782/ENSMUSG00000021464/ENSMUSG00000040037/ENSMUSG00000021877/ENSMUSG00000062991/ENSMUSG00000028399/ENSMUSG00000040003/ENSMUSG00000022812/ENSMUSG00000037605/ENSMUSG00000028613/ENSMUSG00000031696/ENSMUSG00000024304/…	56	activated	0.411765	0.411765	Abi2 / Abl1 / Adgrb3 / Adgrl3 / App / Arc / Arf4 / Bdnf / Cdc42 / Cdh2 / Ctnna2 / Ctnnb1 / Dab2ip / Dgkb / Dlg5 / Eif4g1 / Ephb2 / Grid2 / Gsk3b / Hspa8 / Il1rap / Lrp8 / Lrrn3 / Lrrtm3 / Magi2 / Malat1 / Mark2 / Mdga2 / Mycbp2 / Myo5b / Nedd4 / Negr1 / Nrg1 / Nrp2 / Nrxn1 / Numb / Opa1 / Pak3 / Pgrmc1 / Picalm / Ppfia2 / Ppp1r9a / Ptk2b / Ptprd / Ptprt / Ror2 / Sipa1l1 / Sparc / Tanc2 / Taok2 / …
activated.GO:0050803	BP	GO:0050803	regulation of synapse structure or activity	140	0.411126	1.92488	8.27828e-06	0.00893392	0.00867302	2396	tags=41%, list=25%, signal=31%	ENSMUSG00000092341/ENSMUSG00000002489/ENSMUSG00000042846/ENSMUSG00000032274/ENSMUSG00000018593/ENSMUSG00000036095/ENSMUSG00000024109/ENSMUSG00000034912/ENSMUSG00000053580/ENSMUSG00000015656/ENSMUSG00000026782/ENSMUSG00000021464/ENSMUSG00000040037/ENSMUSG00000021877/ENSMUSG00000062991/ENSMUSG00000028399/ENSMUSG00000040003/ENSMUSG00000022812/ENSMUSG00000037605/ENSMUSG00000028613/ENSMUSG00000031696/…	57	activated	0.407143	0.407143	Abi2 / Abl1 / Adgrb3 / Adgrl3 / App / Arc / Arf4 / Bdnf / Cdc42 / Cdh2 / Ctnna2 / Ctnnb1 / Cyp19a1 / Dab2ip / Dgkb / Dlg5 / Eif4g1 / Ephb2 / Grid2 / Gsk3b / Hspa8 / Il1rap / Lrp8 / Lrrn3 / Lrrtm3 / Magi2 / Malat1 / Mark2 / Mdga2 / Mycbp2 / Myo5b / Nedd4 / Negr1 / Nrg1 / Nrp2 / Nrxn1 / Numb / Opa1 / Pak3 / Pgrmc1 / Picalm / Ppfia2 / Ppp1r9a / Ptk2b / Ptprd / Ptprt / Ror2 / Sipa1l1 / Sparc / Tanc2 …
activated.GO:1901888	BP	GO:1901888	regulation of cell junction assembly	96	0.427618	1.89589	9.93735e-05	0.0335137	0.032535	1876	tags=36%, list=19%, signal=30%	ENSMUSG00000042846/ENSMUSG00000044042/ENSMUSG00000024109/ENSMUSG00000034912/ENSMUSG00000040690/ENSMUSG00000040037/ENSMUSG00000039844/ENSMUSG00000062991/ENSMUSG00000062825/ENSMUSG00000028399/ENSMUSG00000030536/ENSMUSG00000022812/ENSMUSG00000037605/ENSMUSG00000031696/ENSMUSG00000028649/ENSMUSG00000025060/ENSMUSG00000032011/ENSMUSG00000071424/ENSMUSG00000021823/ENSMUSG00000037736/ENSMUSG00000032827/…	35	activated	0.364583	0.364583	Actg1 / Adgrb3 / Adgrl3 / Agt / App / Bdnf / Col16a1 / Ctnnb1 / Dlg5 / Eif4g1 / Fmn1 / Gpm6b / Grid2 / Gsk3b / Il1rap / Iqgap1 / Limch1 / Lrrn3 / Lrrtm3 / Macf1 / Mdga2 / Mycbp2 / Negr1 / Nrg1 / Nrxn1 / Ppp1r9a / Ptk2b / Ptprd / Rapgef1 / Slk / Thy1 / Tsc1 / Ube2v2 / Vcl / Vps35
activated.GO:0031252	CC	GO:0031252	cell leading edge	191	0.328307	1.59992	0.000644358	0.0914988	0.0888268	2380	tags=36%, list=25%, signal=27%	ENSMUSG00000002489/ENSMUSG00000030161/ENSMUSG00000026131/ENSMUSG00000021676/ENSMUSG00000040852/ENSMUSG00000024044/ENSMUSG00000026782/ENSMUSG00000021877/ENSMUSG00000060843/ENSMUSG00000030465/ENSMUSG00000019966/ENSMUSG00000028745/ENSMUSG00000022995/ENSMUSG00000020669/ENSMUSG00000033577/ENSMUSG00000026879/ENSMUSG00000070047/ENSMUSG00000036825/ENSMUSG00000030536/ENSMUSG00000026609/ENSMUSG00000028059/…	68	activated	0.356021	0.356021	Abi1 / Abi2 / Abl1 / Amotl1 / Apc / App / Arf1 / Arf4 / Arhgef2 / Atf4 / Capzb / Carmil1 / Cdc42 / Cdh2 / Ctnna2 / Ctnna3 / Ctnnb1 / Cyth2 / Cyth3 / Dlc1 / Dpysl3 / Dst / Dynlt1a / Enah / Epb41l3 / Evl / Exoc4 / Fat1 / Fer / Gabarapl1 / Gabbr1 / Gnas / Gsn / Iqgap1 / Iqgap2 / Kcnc1 / Kitl / Macf1 / Map2 / Mkln1 / Myo6 / Nckap1 / Ndel1 / Palld / Palm / Plce1 / Plcg1 / Plekhh2 / Ppp1r9a / Psd3 / Pt…
activated.GO:0007416	BP	GO:0007416	synapse assembly	88	0.420866	1.83406	0.000269231	0.0548215	0.0532205	1876	tags=35%, list=19%, signal=29%	ENSMUSG00000042846/ENSMUSG00000041014/ENSMUSG00000024109/ENSMUSG00000034912/ENSMUSG00000032076/ENSMUSG00000040037/ENSMUSG00000062991/ENSMUSG00000031985/ENSMUSG00000033577/ENSMUSG00000028399/ENSMUSG00000040003/ENSMUSG00000022812/ENSMUSG00000037605/ENSMUSG00000031696/ENSMUSG00000024304/ENSMUSG00000071424/ENSMUSG00000032827/ENSMUSG00000059456/ENSMUSG00000048482/ENSMUSG00000036606/ENSMUSG00000006932/…	31	activated	0.352273	0.352273	Adgrb3 / Adgrl3 / App / Bdnf / Cadm1 / Cdh2 / Ctnnb1 / Dlg5 / Eif4g1 / Gnpat / Grid2 / Gsk3b / Il1rap / Lrrn3 / Lrrtm3 / Magi2 / Mdga2 / Mycbp2 / Myo6 / Negr1 / Nrg1 / Nrg3 / Nrxn1 / Nrxn3 / Plxnb2 / Ppp1r9a / Ptk2b / Ptprd / Srgap2 / Ube2v2 / Vps35
activated.GO:0030334	BP	GO:0030334	regulation of cell migration	346	0.301235	1.55174	8.25879e-05	0.0318317	0.0309022	2455	tags=35%, list=25%, signal=27%	ENSMUSG00000002489/ENSMUSG00000032274/ENSMUSG00000058444/ENSMUSG00000018593/ENSMUSG00000051177/ENSMUSG00000041014/ENSMUSG00000022231/ENSMUSG00000004698/ENSMUSG00000040524/ENSMUSG00000036427/ENSMUSG00000032006/ENSMUSG00000096768/ENSMUSG00000020121/ENSMUSG00000026473/ENSMUSG00000031622/ENSMUSG00000021464/ENSMUSG00000027238/ENSMUSG00000032285/ENSMUSG00000027208/ENSMUSG00000020458/ENSMUSG00000032846/…	120	activated	0.346821	0.346821	Abhd2 / Abhd6 / Abl1 / Actg1 / Adam15 / Agt / Akap12 / Akirin1 / Amotl1 / Apc / App / Arhgef2 / Arid2 / Atp5a1 / Atp5b / Bst2 / Calr / Carmil1 / Cd81 / Cdc42 / Cdh13 / Ctnna2 / Cyp19a1 / Cyrib / Dab2ip / Dcn / Dlc1 / Dlg5 / Dnaja4 / Dock10 / Dpysl3 / Elp3 / Emc10 / Ephb2 / Evl / Fer / Fgf7 / Frmd5 / Gas6 / Gfus / Glul / Gm47283 / Gpi1 / Gsk3b / Hdac9 / Hras / Il1r1 / Ing2 / Iqgap1 / Iqsec1 / Jam3…
activated.GO:0030832	BP	GO:0030832	regulation of actin filament length	78	0.420882	1.79494	0.000522484	0.0829213	0.0804998	1871	tags=35%, list=19%, signal=28%	ENSMUSG00000044042/ENSMUSG00000022231/ENSMUSG00000040852/ENSMUSG00000028745/ENSMUSG00000036377/ENSMUSG00000049775/ENSMUSG00000022378/ENSMUSG00000022488/ENSMUSG00000026879/ENSMUSG00000005103/ENSMUSG00000040021/ENSMUSG00000020315/ENSMUSG00000033444/ENSMUSG00000032827/ENSMUSG00000032050/ENSMUSG00000032186/ENSMUSG00000059456/ENSMUSG00000031284/ENSMUSG00000031827/ENSMUSG00000000127/ENSMUSG00000021338/…	27	activated	0.346154	0.346154	Arfgef1 / Capza2 / Capzb / Carmil1 / Cfl2 / Cotl1 / Cracd / Cyrib / Evl / Fer / Fmn1 / Gsn / Lats1 / Nckap1 / Nckap1l / Pak3 / Plekhh2 / Ppp1r9a / Ptk2b / Rdx / Sema5a / Specc1l / Sptbn1 / Tmod2 / Tmsb4x / Vasp / Wdr1
activated.GO:0044297	CC	GO:0044297	cell body	364	0.303515	1.57653	4.97607e-05	0.0223757	0.0217223	2302	tags=34%, list=24%, signal=27%	ENSMUSG00000021477/ENSMUSG00000002489/ENSMUSG00000032274/ENSMUSG00000029088/ENSMUSG00000059173/ENSMUSG00000030161/ENSMUSG00000061576/ENSMUSG00000039542/ENSMUSG00000022240/ENSMUSG00000024109/ENSMUSG00000037852/ENSMUSG00000040407/ENSMUSG00000027447/ENSMUSG00000027071/ENSMUSG00000015656/ENSMUSG00000026473/ENSMUSG00000014226/ENSMUSG00000021464/ENSMUSG00000040037/ENSMUSG00000025613/ENSMUSG00000020458/…	125	activated	0.343407	0.343407	Abl1 / Adcy10 / Akap12 / Akap9 / Alk / Apc / App / Arhgef2 / Atp6ap2 / Atxn10 / Azin2 / Bdnf / Boc / Brd1 / Cacng4 / Cacybp / Capzb / Cct2 / Cct3 / Cct4 / Cct7 / Cct8 / Cftr / Clcn2 / Copa / Cpe / Cst3 / Ctnnd2 / Ctsl / Cyp11a1 / Cyp17a1 / Cyp19a1 / Dab1 / Dab2ip / Daxx / Dennd1a / Dgki / Dlg2 / Dpp6 / Dpysl3 / Dscam / Dynlt1a / Eif4b / Eif5a / Ephb2 / Exoc4 / Fbxw11 / Gabarap / Gabarapl1 / Gabbr…
activated.GO:0043025	CC	GO:0043025	neuronal cell body	319	0.294314	1.50011	0.000504266	0.0812244	0.0788524	2285	tags=33%, list=24%, signal=26%	ENSMUSG00000021477/ENSMUSG00000002489/ENSMUSG00000032274/ENSMUSG00000029088/ENSMUSG00000059173/ENSMUSG00000061576/ENSMUSG00000039542/ENSMUSG00000022240/ENSMUSG00000024109/ENSMUSG00000037852/ENSMUSG00000040407/ENSMUSG00000027447/ENSMUSG00000027071/ENSMUSG00000015656/ENSMUSG00000026473/ENSMUSG00000021464/ENSMUSG00000040037/ENSMUSG00000020458/ENSMUSG00000028745/ENSMUSG00000052572/ENSMUSG00000033577/…	105	activated	0.329154	0.329154	Abl1 / Adcy10 / Akap12 / Akap9 / Apc / Arhgef2 / Atxn10 / Azin2 / Bdnf / Boc / Brd1 / Capzb / Cftr / Clcn2 / Copa / Cpe / Cst3 / Ctnnd2 / Ctsl / Cyp11a1 / Cyp17a1 / Cyp19a1 / Dab1 / Dab2ip / Dennd1a / Dgki / Dlg2 / Dpp6 / Dscam / Dynlt1a / Eif4b / Eif5a / Ephb2 / Exoc4 / Fbxw11 / Gabbr1 / Glul / Gnas / Gria4 / Grik2 / Grip1 / Gsk3b / Hsp90ab1 / Hspa8 / Inha / Katna1 / Kcnc1 / Kcnip4 / Kif3a / Kif…
activated.GO:0050808	BP	GO:0050808	synapse organization	235	0.361361	1.79113	8.02194e-06	0.00893392	0.00867302	2022	tags=32%, list=21%, signal=26%	ENSMUSG00000092341/ENSMUSG00000002489/ENSMUSG00000042846/ENSMUSG00000018593/ENSMUSG00000041014/ENSMUSG00000036095/ENSMUSG00000022240/ENSMUSG00000024109/ENSMUSG00000034912/ENSMUSG00000053580/ENSMUSG00000032076/ENSMUSG00000015656/ENSMUSG00000026782/ENSMUSG00000025006/ENSMUSG00000021464/ENSMUSG00000040037/ENSMUSG00000021877/ENSMUSG00000027799/ENSMUSG00000062991/ENSMUSG00000031985/ENSMUSG00000033577/…	75	activated	0.319149	0.319149	Abi2 / Adgrb3 / Adgrl3 / App / Arf1 / Arf4 / Bdnf / Cacnb4 / Cadm1 / Cdh2 / Chchd10 / Ctnna2 / Ctnnb1 / Ctnnd2 / Dab2ip / Dgkb / Dip2a / Dlg5 / Dock10 / Eif4g1 / Ephb2 / Gnpat / Grid2 / Gsk3b / Hspa8 / Il1rap / Lgmn / Lrp8 / Lrrc4c / Lrrn3 / Lrrtm3 / Magi2 / Malat1 / Mark2 / Mdga2 / Mycbp2 / Myo6 / Nbea / Nedd4 / Negr1 / Nrg1 / Nrg3 / Nrxn1 / Nrxn3 / Pak3 / Palld / Palm / Pgrmc1 / Picalm / Pin1 /…
activated.GO:0045202	CC	GO:0045202	synapse	733	0.270981	1.49701	4.15407e-06	0.00747178	0.00725358	2351	tags=31%, list=24%, signal=26%	ENSMUSG00000022037/ENSMUSG00000002489/ENSMUSG00000042846/ENSMUSG00000053279/ENSMUSG00000032274/ENSMUSG00000018593/ENSMUSG00000051177/ENSMUSG00000026131/ENSMUSG00000041014/ENSMUSG00000036095/ENSMUSG00000039542/ENSMUSG00000022240/ENSMUSG00000024109/ENSMUSG00000032087/ENSMUSG00000037852/ENSMUSG00000040407/ENSMUSG00000034912/ENSMUSG00000027071/ENSMUSG00000028524/ENSMUSG00000062995/ENSMUSG00000005886/…	230	activated	0.313779	0.313779	4930544G11Rik / Abhd6 / Abi2 / Abl1 / Acp4 / Actg1 / Adgrb3 / Adgrl3 / Adgrv1 / Akap1 / Akap12 / Akap9 / Aldh1a1 / Ank3 / Ano2 / Ap2a2 / Apc / App / Arc / Arf1 / Arf4 / Arfgap1 / Arhgef2 / Ascc1 / Atad1 / Atp1a1 / Atp6ap2 / Atp6v0c / Atp6v1f / Atp6v1h / Bdnf / Btbd9 / Cacna2d1 / Cacnb4 / Cacng4 / Cadm1 / Camk4 / Capzb / Cast / Cdc42 / Cdh13 / Cdh2 / Cep112 / Chn2 / Clcn3 / Clu / Cntn6 / Cops4 / C…
activated.GO:0008037	BP	GO:0008037	cell recognition	77	0.431543	1.83634	0.00042325	0.0713705	0.0692862	1133	tags=31%, list=12%, signal=28%	ENSMUSG00000079173/ENSMUSG00000039542/ENSMUSG00000022231/ENSMUSG00000032087/ENSMUSG00000032076/ENSMUSG00000025613/ENSMUSG00000020458/ENSMUSG00000036103/ENSMUSG00000034024/ENSMUSG00000074435/ENSMUSG00000037706/ENSMUSG00000030092/ENSMUSG00000068039/ENSMUSG00000064158/ENSMUSG00000000631/ENSMUSG00000043050/ENSMUSG00000037936/ENSMUSG00000053184/ENSMUSG00000007739/ENSMUSG00000030007/ENSMUSG00000028413/…	24	activated	0.311688	0.311688	Adam5 / B4galt1 / Bdnf / Cadm1 / Cct2 / Cct4 / Cct7 / Cct8 / Cd81 / Cntn6 / Colec12 / Dscam / Dscaml1 / Izumo1 / Myo18a / Ncam1 / Rtn4 / Scarb1 / Sema5a / Smcp / Spaca3 / Tcp1 / Tnp2 / Zan
activated.GO:0120025	CC	GO:0120025	plasma membrane bounded cell projection	1187	0.266274	1.5114	3.57239e-08	0.000385533	0.000374274	2285	tags=31%, list=24%, signal=27%	ENSMUSG00000092341/ENSMUSG00000022037/ENSMUSG00000021477/ENSMUSG00000002489/ENSMUSG00000053279/ENSMUSG00000032274/ENSMUSG00000037708/ENSMUSG00000029088/ENSMUSG00000059173/ENSMUSG00000030161/ENSMUSG00000026131/ENSMUSG00000039542/ENSMUSG00000022240/ENSMUSG00000024109/ENSMUSG00000021676/ENSMUSG00000027962/ENSMUSG00000032087/ENSMUSG00000037852/ENSMUSG00000030987/ENSMUSG00000040407/ENSMUSG00000053153/…	365	activated	0.307498	0.307498	1700001L19Rik / 1700029J07Rik / 4930544G11Rik / Abhd2 / Abi2 / Abl1 / Actg1 / Actl7a / Adam15 / Adcy10 / Adcy2 / Adgb / Adgrl3 / Adgrv1 / Agbl4 / Ak1 / Ak2 / Akap3 / Akap9 / Aldh1a1 / Alk / Ambra1 / Anks1 / Ano2 / Apc / App / Aqp7 / Arc / Arf1 / Arf4 / Arhgef2 / Arl2bp / Arl3 / Atf4 / Atp1a1 / Atp1a4 / Atp1b3 / Atxn10 / Azin2 / B4galt1 / Bbs1 / Bbs2 / Bbs9 / Bdnf / Boc / Brd1 / Cabcoco1 / Cabyr /…
activated.GO:0040012	BP	GO:0040012	regulation of locomotion	380	0.296401	1.54914	3.77528e-05	0.0194013	0.0188347	2131	tags=30%, list=22%, signal=25%	ENSMUSG00000002489/ENSMUSG00000032274/ENSMUSG00000058444/ENSMUSG00000018593/ENSMUSG00000051177/ENSMUSG00000041014/ENSMUSG00000022231/ENSMUSG00000004698/ENSMUSG00000040524/ENSMUSG00000036427/ENSMUSG00000032006/ENSMUSG00000096768/ENSMUSG00000020121/ENSMUSG00000026473/ENSMUSG00000031622/ENSMUSG00000021464/ENSMUSG00000027238/ENSMUSG00000032285/ENSMUSG00000027208/ENSMUSG00000020458/ENSMUSG00000032846/…	115	activated	0.302632	0.302632	Abhd2 / Abhd6 / Actg1 / Adam15 / Agt / Akap12 / Akirin1 / Apc / App / Arhgef2 / Arid2 / Atp5a1 / Atp5b / Bbs1 / Bbs2 / Calr / Carmil1 / Catsper1 / Ccdc25 / Cd81 / Cdh13 / Cfap206 / Ctnna2 / Cyp19a1 / Cyrib / Dab2ip / Dlg5 / Dnaja4 / Dock10 / Dpysl3 / Dscam / Elp3 / Emc10 / Ephb2 / Evl / Fer / Fgf7 / Frmd5 / Gas6 / Gfus / Glul / Gm47283 / Gpi1 / Gsk3b / Hdac9 / Hras / Il1r1 / Ing2 / Iqgap1 / Iqsec…
activated.GO:0048870	BP	GO:0048870	cell motility	699	0.253243	1.39292	0.000187078	0.0458852	0.0445452	2167	tags=29%, list=23%, signal=24%	ENSMUSG00000002489/ENSMUSG00000032274/ENSMUSG00000058444/ENSMUSG00000018593/ENSMUSG00000051177/ENSMUSG00000037708/ENSMUSG00000026131/ENSMUSG00000041014/ENSMUSG00000022231/ENSMUSG00000019947/ENSMUSG00000027962/ENSMUSG00000022112/ENSMUSG00000053153/ENSMUSG00000034912/ENSMUSG00000039852/ENSMUSG00000034227/ENSMUSG00000004698/ENSMUSG00000061099/ENSMUSG00000040524/ENSMUSG00000036427/ENSMUSG00000032006/…	202	activated	0.288984	0.288984	4930544G11Rik / Abhd2 / Abhd6 / Abi2 / Actg1 / Adam15 / Adgrl3 / Agt / Akap12 / Akirin1 / Anks1 / Apc / App / Arf4 / Arhgef2 / Arid2 / Arid5b / Astn2 / Atp1a4 / Atp5a1 / Atp5b / B4galt1 / Bbs1 / Bbs2 / Cadm1 / Calr / Carmil1 / Catsper1 / Catsper4 / Ccdc25 / Cd81 / Cdh13 / Cdh2 / Cep85l / Cfap206 / Cfap54 / Ctnna2 / Ctnna3 / Ctnnb1 / Cul3 / Cyp19a1 / Cyrib / Dab1 / Dab2ip / Dchs1 / Dlc1 / Dlg5 / D…
suppressed.GO:0005544	MF	GO:0005544	calcium-dependent phospholipid binding	14	-0.716062	-2.00185	0.000623282	0.0912353	0.088571	461	tags=29%, list=5%, signal=27%	ENSMUSG00000021171/ENSMUSG00000032564/ENSMUSG00000068923/ENSMUSG00000030279	4	suppressed	0.285714	0.285714	C2cd5 / Cpne4 / Esyt2 / Syt11
activated.GO:0005576	CC	GO:0005576	extracellular region	492	0.294168	1.57711	6.00974e-06	0.00893392	0.00867302	1909	tags=28%, list=20%, signal=23%	ENSMUSG00000022037/ENSMUSG00000021477/ENSMUSG00000042846/ENSMUSG00000050645/ENSMUSG00000018593/ENSMUSG00000027443/ENSMUSG00000079173/ENSMUSG00000058135/ENSMUSG00000004207/ENSMUSG00000027445/ENSMUSG00000041014/ENSMUSG00000015090/ENSMUSG00000027962/ENSMUSG00000033207/ENSMUSG00000025289/ENSMUSG00000056427/ENSMUSG00000037852/ENSMUSG00000022112/ENSMUSG00000053153/ENSMUSG00000027447/ENSMUSG00000010435/…	136	activated	0.276423	0.276423	2300009A05Rik / 4930503L19Rik / Actg1 / Adgrb3 / Adgrv1 / Agt / App / Atp5j / Atrn / B4galt1 / Bdnf / Bhmt / C7 / Calr / Ccdc134 / Cd46 / Cd81 / Cdh13 / Cfap54 / Clu / Col16a1 / Col1a2 / Col22a1 / Col4a4 / Col6a4 / Copa / Corin / Cpa6 / Cpe / Cpq / Cpxm1 / Creg1 / Cst12 / Cst3 / Cst9 / Ctsl / Dbi / Ddt / Defb19 / Dnase1l3 / Dpysl3 / Draxin / Ecm2 / Emc10 / Enox1 / Enpp6 / Epyc / Fabp3 / Fam24a / …
activated.GO:0030029	BP	GO:0030029	actin filament-based process	348	0.294698	1.51878	0.000250917	0.0537127	0.0521441	1925	tags=28%, list=20%, signal=23%	ENSMUSG00000044042/ENSMUSG00000022231/ENSMUSG00000021676/ENSMUSG00000051586/ENSMUSG00000040407/ENSMUSG00000051747/ENSMUSG00000040852/ENSMUSG00000034227/ENSMUSG00000024044/ENSMUSG00000026782/ENSMUSG00000033161/ENSMUSG00000025006/ENSMUSG00000027238/ENSMUSG00000027208/ENSMUSG00000060843/ENSMUSG00000028745/ENSMUSG00000036377/ENSMUSG00000049775/ENSMUSG00000062866/ENSMUSG00000022995/ENSMUSG00000022378/…	96	activated	0.275862	0.275862	4930544G11Rik / Abi2 / Actg1 / Akap9 / Arf1 / Arfgef1 / Arhgap12 / Arhgef2 / Atp1a1 / Cacna2d1 / Calr / Capn10 / Capza2 / Capzb / Carmil1 / Catip / Cfl2 / Cotl1 / Cracd / Ctnna2 / Ctnna3 / Cul3 / Cyrib / Daam1 / Diaph3 / Dpysl3 / Elmo1 / Enah / Epb41l2 / Epb41l3 / Espn / Evl / Fat1 / Fer / Fgf7 / Fmn1 / Fnbp1l / Foxj1 / Frmd3 / Frmd5 / Fxyd1 / Gas2l1 / Gpm6b / Gsn / Hras / Iqgap1 / Iqgap2 / Iqsec…
suppressed.GO:0051321	BP	GO:0051321	meiotic cell cycle	184	-0.371636	-1.77094	2.92924e-05	0.0175624	0.0170495	1442	tags=27%, list=15%, signal=24%	ENSMUSG00000021758/ENSMUSG00000040025/ENSMUSG00000038252/ENSMUSG00000026611/ENSMUSG00000024056/ENSMUSG00000026650/ENSMUSG00000028702/ENSMUSG00000062132/ENSMUSG00000002076/ENSMUSG00000015365/ENSMUSG00000048602/ENSMUSG00000036196/ENSMUSG00000035455/ENSMUSG00000035024/ENSMUSG00000051977/ENSMUSG00000084063/ENSMUSG00000052616/ENSMUSG00000008690/ENSMUSG00000047220/ENSMUSG00000054003/ENSMUSG00000036928/…	50	suppressed	0.271739	0.271739	Arhgap33os / Aspm / Boll / Brdt / Ccna1 / Ccnb2 / Cdc25a / Cdc25c / Cenpe / Ddx4 / Espl1 / Exd1 / Fanca / Fancd2 / Fignl1 / Gm5934 / Hsf2bp / Iho1 / Kif18a / Meig1 / Morc2b / Mov10l1 / Msh5 / Mybl1 / Ncapd2 / Ncapd3 / Ncaph2 / Ndc80 / Nsun2 / Piwil1 / Prdm9 / Psma8 / Rad51ap1 / Rad54l / Rpa1 / Shoc1 / Slc25a31 / Slc26a8 / Spata17 / Stag3 / Sycp2l / Sycp3 / Tdrd9 / Terb1 / Tex14 / Top2a / Ttk / We…
suppressed.GO:0000070	BP	GO:0000070	mitotic sister chromatid segregation	147	-0.399091	-1.84913	2.43731e-05	0.0174163	0.0169077	1396	tags=27%, list=14%, signal=23%	ENSMUSG00000038252/ENSMUSG00000038467/ENSMUSG00000050930/ENSMUSG00000024056/ENSMUSG00000047710/ENSMUSG00000062132/ENSMUSG00000001440/ENSMUSG00000021714/ENSMUSG00000041408/ENSMUSG00000035024/ENSMUSG00000059586/ENSMUSG00000029516/ENSMUSG00000008690/ENSMUSG00000020457/ENSMUSG00000021693/ENSMUSG00000021597/ENSMUSG00000024542/ENSMUSG00000038902/ENSMUSG00000033916/ENSMUSG00000071176/ENSMUSG00000079553/…	39	suppressed	0.265306	0.265306	Arhgap33os / Arhgef10 / Ccnb1 / Cenpe / Cenpk / Cep192 / Champ1 / Chmp2a / Chmp4b / Cit / Drg1 / Espl1 / Kif14 / Kif15 / Kif18a / Kif18b / Kif2a / Kifc1 / Kpnb1 / Map10 / Ncapd2 / Ncapd3 / Ncaph2 / Ndc80 / Nsmce2 / Nusap1 / Pds5a / Pibf1 / Pogz / Rb1 / Slf1 / Spag5 / Spdl1 / Tex14 / Tpx2 / Ttk / Wapl / Zfp207 / Zwilch
activated.GO:0040011	BP	GO:0040011	locomotion	470	0.292145	1.56113	2.11345e-05	0.0172185	0.0167157	1830	tags=26%, list=19%, signal=22%	ENSMUSG00000002489/ENSMUSG00000032274/ENSMUSG00000058444/ENSMUSG00000018593/ENSMUSG00000051177/ENSMUSG00000041014/ENSMUSG00000039542/ENSMUSG00000022231/ENSMUSG00000027962/ENSMUSG00000056427/ENSMUSG00000032087/ENSMUSG00000051747/ENSMUSG00000004698/ENSMUSG00000040524/ENSMUSG00000036427/ENSMUSG00000032006/ENSMUSG00000096768/ENSMUSG00000020121/ENSMUSG00000026473/ENSMUSG00000031622/ENSMUSG00000021464/…	124	activated	0.26383	0.26383	Abhd2 / Abhd6 / Actg1 / Adgrl3 / Agt / Akap12 / Akirin1 / Apc / App / Arhgef2 / Arid2 / Atp5a1 / Atp5b / Bbs1 / Bbs2 / Bdnf / Boc / Calr / Carmil1 / Ccdc25 / Cd81 / Cdh13 / Cfap206 / Chn1 / Cntn6 / Ctnna2 / Cyp19a1 / Cyrib / Dab2ip / Dlg5 / Dnaja4 / Dock10 / Draxin / Dscam / Dscaml1 / Elp3 / Emc10 / Enah / Epha6 / Evl / Fer / Fgf7 / Frmd5 / Gas6 / Glul / Gm47283 / Gpi1 / Gsk3b / Hdac9 / Hmgb2 / H…
suppressed.GO:0005819	CC	GO:0005819	spindle	238	-0.317939	-1.56732	0.000258808	0.0537127	0.0521441	1753	tags=26%, list=18%, signal=22%	ENSMUSG00000023072/ENSMUSG00000022671/ENSMUSG00000019942/ENSMUSG00000028678/ENSMUSG00000027475/ENSMUSG00000024068/ENSMUSG00000029554/ENSMUSG00000026605/ENSMUSG00000037443/ENSMUSG00000032479/ENSMUSG00000026611/ENSMUSG00000038467/ENSMUSG00000050930/ENSMUSG00000047710/ENSMUSG00000029003/ENSMUSG00000020330/ENSMUSG00000039068/ENSMUSG00000037313/ENSMUSG00000041408/ENSMUSG00000020745/ENSMUSG00000020492/…	62	suppressed	0.260504	0.260504	Arl8b / Aspm / Birc6 / Bora / Cbx1 / Ccdc117 / Ccdc57 / Ccnb1 / Cdk1 / Cenpe / Cenpf / Cenpv / Cep44 / Cep85 / Cep89 / Cep95 / Cetn1 / Champ1 / Chmp2a / Chmp4b / Dctn4 / Ddx11 / Dlgap5 / Ect2 / Espl1 / Hmmr / Iqcb1 / Kif14 / Kif18a / Kif18b / Kif20b / Kif2a / Kif2c / Kif3b / Kifc1 / Mad1l1 / Mad2l2 / Mak / Map10 / Map4 / Mapkbp1 / Mzt2 / Nin / Nusap1 / Pafah1b1 / Poc1b / Rb1 / Rif1 / Ska2 / Ska3 …
suppressed.GO:0000280	BP	GO:0000280	nuclear division	299	-0.320249	-1.61792	4.95405e-05	0.0223757	0.0217223	1718	tags=26%, list=18%, signal=22%	ENSMUSG00000028678/ENSMUSG00000013787/ENSMUSG00000027475/ENSMUSG00000024068/ENSMUSG00000029554/ENSMUSG00000024370/ENSMUSG00000026039/ENSMUSG00000037443/ENSMUSG00000021758/ENSMUSG00000048922/ENSMUSG00000038252/ENSMUSG00000038467/ENSMUSG00000050930/ENSMUSG00000024056/ENSMUSG00000047710/ENSMUSG00000028702/ENSMUSG00000062132/ENSMUSG00000002076/ENSMUSG00000001440/ENSMUSG00000015365/ENSMUSG00000048602/…	77	suppressed	0.257525	0.257525	Arhgap33os / Arhgef10 / Aspm / Bora / Brdt / Ccnb1 / Ccnb2 / Cdc23 / Cdca2 / Cenpe / Cenpk / Cep192 / Cep85 / Champ1 / Chmp2a / Chmp4b / Cit / Ddx4 / Drg1 / Ehmt2 / Espl1 / Fanca / Fancd2 / Fignl1 / Hsf2bp / Iho1 / Kif14 / Kif15 / Kif18a / Kif18b / Kif20b / Kif2a / Kif2c / Kif3b / Kifc1 / Kpnb1 / Mad1l1 / Map10 / Morc2b / Mov10l1 / Msh5 / Mybl1 / Ncapd2 / Ncapd3 / Ncaph2 / Ndc80 / Nfia / Nsmce2 /…
activated.GO:0072111	BP	GO:0072111	cell proliferation involved in kidney development	4	0.942436	1.7981	0.000418954	0.0713705	0.0692862	149	tags=25%, list=2%, signal=25%	ENSMUSG00000032006	1	activated	0.25	0.25	Pdgfd
activated.GO:1901722	BP	GO:1901722	regulation of cell proliferation involved in kidney development	4	0.942436	1.7981	0.000418954	0.0713705	0.0692862	149	tags=25%, list=2%, signal=25%	ENSMUSG00000032006	1	activated	0.25	0.25	Pdgfd
suppressed.GO:0007059	BP	GO:0007059	chromosome segregation	305	-0.314161	-1.59029	0.000125341	0.0386481	0.0375194	1718	tags=25%, list=18%, signal=21%	ENSMUSG00000028678/ENSMUSG00000013787/ENSMUSG00000027475/ENSMUSG00000029554/ENSMUSG00000026605/ENSMUSG00000024370/ENSMUSG00000029712/ENSMUSG00000026039/ENSMUSG00000037443/ENSMUSG00000048922/ENSMUSG00000066149/ENSMUSG00000038252/ENSMUSG00000038467/ENSMUSG00000050930/ENSMUSG00000024056/ENSMUSG00000047710/ENSMUSG00000062132/ENSMUSG00000001440/ENSMUSG00000037313/ENSMUSG00000048602/ENSMUSG00000021714/…	76	suppressed	0.24918	0.24918	Actl6b / Arhgap33os / Arhgef10 / Arl8b / Aspm / Bcl7b / Ccnb1 / Ccnb2 / Cdc23 / Cdc26 / Cdca2 / Cenpe / Cenpf / Cenph / Cenpk / Cenpt / Cenpw / Cep192 / Cep85 / Champ1 / Chmp2a / Chmp4b / Cit / Csnk2a2 / Dlgap5 / Drg1 / Ect2 / Ehmt2 / Espl1 / Fancd2 / Iho1 / Kif14 / Kif15 / Kif18a / Kif18b / Kif2a / Kif2c / Kif3b / Kifc1 / Kpnb1 / Mad1l1 / Map10 / Morc2b / Msh5 / Ncapd2 / Ncapd3 / Ncaph2 / Ndc80 …
activated.GO:0042127	BP	GO:0042127	regulation of cell population proliferation	594	0.265354	1.43934	0.000134914	0.0404443	0.0392632	1897	tags=24%, list=20%, signal=21%	ENSMUSG00000092341/ENSMUSG00000022037/ENSMUSG00000021477/ENSMUSG00000002489/ENSMUSG00000038518/ENSMUSG00000058444/ENSMUSG00000018593/ENSMUSG00000005045/ENSMUSG00000059173/ENSMUSG00000039542/ENSMUSG00000022231/ENSMUSG00000015090/ENSMUSG00000027962/ENSMUSG00000025289/ENSMUSG00000056427/ENSMUSG00000027447/ENSMUSG00000034227/ENSMUSG00000040524/ENSMUSG00000025907/ENSMUSG00000032006/ENSMUSG00000039286/…	144	activated	0.242424	0.242424	4930503L19Rik / Acer3 / Agbl4 / Agt / Akirin1 / Alk / Ambra1 / Anp32b / Apc / App / Arid2 / Atf5 / Atp5a1 / Atxn1 / B4galt1 / Bdnf / Bloc1s2 / Cacnb4 / Calr / Cd320 / Cd46 / Cd81 / Cdh13 / Cdh2 / Cdkn2d / Chd5 / Clu / Cnbp / Crip2 / Cst3 / Ctnnb1 / Ctsl / Dab2ip / Ddx20 / Dlg5 / Eid2 / Emc10 / Eps15 / Fer / Fgf7 / Fktn / Fndc3b / Foxj1 / Fth1 / Ftmt / Gabbr1 / Gas6 / Gfap / Glul / Gm128 / Gm47283…
suppressed.GO:0051726	BP	GO:0051726	regulation of cell cycle	578	-0.264574	-1.42866	0.000243329	0.053592	0.0520269	1719	tags=24%, list=18%, signal=21%	ENSMUSG00000019942/ENSMUSG00000028678/ENSMUSG00000027475/ENSMUSG00000024922/ENSMUSG00000024068/ENSMUSG00000020038/ENSMUSG00000024621/ENSMUSG00000009681/ENSMUSG00000054309/ENSMUSG00000029554/ENSMUSG00000026605/ENSMUSG00000022218/ENSMUSG00000024370/ENSMUSG00000018189/ENSMUSG00000029712/ENSMUSG00000029004/ENSMUSG00000026039/ENSMUSG00000034917/ENSMUSG00000037443/ENSMUSG00000055493/ENSMUSG00000036980/…	138	suppressed	0.238754	0.238754	Actl6b / Ahctf1 / Arhgap33os / Aspm / Atr / Bap1 / Bcl2l1 / Bcl7b / Bcr / Birc2 / Birc6 / Bora / Ccdc57 / Ccna1 / Ccnb1 / Ccnb2 / Ccnd3 / Ccnf / Cdc23 / Cdc25a / Cdc25c / Cdc26 / Cdc73 / Cdca2 / Cdk1 / Cdk7 / Cenpe / Cenpf / Cenpv / Cep192 / Cep85 / Chmp2a / Chmp4b / Cit / Cpsf3 / Cry1 / Csf1r / Csnk2a2 / Dlgap5 / Drg1 / Dtl / Dyrk3 / Ecd / Ect2 / Ep400 / Epm2a / Fancd2 / Fem1b / Fignl1 / Iho1 / …
activated.GO:0062023	CC	GO:0062023	collagen-containing extracellular matrix	93	0.403657	1.77872	0.000571313	0.0868395	0.0843036	1096	tags=24%, list=11%, signal=21%	ENSMUSG00000021477/ENSMUSG00000018593/ENSMUSG00000033207/ENSMUSG00000022112/ENSMUSG00000027447/ENSMUSG00000040690/ENSMUSG00000036103/ENSMUSG00000043631/ENSMUSG00000079022/ENSMUSG00000019899/ENSMUSG00000028364/ENSMUSG00000026609/ENSMUSG00000048222/ENSMUSG00000032572/ENSMUSG00000017466/ENSMUSG00000026748/ENSMUSG00000023046/ENSMUSG00000032294/ENSMUSG00000058297/ENSMUSG00000024076/ENSMUSG00000036606/…	22	activated	0.236559	0.236559	Col16a1 / Col22a1 / Col6a4 / Colec12 / Cst3 / Ctsl / Ecm2 / Gpc5 / Igfbp6 / Lama2 / Lamb3 / Mamdc2 / Mfap1b / Pkm / Plxdc2 / Plxnb2 / Sparc / Spock2 / Timp2 / Tnc / Ush2a / Vit
suppressed.GO:0022402	BP	GO:0022402	cell cycle process	741	-0.262948	-1.43795	2.74989e-05	0.0174569	0.0169472	1719	tags=23%, list=18%, signal=21%	ENSMUSG00000019942/ENSMUSG00000028678/ENSMUSG00000013787/ENSMUSG00000027475/ENSMUSG00000024922/ENSMUSG00000003068/ENSMUSG00000024068/ENSMUSG00000020038/ENSMUSG00000024621/ENSMUSG00000054309/ENSMUSG00000029554/ENSMUSG00000026605/ENSMUSG00000024989/ENSMUSG00000024370/ENSMUSG00000025437/ENSMUSG00000029712/ENSMUSG00000029004/ENSMUSG00000026039/ENSMUSG00000034917/ENSMUSG00000037443/ENSMUSG00000032479/…	171	suppressed	0.230769	0.230769	Actl6b / Ahctf1 / Anln / Arhgap33os / Arhgef10 / Arl8b / Aspm / Atr / Bcl2l1 / Bcl7b / Birc6 / Bora / Brdt / Ccdc57 / Ccna1 / Ccnb1 / Ccnb2 / Ccnd3 / Ccnf / Cdc23 / Cdc25a / Cdc25c / Cdc26 / Cdc73 / Cdca2 / Cdk1 / Cdk7 / Cenpe / Cenpf / Cenph / Cenpk / Cenpt / Cenpv / Cenpw / Cep135 / Cep192 / Cep44 / Cep55 / Cep68 / Cep85 / Cetn1 / Champ1 / Chmp2a / Chmp4b / Cit / Cpsf3 / Cry1 / Csf1r / Csnk2a2 …
suppressed.GO:0006281	BP	GO:0006281	DNA repair	347	-0.294813	-1.51264	0.00030846	0.0605254	0.0587579	1578	tags=23%, list=16%, signal=20%	ENSMUSG00000061607/ENSMUSG00000044702/ENSMUSG00000018189/ENSMUSG00000029712/ENSMUSG00000079036/ENSMUSG00000036980/ENSMUSG00000003680/ENSMUSG00000030978/ENSMUSG00000038569/ENSMUSG00000028886/ENSMUSG00000032409/ENSMUSG00000053914/ENSMUSG00000021177/ENSMUSG00000022906/ENSMUSG00000032267/ENSMUSG00000029003/ENSMUSG00000078941/ENSMUSG00000028702/ENSMUSG00000002076/ENSMUSG00000030034/ENSMUSG00000038544/…	80	suppressed	0.230548	0.230548	Actl6b / Ak6 / Alkbh1 / Atr / Bcl7b / Ccdc117 / Cdk7 / Cetn1 / Ddb2 / Ddx11 / Dtl / Ep400 / Exd2 / Eya3 / Fanca / Fancd2 / Fanci / Fignl1 / Fmr1 / Gtf2h1 / Herc2 / Hmgn1 / Hsf2bp / Inip / Ino80b / Kat7 / Kdm1a / Kdm2a / Kdm4d / Kmt5b / Mad2l2 / Mdc1 / Morc2b / Msh5 / Nhej1 / Nono / Nsd2 / Nsmce2 / Palb2 / Parp9 / Parpbp / Pclaf / Pds5a / Pias4 / Pogz / Pole2 / Polh / Prdm9 / Rad17 / Rad18 / Rad51…
activated.GO:0034329	BP	GO:0034329	cell junction assembly	185	0.34799	1.68791	0.000213417	0.0490042	0.0475731	1101	tags=23%, list=11%, signal=21%	ENSMUSG00000042846/ENSMUSG00000044042/ENSMUSG00000026131/ENSMUSG00000041014/ENSMUSG00000022240/ENSMUSG00000024109/ENSMUSG00000034912/ENSMUSG00000024044/ENSMUSG00000032076/ENSMUSG00000026782/ENSMUSG00000040690/ENSMUSG00000025006/ENSMUSG00000040037/ENSMUSG00000039844/ENSMUSG00000062991/ENSMUSG00000037625/ENSMUSG00000031985/ENSMUSG00000062825/ENSMUSG00000033577/ENSMUSG00000022132/ENSMUSG00000028399/…	42	activated	0.227027	0.227027	Abi2 / Actg1 / Adgrl3 / Bdnf / Cadm1 / Cdh13 / Cdh2 / Cldn10 / Cldn11 / Col16a1 / Ctnnd2 / Dst / Epb41l3 / Fmn1 / Gnpat / Gpm6b / Grid2 / Gsk3b / Hipk1 / Iqgap1 / Limch1 / Lrrtm3 / Macf1 / Magi2 / Mdga2 / Myo6 / Negr1 / Nrg1 / Nrg3 / Nrxn1 / Plxnb2 / Ppp1r9a / Ptk2b / Ptprd / Rapgef1 / Slk / Sorbs1 / Thy1 / Tsc1 / Vcl / Vps35 / Wdr1
activated.GO:0007155	BP	GO:0007155	cell adhesion	485	0.313148	1.67848	4.09087e-07	0.00220743	0.00214297	1144	tags=21%, list=12%, signal=20%	ENSMUSG00000002489/ENSMUSG00000058444/ENSMUSG00000044042/ENSMUSG00000079173/ENSMUSG00000051177/ENSMUSG00000044813/ENSMUSG00000026131/ENSMUSG00000039542/ENSMUSG00000022240/ENSMUSG00000024109/ENSMUSG00000035459/ENSMUSG00000022231/ENSMUSG00000027962/ENSMUSG00000032087/ENSMUSG00000034912/ENSMUSG00000034227/ENSMUSG00000010435/ENSMUSG00000040524/ENSMUSG00000039286/ENSMUSG00000033306/ENSMUSG00000032076/…	102	activated	0.210309	0.210309	Actg1 / Adam5 / Adgrl3 / Adgrv1 / Apc / Arid1a / Arid2 / Atp5b / B4galt1 / Boc / Cadm1 / Cd164 / Cd46 / Cd81 / Cdh13 / Cdh2 / Cldn10 / Cldn11 / Cntn3 / Cntn6 / Cntnap5b / Col16a1 / Col6a4 / Ctnna2 / Ctnna3 / Ctnnd2 / Cyrib / Cyth3 / Dchs1 / Dscam / Dscaml1 / Dst / Ecm2 / Erf / Fat1 / Fmn1 / Fndc3b / Foxj1 / Frmd5 / Gnas / Gpm6b / Grid2 / Gsk3b / Gsn / Iqgap1 / Itch / Itgbl1 / Izumo1 / Kitl / Klhl…
activated.GO:0036477	CC	GO:0036477	somatodendritic compartment	465	0.295501	1.57375	3.47363e-05	0.0187793	0.0182309	1309	tags=21%, list=14%, signal=19%	ENSMUSG00000092341/ENSMUSG00000022037/ENSMUSG00000021477/ENSMUSG00000002489/ENSMUSG00000032274/ENSMUSG00000029088/ENSMUSG00000059173/ENSMUSG00000030161/ENSMUSG00000061576/ENSMUSG00000039542/ENSMUSG00000022240/ENSMUSG00000024109/ENSMUSG00000037852/ENSMUSG00000040407/ENSMUSG00000027447/ENSMUSG00000027071/ENSMUSG00000062995/ENSMUSG00000005886/ENSMUSG00000053580/ENSMUSG00000032076/ENSMUSG00000015656/…	97	activated	0.208602	0.208602	Abi2 / Adcy10 / Akap12 / Akap9 / Apc / Arf4 / Arhgef2 / Atf4 / Atxn10 / Azin2 / Bdnf / Boc / Cacng4 / Cadm1 / Capzb / Clcn2 / Clu / Cpe / Cst3 / Ctnnb1 / Ctnnd2 / Ctsl / Cyp17a1 / Cyp19a1 / Dgki / Dlg2 / Dock10 / Dpp6 / Dscam / Eif4b / Fbxw11 / Gabarapl1 / Glrx3 / Glul / Gnas / Gnb1 / Gria4 / Grid2 / Grip1 / Gsk3b / Hnrnpab / Hnrnpu / Hsp90ab1 / Hspa8 / Ica1 / Inha / Kcnip4 / Kif5c / Lama2 / Lpar…

## Sheet: pachytene_1_GSEA_ALL_dotplot_
X	ONTOLOGY	ID	Description	setSize	enrichmentScore	NES	pvalue	p.adjust	qvalue	rank	leading_edge	core_enrichment	Count	.sign	GeneRatio	x	pasted_sorted_ogns
activated.GO:0034104	BP	GO:0034104	negative regulation of tissue remodeling	5	0.941825	1.8668	0.000117392	0.021244	0.0205426	179	tags=60%, list=2%, signal=59%	ENSMUSG00000032274/ENSMUSG00000031980/ENSMUSG00000027447	3	activated	0.6	0.6	Agt / Cst3 / Cyp19a1
activated.GO:0006706	BP	GO:0006706	steroid catabolic process	5	0.928429	1.84025	0.000294367	0.0411956	0.0398355	267	tags=60%, list=3%, signal=58%	ENSMUSG00000032274/ENSMUSG00000002985/ENSMUSG00000037936	3	activated	0.6	0.6	Apoe / Cyp19a1 / Scarb1
activated.GO:0004180	MF	GO:0004180	carboxypeptidase activity	17	0.705314	2.01343	0.000396098	0.0513264	0.0496319	1595	tags=59%, list=18%, signal=48%	ENSMUSG00000021477/ENSMUSG00000042501/ENSMUSG00000020681/ENSMUSG00000025754/ENSMUSG00000029165/ENSMUSG00000038836/ENSMUSG00000061119/ENSMUSG00000042444/ENSMUSG00000040812/ENSMUSG00000061298	10	activated	0.588235	0.588235	Ace / Agbl1 / Agbl2 / Agbl3 / Agbl4 / Agbl5 / Cpa6 / Ctsl / Mindy2 / Prcp
activated.GO:0004364	MF	GO:0004364	glutathione transferase activity	12	0.849283	2.18982	4.61101e-06	0.00193588	0.00187197	320	tags=58%, list=4%, signal=56%	ENSMUSG00000058135/ENSMUSG00000004032/ENSMUSG00000009093/ENSMUSG00000008540/ENSMUSG00000029919/ENSMUSG00000040562/ENSMUSG00000025934	7	activated	0.583333	0.583333	Gsta3 / Gstm1 / Gstm2 / Gstm5 / Gstt4 / Hpgds / Mgst1
activated.GO:0043295	MF	GO:0043295	glutathione binding	7	0.89368	1.95875	6.06911e-05	0.0132711	0.012833	309	tags=57%, list=3%, signal=55%	ENSMUSG00000058135/ENSMUSG00000004032/ENSMUSG00000008540/ENSMUSG00000040562	4	activated	0.571429	0.571429	Gstm1 / Gstm2 / Gstm5 / Mgst1
activated.GO:0043495	MF	GO:0043495	protein-membrane adaptor activity	14	0.706817	1.88433	0.00105284	0.0863328	0.0834825	1234	tags=57%, list=14%, signal=49%	ENSMUSG00000038298/ENSMUSG00000030161/ENSMUSG00000061603/ENSMUSG00000021374/ENSMUSG00000024044/ENSMUSG00000021576/ENSMUSG00000038180/ENSMUSG00000017802	8	activated	0.571429	0.571429	Akap6 / Epb41l3 / Gabarapl1 / Nup153 / Pdcd6 / Pdzk1 / Retreg3 / Spag4
activated.GO:0001758	MF	GO:0001758	retinal dehydrogenase activity	4	0.92999	1.76453	0.00123724	0.0961932	0.0930174	112	tags=50%, list=1%, signal=49%	ENSMUSG00000053279/ENSMUSG00000025955	2	activated	0.5	0.5	Akr1cl / Aldh1a1
suppressed.GO:0140098	MF	GO:0140098	catalytic activity, acting on RNA	250	-0.399343	-1.98072	4.0499e-09	7.08463e-06	6.85073e-06	2602	tags=45%, list=29%, signal=33%	ENSMUSG00000026356/ENSMUSG00000025280/ENSMUSG00000025155/ENSMUSG00000072582/ENSMUSG00000007029/ENSMUSG00000017264/ENSMUSG00000029726/ENSMUSG00000039224/ENSMUSG00000020362/ENSMUSG00000021500/ENSMUSG00000030871/ENSMUSG00000037149/ENSMUSG00000024831/ENSMUSG00000028107/ENSMUSG00000022704/ENSMUSG00000026245/ENSMUSG00000019432/ENSMUSG00000020079/ENSMUSG00000019863/ENSMUSG00000026723/ENSMUSG00000020329/…	113	suppressed	0.452	0.452	Ago2 / Ago3 / Alkbh1 / Alkbh3 / Brip1 / Cdkal1 / Cnot1 / Cnot6 / Cpsf3 / Crcp / D1Pas1 / Dalrd3 / Dars / Dars2 / Dcp1b / Ddx1 / Ddx17 / Ddx18 / Ddx21 / Ddx23 / Ddx24 / Ddx39b / Ddx41 / Ddx46 / Ddx47 / Ddx50 / Ddx52 / Ddx54 / Dhx16 / Dhx29 / Dhx30 / Dhx32 / Dhx34 / Dhx40 / Dhx9 / Dis3l / Dis3l2 / Drosha / Dtd1 / Dtwd1 / Dus1l / Dus2 / Ears2 / Endov / Eprs / Eri2 / Eri3 / Ern1 / Exosc10 / Farsb / F…
activated.GO:0070841	BP	GO:0070841	inclusion body assembly	20	0.74805	2.23884	1.13558e-05	0.00372471	0.00360174	705	tags=40%, list=8%, signal=37%	ENSMUSG00000022037/ENSMUSG00000002985/ENSMUSG00000004207/ENSMUSG00000049792/ENSMUSG00000048206/ENSMUSG00000018548/ENSMUSG00000020307/ENSMUSG00000032285	8	activated	0.4	0.4	Apoe / Bag5 / Cdc34 / Clu / Dnaja4 / Dnajb8 / Psap / Trim37
activated.GO:0090083	BP	GO:0090083	regulation of inclusion body assembly	15	0.731792	2.00365	0.0001547	0.0249804	0.0241557	705	tags=40%, list=8%, signal=37%	ENSMUSG00000022037/ENSMUSG00000002985/ENSMUSG00000049792/ENSMUSG00000048206/ENSMUSG00000020307/ENSMUSG00000032285	6	activated	0.4	0.4	Apoe / Bag5 / Cdc34 / Clu / Dnaja4 / Dnajb8
suppressed.GO:0000228	CC	GO:0000228	nuclear chromosome	181	-0.358135	-1.70746	4.52082e-05	0.0107842	0.0104282	2190	tags=39%, list=25%, signal=30%	ENSMUSG00000023932/ENSMUSG00000074698/ENSMUSG00000039055/ENSMUSG00000029012/ENSMUSG00000055531/ENSMUSG00000057469/ENSMUSG00000038644/ENSMUSG00000021958/ENSMUSG00000055385/ENSMUSG00000029670/ENSMUSG00000053877/ENSMUSG00000041164/ENSMUSG00000022429/ENSMUSG00000041459/ENSMUSG00000020471/ENSMUSG00000034906/ENSMUSG00000040044/ENSMUSG00000032187/ENSMUSG00000026585/ENSMUSG00000020697/ENSMUSG00000026622/…	71	suppressed	0.392265	0.392265	Add3 / Ago3 / Arid4b / Birc5 / Brca1 / Brd8 / Carm1 / Cdc5l / Chd1 / Cpsf6 / Csnk2a1 / Dhx9 / Dmap1 / Dmc1 / E2f6 / Eme1 / Fkbp6 / Gm5934 / Gon4l / Hormad1 / Hormad2 / Ing3 / Ino80b / Ino80c / Ino80d / Kash5 / Kifap3 / Lig3 / Mcm5 / Mcm7 / Mcrs1 / Msh4 / Msh5 / Ncapd2 / Ncapd3 / Ncaph / Ncaph2 / Nek2 / Nfrkb / Orc1 / Orc3 / Orc4 / Orc5 / Parp1 / Phf12 / Pinx1 / Pold1 / Pold2 / Pole / Prim2 / Rad5…
activated.GO:0030042	BP	GO:0030042	actin filament depolymerization	26	0.642515	2.05309	0.00012728	0.0215472	0.0208358	984	tags=38%, list=11%, signal=34%	ENSMUSG00000026879/ENSMUSG00000036377/ENSMUSG00000006304/ENSMUSG00000038244/ENSMUSG00000020315/ENSMUSG00000040852/ENSMUSG00000057738/ENSMUSG00000070372/ENSMUSG00000056201/ENSMUSG00000041791	10	activated	0.384615	0.384615	Arpc2 / Capza1 / Capza3 / Cfl1 / Cracd / Gsn / Mical2 / Plekhh2 / Sptan1 / Sptbn1
suppressed.GO:0032259	BP	GO:0032259	methylation	224	-0.314927	-1.53454	0.000501475	0.0577655	0.0558584	2526	tags=38%, list=28%, signal=28%	ENSMUSG00000039065/ENSMUSG00000029726/ENSMUSG00000061559/ENSMUSG00000049878/ENSMUSG00000043207/ENSMUSG00000022000/ENSMUSG00000020525/ENSMUSG00000049327/ENSMUSG00000061759/ENSMUSG00000060985/ENSMUSG00000022394/ENSMUSG00000025019/ENSMUSG00000086537/ENSMUSG00000038384/ENSMUSG00000026723/ENSMUSG00000032897/ENSMUSG00000024384/ENSMUSG00000020706/ENSMUSG00000005698/ENSMUSG00000039660/ENSMUSG00000015697/…	86	suppressed	0.383929	0.383929	Arid4b / Armt1 / Atf7ip / Atpsckmt / Baz2a / Bmt2 / Brca1 / Carm1 / Carnmt1 / Chtop / Ctcf / Dalrd3 / Dnmt1 / Dnmt3a / Dot1l / Dph5 / Ehmt1 / Ezh1 / Fkbp6 / Ftsj3 / Gnasas1 / Grhl2 / Gspt1 / Gtpbp3 / Hemk1 / Ilf3 / Iws1 / Kmt5a / Kmt5b / L3mbtl2 / Larp7 / Lcor / Mcrs1 / Mepce / Mettl1 / Mettl14 / Mettl15 / Mettl23 / Mettl3 / Mettl4 / Mettl6 / Mov10l1 / Mthfr / Mto1 / Nfyc / Nsd1 / Nsd3 / Nsun2 / …
activated.GO:0050750	MF	GO:0050750	low-density lipoprotein particle receptor binding	16	0.713319	1.99858	0.000219929	0.0334548	0.0323502	839	tags=38%, list=9%, signal=34%	ENSMUSG00000022037/ENSMUSG00000002985/ENSMUSG00000117679/ENSMUSG00000022841/ENSMUSG00000039361/ENSMUSG00000035864	6	activated	0.375	0.375	Ap2m1 / Apbb3 / Apoe / Clu / Picalm / Syt1
activated.GO:0006000	BP	GO:0006000	fructose metabolic process	8	0.849717	1.94419	0.000377465	0.0495234	0.0478884	24	tags=38%, list=0%, signal=37%	ENSMUSG00000027227/ENSMUSG00000069805/ENSMUSG00000053279	3	activated	0.375	0.375	Aldh1a1 / Fbp1 / Sord
activated.GO:0098754	BP	GO:0098754	detoxification	27	0.695447	2.23682	3.18501e-06	0.00145347	0.00140549	320	tags=37%, list=4%, signal=36%	ENSMUSG00000058135/ENSMUSG00000053279/ENSMUSG00000004032/ENSMUSG00000031765/ENSMUSG00000020844/ENSMUSG00000022982/ENSMUSG00000069855/ENSMUSG00000024014/ENSMUSG00000040562/ENSMUSG00000025934	10	activated	0.37037	0.37037	Aldh1a1 / Gsta3 / Gstm1 / Gstm2 / Gstm5 / Mt1 / Nxn / Pim1 / Slc47a2 / Sod1
suppressed.GO:0051321	BP	GO:0051321	meiotic cell cycle	206	-0.427892	-2.06789	1.14179e-09	2.99606e-06	2.89715e-06	1994	tags=37%, list=22%, signal=29%	ENSMUSG00000036817/ENSMUSG00000026683/ENSMUSG00000055385/ENSMUSG00000026341/ENSMUSG00000015149/ENSMUSG00000022429/ENSMUSG00000036743/ENSMUSG00000060657/ENSMUSG00000034906/ENSMUSG00000022160/ENSMUSG00000006398/ENSMUSG00000043410/ENSMUSG00000011349/ENSMUSG00000026622/ENSMUSG00000038252/ENSMUSG00000020059/ENSMUSG00000005883/ENSMUSG00000040013/ENSMUSG00000017716/ENSMUSG00000038379/ENSMUSG00000002068/…	76	suppressed	0.368932	0.368932	Actr3 / Birc5 / Brip1 / Brme1 / Bub1 / Calr / Ccne1 / Ccne2 / Cdc20 / Cenpc1 / Cks2 / Clasp2 / Dazl / Dmc1 / Dmrtc2 / Fancd2 / Fkbp6 / Gm5934 / Golga2 / Hfm1 / Hormad1 / Hormad2 / Hsf2bp / Kash5 / Majin / Marf1 / Meiob / Meioc / Mettl3 / Mki67 / Morc2b / Mov10l1 / Msh4 / Msh5 / Ncapd2 / Ncapd3 / Ncaph / Ncaph2 / Nek2 / Nr2c2 / Nsun2 / Nuf2 / Orc4 / Piwil2 / Prkacb / Psma8 / Rad50 / Rad51c / Rad54…
activated.GO:0007286	BP	GO:0007286	spermatid development	166	0.396601	1.8024	1.83935e-05	0.00524283	0.00506974	1716	tags=37%, list=19%, signal=30%	ENSMUSG00000005045/ENSMUSG00000043050/ENSMUSG00000038015/ENSMUSG00000020435/ENSMUSG00000026182/ENSMUSG00000032959/ENSMUSG00000022501/ENSMUSG00000062859/ENSMUSG00000059288/ENSMUSG00000048003/ENSMUSG00000028938/ENSMUSG00000027505/ENSMUSG00000036962/ENSMUSG00000047654/ENSMUSG00000048077/ENSMUSG00000039202/ENSMUSG00000091476/ENSMUSG00000053153/ENSMUSG00000024430/ENSMUSG00000045521/ENSMUSG00000020193/…	61	activated	0.36747	0.36747	Abhd2 / Actl9 / Akap4 / Armc2 / C2cd6 / Cabyr / Catsper3 / Catsper4 / Catspere2 / Catsperz / Ccdc62 / Ccdc63 / Cdyl / Cep57 / Cfap206 / Cfap221 / Cfap97d1 / Chd5 / Ddx25 / Dnhd1 / Dpy19l2 / Ehmt2 / Fam209 / Galntl5 / Gopc / H1f7 / H2al2a / H3f3b / Hook1 / Iqcf1 / Klhl10 / Nectin2 / Osbp2 / Pafah1b1 / Pank2 / Pdilt / Pebp1 / Prm1 / Prm2 / Psme4 / Ropn1 / Sec23ip / Slc26a8 / Spag16 / Spag6 / Spem1 …
suppressed.GO:0034660	BP	GO:0034660	ncRNA metabolic process	365	-0.36221	-1.88294	2.88213e-09	6.05016e-06	5.85042e-06	2323	tags=36%, list=26%, signal=28%	ENSMUSG00000018040/ENSMUSG00000022704/ENSMUSG00000057113/ENSMUSG00000028016/ENSMUSG00000004356/ENSMUSG00000075376/ENSMUSG00000036281/ENSMUSG00000026245/ENSMUSG00000029547/ENSMUSG00000021975/ENSMUSG00000035161/ENSMUSG00000019863/ENSMUSG00000018921/ENSMUSG00000026723/ENSMUSG00000030521/ENSMUSG00000024431/ENSMUSG00000030204/ENSMUSG00000021819/ENSMUSG00000024446/ENSMUSG00000028292/ENSMUSG00000020706/…	132	suppressed	0.361644	0.361644	Ago2 / Ago3 / Alkbh1 / Ankrd16 / Bms1 / Cdkal1 / Ctcf / Ctu2 / Dalrd3 / Dars2 / Ddx17 / Ddx18 / Ddx21 / Ddx47 / Ddx52 / Ddx54 / Dgcr8 / Dhx37 / Dis3l / Dis3l2 / Drosha / Dtd1 / Dtwd1 / Dus2 / Elp5 / Eprs / Eri2 / Eri3 / Esf1 / Exosc2 / Exosc7 / Farsb / Fkbp6 / Frg1 / Ftsj3 / Gnl3 / Gtf2h5 / Gtpbp3 / Gtpbp4 / Hif1a / Iars2 / Imp3 / Ints1 / Ints12 / Ints6 / Ints8 / Ints9 / Khsrp / Kri1 / Larp7 / La…
suppressed.GO:0140640	MF	GO:0140640	catalytic activity, acting on a nucleic acid	388	-0.363622	-1.88941	1.86836e-10	1.74337e-06	1.68581e-06	2091	tags=35%, list=24%, signal=28%	ENSMUSG00000020329/ENSMUSG00000042426/ENSMUSG00000039771/ENSMUSG00000030204/ENSMUSG00000038644/ENSMUSG00000024446/ENSMUSG00000028292/ENSMUSG00000020706/ENSMUSG00000056962/ENSMUSG00000054309/ENSMUSG00000005682/ENSMUSG00000079036/ENSMUSG00000030271/ENSMUSG00000005370/ENSMUSG00000022429/ENSMUSG00000033458/ENSMUSG00000051235/ENSMUSG00000060657/ENSMUSG00000022191/ENSMUSG00000028653/ENSMUSG00000020752/…	137	suppressed	0.353093	0.353093	Ago2 / Ago3 / Alkbh1 / Alkbh3 / Brip1 / Cdk7 / Cdkal1 / Chd1 / Chd2 / Chd3 / Chd4 / Chd6 / Chd9 / Cnot1 / Cpsf3 / Crcp / Dalrd3 / Dars2 / Dclre1a / Dcp1b / Ddx11 / Ddx17 / Ddx18 / Ddx21 / Ddx23 / Ddx24 / Ddx41 / Ddx47 / Ddx50 / Ddx52 / Ddx54 / Dhx16 / Dhx29 / Dhx30 / Dhx32 / Dhx34 / Dhx40 / Dhx9 / Dis3l / Dis3l2 / Dmc1 / Dnmt1 / Dnmt3a / Drosha / Dtd1 / Dtwd1 / Dus2 / Endov / Eprs / Ercc6l2 / Eri…
activated.GO:1901879	BP	GO:1901879	regulation of protein depolymerization	43	0.54505	1.96169	0.000126512	0.0215472	0.0208358	1368	tags=35%, list=15%, signal=30%	ENSMUSG00000026879/ENSMUSG00000036377/ENSMUSG00000006304/ENSMUSG00000028059/ENSMUSG00000020315/ENSMUSG00000019261/ENSMUSG00000017291/ENSMUSG00000040852/ENSMUSG00000057738/ENSMUSG00000070372/ENSMUSG00000056201/ENSMUSG00000041791/ENSMUSG00000052727/ENSMUSG00000025900/ENSMUSG00000028745	15	activated	0.348837	0.348837	Arhgef2 / Arpc2 / Capza1 / Capza3 / Capzb / Cfl1 / Cracd / Gsn / Map1b / Map1s / Plekhh2 / Rp1 / Sptan1 / Sptbn1 / Taok1
suppressed.GO:0098813	BP	GO:0098813	nuclear chromosome segregation	267	-0.325794	-1.62073	4.68269e-05	0.0109221	0.0105615	2183	tags=34%, list=25%, signal=26%	ENSMUSG00000020628/ENSMUSG00000074476/ENSMUSG00000040651/ENSMUSG00000039055/ENSMUSG00000038542/ENSMUSG00000032400/ENSMUSG00000021958/ENSMUSG00000036817/ENSMUSG00000037935/ENSMUSG00000026683/ENSMUSG00000055385/ENSMUSG00000026341/ENSMUSG00000022750/ENSMUSG00000027699/ENSMUSG00000015149/ENSMUSG00000079553/ENSMUSG00000030677/ENSMUSG00000022429/ENSMUSG00000051235/ENSMUSG00000027326/ENSMUSG00000034906/…	91	suppressed	0.340824	0.340824	Abraxas1 / Abraxas2 / Actr3 / Arid1b / Becn1 / Birc5 / Brd7 / Brip1 / Bub1 / Ccne1 / Ccne2 / Cdc20 / Cdc23 / Cdc26 / Cenpc1 / Cenpk / Cenpq / Champ1 / Cit / Clasp2 / Dis3l2 / Dmc1 / Drg1 / Ect2 / Eme1 / Esco1 / Fancd2 / Gen1 / Golga2 / Hfm1 / Hormad1 / Hormad2 / Kash5 / Kif15 / Kif22 / Kifc1 / Klhl22 / Knl1 / Kntc1 / Kpnb1 / Mad1l1 / Majin / Map10 / Meiob / Meioc / Mis12 / Morc2b / Msh4 / Msh5 / …
activated.GO:0031514	CC	GO:0031514	motile cilium	199	0.43409	2.02231	1.57593e-08	2.06762e-05	1.99936e-05	1479	tags=34%, list=17%, signal=29%	ENSMUSG00000027227/ENSMUSG00000004032/ENSMUSG00000061923/ENSMUSG00000070331/ENSMUSG00000116376/ENSMUSG00000061099/ENSMUSG00000048416/ENSMUSG00000028141/ENSMUSG00000033161/ENSMUSG00000050612/ENSMUSG00000062859/ENSMUSG00000009115/ENSMUSG00000048003/ENSMUSG00000020681/ENSMUSG00000029155/ENSMUSG00000036962/ENSMUSG00000026546/ENSMUSG00000021771/ENSMUSG00000020462/ENSMUSG00000039202/ENSMUSG00000091476/…	67	activated	0.336683	0.336683	Abhd2 / Ace / Akap3 / Akap4 / Atp1a1 / Atp1a4 / Atp1b3 / C2cd6 / Cabyr / Calm1 / Capzb / Catsper3 / Catsper4 / Catspere2 / Catsperz / Cfap221 / Cfap36 / Cfap45 / Cfap52 / Cfap53 / Cul3 / Dnah2 / Dnah9 / Dnali1 / Dnhd1 / Fbxl13 / Gabarap / Gapdhs / Gstm5 / Hsp90aa1 / Intu / Iqub / Ldha / Mlf1 / Oaz3 / Odf1 / Pafah1b1 / Pcnt / Pfkm / Pgk2 / Pmfbp1 / Prkar1a / Qrich2 / Rabl2 / Ran / Saxo1 / Septin12…
activated.GO:0001539	BP	GO:0001539	cilium or flagellum-dependent cell motility	122	0.433237	1.87517	7.4319e-06	0.0025163	0.00243322	1518	tags=34%, list=17%, signal=28%	ENSMUSG00000027227/ENSMUSG00000074435/ENSMUSG00000043050/ENSMUSG00000028137/ENSMUSG00000026182/ENSMUSG00000070331/ENSMUSG00000061099/ENSMUSG00000050612/ENSMUSG00000048003/ENSMUSG00000036962/ENSMUSG00000019834/ENSMUSG00000026546/ENSMUSG00000091476/ENSMUSG00000053153/ENSMUSG00000008813/ENSMUSG00000035394/ENSMUSG00000050089/ENSMUSG00000041809/ENSMUSG00000032900/ENSMUSG00000037708/ENSMUSG00000010841/…	41	activated	0.336066	0.336066	Akap4 / Armc2 / Ash1l / Atp1a4 / C2cd6 / Catsper3 / Catsper4 / Catspere2 / Catsperz / Celf3 / Cfap206 / Cfap221 / Cfap45 / Cfap52 / Cfap53 / Cfap97d1 / Dnah2 / Dnhd1 / Efhc1 / Gapdhs / Iqcf1 / Pgk2 / Qrich2 / Rabl2 / Rfx3 / Septin12 / Slc22a16 / Smcp / Sord / Spag16 / Spag6 / Spem1 / Tbc1d21 / Tekt2 / Tekt5 / Tex43 / Tnp1 / Tnp2 / Tppp2 / Txndc2 / Ube2b
activated.GO:0060285	BP	GO:0060285	cilium-dependent cell motility	122	0.433237	1.87517	7.4319e-06	0.0025163	0.00243322	1518	tags=34%, list=17%, signal=28%	ENSMUSG00000027227/ENSMUSG00000074435/ENSMUSG00000043050/ENSMUSG00000028137/ENSMUSG00000026182/ENSMUSG00000070331/ENSMUSG00000061099/ENSMUSG00000050612/ENSMUSG00000048003/ENSMUSG00000036962/ENSMUSG00000019834/ENSMUSG00000026546/ENSMUSG00000091476/ENSMUSG00000053153/ENSMUSG00000008813/ENSMUSG00000035394/ENSMUSG00000050089/ENSMUSG00000041809/ENSMUSG00000032900/ENSMUSG00000037708/ENSMUSG00000010841/…	41	activated	0.336066	0.336066	Akap4 / Armc2 / Ash1l / Atp1a4 / C2cd6 / Catsper3 / Catsper4 / Catspere2 / Catsperz / Celf3 / Cfap206 / Cfap221 / Cfap45 / Cfap52 / Cfap53 / Cfap97d1 / Dnah2 / Dnhd1 / Efhc1 / Gapdhs / Iqcf1 / Pgk2 / Qrich2 / Rabl2 / Rfx3 / Septin12 / Slc22a16 / Smcp / Sord / Spag16 / Spag6 / Spem1 / Tbc1d21 / Tekt2 / Tekt5 / Tex43 / Tnp1 / Tnp2 / Tppp2 / Txndc2 / Ube2b
activated.GO:0005771	CC	GO:0005771	multivesicular body	21	0.718023	2.1759	1.84818e-05	0.00524283	0.00506974	476	tags=33%, list=5%, signal=32%	ENSMUSG00000021477/ENSMUSG00000002985/ENSMUSG00000027447/ENSMUSG00000022257/ENSMUSG00000060126/ENSMUSG00000053119/ENSMUSG00000020612	7	activated	0.333333	0.333333	Apoe / Chmp3 / Cst3 / Ctsl / Laptm4b / Prkar1a / Tpt1
activated.GO:0001540	MF	GO:0001540	amyloid-beta binding	21	0.643485	1.95002	0.000684659	0.0690979	0.0668167	440	tags=33%, list=5%, signal=32%	ENSMUSG00000022037/ENSMUSG00000002985/ENSMUSG00000027447/ENSMUSG00000117679/ENSMUSG00000022108/ENSMUSG00000037936/ENSMUSG00000001289	7	activated	0.333333	0.333333	Apbb3 / Apoe / Clu / Cst3 / Itm2b / Pfdn5 / Scarb1
suppressed.GO:0003713	MF	GO:0003713	transcription coactivator activity	162	-0.340914	-1.60518	0.00081887	0.0722257	0.0698412	1864	tags=33%, list=21%, signal=27%	ENSMUSG00000041164/ENSMUSG00000022948/ENSMUSG00000057672/ENSMUSG00000018651/ENSMUSG00000028309/ENSMUSG00000026571/ENSMUSG00000022634/ENSMUSG00000021690/ENSMUSG00000032187/ENSMUSG00000063550/ENSMUSG00000024218/ENSMUSG00000055065/ENSMUSG00000062627/ENSMUSG00000028647/ENSMUSG00000032185/ENSMUSG00000036980/ENSMUSG00000053134/ENSMUSG00000021039/ENSMUSG00000017146/ENSMUSG00000017210/ENSMUSG00000005886/…	54	suppressed	0.333333	0.333333	Brca1 / Brd7 / Brd8 / Camta2 / Carm1 / Cebpz / Cenpj / Crebbp / Dcaf6 / Ddx17 / Dhx9 / Dot1l / Dyrk1a / Edf1 / Fus / Gps2 / Jmy / Kat6a / Kat6b / Lmo3 / Lpin2 / Med24 / Med27 / Mrtfa / Mta3 / Mycbp / Mysm1 / Myt1l / Ncoa2 / Npat / Nup98 / Pkn1 / Psmd9 / Rbpms / Rere / Rnf20 / Setd4 / Smarca4 / Snw1 / Ss18 / Supt7l / Tada1 / Tada2a / Taf11 / Taf6 / Tcf20 / Trim28 / Trrap / Tsg101 / Ube2l3 / Usp16 …
suppressed.GO:0031047	BP	GO:0031047	RNA-mediated gene silencing	88	-0.396269	-1.71492	0.000958008	0.0791752	0.0765612	1917	tags=33%, list=22%, signal=26%	ENSMUSG00000039660/ENSMUSG00000040028/ENSMUSG00000022142/ENSMUSG00000022191/ENSMUSG00000037965/ENSMUSG00000022160/ENSMUSG00000055065/ENSMUSG00000026374/ENSMUSG00000040013/ENSMUSG00000020594/ENSMUSG00000020280/ENSMUSG00000028842/ENSMUSG00000067150/ENSMUSG00000021179/ENSMUSG00000033644/ENSMUSG00000042699/ENSMUSG00000035248/ENSMUSG00000063804/ENSMUSG00000054003/ENSMUSG00000022718/ENSMUSG00000025571/…	29	suppressed	0.329545	0.329545	Ago2 / Ago3 / Cnot1 / Cnot3 / Ddx17 / Dgcr8 / Dhx9 / Drosha / Elavl1 / Fkbp6 / Kcnq1ot1 / Lin28b / Mettl3 / Mov10l1 / Nrde2 / Nup155 / Pabpc1 / Piwil2 / Pum2 / Pus10 / Snd1 / Spout1 / Tdrd12 / Tdrd9 / Tnrc6c / Tsn / Tut7 / Xpo5 / Zc3h7a
suppressed.GO:0000280	BP	GO:0000280	nuclear division	319	-0.320553	-1.62175	1.82051e-05	0.00524283	0.00506974	2035	tags=33%, list=23%, signal=26%	ENSMUSG00000032400/ENSMUSG00000021958/ENSMUSG00000036817/ENSMUSG00000026683/ENSMUSG00000055385/ENSMUSG00000026341/ENSMUSG00000008575/ENSMUSG00000022750/ENSMUSG00000015149/ENSMUSG00000079553/ENSMUSG00000027455/ENSMUSG00000030677/ENSMUSG00000022429/ENSMUSG00000036743/ENSMUSG00000051235/ENSMUSG00000060657/ENSMUSG00000034906/ENSMUSG00000033186/ENSMUSG00000006398/ENSMUSG00000043410/ENSMUSG00000024293/…	104	suppressed	0.326019	0.326019	Abraxas1 / Abraxas2 / Actr3 / Ankle2 / Becn1 / Birc5 / Brip1 / Brme1 / Bub1 / Calr / Ccne1 / Ccne2 / Cdc20 / Cdc23 / Cdk11b / Cenpc1 / Cenpk / Cep85 / Champ1 / Cit / Cks2 / Clasp2 / Cul9 / Dazl / Dis3l2 / Dmc1 / Dmrtc2 / Drg1 / Esco1 / Fancd2 / Fgfr2 / Gen1 / Golga2 / Hfm1 / Hormad1 / Hormad2 / Hsf2bp / Kash5 / Kif15 / Kif22 / Kifc1 / Klhl22 / Kntc1 / Kpnb1 / Mad1l1 / Majin / Map10 / Marf1 / Meio…
suppressed.GO:0007059	BP	GO:0007059	chromosome segregation	328	-0.30945	-1.57434	3.37761e-05	0.00844082	0.00816214	2035	tags=32%, list=23%, signal=25%	ENSMUSG00000032400/ENSMUSG00000021958/ENSMUSG00000036817/ENSMUSG00000036223/ENSMUSG00000037935/ENSMUSG00000026683/ENSMUSG00000055385/ENSMUSG00000026341/ENSMUSG00000005698/ENSMUSG00000022750/ENSMUSG00000027699/ENSMUSG00000015149/ENSMUSG00000079553/ENSMUSG00000025162/ENSMUSG00000030677/ENSMUSG00000022429/ENSMUSG00000051235/ENSMUSG00000027326/ENSMUSG00000036672/ENSMUSG00000034906/ENSMUSG00000020752/…	104	suppressed	0.317073	0.317073	Abraxas1 / Abraxas2 / Actr3 / Arid1b / Becn1 / Birc5 / Brca1 / Brd7 / Brip1 / Bub1 / Ccne1 / Ccne2 / Cdc20 / Cdc23 / Cdc26 / Cenpc1 / Cenpj / Cenpk / Cenpq / Cenpt / Cep85 / Champ1 / Cit / Clasp2 / Csnk1d / Ctcf / Dis3l2 / Dmc1 / Drg1 / Ect2 / Esco1 / Fancd2 / Gen1 / Golga2 / Haus6 / Hfm1 / Hormad1 / Hormad2 / Kash5 / Kif15 / Kif22 / Kifc1 / Klhl22 / Knl1 / Kntc1 / Kpnb1 / Mad1l1 / Majin / Map10 …
activated.GO:0003341	BP	GO:0003341	cilium movement	158	0.404272	1.82481	1.1949e-05	0.00380052	0.00367504	1600	tags=32%, list=18%, signal=26%	ENSMUSG00000027227/ENSMUSG00000074435/ENSMUSG00000043050/ENSMUSG00000028137/ENSMUSG00000026182/ENSMUSG00000070331/ENSMUSG00000061099/ENSMUSG00000061802/ENSMUSG00000050612/ENSMUSG00000048003/ENSMUSG00000036962/ENSMUSG00000019834/ENSMUSG00000026546/ENSMUSG00000091476/ENSMUSG00000042707/ENSMUSG00000053153/ENSMUSG00000008813/ENSMUSG00000035394/ENSMUSG00000050089/ENSMUSG00000032900/ENSMUSG00000037708/…	50	activated	0.316456	0.316456	Akap4 / Armc2 / Ash1l / Atp1a4 / C2cd6 / Catsper3 / Catsper4 / Catspere2 / Catsperz / Ccdc63 / Celf3 / Cfap206 / Cfap221 / Cfap298 / Cfap45 / Cfap52 / Cfap53 / Cfap97d1 / Dnaaf1 / Dnah10 / Dnah2 / Dnah7a / Dnah9 / Dnali1 / Dnhd1 / Gapdhs / Iqcf1 / Kif27 / Odad2 / Pgk2 / Qrich2 / Rabl2 / Rfx3 / Septin12 / Slc22a16 / Slc26a8 / Smcp / Sord / Spag16 / Spag6 / Spem1 / Tbc1d21 / Tekt2 / Tekt5 / Tex43 /…
suppressed.GO:0004386	MF	GO:0004386	helicase activity	113	-0.39555	-1.77532	0.000126315	0.0215472	0.0208358	1185	tags=31%, list=13%, signal=27%	ENSMUSG00000021494/ENSMUSG00000034329/ENSMUSG00000029730/ENSMUSG00000021470/ENSMUSG00000020075/ENSMUSG00000018425/ENSMUSG00000056608/ENSMUSG00000006019/ENSMUSG00000020380/ENSMUSG00000078671/ENSMUSG00000032480/ENSMUSG00000058298/ENSMUSG00000038685/ENSMUSG00000042699/ENSMUSG00000020677/ENSMUSG00000030243/ENSMUSG00000020076/ENSMUSG00000003360/ENSMUSG00000054003/ENSMUSG00000043535/ENSMUSG00000051278/…	35	suppressed	0.309735	0.309735	Brip1 / Chd1 / Chd2 / Chd4 / Chd6 / Chd9 / Ddx11 / Ddx18 / Ddx21 / Ddx23 / Ddx24 / Ddx41 / Ddx50 / Ddx52 / Dhx16 / Dhx30 / Dhx32 / Dhx34 / Dhx40 / Dhx9 / Ercc6l2 / Mcm5 / Mcm7 / Mcm9 / Mov10l1 / Mtrex / Polq / Rad50 / Recql / Rtel1 / Setx / Tdrd12 / Tdrd9 / Ttf2 / Zgrf1
activated.GO:0006749	BP	GO:0006749	glutathione metabolic process	26	0.660047	2.10911	5.03585e-05	0.011246	0.0108747	320	tags=31%, list=4%, signal=30%	ENSMUSG00000058135/ENSMUSG00000004032/ENSMUSG00000009093/ENSMUSG00000022982/ENSMUSG00000008540/ENSMUSG00000029919/ENSMUSG00000040562/ENSMUSG00000025934	8	activated	0.307692	0.307692	Gsta3 / Gstm1 / Gstm2 / Gstm5 / Gstt4 / Hpgds / Mgst1 / Sod1
suppressed.GO:0005694	CC	GO:0005694	chromosome	852	-0.269917	-1.4967	2.51229e-07	0.000164807	0.000159365	2196	tags=30%, list=25%, signal=25%	ENSMUSG00000040481/ENSMUSG00000023932/ENSMUSG00000020628/ENSMUSG00000033931/ENSMUSG00000074476/ENSMUSG00000018921/ENSMUSG00000040651/ENSMUSG00000074698/ENSMUSG00000059119/ENSMUSG00000043909/ENSMUSG00000034748/ENSMUSG00000038773/ENSMUSG00000039055/ENSMUSG00000029012/ENSMUSG00000030521/ENSMUSG00000030779/ENSMUSG00000055531/ENSMUSG00000057469/ENSMUSG00000038644/ENSMUSG00000026162/ENSMUSG00000036160/…	257	suppressed	0.301643	0.301643	4931428L18Rik / Add3 / Ago3 / Alkbh1 / Alyref / Arid1b / Arid4b / Asf1a / Atr / Atxn7 / Baz2a / Birc5 / Bms1 / Bptf / Brca1 / Brd7 / Brd8 / Brd9 / Brme1 / Brpf1 / Bub1 / Camta2 / Carm1 / Cbx5 / Cbx7 / Cdc5l / Cenpc1 / Cenpk / Cenpp / Cenpq / Cenpt / Cenpu / Champ1 / Chd1 / Chd2 / Chd3 / Chd4 / Chd6 / Clasp2 / Cpsf6 / Crebbp / Csnk2a1 / Ctcf / Ddx11 / Ddx18 / Ddx21 / Ddx23 / Dhx9 / Dmap1 / Dmc1 / …
suppressed.GO:0003676	MF	GO:0003676	nucleic acid binding	1670	-0.215234	-1.24889	0.000246261	0.0369251	0.035706	2325	tags=30%, list=26%, signal=27%	ENSMUSG00000002833/ENSMUSG00000006782/ENSMUSG00000018040/ENSMUSG00000001415/ENSMUSG00000026669/ENSMUSG00000031816/ENSMUSG00000030757/ENSMUSG00000027981/ENSMUSG00000005774/ENSMUSG00000028882/ENSMUSG00000042472/ENSMUSG00000057113/ENSMUSG00000036822/ENSMUSG00000009549/ENSMUSG00000047412/ENSMUSG00000075376/ENSMUSG00000036281/ENSMUSG00000026245/ENSMUSG00000042589/ENSMUSG00000033014/ENSMUSG00000033961/…	493	suppressed	0.29521	0.29521	4931428L18Rik / Abcf1 / Abl1 / Ago2 / Ago3 / Ahcyl1 / Aimp1 / Alkbh1 / Alyref / Arhgap35 / Arid1b / Arid4b / Atp2a2 / Atr / Atxn2l / Baz2a / Baz2b / Bclaf3 / Bms1 / Bptf / Brca1 / Brd7 / Brf1 / Brip1 / Brpf1 / Btg4 / Calr / Camta1 / Camta2 / Caprin2 / Carm1 / Cbx7 / Cc2d1b / Ccdc9 / Cdc5l / Cdkn2aip / Cebpg / Cenpc1 / Cenpt / Chd1 / Chd2 / Chd3 / Chd4 / Chd6 / Chd9 / Cherp / Chtop / Cic / Clspn /…
activated.GO:0006694	BP	GO:0006694	steroid biosynthetic process	50	0.5221	1.92425	0.00026563	0.038723	0.0374446	1024	tags=28%, list=12%, signal=25%	ENSMUSG00000032274/ENSMUSG00000002985/ENSMUSG00000003555/ENSMUSG00000056973/ENSMUSG00000022982/ENSMUSG00000033161/ENSMUSG00000032051/ENSMUSG00000036256/ENSMUSG00000037936/ENSMUSG00000022351/ENSMUSG00000027905/ENSMUSG00000005533/ENSMUSG00000030792/ENSMUSG00000024949	14	activated	0.28	0.28	Apoe / Atp1a1 / Ces1d / Cyp17a1 / Cyp19a1 / Ddx20 / Dkkl1 / Fdx1 / Igf1r / Igfbp7 / Scarb1 / Sf1 / Sod1 / Sqle
activated.GO:0030141	CC	GO:0030141	secretory granule	171	0.396344	1.81148	1.57514e-05	0.00486254	0.00470201	1157	tags=27%, list=13%, signal=24%	ENSMUSG00000021477/ENSMUSG00000059891/ENSMUSG00000062995/ENSMUSG00000022982/ENSMUSG00000062859/ENSMUSG00000018593/ENSMUSG00000016534/ENSMUSG00000032110/ENSMUSG00000006304/ENSMUSG00000048003/ENSMUSG00000033949/ENSMUSG00000030102/ENSMUSG00000023257/ENSMUSG00000040118/ENSMUSG00000078127/ENSMUSG00000021771/ENSMUSG00000039202/ENSMUSG00000023460/ENSMUSG00000022841/ENSMUSG00000026809/ENSMUSG00000080316/…	47	activated	0.274854	0.274854	Abhd2 / Acrv1 / Actl9 / Akap3 / Ap2m1 / Arpc2 / Brca2 / Cacna2d1 / Capza3 / Catsper3 / Catsper4 / Cd46 / Cdc42 / Ctsl / Cypt1 / Dkkl1 / Fam170b / Gm14569 / Hexa / Ica1 / Iqcf1 / Iqub / Itpr1 / Lamp2 / Rab12 / Scamp1 / Sh3gl3 / Sod1 / Spaca6 / Spaca7 / Spaca9 / Spag6 / Sparc / Stxbp5 / Stxbp5l / Syt1 / Tbc1d21 / Tcp11 / Trim36 / Tsks / Tssk1 / Tssk2 / Usp8 / Vdac2 / Zp3r / Zpbp / Zpbp2
activated.GO:0003006	BP	GO:0003006	developmental process involved in reproduction	521	0.284259	1.46541	0.000120483	0.0214337	0.020726	1716	tags=27%, list=19%, signal=23%	ENSMUSG00000021477/ENSMUSG00000030189/ENSMUSG00000005045/ENSMUSG00000032274/ENSMUSG00000023047/ENSMUSG00000043050/ENSMUSG00000038015/ENSMUSG00000061923/ENSMUSG00000020435/ENSMUSG00000028137/ENSMUSG00000026182/ENSMUSG00000032959/ENSMUSG00000004207/ENSMUSG00000022501/ENSMUSG00000028141/ENSMUSG00000022982/ENSMUSG00000044813/ENSMUSG00000050612/ENSMUSG00000062859/ENSMUSG00000040140/ENSMUSG00000031980/…	141	activated	0.270633	0.270633	1110017D15Rik / Abhd2 / Ace / Actl9 / Agt / Akap4 / Amhr2 / Armc2 / Asb1 / Ash1l / Atp1a4 / Bcl2l1 / Bmpr1a / Brca2 / Bsg / C2cd6 / Cabyr / Catsper3 / Catsper4 / Catspere2 / Catsperz / Ccdc62 / Ccdc63 / Cdyl / Celf3 / Cep57 / Cfap206 / Cfap221 / Cfap91 / Cfap97d1 / Chd5 / Cnbd2 / Creb3l4 / Csmd1 / Ctsl / Cyp19a1 / Cyp51 / Ddx20 / Ddx25 / Dhx36 / Dnhd1 / Dpy19l2 / Ehmt2 / Erf / Fam209 / Fkbp4 / Ga…
suppressed.GO:0006974	BP	GO:0006974	cellular response to DNA damage stimulus	583	-0.257512	-1.392	0.000254831	0.0376719	0.0364282	1901	tags=27%, list=21%, signal=22%	ENSMUSG00000052406/ENSMUSG00000030271/ENSMUSG00000005370/ENSMUSG00000033732/ENSMUSG00000030677/ENSMUSG00000022429/ENSMUSG00000033458/ENSMUSG00000051235/ENSMUSG00000038005/ENSMUSG00000079235/ENSMUSG00000060657/ENSMUSG00000036611/ENSMUSG00000005102/ENSMUSG00000020471/ENSMUSG00000021461/ENSMUSG00000018669/ENSMUSG00000000148/ENSMUSG00000052139/ENSMUSG00000032586/ENSMUSG00000020752/ENSMUSG00000022160/…	155	suppressed	0.265866	0.265866	Abl1 / Abraxas1 / Alkbh3 / Arid1b / Asf1a / Atr / Babam2 / Brat1 / Brca1 / Brd7 / Brd8 / Brip1 / Brme1 / Cbx5 / Ccdc117 / Ccdc13 / Cdk5rap3 / Cdk7 / Cdkn2aip / Cdkn3 / Cetn1 / Chd2 / Chd4 / Cinp / Clspn / Dclre1a / Ddx11 / Dhx9 / Dmap1 / Dmc1 / Dot1l / Dtl / Dyrk1a / Eepd1 / Eif2ak4 / Endov / Ercc6l2 / Fam168a / Fan1 / Fancc / Fancd2 / Fancg / Fancl / Fbxw7 / Flywch1 / Fnip2 / Fus / Gen1 / Gigyf2…
suppressed.GO:0051276	BP	GO:0051276	chromosome organization	424	-0.285844	-1.50423	4.96536e-05	0.011246	0.0108747	1658	tags=26%, list=19%, signal=22%	ENSMUSG00000028086/ENSMUSG00000032187/ENSMUSG00000025613/ENSMUSG00000063550/ENSMUSG00000069729/ENSMUSG00000033186/ENSMUSG00000006398/ENSMUSG00000024293/ENSMUSG00000029003/ENSMUSG00000038902/ENSMUSG00000001440/ENSMUSG00000026622/ENSMUSG00000030965/ENSMUSG00000038252/ENSMUSG00000020059/ENSMUSG00000005883/ENSMUSG00000026842/ENSMUSG00000021714/ENSMUSG00000020457/ENSMUSG00000024370/ENSMUSG00000020594/…	109	suppressed	0.257075	0.257075	Abl1 / Abraxas1 / Abraxas2 / Arid1b / Atf7ip / Atf7ip2 / Atr / Becn1 / Birc5 / Brd7 / Brip1 / Bub1 / Ccne1 / Ccne2 / Cct8 / Cdc20 / Cdc23 / Cdc26 / Cenpc1 / Cenpk / Cenpp / Champ1 / Cit / Clasp2 / Dclre1a / Ddx11 / Dhx9 / Dis3l2 / Dnmt1 / Drg1 / Dtd1 / Esco1 / Ezh1 / Fancd2 / Fbxw7 / Gnl3 / Golga2 / H2bc1 / Hormad1 / Hormad2 / Ino80b / Ino80c / Ino80d / Kash5 / Kif15 / Kntc1 / Kpnb1 / Mad1l1 / Ma…
activated.GO:0008202	BP	GO:0008202	steroid metabolic process	81	0.445684	1.81063	0.000307203	0.0418753	0.0404928	1024	tags=23%, list=12%, signal=21%	ENSMUSG00000032274/ENSMUSG00000002985/ENSMUSG00000003555/ENSMUSG00000056973/ENSMUSG00000025955/ENSMUSG00000022982/ENSMUSG00000033161/ENSMUSG00000032051/ENSMUSG00000036256/ENSMUSG00000037936/ENSMUSG00000031996/ENSMUSG00000022351/ENSMUSG00000030747/ENSMUSG00000027905/ENSMUSG00000046196/ENSMUSG00000005533/ENSMUSG00000030792/ENSMUSG00000037514/ENSMUSG00000024949	19	activated	0.234568	0.234568	Akr1cl / Aplp2 / Apoe / Atp1a1 / Ces1d / Cyp17a1 / Cyp19a1 / Ddx20 / Dgat2 / Dkkl1 / Fdx1 / Igf1r / Igfbp7 / Pank2 / Scarb1 / Sf1 / Sod1 / Sqle / Ttc39d
activated.GO:0045202	CC	GO:0045202	synapse	672	0.275793	1.45211	7.19725e-05	0.0148122	0.0143232	1548	tags=23%, list=17%, signal=21%	ENSMUSG00000022037/ENSMUSG00000042846/ENSMUSG00000038587/ENSMUSG00000030189/ENSMUSG00000053279/ENSMUSG00000032274/ENSMUSG00000002985/ENSMUSG00000041014/ENSMUSG00000032959/ENSMUSG00000027602/ENSMUSG00000040003/ENSMUSG00000038128/ENSMUSG00000020483/ENSMUSG00000062995/ENSMUSG00000018428/ENSMUSG00000048915/ENSMUSG00000033161/ENSMUSG00000040140/ENSMUSG00000018593/ENSMUSG00000028156/ENSMUSG00000006373/…	157	activated	0.233631	0.233631	Abi1 / Abi2 / Actg1 / Actl9 / Akap1 / Akap12 / Aldh1a1 / Ank3 / Ano6 / Ap2m1 / Aplp2 / Apoe / Arfgef2 / Arhgap44 / Arhgef2 / Arpc2 / Asap1 / Asic2 / Atp1a1 / Atp6v0c / Atp6v1c1 / Bcl2l1 / Cacna1a / Cacna1c / Cacna2d1 / Calm1 / Calm3 / Camk2d / Camk4 / Cap2 / Capzb / Cdc42 / Cdh2 / Cfl1 / Chrne / Clta / Clu / Cpeb4 / Ctbp1 / Ctnna2 / Ctnnd2 / Cttn / Cul3 / Cyp19a1 / Dclk1 / Dgkb / Dlg2 / Dnm3 / Ds…
activated.GO:0031982	CC	GO:0031982	vesicle	932	0.241702	1.30137	0.000881034	0.0757978	0.0732953	1664	tags=22%, list=19%, signal=20%	ENSMUSG00000022037/ENSMUSG00000027227/ENSMUSG00000021477/ENSMUSG00000026879/ENSMUSG00000032274/ENSMUSG00000002985/ENSMUSG00000026822/ENSMUSG00000059891/ENSMUSG00000035504/ENSMUSG00000032959/ENSMUSG00000027602/ENSMUSG00000004207/ENSMUSG00000027962/ENSMUSG00000040003/ENSMUSG00000074768/ENSMUSG00000062995/ENSMUSG00000022982/ENSMUSG00000030161/ENSMUSG00000033161/ENSMUSG00000062859/ENSMUSG00000018593/…	201	activated	0.215665	0.215665	Abhd2 / Ace / Ackr4 / Acrv1 / Actg1 / Actl9 / Akap3 / Amotl1 / Ap2a1 / Ap2m1 / Apoe / Arfgef2 / Arhgap44 / Arhgef2 / Arpc2 / Atp1a1 / Atp6v0c / Atp6v1c1 / Atp8a2 / Atp9a / Azin2 / Bcl2l1 / Bhmt / Brca2 / Bsg / Cacna2d1 / Calm1 / Calm3 / Capza3 / Catsper3 / Catsper4 / Cby2 / Ccdc62 / Cd164 / Cd46 / Cd81 / Cdc42 / Cdc42ep4 / Cep290 / Chmp3 / Clic1 / Clint1 / Clta / Clu / Creb3l4 / Cst3 / Ctsl / Cyp…
activated.GO:0072330	BP	GO:0072330	monocarboxylic acid biosynthetic process	66	0.467644	1.81783	0.000364526	0.0484312	0.0468322	708	tags=21%, list=8%, signal=20%	ENSMUSG00000015090/ENSMUSG00000058135/ENSMUSG00000053279/ENSMUSG00000056973/ENSMUSG00000031980/ENSMUSG00000029919/ENSMUSG00000040562/ENSMUSG00000039202/ENSMUSG00000032294/ENSMUSG00000028910/ENSMUSG00000033174/ENSMUSG00000030246/ENSMUSG00000025203/ENSMUSG00000049106	14	activated	0.212121	0.212121	Abhd2 / Agt / Aldh1a1 / Ces1d / Dcaf5 / Gstm1 / Gstm2 / Hpgds / Ldhb / Mecr / Mgll / Pkm / Ptgds / Scd2
activated.GO:0005576	CC	GO:0005576	extracellular region	363	0.388161	1.93591	3.32196e-10	1.74337e-06	1.68581e-06	953	tags=20%, list=11%, signal=19%	ENSMUSG00000022037/ENSMUSG00000042846/ENSMUSG00000015090/ENSMUSG00000050645/ENSMUSG00000058135/ENSMUSG00000027227/ENSMUSG00000069805/ENSMUSG00000021477/ENSMUSG00000026879/ENSMUSG00000002985/ENSMUSG00000027445/ENSMUSG00000026822/ENSMUSG00000023930/ENSMUSG00000041014/ENSMUSG00000032959/ENSMUSG00000004207/ENSMUSG00000027443/ENSMUSG00000027962/ENSMUSG00000074768/ENSMUSG00000079022/ENSMUSG00000022982/…	74	activated	0.203857	0.203857	2610528A11Rik / Abhd18 / Ace / Actg1 / Agt / Apoe / Bhmt / Car2 / Ccl27a / Cd81 / Cfap45 / Cfl1 / Clu / Cmtm2b / Col20a1 / Col22a1 / Cpa6 / Crisp2 / Cst12 / Cst3 / Cst9 / Ctsl / Defb19 / Dkkl1 / Dnm3 / Ear1 / Fau / Fbp1 / Fth1 / Galnt1 / Gfer / Ghrl / Gpi1 / Grip1 / Gsn / Gstm1 / Hdgf / Hspa8 / Igfbp7 / Inha / Itm2b / Lamp2 / Lcn2 / Lrrc17 / Lrrn3 / Lrrtm3 / Mapt / Mydgf / Nps / Nrg3 / Pdgfd / Pe…

[truncated: 12 more sheets: pachytene_2_GSEA_ALL_dotplot_, pachytene_3_GSEA_ALL_dotplot_, pachytene_4-diplotene_GSEA_AL, round_spermatid_1_GSEA_ALL_do, round_spermatid_2_GSEA_ALL_do, round_spermatid_3_GSEA_ALL_do, round_spermatid_4_GSEA_ALL_do, round-elongating_spermatid_1_, round-elongating_spermatid_2_, sertoli_GSEA_ALL_dotplot_data, undifferentiated_spermatogoni, zygotene_GSEA_ALL_dotplot_dat]
