# Supplementary material for: Systematic identification of Y-chromosome gene functions in mouse spermatogenesis
Source: Science. Author manuscript; Available in PMC 2025 Feb 9. (PMC7617377; doi:10.1126/science.ads6495)
Supplement: Supplementary Table 15 [file EMS202884-supplement-Supplementary_Table_15.xlsx]

## Sheet: guide
Supplmentary Table 15: Overlap of DE genes between Zfy1-KO, Zfy2-KO and Zfy1&2-DKO. Done for DOWN and UP regulated genes. : sign separates each genotype comparison.

## Sheet: DOWN_undifSG
$WT_vs_Zfy2_KO
[1] "Tnp1"
$WT_vs_Zfy12_KO
[1] "Taco1" "Zfy1"

## Sheet: UP_undifSG
$WT_vs_Zfy12_KO
[1] "Lcn2" "Ptgds" "Cyp17a1" "1700054A03Rik"

## Sheet: DOWN_zygotene
$WT_vs_Zfy1_KO
[1] "Cmss1" "Rnf121" "Mpnd" "Ephx4" "Gm10060" "Pgk2" "Dynll2"
$WT_vs_Zfy2_KO
[1] "Tuba3b" "Dennd1b" "Gstm5" "Dnmt3a"
[5] "Gpx4" "Gm42923" "Prrc2b" "Irgc1"
[9] "Clip1" "1700029I15Rik" "Gm9999" "Spata45"
[13] "Bri3" "Mt2" "Simc1" "Lpin2"
[17] "Sacm1l" "Cst8" "Tle4" "Gm32872"
$WT_vs_Zfy12_KO
[1] "Gm50232" "Kdm3b" "Rnf138"
[4] "Pax9" "Cep112" "Oaz3"
[7] "Usp47" "Appl1" "Taco1"
[10] "Mapk8ip3" "Dock3" "Usp34"
[13] "ps" "Cers2" "Dennd1a"
[16] "Mpdz" "Atxn2l" "Fam120a"
[19] "Crppa" "Poln" "Vps54"
[22] "Zfp771" "Casd1" "Nln"
[25] "Ndfip1" "Fgd4" "Osbpl2"
[28] "Tnp1" "Prm1" "Cbfa2t2"
[31] "Gm10550" "Spindoc" "Sec1"
[34] "Arhgef25" "Usp19" "Gm49774"
[37] "Gm19710" "Setd3" "Cpsf6"
[40] "Grina" "Gm16599" "Sqstm1"
[43] "Nsd1" "Uimc1" "Sec24b"
[46] "Lrrc41" "Ntan1" "Birc6"
[49] "Tfam" "Rpgrip1" "Rad51ap2"
[52] "Rtf1" "ENSMUSG00000121085" "Akap4"
[55] "Arhgap39" "Gm20404" "Tafa1"
[58] "Ubr3" "Rufy3" "Ambra1"
[61] "1110004F10Rik" "Dcun1d1" "Pacs2"
[64] "Evl" "Rbfox2" "Axin1"
[67] "Akap12" "Larp1" "Cep85l"
[70] "Lims1" "Uri1" "Rc3h1"
[73] "Prpf39" "Sestd1" "Fbxw11"
[76] "Zbtb38" "Ccdc54" "Riiad1"
[79] "Ptges3" "Exoc6b" "Rrbp1"
[82] "Majin" "Trappc9" "Tmx4"
[85] "Ulk2" "Rabep1" "Cdh4"
[88] "Klhl7" "Gid4" "Rab11b"
[91] "Zyg11b" "Arhgap23" "Sos1"
[94] "Tnpo1" "1600010M07Rik" "Ranbp2"
[97] "Mnd1" "4930593A02Rik" "Hmbs"
[100] "1700041C23Rik" "Traf3" "Gm26542"
[103] "Mir742" "Arfgef2" "Gm17359"
[106] "Zfp704" "Gm1715"
$`WT_vs_Zfy1_KO:WT_vs_Zfy2_KO`
[1] "Camk1d" "Cdk8"
$`WT_vs_Zfy1_KO:WT_vs_Zfy12_KO`
[1] "A830018L16Rik" "2610005L07Rik"
$`WT_vs_Zfy12_KO:WT_vs_Zfy2_KO`
[1] "Nrxn1" "Macf1" "Ppp1r9a" "Fbxl17"
[5] "Pard3b" "3110021N24Rik" "Pkd1" "Patj"
[9] "Gmds" "Cpq" "Pard3bos1" "Stim1"
[13] "Ankrd11" "Dock7" "Rxylt1" "Stk3"
[17] "Zfyve9" "Cdk13" "Prdm5" "Igf2bp3"
[21] "Cux1" "Garnl3" "Tmcc1" "Wasf3"
[25] "Zfp532" "Vrk2" "Zmynd11" "Ttc7b"
[29] "Dmc1" "Evi5" "Cibar1" "Mlxip"
[33] "Iqcb1" "Ptpn9" "Phlpp2" "St7"
[37] "Mib1" "Elavl3" "Eaf2" "Ppp2r3a"
[41] "Nipal2" "Stk24" "Pramel1" "Eea1"
[45] "Dazl" "Mvb12b" "Gnas" "Npepl1"
[49] "Arhgap32" "Rsrc1" "Nfkb1" "Brd1"
[53] "Klhl22" "ps1" "Gm48383" "Nsmaf"
[57] "Phf2" "Dbil5" "Ube2e1" "Aff4"
[61] "Shld2" "Map2k4" "Kcnq1ot1" "Kcnq1"
[65] "Top2b" "Rnf103" "Crocc" "Rnf217"
[69] "Jak1" "Lpgat1" "Trank1" "Ptpn20"
[73] "Rab11fip5" "Cnot6l" "Tesk1" "Cyth3"
[77] "Acer3" "Zfp148" "Ktn1" "Ccl27a"
[81] "Crtc3" "Pja2" "Rassf8" "Nrbp1"
[85] "Furin" "Rasa2" "Ubap2l" "Ino80d"
[89] "Ehmt2" "Gnaq" "Snx9" "Kmt2c"
[93] "Rcn2" "Ppp4r1" "Phc2" "Ecpas"
[97] "Dag1" "Acaca" "Kmt2a" "Trpc4ap"
[101] "1700003F12Rik" "Ccdc60" "Fam24a" "N4bp2"
[105] "Prm3"
$`WT_vs_Zfy1_KO:WT_vs_Zfy12_KO:WT_vs_Zfy2_KO`
[1] "Gm35857" "Lpp" "Gm48051" "Jazf1"
[5] "Ehmt1" "Fras1" "Eif2s2" "Rai1"
[9] "Cst9" "Arid1b" "2610318N02Rik"

## Sheet: UP_zygotene
$WT_vs_Zfy1_KO
[1] "4933433G15Rik" "ENSMUSG00000120703" "Ccdc192"
[4] "4930444F02Rik" "Irf3" "Ubxn11"
[7] "Gm13817" "AY036118"
$WT_vs_Zfy2_KO
[1] "Mgat5" "Pkd2l2" "Slc25a26" "Smyd3"
[5] "Pdss2" "Gm38162" "Sox2ot" "Zfp808"
[9] "Gm48228" "Srbd1" "Hs2st1" "Snhg6"
[13] "Spop" "Mcmdc2" "Filip1l" "Ccdc148"
[17] "Nmnat3" "Gm47207" "Tpk1" "Ptprm"
[21] "Arl15" "Cradd" "Sertad2" "4933412L11Rik"
[25] "Gm16168" "Gm5577" "Neb" "Gm10801"
[29] "Stox1"
$WT_vs_Zfy12_KO
[1] "Lcn2" "Cyp17a1" "Ptgds"
[4] "Ube2e2" "Gm55118" "Lsamp"
[7] "Nyx" "Fam184a" "Rapgef4"
[10] "Tex101" "Enox1" "Ccdc39"
[13] "Dgki" "Gm47283" "Lin28b"
[16] "Pkd2l1" "Apoe" "Gm47371"
[19] "Snrnp70" "Cst3" "Agbl4"
[22] "ENSMUSG00000120006" "Apoc1" "2700046G09Rik"
[25] "Cyp11a1" "Fabp3" "Kif6"
[28] "4930402F11Rik" "Dnah7b" "Slc38a2"
[31] "Gm42826" "Suclg2" "Vps13a"
[34] "Msi2" "Nckap5" "Smpd5"
[37] "Ddhd2" "Epha6" "Dtnb"
[40] "Ralgps2" "Cfap65" "Pde8a"
[43] "Gm11837" "Rad9b" "Odf4"
[46] "Fbxl7" "Flrt3" "Nbas"
[49] "Mif4gd" "Camkmt" "Gm46440"
[52] "Tsc22d1" "Aspa" "Tarbp2"
[55] "Tcam1" "Ncapd3" "Adgrv1"
[58] "Ppp3cc" "Neat1" "Nol4l"
[61] "Gm17106" "Preb" "Tmem240"
[64] "Nagk" "Pwp1" "Emsy"
[67] "Mroh8" "Cntrob" "Htra2"
[70] "Snord13" "Spats1" "Pkp4"
[73] "Senp7" "Ppcdc"
$`WT_vs_Zfy1_KO:WT_vs_Zfy2_KO`
[1] "Gm13135" "Gm10505"
$`WT_vs_Zfy1_KO:WT_vs_Zfy12_KO`
[1] "1700054A03Rik" "Lrp1b" "Grik1" "Dusp27"
[5] "Xlr5a" "Asxl3" "Lrriq1"
$`WT_vs_Zfy12_KO:WT_vs_Zfy2_KO`
[1] "Gdpd4" "Dnm3" "Immp2l"
[4] "Gm50252" "Gm14244" "Dnah8"
[7] "Macrod2" "Mycbp2" "Ring1"
[10] "Auts2" "Atp8b5" "Ccdc138"
[13] "Gm32828" "Ehbp1" "Cfap54"
[16] "Gm21269" "Unc13b" "Nbea"
[19] "Lcorl" "ENSMUSG00000095041" "Gstt2"
[22] "Nup210l" "Ppm1e" "Dnah7c"
[25] "Lrba" "Adam2" "Srek1"
[28] "Adad2" "Pnpla7" "Tmem108"
[31] "Zfp820" "Mroh4" "Sipa1l1"
[34] "Nr3c1" "Cep290" "Ccdc171"
[37] "Tbc1d32" "Gm10619" "Rev3l"
[40] "Fnbp1l" "ps" "Akap13"
[43] "Wdr7" "Kcnk10"
$`WT_vs_Zfy1_KO:WT_vs_Zfy12_KO:WT_vs_Zfy2_KO`
[1] "Elfn2" "Spag16"

## Sheet: DOWN_round_spermatid_1
$WT_vs_Zfy1_KO
[1] "Rnf121" "Zfp949" "Tspan2" "Gm20953" "Adcy2" "Gm32624" "Gm2420"
[8] "Scfd2"
$WT_vs_Zfy2_KO
[1] "Prm1" "Prm2" "Tnp1" "Gm37429"
[5] "Chn2" "Kcnh7" "Grm7" "Vax2os"
[9] "Tpd52l1" "4930549P19Rik"
$WT_vs_Zfy12_KO
[1] "Atxn2l" "Gmds" "Gm32171"
[4] "Plcb1" "Zmiz1" "Atxn7"
[7] "Zdhhc14" "4930435F18Rik" "Rgsl1"
[10] "Gm3772" "Atad2b" "Gm32815"
[13] "4930529K09Rik" "4930593A02Rik" "Dscam"
[16] "Dnaaf9" "2310067P03Rik" "Gm48301"
[19] "4930440C22Rik" "4933405E24Rik" "Gm49729"
[22] "Gm32913" "Rasa2" "1700084F23Rik"
[25] "Hk1" "Gm30667" "4930545L23Rik"
[28] "Kif5c" "Ston2" "Pcdh9"
[31] "Gm48616" "4921515E04Rik" "ENSMUSG00000120580"
[34] "Slc6a6" "Adgrf3" "Potefam3d"
[37] "Fer1l5" "Gm31219" "4930445N06Rik"
[40] "Pp2d1" "Dock9" "Gm52981"
[43] "Atp1a4" "Gm7247" "Gm15802"
[46] "4930488L21Rik" "Gm36128" "4933400F21Rik"
[49] "4933436I20Rik" "Cacna1a" "Fto"
[52] "Fhitos" "Gm40578" "Far1"
[55] "Cers6" "Ptprd" "Slc44a5"
[58] "1810053B23Rik" "Crppa" "Gm44448"
[61] "Ano1" "ps1" "Lrp8"
[64] "Lrp5" "Cnot2" "Hmbox1"
[67] "Gm45388" "Nfkb2" "Stk3"
[70] "Kcnh8" "Cdrt4os1" "Gm15886"
[73] "Gm12860" "Gm45079" "Dst"
[76] "Mical3" "Gm45844" "Gsap"
[79] "Arhgap10" "Gm30400" "Iqcm"
[82] "Gm20557" "Gas7" "Sdc2"
[85] "Ankrd12" "Cacna1d" "Serhl"
[88] "Rspry1" "4933413L06Rik" "Rbfox1"
[91] "Gm47782" "Asap1" "C730002L08Rik"
[94] "Tnrc6b" "Zfp438" "Zan"
[97] "Pias1" "Btbd9" "Oaz3"
[100] "Myh15" "Gm16630" "Gm33125"
[103] "Dnah17" "Frmd4b" "Colec12"
[106] "Gpc5" "Gm46332" "Naaladl2"
[109] "Stxbp4" "Gm12374" "Phactr3"
[112] "Nrg3os" "Gm26770" "Gm38604"
[115] "Rmst" "Junos"
$`WT_vs_Zfy1_KO:WT_vs_Zfy2_KO`
[1] "Cdk8" "Filip1l" "Zfp990"
$`WT_vs_Zfy1_KO:WT_vs_Zfy12_KO`
[1] "Zfy1" "Gm16285"
$`WT_vs_Zfy12_KO:WT_vs_Zfy2_KO`
[1] "Ccdc68" "1700061H18Rik" "4930441H08Rik" "Fam172a"
[5] "Agap1" "Gm33228" "Bnc2" "Gm20125"
[9] "Gm49688" "Dlgap1" "Gm32772" "Gm2516"
[13] "Ccdc178" "Fhit" "Dennd1b" "C130073E24Rik"
[17] "Gm32846"

## Sheet: UP_round_spermatid_1
$WT_vs_Zfy1_KO
[1] "Fbxw27" "Sh2d6" "4930449I24Rik" "1700120G07Rik"
[5] "Tmem190" "Lrba" "Saysd1" "Gm6569"
[9] "Fam24a" "Exosc3" "Gm10354" "Gm10637"
[13] "Lrp1b" "Med31"
$WT_vs_Zfy2_KO
[1] "1700095A21Rik" "Gm13135" "Mt2" "Gm13166"
[5] "Qki" "Zfp981" "Ppp1r27" "Gm13306"
[9] "Gm13228" "Gm8126" "Zfp992" "Romo1"
[13] "Plac9" "BC061237" "Ddt" "Gm34059"
[17] "Polr1h" "Sem1" "Dad1" "Gm48051"
[21] "Dynlt2a3" "Gm43945" "Thoc2l" "Lsm2"
[25] "Ahi1" "1700001F09Rik" "Sfmbt2" "4930503E14Rik"
[29] "1700100I10Rik" "Gm8046" "Gm4181" "Gm47875"
$WT_vs_Zfy12_KO
[1] "Lcn2" "Ptgds" "Cyp17a1"
[4] "Spink2" "Rbakdn" "ENSMUSG00000119947"
[7] "Ddx5" "1700018B24Rik" "Dkkl1"
[10] "Sycp3" "Cst3" "Dnah11"
[13] "Nyx" "Itm2b" "Gm11837"
[16] "Col24a1" "Snord13" "Serf1"
[19] "Tmem176a" "Cox6c" "Pam16"
[22] "Gcc2" "4930484H19Rik" "Apoc1"
[25] "Pkd1l1" "Fam204a" "Dnaaf3"
$`WT_vs_Zfy1_KO:WT_vs_Zfy2_KO`
[1] "Efcab10" "C330002G04Rik"
$`WT_vs_Zfy1_KO:WT_vs_Zfy12_KO`
[1] "Gm47283" "Xlr5a" "H3f3b" "1700054A03Rik"
[5] "Gm18795"
$`WT_vs_Zfy12_KO:WT_vs_Zfy2_KO`
[1] "Mt1" "Ndufc1" "4933412O06Rik" "Fam229a"
[5] "Pnma8b" "Dnah8" "Uqcrq"
$`WT_vs_Zfy1_KO:WT_vs_Zfy12_KO:WT_vs_Zfy2_KO`
[1] "Cox8c" "Fam209"

## Sheet: DOWN_round_spermatid_3_DEG
$WT_vs_Zfy1_KO
[1] "Zfp949" "Scfd2" "Nsun3" "Rnf121" "Gm32624" "Filip1l" "Erc1"
[8] "Atp1a4" "Ndufaf3" "Mnd1" "Gm26725" "Prm2" "Cst9" "Inpp4b"
[15] "Gm45261" "Camk4"
$WT_vs_Zfy2_KO
[1] "Gm37429" "Gm15668" "C130026I21Rik"
[4] "ENSMUSG00000120006" "Unc80" "Rp1"
[7] "Fam172a" "Sugct" "Gbf1"
[10] "Rgs20" "Adgrb3" "Gstm5"
[13] "Gm28403" "Gm6093" "Wdr49"
[16] "Zbtb41" "Gm10739" "Chst9"
$WT_vs_Zfy12_KO
[1] "4930529K09Rik" "Gm29141" "Gm32815" "Potefam3d"
[5] "Gm11924" "Gm33525" "Gm48301" "Ccdc68"
[9] "4933413L06Rik" "Arrb1" "Ston2" "Fto"
[13] "Gm49729" "Nhsl1" "Far1" "Hk1"
[17] "Ano1" "Slc44a5" "Gm20778" "Atxn2l"
[21] "Gm41225" "2310067P03Rik" "Gm32171" "4930593A02Rik"
[25] "Gm43263" "Sgcz" "Chmp4b" "Crppa"
[29] "4930435F18Rik" "Pp2d1" "Celf3" "Gm40438"
[33] "Cd5l" "Cacna1a" "5330438D12Rik" "Macf1"
[37] "Fmn2" "Arhgef3" "A930030B08Rik" "Slc39a12"
[41] "Rbfox1" "Gm46329" "Skint6" "Gm33228"
[45] "Ccdc178" "Kirrel3" "Gm43766" "Anks1b"
[49] "Oaz3"
$`WT_vs_Zfy1_KO:WT_vs_Zfy2_KO`
[1] "Cdk8" "Camk1d" "Grm7" "Gm12204" "Gm12610"
$`WT_vs_Zfy1_KO:WT_vs_Zfy12_KO`
[1] "Potefam3e" "Cnbd2" "Potefam3c" "Gm48228" "Gm14145"
$`WT_vs_Zfy12_KO:WT_vs_Zfy2_KO`
[1] "Pcdh9" "1700061H18Rik" "Atp8a2" "Catsperb"
[5] "Dennd1b" "C130073E24Rik" "Acaca" "Nfkb2"
[9] "Cnot2" "Gas7" "Herc2" "Rin2"
[13] "Prm1" "Fat3" "Galnt17" "4933408J17Rik"
[17] "Rasa2" "Gm20757" "Ush2a" "Ugt2b34"
[21] "4930523O13Rik" "Thsd7b"
$`WT_vs_Zfy1_KO:WT_vs_Zfy12_KO:WT_vs_Zfy2_KO`
[1] "Gm20797" "Cd27" "Cdyl" "Gm16630"

## Sheet: DOWN_reSD1
$WT_vs_Zfy1_KO
[1] "Cmss1" "Zfp949" "Gm14145" "Smco2" "Gm48051" "Crmp1"
[7] "Hepacam" "Gm14146" "Potefam3c" "Mark2" "Ccdc15" "Gm20470"
[13] "Ndufaf3" "Kcnip2" "Lrp2bp" "Bmp3" "Dynlt2a3" "Ackr4"
[19] "Grin2b" "Col16a1" "Cfap95" "Gdpd4" "Kcnd3"
$WT_vs_Zfy2_KO
[1] "Map1lc3a" "Aox2" "Gm12204"
[4] "ENSMUSG00000120473" "ENSMUSG00000120753" "Ubap2"
[7] "Gm12860" "Celf5" "Fbxo2"
[10] "Rad23a" "Gm16105" "Taf15"
[13] "Scfd1" "Dact3" "Crybg1"
[16] "Gm37381" "Gm17529" "Osbpl7"
[19] "Gm12153" "1700105G05Rik"
$WT_vs_Zfy12_KO
[1] "Pcdh9" "Lrrc69" "4930471L23Rik"
[4] "Ddx4" "Atxn2l" "Sirt2"
[7] "Celf3" "Gm40153" "4831440D22Rik"
[10] "Gm4566" "Cpeb3" "Nrxn3"
[13] "Sphkap" "Gm48664" "Sec1"
[16] "Mis18bp1" "A230057D06Rik" "Gm30270"
[19] "Cyp2c69" "4930593A02Rik" "Smchd1"
[22] "Gpatch2" "1700030C10Rik" "Gm36128"
[25] "Cdkl3" "Gm46329" "Tmod1"
[28] "Gm12530" "Gm33586" "1700020D12Rik"
[31] "Gm36879" "Agpat2" "Arhgap5"
[34] "Os9" "Hk1" "Stxbp6"
[37] "ENSMUSG00000121355" "Elapor1" "Snrk"
[40] "Togaram1" "Ttll3" "1700013G24Rik"
[43] "Rbm25" "4933405E24Rik" "Kif15"
[46] "Ppm1b" "Gm49007" "Camk4"
[49] "Otud7b" "Nexn" "Mnd1"
[52] "Cdc73" "Camsap2" "A330032B11Rik"
[55] "Actr1b" "1700011L22Rik" "Kansl1"
[58] "Gm37228" "Bbs9" "Svop"
[61] "Spata1" "Gm15886" "Ell"
[64] "Rexo1" "1700023F02Rik" "Rev1"
[67] "Runx2" "Klhl2" "B3galt2"
[70] "Hk1os" "2610028E06Rik" "Stk3"
[73] "AU022252" "Gm49067" "Ttc23"
[76] "Cxcl17" "Nf1" "Ablim3"
[79] "Rspry1" "Rev3l" "ENSMUSG00000121411"
[82] "Atp13a4" "Gm16630" "Cdc16"
[85] "Kpna1" "B3gat2" "Lmbr1"
[88] "Rptor" "Ylpm1" "Dcaf6"
[91] "1700021F07Rik" "Iqcb1" "ENSMUSG00000120110"
[94] "Prpf38a" "4930474H20Rik" "4933406C10Rik"
[97] "Aven" "Abca14" "Gipr"
[100] "4932411K12Rik" "Nsd3" "Gm2912"
[103] "Strada" "Gm8871" "Plcb2"
[106] "5730522E02Rik" "Smg6" "Gm12374"
[109] "Gm30781" "Wbp2" "Adgrl3"
[112] "4930509J09Rik" "Skint4" "Tcf7l2"
[115] "Cntln" "Fat3" "Nr6a1os"
[118] "Gm52992" "Tbc1d5" "Hook3"
$`WT_vs_Zfy1_KO:WT_vs_Zfy2_KO`
[1] "Cdk8" "Zfp990" "Camk1d" "Grm7" "Dusp16" "Pex14"
$`WT_vs_Zfy1_KO:WT_vs_Zfy12_KO`
[1] "Potefam3e" "Potefam3d" "Gm48228" "Gm20797" "Gm33696" "Col15a1"
$`WT_vs_Zfy12_KO:WT_vs_Zfy2_KO`
[1] "Grina" "4930448C13Rik" "Anxa11" "1700029B22Rik"
[5] "Fbrs" "Dyrk1b" "Tmtc2" "Ggt7"
[9] "4930572G02Rik" "Acsl5" "Zdhhc6" "Nipbl"
[13] "Plxna2" "Zfhx3" "Mctp1" "Git1"
$`WT_vs_Zfy1_KO:WT_vs_Zfy12_KO:WT_vs_Zfy2_KO`
[1] "Gm5373" "Spag9"

## Sheet: UP_reSD1
$WT_vs_Zfy1_KO
[1] "1700025N23Rik" "4930567J20Rik" "ENSMUSG00000121218"
[4] "Map1lc3a" "1700029J03Rik" "Lrrfip2"
[7] "Gm49304" "Mageb2" "Igfals"
[10] "Gm45463" "Fbxw27" "Trmt9b"
[13] "Gm42653" "4921517D16Rik" "4933433G15Rik"
[16] "Slc25a26" "Tex24" "Kcnip4"
[19] "Gm10644" "Slc7a14" "ENSMUSG00000120656"
$WT_vs_Zfy2_KO
[1] "1700095A21Rik" "Zfp981" "Tut4" "AY036118"
[5] "Pex2" "Enah" "Gm43263" "Gm36199"
[9] "Zfp980" "Tcp11x2" "Arhgap30" "Vmn2r71"
[13] "Aph1a" "Wscd2" "4930567K20Rik" "Hes1"
[17] "Pak3" "Pappa" "Adgb" "Fgd6"
[21] "Gm50250" "Dpp10"
$WT_vs_Zfy12_KO
[1] "Lcn2" "Pnma8b" "Ptgds"
[4] "Cyp17a1" "ENSMUSG00000121382" "Gm13165"
[7] "4930515L19Rik" "Gm6729" "Gm6721"
[10] "ps2" "Gm46440" "4933438K21Rik"
[13] "Cst3" "Pkd1l1" "Defb19"
[16] "Gmnc" "Fabp3" "E130006D01Rik"
[19] "Platr20" "Bend7" "Apoc1"
[22] "Apoe" "Gm16555" "Gm50252"
[25] "H2al1n" "Gm6268" "Vps41"
[28] "Gdpd4" "Cyp11a1" "Gm48313"
[31] "8430422H06Rik" "Gm5941" "Gpsm1"
[34] "Gm20619" "Nexmif" "Slc29a3"
[37] "Vcam1" "Magea14" "Rpgr"
[40] "Agt" "Gm10382" "Gm44535"
[43] "Snord13" "Cypt15" "Sec61a1"
[46] "Il1rapl2" "Gria1" "Gm10801"
[49] "B330016D10Rik" "Spaca5" "Gpr50"
[52] "Plcb4" "Gm3527" "Platr21"
[55] "Stox2" "Plin3" "Gm15104"
[58] "Dtx1"
$`WT_vs_Zfy1_KO:WT_vs_Zfy2_KO`
[1] "Grm1"
$`WT_vs_Zfy1_KO:WT_vs_Zfy12_KO`
[1] "Eml4" "1700054A03Rik" "Lrp1b" "Xlr5a"
[5] "Pkdcc" "Nyx" "Zfp428" "Spaca1"
[9] "Grik1"
$`WT_vs_Zfy12_KO:WT_vs_Zfy2_KO`
[1] "Emd" "4930453H23Rik" "Zfp712" "Luzp4"
[5] "Gm6713" "H2al3" "Frmpd3" "Gm47948"
[9] "4933409F18Rik" "Maged1" "Capn8" "Cd37"
[13] "Nampt" "Sh3kbp1" "Cstf2" "4930412F09Rik"
[17] "Arhgef6" "Phf8" "4933436I01Rik" "Huwe1"
$`WT_vs_Zfy1_KO:WT_vs_Zfy12_KO:WT_vs_Zfy2_KO`
[1] "Dync1h1" "Gm36756" "Acrv1" "Gm47520"

[truncated: 29 more sheets: DOWN_reSD2, UP_reSD2, DOWN_round_spermatid_2, UP_round_spermatid_2, UP_round_spermatid_3, DOWN_round_spermatid_4, UP_round_spermatid_4, DOWN_pachytene_1, UP_pachytene_1, DOWN_pachytene_2, UP_pachytene_2, DOWN_pachytene_3, UP_pachytene_3, DOWN_leptotene, UP_leptotene, DOWN_leydig, UP_leydig, DOWN_metaphase_2rySC, UP_metaphase_2rySC, DOWN_endothelial …]
