# Supplementary material for: Systematic identification of Y-chromosome gene functions in mouse spermatogenesis
Source: Science. Author manuscript; Available in PMC 2025 Feb 9. (PMC7617377; doi:10.1126/science.ads6495)
Supplement: Supplementary Table 18 [file EMS202884-supplement-Supplementary_Table_18.xlsx]

## Sheet: Sheet1
Y deletion	Sequence across deletion
Uba1y	GATCATGCTCCTCCCTTCCGCTTCCGACTGGGCCAGCGCCATCTTGTTTCTCGTGTGAGGAGAAGGACGCTCATTTTGTGGAAGGAGTTTCCCGAGAGAAACTGGCTGCTGGCCAGGGACTTGAAGGTGGAGGCTGTGATTCCATTGAAATATTCAATTGAACAACAATATGAACTACTCAGTACCCCCAGAACTCATGTCTCTAGCTGCATATGTAGCAGATGGCCTAGTTGGCCATCATTGTGAAGAGAGGACCCTTGGTCTAGCAAACTTTATATGGCCCAGTACTGGGGAAAGCCAGGGCAAAGAAATGGGAG
Usp9y	CGCAGCTAGAAAAGGACCACAGGAAGGGGCCTCTTTGAGCGATGGCTTAGGGGTGTGGCTTTGCAGACGTTGCGATCCCTTGAGCCTTTTTCAGGTCCAGCATCACATCACTTGAATAACCCTCAGAAAAATGATAAACCACAAGAAACTCATGAAAGCAATGAAGAAATATCTTCATGTCTAATAAAAGATCAGTAACACAAGTAATTATCTGGTGTTTTGTATCTATATATTCTGGTCTTATATTAAAAAATTTTTTCTATACTTGGTTAGTATTTAAAACTATAAATATTTGCCAAACAAACCTGAGTGAAA
Zfy1	CTCGGTGGGGAGTAGAGAAGGGGCAGCCCCCAACCGGGGACCCCGAGGCGACACCCTGTCGTTATAGGAGAGGGAGATGAGGAAAGGAAGGGTGCTGTTTCCCTATTTTCTTTCTTAGCCAGTTTATAATTTGTATAAAGGAAAGCTGCTGATTTGCTTGAGTTAGTTTTATATCCAGGCACTTTGCTGAAAGCTACTGGTATGTGGGAAGAACTTTTCTATTTGATAAGCAGCACCTTTGGCTTTCATGGTACTTCATATTCTGTTTTTGCTGCTGCTTTTATTTTTGTGCCAATGATACTTATTATTAGCTGTTTAATTTATAGGATTAGAACTCTTAAGTAATTGATGCTTGACATCCTCTGCAATATGCTAGATTTAAGTTCACTGCTAAAATTA…
Zfy2	AACCAGGGCCCTTATGACTGTAGTTCTTTCAGATTACGAAGAAGGGGGAGAAATTACTTCAAAGGAGAATTAGGAGACAAATCAAGAGTGCGGAGGCAACTGGAGCAGAGCCAACTGGAGCTGTTCGAAATTGGAACCGACTAGGGACATTGGCATTCAGGCAGGAAATTCATTTTAAAAGTAGGCATCCTTGTTCACATTCAATGTCATGAATTTGTCAAGTGAATATAAATATGATATTGCTTCGATTTGACTTTATGTTTTATTAAATAGGGTATTCTATATATCCTTTACAGACTGACAAAGTGAGAGAAATTTTAACAACACAATCCCTATTCTTGTATTGAGTTTTTAGTCTCAGAAGCCTAGCTACCATACCTTACTCATCTTGGTGG
Ddx3y	CTCCATGTTCCACAGCAAGGCTATGTAGAACACTAAAATGTGGGTTGATGAGTTAGCTAACTCACTATTTAACTGCCGGTGGTATTTCTTCTTCTTTAACTAGAGTTTAAGTAACGGGATTTAACCCCACCGCTGCTGCTGTCCAAAGATTATCTAAACTTGGAACTTTCTTCAGTTGAAGGATCTTAAGCATACCAGTCAGTTTAATTATCCGGCTTCCCACCA
Kdm5d	TGGTCGTTTCGTTTCTGTAGCTTCAACTTTTACCTATGTGTGAAACGACTTCCAGATTTATAAATAACGCTTGAAAAATAAGTCAGCGGAGCGACACATCTCGTGTCACATTGTGATCTAAAAATGACAACAAGTGTACGGACAAATATGGAGCAGAGACTTAGGGAATTGCCAAAGAATGACTGGACCAACTTGAAATCCATCCCATGGACAAGAACCAATCAATCCCTGAGTAGTAATGATTCTCTGTT
Uty	GCAAGTTTAGCTGCACTGGTGATGACGCAAGTCAACAAAAGTCACGTGGGATAAAACGGTTGCTTCCATTGGAAAGCCTGGCTTTAGGGAGAGGTTATGGACGTTATCTTCTGCATCTTAATATTGTTCCAGAAATACTGAGGCGTTTGTTCTTCTTGAAATATACTACTTATTTTCTTGTTATTCTCATAAGACTGCTATCTCAAAGCTAAATTTATGCAACCTTTCAAGAGTAGAGA
Prssly	AACTGTTAACCCCTGGCTCCAGCAAGAATGGCAAATAGCACATTCCTGGAATGAACTTGAAATAAAGGTAGTAAAAACTAGGTCAGATTTTAAAACAGATGCATCCCAGATATTCTTAACCTATACAAAGTCTGATGAAATTAAACTTTGGTCTCTATCCAGACATAGAAGATTCTACTGTTTGCTATGCTGC
Teyorf1	ACAATATTAAGATGCAGAAAAGGCTCAAGGGATCGCAACGTCTGCAAAGCCACACCCCTAAGCCATCGCTCAAAGAGGCCCCTTCCTGTGGTCCTTTTCTAGCTGCGATTTCACTATTTCCGGCACCAGTACCTAATATATTTTCCGGTTAGAAACTAGTGAAAAGTAAACCTTAAGTTCCTAGTACTAATGAGGCAGCT
AZFa	ACAATATTAAGATGCAGAAAAGGCTCAAGGGATCGCAACGTCTGCAAAGCCACACCCCTAAGCCATCGCTCAAAGAGGCCCCTTCCTGTGGTCCTTTTCTAGCTGCGATTTCACTATTTCCGGCACCAGTACCTAATATATTTTCCGGTTAGAAACTAGTGAAAAGTAAACCTTAAGTTCCTAGTACTAATGAGGCAGCT
H2al2c	CAAGCATCATGGCCAGGAAAAGCCAAAGGCGAAGAAGATGGAAAATAACCCACTCCCAGAGAGCTGAGCTTCAATTTCCTGTTAGCCGTGTAGATCGTTTCTTGGAGAGGGAATCTATTCTAGACGCCTGAGCTCTTCTGCACTTGTATTCCTTGTGGGTGTGCTCGAGTACTTAACACCCAACATCCTTGGACTGGCTGGTGAGGTAACCCACACCAGTGGCATGAAGCGCATAGCTCCTGAGCATGTGTGTCAGGTGGTACAGAACAAGGAACAGCTCCACCAACTCTTCAAACAAGGTGGCACATCAGTGTTTGAGCCACCAGAACCTGAAGACAACTGATGATGCCTTGGACTAAAGAGTCTGGAGGTTCACCACACCTTCACCCTCACCCAGCC…
H2al2b	CAAGCATCATGGCCAGGAAAAGCCAAAGGCGAAGAAGATGGAAAATAACCCACTCCCAGAGAGCTGAGCTTCAATTTCCTGTTAGCCGTGTAGATCGTAGAGGGAATCTATTCTAGACGCCTGAGCTCTTCTGCACTTGTATTCCTTGTGGGTGTGCTCGAGTACTTAACACCCAACATCCTTGGACTGGCTGGTGAGGTAACCCACACCAGTGGCATGAAGCGCATAGCTCCTGAGCATGTGTGTCAGGTGGTACAGAACAAGGAACAGCTCCACCAACTCTTCAAACAAGGTGGCACATCAGTGTTTGAGCCACCAGAACCTGAAGACAACTGATGATGCCTTGGACTAAAGAGTCTGGAGGTTCACCACACCTTCACCCTCACCCAGCTCCAGTGT…
Eif2s3y	GGGTGGGGCTTTCACTGGGGCTGCCCTTGACGTTGCCTGCACTAATAGTTATGAAGTCCATGGCAAGTAGCTGTTGAACTTTATATATTGTTTTTTAGTAAGTTTCGTACAACTCAATATACAAAGTCAGTCAGAGTAAAGTCCTCCTTTACGAGCTCTTTAAAGAACTAGTATTAAACTGATTCTCAACATTTATTGACTCATTTTATAGTCAAAGTTGGAAAGTTGGTTAAAAACATTGTGACTTACATTTAAACTCTAGGTAATGTCATGCTGAAGAATAACACTAAATGTTCTTTTAAAGGAAAAACGTCAGTTTTTAACATTCACATGACATTTAACAACCTTCTGTGACTCCAATTTCATAGGATTTGATGCCCCTTTCAAGCATGTACA
